# Supplementary material for: Continuous Flow Sodiation of Substituted Acrylonitriles, Alkenyl Sulfides and Acrylates
Source: Angew Chem Int Ed Engl. 2020 Nov 3;60(2):731–5. doi: 10.1002/anie.202012085 (PMC7821005; doi:10.1002/anie.202012085)
Supplement: Supplementary file 1 — Supplementary [file ANIE-60-731-s001.zip]

Archive with 10 entries (10 files):
- 4ad_final.cif
- 4ah_final.cif
- 7ag_final.cif
- 7bk_final.cif
- 7dm_final.cif
- 7ee_final.cif
- 7fd_final.cif
- 7fn_final.cif
- 7gc_final.cif
- 7ho_final.cif
