# Supplementary material for: Continuous Flow Sodiation of Substituted Acrylonitriles, Alkenyl Sulfides and Acrylates
Source: Angew Chem Int Ed Engl. 2020 Nov 3;60(2):731–5. doi: 10.1002/anie.202012085 (PMC7821005; doi:10.1002/anie.202012085)
Supplement: Supplementary file 1 — Supplementary [file ANIE-60-731-s001.zip › 4ad_final.cif]

data_publication_text
_publ_requested_journal          'Angew. Chem.'
_publ_contact_author_name        'Prof. Dr. Paul Knochel'
_publ_contact_author_address     
;
Department of Chemistry
Ludwig Maximilian University
Butenandtstr. 5-13 (F)
81377 Munich
Germany
;
_publ_contact_author_email       paul.knochel@cup.uni-muenchen.de
_publ_contact_author_phone       +49-89-2180-77681
loop_
_publ_author_name
_publ_author_address
'Johannes Hauke Harenberg'
;
Department of Chemistry
Ludwig Maximilian University
Butenandtstr. 5-13 (F)
81377 Munich
Germany
;
'Niels Weidmann'
;
Department of Chemistry
Ludwig Maximilian University
Butenandtstr. 5-13 (F)
81377 Munich
Germany
;
'Konstantin Karaghiosoff'
;
Department of Chemistry
Ludwig Maximilian University
Butenandtstr. 5-13 (D)
81377 Munich
Germany
;
'Paul Knochel'
;
Department of Chemistry
Ludwig Maximilian University
Butenandtstr. 5-13 (F)
81377 Munich
Germany
;
   
data_test1
 
_audit_creation_method            SHELXL-2014
_chemical_name_systematic
;
(Z)-2-(hydroxy(p-tolyl)methyl)-3-phenylacrylonitrile
;
_chemical_name_common             ?
_chemical_melting_point           ?
_chemical_formula_moiety          
'C17 H15 N O'
_chemical_formula_sum
'C17 H15 N O' 
_chemical_formula_weight          249.30

loop_
 _atom_type_symbol
 _atom_type_description
 _atom_type_scat_dispersion_real
 _atom_type_scat_dispersion_imag
 _atom_type_scat_source
 'C'  'C'   0.0033   0.0016
 'International Tables Vol C Tables 4.2.6.8 and 6.1.1.4'
 'H'  'H'   0.0000   0.0000
 'International Tables Vol C Tables 4.2.6.8 and 6.1.1.4'
 'N'  'N'   0.0061   0.0033
 'International Tables Vol C Tables 4.2.6.8 and 6.1.1.4'
 'O'  'O'   0.0106   0.0060
 'International Tables Vol C Tables 4.2.6.8 and 6.1.1.4'
 
_space_group_crystal_system       monoclinic
_space_group_IT_number            14
_space_group_name_H-M_alt         'P 21/c'
_space_group_name_Hall            '-P 2ybc'
 
_shelx_space_group_comment
;
The symmetry employed for this shelxl refinement is uniquely defined
by the following loop, which should always be used as a source of
symmetry information in preference to the above space-group names.
They are only intended as comments.
;
 
loop_
 _space_group_symop_operation_xyz
 'x, y, z'
 '-x, y+1/2, -z+1/2'
 '-x, -y, -z'
 'x, -y-1/2, z-1/2'
 
_cell_length_a                    5.4338(5)
_cell_length_b                    15.5658(15)
_cell_length_c                    15.8523(12)
_cell_angle_alpha                 90
_cell_angle_beta                  90.515(7)
_cell_angle_gamma                 90
_cell_volume                      1340.8(2)
_cell_formula_units_Z             4
_cell_measurement_temperature     143(2)
_cell_measurement_reflns_used     974 
_cell_measurement_theta_min       4.5490 
_cell_measurement_theta_max       25.3260 
 
_exptl_crystal_description        'rod' 
_exptl_crystal_colour             'colorless' 
_exptl_crystal_density_meas       . 
_exptl_crystal_density_method     .              
_exptl_crystal_density_diffrn     1.235          
_exptl_crystal_F_000              528
_exptl_crystal_size_max           0.485
_exptl_crystal_size_mid           0.115
_exptl_crystal_size_min           0.065
_exptl_absorpt_coefficient_mu     0.077
_shelx_estimated_absorpt_T_min    0.964
_shelx_estimated_absorpt_T_max    0.995
_exptl_absorpt_correction_type    multi-scan 
_exptl_absorpt_correction_T_min   0.94664 
_exptl_absorpt_correction_T_max   1.00000 
_exptl_absorpt_process_details    
;
CrysAlisPro 1.171.38.46 (Rigaku Oxford Diffraction, 2015)
Empirical absorption correction using spherical harmonics,
implemented in SCALE3 ABSPACK scaling algorithm.
;
_diffrn_ambient_temperature       143(2)
_diffrn_radiation_wavelength      0.71073
_diffrn_radiation_type            MoK\a
_diffrn_source                    'fine-focus sealed X-ray tube' 
_diffrn_measurement_device_type   'Xcalibur, Sapphire3' 
_diffrn_measurement_method        '\w scans' 
_diffrn_detector_area_resol_mean  15.9809 
_diffrn_reflns_number             9448
_diffrn_reflns_av_unetI/netI      0.0887
_diffrn_reflns_av_R_equivalents   0.0744
_diffrn_reflns_limit_h_min        -6
_diffrn_reflns_limit_h_max        6
_diffrn_reflns_limit_k_min        -19
_diffrn_reflns_limit_k_max        17
_diffrn_reflns_limit_l_min        -19
_diffrn_reflns_limit_l_max        18
_diffrn_reflns_theta_min          4.165
_diffrn_reflns_theta_max          26.371
_diffrn_reflns_theta_full         25.242
_diffrn_measured_fraction_theta_max   0.995
_diffrn_measured_fraction_theta_full  0.995
_diffrn_reflns_Laue_measured_fraction_max    0.995
_diffrn_reflns_Laue_measured_fraction_full   0.995
_diffrn_reflns_point_group_measured_fraction_max   0.995
_diffrn_reflns_point_group_measured_fraction_full  0.995
_reflns_number_total              2726
_reflns_number_gt                 1501
_reflns_threshold_expression      'I > 2\s(I)'
_reflns_Friedel_coverage          0.000
_reflns_Friedel_fraction_max      .
_reflns_Friedel_fraction_full     .
 
_reflns_special_details
;
 Reflections were merged by SHELXL according to the crystal
 class for the calculation of statistics and refinement.
 
 _reflns_Friedel_fraction is defined as the number of unique
 Friedel pairs measured divided by the number that would be
 possible theoretically, ignoring centric projections and
 systematic absences.
;
 
_computing_data_collection        'CrysAlisPro 1.171.38.46 (Rigaku OD, 2015)'
_computing_cell_refinement        'CrysAlisPro 1.171.38.46 (Rigaku OD, 2015)'
_computing_data_reduction         'CrysAlisPro 1.171.38.46 (Rigaku OD, 2015)'
_computing_structure_solution     'SHELXS-97 (Sheldrick, 1990)'
_computing_structure_refinement   'SHELXL-2014 (Sheldrick, 2014)'
_computing_molecular_graphics     
;
'ORTEP (M. N. Burnett, C. K. Johnson, ORTEP-III: Oak Ridge Thermal Ellipsoid
# Plot Program for Crystal Structure Illustrations, Oak Ridge National
# Laboratory Report ORNL-6895, 1996). Windows version (L. J. Farrugia, Univ.
# Glasgow) used --- SCHAKAL (E. Keller, University of  Freiburg (Breisgau),
# Germany, 1995)'
;
_computing_publication_material   
;
PLATON (A. L. Spek, Acta Crystallogr, Sect. A, 1990, 46, C34, 1995 version).
# --- T.B.Cohen, Pure Appl. Chem. 1996,68,2339-2359 (atomic masses).
;
_refine_special_details
;
 Refinement of F^2^ against ALL reflections.  The weighted R-factor wR and
 goodness of fit S are based on F^2^, conventional R-factors R are based
 on F, with F set to zero for negative F^2^. The threshold expression of
 F^2^ > 2\s(F^2^) is used only for calculating R-factors(gt) etc. and is
 not relevant to the choice of reflections for refinement.  R-factors based
 on F^2^ are statistically about twice as large as those based on F, and R-
 factors based on ALL data will be even larger.
;
_refine_ls_structure_factor_coef  Fsqd
_refine_ls_matrix_type            full
_refine_ls_weighting_scheme       calc
_refine_ls_weighting_details
'w=1/[\s^2^(Fo^2^)+(0.0453P)^2^] where P=(Fo^2^+2Fc^2^)/3'
_atom_sites_solution_primary      direct
_atom_sites_solution_secondary    difmap
_atom_sites_solution_hydrogens    mixed
_refine_ls_hydrogen_treatment     mixed
_refine_ls_extinction_method      none
_refine_ls_extinction_coef        .
_refine_ls_number_reflns          2726
_refine_ls_number_parameters      189
_refine_ls_number_restraints      0
_refine_ls_R_factor_all           0.1207
_refine_ls_R_factor_gt            0.0570
_refine_ls_wR_factor_ref          0.1329
_refine_ls_wR_factor_gt           0.1081
_refine_ls_goodness_of_fit_ref    0.994
_refine_ls_restrained_S_all       0.994
_refine_ls_shift/su_max           0.000
_refine_ls_shift/su_mean          0.000
 
loop_
 _atom_site_label
 _atom_site_type_symbol
 _atom_site_fract_x
 _atom_site_fract_y
 _atom_site_fract_z
 _atom_site_U_iso_or_equiv
 _atom_site_adp_type
 _atom_site_occupancy
 _atom_site_site_symmetry_order  
 _atom_site_calc_flag
 _atom_site_refinement_flags_posn
 _atom_site_refinement_flags_adp
 _atom_site_refinement_flags_occupancy
 _atom_site_disorder_assembly
 _atom_site_disorder_group
O1 O 0.8584(3) 0.19877(12) 0.19570(10) 0.0434(5) Uani 1 1 d . . . . .
H1 H 0.987(6) 0.160(2) 0.191(2) 0.087(11) Uiso 1 1 d . . . . .
C8 C 0.6789(4) 0.15493(14) 0.06401(15) 0.0310(6) Uani 1 1 d . . . . .
C11 C 0.6790(4) 0.31057(15) 0.11341(14) 0.0293(6) Uani 1 1 d . . . . .
C10 C 0.8159(4) 0.22608(14) 0.11044(13) 0.0298(6) Uani 1 1 d . . . . .
H10 H 0.979(4) 0.2355(3) 0.0825(6) 0.036 Uiso 1 1 calc R U . . .
C1 C 0.9373(4) 0.14662(15) -0.06658(14) 0.0324(6) Uani 1 1 d . . . . .
N1 N 0.3035(4) 0.09869(14) 0.14702(14) 0.0479(6) Uani 1 1 d . . . . .
C16 C 0.7640(5) 0.37562(16) 0.16637(15) 0.0386(7) Uani 1 1 d . . . . .
H16 H 0.910(4) 0.3663(3) 0.2010(8) 0.046 Uiso 1 1 calc R U . . .
C9 C 0.4705(4) 0.12200(15) 0.10953(15) 0.0354(6) Uani 1 1 d . . . . .
C7 C 0.7392(4) 0.11962(15) -0.01024(14) 0.0331(6) Uani 1 1 d . . . . .
H7 H 0.642(2) 0.0715(11) -0.0284(4) 0.040 Uiso 1 1 calc R U . . .
C2 C 0.9882(4) 0.23312(17) -0.08122(14) 0.0359(6) Uani 1 1 d . . . . .
H2 H 0.890(3) 0.2774(11) -0.0540(7) 0.043 Uiso 1 1 calc R U . . .
C14 C 0.4318(5) 0.46932(15) 0.12182(16) 0.0396(7) Uani 1 1 d . . . . .
C12 C 0.4722(4) 0.32648(15) 0.06388(15) 0.0333(6) Uani 1 1 d . . . . .
H12 H 0.4126(15) 0.2832(11) 0.0266(9) 0.040 Uiso 1 1 calc R U . . .
C6 C 1.0750(5) 0.08462(18) -0.10815(15) 0.0413(7) Uani 1 1 d . . . . .
H6 H 1.0360(11) 0.0233(16) -0.1005(3) 0.050 Uiso 1 1 calc R U . . .
C15 C 0.6415(5) 0.45370(17) 0.16985(16) 0.0425(7) Uani 1 1 d . . . . .
H15 H 0.7052(15) 0.4993(11) 0.2075(9) 0.051 Uiso 1 1 calc R U . . .
C3 C 1.1785(4) 0.25624(19) -0.13452(15) 0.0421(7) Uani 1 1 d . . . . .
H3 H 1.2130(10) 0.3183(16) -0.1452(3) 0.051 Uiso 1 1 calc R U . . .
C5 C 1.2661(5) 0.1083(2) -0.16013(16) 0.0499(8) Uani 1 1 d . . . . .
H5 H 1.367(3) 0.0630(13) -0.1889(8) 0.060 Uiso 1 1 calc R U . . .
C13 C 0.3515(5) 0.40483(16) 0.06811(16) 0.0406(7) Uani 1 1 d . . . . .
H13 H 0.207(4) 0.4147(3) 0.0326(9) 0.049 Uiso 1 1 calc R U . . .
C4 C 1.3198(5) 0.1942(2) -0.17274(16) 0.0487(8) Uani 1 1 d . . . . .
H4 H 1.454(4) 0.2105(6) -0.2078(11) 0.058 Uiso 1 1 calc R U . . .
C17 C 0.2936(5) 0.55309(18) 0.12833(18) 0.0600(9) Uani 1 1 d . . . . .
H17A H 0.304(3) 0.5829(7) 0.0769(9) 0.090 Uiso 1 1 calc R U . . .
H17B H 0.363(2) 0.5866(7) 0.1717(10) 0.090 Uiso 1 1 calc R U . . .
H17C H 0.128(3) 0.5419(2) 0.1404(11) 0.090 Uiso 1 1 calc R U . . .
 
loop_
 _atom_site_aniso_label
 _atom_site_aniso_U_11
 _atom_site_aniso_U_22
 _atom_site_aniso_U_33
 _atom_site_aniso_U_23
 _atom_site_aniso_U_13
 _atom_site_aniso_U_12
O1 0.0425(11) 0.0580(13) 0.0297(10) 0.0055(8) -0.0038(9) 0.0067(10)
C8 0.0240(12) 0.0340(14) 0.0350(14) 0.0045(11) -0.0014(11) 0.0035(11)
C11 0.0254(12) 0.0366(15) 0.0259(13) -0.0008(10) 0.0051(11) -0.0014(11)
C10 0.0255(12) 0.0377(15) 0.0261(13) 0.0015(10) 0.0022(11) -0.0002(11)
C1 0.0295(13) 0.0388(16) 0.0288(13) -0.0055(11) -0.0033(11) 0.0039(11)
N1 0.0354(12) 0.0477(15) 0.0606(15) 0.0122(11) 0.0048(13) -0.0010(11)
C16 0.0322(14) 0.0481(18) 0.0357(15) -0.0089(12) 0.0044(12) -0.0049(12)
C9 0.0302(13) 0.0332(15) 0.0428(15) 0.0042(11) -0.0018(13) 0.0025(11)
C7 0.0300(13) 0.0301(14) 0.0391(15) -0.0006(11) -0.0063(12) 0.0021(10)
C2 0.0370(14) 0.0404(16) 0.0302(14) -0.0032(11) 0.0018(12) 0.0033(12)
C14 0.0391(15) 0.0345(16) 0.0456(16) 0.0000(11) 0.0193(13) -0.0018(12)
C12 0.0325(13) 0.0349(15) 0.0324(14) -0.0005(10) 0.0010(12) -0.0013(11)
C6 0.0456(16) 0.0435(17) 0.0347(15) -0.0072(12) -0.0040(13) 0.0112(13)
C15 0.0426(15) 0.0424(17) 0.0427(16) -0.0109(12) 0.0161(13) -0.0092(13)
C3 0.0359(15) 0.0569(19) 0.0336(14) 0.0038(12) -0.0009(13) -0.0024(13)
C5 0.0453(16) 0.072(2) 0.0327(15) -0.0082(14) 0.0038(14) 0.0211(16)
C13 0.0376(14) 0.0415(17) 0.0427(16) 0.0042(12) 0.0030(13) 0.0043(12)
C4 0.0341(15) 0.083(2) 0.0284(15) 0.0031(14) 0.0022(13) 0.0070(15)
C17 0.0613(19) 0.0411(19) 0.078(2) -0.0007(14) 0.0329(17) 0.0067(15)
 
_geom_special_details
;
 All esds (except the esd in the dihedral angle between two l.s. planes)
 are estimated using the full covariance matrix.  The cell esds are taken
 into account individually in the estimation of esds in distances, angles
 and torsion angles; correlations between esds in cell parameters are only
 used when they are defined by crystal symmetry.  An approximate (isotropic)
 treatment of cell esds is used for estimating esds involving l.s. planes.
;
 
loop_
 _geom_bond_atom_site_label_1
 _geom_bond_atom_site_label_2
 _geom_bond_distance
 _geom_bond_site_symmetry_2
 _geom_bond_publ_flag
O1 C10 1.434(3) . ?
O1 H1 0.93(3) . ?
C8 C7 1.342(3) . ?
C8 C9 1.443(3) . ?
C8 C10 1.521(3) . ?
C11 C12 1.387(3) . ?
C11 C16 1.392(3) . ?
C11 C10 1.512(3) . ?
C10 H10 1.00(2) . ?
C1 C6 1.391(3) . ?
C1 C2 1.395(3) . ?
C1 C7 1.466(3) . ?
N1 C9 1.148(3) . ?
C16 C15 1.387(3) . ?
C16 H16 0.97(2) . ?
C7 H7 0.96(2) . ?
C2 C3 1.388(3) . ?
C2 H2 0.97(2) . ?
C14 C13 1.384(3) . ?
C14 C15 1.386(3) . ?
C14 C17 1.509(3) . ?
C12 C13 1.387(3) . ?
C12 H12 0.95(2) . ?
C6 C5 1.382(4) . ?
C6 H6 0.99(2) . ?
C15 H15 0.99(2) . ?
C3 C4 1.377(4) . ?
C3 H3 1.00(2) . ?
C5 C4 1.384(4) . ?
C5 H5 1.00(3) . ?
C13 H13 0.97(2) . ?
C4 H4 0.96(3) . ?
C17 H17A 0.940(15) . ?
C17 H17B 0.940(15) . ?
C17 H17C 0.940(15) . ?
 
loop_
 _geom_angle_atom_site_label_1
 _geom_angle_atom_site_label_2
 _geom_angle_atom_site_label_3
 _geom_angle
 _geom_angle_site_symmetry_1
 _geom_angle_site_symmetry_3
 _geom_angle_publ_flag
C10 O1 H1 104(2) . . ?
C7 C8 C9 119.5(2) . . ?
C7 C8 C10 126.9(2) . . ?
C9 C8 C10 113.6(2) . . ?
C12 C11 C16 118.3(2) . . ?
C12 C11 C10 122.3(2) . . ?
C16 C11 C10 119.4(2) . . ?
O1 C10 C11 107.69(19) . . ?
O1 C10 C8 108.32(18) . . ?
C11 C10 C8 114.20(18) . . ?
O1 C10 H10 108.8 . . ?
C11 C10 H10 108.8 . . ?
C8 C10 H10 108.8 . . ?
C6 C1 C2 118.9(2) . . ?
C6 C1 C7 119.4(2) . . ?
C2 C1 C7 121.7(2) . . ?
C15 C16 C11 120.3(2) . . ?
C15 C16 H16 119.9 . . ?
C11 C16 H16 119.9 . . ?
N1 C9 C8 177.5(3) . . ?
C8 C7 C1 127.1(2) . . ?
C8 C7 H7 116.5 . . ?
C1 C7 H7 116.5 . . ?
C3 C2 C1 120.1(2) . . ?
C3 C2 H2 119.9 . . ?
C1 C2 H2 119.9 . . ?
C13 C14 C15 117.6(2) . . ?
C13 C14 C17 120.9(2) . . ?
C15 C14 C17 121.4(2) . . ?
C13 C12 C11 120.7(2) . . ?
C13 C12 H12 119.6 . . ?
C11 C12 H12 119.6 . . ?
C5 C6 C1 120.5(3) . . ?
C5 C6 H6 119.7 . . ?
C1 C6 H6 119.7 . . ?
C14 C15 C16 121.6(2) . . ?
C14 C15 H15 119.2 . . ?
C16 C15 H15 119.2 . . ?
C4 C3 C2 120.5(3) . . ?
C4 C3 H3 119.8 . . ?
C2 C3 H3 119.8 . . ?
C6 C5 C4 120.3(3) . . ?
C6 C5 H5 119.8 . . ?
C4 C5 H5 119.8 . . ?
C14 C13 C12 121.4(2) . . ?
C14 C13 H13 119.3 . . ?
C12 C13 H13 119.3 . . ?
C3 C4 C5 119.6(3) . . ?
C3 C4 H4 120.2 . . ?
C5 C4 H4 120.2 . . ?
C14 C17 H17A 109.5 . . ?
C14 C17 H17B 109.5 . . ?
H17A C17 H17B 109.5 . . ?
C14 C17 H17C 109.5 . . ?
H17A C17 H17C 109.5 . . ?
H17B C17 H17C 109.5 . . ?
 
loop_
 _geom_torsion_atom_site_label_1
 _geom_torsion_atom_site_label_2
 _geom_torsion_atom_site_label_3
 _geom_torsion_atom_site_label_4
 _geom_torsion
 _geom_torsion_site_symmetry_1
 _geom_torsion_site_symmetry_2
 _geom_torsion_site_symmetry_3
 _geom_torsion_site_symmetry_4
 _geom_torsion_publ_flag
C12 C11 C10 O1 -132.8(2) . . . . ?
C16 C11 C10 O1 48.3(3) . . . . ?
C12 C11 C10 C8 -12.5(3) . . . . ?
C16 C11 C10 C8 168.7(2) . . . . ?
C7 C8 C10 O1 -129.0(2) . . . . ?
C9 C8 C10 O1 48.0(2) . . . . ?
C7 C8 C10 C11 111.0(3) . . . . ?
C9 C8 C10 C11 -71.9(2) . . . . ?
C12 C11 C16 C15 0.9(3) . . . . ?
C10 C11 C16 C15 179.8(2) . . . . ?
C9 C8 C7 C1 177.4(2) . . . . ?
C10 C8 C7 C1 -5.7(4) . . . . ?
C6 C1 C7 C8 141.0(2) . . . . ?
C2 C1 C7 C8 -40.5(3) . . . . ?
C6 C1 C2 C3 -1.9(3) . . . . ?
C7 C1 C2 C3 179.5(2) . . . . ?
C16 C11 C12 C13 -1.0(3) . . . . ?
C10 C11 C12 C13 -179.9(2) . . . . ?
C2 C1 C6 C5 2.8(3) . . . . ?
C7 C1 C6 C5 -178.6(2) . . . . ?
C13 C14 C15 C16 -1.7(4) . . . . ?
C17 C14 C15 C16 177.6(2) . . . . ?
C11 C16 C15 C14 0.5(4) . . . . ?
C1 C2 C3 C4 -0.6(3) . . . . ?
C1 C6 C5 C4 -1.3(3) . . . . ?
C15 C14 C13 C12 1.6(4) . . . . ?
C17 C14 C13 C12 -177.7(2) . . . . ?
C11 C12 C13 C14 -0.3(4) . . . . ?
C2 C3 C4 C5 2.2(4) . . . . ?
C6 C5 C4 C3 -1.3(4) . . . . ?
 
_refine_diff_density_max    0.197
_refine_diff_density_min   -0.204
_refine_diff_density_rms    0.041

_shelxl_version_number 2014-3

_shelx_res_file
;
TITL SIR97 run in space group P 21/c
CELL  0.71073   5.4338  15.5658  15.8523   90.000   90.515   90.000
ZERR     4.00   0.0005   0.0015   0.0012    0.000    0.007    0.000
LATT   1
SYMM  - X, 1/2 + Y, 1/2 - Z
SFAC  C    H    N    O
UNIT 68 60 4 4
LIST 6 ! automatically inserted. Change 6 to 4 for CHECKCIF!!
MERG   2
OMIT 0 7 6
OMIT 2 1 9
SHEL 1000 0.80
FMAP   2
PLAN   25
ACTA
BOND   $H
CONF
SIZE 0.065 0.115 0.485
L.S.  40
TEMP  -130.00
WGHT    0.045300
FVAR       0.30433
O1    4    0.858406    0.198767    0.195700    11.00000    0.04246    0.05797 =
         0.02975    0.00549   -0.00376    0.00672
H1    2    0.986973    0.159928    0.191291    11.00000    0.08734
C8    1    0.678944    0.154931    0.064011    11.00000    0.02404    0.03397 =
         0.03502    0.00453   -0.00144    0.00355
C11   1    0.678962    0.310570    0.113406    11.00000    0.02544    0.03661 =
         0.02592   -0.00080    0.00513   -0.00144
C10   1    0.815863    0.226081    0.110440    11.00000    0.02554    0.03772 =
         0.02615    0.00148    0.00215   -0.00023
AFIX  14
H10   2    0.978919    0.235500    0.082545    11.00000   -1.20000
AFIX   0
C1    1    0.937297    0.146617   -0.066578    11.00000    0.02946    0.03881 =
         0.02881   -0.00546   -0.00326    0.00387
N1    3    0.303476    0.098687    0.147024    11.00000    0.03537    0.04774 =
         0.06060    0.01216    0.00483   -0.00104
C16   1    0.764035    0.375618    0.166368    11.00000    0.03218    0.04812 =
         0.03569   -0.00892    0.00443   -0.00493
AFIX  44
H16   2    0.909867    0.366307    0.201046    11.00000   -1.20000
AFIX   0
C9    1    0.470468    0.121999    0.109530    11.00000    0.03022    0.03320 =
         0.04276    0.00420   -0.00178    0.00251
C7    1    0.739190    0.119621   -0.010243    11.00000    0.02995    0.03006 =
         0.03909   -0.00060   -0.00632    0.00210
AFIX  44
H7    2    0.642190    0.071544   -0.028414    11.00000   -1.20000
AFIX   0
C2    1    0.988243    0.233121   -0.081216    11.00000    0.03699    0.04038 =
         0.03025   -0.00323    0.00178    0.00327
AFIX  44
H2    2    0.890132    0.277431   -0.053976    11.00000   -1.20000
AFIX   0
C14   1    0.431829    0.469317    0.121824    11.00000    0.03905    0.03453 =
         0.04558   -0.00004    0.01928   -0.00185
C12   1    0.472202    0.326477    0.063881    11.00000    0.03245    0.03492 =
         0.03245   -0.00050    0.00104   -0.00127
AFIX  44
H12   2    0.412619    0.283207    0.026645    11.00000   -1.20000
AFIX   0
C6    1    1.075033    0.084616   -0.108153    11.00000    0.04561    0.04349 =
         0.03472   -0.00724   -0.00405    0.01123
AFIX  44
H6    2    1.036033    0.023328   -0.100479    11.00000   -1.20000
AFIX   0
C15   1    0.641467    0.453697    0.169848    11.00000    0.04262    0.04235 =
         0.04267   -0.01091    0.01612   -0.00920
AFIX  44
H15   2    0.705216    0.499311    0.207504    11.00000   -1.20000
AFIX   0
C3    1    1.178454    0.256242   -0.134518    11.00000    0.03591    0.05691 =
         0.03355    0.00385   -0.00088   -0.00238
AFIX  44
H3    2    1.213039    0.318283   -0.145223    11.00000   -1.20000
AFIX   0
C5    1    1.266112    0.108336   -0.160126    11.00000    0.04528    0.07163 =
         0.03274   -0.00822    0.00380    0.02106
AFIX  44
H5    2    1.366518    0.063012   -0.188888    11.00000   -1.20000
AFIX   0
C13   1    0.351501    0.404826    0.068111    11.00000    0.03764    0.04153 =
         0.04269    0.00421    0.00303    0.00429
AFIX  44
H13   2    0.207407    0.414678    0.032604    11.00000   -1.20000
AFIX   0
C4    1    1.319791    0.194243   -0.172737    11.00000    0.03411    0.08350 =
         0.02838    0.00310    0.00221    0.00698
AFIX  44
H4    2    1.454353    0.210487   -0.207815    11.00000   -1.20000
AFIX   0
C17   1    0.293587    0.553088    0.128326    11.00000    0.06128    0.04106 =
         0.07821   -0.00074    0.03291    0.00668
AFIX 138
H17A  2    0.303925    0.582862    0.076918    11.00000   -1.50000
H17B  2    0.363069    0.586643    0.171673    11.00000   -1.50000
H17C  2    0.127679    0.541927    0.140435    11.00000   -1.50000
REM #####
AFIX   0
HKLF    4

REM  SIR97 run in space group P 21/c
REM R1 =  0.0570 for    1501 Fo > 4sig(Fo)  and  0.1207 for all    2726 data
REM    189 parameters refined using      0 restraints

END

WGHT      0.0453      0.0000

REM Highest difference peak  0.197,  deepest hole -0.204,  1-sigma level  0.041
Q1    1   0.1015  0.5561  0.0832  11.00000  0.05    0.20
Q2    1   0.4917  0.6150  0.1135  11.00000  0.05    0.16
Q3    1   0.1728  0.5586  0.1964  11.00000  0.05    0.15
Q4    1   0.8245  0.2828 -0.0690  11.00000  0.05    0.15
Q5    1   0.6030  0.3157  0.0924  11.00000  0.05    0.15
Q6    1   0.7247  0.0434 -0.0625  11.00000  0.05    0.14
Q7    1   0.7256  0.2035  0.2938  11.00000  0.05    0.13
Q8    1   0.1265  0.3849  0.0298  11.00000  0.05    0.13
Q9    1   0.1485  0.5444  0.0493  11.00000  0.05    0.13
Q10   1   1.0099  0.3184  0.0564  11.00000  0.05    0.13
Q11   1   0.8267  0.1642 -0.1503  11.00000  0.05    0.13
Q12   1   1.6698  0.1544 -0.1873  11.00000  0.05    0.12
Q13   1   1.3232  0.0655 -0.2848  11.00000  0.05    0.12
Q14   1   0.1862  0.1420  0.0938  11.00000  0.05    0.12
Q15   1   1.0149  0.3160  0.2893  11.00000  0.05    0.12
Q16   1   0.4125  0.6241  0.0574  11.00000  0.05    0.12
Q17   1   0.8396  0.0774  0.0510  11.00000  0.05    0.12
Q18   1   1.4333  0.2003 -0.3088  11.00000  0.05    0.12
Q19   1   0.7243  0.3590  0.1221  11.00000  0.05    0.12
Q20   1   0.3648  0.3402  0.1788  11.00000  0.05    0.12
Q21   1   0.6587  0.4039  0.1814  11.00000  0.05    0.12
Q22   1   1.1907  0.0578 -0.0276  11.00000  0.05    0.12
Q23   1   1.2079  0.2233 -0.2398  11.00000  0.05    0.12
Q24   1  -0.1223  0.5825  0.0925  11.00000  0.05    0.12
Q25   1   0.6813  0.5191  0.0995  11.00000  0.05    0.12
;
_shelx_res_checksum   55471

_shelx_hkl_file
;
  -7   3  -5    1.39    1.41
  -7   3  -4    1.11    1.03
  -7   3  -3    1.31    1.16
  -7   3   1    2.23    2.40
  -7   3   2    1.79    1.59
  -7   4  -4    1.19    1.22
  -7   4  -3    1.97    1.42
  -7   4  -2    7.44    2.69
  -7   4  -1   -0.40    0.79
  -7   4   0    1.27    0.61
  -7   4   2    3.59    2.15
  -7   5  -2    0.03    0.71
  -7   5  -1   -2.83    1.64
  -7   5   0    0.74    0.62
  -7   5   2   -1.89    1.60
  -7   5   3    0.78    1.60
  -7   6   2    3.68    2.36
  -6  -6  -8    1.31    1.77
  -6  -6  -7    6.78    3.05
  -6  -6  -6    2.73    2.35
  -6  -6  -5    0.07    1.31
  -6  -5  -8   -0.31    1.18
  -6  -5  -7    3.80    2.25
  -6  -5  -6    3.38    2.13
  -6  -5  -5    3.14    1.79
  -6  -5  -4   11.71    3.42
  -6  -4  -8   -1.05    1.46
  -6  -4  -7    1.07    1.57
  -6  -4  -6    6.32    2.74
  -6  -4  -5    3.34    1.96
  -6  -4  -4   -0.32    1.85
  -6  -4  -3   -3.00    1.58
  -6  -4  -2    0.15    1.49
  -6  -3  -9    1.81    2.22
  -6  -3  -8    1.69    1.66
  -6  -3  -7   14.08    3.59
  -6  -3  -6    1.22    1.63
  -6  -3  -5    0.90    1.30
  -6  -3  -4    5.93    2.68
  -6  -3  -3    4.89    2.62
  -6  -3  -2   18.25    3.99
  -6  -3  -1    0.01    2.11
  -6  -2 -12    4.41    2.65
  -6  -2 -11    3.05    1.70
  -6  -2 -10    2.41    1.55
  -6  -2  -9   -2.46    1.97
  -6  -2  -9   -0.97    1.02
  -6  -2  -8    2.10    1.78
  -6  -2  -8   -0.47    0.91
  -6  -2  -7   -1.21    1.14
  -6  -2  -6    2.44    1.85
  -6  -2  -5    3.70    1.92
  -6  -2  -4    5.41    2.61
  -6  -2  -3    6.80    2.57
  -6  -2  -2   -0.03    1.40
  -6  -2  -1    0.95    1.32
  -6  -2   0   24.41    4.50
  -6  -1 -11    0.08    1.07
  -6  -1 -10    4.09    1.99
  -6  -1  -9   -0.81    1.89
  -6  -1  -9    1.02    1.21
  -6  -1  -8   -0.46    0.89
  -6  -1  -8   -0.92    1.46
  -6  -1  -7    2.81    2.18
  -6  -1  -7    2.08    1.16
  -6  -1  -6   -1.02    1.43
  -6  -1  -6    6.12    3.16
  -6  -1  -5   -0.52    1.86
  -6  -1  -5    0.23    1.16
  -6  -1  -4   20.94    4.19
  -6  -1  -4   17.28    3.40
  -6  -1  -3    0.44    1.77
  -6  -1  -2    3.04    2.23
  -6  -1  -1    5.20    1.99
  -6  -1   0    3.18    1.64
  -6  -1   1   -2.44    2.26
  -6   0 -11    0.60    0.91
  -6   0 -10    3.52    2.12
  -6   0  -9    2.60    2.51
  -6   0  -9    0.17    0.76
  -6   0  -8   -2.65    1.94
  -6   0  -8    2.88    1.82
  -6   0  -7   -0.69    1.25
  -6   0  -7   -3.14    1.64
  -6   0  -6   25.07    4.13
  -6   0  -6   27.98    5.02
  -6   0  -5   -1.92    1.98
  -6   0  -5   -1.54    1.17
  -6   0  -4    6.45    2.18
  -6   0  -4    9.34    2.92
  -6   0  -3    0.65    0.63
  -6   0  -3   -2.13    1.93
  -6   0  -2    5.00    2.10
  -6   0  -2    2.55    1.42
  -6   0  -1   -1.21    1.76
  -6   0  -1    1.60    1.17
  -6   0   0   16.66    3.71
  -6   0   1    2.68    1.20
  -6   1 -11    1.18    1.27
  -6   1 -10    0.02    1.25
  -6   1  -9    2.46    2.21
  -6   1  -9    2.90    2.00
  -6   1  -8    1.05    1.87
  -6   1  -8   -0.20    1.43
  -6   1  -7    1.86    1.96
  -6   1  -7    1.47    1.23
  -6   1  -6   -1.15    1.53
  -6   1  -6    0.04    1.33
  -6   1  -5   -1.24    1.43
  -6   1  -5   -1.63    1.50
  -6   1  -4   15.56    3.26
  -6   1  -4   18.67    4.14
  -6   1  -3    1.26    1.12
  -6   1  -3   -0.62    1.65
  -6   1  -2    2.25    1.47
  -6   1  -2    1.59    1.05
  -6   1  -1    1.43    1.08
  -6   1  -1    1.22    1.46
  -6   1   0    5.58    1.92
  -6   1   0    4.37    1.50
  -6   1   1   -0.60    0.96
  -6   1   1   -0.28    0.99
  -6   1   2    5.33    2.23
  -6   2 -10    4.98    2.38
  -6   2  -9   -1.97    1.47
  -6   2  -8   -1.41    1.69
  -6   2  -7   -0.47    1.71
  -6   2  -7   -3.47    1.79
  -6   2  -6   -0.57    1.77
  -6   2  -6    1.65    0.93
  -6   2  -5    0.10    1.42
  -6   2  -5    2.72    1.60
  -6   2  -4    3.36    1.58
  -6   2  -4    1.59    1.53
  -6   2  -3    9.18    2.96
  -6   2  -3    7.17    2.38
  -6   2  -2    0.32    1.27
  -6   2  -2   -0.39    0.79
  -6   2  -1    1.07    1.56
  -6   2  -1   -0.95    1.12
  -6   2   0   19.93    4.36
  -6   2   0   21.11    3.50
  -6   2   1    8.48    2.74
  -6   2   1    8.82    2.27
  -6   2   2    2.25    1.47
  -6   2   3    0.25    0.97
  -6   3 -10   -0.23    1.47
  -6   3  -9   -1.10    1.97
  -6   3  -8   -1.57    1.37
  -6   3  -7    8.78    2.92
  -6   3  -6    1.17    0.76
  -6   3  -5   -2.55    1.75
  -6   3  -5   -1.32    1.88
  -6   3  -4    4.22    2.52
  -6   3  -4    9.11    2.69
  -6   3  -3    0.59    0.85
  -6   3  -3    1.43    1.83
  -6   3  -2   13.68    2.92
  -6   3  -2   14.37    3.45
  -6   3  -1   -0.01    0.94
  -6   3  -1   -2.10    1.80
  -6   3   0    0.39    0.88
  -6   3   0    2.78    1.48
  -6   3   1   -3.11    1.47
  -6   3   1   -1.66    1.34
  -6   3   2    0.58    1.31
  -6   3   3    4.50    1.80
  -6   4  -9    1.75    1.20
  -6   4  -8    1.41    0.70
  -6   4  -7   -1.53    1.57
  -6   4  -6    2.02    1.32
  -6   4  -5    3.72    1.82
  -6   4  -4   -0.48    0.84
  -6   4  -4    2.43    1.54
  -6   4  -3   -0.56    1.55
  -6   4  -3    4.89    2.02
  -6   4  -2    0.19    0.83
  -6   4  -2   -0.58    1.09
  -6   4  -1    1.66    1.32
  -6   4  -1   -1.13    1.72
  -6   4   0   11.33    2.83
  -6   4   0    4.09    1.65
  -6   4   1   -0.42    1.49
  -6   4   1    1.03    1.67
  -6   4   2   -0.48    1.85
  -6   4   3    0.49    0.95
  -6   4   4    1.71    1.11
  -6   5  -8   -2.14    1.96
  -6   5  -7    1.69    1.09
  -6   5  -6   -1.71    1.38
  -6   5  -5    2.21    1.85
  -6   5  -4    9.38    2.87
  -6   5  -3    0.47    1.19
  -6   5  -3    0.83    1.25
  -6   5  -2    2.32    1.76
  -6   5  -2    2.61    1.30
  -6   5  -1   -0.55    0.80
  -6   5  -1   -0.93    1.30
  -6   5   0    2.21    1.59
  -6   5   0    0.93    0.98
  -6   5   1   12.81    3.13
  -6   5   1   10.46    2.69
  -6   5   2    4.46    2.38
  -6   5   3   -0.76    1.08
  -6   5   4    3.20    1.24
  -6   6  -8   -3.48    1.99
  -6   6  -7    1.78    1.07
  -6   6  -6    4.53    2.17
  -6   6  -5   -0.09    1.04
  -6   6  -4    1.22    0.75
  -6   6  -3    6.76    2.23
  -6   6  -2    2.09    0.68
  -6   6  -2    5.27    2.43
  -6   6  -1   -1.01    1.60
  -6   6  -1   -0.54    1.32
  -6   6   0   -0.82    1.12
  -6   6   0   -1.10    1.96
  -6   6   1    3.27    1.94
  -6   6   1    1.71    1.27
  -6   6   2    3.16    1.79
  -6   6   3    0.11    0.94
  -6   6   4   -1.50    1.02
  -6   7  -7   -0.77    1.12
  -6   7  -6    1.73    1.54
  -6   7  -5    4.08    2.17
  -6   7  -4    1.95    1.45
  -6   7  -3    7.09    2.65
  -6   7  -2   -0.41    0.69
  -6   7  -1   -1.54    1.41
  -6   7  -1    0.47    0.71
  -6   7   0    0.33    0.87
  -6   7   0   -0.15    1.26
  -6   7   1    1.26    1.10
  -6   7   1   -0.21    1.13
  -6   7   2   -0.22    1.22
  -6   7   3   -1.31    1.52
  -6   8  -5    1.58    0.91
  -6   8  -4    2.79    1.53
  -6   8  -3   -1.13    1.29
  -6   8  -2    1.79    1.48
  -6   8  -1    3.86    2.26
  -6   8  -1   -0.47    1.41
  -6   8   0    3.85    1.53
  -6   8   0    4.60    2.09
  -6   8   1    5.99    2.18
  -6   8   1    5.44    2.32
  -6   8   2   -2.95    1.74
  -6   9  -3   -0.79    1.38
  -6   9  -2    1.67    1.35
  -6   9  -1    3.59    1.58
  -6   9   0    0.40    1.58
  -6   9   0    2.20    1.41
  -6   9   1    1.28    1.32
  -6  10   0   -0.46    0.92
  -5 -14  -4    0.32    1.47
  -5 -14  -3   -2.90    2.07
  -5 -14  -2   -0.83    1.28
  -5 -14  -1    2.92    2.52
  -5 -14   0    1.29    1.65
  -5 -13  -5   -0.16    1.28
  -5 -13  -4    2.03    2.25
  -5 -13  -3    6.75    2.90
  -5 -13  -2    1.82    2.04
  -5 -13  -1    3.28    2.36
  -5 -13   0   -2.70    2.01
  -5 -13   1   -1.53    1.78
  -5 -13   2    4.59    2.55
  -5 -13   3    2.30    2.49
  -5 -12  -5    1.44    1.98
  -5 -12  -4    2.89    1.88
  -5 -12  -3    3.87    2.34
  -5 -12  -2    1.14    1.37
  -5 -12  -1    0.55    1.47
  -5 -12   0    5.73    2.81
  -5 -12   1    0.53    2.12
  -5 -12   2    6.99    2.98
  -5 -12   3    1.24    2.26
  -5 -12   4    1.76    2.23
  -5 -11  -5    4.64    2.35
  -5 -11  -4    4.80    2.36
  -5 -11  -3    9.97    3.45
  -5 -11  -2    0.36    1.11
  -5 -11  -1    2.17    1.36
  -5 -11   0    5.68    2.79
  -5 -11   1    2.40    1.81
  -5 -11   2    6.98    2.88
  -5 -11   3    2.32    2.03
  -5 -10  -5    4.57    2.31
  -5 -10  -4   20.76    4.14
  -5 -10  -3    5.91    2.71
  -5 -10  -2    9.28    2.78
  -5 -10  -1    4.72    2.57
  -5 -10   0   10.28    3.30
  -5 -10   1   -0.59    1.13
  -5  -9  -4    5.69    2.30
  -5  -9  -3    4.36    2.41
  -5  -8 -11    2.81    1.89
  -5  -8 -10    7.75    3.10
  -5  -8  -9   -0.47    1.11
  -5  -8  -8   -0.08    1.87
  -5  -7 -12    0.17    1.15
  -5  -7 -11    2.10    1.79
  -5  -7 -10    1.89    1.61
  -5  -7  -9   -0.09    1.24
  -5  -7  -8   -0.31    0.86
  -5  -7  -7    0.99    1.04
  -5  -7  -6    1.26    1.07
  -5  -6 -14   -0.07    0.87
  -5  -6 -13    1.06    1.00
  -5  -6 -13    1.07    1.61
  -5  -6 -12    1.86    1.47
  -5  -6 -11    1.83    2.04
  -5  -6 -10    9.98    2.75
  -5  -6  -9    5.00    2.05
  -5  -6  -8    6.04    2.73
  -5  -6  -7    5.93    2.04
  -5  -6  -6   -0.01    1.63
  -5  -6  -5   -1.03    1.34
  -5  -6  -4    1.73    0.98
  -5  -5 -14    1.98    1.41
  -5  -5 -14    2.17    1.64
  -5  -5 -13   -1.44    1.64
  -5  -5 -13    0.29    1.24
  -5  -5 -12    1.45    1.52
  -5  -5 -12    2.29    1.43
  -5  -5 -11   -0.25    0.88
  -5  -5 -11   -1.66    1.75
  -5  -5 -10    1.14    0.94
  -5  -5 -10    1.76    1.63
  -5  -5  -9    8.49    2.80
  -5  -5  -9    6.86    1.78
  -5  -5  -8    2.21    1.53
  -5  -5  -8   -2.43    1.72
  -5  -5  -7   -0.93    1.24
  -5  -5  -7    1.03    1.31
  -5  -5  -6    0.15    1.23
  -5  -5  -5    1.58    1.69
  -5  -5  -4    4.61    1.89
  -5  -5  -3    1.90    1.78
  -5  -5  -2    0.16    1.07
  -5  -4 -14   -2.84    1.85
  -5  -4 -14    0.40    1.24
  -5  -4 -13    2.54    1.38
  -5  -4 -13    0.99    1.76
  -5  -4 -12   -1.40    1.35
  -5  -4 -12    0.72    0.85
  -5  -4 -11   -0.08    1.16
  -5  -4 -11   -0.01    1.30
  -5  -4 -10   -0.37    1.09
  -5  -4 -10   -1.72    1.41
  -5  -4  -9    2.21    1.21
  -5  -4  -9    4.76    1.64
  -5  -4  -8    0.66    1.15
  -5  -4  -8   -1.28    1.15
  -5  -4  -7    3.11    1.63
  -5  -4  -7   -0.88    1.65
  -5  -4  -6    0.79    0.93
  -5  -4  -6    0.05    1.36
  -5  -4  -5    1.96    1.47
  -5  -4  -5    0.76    0.73
  -5  -4  -4   -0.92    0.72
  -5  -4  -4   -0.25    1.43
  -5  -4  -3    0.16    1.05
  -5  -4  -3    0.08    0.83
  -5  -4  -2    1.30    0.97
  -5  -4  -1    1.93    1.76
  -5  -3 -14   -2.36    1.74
  -5  -3 -14    0.50    1.14
  -5  -3 -13    4.65    2.60
  -5  -3 -13    1.32    1.49
  -5  -3 -12   -1.29    1.14
  -5  -3 -12   -2.08    1.86
  -5  -3 -11    0.78    2.15
  -5  -3 -11   -2.75    1.85
  -5  -3 -10   -0.84    1.57
  -5  -3 -10    4.07    1.86
  -5  -3  -9   16.30    3.72
  -5  -3  -9   10.84    2.56
  -5  -3  -8    2.50    1.69
  -5  -3  -8   -0.87    1.22
  -5  -3  -7    4.22    1.75
  -5  -3  -7    2.50    1.51
  -5  -3  -6    1.16    1.41
  -5  -3  -6   -0.82    1.50
  -5  -3  -5    3.92    1.52
  -5  -3  -5    3.77    1.88
  -5  -3  -4    3.05    1.21
  -5  -3  -4    3.76    2.00
  -5  -3  -3    1.10    1.42
  -5  -3  -3   -1.58    1.06
  -5  -3  -2   -0.62    1.13
  -5  -3  -2   -2.17    1.57
  -5  -3  -1   25.03    4.13
  -5  -3  -1   18.24    2.67
  -5  -3   0   -1.50    1.25
  -5  -3   0    0.37    0.41
  -5  -2 -14    1.41    1.10
  -5  -2 -13   -1.84    2.27
  -5  -2 -12   -4.35    2.03
  -5  -2 -11   -1.58    2.10
  -5  -2 -10    0.52    1.53
  -5  -2 -10   -0.98    1.36
  -5  -2  -9   -1.94    1.65
  -5  -2  -9    0.33    1.56
  -5  -2  -8    8.13    2.42
  -5  -2  -8   12.77    3.33
  -5  -2  -7    1.73    1.56
  -5  -2  -7    1.46    1.20
  -5  -2  -6    1.56    0.87
  -5  -2  -6    1.70    1.82
  -5  -2  -5    0.20    0.93
  -5  -2  -5    1.05    1.49
  -5  -2  -4    8.91    2.03
  -5  -2  -4    9.05    2.39
  -5  -2  -3   10.97    2.31
  -5  -2  -3   10.01    2.65
  -5  -2  -2    8.83    2.63
  -5  -2  -2    9.31    2.04
  -5  -2  -1   -0.22    0.70
  -5  -2  -1   -0.09    1.04
  -5  -2   0    1.71    1.39
  -5  -2   0    0.50    0.61
  -5  -2   1    1.39    0.53
  -5  -2   1    1.08    1.66
  -5  -1 -14   -1.15    1.83
  -5  -1 -13   -0.65    1.09
  -5  -1 -12   -2.13    2.04
  -5  -1 -11   -1.62    1.47
  -5  -1 -10    1.55    1.17
  -5  -1  -9    4.35    2.35
  -5  -1  -8    1.65    1.35
  -5  -1  -7    5.65    1.97
  -5  -1  -7    5.35    2.48
  -5  -1  -6    2.93    1.53
  -5  -1  -6    1.79    1.16
  -5  -1  -5    5.24    2.19
  -5  -1  -5    2.93    1.17
  -5  -1  -4   15.56    3.29
  -5  -1  -4   12.85    2.68
  -5  -1  -3    0.46    1.23
  -5  -1  -3   -0.28    0.81
  -5  -1  -2    7.64    1.91
  -5  -1  -2    9.75    2.75
  -5  -1  -1    4.32    1.50
  -5  -1  -1    6.73    2.05
  -5  -1   0    1.47    0.96
  -5  -1   0    2.46    1.08
  -5  -1   1    7.59    1.77
  -5  -1   1    6.54    2.23
  -5  -1   2    0.36    0.70
  -5  -1   2    0.99    1.02
  -5   0 -14    2.26    1.34
  -5   0 -13   -0.23    1.28
  -5   0 -12   -0.65    1.96
  -5   0 -11   -2.17    1.77
  -5   0 -10    0.91    1.15
  -5   0  -9    0.40    1.12
  -5   0  -8    6.66    2.40
  -5   0  -7    0.81    0.86
  -5   0  -6    3.13    1.59
  -5   0  -6    4.17    2.25
  -5   0  -5    1.63    1.22
  -5   0  -5   -0.41    0.58
  -5   0  -4   -1.21    1.30
  -5   0  -4   -0.60    1.06
  -5   0  -3   -0.65    0.70
  -5   0  -3    1.48    1.18
  -5   0  -2   37.26    4.27
  -5   0  -2   37.91    5.04
  -5   0  -1    1.07    0.84
  -5   0  -1   -0.49    0.98
  -5   0   0   22.65    3.82
  -5   0   0   19.58    2.99
  -5   0   1   -0.23    0.76
  -5   0   1    0.11    1.40
  -5   0   2   23.32    3.05
  -5   0   2   23.45    3.92
  -5   1 -13   -2.13    1.54
  -5   1 -12   -0.22    1.12
  -5   1 -11    0.30    1.30
  -5   1 -10    4.68    2.25
  -5   1  -9    5.13    2.11
  -5   1  -8    2.65    1.55
  -5   1  -7    4.12    1.69
  -5   1  -6    1.02    1.33
  -5   1  -5    5.71    1.79
  -5   1  -4   13.12    3.11
  -5   1  -4   12.08    2.57
  -5   1  -3   -0.82    1.45
  -5   1  -3    2.22    1.69
  -5   1  -2    9.86    2.44
  -5   1  -2    9.24    2.63
  -5   1  -1    5.69    1.77
  -5   1  -1    1.43    1.26
  -5   1   0    2.66    1.56
  -5   1   0    1.84    1.05
  -5   1   1    7.54    1.90
  -5   1   1    7.74    2.17
  -5   1   2   -1.02    0.85
  -5   1   2    0.33    1.26
  -5   1   3    3.83    1.54
  -5   2 -13   -1.06    1.78
  -5   2 -12    3.52    1.86
  -5   2 -11    2.13    1.73
  -5   2 -10    1.63    1.55
  -5   2  -9    1.93    1.42
  -5   2  -8   10.22    2.65
  -5   2  -7    1.05    0.86
  -5   2  -6    2.31    1.11
  -5   2  -5   -1.35    1.55
  -5   2  -4    7.03    1.81
  -5   2  -3    9.90    2.75
  -5   2  -3    9.61    2.18
  -5   2  -2    9.00    2.54
  -5   2  -2    9.34    2.29
  -5   2  -1    0.82    0.88
  -5   2  -1   -1.33    1.77
  -5   2   0    2.02    1.31
  -5   2   0    1.19    1.22
  -5   2   1    1.03    1.35
  -5   2   1    0.66    0.67
  -5   2   2   10.92    2.70
  -5   2   2   11.37    2.35
  -5   2   3    7.02    2.03
  -5   2   4   -0.47    1.23
  -5   3 -13    5.56    2.54
  -5   3 -12    2.38    1.63
  -5   3 -11    1.51    1.73
  -5   3 -10    0.75    1.28
  -5   3  -9   13.42    3.21
  -5   3  -8    1.51    0.91
  -5   3  -7    4.56    1.75
  -5   3  -6   -0.67    0.98
  -5   3  -5    1.65    1.31
  -5   3  -4    4.22    1.51
  -5   3  -3    0.32    0.79
  -5   3  -2   -0.68    1.24
  -5   3  -2    0.73    1.56
  -5   3  -1   19.81    3.35
  -5   3  -1   21.58    3.91
  -5   3   0   -0.02    0.64
  -5   3   0   -0.65    1.00
  -5   3   1    8.17    2.16
  -5   3   1    8.19    2.48
  -5   3   2    8.10    2.02
  -5   3   2    8.87    2.16
  -5   3   3    5.52    1.76
  -5   3   4   14.40    2.71
  -5   4 -12    2.50    2.02
  -5   4 -11    0.68    1.40
  -5   4 -10    2.17    1.68
  -5   4  -9    3.06    1.45
  -5   4  -8   -0.09    1.11
  -5   4  -7   -0.65    1.09
  -5   4  -6   -0.43    1.31
  -5   4  -5   -1.36    1.54
  -5   4  -4   -0.87    1.34
  -5   4  -3    0.32    0.73
  -5   4  -2    0.44    0.80
  -5   4  -1    0.53    0.64
  -5   4  -1    0.49    1.13
  -5   4   0   44.49    5.06
  -5   4   0   51.06    5.67
  -5   4   1   21.04    3.36
  -5   4   1   18.77    3.48
  -5   4   2   21.35    3.47
  -5   4   2   26.41    3.96
  -5   4   3   13.02    2.66
  -5   4   4   52.18    5.48
  -5   4   5   33.94    4.39
  -5   5 -12    2.59    1.64
  -5   5 -11    0.43    1.15
  -5   5 -10    3.00    1.70
  -5   5  -9    6.66    2.19
  -5   5  -8    1.68    1.09
  -5   5  -7   -0.37    1.40
  -5   5  -6    1.82    0.91
  -5   5  -5    1.16    1.00
  -5   5  -4    3.84    1.57
  -5   5  -3    2.83    1.21
  -5   5  -2    0.31    0.76
  -5   5  -1    9.57    2.45
  -5   5   0    3.62    2.15
  -5   5   0    0.21    1.07
  -5   5   1   14.18    2.92
  -5   5   1   12.17    2.91
  -5   5   2    4.74    1.68
  -5   5   2    6.42    2.10
  -5   5   3   15.86    3.04
  -5   5   4    2.84    1.19
  -5   5   5   19.48    3.29
  -5   6 -12    2.11    1.54
  -5   6 -11   -0.72    1.12
  -5   6 -10    2.13    1.42
  -5   6  -9    8.90    2.56
  -5   6  -8    6.90    2.55
  -5   6  -7    2.51    1.47
  -5   6  -6   -0.04    1.31
  -5   6  -5   -1.36    1.42
  -5   6  -4    1.93    1.45
  -5   6  -3   15.87    3.47
  -5   6  -2   26.50    4.20
  -5   6  -1   -0.43    1.35
  -5   6   0    5.42    1.94
  -5   6   1    5.68    1.97
  -5   6   1    7.96    2.57
  -5   6   2    1.37    0.58
  -5   6   2    1.77    1.12
  -5   6   3    6.78    1.89
  -5   6   4    7.62    2.23
  -5   6   5    7.60    1.88
  -5   7 -11    0.36    1.55
  -5   7 -10   -1.09    1.40
  -5   7  -9    3.03    2.19
  -5   7  -8   -0.37    1.30
  -5   7  -7   -0.39    1.25
  -5   7  -6    0.83    0.94
  -5   7  -5    4.97    2.18
  -5   7  -4    2.30    1.38
  -5   7  -3    2.28    1.49
  -5   7  -2    4.66    2.05
  -5   7  -1   11.76    2.86
  -5   7   0   24.84    4.07
  -5   7   1    3.34    1.42
  -5   7   1    2.91    1.43
  -5   7   2   -0.56    0.92
  -5   7   2   -0.05    0.85
  -5   7   3    3.42    1.62
  -5   7   4    1.85    0.75
  -5   7   5    5.17    1.91
  -5   8 -10    6.92    2.17
  -5   8  -9   -1.47    1.56
  -5   8  -8    1.67    1.32
  -5   8  -7    1.53    1.30
  -5   8  -6    0.66    0.79
  -5   8  -5    3.25    1.62
  -5   8  -4   25.84    4.42
  -5   8  -3   -0.53    0.65
  -5   8  -2    1.68    1.26
  -5   8  -1   11.56    3.03
  -5   8   0    6.98    2.27
  -5   8   1    0.96    0.85
  -5   8   2    3.28    1.40
  -5   8   3   13.83    2.85
  -5   8   4    0.18    0.92
  -5   8   4   -0.97    1.98
  -5   8   5   -1.17    2.49
  -5   9  -9   -0.72    1.49
  -5   9  -8   -1.96    1.72
  -5   9  -7    4.52    2.11
  -5   9  -6    2.89    1.90
  -5   9  -5    0.35    0.76
  -5   9  -4    0.77    1.11
  -5   9  -3    0.88    1.50
  -5   9  -2    0.08    1.13
  -5   9  -1    5.89    2.04
  -5   9   0    6.70    2.25
  -5   9   1    2.37    1.46
  -5   9   2    0.89    1.25
  -5   9   3   14.58    2.99
  -5   9   5    0.94    1.30
  -5   9   6   -2.92    2.33
  -5   9   7    6.73    2.17
  -5   9   8   -5.30    3.22
  -5  10  -8    0.77    1.42
  -5  10  -7    1.07    1.21
  -5  10  -6    2.30    1.78
  -5  10  -5    0.42    1.41
  -5  10  -4   18.17    3.67
  -5  10  -3    5.75    2.20
  -5  10  -2    9.67    2.95
  -5  10  -1   -0.47    0.84
  -5  10   0    4.99    2.03
  -5  10   1    2.02    0.94
  -5  10   5   -1.62    2.50
  -5  10   6    2.21    1.80
  -5  10   7    3.30    1.69
  -5  10   8    2.62    1.53
  -5  10   9   -5.11    2.56
  -5  10  10  -10.08    3.45
  -5  11  -7    4.08    2.39
  -5  11  -6   -1.10    1.21
  -5  11  -5    2.14    1.49
  -5  11  -4    4.94    2.13
  -5  11  -3    6.90    2.44
  -5  11  -2    1.52    1.05
  -5  11  -1    0.03    1.07
  -5  11   0   -1.19    1.14
  -5  11   6    0.07    1.88
  -5  11   7   -7.16    2.76
  -5  11   8   -4.71    3.13
  -5  11   9   -7.10    2.93
  -5  11  10    3.98    2.25
  -5  12  -5    2.86    2.32
  -5  12  -4   -2.17    1.58
  -5  12  -3   -2.59    1.64
  -5  12  -2    2.21    1.79
  -5  12  -1    0.93    0.86
  -5  12   0   -0.30    1.13
  -5  12   7    2.34    1.76
  -5  12   8   -0.83    1.79
  -5  12   9    0.91    1.75
  -5  13  -2    0.59    1.07
  -5  13  -1    0.16    0.82
  -5  13   8    0.74    2.06
  -4 -16  -6    0.74    1.15
  -4 -16  -5    1.88    1.96
  -4 -16  -4    1.60    2.09
  -4 -16  -3    0.73    1.38
  -4 -16  -2    5.18    2.96
  -4 -16  -1    0.12    1.60
  -4 -16   0    5.69    2.90
  -4 -16   1    4.08    2.65
  -4 -15  -7   -1.13    1.62
  -4 -15  -6   -0.24    1.12
  -4 -15  -5    5.07    2.67
  -4 -15  -4    8.12    2.80
  -4 -15  -3    5.73    2.57
  -4 -15  -2    0.97    1.50
  -4 -15  -1    2.15    1.86
  -4 -15   0    5.88    2.28
  -4 -15   1    4.68    2.64
  -4 -15   2    2.87    2.75
  -4 -15   3    0.65    1.48
  -4 -15   4    3.51    2.27
  -4 -14  -7   20.16    4.15
  -4 -14  -6    1.12    1.59
  -4 -14  -5    5.22    2.34
  -4 -14  -4    0.88    1.13
  -4 -14  -3    4.03    2.19
  -4 -14  -2    1.68    1.51
  -4 -14  -1    1.06    1.74
  -4 -14   0    2.50    1.65
  -4 -14   1   -1.49    1.73
  -4 -14   2    2.81    2.01
  -4 -14   3    1.98    1.80
  -4 -14   4    2.37    2.38
  -4 -14   5    1.15    1.40
  -4 -14   6    6.95    3.86
  -4 -14   7    6.64    2.73
  -4 -13  -7    5.06    2.31
  -4 -13  -6    0.39    0.94
  -4 -13  -5   -1.35    1.36
  -4 -13  -4    4.48    2.46
  -4 -13  -3    3.05    1.84
  -4 -13  -2   -0.69    1.12
  -4 -13  -1    2.57    2.02
  -4 -13   0    1.35    1.66
  -4 -13   1    7.12    2.72
  -4 -13   2   -2.61    1.53
  -4 -13   3    3.83    2.20
  -4 -13   4   -0.79    1.62
  -4 -13   5    0.44    1.71
  -4 -13   6    0.05    1.89
  -4 -13   7    3.00    2.45
  -4 -13   8    1.71    1.70
  -4 -13   9    6.05    2.87
  -4 -12  -7    8.27    2.25
  -4 -12  -6    0.18    1.45
  -4 -12  -5    0.18    1.21
  -4 -12  -4    3.70    2.06
  -4 -12  -3    1.92    1.69
  -4 -12  -2    3.80    1.84
  -4 -12  -1    5.78    2.41
  -4 -12   0    2.93    2.12
  -4 -12   1    2.86    1.76
  -4 -12   2    1.25    1.18
  -4 -12   3    7.00    2.61
  -4 -12   4    2.36    1.66
  -4 -12   5    4.63    2.48
  -4 -12   6    5.33    2.64
  -4 -12   7    0.31    2.12
  -4 -12   8    6.39    2.97
  -4 -11  -7    1.00    1.14
  -4 -11  -6    1.31    1.40
  -4 -11  -5    2.99    1.95
  -4 -11  -4   -0.01    1.09
  -4 -11  -3    0.94    1.30
  -4 -11  -2    0.80    1.21
  -4 -11  -1    6.03    2.27
  -4 -11   0   10.20    2.95
  -4 -11   1    3.32    1.70
  -4 -11   2    3.57    2.24
  -4 -11   3    1.27    2.08
  -4 -11   4   -0.07    1.66
  -4 -11   5    2.25    1.56
  -4 -11   6    4.77    2.30
  -4 -11   7    3.75    2.57
  -4 -11   8   12.82    3.76
  -4 -10  -7    2.60    1.66
  -4 -10  -6    2.93    1.57
  -4 -10  -5    1.37    1.47
  -4 -10  -4    0.41    0.88
  -4 -10  -3    0.44    1.71
  -4 -10  -2    3.33    2.07
  -4 -10  -1    3.22    1.92
  -4 -10   0    0.85    1.20
  -4 -10   1    0.34    1.23
  -4 -10   2    3.85    1.65
  -4 -10   3    0.03    1.20
  -4 -10   4   -1.02    1.18
  -4 -10   5    0.78    2.30
  -4 -10   6   23.35    4.61
  -4 -10   7    4.76    2.53
  -4  -9 -15   -2.79    1.67
  -4  -9 -14    6.46    2.43
  -4  -9 -13    1.08    1.10
  -4  -9 -12    0.13    0.87
  -4  -9 -10    1.23    1.28
  -4  -9  -7    2.05    1.54
  -4  -9  -6    1.04    1.39
  -4  -9  -5    3.16    1.78
  -4  -9  -4   -0.04    0.92
  -4  -9  -3    4.73    1.85
  -4  -9  -2   -1.35    1.23
  -4  -9  -1   10.93    2.68
  -4  -9   0   40.41    5.26
  -4  -9   1   17.69    3.65
  -4  -9   2    3.15    1.76
  -4  -9   3    8.78    2.83
  -4  -9   4   19.05    4.06
  -4  -9   5    7.44    2.83
  -4  -9   6    4.77    2.60
  -4  -8 -15   -1.74    1.42
  -4  -8 -14   -0.72    1.02
  -4  -8 -13    2.47    1.84
  -4  -8 -12    3.87    1.75
  -4  -8 -11   -0.23    0.94
  -4  -8 -11    1.60    1.08
  -4  -8 -10    8.45    2.74
  -4  -8 -10    9.52    2.45
  -4  -8  -9    1.78    1.22
  -4  -8  -9    0.64    1.67
  -4  -8  -8    2.31    1.66
  -4  -8  -8    0.28    0.62
  -4  -8  -7    0.93    1.01
  -4  -8  -7    1.78    1.70
  -4  -8  -7    0.35    0.99
  -4  -8  -6   15.75    2.90
  -4  -8  -5    1.68    1.39
  -4  -8  -4    3.00    1.23
  -4  -8  -3    1.86    1.53
  -4  -8  -2   21.73    3.66
  -4  -8  -1    2.38    1.94
  -4  -8   0   35.52    4.74
  -4  -8   1   24.90    4.30
  -4  -8   2    7.27    2.41
  -4  -8   3    7.88    2.65
  -4  -8   4    3.69    2.23
  -4  -7 -15    2.26    1.80
  -4  -7 -14    2.92    1.78
  -4  -7 -13    3.05    1.59
  -4  -7 -12   -0.18    1.32
  -4  -7 -12    2.88    1.38
  -4  -7 -11    1.35    1.05
  -4  -7 -11    3.19    1.67
  -4  -7 -10    1.18    1.22
  -4  -7 -10    3.51    1.95
  -4  -7  -9    8.27    2.18
  -4  -7  -9    8.59    2.47
  -4  -7  -8    0.42    0.92
  -4  -7  -8    0.81    1.45
  -4  -7  -7   -0.38    1.10
  -4  -7  -7   -0.82    0.98
  -4  -7  -7    1.21    0.90
  -4  -7  -6   18.35    3.11
  -4  -7  -6   18.89    2.65
  -4  -7  -6   18.34    3.46
  -4  -7  -5    2.01    1.13
  -4  -7  -5   -0.74    1.39
  -4  -7  -5    0.46    0.81
  -4  -7  -4   51.32    3.93
  -4  -7  -4   65.10    5.78
  -4  -7  -3    0.44    1.20
  -4  -7  -2   14.08    3.05
  -4  -7  -1    0.19    0.98
  -4  -7   0   37.72    4.96
  -4  -7   1    1.46    1.90
  -4  -7   2    1.60    1.77
  -4  -7   3    2.39    1.94
  -4  -6 -16    2.56    1.76
  -4  -6 -15    2.26    1.40
  -4  -6 -14    4.06    1.99
  -4  -6 -13    0.50    1.02
  -4  -6 -13    1.02    0.93
  -4  -6 -12    8.49    2.44
  -4  -6 -12    7.32    2.52
  -4  -6 -11    1.21    1.01
  -4  -6 -11    2.53    1.74
  -4  -6 -10    2.30    1.30
  -4  -6 -10   -1.55    1.28
  -4  -6  -9   17.93    3.37
  -4  -6  -9   16.13    3.11
  -4  -6  -8    0.41    1.44
  -4  -6  -8    0.93    1.05
  -4  -6  -7    4.12    1.56
  -4  -6  -7    3.05    1.65
  -4  -6  -7    5.25    1.85
  -4  -6  -6   15.84    2.85
  -4  -6  -6    9.05    1.96
  -4  -6  -6   10.11    2.61
  -4  -6  -5   32.87    4.01
  -4  -6  -5   34.26    4.36
  -4  -6  -5   26.81    3.13
  -4  -6  -4    2.19    1.11
  -4  -6  -4    2.99    1.51
  -4  -6  -4    0.76    0.69
  -4  -6  -3   20.16    3.37
  -4  -6  -3   18.73    3.45
  -4  -6  -3   16.18    2.21
  -4  -6  -2   35.70    2.92
  -4  -6  -2   49.26    5.30
  -4  -6  -1   54.95    5.44
  -4  -6  -1   48.98    3.16
  -4  -6   0    2.55    1.64
  -4  -5 -16    6.47    2.50
  -4  -5 -15    1.21    1.57
  -4  -5 -14   -2.40    1.54
  -4  -5 -14    0.69    1.62
  -4  -5 -13    3.34    2.22
  -4  -5 -13   -0.42    1.09
  -4  -5 -12   -0.44    1.21
  -4  -5 -12    1.43    1.36
  -4  -5 -11   16.48    3.56
  -4  -5 -11   15.83    3.26
  -4  -5 -10   11.70    3.03
  -4  -5 -10    7.17    2.17
  -4  -5  -9    2.81    1.34
  -4  -5  -9    3.66    1.76
  -4  -5  -8    1.62    1.49
  -4  -5  -8    2.46    1.22
  -4  -5  -7   23.22    3.23
  -4  -5  -7   23.01    3.72
  -4  -5  -6   24.21    3.16
  -4  -5  -6   22.59    3.57
  -4  -5  -5    5.70    1.46
  -4  -5  -5   12.63    2.68
  -4  -5  -4   -1.45    1.42
  -4  -5  -4    0.39    0.94
  -4  -5  -3   14.36    2.12
  -4  -5  -3   14.92    3.16
  -4  -5  -2    1.06    0.73
  -4  -5  -2    0.15    0.91
  -4  -5  -1   33.75    2.81
  -4  -5   0    2.34    0.75
  -4  -5   1    0.47    0.32
  -4  -4 -16    0.58    0.93
  -4  -4 -15    0.26    1.80
  -4  -4 -14    2.94    1.82
  -4  -4 -13    0.13    0.93
  -4  -4 -12    2.47    1.61
  -4  -4 -11    3.85    2.30
  -4  -4 -11    4.07    1.79
  -4  -4 -10    3.39    1.67
  -4  -4 -10    3.63    1.90
  -4  -4  -9   10.09    2.45
  -4  -4  -9   10.44    2.61
  -4  -4  -8   -0.54    1.35
  -4  -4  -8    0.65    0.91
  -4  -4  -7    2.66    1.23
  -4  -4  -7    0.44    1.11
  -4  -4  -6   11.50    2.74
  -4  -4  -6    9.00    1.92
  -4  -4  -5   -1.73    1.21
  -4  -4  -5   -0.65    1.28
  -4  -4  -4   -0.32    1.28
  -4  -4  -4   -0.44    0.73
  -4  -4  -3    6.13    1.55
  -4  -4  -3    5.85    1.87
  -4  -4  -2   -0.45    0.62
  -4  -4  -2   -0.40    1.13
  -4  -4  -1   20.07    2.30
  -4  -4  -1   21.88    3.38
  -4  -4   0   23.28    2.33
  -4  -4   1   11.53    1.53
  -4  -3 -16    4.04    2.24
  -4  -3 -15    0.58    1.29
  -4  -3 -14    0.20    1.37
  -4  -3 -13    2.72    1.36
  -4  -3 -12    4.11    1.97
  -4  -3 -11    2.25    1.57
  -4  -3 -10    6.05    2.10
  -4  -3  -9   11.22    2.48
  -4  -3  -8    3.80    1.55
  -4  -3  -8    4.06    1.63
  -4  -3  -7   18.14    3.36
  -4  -3  -7   13.22    2.55
  -4  -3  -6    0.81    1.18
  -4  -3  -6   -1.05    0.85
  -4  -3  -5   11.70    2.21
  -4  -3  -5   17.16    3.23
  -4  -3  -4    7.96    1.97
  -4  -3  -4    3.54    1.51
  -4  -3  -3    1.75    0.94
  -4  -3  -3    3.86    1.96
  -4  -3  -2   -0.06    0.46
  -4  -3  -2    1.38    1.08
  -4  -3  -1   -0.43    1.44
  -4  -3  -1   -0.89    0.88
  -4  -3   0   -0.58    0.90
  -4  -3   0    0.25    0.55
  -4  -3   1   -0.50    0.55
  -4  -2 -16   -0.15    1.40
  -4  -2 -15   10.89    3.12
  -4  -2 -14    2.65    2.23
  -4  -2 -13    7.88    2.59
  -4  -2 -12    0.63    0.99
  -4  -2 -11    1.69    1.35
  -4  -2 -10    5.52    1.97
  -4  -2  -9    5.37    1.97
  -4  -2  -8    0.33    0.93
  -4  -2  -7   -0.69    1.15
  -4  -2  -6   -0.05    1.29
  -4  -2  -6    0.95    1.29
  -4  -2  -5   -2.15    1.47
  -4  -2  -5    0.77    1.15
  -4  -2  -4    1.21    1.32
  -4  -2  -4    0.62    0.89
  -4  -2  -3   29.15    3.28
  -4  -2  -3   29.38    4.02
  -4  -2  -2   -0.63    0.72
  -4  -2  -2   -0.34    1.24
  -4  -2  -1   -0.67    0.91
  -4  -2  -1    0.80    1.13
  -4  -2   0    0.69    0.71
  -4  -2   0   -0.46    0.91
  -4  -2   1    6.02    1.70
  -4  -2   1    4.62    1.13
  -4  -2   2   20.57    2.34
  -4  -1 -16   15.59    3.92
  -4  -1 -15    0.78    1.04
  -4  -1 -14    8.10    2.49
  -4  -1 -13    3.74    2.07
  -4  -1 -12    1.65    1.62
  -4  -1 -11    0.41    1.27
  -4  -1 -10    6.35    2.05
  -4  -1  -9   -0.19    1.16
  -4  -1  -8    1.00    1.13
  -4  -1  -7   -1.00    1.20
  -4  -1  -6   -0.31    1.18
  -4  -1  -5    0.77    1.25
  -4  -1  -4   -1.06    1.38
  -4  -1  -4    2.16    1.32
  -4  -1  -3    0.48    0.93
  -4  -1  -3    1.06    0.59
  -4  -1  -2   43.23    4.83
  -4  -1  -2   39.47    3.72
  -4  -1  -1    4.20    1.65
  -4  -1  -1    4.13    1.14
  -4  -1   0    9.41    1.72
  -4  -1   0    5.22    1.87
  -4  -1   1   10.91    1.84
  -4  -1   1    8.62    2.18
  -4  -1   2   14.21    2.01
  -4  -1   2   12.71    2.69
  -4   0 -16   18.84    4.26
  -4   0 -15    1.77    1.51
  -4   0 -14    1.31    1.43
  -4   0 -13    2.07    1.77
  -4   0 -12   24.96    4.18
  -4   0 -11    0.90    1.10
  -4   0 -10    3.06    1.66
  -4   0  -9   -1.04    1.54
  -4   0  -8   -0.70    1.50
  -4   0  -7   -1.98    1.84
  -4   0  -6    2.62    1.05
  -4   0  -5    0.20    0.78
  -4   0  -4    0.27    0.68
  -4   0  -3   -0.35    0.56
  -4   0  -3    1.73    1.60
  -4   0  -2   17.21    3.21
  -4   0  -2   14.82    2.42
  -4   0  -1    0.32    1.21
  -4   0  -1   -1.80    1.13
  -4   0   0    3.86    1.57
  -4   0   0    7.61    1.81
  -4   0   1   -1.74    1.30
  -4   0   1   -0.24    0.54
  -4   0   2    7.32    1.98
  -4   0   2    7.15    1.50
  -4   0   3    0.92    1.23
  -4   1 -16   14.97    3.52
  -4   1 -15   -2.79    2.43
  -4   1 -14    6.87    2.50
  -4   1 -13    4.52    1.95
  -4   1 -12    0.44    1.26
  -4   1 -11   -0.41    1.44
  -4   1 -10    4.75    1.48
  -4   1  -9   -1.25    1.68
  -4   1  -8    0.50    1.13
  -4   1  -7   -0.58    0.98
  -4   1  -6    4.95    1.73
  -4   1  -5   -0.15    0.93
  -4   1  -4    1.97    1.09
  -4   1  -3   -0.45    0.98
  -4   1  -2   46.00    4.31
  -4   1  -1    7.11    2.20
  -4   1  -1    3.38    0.99
  -4   1   0   10.46    2.08
  -4   1   0    7.81    2.27
  -4   1   1   10.37    2.41
  -4   1   1   10.38    2.01
  -4   1   2   14.07    2.53
  -4   1   2   11.31    2.03
  -4   1   3    0.31    1.09
  -4   2 -15    6.61    2.37
  -4   2 -14    2.74    1.69
  -4   2 -13    6.89    2.65
  -4   2 -12   -0.29    1.02
  -4   2 -11   -1.42    2.23
  -4   2 -10    7.09    1.72
  -4   2  -9    1.99    0.99
  -4   2  -8    0.20    1.12
  -4   2  -7   -0.12    0.80
  -4   2  -6    0.46    1.28
  -4   2  -5    0.57    1.28
  -4   2  -4    0.21    0.58
  -4   2  -3   30.82    3.74
  -4   2  -2   -1.70    1.51
  -4   2  -1    0.18    0.85
  -4   2   0    0.20    0.49
  -4   2   0    1.77    1.52
  -4   2   1    4.40    1.43
  -4   2   1    3.91    1.60
  -4   2   2   16.55    2.88
  -4   2   2   21.40    2.89
  -4   2   3   79.67    5.84
  -4   2   4    1.87    1.12
  -4   3 -15   -3.16    1.92
  -4   3 -14    0.09    1.57
  -4   3 -13    2.46    1.39
  -4   3 -12    1.05    0.98
  -4   3 -11    2.21    1.08
  -4   3 -10    0.91    1.41
  -4   3  -9   11.97    2.61
  -4   3  -8    6.23    2.26
  -4   3  -7   17.27    3.27
  -4   3  -6    0.12    0.96
  -4   3  -5   11.71    2.37
  -4   3  -4    4.90    1.42
  -4   3  -3    0.53    0.90
  -4   3  -2   -0.67    1.27
  -4   3  -1    0.11    0.80
  -4   3   0    1.02    0.83
  -4   3   1    0.08    1.03
  -4   3   1   -1.79    1.22
  -4   3   2    0.65    0.86
  -4   3   2    0.69    1.11
  -4   3   3   19.78    3.00
  -4   3   4    0.31    1.07
  -4   4 -15    0.56    1.20
  -4   4 -14    2.01    1.63
  -4   4 -13   -1.84    2.14
  -4   4 -12    1.24    1.45
  -4   4 -11    0.67    1.44
  -4   4 -10    6.61    2.35
  -4   4  -9   12.03    2.98
  -4   4  -8   -0.34    1.05
  -4   4  -7    3.57    1.64
  -4   4  -6   13.54    2.89
  -4   4  -5   -0.13    0.90
  -4   4  -4   -0.52    1.37
  -4   4  -3    5.40    1.30
  -4   4  -2   -0.10    0.86
  -4   4  -1   22.27    3.24
  -4   4   0   24.56    3.39
  -4   4   1   11.69    2.33
  -4   4   1   10.81    2.38
  -4   4   2   10.45    2.25
  -4   4   2    7.42    1.92
  -4   4   3    6.23    1.79
  -4   4   4    4.32    1.51
  -4   4   5    7.12    1.75
  -4   5 -15   -1.91    2.91
  -4   5 -14   -0.09    1.74
  -4   5 -13   -2.26    1.98
  -4   5 -12    0.45    1.06
  -4   5 -11   13.17    3.46
  -4   5 -10   13.16    3.28
  -4   5  -9    2.90    1.44
  -4   5  -8    3.73    1.92
  -4   5  -7   27.26    4.13
  -4   5  -6   27.81    4.08
  -4   5  -5    9.92    2.29
  -4   5  -4   -1.56    1.59
  -4   5  -3   13.70    2.55
  -4   5  -2    1.02    1.18
  -4   5  -1   34.98    4.23
  -4   5   0    1.64    0.97
  -4   5   1   -0.92    1.09
  -4   5   1    0.29    0.54
  -4   5   2   64.31    5.48
  -4   5   2   62.17    4.83
  -4   5   2   63.82    5.41
  -4   5   3   22.56    2.86
  -4   5   3   24.43    3.30
  -4   5   4    1.85    1.03
  -4   5   4    0.78    1.30
  -4   5   5   -0.09    2.01
  -4   5   5    2.55    1.39
  -4   6 -14    3.29    2.20
  -4   6 -13    3.09    2.40
  -4   6 -12    8.92    2.92
  -4   6 -11    1.62    1.90
  -4   6 -10   -1.26    0.87
  -4   6  -9   20.14    3.88
  -4   6  -8   -0.50    1.08
  -4   6  -7    6.85    2.19
  -4   6  -6    9.54    2.60
  -4   6  -5   30.80    4.23
  -4   6  -4    1.60    0.78
  -4   6  -3   17.78    3.14
  -4   6  -2   45.54    3.29
  -4   6  -2   46.55    5.02
  -4   6  -1   52.62    5.28
  -4   6  -1   54.37    3.82
  -4   6   0   -0.22    0.83
  -4   6   0    0.57    0.84
  -4   6   1   42.64    3.87
  -4   6   1   43.44    4.67
  -4   6   2   18.07    2.74
  -4   6   2   22.87    3.44
  -4   6   3    9.24    2.04
  -4   6   3    4.96    1.53
  -4   6   4   -0.65    2.10
  -4   6   4    0.41    0.84
  -4   6   5   -1.45    2.16
  -4   6   5    2.27    1.29
  -4   6   6    1.36    0.88
  -4   6   6   -1.46    2.15
  -4   6   7    5.53    1.92
  -4   6   8    1.06    1.80
  -4   6   9   -6.18    2.99
  -4   7 -14    1.07    1.50
  -4   7 -13    2.49    1.83
  -4   7 -12    1.33    1.57
  -4   7 -11    3.57    2.16
  -4   7 -10    0.98    1.57
  -4   7  -9    9.65    2.76
  -4   7  -8    0.19    0.85
  -4   7  -7   -0.47    1.49
  -4   7  -6   18.07    3.43
  -4   7  -5   -0.56    1.55
  -4   7  -4   57.92    5.96
  -4   7  -3   -0.02    0.71
  -4   7  -2   12.52    2.74
  -4   7  -1    0.65    0.56
  -4   7  -1   -0.64    1.16
  -4   7   0   26.08    2.89
  -4   7   0   27.77    3.99
  -4   7   1    1.90    0.96
  -4   7   1    3.01    0.96
  -4   7   2   -0.24    0.92
  -4   7   2   -0.81    0.99
  -4   7   3   -0.45    1.52
  -4   7   3   -0.39    0.98
  -4   7   4   -0.66    1.60
  -4   7   4   -0.87    1.15
  -4   7   5    1.51    1.41
  -4   7   5    3.95    1.41
  -4   7   6   -0.20    1.44
  -4   7   6    1.66    1.12
  -4   7   7    0.20    1.51
  -4   7   8   -3.24    2.72
  -4   7   9    7.89    2.67
  -4   7  10    2.39    1.74
  -4   7  11   -2.42    2.64
  -4   8 -13    2.60    1.62
  -4   8 -12    2.73    1.74
  -4   8 -11   -1.30    1.44
  -4   8 -10    9.32    2.72
  -4   8  -9    0.96    1.15
  -4   8  -8   -1.94    1.94
  -4   8  -7    1.35    1.11
  -4   8  -6   14.13    3.03
  -4   8  -5   -1.39    2.02
  -4   8  -4    2.52    1.32
  -4   8  -3   -1.27    1.36
  -4   8  -2   18.52    3.43
  -4   8  -1    0.32    0.63
  -4   8  -1    1.52    1.28
  -4   8   0   33.36    3.40
  -4   8   0   31.45    4.31
  -4   8   1   16.40    3.03
  -4   8   1   17.10    2.79
  -4   8   2    7.52    2.10
  -4   8   2    8.39    2.01
  -4   8   3    5.64    1.88
  -4   8   4    0.54    1.50
  -4   8   4    0.87    0.97
  -4   8   5   11.70    2.17
  -4   8   5   11.71    2.70
  -4   8   6    3.56    1.54
  -4   8   7    0.93    1.25
  -4   8   8   -2.99    2.54
  -4   8   9   -1.84    2.26
  -4   8  10   -1.33    2.07
  -4   8  11   -2.21    2.90
  -4   8  12    2.73    1.62
  -4   9 -13    1.86    1.74
  -4   9 -12    2.05    1.47
  -4   9 -11    1.86    1.30
  -4   9 -10    1.44    1.73
  -4   9  -9   -1.03    1.35
  -4   9  -8   -0.53    1.32
  -4   9  -7   -1.41    1.67
  -4   9  -6   -0.88    1.73
  -4   9  -5    1.24    0.94
  -4   9  -4    0.08    1.03
  -4   9  -3    3.72    1.44
  -4   9  -2   -0.69    0.86
  -4   9  -1    7.62    2.20
  -4   9   0   38.37    4.02
  -4   9   0   41.08    5.07
  -4   9   1   13.92    2.99
  -4   9   1   17.88    2.86
  -4   9   2    4.66    1.99
  -4   9   3    7.52    2.43
  -4   9   4   15.77    2.61
  -4   9   4   15.03    3.05
  -4   9   5    6.49    2.24
  -4   9   6    0.39    1.33
  -4   9   7    1.86    1.51
  -4   9   8   -1.59    1.87
  -4   9   9    3.16    2.02
  -4   9  10    1.66    1.90
  -4   9  11   -3.42    2.76
  -4   9  12   -1.36    2.19
  -4   9  13   -5.01    2.81
  -4  10 -12    4.61    2.05
  -4  10 -11    1.94    1.07
  -4  10 -10   -1.98    1.53
  -4  10  -9   -0.04    1.32
  -4  10  -8    0.07    1.02
  -4  10  -7   -1.05    1.39
  -4  10  -6   -0.29    1.16
  -4  10  -5    2.10    1.66
  -4  10  -4    0.40    1.04
  -4  10  -3   -0.10    0.72
  -4  10  -2    0.14    0.68
  -4  10  -1    5.06    1.78
  -4  10   0    0.96    1.44
  -4  10   1    0.09    0.79
  -4  10   2    1.73    2.00
  -4  10   3    1.14    1.61
  -4  10   4    2.23    1.74
  -4  10   5    0.61    1.71
  -4  10   6   19.06    3.81
  -4  10   7    4.74    1.89
  -4  10   8    2.96    1.97
  -4  10   9    0.01    1.60
  -4  10  10    3.65    2.10
  -4  10  11   -8.99    3.18
  -4  10  12   -2.69    2.63
  -4  10  13   -0.03    1.82
  -4  11 -11   -0.94    1.45
  -4  11 -10   11.06    3.09
  -4  11  -9    2.02    1.27
  -4  11  -8   16.77    3.65
  -4  11  -7    0.54    1.10
  -4  11  -6    0.54    0.67
  -4  11  -5   -0.23    1.04
  -4  11  -4   -1.35    1.18
  -4  11  -3    0.27    0.69
  -4  11  -2    0.60    0.99
  -4  11  -1    1.12    0.95
  -4  11   0   11.32    2.80
  -4  11   1    0.12    1.15
  -4  11   3    4.93    2.23
  -4  11   4    3.87    2.06
  -4  11   5    4.11    2.28
  -4  11   6    4.38    2.67
  -4  11   7   -1.90    1.71
  -4  11   8    7.63    2.81
  -4  11   9    1.84    2.35
  -4  11  10    4.26    2.01
  -4  11  11   -1.77    2.72
  -4  11  12    7.96    3.30
  -4  12 -10    1.44    0.99
  -4  12  -9    7.31    2.32
  -4  12  -8    9.12    2.79
  -4  12  -7   11.10    3.20
  -4  12  -6    2.46    1.48
  -4  12  -5    0.24    1.35
  -4  12  -4    3.63    1.58
  -4  12  -3    0.25    0.92
  -4  12  -2    3.04    1.59
  -4  12  -1    5.62    1.90
  -4  12   0    0.42    0.79
  -4  12   4    1.34    1.69
  -4  12   5    2.46    2.06
  -4  12   6    5.33    2.63
  -4  12   7   -0.25    1.61
  -4  12   8    2.10    1.93
  -4  12   9    4.42    2.42
  -4  12  10    3.79    2.68
  -4  12  11   -3.67    2.51
  -4  13  -9    0.73    0.82
  -4  13  -8    0.62    1.36
  -4  13  -7    6.34    2.27
  -4  13  -6   -0.45    0.70
  -4  13  -5   -1.29    1.35
  -4  13  -4    3.22    2.13
  -4  13  -3   -0.67    1.21
  -4  13  -2    0.18    0.74
  -4  13  -1   -0.52    1.17
  -4  13   0   -0.33    1.34
  -4  13   5    4.05    2.21
  -4  13   6    3.74    2.50
  -4  13   7    5.57    2.81
  -4  13   8    2.70    1.98
  -4  13   9    1.14    1.61
  -4  13  10    0.42    2.22
  -4  14  -7    7.95    2.64
  -4  14  -6    1.47    1.33
  -4  14  -5    0.05    1.67
  -4  14  -4    0.74    1.21
  -4  14  -3    2.06    1.49
  -4  14  -2    2.72    1.31
  -4  14  -1   -0.70    1.09
  -4  14   6    4.18    2.60
  -4  14   7    1.00    1.55
  -4  14   8   -0.67    2.17
  -4  14   9    2.57    2.78
  -4  15  -5    6.85    2.88
  -4  15  -4   10.60    3.19
  -4  15  -3    3.55    1.85
  -4  15  -2   -0.24    0.79
  -4  15  -1   -1.54    1.33
  -4  15   6    2.61    1.79
  -4  15   7    3.39    2.58
  -4  15   8    9.97    3.49
  -3 -17  -8    0.89    1.29
  -3 -17  -7   -2.42    1.75
  -3 -17  -6   -3.71    1.98
  -3 -17  -5    4.21    2.34
  -3 -17  -4   -0.57    1.51
  -3 -17  -3    2.33    1.75
  -3 -17  -2    0.80    1.15
  -3 -17  -1   -0.86    2.07
  -3 -17   0   -1.37    1.66
  -3 -17   1    1.26    1.44
  -3 -17   2   -1.31    1.51
  -3 -17   3   -0.29    1.52
  -3 -17   4    1.59    1.45
  -3 -16  -8    3.21    1.72
  -3 -16  -7   -0.63    1.29
  -3 -16  -6   -0.67    1.39
  -3 -16  -5    2.34    1.30
  -3 -16  -4    0.28    1.24
  -3 -16  -3    0.97    1.03
  -3 -16  -2    2.84    1.62
  -3 -16  -1    0.86    1.39
  -3 -16   0    2.46    1.73
  -3 -16   1    1.88    1.62
  -3 -16   2   -0.53    1.06
  -3 -16   3    5.28    2.75
  -3 -16   4    1.26    2.13
  -3 -16   5   -0.10    1.66
  -3 -16   6    1.34    2.07
  -3 -16   7    6.73    3.52
  -3 -15  -9    1.72    1.04
  -3 -15  -8   -0.53    1.20
  -3 -15  -7    1.00    0.93
  -3 -15  -6    1.56    1.17
  -3 -15  -5   -1.44    1.88
  -3 -15  -4    0.66    1.28
  -3 -15  -3   -4.58    2.13
  -3 -15  -2    1.77    1.80
  -3 -15  -1    1.39    1.22
  -3 -15   0   -1.72    1.21
  -3 -15   1    2.30    2.06
  -3 -15   2    1.72    1.22
  -3 -15   3    5.65    2.67
  -3 -15   4    7.37    2.86
  -3 -15   5    1.04    1.35
  -3 -15   6    5.46    2.72
  -3 -15   7    2.68    2.38
  -3 -15   8    1.05    1.74
  -3 -15   9   -2.40    2.05
  -3 -14  -9    0.41    0.88
  -3 -14  -8   -1.27    1.53
  -3 -14  -7    0.55    1.06
  -3 -14  -6    5.25    2.12
  -3 -14  -5    1.60    1.52
  -3 -14  -4   -1.06    1.52
  -3 -14  -3    6.38    2.06
  -3 -14  -2    3.99    1.63
  -3 -14  -1    0.57    1.10
  -3 -14   0    1.91    1.63
  -3 -14   1    5.54    2.49
  -3 -14   2   -0.44    1.03
  -3 -14   3    5.67    2.45
  -3 -14   4    3.46    2.44
  -3 -14   5    4.06    2.63
  -3 -14   6    0.22    1.67
  -3 -14   7    2.15    1.93
  -3 -14   8    1.43    1.38
  -3 -14   9    1.12    1.66
  -3 -14  10    1.10    1.59
  -3 -14  11    2.06    2.97
  -3 -13  -9    0.66    0.93
  -3 -13  -8    2.11    0.92
  -3 -13  -7    7.53    2.01
  -3 -13  -6   17.05    3.37
  -3 -13  -5    9.56    2.49
  -3 -13  -4    0.12    0.86
  -3 -13  -3    2.76    1.56
  -3 -13  -2   16.04    3.30
  -3 -13  -1    4.72    2.11
  -3 -13   0   -0.55    1.19
  -3 -13   1   12.89    3.29
  -3 -13   2    5.44    2.28
  -3 -13   3    2.15    2.02
  -3 -13   4   -0.48    1.59
  -3 -13   5    2.34    1.69
  -3 -13   6    4.50    2.26
  -3 -13   7    1.71    1.40
  -3 -13   8    4.66    2.35
  -3 -13   9   -1.36    1.62
  -3 -13  10    1.99    2.30
  -3 -13  11    0.08    1.32
  -3 -13  12   -0.23    2.25
  -3 -12  -9    0.44    0.73
  -3 -12  -8   -0.34    1.30
  -3 -12  -7    6.37    1.87
  -3 -12  -6   30.50    4.28
  -3 -12  -5    0.13    1.03
  -3 -12  -4   -0.22    1.25
  -3 -12  -3   12.09    2.68
  -3 -12  -2    4.16    1.82
  -3 -12  -1   -2.55    1.60
  -3 -12   0    0.74    1.09
  -3 -12   1   -1.52    1.57
  -3 -12   2   -0.58    1.38
  -3 -12   3    6.40    2.71
  -3 -12   4   -0.52    1.18
  -3 -12   5    3.42    1.96
  -3 -12   6    0.20    1.45
  -3 -12   7   -1.42    1.89
  -3 -12   8   -1.04    1.45
  -3 -12   9   -1.59    1.92
  -3 -12  10    2.39    2.10
  -3 -12  11    0.29    1.16
  -3 -11 -15    3.90    2.20
  -3 -11 -14    1.99    2.23
  -3 -11 -13    4.09    1.81
  -3 -11 -12    0.66    1.41
  -3 -11 -11   -0.26    0.82
  -3 -11 -10    0.47    0.87
  -3 -11  -9   -0.78    1.45
  -3 -11  -9    1.00    1.14
  -3 -11  -8    2.36    1.51
  -3 -11  -8    0.43    0.92
  -3 -11  -7    0.86    0.78
  -3 -11  -6   -0.61    1.08
  -3 -11  -5    0.67    0.83
  -3 -11  -4    3.22    1.46
  -3 -11  -3    0.19    0.91
  -3 -11  -2   -0.20    1.18
  -3 -11  -1    2.48    1.56
  -3 -11   0    4.47    1.97
  -3 -11   1    8.03    2.54
  -3 -11   2   13.26    3.12
  -3 -11   3   27.68    4.41
  -3 -11   4    5.64    2.36
  -3 -11   5    2.54    1.84
  -3 -11   6    7.58    2.88
  -3 -11   7   20.80    4.14
  -3 -11   8    6.09    2.71
  -3 -11   9    5.84    2.68
  -3 -11  10    1.33    2.00
  -3 -11  11    1.28    1.93
  -3 -10 -16    0.75    1.15
  -3 -10 -15    0.65    1.53
  -3 -10 -14    1.40    1.14
  -3 -10 -13    1.73    1.35
  -3 -10 -12    0.98    1.10
  -3 -10 -11    1.43    1.27
  -3 -10 -10    1.22    1.24
  -3 -10  -9    0.42    0.81
  -3 -10  -9    2.73    1.21
  -3 -10  -8    4.97    1.57
  -3 -10  -8    5.20    1.59
  -3 -10  -7    3.65    1.43
  -3 -10  -7    4.73    1.74
  -3 -10  -6    4.79    1.62
  -3 -10  -6    3.82    1.20
  -3 -10  -5    0.98    0.85
  -3 -10  -5    0.71    0.99
  -3 -10  -4    0.57    1.19
  -3 -10  -3   -0.25    1.40
  -3 -10  -2   -0.09    0.96
  -3 -10  -1    2.69    1.68
  -3 -10   0   -1.28    1.27
  -3 -10   1    6.95    2.33
  -3 -10   2    0.68    1.35
  -3 -10   3   50.93    5.75
  -3 -10   4   16.00    3.62
  -3 -10   5    3.42    1.80
  -3 -10   6   -0.19    1.53
  -3 -10   7    5.14    2.17
  -3 -10   8   17.28    3.76
  -3 -10   9    5.69    2.79
  -3 -10  10    2.95    2.24
  -3  -9 -16    0.47    1.34
  -3  -9 -15   -1.45    1.57
  -3  -9 -14    2.09    1.71
  -3  -9 -13    1.07    1.12
  -3  -9 -12    0.66    1.35
  -3  -9 -11    0.54    1.14
  -3  -9 -10    0.52    0.83
  -3  -9  -9    0.05    0.74
  -3  -9  -9    0.51    0.93
  -3  -9  -8   10.36    2.29
  -3  -9  -8    9.81    1.90
  -3  -9  -7   41.37    3.94
  -3  -9  -7   38.85    4.11
  -3  -9  -6   56.22    4.28
  -3  -9  -6   53.35    4.92
  -3  -9  -5    4.74    1.32
  -3  -9  -5    6.59    1.83
  -3  -9  -4   18.30    2.11
  -3  -9  -4   12.63    2.52
  -3  -9  -3    7.58    1.23
  -3  -9  -3    7.38    2.02
  -3  -9  -2    9.92    1.23
  -3  -9  -2   12.85    2.59
  -3  -9  -1   -0.60    1.38
  -3  -9   0    2.19    1.54
  -3  -9   1    7.85    2.05
  -3  -9   2    1.34    1.34
  -3  -9   3   10.52    2.73
  -3  -9   4   14.71    3.25
  -3  -9   5    9.08    2.63
  -3  -9   6    1.65    1.30
  -3  -9   7   10.98    3.12
  -3  -9   8    1.93    2.13
  -3  -9   9    8.42    3.02
  -3  -8 -16    0.24    1.21
  -3  -8 -15    3.05    1.66
  -3  -8 -14   15.07    3.26
  -3  -8 -13   -0.21    1.15
  -3  -8 -12    1.54    1.22
  -3  -8 -11    0.04    0.91
  -3  -8 -11   -0.25    0.98
  -3  -8 -10   -0.28    1.04
  -3  -8 -10   -1.00    1.15
  -3  -8  -9   33.78    3.56
  -3  -8  -9   38.02    4.21
  -3  -8  -9   35.19    4.08
  -3  -8  -8   22.53    2.97
  -3  -8  -8   23.23    3.32
  -3  -8  -8   22.35    3.09
  -3  -8  -7   -0.73    0.74
  -3  -8  -7   -0.18    1.04
  -3  -8  -7    0.00    0.66
  -3  -8  -6    0.62    0.82
  -3  -8  -6   -1.40    0.69
  -3  -8  -5   55.32    4.90
  -3  -8  -5   47.56    3.69
  -3  -8  -4   63.10    3.83
  -3  -8  -4   68.59    5.50
  -3  -8  -3   15.35    1.72
  -3  -8  -3   16.39    2.83
  -3  -8  -2   14.10    2.67
  -3  -8  -2   13.32    1.45
  -3  -8  -1    2.79    1.38
  -3  -8  -1    0.92    0.26
  -3  -8   0   11.66    2.69
  -3  -8   1   38.26    4.59
  -3  -8   2   41.25    4.81
  -3  -8   3   49.94    5.46
  -3  -8   4   12.15    2.98
  -3  -8   5   -0.66    1.37
  -3  -8   6   10.63    2.77
  -3  -8   7    3.82    2.27
  -3  -8   8   29.11    4.69
  -3  -8  11    1.20    1.09
  -3  -7 -17    3.70    2.12
  -3  -7 -16    4.75    2.05
  -3  -7 -15    5.49    2.33
  -3  -7 -14   12.73    3.13
  -3  -7 -13   -1.08    0.83
  -3  -7 -12    3.09    1.21
  -3  -7 -12    1.33    0.88
  -3  -7 -11    0.69    1.01
  -3  -7 -11   -0.67    1.18
  -3  -7 -10    6.10    1.87
  -3  -7 -10    4.10    1.50
  -3  -7  -9    0.82    0.95
  -3  -7  -9    1.22    0.70
  -3  -7  -9    0.12    1.09
  -3  -7  -8    6.16    1.73
  -3  -7  -8    5.61    1.48
  -3  -7  -8    3.79    1.34
  -3  -7  -7    3.65    1.46
  -3  -7  -7    3.95    1.48
  -3  -7  -7    2.54    1.35
  -3  -7  -6   13.44    2.45
  -3  -7  -6    9.48    1.98
  -3  -7  -6   14.92    2.28
  -3  -7  -5    3.74    1.12
  -3  -7  -5    2.38    1.14
  -3  -7  -5    1.93    1.07
  -3  -7  -4    0.00    0.99
  -3  -7  -4    1.55    0.62
  -3  -7  -3    8.92    2.07
  -3  -7  -3   11.27    1.59
  -3  -7  -2    5.20    1.67
  -3  -7  -2    2.79    0.72
  -3  -7  -1    3.26    0.67
  -3  -7  -1    6.48    2.32
  -3  -7   0    0.45    1.03
  -3  -7   0   -0.30    0.23
  -3  -7   1   25.07    3.58
  -3  -7   2   -1.12    1.07
  -3  -7   3   -0.71    1.31
  -3  -7   4   27.11    4.04
  -3  -7   5    9.10    2.63
  -3  -7   6    4.68    2.55
  -3  -7   7   11.46    3.00
  -3  -7  10    7.78    1.77
  -3  -7  11    0.57    0.99
  -3  -6 -17   -0.51    1.58
  -3  -6 -16    0.94    1.02
  -3  -6 -15    2.67    1.89
  -3  -6 -14    1.44    1.41
  -3  -6 -13    0.75    1.20
  -3  -6 -13    1.02    0.87
  -3  -6 -12    2.28    1.35
  -3  -6 -12    3.70    1.68
  -3  -6 -11    0.20    0.74
  -3  -6 -11    0.70    0.79
  -3  -6 -10    1.34    1.19
  -3  -6 -10   -0.92    1.51
  -3  -6  -9   12.69    2.50
  -3  -6  -9   13.83    2.15
  -3  -6  -9   14.66    2.69
  -3  -6  -8   16.67    2.31
  -3  -6  -8   13.68    2.60
  -3  -6  -8   16.21    2.75
  -3  -6  -7   12.68    2.51
  -3  -6  -7    9.05    1.90
  -3  -6  -7    9.79    1.95
  -3  -6  -6   -0.96    1.17
  -3  -6  -6    1.63    1.21
  -3  -6  -6    0.05    0.56
  -3  -6  -5   13.16    2.20
  -3  -6  -5   11.72    1.83
  -3  -6  -5   13.77    2.59
  -3  -6  -4   16.58    2.00
  -3  -6  -4   17.22    2.63
  -3  -6  -4   15.67    2.75
  -3  -6  -3    6.11    1.79
  -3  -6  -3    7.22    1.37
  -3  -6  -3    4.41    1.48
  -3  -6  -2   17.79    2.90
  -3  -6  -2   14.86    1.62
  -3  -6  -1   80.32    5.84
  -3  -6  -1   70.74    3.16
  -3  -6   0    1.53    0.41
  -3  -6   0    2.33    1.10
  -3  -6   1   20.74    3.07
  -3  -6   2   10.61    2.50
  -3  -6   3    8.41    2.59
  -3  -6   4    2.60    1.81
  -3  -6   5    9.30    2.63
  -3  -6   6    1.22    1.85
  -3  -6   9   81.82    5.16
  -3  -6  10    2.23    0.93
  -3  -6  11    0.57    0.73
  -3  -5 -17    1.27    1.44
  -3  -5 -16   -1.92    1.90
  -3  -5 -15    0.96    1.68
  -3  -5 -14    1.01    1.59
  -3  -5 -13    0.69    1.32
  -3  -5 -12    3.89    1.55
  -3  -5 -11    0.36    1.12
  -3  -5 -11    1.51    1.63
  -3  -5 -10    0.02    0.78
  -3  -5 -10   -0.97    1.20
  -3  -5  -9   22.82    3.46
  -3  -5  -9   21.09    3.16
  -3  -5  -9   22.92    2.42
  -3  -5  -8   17.42    2.98
  -3  -5  -8   17.89    2.35
  -3  -5  -8   14.24    2.49
  -3  -5  -7    9.74    1.83
  -3  -5  -7   12.70    2.17
  -3  -5  -7   10.26    2.27
  -3  -5  -6    6.51    1.65
  -3  -5  -6    4.91    1.33
  -3  -5  -6    5.83    1.76
  -3  -5  -5    7.31    1.58
  -3  -5  -5    5.53    1.33
  -3  -5  -5    7.44    1.84
  -3  -5  -4   47.84    4.08
  -3  -5  -4   46.90    3.47
  -3  -5  -4   45.88    4.36
  -3  -5  -3   13.67    2.52
  -3  -5  -3   14.44    2.44
  -3  -5  -3    8.78    1.46
  -3  -5  -2   -1.24    1.28
  -3  -5  -2   -0.77    0.86
  -3  -5  -2   -0.98    0.76
  -3  -5  -1    2.21    0.75
  -3  -5  -1    2.91    1.33
  -3  -5   0    0.09    0.94
  -3  -5   0   -0.43    0.48
  -3  -5   1    0.14    0.19
  -3  -5   1    1.74    1.58
  -3  -5   2    1.21    1.58
  -3  -5   3   33.64    4.18
  -3  -5   4    3.01    1.87
  -3  -5   8    4.52    1.13
  -3  -5   9   10.14    1.77
  -3  -5  10    6.65    1.49
  -3  -5  11    1.51    1.15
  -3  -4 -17    2.30    1.82
  -3  -4 -16    9.78    2.79
  -3  -4 -15    1.21    1.62
  -3  -4 -14    2.90    1.59
  -3  -4 -13    0.68    1.14
  -3  -4 -12    0.76    1.04
  -3  -4 -11   47.95    5.04
  -3  -4 -10    7.32    1.93
  -3  -4  -9   -0.28    0.93
  -3  -4  -8   -0.42    0.74
  -3  -4  -8    1.46    0.96
  -3  -4  -7   34.01    3.09
  -3  -4  -7   29.43    3.54
  -3  -4  -7   26.18    3.16
  -3  -4  -6    3.14    1.52
  -3  -4  -6    1.41    0.93
  -3  -4  -6   -0.35    0.83
  -3  -4  -5   36.40    3.99
  -3  -4  -5   33.37    3.24
  -3  -4  -5   31.59    3.13
  -3  -4  -4    1.38    0.97
  -3  -4  -4    0.76    1.01
  -3  -4  -4    0.87    0.96
  -3  -4  -3    0.46    1.23
  -3  -4  -3   -0.35    0.65
  -3  -4  -3    0.28    1.05
  -3  -4  -2    4.32    1.48
  -3  -4  -2    2.04    0.48
  -3  -4  -2    5.25    1.82
  -3  -4  -1   63.67    4.96
  -3  -4  -1   56.57    3.21
  -3  -4  -1   61.05    4.82
  -3  -4   0   28.85    3.55
  -3  -4   0   27.37    2.09
  -3  -4   1   19.36    1.56
  -3  -4   1   24.22    3.37
  -3  -4   8    7.21    1.30
  -3  -4   9    4.33    1.16
  -3  -4  10   63.50    4.28
  -3  -4  11    3.21    1.14
  -3  -3 -17    2.71    2.04
  -3  -3 -16    3.36    2.08
  -3  -3 -15    1.28    1.21
  -3  -3 -14    1.23    1.31
  -3  -3 -13   40.57    5.02
  -3  -3 -12    0.17    1.02
  -3  -3 -11    0.19    1.09
  -3  -3 -10    0.94    0.77
  -3  -3  -9   51.66    4.67
  -3  -3  -8    2.26    1.33
  -3  -3  -7    5.57    1.69
  -3  -3  -6   12.54    2.18
  -3  -3  -5    0.33    0.98
  -3  -3  -5    1.14    0.95
  -3  -3  -4    1.68    1.13
  -3  -3  -4    3.64    1.07
  -3  -3  -3    1.84    1.35
  -3  -3  -3    0.67    0.54
  -3  -3  -2   33.58    3.69
  -3  -3  -2   29.87    2.57
  -3  -3  -1   16.64    1.82
  -3  -3  -1   22.18    2.92
  -3  -3   0   31.41    2.39
  -3  -3   0   35.71    3.70
  -3  -3   1    8.03    1.12
  -3  -3   7   22.57    1.91
  -3  -3   8   11.77    1.57
  -3  -3   9   87.37    4.50
  -3  -3  10   92.22    4.89
  -3  -3  11    1.34    0.99
  -3  -2 -17    0.75    1.18
  -3  -2 -16   -0.40    1.67
  -3  -2 -15   -0.19    0.99
  -3  -2 -14    0.31    1.03
  -3  -2 -13   26.76    4.08
  -3  -2 -12    8.79    2.23
  -3  -2 -11    3.14    1.49
  -3  -2 -10    1.55    1.59
  -3  -2  -9  106.43    6.81
  -3  -2  -8    4.51    1.69
  -3  -2  -7    8.08    2.01
  -3  -2  -6    5.27    1.61
  -3  -2  -5    2.93    1.04
  -3  -2  -4    0.44    0.63
  -3  -2  -3   31.71    3.60
  -3  -2  -3   30.08    2.81
  -3  -2  -2   -0.36    1.05
  -3  -2  -2    1.75    0.86
  -3  -2  -1   60.60    3.68
  -3  -2  -1   65.51    5.07
  -3  -2   0   44.45    4.04
  -3  -2   0   43.43    3.00
  -3  -2   1    1.14    1.00
  -3  -2   1    3.33    0.80
  -3  -2   2   49.06    2.98
  -3  -2   7    0.48    0.38
  -3  -2   8    1.10    0.74
  -3  -2   9   13.91    1.70
  -3  -1 -17   -0.20    1.10
  -3  -1 -16    4.10    2.45
  -3  -1 -15    1.79    2.00
  -3  -1 -14    5.87    2.31
  -3  -1 -13    8.30    2.53
  -3  -1 -12   23.16    3.75
  -3  -1 -11    1.65    1.42
  -3  -1 -10   27.24    3.92
  -3  -1  -9    6.74    2.23
  -3  -1  -8   55.64    4.93
  -3  -1  -7    1.32    1.18
  -3  -1  -6   26.55    3.17
  -3  -1  -5   -0.48    0.82
  -3  -1  -4    0.62    0.88
  -3  -1  -3   14.53    2.09
  -3  -1  -2    0.62    0.81
  -3  -1  -2   -0.72    0.93
  -3  -1  -1   12.99    2.35
  -3  -1  -1   11.77    1.74
  -3  -1   0    1.50    0.51
  -3  -1   0    4.30    1.27
  -3  -1   1    0.88    0.70
  -3  -1   1    1.72    0.71
  -3  -1   2   64.75    4.80
  -3  -1   2   60.45    3.52
  -3  -1   7    4.21    0.73
  -3  -1   8    1.76    0.71
  -3   0 -17    5.05    2.31
  -3   0 -16    3.39    2.55
  -3   0 -15    3.62    2.10
  -3   0 -14    3.73    2.01
  -3   0 -13    1.99    1.75
  -3   0 -12   94.89    7.57
  -3   0 -11    1.56    1.51
  -3   0 -10    2.54    1.66
  -3   0  -9    0.46    0.79
  -3   0  -8   27.65    3.61
  -3   0  -7   -0.65    1.03
  -3   0  -6    0.82    0.98
  -3   0  -5   -0.48    0.70
  -3   0  -5   -0.55    0.57
  -3   0  -4   47.71    2.80
  -3   0  -4   52.04    4.11
  -3   0  -3    1.30    0.97
  -3   0  -2   12.32    2.00
  -3   0  -1    0.00    0.50
  -3   0  -1   -0.91    1.15
  -3   0   0   81.18    4.58
  -3   0   0   80.04    5.39
  -3   0   1   -1.09    0.61
  -3   0   1    0.49    0.97
  -3   0   2  120.96    5.36
  -3   0   2  121.40    6.36
  -3   0   3   -0.91    1.06
  -3   0   7    0.22    0.43
  -3   1 -17    0.44    1.42
  -3   1 -16    1.02    1.37
  -3   1 -15    4.15    2.07
  -3   1 -14    7.18    2.58
  -3   1 -13    9.55    2.79
  -3   1 -12   16.99    3.40
  -3   1 -11    1.01    1.15
  -3   1 -10   29.72    4.12
  -3   1  -9    1.45    1.09
  -3   1  -8   50.78    4.88
  -3   1  -7   -1.44    1.31
  -3   1  -7    0.71    0.37
  -3   1  -6   20.78    2.85
  -3   1  -6   24.54    1.73
  -3   1  -5    0.43    0.40
  -3   1  -5   -0.60    1.22
  -3   1  -4    5.10    1.60
  -3   1  -3   15.19    2.30
  -3   1  -2    0.10    0.54
  -3   1  -1    9.79    1.73
  -3   1   0    2.32    0.96
  -3   1   0    3.83    1.42
  -3   1   1    1.49    0.72
  -3   1   1    2.20    1.11
  -3   1   2   62.18    4.51
  -3   1   2   60.69    4.05
  -3   1   3   -0.59    0.80
  -3   2 -17    3.12    1.96
  -3   2 -16    0.84    1.66
  -3   2 -15    0.42    1.45
  -3   2 -14    1.92    0.98
  -3   2 -13   27.71    4.31
  -3   2 -12   12.45    3.05
  -3   2 -11    4.39    1.74
  -3   2 -10    1.23    1.56
  -3   2  -9  106.85    7.51
  -3   2  -8    0.79    1.00
  -3   2  -7    5.93    1.62
  -3   2  -7    6.20    0.90
  -3   2  -6    0.25    0.86
  -3   2  -6    3.21    0.78
  -3   2  -5    1.92    0.70
  -3   2  -4    0.34    0.94
  -3   2  -3   28.80    3.22
  -3   2  -2   -0.58    0.79
  -3   2  -1   61.61    4.48
  -3   2   0   43.95    3.71
  -3   2   1    1.42    0.91
  -3   2   1    2.42    0.96
  -3   2   2   54.03    4.21
  -3   2   2   49.73    3.86
  -3   2   3   68.01    4.62
  -3   2   4   27.44    2.89
  -3   3 -17    2.11    1.81
  -3   3 -16    0.75    1.62
  -3   3 -15    2.35    1.76
  -3   3 -14    0.54    1.17
  -3   3 -13   38.88    5.23
  -3   3 -12   -0.35    1.29
  -3   3 -11   -0.55    0.93
  -3   3 -10    2.27    1.30
  -3   3  -9   51.11    5.24
  -3   3  -8   -1.46    1.54
  -3   3  -7    0.85    1.25
  -3   3  -6    7.51    1.89
  -3   3  -5    2.32    1.36
  -3   3  -4    3.06    1.30
  -3   3  -3    1.16    0.55
  -3   3  -2   31.13    3.33
  -3   3  -1   20.23    2.57
  -3   3   0   33.83    2.62
  -3   3   0   32.39    3.32
  -3   3   1    8.80    1.55
  -3   3   1    8.87    1.68
  -3   3   2   -0.22    0.66
  -3   3   2   -0.11    0.76
  -3   3   2    1.23    0.65
  -3   3   3   13.79    2.23
  -3   3   3   16.02    2.30
  -3   3   4    1.19    0.86
  -3   3   4    2.58    1.26
  -3   3   5    7.68    1.46
  -3   3   5    7.74    0.76
  -3   3   6   36.67    3.93
  -3   4 -17    0.29    1.25
  -3   4 -16    7.38    2.91
  -3   4 -15    0.01    1.53
  -3   4 -14    1.68    1.44
  -3   4 -13    0.35    1.02
  -3   4 -12   -0.43    0.92
  -3   4 -11   39.18    5.06
  -3   4 -10    7.45    2.12
  -3   4  -9   -1.61    1.57
  -3   4  -8   -2.72    2.25
  -3   4  -7   30.21    3.84
  -3   4  -6    2.90    1.75
  -3   4  -5   32.17    3.88
  -3   4  -4    0.03    0.65
  -3   4  -4    0.29    0.20
  -3   4  -3   -0.25    0.75
  -3   4  -3    0.00    0.39
  -3   4  -2    4.33    0.86
  -3   4  -2    3.25    1.20
  -3   4  -1   55.14    3.18
  -3   4  -1   65.95    4.99
  -3   4   0   28.38    3.19
  -3   4   0   30.95    2.55
  -3   4   1   18.25    2.15
  -3   4   1   17.61    2.60
  -3   4   2   10.75    1.97
  -3   4   2    8.28    1.66
  -3   4   3   -0.09    1.12
  -3   4   3    2.24    1.14
  -3   4   4    8.17    1.89
  -3   4   4    9.68    1.66
  -3   4   5   88.11    4.96
  -3   4   5   85.00    5.96
  -3   4   5   84.33    3.12
  -3   4   6   13.62    2.74
  -3   4   7   -3.47    2.54
  -3   4   8    2.97    1.85
  -3   4   9    4.79    1.61
  -3   5 -17    0.21    1.98
  -3   5 -16   -1.85    1.81
  -3   5 -15   -1.19    1.38
  -3   5 -14    0.25    1.01
  -3   5 -13    1.27    1.41
  -3   5 -12    6.24    2.00
  -3   5 -11   -1.61    2.06
  -3   5 -10   -1.40    1.64
  -3   5  -9   20.77    3.13
  -3   5  -8   14.09    2.56
  -3   5  -7   12.26    2.67
  -3   5  -6    9.86    2.53
  -3   5  -5    4.53    1.52
  -3   5  -4   48.32    4.69
  -3   5  -3   10.17    1.99
  -3   5  -2   -0.38    1.25
  -3   5  -1    2.28    0.79
  -3   5  -1    2.52    1.24
  -3   5   0    1.06    0.93
  -3   5   0    0.84    0.73
  -3   5   1    0.85    0.96
  -3   5   1   -0.15    0.82
  -3   5   2   -0.17    0.81
  -3   5   2   -0.18    0.83
  -3   5   3   26.56    3.11
  -3   5   3   31.85    3.21
  -3   5   4    1.78    0.96
  -3   5   4    2.02    0.76
  -3   5   4    0.27    1.04
  -3   5   5   11.98    1.39
  -3   5   5   13.72    1.88
  -3   5   5   16.05    2.63
  -3   5   6   16.41    2.70
  -3   5   7   11.08    2.43
  -3   5   8    0.04    1.86
  -3   5   9   10.34    2.90
  -3   5  10    1.43    1.63
  -3   5  11   -4.69    2.95
  -3   6 -16   -0.45    1.84
  -3   6 -15   -2.12    1.70
  -3   6 -14   -2.66    2.06
  -3   6 -13    0.35    1.32
  -3   6 -12    1.66    1.21
  -3   6 -11   -0.18    1.67
  -3   6 -10   -3.10    2.39
  -3   6  -9   16.19    3.31
  -3   6  -8   16.33    3.15
  -3   6  -7   11.84    2.68
  -3   6  -6    0.26    0.86
  -3   6  -5   10.01    2.20
  -3   6  -4   17.65    2.91
  -3   6  -3    5.45    1.30
  -3   6  -2   19.55    2.90
  -3   6  -1   72.99    5.67
  -3   6   0    0.97    0.88
  -3   6   1   20.37    2.93
  -3   6   2   11.22    1.99
  -3   6   2    9.38    1.85
  -3   6   3   10.14    2.13
  -3   6   4    2.18    1.57
  -3   6   4    3.77    0.97
  -3   6   5    6.04    2.26
  -3   6   5    4.54    1.25
  -3   6   6    0.38    1.51
  -3   6   7    2.95    1.88
  -3   6   8    1.53    1.29
  -3   6   9   77.46    6.98
  -3   6  10    1.86    2.02
  -3   6  11   -1.08    2.25
  -3   6  12    1.48    2.02
  -3   6  13   21.71    4.29
  -3   7 -16    0.40    1.53
  -3   7 -15    0.60    1.62
  -3   7 -14    7.61    2.46
  -3   7 -13    0.27    1.03
  -3   7 -12    0.23    1.65
  -3   7 -11    2.15    1.65
  -3   7 -10    4.36    1.94
  -3   7  -9    1.18    1.03
  -3   7  -8    6.47    2.14
  -3   7  -7    1.06    0.88
  -3   7  -6   13.77    2.59
  -3   7  -5    2.35    0.93
  -3   7  -4   -0.52    1.12
  -3   7  -3    8.61    1.78
  -3   7  -2    3.66    1.42
  -3   7  -1    4.13    1.51
  -3   7   0   -0.47    0.70
  -3   7   1   22.59    3.23
  -3   7   2   -0.48    0.64
  -3   7   3    2.20    1.45
  -3   7   4   24.99    2.88
  -3   7   4   30.44    3.72
  -3   7   5    6.31    1.28
  -3   7   5    8.90    2.35
  -3   7   6    0.98    1.25
  -3   7   6    0.65    0.75
  -3   7   7    8.96    2.56
  -3   7   8   14.24    3.14
  -3   7   9    3.91    2.15
  -3   7  10    8.35    2.64
  -3   7  11   -1.44    1.91
  -3   7  12   25.80    4.58
  -3   7  13    4.33    1.94
  -3   7  14   -1.62    2.29
  -3   8 -16   -2.14    2.34
  -3   8 -15   -2.21    2.17
  -3   8 -14    6.45    2.22
  -3   8 -13    2.28    1.60
  -3   8 -12    2.07    1.96
  -3   8 -11    2.66    1.99
  -3   8 -10    1.52    1.61
  -3   8  -9   31.45    4.66
  -3   8  -8   20.98    3.60
  -3   8  -7   -0.89    1.50
  -3   8  -6   -1.80    1.50
  -3   8  -5   49.25    5.19
  -3   8  -4   67.31    6.05
  -3   8  -3   18.05    3.09
  -3   8  -2   11.26    2.51
  -3   8  -1    1.26    0.85
  -3   8   0   10.38    2.34
  -3   8   1   35.86    4.17
  -3   8   2   34.59    4.06
  -3   8   5    1.65    0.94
  -3   8   5    2.51    1.90
  -3   8   6    8.92    1.39
  -3   8   6   13.72    3.11
  -3   8   7    3.35    1.82
  -3   8   8   27.90    4.09
  -3   8   9    1.32    1.89
  -3   8  10    4.50    1.83
  -3   8  11    0.73    1.74
  -3   8  12    1.90    1.90
  -3   8  13   12.12    3.56
  -3   8  14    8.40    3.16
  -3   8  15   -0.71    2.26
  -3   9 -15   -0.14    0.85
  -3   9 -14    3.03    1.87
  -3   9 -13    8.10    2.76
  -3   9 -12    1.56    1.75
  -3   9 -11   -0.65    1.30
  -3   9 -10    1.11    1.28
  -3   9  -9    1.34    1.06
  -3   9  -8   15.12    3.16
  -3   9  -7   40.86    5.00
  -3   9  -6   60.12    6.02
  -3   9  -5    3.08    1.36
  -3   9  -4   16.75    3.04
  -3   9  -3   10.06    2.42
  -3   9  -2    7.84    2.18
  -3   9  -1    0.73    0.83
  -3   9   0    4.00    1.67
  -3   9   1   10.11    2.29
  -3   9   5    6.13    1.38
  -3   9   6    1.88    1.86
  -3   9   7    6.98    2.61
  -3   9   8   -1.07    1.27
  -3   9   9    0.90    1.80
  -3   9  10    5.47    2.42
  -3   9  11   -1.16    2.19
  -3   9  12   -0.95    1.71
  -3   9  13   -0.15    1.81
  -3   9  14    0.73    2.18
  -3   9  15    1.25    2.27
  -3  10 -15    5.96    2.77
  -3  10 -14    2.82    1.98
  -3  10 -13    0.23    0.93
  -3  10 -12   -1.17    0.99
  -3  10 -11    0.50    0.75
  -3  10 -10    1.40    1.44
  -3  10  -9    0.38    1.38
  -3  10  -8    4.66    1.56
  -3  10  -7    2.38    1.07
  -3  10  -6    3.85    1.40
  -3  10  -5    0.12    1.44
  -3  10  -4    0.23    1.22
  -3  10  -3    1.58    1.24
  -3  10  -2    1.17    0.93
  -3  10  -1    1.00    0.97
  -3  10   0    0.81    0.77
  -3  10   1    5.24    1.72
  -3  10   7    4.66    2.31
  -3  10   8   19.23    3.96
  -3  10   9    3.27    2.32
  -3  10  10    0.49    1.30
  -3  10  11    2.91    2.40
  -3  10  12    0.17    1.55
  -3  10  13    2.44    2.33
  -3  10  14    4.72    2.92
  -3  11 -14    1.05    0.97
  -3  11 -13    1.54    1.17
  -3  11 -12    0.53    0.93
  -3  11 -11   -1.12    1.53
  -3  11 -10    0.48    1.26
  -3  11  -9    1.13    1.20
  -3  11  -8    1.83    1.02
  -3  11  -7   -0.78    1.42
  -3  11  -6   -0.86    1.33
  -3  11  -5    0.95    0.65
  -3  11  -4    5.49    2.00
  -3  11  -3    1.85    1.21
  -3  11  -2   -1.77    1.45
  -3  11  -1    4.31    1.86
  -3  11   0    3.42    1.42
  -3  11   1    5.78    1.87
  -3  11   8    6.53    2.56
  -3  11   9    2.87    2.39
  -3  11  10    0.74    1.76
  -3  11  11    0.51    1.73
  -3  11  12    0.95    2.72
  -3  11  13   -1.23    2.45
  -3  12 -13    1.06    1.23
  -3  12 -12   -1.45    1.56
  -3  12 -11   -1.55    1.57
  -3  12 -10    3.56    1.34
  -3  12  -9   -0.13    1.53
  -3  12  -8   -0.74    1.50
  -3  12  -7    4.74    2.02
  -3  12  -6   27.00    4.32
  -3  12  -5    0.61    0.76
  -3  12  -4    1.61    0.83
  -3  12  -3   10.55    2.61
  -3  12  -2    5.63    2.23
  -3  12  -1   -0.02    0.69
  -3  12   0    1.59    1.28
  -3  12   8    4.51    2.44
  -3  12   9    2.91    2.27
  -3  12  10    2.55    2.51
  -3  12  11    7.99    3.64
  -3  12  12    5.59    3.13
  -3  12  13    0.30    1.75
  -3  13 -12    2.64    1.64
  -3  13 -11   -1.01    1.50
  -3  13 -10    0.56    0.81
  -3  13  -9   -1.24    1.84
  -3  13  -8    2.24    1.77
  -3  13  -7    9.71    2.82
  -3  13  -6   18.69    3.75
  -3  13  -5    7.64    2.44
  -3  13  -4   -0.70    1.00
  -3  13  -3    3.22    1.56
  -3  13  -2   17.57    3.42
  -3  13  -1    4.89    1.82
  -3  13   0   -1.14    1.59
  -3  13   9    0.87    1.84
  -3  13  10    2.82    2.10
  -3  13  11    4.35    3.00
  -3  13  12    7.39    3.30
  -3  14 -12   -2.70    1.33
  -3  14 -11   -0.28    1.03
  -3  14 -10   -3.06    2.78
  -3  14  -9    0.06    1.30
  -3  14  -8    1.65    1.23
  -3  14  -7    1.54    1.35
  -3  14  -6    3.42    1.49
  -3  14  -5    0.17    0.91
  -3  14  -4   -2.15    1.65
  -3  14  -3    7.61    2.19
  -3  14  -2    4.52    1.71
  -3  14  -1   -0.99    1.08
  -3  14  10    7.78    3.09
  -3  14  11    3.04    2.61
  -3  15 -10    0.77    0.89
  -3  15  -9    2.25    2.08
  -3  15  -8    0.30    0.90
  -3  15  -7    0.94    1.06
  -3  15  -6    1.45    1.22
  -3  15  -5   -1.13    1.37
  -3  15  -4   -0.36    0.89
  -3  15  -3   -0.24    0.84
  -3  15  -2    1.09    0.83
  -3  15  -1   -0.06    1.12
  -3  16  -9   -0.03    0.97
  -3  16  -8    2.47    1.46
  -3  16  -7   -0.68    0.99
  -3  16  -6    2.05    1.45
  -3  16  -5    1.62    1.28
  -3  16  -4    3.47    1.64
  -3  16  -3    0.51    0.85
  -3  16  -2   -0.87    1.35
  -3  17  -7    1.64    1.38
  -3  17  -6   -0.35    0.56
  -3  17  -5    5.25    1.98
  -3  17  -4    0.83    1.03
  -3  17  -3   -0.48    0.98
  -3  18  -4   -3.17    1.74
  -2 -18  -9    2.53    1.70
  -2 -18  -8    1.96    2.02
  -2 -18  -7    2.24    1.72
  -2 -18  -6    3.74    2.50
  -2 -18  -5    0.82    1.57
  -2 -18  -4    1.61    1.83
  -2 -18  -3    3.18    2.08
  -2 -18  -2    0.19    1.13
  -2 -18  -1   -1.07    1.68
  -2 -18   0   -0.65    1.38
  -2 -18   1    3.02    1.64
  -2 -18   2    1.21    1.62
  -2 -18   3    1.72    1.81
  -2 -18   4    2.94    1.81
  -2 -18   5    8.56    3.41
  -2 -17 -10    0.86    1.57
  -2 -17  -9   -0.86    1.17
  -2 -17  -8    2.66    1.63
  -2 -17  -7    1.53    1.69
  -2 -17  -6    3.41    1.64
  -2 -17  -5    1.54    1.45
  -2 -17  -4    0.63    1.80
  -2 -17  -3    3.39    1.84
  -2 -17  -2    1.82    1.37
  -2 -17  -1   -0.22    1.41
  -2 -17   0    0.13    1.32
  -2 -17   1    0.51    1.07
  -2 -17   2    0.03    1.09
  -2 -17   3   19.86    3.91
  -2 -17   4    4.41    1.89
  -2 -17   5   15.17    3.79
  -2 -17   6    2.52    2.00
  -2 -17   7   -1.46    1.23
  -2 -17   8    5.94    2.86
  -2 -16 -10    3.17    1.86
  -2 -16  -9   -0.04    1.02
  -2 -16  -8   -1.27    1.06
  -2 -16  -7    1.46    1.17
  -2 -16  -6   -0.41    1.05
  -2 -16  -5    2.40    1.68
  -2 -16  -4    1.67    1.51
  -2 -16  -3    0.78    1.03
  -2 -16  -2    1.07    1.42
  -2 -16  -1    0.33    1.22
  -2 -16   0    0.85    1.14
  -2 -16   1   -0.48    1.22
  -2 -16   2    0.49    1.25
  -2 -16   3    9.23    2.85
  -2 -16   4    2.23    2.11
  -2 -16   5   -0.12    1.43
  -2 -16   6   19.97    4.34
  -2 -16   7    4.51    2.18
  -2 -16   8    4.23    2.37
  -2 -16   9    2.20    1.61
  -2 -16  10    6.56    2.74
  -2 -16  11    0.45    1.57
  -2 -15 -10    2.47    1.87
  -2 -15  -9    2.55    1.44
  -2 -15  -8   -1.38    1.36
  -2 -15  -7   -0.59    0.82
  -2 -15  -6   -1.28    1.22
  -2 -15  -5   -1.02    0.93
  -2 -15  -4    4.90    2.00
  -2 -15  -3    3.04    1.56
  -2 -15  -2   13.83    3.10
  -2 -15  -1    6.52    2.34
  -2 -15   0    2.50    1.81
  -2 -15   1    0.38    1.07
  -2 -15   2   11.11    2.84
  -2 -15   3   11.48    3.13
  -2 -15   4   17.70    3.62
  -2 -15   5    8.86    2.74
  -2 -15   6   -1.90    1.81
  -2 -15   7    2.70    1.96
  -2 -15   8    3.23    2.68
  -2 -15   9    4.20    2.51
  -2 -15  10    2.63    1.88
  -2 -15  11    5.60    2.97
  -2 -15  12    1.67    1.58
  -2 -15  13    0.86    1.97
  -2 -14 -14    3.08    2.03
  -2 -14 -13    7.07    2.47
  -2 -14 -12   15.30    3.31
  -2 -14 -11   -0.26    0.89
  -2 -14 -10   -0.06    0.97
  -2 -14 -10    0.91    1.15
  -2 -14  -9   -2.14    1.23
  -2 -14  -8   -0.34    0.91
  -2 -14  -7    0.19    0.84
  -2 -14  -6    2.87    1.62
  -2 -14  -5    2.64    1.73
  -2 -14  -4    7.77    2.40
  -2 -14  -3   46.11    5.36
  -2 -14  -2    2.21    1.09
  -2 -14  -1    1.09    1.01
  -2 -14   0    0.85    1.46
  -2 -14   1   46.75    5.48
  -2 -14   2   -1.01    1.53
  -2 -14   3    6.05    2.46
  -2 -14   4    4.13    1.94
  -2 -14   5   -0.51    1.05
  -2 -14   6    9.91    2.80
  -2 -14   7    3.73    1.85
  -2 -14   8    2.73    1.68
  -2 -14   9   -0.22    1.53
  -2 -14  10    3.38    2.48
  -2 -14  11    0.70    1.71
  -2 -14  12    1.35    1.37
  -2 -14  13    1.02    1.93
  -2 -14  14    4.75    2.66
  -2 -13 -15    0.38    1.54
  -2 -13 -14    2.43    1.81
  -2 -13 -13    9.97    3.09
  -2 -13 -12    4.03    1.78
  -2 -13 -11    6.69    2.53
  -2 -13 -11    4.10    1.49
  -2 -13 -10    0.71    1.08
  -2 -13 -10    0.45    0.84
  -2 -13  -9    0.60    0.85
  -2 -13  -9    1.52    1.15
  -2 -13  -8    1.55    0.97
  -2 -13  -8    1.62    0.88
  -2 -13  -7    3.22    1.20
  -2 -13  -7    4.14    1.56
  -2 -13  -6    2.03    1.26
  -2 -13  -6    1.80    0.90
  -2 -13  -5    2.50    1.48
  -2 -13  -4    0.96    1.48
  -2 -13  -3    2.54    1.63
  -2 -13  -2    2.74    1.75
  -2 -13  -1   -1.34    1.47
  -2 -13   0   -1.37    1.47
  -2 -13   1    7.51    2.13
  -2 -13   2    0.19    1.10
  -2 -13   3    4.57    1.88
  -2 -13   4    1.28    1.31
  -2 -13   5   10.14    2.86
  -2 -13   6    5.16    2.20
  -2 -13   7    1.40    1.39
  -2 -13   8   -0.16    1.00
  -2 -13   9    9.73    3.18
  -2 -13  10   10.98    2.99
  -2 -13  11    0.81    1.93
  -2 -13  12   -0.31    1.24
  -2 -13  13    4.16    2.97
  -2 -13  13    1.75    1.46
  -2 -13  14    0.71    1.09
  -2 -13  14    3.60    1.38
  -2 -13  15    0.34    1.14
  -2 -12 -15   -0.32    1.38
  -2 -12 -14    2.90    1.49
  -2 -12 -13    1.73    1.43
  -2 -12 -12    2.33    1.50
  -2 -12 -11    2.60    1.51
  -2 -12 -11    1.96    1.38
  -2 -12 -10    0.27    0.69
  -2 -12 -10    2.01    1.07
  -2 -12  -9    0.38    0.76
  -2 -12  -9   -0.46    1.14
  -2 -12  -8   -0.28    0.72
  -2 -12  -8   -0.41    0.77
  -2 -12  -7    2.68    1.22
  -2 -12  -7    3.49    1.36
  -2 -12  -6    1.77    1.36
  -2 -12  -6    1.02    0.72
  -2 -12  -5    2.85    1.23
  -2 -12  -4    1.89    1.44
  -2 -12  -3   37.91    4.44
  -2 -12  -2    5.31    1.87
  -2 -12  -1   10.17    2.42
  -2 -12   0    1.79    1.21
  -2 -12   1   -0.08    1.59
  -2 -12   2   -2.86    1.78
  -2 -12   3   10.15    2.42
  -2 -12   4    1.82    1.19
  -2 -12   5   10.57    2.79
  -2 -12   6    5.83    2.00
  -2 -12   7    1.77    1.40
  -2 -12   8    9.68    2.83
  -2 -12   9    8.18    2.69
  -2 -12  10    4.03    1.83
  -2 -12  11    0.76    1.35
  -2 -12  11    2.29    1.96
  -2 -12  12    9.79    3.04
  -2 -12  12   11.52    3.00
  -2 -12  13    0.16    1.07
  -2 -12  13    2.98    2.18
  -2 -12  14    2.31    1.75
  -2 -12  15    0.58    1.33
  -2 -12  16    0.59    1.21
  -2 -11 -16   -0.97    1.47
  -2 -11 -15    0.30    1.75
  -2 -11 -14    4.17    2.18
  -2 -11 -13   15.58    3.33
  -2 -11 -12    5.91    2.06
  -2 -11 -11    3.28    1.68
  -2 -11 -11    2.73    1.34
  -2 -11 -10   -0.78    1.29
  -2 -11 -10    2.48    1.27
  -2 -11  -9   29.37    3.85
  -2 -11  -9   28.39    3.58
  -2 -11  -8   -0.59    0.66
  -2 -11  -8    1.95    1.25
  -2 -11  -7   -0.17    0.65
  -2 -11  -7    0.72    0.82
  -2 -11  -6    0.92    0.75
  -2 -11  -6    2.43    1.22
  -2 -11  -5    0.43    0.60
  -2 -11  -5    0.63    0.91
  -2 -11  -4   30.86    2.94
  -2 -11  -4   27.85    3.61
  -2 -11  -3   21.17    3.21
  -2 -11  -2    9.08    2.32
  -2 -11  -1   -1.46    1.05
  -2 -11   0   45.73    4.83
  -2 -11   1   15.03    2.83
  -2 -11   2   -0.69    1.03
  -2 -11   3    1.93    1.31
  -2 -11   4    0.14    1.22
  -2 -11   5    0.39    1.11
  -2 -11   6    4.45    1.89
  -2 -11   7    8.23    2.37
  -2 -11   8    2.68    1.70
  -2 -11   9    6.11    2.69
  -2 -11  10   -0.47    1.08
  -2 -11  10    0.15    1.86
  -2 -11  11    3.90    1.83
  -2 -11  11    6.66    2.61
  -2 -11  12    0.02    0.89
  -2 -11  12    1.88    1.71
  -2 -11  13    2.77    1.86
  -2 -11  13    4.31    2.16
  -2 -11  14    3.20    1.97
  -2 -11  15    2.01    1.73
  -2 -11  16   -1.12    1.50
  -2 -10 -16    0.18    1.40
  -2 -10 -15    1.42    1.69
  -2 -10 -14    1.30    1.27
  -2 -10 -13    1.70    1.13
  -2 -10 -12    9.28    2.51
  -2 -10 -11    5.95    1.59
  -2 -10 -11    2.43    1.28
  -2 -10 -10   13.64    2.33
  -2 -10 -10   13.84    2.79
  -2 -10  -9    0.73    1.26
  -2 -10  -9    0.10    0.70
  -2 -10  -8    1.85    1.12
  -2 -10  -8    1.16    0.76
  -2 -10  -7   21.11    2.93
  -2 -10  -7   18.77    2.77
  -2 -10  -6   12.74    2.23
  -2 -10  -6   14.81    2.24
  -2 -10  -5    8.80    2.20
  -2 -10  -5    7.75    1.59
  -2 -10  -4    2.58    0.82
  -2 -10  -4    3.70    1.51
  -2 -10  -3   -0.59    0.68
  -2 -10  -3    0.60    1.26
  -2 -10  -2   13.21    2.47
  -2 -10  -2   11.36    1.50
  -2 -10  -1   -1.37    1.63
  -2 -10  -1    0.74    0.45
  -2 -10   0   17.48    1.38
  -2 -10   0   20.70    3.02
  -2 -10   1    9.76    0.79
  -2 -10   1   12.73    2.51
  -2 -10   2   15.00    2.85
  -2 -10   3   -0.57    1.27
  -2 -10   4    1.31    1.35
  -2 -10   5    4.42    1.82
  -2 -10   6   37.20    4.81
  -2 -10   7    1.90    1.81
  -2 -10   8    3.63    2.05
  -2 -10   9   -0.57    1.38
  -2 -10   9    0.65    1.00
  -2 -10  10   25.34    4.47
  -2 -10  10   18.75    3.24
  -2 -10  11    3.83    1.51
  -2 -10  11    1.92    1.99
  -2 -10  12   -0.31    1.20
  -2 -10  12    1.70    1.59
  -2 -10  13    0.26    1.06
  -2 -10  14    0.36    1.12
  -2 -10  15   -0.15    1.11
  -2 -10  16   -1.20    1.30
  -2 -10  17   -3.11    1.86
  -2  -9 -17   -1.65    1.25
  -2  -9 -16    1.26    1.68
  -2  -9 -15   -0.52    1.07
  -2  -9 -14   -0.85    1.02
  -2  -9 -13    0.02    0.83
  -2  -9 -12   12.00    2.92
  -2  -9 -11    4.27    1.62
  -2  -9 -11    3.68    1.28
  -2  -9 -10   18.42    2.60
  -2  -9 -10   16.44    2.92
  -2  -9  -9    6.02    1.65
  -2  -9  -9    7.50    1.91
  -2  -9  -8   37.09    3.90
  -2  -9  -8   37.63    3.68
  -2  -9  -7   74.22    5.15
  -2  -9  -7   76.68    5.28
  -2  -9  -6    1.47    1.17
  -2  -9  -6    1.41    1.10
  -2  -9  -5    7.61    1.91
  -2  -9  -5    5.56    1.44
  -2  -9  -4    2.45    1.31
  -2  -9  -4    2.18    0.64
  -2  -9  -3   17.70    1.90
  -2  -9  -3   18.49    2.82
  -2  -9  -2    0.17    0.43
  -2  -9  -2   -1.43    1.25
  -2  -9  -1    1.57    1.05
  -2  -9  -1    3.23    0.68
  -2  -9  -1    2.77    0.58
  -2  -9   0    2.15    0.49
  -2  -9   0    3.77    0.58
  -2  -9   0    4.97    1.43
  -2  -9   1    0.00    1.15
  -2  -9   2   27.04    3.51
  -2  -9   3    0.88    1.08
  -2  -9   4   12.75    2.94
  -2  -9   5   13.33    2.89
  -2  -9   6   95.16    7.29
  -2  -9   7   15.82    3.37
  -2  -9   8   16.24    3.14
  -2  -9   8   15.36    2.68
  -2  -9   9    6.37    2.00
  -2  -9   9   10.78    2.94
  -2  -9  10   58.89    5.61
  -2  -9  10   79.14    7.25
  -2  -9  11    1.68    1.18
  -2  -9  11    1.87    1.69
  -2  -9  12   -0.45    1.52
  -2  -9  13    4.07    1.88
  -2  -9  14   18.25    3.47
  -2  -9  15    1.19    1.27
  -2  -9  16   -3.04    1.78
  -2  -9  17    1.97    1.98
  -2  -8 -17    0.20    1.13
  -2  -8 -16    4.73    2.20
  -2  -8 -15    0.68    1.15
  -2  -8 -14   -1.05    1.42
  -2  -8 -13   -0.76    1.22
  -2  -8 -12    0.09    1.01
  -2  -8 -11    5.31    1.36
  -2  -8 -11    5.52    1.77
  -2  -8 -10   13.61    2.63
  -2  -8 -10   15.80    2.34
  -2  -8 -10   13.46    2.01
  -2  -8  -9    2.26    0.89
  -2  -8  -9    1.62    0.94
  -2  -8  -9    3.49    1.08
  -2  -8  -8    1.91    0.95
  -2  -8  -8    1.91    1.08
  -2  -8  -7    2.71    1.42
  -2  -8  -7    2.57    1.30
  -2  -8  -6   96.69    5.53
  -2  -8  -6   85.82    5.32
  -2  -8  -5   10.52    1.99
  -2  -8  -5    9.73    1.74
  -2  -8  -4   26.30    3.05
  -2  -8  -4   23.33    2.37
  -2  -8  -3   45.86    3.98
  -2  -8  -3   49.99    3.14
  -2  -8  -2    3.93    0.83
  -2  -8  -2    1.05    0.96
  -2  -8  -1    1.27    0.40
  -2  -8  -1    0.02    0.78
  -2  -8   0    0.22    0.17
  -2  -8   0   -0.16    0.18
  -2  -8   0    1.05    0.78
  -2  -8   1    6.84    1.72
  -2  -8   2   14.54    2.48
  -2  -8   3    0.39    0.76
  -2  -8   4    9.11    2.39
  -2  -8   5    9.22    2.38
  -2  -8   6    3.31    2.00
  -2  -8   7   11.80    2.76
  -2  -8   7    8.17    1.91
  -2  -8   8    0.75    1.12
  -2  -8   8    1.59    0.88
  -2  -8   9    5.12    2.04
  -2  -8   9    4.16    1.61
  -2  -8  10    1.61    1.41
  -2  -8  10    2.97    1.90
  -2  -8  11    8.78    2.20
  -2  -8  12    7.97    2.35
  -2  -8  13   13.33    2.77
  -2  -8  14    6.57    2.20
  -2  -8  15   -1.01    1.28
  -2  -8  16    6.90    2.34
  -2  -8  17    0.43    0.98
  -2  -7 -17   -0.79    1.48
  -2  -7 -16    3.91    1.96
  -2  -7 -15   -0.03    0.86
  -2  -7 -14    0.76    1.28
  -2  -7 -13   -0.64    1.09
  -2  -7 -12   -0.60    1.12
  -2  -7 -11    2.03    1.11
  -2  -7 -11    1.28    0.50
  -2  -7 -11    2.40    1.03
  -2  -7 -10   19.91    3.13
  -2  -7 -10   19.43    2.61
  -2  -7 -10   18.39    2.24
  -2  -7  -9    1.51    0.85
  -2  -7  -9   -0.23    0.84
  -2  -7  -9   -0.66    1.13
  -2  -7  -8   -0.66    0.99
  -2  -7  -8    0.83    0.65
  -2  -7  -8    0.52    0.73
  -2  -7  -7    1.50    1.11
  -2  -7  -7    1.26    0.98
  -2  -7  -7   -0.37    0.76
  -2  -7  -6    3.62    1.17
  -2  -7  -6    2.51    1.06
  -2  -7  -6    3.53    1.19
  -2  -7  -5    0.24    0.84
  -2  -7  -5    0.15    0.63
  -2  -7  -4    1.89    0.69
  -2  -7  -4    2.76    1.05
  -2  -7  -3   56.05    4.22
  -2  -7  -3   58.61    3.29
  -2  -7  -2   40.36    3.60
  -2  -7  -2   43.74    2.52
  -2  -7  -1   65.94    4.71
  -2  -7  -1   69.98    2.66
  -2  -7   0    4.00    0.55
  -2  -7   0    5.84    0.58
  -2  -7   0    5.46    1.30
  -2  -7   1   11.76    2.13
  -2  -7   2    5.09    1.63
  -2  -7   3    0.84    1.24
  -2  -7   4   13.71    2.65
  -2  -7   5    9.99    2.36
  -2  -7   6   -0.96    1.03
  -2  -7   6    1.69    0.84
  -2  -7   7    2.13    1.45
  -2  -7   7    0.65    0.77
  -2  -7   8    1.27    1.63
  -2  -7   8    0.03    0.85
  -2  -7   9   11.28    2.87
  -2  -7   9   15.16    2.71
  -2  -7  10   -2.33    1.21
  -2  -7  11    2.79    1.54
  -2  -7  12   17.55    3.07
  -2  -7  13    0.98    1.64
  -2  -7  14   -0.24    1.28
  -2  -7  15    9.33    2.56
  -2  -7  16    0.31    1.01
  -2  -7  17    0.24    1.13
  -2  -6 -18   -0.69    1.21
  -2  -6 -17    1.07    1.28
  -2  -6 -16    0.99    1.17
  -2  -6 -15    1.49    0.98
  -2  -6 -14   10.93    2.91
  -2  -6 -13    0.10    0.92
  -2  -6 -12    1.44    0.66
  -2  -6 -12    1.16    1.13
  -2  -6 -11   31.34    3.54
  -2  -6 -11   32.00    4.09
  -2  -6 -10   23.36    2.39
  -2  -6 -10   29.00    3.77
  -2  -6 -10   25.05    3.04
  -2  -6  -9    0.78    0.70
  -2  -6  -9    1.17    0.90
  -2  -6  -9    1.87    1.28
  -2  -6  -8    4.32    1.43
  -2  -6  -8    3.59    1.26
  -2  -6  -8    3.56    0.98
  -2  -6  -7   12.19    1.85
  -2  -6  -7   12.85    2.07
  -2  -6  -7   13.59    2.21
  -2  -6  -6   50.71    4.01
  -2  -6  -6   55.96    4.19
  -2  -6  -6   52.77    3.73
  -2  -6  -5    0.77    0.70
  -2  -6  -5    0.84    0.87
  -2  -6  -5    0.87    0.72
  -2  -6  -4   62.76    4.11
  -2  -6  -4   64.02    4.37
  -2  -6  -4   64.98    3.76
  -2  -6  -3    5.04    0.93
  -2  -6  -3    3.75    1.11
  -2  -6  -2  100.87    5.42
  -2  -6  -2  104.65    3.80
  -2  -6  -1  138.92    3.72
  -2  -6  -1  147.63    6.76
  -2  -6   0   33.12    3.34
  -2  -6   0   30.25    1.31
  -2  -6   1   12.66    2.24
  -2  -6   2  145.63    7.32
  -2  -6   3  192.29    8.66
  -2  -6   4   12.29    2.42
  -2  -6   5   64.16    5.37
  -2  -6   6    3.25    1.68
  -2  -6   6    1.31    0.78
  -2  -6   7    0.58    1.36
  -2  -6   7   -0.76    0.99
  -2  -6   8    1.36    1.24
  -2  -6   8    1.02    1.74
  -2  -6   9    3.73    1.36
  -2  -6  10   12.37    2.42
  -2  -6  11   -0.12    0.95
  -2  -6  12    5.09    1.78
  -2  -5 -18    3.38    2.26
  -2  -5 -17    4.01    1.47
  -2  -5 -16    1.16    1.05
  -2  -5 -15    0.86    1.50
  -2  -5 -14    2.18    1.53
  -2  -5 -13    4.10    1.71
  -2  -5 -12    4.19    1.61
  -2  -5 -11    0.39    1.09
  -2  -5 -10    2.30    1.22
  -2  -5 -10    2.30    0.88
  -2  -5  -9   11.58    2.26
  -2  -5  -9   10.15    1.48
  -2  -5  -8    3.24    1.22
  -2  -5  -8    4.36    1.11
  -2  -5  -8    3.40    1.22
  -2  -5  -7   32.56    2.65
  -2  -5  -7   35.17    3.35
  -2  -5  -7   35.14    3.37
  -2  -5  -6    9.04    1.68
  -2  -5  -6    7.24    1.31
  -2  -5  -6    8.49    1.62
  -2  -5  -5   37.77    3.05
  -2  -5  -5   40.26    3.03
  -2  -5  -5   41.15    3.56
  -2  -5  -4   16.56    1.97
  -2  -5  -4   15.76    1.89
  -2  -5  -4   18.83    2.38
  -2  -5  -3    1.01    0.54
  -2  -5  -3   -0.13    0.72
  -2  -5  -3    0.18    0.62
  -2  -5  -2    3.79    0.75
  -2  -5  -2    2.49    0.86
  -2  -5  -1    0.78    0.32
  -2  -5  -1    1.63    0.92
  -2  -5   0   13.35    0.91
  -2  -5   0   18.12    2.43
  -2  -5   1   15.43    2.36
  -2  -5   2   24.22    2.97
  -2  -5   3    7.34    1.79
  -2  -5   4   -0.37    0.90
  -2  -5   5    1.27    1.16
  -2  -5   5   -1.33    0.89
  -2  -5   6   39.45    3.13
  -2  -5   6   41.09    4.37
  -2  -5   7   13.30    2.74
  -2  -5   7   11.13    1.80
  -2  -5   8   20.01    2.54
  -2  -5   9   27.84    3.21
  -2  -5  10   10.00    2.06
  -2  -4 -18    2.61    1.61
  -2  -4 -17    4.29    2.24
  -2  -4 -16    0.51    1.02
  -2  -4 -15    2.90    1.76
  -2  -4 -14    1.44    1.25
  -2  -4 -13   34.13    4.48
  -2  -4 -12   27.93    3.93
  -2  -4 -11    3.26    1.69
  -2  -4 -10    0.47    0.87
  -2  -4 -10   -0.19    0.48
  -2  -4  -9    1.55    1.07
  -2  -4  -9    0.80    0.43
  -2  -4  -8    9.09    1.26
  -2  -4  -8   11.14    2.09
  -2  -4  -7    2.75    1.11
  -2  -4  -7    1.32    0.54
  -2  -4  -6   38.86    2.68
  -2  -4  -6   38.72    3.30
  -2  -4  -6   41.73    3.65
  -2  -4  -5   49.69    3.91
  -2  -4  -5   48.02    3.11
  -2  -4  -5   48.19    3.47
  -2  -4  -4   23.26    2.59
  -2  -4  -4   21.98    2.22
  -2  -4  -4   24.07    2.21
  -2  -4  -3   11.49    1.76
  -2  -4  -3   13.06    2.02
  -2  -4  -3   13.75    1.55
  -2  -4  -2    6.14    1.28
  -2  -4  -2    6.66    0.96
  -2  -4  -2    7.05    1.49
  -2  -4  -1   20.28    2.30
  -2  -4  -1   21.12    2.51
  -2  -4  -1   23.74    1.61
  -2  -4   0   56.30    2.10
  -2  -4   0   59.41    4.13
  -2  -4   1   65.63    4.43
  -2  -4   1   42.73    1.47
  -2  -4   2    0.87    1.00
  -2  -4   3   46.48    4.12
  -2  -4   4    0.64    1.42
  -2  -4   5  147.46    7.75
  -2  -4   5  154.26    5.42
  -2  -4   6   72.61    3.93
  -2  -4   7   56.88    3.73
  -2  -4   8    0.56    0.76
  -2  -3 -18    1.58    1.88
  -2  -3 -17   -2.74    2.12
  -2  -3 -16    2.30    1.32
  -2  -3 -15    7.01    2.51
  -2  -3 -14    9.39    2.62
  -2  -3 -13    1.59    1.45
  -2  -3 -12   15.64    3.11
  -2  -3 -11   70.29    5.86
  -2  -3 -10   54.92    4.95
  -2  -3 -10   48.34    2.17
  -2  -3  -9   19.17    1.47
  -2  -3  -9   20.29    2.98
  -2  -3  -8   42.54    3.98
  -2  -3  -8   43.34    2.36
  -2  -3  -7   31.36    2.10
  -2  -3  -7   36.18    3.43
  -2  -3  -6    0.06    0.36
  -2  -3  -6   -0.41    0.74
  -2  -3  -5  123.25    4.67
  -2  -3  -5  135.45    5.74
  -2  -3  -4   40.38    3.44
  -2  -3  -4   37.43    2.69
  -2  -3  -4   42.99    2.98
  -2  -3  -3   27.10    2.74
  -2  -3  -3   25.74    2.13
  -2  -3  -3   26.52    2.38
  -2  -3  -2    1.00    0.72
  -2  -3  -2   -0.04    0.71
  -2  -3  -2    0.64    0.76
  -2  -3  -1    4.00    1.10
  -2  -3  -1    3.43    0.68
  -2  -3  -1    4.28    1.32
  -2  -3   0    7.05    1.48
  -2  -3   0    7.05    0.87
  -2  -3   0    8.10    1.52
  -2  -3   1   14.45    2.23
  -2  -3   1   14.83    1.06
  -2  -3   2   19.56    2.57
  -2  -3   3    1.75    1.38
  -2  -3   4    0.28    0.38
  -2  -3   5    0.40    0.51
  -2  -3   6   19.84    1.94
  -2  -2 -18    3.49    1.81
  -2  -2 -17    2.95    1.65
  -2  -2 -16    2.16    1.53
  -2  -2 -15    1.29    0.89
  -2  -2 -14    3.44    1.69
  -2  -2 -13   58.61    6.02
  -2  -2 -12   22.09    3.54
  -2  -2 -11   -1.06    1.19
  -2  -2 -10    3.78    1.37
  -2  -2  -9    4.92    1.56
  -2  -2  -8   23.32    1.43
  -2  -2  -8   22.94    2.90
  -2  -2  -7    1.45    1.05
  -2  -2  -7    0.10    0.35
  -2  -2  -6    2.64    0.90
  -2  -2  -6    2.51    0.69
  -2  -2  -5  130.75    4.43
  -2  -2  -5  128.80    5.63
  -2  -2  -4   10.40    1.49
  -2  -2  -4   11.90    1.46
  -2  -2  -3   40.04    2.70
  -2  -2  -3   44.03    2.88
  -2  -2  -2    6.45    1.09
  -2  -2  -2    6.29    1.43
  -2  -2  -2    5.08    1.17
  -2  -2  -1    1.64    1.11
  -2  -2  -1   -0.33    0.66
  -2  -2  -1    0.42    0.63
  -2  -2   0    0.50    0.89
  -2  -2   0   -0.07    0.32
  -2  -2   0    0.05    0.82
  -2  -2   1    4.00    0.67
  -2  -2   1    5.24    1.15
  -2  -2   4  194.61    4.56
  -2  -2   5    6.12    0.94
  -2  -1 -18    1.04    1.38
  -2  -1 -17    2.56    1.89
  -2  -1 -16   -0.99    1.26
  -2  -1 -15    5.12    2.15
  -2  -1 -14    2.11    1.31
  -2  -1 -13    1.29    1.47
  -2  -1 -12    0.87    1.15
  -2  -1 -11   24.33    3.51
  -2  -1 -10    1.26    1.05
  -2  -1  -9    8.25    1.99
  -2  -1  -8  179.57    8.08
  -2  -1  -7   17.29    2.31
  -2  -1  -6    3.03    1.07
  -2  -1  -5  145.37    5.92
  -2  -1  -4   39.56    2.99
  -2  -1  -3   57.67    3.44
  -2  -1  -2   -0.12    0.60
  -2  -1  -1    5.47    1.02
  -2  -1  -1    4.38    1.19
  -2  -1  -1    5.17    0.96
  -2  -1   0  128.03    4.36
  -2  -1   0  142.96    5.90
  -2  -1   1    2.46    0.64
  -2  -1   1    1.19    0.76
  -2  -1   4    9.26    0.85
  -2   0 -18    8.93    2.94
  -2   0 -17    0.53    1.26
  -2   0 -16    9.77    2.69
  -2   0 -15    0.67    0.85
  -2   0 -14   10.79    2.72
  -2   0 -13    0.28    1.09
  -2   0 -12    0.60    1.04
  -2   0 -11    1.96    1.11
  -2   0 -10  105.82    6.81
  -2   0  -9    0.75    0.93
  -2   0  -8   60.35    4.60
  -2   0  -7   -0.66    0.94
  -2   0  -6  648.72   13.82
  -2   0  -5    1.65    1.04
  -2   0  -4    9.40    0.88
  -2   0  -4    8.25    1.55
  -2   0  -3    0.04    0.31
  -2   0  -3   -0.23    0.41
  -2   0  -2  430.81    7.75
  -2   0  -2  434.04    9.55
  -2   0  -1    0.48    0.53
  -2   0  -1    0.59    0.73
  -2   0   0  284.69    8.19
  -2   0   0  264.24    6.91
  -2   0   1   -0.29    0.59
  -2   0   1   -0.12    0.40
  -2   0   2   15.63    1.60
  -2   0   2   17.62    2.04
  -2   1 -18   -0.13    1.71
  -2   1 -17    0.63    1.24
  -2   1 -16   -0.65    1.24
  -2   1 -15    0.20    1.15
  -2   1 -14    0.12    1.19
  -2   1 -13    0.08    0.96
  -2   1 -12    2.95    1.78
  -2   1 -11   20.24    3.00
  -2   1 -10   -0.19    0.97
  -2   1 -10    0.01    0.16
  -2   1  -9    5.98    0.57
  -2   1  -9    7.93    1.88
  -2   1  -9    4.29    0.45
  -2   1  -8  148.10    2.87
  -2   1  -8  167.42    7.68
  -2   1  -7   12.77    0.80
  -2   1  -7   21.48    2.84
  -2   1  -6    3.79    0.55
  -2   1  -6    2.38    1.04
  -2   1  -5  143.96    3.44
  -2   1  -5  153.95    6.68
  -2   1  -4   38.74    1.93
  -2   1  -4   38.21    3.18
  -2   1  -3   63.34    2.66
  -2   1  -3   57.19    3.65
  -2   1  -2    0.27    0.53
  -2   1  -2    1.11    0.80
  -2   1  -1    4.74    0.99
  -2   1  -1    4.77    0.92
  -2   1   0  136.25    5.24
  -2   1   1    3.85    1.10
  -2   1   1    2.05    0.61
  -2   1   1    3.13    0.83
  -2   1   2   74.35    3.74
  -2   1   2   77.82    4.08
  -2   1   3    3.18    0.94
  -2   2 -18   13.02    3.70
  -2   2 -17    4.74    2.15
  -2   2 -16    2.71    1.71
  -2   2 -15    1.89    1.69
  -2   2 -14    6.41    2.45
  -2   2 -13   60.25    5.82
  -2   2 -12   25.35    3.67
  -2   2 -11    2.57    1.53
  -2   2 -10    6.23    2.04
  -2   2 -10    4.65    0.76
  -2   2  -9    7.50    2.14
  -2   2  -9    4.22    0.66
  -2   2  -8   21.56    1.42
  -2   2  -8   24.70    3.18
  -2   2  -7    0.30    0.31
  -2   2  -7    2.31    1.35
  -2   2  -6    1.78    0.41
  -2   2  -6    2.81    1.25
  -2   2  -5  136.81    3.99
  -2   2  -5  125.86    6.23
  -2   2  -4   10.94    1.21
  -2   2  -4    9.51    1.50
  -2   2  -3   46.34    2.49
  -2   2  -3   43.21    3.39
  -2   2  -2    4.37    0.53
  -2   2  -2    5.57    1.05
  -2   2  -2    5.72    1.27
  -2   2  -1    0.41    0.36
  -2   2  -1   -0.56    0.63
  -2   2   0    0.61    0.52
  -2   2   0    0.62    0.63
  -2   2   1    4.65    0.83
  -2   2   1    4.38    0.97
  -2   2   1    5.73    1.06
  -2   2   2   24.38    2.29
  -2   2   2   23.02    1.80
  -2   2   2   25.14    2.28
  -2   2   2   26.69    2.39
  -2   2   3  397.36    9.02
  -2   2   3  390.68    9.86
  -2   2   3  393.72    7.03
  -2   2   3  388.16    5.12
  -2   2   4  194.05    7.35
  -2   2   5    7.57    1.65
  -2   2   6   33.02    3.46
  -2   2   7   72.83    5.38
  -2   2   8   38.52    4.13
  -2   3 -18    1.74    2.17
  -2   3 -17    2.39    1.75
  -2   3 -16    1.50    1.70
  -2   3 -15    5.71    2.11
  -2   3 -14   11.02    2.88
  -2   3 -13    3.96    1.85
  -2   3 -12   15.01    3.03
  -2   3 -11   68.64    3.48
  -2   3 -11   69.07    5.97
  -2   3 -10   50.65    5.01
  -2   3  -9   16.82    1.53
  -2   3  -9   17.93    2.97
  -2   3  -8   38.21    2.36
  -2   3  -8   41.50    4.19
  -2   3  -8   41.78    2.37
  -2   3  -7   29.54    1.89
  -2   3  -7   32.38    2.12
  -2   3  -7   31.87    3.54
  -2   3  -6    0.60    0.92
  -2   3  -6    1.02    0.59
  -2   3  -6    0.08    0.32
  -2   3  -5  134.59    4.49
  -2   3  -5  143.03    6.87
  -2   3  -4   43.28    2.55
  -2   3  -4   41.13    3.41
  -2   3  -3   27.14    2.84
  -2   3  -2    0.64    0.67
  -2   3  -1    3.02    0.72
  -2   3   0    9.05    1.16
  -2   3   0    7.28    1.41
  -2   3   1   15.04    1.70
  -2   3   1   14.63    1.86
  -2   3   2   22.79    1.44
  -2   3   2   21.79    2.11
  -2   3   2   18.48    2.18
  -2   3   3    0.93    0.49
  -2   3   3    0.84    0.77
  -2   3   3    0.37    0.36
  -2   3   3   -0.65    0.57
  -2   3   4    0.12    0.26
  -2   3   4    0.59    0.87
  -2   3   4    0.57    0.44
  -2   3   5    0.31    0.91
  -2   3   6   17.31    2.56
  -2   3   7   47.85    4.38
  -2   3   8    4.91    1.54
  -2   3   9    0.98    1.67
  -2   3  10   -0.45    2.37
  -2   4 -18    2.94    1.75
  -2   4 -17    7.18    2.56
  -2   4 -16    1.66    2.08
  -2   4 -15    2.81    1.69
  -2   4 -14    0.00    0.99
  -2   4 -13   34.83    4.70
  -2   4 -12   22.46    3.70
  -2   4 -11    2.75    1.34
  -2   4 -10    0.60    0.93
  -2   4  -9    3.13    1.50
  -2   4  -8    8.78    1.97
  -2   4  -8    7.33    1.06
  -2   4  -7    2.27    0.83
  -2   4  -6   39.19    3.76
  -2   4  -5   46.12    3.95
  -2   4  -4   21.43    2.68
  -2   4  -3   14.52    2.18
  -2   4  -2    7.27    1.46
  -2   4  -1   20.66    2.37
  -2   4   0   59.43    4.06
  -2   4   1   61.85    4.10
  -2   4   2    0.36    0.32
  -2   4   2    0.44    0.58
  -2   4   3   46.07    3.44
  -2   4   3   46.81    2.46
  -2   4   4    2.36    1.26
  -2   4   4    0.29    0.43
  -2   4   5  138.98    6.81
  -2   4   5  125.39    3.25
  -2   4   6   66.27    4.94
  -2   4   7   45.98    4.40
  -2   4   8   -0.01    1.31
  -2   4   9   75.51    6.35
  -2   4  10   23.97    3.91
  -2   4  11   43.74    5.08
  -2   4  12   37.34    5.01
  -2   5 -18   -0.31    1.01
  -2   5 -17    1.95    1.29
  -2   5 -16    0.66    1.30
  -2   5 -15   -0.63    0.94
  -2   5 -14    2.69    1.54
  -2   5 -13    3.62    1.39
  -2   5 -12    2.96    1.29
  -2   5 -11    0.74    1.01
  -2   5 -10    1.54    1.21
  -2   5  -9   12.28    2.44
  -2   5  -8   -0.04    1.16
  -2   5  -7   34.28    3.64
  -2   5  -6    6.86    1.43
  -2   5  -5   40.37    3.91
  -2   5  -4   15.83    2.41
  -2   5  -3   -0.54    0.76
  -2   5  -2    2.63    0.87
  -2   5  -1    2.50    1.10
  -2   5   0   15.69    2.20
  -2   5   1   13.99    2.09
  -2   5   2   21.53    2.55
  -2   5   4   -0.04    0.44
  -2   5   5    2.18    1.51
  -2   5   5    0.20    0.43
  -2   5   6   43.92    4.13
  -2   5   7   12.44    2.70
  -2   5   8   23.59    3.60
  -2   5   9   27.46    3.92
  -2   5  10    8.79    2.68
  -2   5  11    0.96    1.79
  -2   5  12   15.61    3.36
  -2   5  13   13.18    3.21
  -2   5  14    0.72    1.95
  -2   6 -18   -0.08    1.52
  -2   6 -17   -1.02    1.68
  -2   6 -16    4.39    2.07
  -2   6 -15    0.42    1.27
  -2   6 -14    7.19    2.34
  -2   6 -13   -0.42    1.16
  -2   6 -12    0.80    1.07
  -2   6 -11   18.68    3.31
  -2   6 -10   18.95    3.10
  -2   6  -9   -1.45    1.48
  -2   6  -8    0.01    1.61
  -2   6  -7   10.31    2.23
  -2   6  -6   57.64    4.94
  -2   6  -5    2.27    1.26
  -2   6  -4   66.36    5.04
  -2   6  -3    1.56    0.57
  -2   6  -2  108.64    6.17
  -2   6  -1  144.73    7.01
  -2   6   0   31.84    3.25
  -2   6   1   10.91    1.85
  -2   6   2  141.63    6.82
  -2   6   5   59.24    2.87
  -2   6   6    0.86    1.38
  -2   6   7    3.23    1.70
  -2   6   8    7.24    2.55
  -2   6   9    4.00    2.03
  -2   6  10   10.64    3.02
  -2   6  11    0.45    1.98
  -2   6  12    6.31    2.75
  -2   6  13   11.58    3.38
  -2   6  14    3.43    1.58
  -2   6  15    0.76    1.91
  -2   7 -18    4.43    1.81
  -2   7 -17   -1.41    1.62
  -2   7 -16   -0.96    1.16
  -2   7 -15   -1.24    1.40
  -2   7 -14   -1.00    1.37
  -2   7 -13   -0.69    1.34
  -2   7 -12   -1.79    1.84
  -2   7 -11   -0.21    1.50
  -2   7 -10   18.66    3.13
  -2   7  -9   -0.01    1.34
  -2   7  -8    1.79    1.43
  -2   7  -7    2.80    1.66
  -2   7  -6    3.34    1.60
  -2   7  -5   -0.05    0.76
  -2   7  -4    0.98    0.48
  -2   7  -3   57.27    4.76
  -2   7  -2   42.12    3.97
  -2   7  -1   66.38    4.94
  -2   7   0    3.89    1.20
  -2   7   1   10.61    1.96
  -2   7   5    6.56    0.97
  -2   7   7    7.35    2.45
  -2   7   8    4.45    2.29
  -2   7   9   14.51    3.29
  -2   7  10    0.90    2.24
  -2   7  11    0.58    1.45
  -2   7  12   13.05    3.45
  -2   7  13    1.44    1.56
  -2   7  14   -2.16    1.94
  -2   7  15    6.80    3.11
  -2   7  16   -1.94    2.47
  -2   8 -17   -0.87    2.24
  -2   8 -16    0.68    1.32
  -2   8 -15   -1.84    1.71
  -2   8 -14   -1.06    1.70
  -2   8 -13   -2.89    2.00
  -2   8 -12    1.01    1.25
  -2   8 -11    4.70    1.70
  -2   8 -10   15.48    2.88
  -2   8  -9    5.05    2.00
  -2   8  -8    0.44    1.12
  -2   8  -7    2.44    1.17
  -2   8  -6   86.64    6.37
  -2   8  -5    9.92    2.05
  -2   8  -4   22.44    3.12
  -2   8  -3   46.06    4.33
  -2   8  -2    3.27    1.40
  -2   8  -1   -0.65    0.68
  -2   8   0    0.46    0.62
  -2   8   1    4.05    1.13
  -2   8   6    0.20    0.29
  -2   8   8    2.16    2.10
  -2   8   9    7.41    2.53
  -2   8  10    4.20    2.52
  -2   8  11   10.85    2.87
  -2   8  12    8.01    3.01
  -2   8  13   18.62    4.11
  -2   8  14    8.51    3.13
  -2   8  15    2.21    1.97
  -2   8  16    3.24    2.41
  -2   8  17   -3.83    3.67
  -2   9 -17   -3.31    2.62
  -2   9 -16   -2.69    2.36
  -2   9 -15   -2.23    2.40
  -2   9 -14   -0.60    1.46
  -2   9 -13   -2.77    2.27
  -2   9 -12   11.83    2.95
  -2   9 -11    4.64    1.94
  -2   9 -10   16.82    3.24
  -2   9  -9    4.80    1.82
  -2   9  -8   31.80    4.20
  -2   9  -7   67.44    5.92
  -2   9  -6    1.60    1.08
  -2   9  -5    3.21    0.99
  -2   9  -4    0.40    0.66
  -2   9  -3   19.80    3.01
  -2   9  -2    0.94    0.95
  -2   9  -1    2.81    1.12
  -2   9   0    3.99    1.38
  -2   9   1    2.85    1.14
  -2   9   9    8.28    2.56
  -2   9  10   70.44    6.69
  -2   9  11    5.37    2.62
  -2   9  12    5.66    2.78
  -2   9  13    1.90    1.87
  -2   9  14   13.44    3.99
  -2   9  15    2.28    2.11
  -2   9  16    0.28    2.42
  -2  10 -17   -0.83    1.82
  -2  10 -16    3.29    1.73
  -2  10 -15    2.20    1.17
  -2  10 -14    2.95    1.52
  -2  10 -13    0.34    1.62
  -2  10 -12   12.93    3.13
  -2  10 -11    3.85    2.01
  -2  10 -10   11.23    2.70
  -2  10  -9    0.56    1.07
  -2  10  -8   -0.21    0.80
  -2  10  -7   13.83    2.80
  -2  10  -6   11.25    2.29
  -2  10  -5    1.98    0.89
  -2  10  -4    2.98    1.43
  -2  10  -3    1.07    1.03
  -2  10  -2   11.07    2.32
  -2  10  -1   -0.87    0.98
  -2  10   0   18.13    2.78
  -2  10   1   10.84    2.22
  -2  10  10   30.17    4.71
  -2  10  11    2.39    2.00
  -2  10  12    3.35    2.15
  -2  10  13    5.12    2.72
  -2  10  14    3.93    2.78
  -2  10  15   -0.29    2.00
  -2  10  16    0.78    1.92
  -2  11 -16    1.48    1.51
  -2  11 -15    2.73    1.63
  -2  11 -14    1.44    1.35
  -2  11 -13   12.72    3.18
  -2  11 -12    4.16    1.96
  -2  11 -11    4.33    1.82
  -2  11 -10   -0.55    0.90
  -2  11  -9   25.78    4.05
  -2  11  -8   -0.86    1.26
  -2  11  -7   -0.70    1.32
  -2  11  -6   -1.30    1.36
  -2  11  -5   -0.49    1.19
  -2  11  -4   26.79    3.75
  -2  11  -3   12.69    2.58
  -2  11  -2    7.35    1.89
  -2  11  -1    1.46    0.79
  -2  11   0   45.18    4.64
  -2  11  11    1.04    1.51
  -2  11  12    0.72    2.30
  -2  11  13    7.06    3.13
  -2  11  14    2.50    2.04
  -2  11  15    2.45    2.34
  -2  12 -15    1.79    1.71
  -2  12 -14    0.44    0.77
  -2  12 -13    2.33    1.70
  -2  12 -12    1.68    1.32
  -2  12 -11    0.86    0.93
  -2  12 -10   -0.67    1.42
  -2  12  -9   -0.40    0.83
  -2  12  -8   -0.42    1.41
  -2  12  -7    1.35    0.82
  -2  12  -6   -0.48    1.03
  -2  12  -5    2.83    1.36
  -2  12  -4    3.71    1.56
  -2  12  -3   25.68    3.60
  -2  12  -2    5.74    1.82
  -2  12  -1   10.72    2.31
  -2  12   0    4.73    1.63
  -2  12  11    3.76    2.78
  -2  12  12    9.46    3.20
  -2  12  13    2.49    2.12
  -2  12  14    1.46    2.53
  -2  13 -15   -0.37    0.78
  -2  13 -14    1.55    1.39
  -2  13 -13    8.68    2.64
  -2  13 -12    4.39    1.72
  -2  13 -11    3.17    1.34
  -2  13 -10   -1.30    1.23
  -2  13  -9    0.15    1.31
  -2  13  -8   -0.84    1.40
  -2  13  -7    2.66    1.25
  -2  13  -6    0.55    0.81
  -2  13  -5    0.60    0.79
  -2  13  -4   -0.12    0.66
  -2  13  -3   -0.61    0.71
  -2  13  -2    0.43    0.74
  -2  13  -1    0.18    0.69
  -2  13  12    1.53    2.23
  -2  13  13    3.47    2.74
  -2  14 -14   -0.13    0.82
  -2  14 -13    5.32    2.21
  -2  14 -12   11.71    3.17
  -2  14 -11   -3.49    1.76
  -2  14 -10   -0.12    1.46
  -2  14  -9   -0.31    1.17
  -2  14  -8   -0.56    0.85
  -2  14  -7    0.95    1.14
  -2  14  -6    3.26    1.48
  -2  14  -5   -0.03    0.65
  -2  14  -4    4.10    1.59
  -2  14  -3   40.74    4.97
  -2  14  -2    2.30    1.17
  -2  14  -1   -0.23    0.79
  -2  14  12    5.45    2.84
  -2  15 -13    0.70    0.90
  -2  15 -12    2.13    1.41
  -2  15 -11   -0.45    1.19
  -2  15 -10    0.39    1.08
  -2  15  -9    2.54    1.47
  -2  15  -8   -0.28    0.99
  -2  15  -7    1.03    1.08
  -2  15  -6    0.13    0.58
  -2  15  -5   -1.08    1.31
  -2  15  -4    3.25    1.43
  -2  15  -3    2.63    1.25
  -2  15  -2   10.53    2.66
  -2  16 -11   -2.56    1.58
  -2  16 -10   -0.10    0.67
  -2  16  -9   -0.39    1.18
  -2  16  -8   -0.66    1.25
  -2  16  -7    1.31    1.10
  -2  16  -6    2.37    1.46
  -2  16  -5   -0.42    1.02
  -2  16  -4    0.65    0.60
  -2  16  -3    0.53    0.61
  -2  17  -9    1.63    1.21
  -2  17  -8    1.06    0.76
  -2  17  -7    0.72    0.88
  -2  17  -6    3.12    1.54
  -2  17  -5   -0.35    0.79
  -2  17  -4   -0.01    0.52
  -2  18  -6    0.18    0.79
  -2  18  -5    1.56    1.19
  -1 -19  -4   -1.29    1.19
  -1 -19  -3    1.53    2.13
  -1 -19  -2   -0.72    1.29
  -1 -19  -1   -0.17    1.12
  -1 -19   0    3.20    2.33
  -1 -19   1    3.69    2.48
  -1 -19   2    5.93    2.71
  -1 -19   3    1.59    2.06
  -1 -19   4    0.05    1.17
  -1 -18  -9   -0.12    1.33
  -1 -18  -8    0.81    1.26
  -1 -18  -7    4.09    1.88
  -1 -18  -6    0.68    1.13
  -1 -18  -5   -0.29    1.35
  -1 -18  -4   -0.33    1.39
  -1 -18  -3   -0.33    1.27
  -1 -18  -2    1.16    1.14
  -1 -18  -1    4.26    1.88
  -1 -18   0    2.71    1.76
  -1 -18   1    0.57    1.05
  -1 -18   2    1.55    1.56
  -1 -18   3    0.22    1.42
  -1 -18   4    5.77    2.58
  -1 -18   5    3.37    1.72
  -1 -18   6    0.04    1.11
  -1 -18   7   10.40    3.18
  -1 -18   8    0.93    1.68
  -1 -18   9    1.54    1.53
  -1 -17 -12    1.99    1.30
  -1 -17 -11    0.01    0.79
  -1 -17 -10    1.74    1.16
  -1 -17  -9    1.11    1.50
  -1 -17  -8    1.01    1.10
  -1 -17  -7    3.35    1.90
  -1 -17  -6    3.07    1.70
  -1 -17  -5   -0.05    1.07
  -1 -17  -4   -1.00    1.24
  -1 -17  -3    0.12    1.50
  -1 -17  -2    2.13    1.49
  -1 -17  -1    2.11    1.35
  -1 -17   0    1.35    1.00
  -1 -17   1    0.86    1.61
  -1 -17   2    2.07    1.59
  -1 -17   3    3.85    1.93
  -1 -17   4    0.29    1.18
  -1 -17   5    1.01    1.02
  -1 -17   6    6.24    2.50
  -1 -17   7    2.29    1.51
  -1 -17   8   -0.91    1.35
  -1 -17   9    1.49    1.85
  -1 -17  10    2.11    2.41
  -1 -17  11    1.20    1.54
  -1 -17  12   -0.61    1.29
  -1 -16 -12    1.16    1.20
  -1 -16 -11    1.38    0.89
  -1 -16 -10    4.13    1.74
  -1 -16  -9    4.25    1.92
  -1 -16  -8   -1.08    1.54
  -1 -16  -7    0.27    0.91
  -1 -16  -6    0.42    0.89
  -1 -16  -5    4.25    1.79
  -1 -16  -4    1.04    1.07
  -1 -16  -3    1.14    1.29
  -1 -16  -2    3.03    1.54
  -1 -16  -1    1.86    1.36
  -1 -16   0    0.86    1.00
  -1 -16   1    2.54    1.43
  -1 -16   2    6.59    2.20
  -1 -16   3   12.66    3.18
  -1 -16   4    6.76    2.38
  -1 -16   5   -1.84    1.63
  -1 -16   6   -0.02    1.03
  -1 -16   7   -0.66    1.13
  -1 -16   8   -0.36    1.06
  -1 -16   9    6.54    2.55
  -1 -16  10    0.16    1.45
  -1 -16  11    2.03    1.13
  -1 -16  12    0.88    1.90
  -1 -15 -14    1.09    1.73
  -1 -15 -12    0.99    1.06
  -1 -15 -11    1.26    1.37
  -1 -15 -10    3.08    1.60
  -1 -15  -9   -0.21    0.89
  -1 -15  -8    5.19    2.08
  -1 -15  -7    2.43    1.69
  -1 -15  -6   -0.20    1.44
  -1 -15  -5    1.17    1.23
  -1 -15  -4    1.30    1.04
  -1 -15  -3    6.36    2.00
  -1 -15  -2   -1.00    1.32
  -1 -15  -1    5.12    2.02
  -1 -15   0    5.69    2.24
  -1 -15   1    4.09    1.57
  -1 -15   2    4.43    2.17
  -1 -15   3    9.08    2.69
  -1 -15   4    0.09    0.94
  -1 -15   5   17.23    3.42
  -1 -15   6    4.25    1.27
  -1 -15   7   -0.60    1.75
  -1 -15   8    4.57    1.95
  -1 -15   9   -0.43    1.37
  -1 -15  10    0.44    1.16
  -1 -15  11   -0.25    1.40
  -1 -15  12    1.98    2.20
  -1 -15  13   -0.46    1.68
  -1 -15  13   -1.58    1.61
  -1 -14 -14    0.17    1.46
  -1 -14 -13   -1.19    1.60
  -1 -14 -12    0.32    0.99
  -1 -14 -11   -0.13    1.19
  -1 -14 -10   -0.26    1.39
  -1 -14  -9    9.38    2.24
  -1 -14  -8    2.92    1.29
  -1 -14  -7    0.79    0.86
  -1 -14  -6   -0.01    0.77
  -1 -14  -5   11.45    2.59
  -1 -14  -4    0.63    0.94
  -1 -14  -3   13.92    2.76
  -1 -14  -2    1.60    1.03
  -1 -14  -1   20.32    3.40
  -1 -14   0   23.62    3.69
  -1 -14   1    6.12    2.22
  -1 -14   2    2.22    1.43
  -1 -14   3    8.09    2.26
  -1 -14   4   12.90    2.95
  -1 -14   5   14.02    3.05
  -1 -14   6    3.55    1.69
  -1 -14   7    2.62    1.48
  -1 -14   8   -0.95    1.67
  -1 -14   9   -0.83    0.95
  -1 -14  10   -1.51    1.03
  -1 -14  11    0.74    1.33
  -1 -14  11    1.14    1.04
  -1 -14  12    1.46    1.04
  -1 -14  12    0.13    1.40
  -1 -14  13    3.34    2.25
  -1 -14  13   -0.79    1.57
  -1 -14  14    1.68    1.80
  -1 -13 -15    2.79    1.63
  -1 -13 -14    2.67    1.78
  -1 -13 -13    5.90    2.12
  -1 -13 -12   -1.13    1.12
  -1 -13 -11    3.82    1.37
  -1 -13 -10    1.46    1.00
  -1 -13  -9    1.18    0.85
  -1 -13  -8   -1.57    1.14
  -1 -13  -7    9.92    2.31
  -1 -13  -6    5.73    1.81
  -1 -13  -5    3.93    1.49
  -1 -13  -4   22.70    3.37
  -1 -13  -3   20.04    3.20
  -1 -13  -2   12.06    2.57
  -1 -13  -1    9.09    2.26
  -1 -13   0   79.86    6.39
  -1 -13   1    2.39    1.61
  -1 -13   2   14.24    2.91
  -1 -13   3    5.26    1.89
  -1 -13   4    6.98    2.07
  -1 -13   5   12.42    2.72
  -1 -13   6    1.98    1.12
  -1 -13   7    0.21    0.91
  -1 -13   8   -0.43    1.05
  -1 -13   9    3.18    1.94
  -1 -13   9   -0.29    1.18
  -1 -13  10    2.96    2.15
  -1 -13  10   -4.06    1.92
  -1 -13  11    1.91    1.44
  -1 -13  11    3.06    1.86
  -1 -13  12   -0.10    1.27
  -1 -13  12    3.29    1.05
  -1 -13  13   -1.37    1.78
  -1 -13  13   -1.06    1.31
  -1 -13  14   -0.07    1.39
  -1 -13  15    2.79    1.76
  -1 -12 -16    0.54    1.40
  -1 -12 -15    0.80    1.36
  -1 -12 -14    8.90    2.84
  -1 -12 -13    2.45    1.65
  -1 -12 -12   -1.20    0.77
  -1 -12 -11    6.99    1.94
  -1 -12 -10   26.49    3.48
  -1 -12  -9    6.57    1.78
  -1 -12  -8    7.04    1.70
  -1 -12  -7    3.27    1.42
  -1 -12  -6    2.81    1.08
  -1 -12  -5   -2.05    1.42
  -1 -12  -4   -0.48    1.14
  -1 -12  -3    2.62    1.22
  -1 -12  -2    3.70    1.47
  -1 -12  -1   31.63    3.81
  -1 -12   0    6.42    2.00
  -1 -12   1    0.95    1.06
  -1 -12   2    0.07    1.00
  -1 -12   3   49.22    5.09
  -1 -12   4   67.53    5.93
  -1 -12   5   32.48    4.19
  -1 -12   6    7.57    2.09
  -1 -12   7    0.85    1.04
  -1 -12   8   34.34    4.60
  -1 -12   8   26.24    4.04
  -1 -12   9    7.16    2.58
  -1 -12   9    5.76    2.27
  -1 -12  10    6.80    2.35
  -1 -12  10    3.72    1.92
  -1 -12  11    1.23    2.04
  -1 -12  11    1.48    1.22
  -1 -12  12    0.20    1.05
  -1 -12  12   -0.18    1.72
  -1 -12  13    1.88    1.87
  -1 -12  13    2.78    1.82
  -1 -12  14    0.51    1.09
  -1 -12  15    4.52    2.38
  -1 -12  16    4.64    2.41
  -1 -11 -16    1.08    1.32
  -1 -11 -15   -0.12    1.30
  -1 -11 -14   -1.10    0.93
  -1 -11 -13   -1.45    1.85
  -1 -11 -12    2.02    1.04
  -1 -11 -11   14.13    2.47
  -1 -11 -10   43.12    4.27
  -1 -11  -9    0.99    0.63
  -1 -11  -8    5.74    1.59
  -1 -11  -7   15.29    2.45
  -1 -11  -6    3.09    1.18
  -1 -11  -5   -0.72    1.09
  -1 -11  -4    3.25    1.26
  -1 -11  -3    0.76    0.72
  -1 -11  -2    0.96    0.78
  -1 -11  -1    1.03    1.12
  -1 -11   0    0.12    0.75
  -1 -11   1   -0.05    0.70
  -1 -11   2    2.68    1.49
  -1 -11   3    8.49    2.20
  -1 -11   4    7.25    1.87
  -1 -11   5    4.93    1.25
  -1 -11   6   40.43    4.57
  -1 -11   7   43.65    4.79
  -1 -11   7   46.47    5.07
  -1 -11   8    4.45    1.62
  -1 -11   8    3.03    1.45
  -1 -11   9   17.77    3.25
  -1 -11   9   12.73    2.92
  -1 -11  10    2.02    1.73
  -1 -11  10    1.14    1.52
  -1 -11  11    8.45    2.45
  -1 -11  11    8.97    2.67
  -1 -11  12    3.92    1.78
  -1 -11  12    9.32    2.71
  -1 -11  13   11.28    3.05
  -1 -11  13    5.51    2.19
  -1 -11  14   -0.86    1.19
  -1 -11  14   -0.91    1.23
  -1 -11  15    0.02    1.12
  -1 -11  16    5.29    2.11
  -1 -11  17    3.98    2.31
  -1 -10 -17    3.41    2.17
  -1 -10 -16    1.76    1.53
  -1 -10 -15   -1.04    1.38
  -1 -10 -14    2.66    1.74
  -1 -10 -13    8.16    2.58
  -1 -10 -12    0.44    1.40
  -1 -10 -12    3.30    1.32
  -1 -10 -11    5.51    1.66
  -1 -10 -10    4.94    1.55
  -1 -10  -9   12.86    2.29
  -1 -10  -8    3.04    1.13
  -1 -10  -7   11.04    1.98
  -1 -10  -6    4.48    1.30
  -1 -10  -5    0.15    1.27
  -1 -10  -4    4.03    1.25
  -1 -10  -3   14.29    2.34
  -1 -10  -2    3.81    1.31
  -1 -10  -1   14.43    2.40
  -1 -10   0    2.54    1.29
  -1 -10   1    7.54    1.79
  -1 -10   2   13.21    2.38
  -1 -10   3    0.66    0.84
  -1 -10   4   19.65    2.98
  -1 -10   5   43.87    4.46
  -1 -10   6   16.25    3.03
  -1 -10   6   15.80    2.86
  -1 -10   7    1.56    1.23
  -1 -10   7    2.35    1.22
  -1 -10   8    6.14    2.18
  -1 -10   8    8.82    2.32
  -1 -10   9   86.80    6.78
  -1 -10   9   99.39    7.59
  -1 -10  10   -0.10    1.07
  -1 -10  10   -0.63    1.20
  -1 -10  11    7.27    2.34
  -1 -10  11    5.67    2.06
  -1 -10  12   28.01    4.17
  -1 -10  12   18.88    3.48
  -1 -10  13   10.57    2.76
  -1 -10  13    7.50    2.40
  -1 -10  14    1.18    1.47
  -1 -10  15    1.40    1.20
  -1 -10  16    1.96    1.65
  -1 -10  17    1.98    1.92
  -1 -10  18    0.11    1.45
  -1  -9 -17   11.95    3.50
  -1  -9 -16    1.02    1.52
  -1  -9 -15    1.75    1.46
  -1  -9 -14    2.38    1.71
  -1  -9 -13    1.63    1.42
  -1  -9 -12   14.41    2.37
  -1  -9 -12   15.60    3.22
  -1  -9 -11    3.96    1.37
  -1  -9 -10   23.27    2.85
  -1  -9  -9    2.80    1.04
  -1  -9  -8   10.06    1.96
  -1  -9  -7    7.42    1.57
  -1  -9  -6    5.10    1.34
  -1  -9  -5   -0.17    0.92
  -1  -9  -4    1.32    0.63
  -1  -9  -3    1.23    0.69
  -1  -9  -2   56.85    4.33
  -1  -9  -1    7.88    1.63
  -1  -9   0   28.89    3.16
  -1  -9   1    0.86    0.49
  -1  -9   1    2.15    1.01
  -1  -9   2    1.51    0.36
  -1  -9   2    5.66    1.70
  -1  -9   3   11.33    1.33
  -1  -9   3   13.24    2.32
  -1  -9   4    1.21    0.58
  -1  -9   4    1.22    0.87
  -1  -9   5    1.01    0.99
  -1  -9   5    0.05    0.98
  -1  -9   6   -0.68    0.94
  -1  -9   6   -0.66    0.96
  -1  -9   7    3.52    1.83
  -1  -9   7    2.31    1.38
  -1  -9   8   12.65    2.57
  -1  -9   8   13.85    2.73
  -1  -9   9   13.07    2.77
  -1  -9   9   12.45    2.49
  -1  -9  10    4.38    2.21
  -1  -9  10    6.06    1.74
  -1  -9  11    0.64    1.27
  -1  -9  11    0.21    0.94
  -1  -9  12   21.75    3.83
  -1  -9  12   24.24    3.88
  -1  -9  13    2.47    1.97
  -1  -9  13    2.94    1.82
  -1  -9  14    4.47    1.90
  -1  -9  15    2.02    1.37
  -1  -9  16    1.13    1.27
  -1  -9  17   -1.17    1.56
  -1  -9  18    0.51    1.60
  -1  -8 -17    2.65    1.67
  -1  -8 -16    2.38    2.04
  -1  -8 -15    0.52    1.59
  -1  -8 -14    3.26    2.04
  -1  -8 -13    0.12    0.96
  -1  -8 -12    3.90    1.20
  -1  -8 -12    5.13    1.85
  -1  -8 -11    6.29    2.07
  -1  -8 -11    8.52    1.73
  -1  -8 -10    5.09    1.43
  -1  -8  -9   26.40    2.83
  -1  -8  -8    1.45    1.03
  -1  -8  -7   16.70    2.31
  -1  -8  -6   27.26    2.81
  -1  -8  -5    4.52    1.09
  -1  -8  -4   -0.53    0.85
  -1  -8  -3   14.08    2.08
  -1  -8  -2    7.32    1.48
  -1  -8  -1    0.07    0.67
  -1  -8   0   18.55    1.66
  -1  -8   0   21.44    2.54
  -1  -8   1    6.47    1.00
  -1  -8   1    6.99    1.67
  -1  -8   2    5.73    0.82
  -1  -8   2    9.21    1.82
  -1  -8   3    0.95    0.48
  -1  -8   3   -0.52    1.04
  -1  -8   4    2.85    0.67
  -1  -8   4    2.43    0.97
  -1  -8   5   37.34    2.41
  -1  -8   5   38.16    3.90
  -1  -8   5   39.06    3.71
  -1  -8   6    6.50    1.73
  -1  -8   6    5.52    1.63
  -1  -8   7    3.14    1.44
  -1  -8   7    4.47    1.63
  -1  -8   8   22.12    3.18
  -1  -8   8   17.00    3.05
  -1  -8   9    3.67    1.93
  -1  -8   9    4.48    1.91
  -1  -8  10   13.22    2.63
  -1  -8  10   16.92    3.19
  -1  -8  11    0.18    1.04
  -1  -8  11    1.10    1.44
  -1  -8  12   30.72    4.37
  -1  -8  12   31.79    4.40
  -1  -8  13    9.75    2.33
  -1  -7 -18    3.60    2.03
  -1  -7 -17    1.60    2.02
  -1  -7 -16    0.57    0.94
  -1  -7 -15    3.14    1.51
  -1  -7 -14    0.94    0.98
  -1  -7 -13    0.74    1.49
  -1  -7 -12   13.55    2.08
  -1  -7 -12   15.72    3.13
  -1  -7 -11   26.01    3.70
  -1  -7 -11   23.08    2.58
  -1  -7 -10    9.37    1.46
  -1  -7 -10    9.87    1.75
  -1  -7 -10    6.09    1.56
  -1  -7  -9    2.29    1.03
  -1  -7  -9    2.83    0.89
  -1  -7  -8    0.44    0.63
  -1  -7  -8    1.56    1.03
  -1  -7  -7    0.79    0.69
  -1  -7  -6    1.06    0.81
  -1  -7  -5   20.06    2.22
  -1  -7  -4   58.25    3.82
  -1  -7  -3   11.60    1.71
  -1  -7  -2   14.04    1.87
  -1  -7  -1  161.97    6.51
  -1  -7   0  148.37    4.29
  -1  -7   0  163.86    6.60
  -1  -7   1    4.04    0.65
  -1  -7   1    5.06    1.34
  -1  -7   2    5.78    1.52
  -1  -7   2    4.74    0.65
  -1  -7   3   27.57    2.93
  -1  -7   3   23.34    1.49
  -1  -7   4  146.44    6.61
  -1  -7   4  133.54    3.96
  -1  -7   4  140.39    6.83
  -1  -7   5    2.98    0.75
  -1  -7   5    2.74    1.26
  -1  -7   5    2.46    1.25
  -1  -7   6   -0.48    0.83
  -1  -7   6    1.65    0.99
  -1  -7   7    4.01    1.45
  -1  -7   7    5.22    1.89
  -1  -7   8    5.69    2.17
  -1  -7   8    6.34    1.91
  -1  -7   9   38.21    4.37
  -1  -7   9   32.70    3.76
  -1  -7  10    7.70    2.15
  -1  -7  10    9.57    2.49
  -1  -7  11    4.08    1.75
  -1  -6 -18    0.52    1.05
  -1  -6 -17    4.22    1.86
  -1  -6 -16    0.00    0.94
  -1  -6 -15    5.39    2.09
  -1  -6 -14   -0.13    1.17
  -1  -6 -13    2.28    1.48
  -1  -6 -12    0.86    0.68
  -1  -6 -12   -0.76    0.71
  -1  -6 -12    1.20    0.86
  -1  -6 -11   11.11    1.73
  -1  -6 -11    9.43    1.45
  -1  -6 -11   10.29    2.46
  -1  -6 -10   11.22    1.71
  -1  -6 -10   12.30    1.65
  -1  -6 -10   13.39    1.80
  -1  -6 -10   13.88    2.66
  -1  -6  -9    1.24    1.17
  -1  -6  -9    0.27    0.51
  -1  -6  -9    0.19    0.56
  -1  -6  -8    3.21    1.01
  -1  -6  -8    2.55    0.94
  -1  -6  -7    0.73    0.52
  -1  -6  -7    0.94    0.76
  -1  -6  -6  103.30    4.35
  -1  -6  -6  105.87    4.77
  -1  -6  -5   21.42    2.19
  -1  -6  -4   54.41    3.40
  -1  -6  -3  256.21    7.66
  -1  -6  -2    0.37    0.58
  -1  -6  -1  296.64    8.28
  -1  -6   0   52.19    2.25
  -1  -6   0   54.73    3.59
  -1  -6   1  123.19    5.54
  -1  -6   1  113.09    3.04
  -1  -6   2   78.44    4.56
  -1  -6   2   75.72    2.33
  -1  -6   3   11.87    1.84
  -1  -6   3   12.42    1.00
  -1  -6   4   17.52    1.40
  -1  -6   4   16.27    2.20
  -1  -6   4   20.34    2.55
  -1  -6   5   11.81    1.30
  -1  -6   5   10.14    1.77
  -1  -6   5   10.66    1.93
  -1  -6   6    0.36    0.65
  -1  -6   6    1.42    1.08
  -1  -6   7    2.91    1.19
  -1  -6   7    1.53    1.27
  -1  -6   8    7.94    1.85
  -1  -6   8    8.21    1.97
  -1  -6   9    3.97    1.83
  -1  -6  10    3.34    1.66
  -1  -5 -18    2.51    1.99
  -1  -5 -17    0.70    1.11
  -1  -5 -16    1.10    1.64
  -1  -5 -15    1.01    1.55
  -1  -5 -14    1.64    1.59
  -1  -5 -13    1.75    1.31
  -1  -5 -12    5.47    1.18
  -1  -5 -12    5.76    1.10
  -1  -5 -12    4.04    1.72
  -1  -5 -11    3.25    0.93
  -1  -5 -11    4.00    0.91
  -1  -5 -11    3.57    1.41
  -1  -5 -10    4.17    1.04
  -1  -5 -10    4.39    0.92
  -1  -5 -10    4.21    1.60
  -1  -5  -9    1.67    0.47
  -1  -5  -9    2.18    1.16
  -1  -5  -9    1.51    0.73
  -1  -5  -8    3.16    0.90
  -1  -5  -8    2.65    1.19
  -1  -5  -7   34.47    2.57
  -1  -5  -7   38.39    3.46
  -1  -5  -7   32.00    2.55
  -1  -5  -6    8.50    1.35
  -1  -5  -6    6.88    1.26
  -1  -5  -5   26.51    2.18
  -1  -5  -5   28.50    2.26
  -1  -5  -4  102.32    4.21
  -1  -5  -4  106.68    4.37
  -1  -5  -3   92.09    4.15
  -1  -5  -2   17.71    1.86
  -1  -5  -1  229.01    6.73
  -1  -5   0   28.44    2.45
  -1  -5   0   26.03    1.35
  -1  -5   1    0.48    0.18
  -1  -5   1    0.31    0.60
  -1  -5   2   53.83    3.55
  -1  -5   2   47.56    1.48
  -1  -5   3    0.65    0.67
  -1  -5   3    0.94    0.28
  -1  -5   3    1.28    0.77
  -1  -5   4   24.70    2.45
  -1  -5   4   24.60    2.63
  -1  -5   4   25.44    1.60
  -1  -5   5    8.43    1.58
  -1  -5   5    7.09    1.60
  -1  -5   6   27.06    2.74
  -1  -5   6   31.03    3.29
  -1  -5   7   48.12    4.15
  -1  -5   8    1.69    1.11
  -1  -5   9    9.55    2.11
  -1  -4 -19    3.31    2.18
  -1  -4 -18    0.87    1.98
  -1  -4 -17   -1.11    1.46
  -1  -4 -16    7.43    2.26
  -1  -4 -15   18.33    3.40
  -1  -4 -14   -0.18    1.13
  -1  -4 -13   -0.56    1.04
  -1  -4 -12    4.11    0.93
  -1  -4 -12    3.31    0.80
  -1  -4 -12    4.03    1.86
  -1  -4 -11   22.30    2.00
  -1  -4 -11   25.18    2.05
  -1  -4 -11   22.27    3.39
  -1  -4 -10   30.61    2.22
  -1  -4 -10   31.71    3.63
  -1  -4 -10   26.21    2.18
  -1  -4  -9    0.06    0.45
  -1  -4  -9    0.32    0.42
  -1  -4  -9   -0.23    1.09
  -1  -4  -8    3.38    0.80
  -1  -4  -8    4.35    0.77
  -1  -4  -8    4.11    1.29
  -1  -4  -7    1.07    0.51
  -1  -4  -7    0.58    0.32
  -1  -4  -7    0.31    0.72
  -1  -4  -6   41.41    2.50
  -1  -4  -6   46.42    3.56
  -1  -4  -5   14.74    1.81
  -1  -4  -5   13.91    1.63
  -1  -4  -5   11.00    1.24
  -1  -4  -4    4.10    0.80
  -1  -4  -4    3.81    0.85
  -1  -4  -3  153.57    4.91
  -1  -4  -3  159.65    4.92
  -1  -4  -2  107.53    4.05
  -1  -4  -1    3.42    0.98
  -1  -4   0  111.63    4.43
  -1  -4   1  261.64    7.18
  -1  -4   2    2.29    0.94
  -1  -4   3  138.79    4.96
  -1  -4   3  149.41    5.78
  -1  -4   4   66.12    4.06
  -1  -4   4   65.69    3.59
  -1  -4   5    5.18    1.43
  -1  -4   5    6.48    1.38
  -1  -4   6   13.37    2.28
  -1  -4   7    1.66    1.12
  -1  -3 -19    0.61    1.42
  -1  -3 -18    1.30    1.93
  -1  -3 -17    1.19    1.11
  -1  -3 -16    2.41    1.52
  -1  -3 -15    5.93    2.16
  -1  -3 -14    0.57    1.60
  -1  -3 -13    2.54    1.46
  -1  -3 -12   25.27    2.13
  -1  -3 -12   22.43    1.81
  -1  -3 -12   23.15    3.40
  -1  -3 -11    5.94    1.08
  -1  -3 -11    5.58    0.91
  -1  -3 -11    5.72    1.83
  -1  -3 -10    4.47    0.74
  -1  -3 -10    4.51    0.88
  -1  -3 -10    4.21    1.56
  -1  -3  -9   92.62    3.31
  -1  -3  -9  102.84    6.18
  -1  -3  -9   87.82    3.42
  -1  -3  -8    4.52    0.79
  -1  -3  -8    4.43    0.73
  -1  -3  -8    5.34    1.46
  -1  -3  -7    2.02    0.60
  -1  -3  -7    1.38    0.34
  -1  -3  -7    2.66    1.08
  -1  -3  -6   27.22    1.48
  -1  -3  -6   26.13    2.55
  -1  -3  -6   25.90    1.71
  -1  -3  -5   20.91    2.21
  -1  -3  -5   19.65    1.48
  -1  -3  -4   31.41    2.38
  -1  -3  -4   34.34    1.96
  -1  -3  -3    2.88    0.69
  -1  -3  -3    3.73    0.85
  -1  -3  -3    2.11    0.59
  -1  -3  -2  183.78    4.86
  -1  -3  -2  185.43    5.19
  -1  -3  -2  182.96    4.50
  -1  -3  -1   48.93    2.58
  -1  -3  -1   49.65    1.88
  -1  -3   0   12.48    1.32
  -1  -3   1    0.02    0.53
  -1  -3   2  139.79    5.13
  -1  -3   2  132.60    4.08
  -1  -3   3  175.66    6.18
  -1  -3   3  160.48    4.84
  -1  -3   4   72.28    4.19
  -1  -3   4   64.78    3.32
  -1  -3   5   23.28    2.51
  -1  -3   6  112.75    5.77
  -1  -2 -19    3.34    2.11
  -1  -2 -18    4.16    2.16
  -1  -2 -17    0.47    1.36
  -1  -2 -16    0.45    1.20
  -1  -2 -15   45.42    5.36
  -1  -2 -14    8.20    2.58
  -1  -2 -13    0.75    1.13
  -1  -2 -12    0.29    0.83
  -1  -2 -12    1.36    0.43
  -1  -2 -12    2.68    0.77
  -1  -2 -11    0.46    0.25
  -1  -2 -11    1.24    1.18
  -1  -2 -11    0.79    0.51
  -1  -2 -10   35.65    3.81
  -1  -2 -10   33.84    2.11
  -1  -2 -10   32.47    1.83
  -1  -2  -9   16.18    1.29
  -1  -2  -9   17.38    2.56
  -1  -2  -9   15.81    1.24
  -1  -2  -8    6.50    0.76
  -1  -2  -8    6.44    0.78
  -1  -2  -8    7.61    1.72
  -1  -2  -7  406.47    5.80
  -1  -2  -7  404.90    6.18
  -1  -2  -7  422.41   11.17
  -1  -2  -6   55.08    1.79
  -1  -2  -6   61.83    3.95
  -1  -2  -6   55.79    2.08
  -1  -2  -5    2.52    0.43
  -1  -2  -5    2.56    0.88
  -1  -2  -4   82.95    3.83
  -1  -2  -4   81.39    2.56
  -1  -2  -3 1433.44   16.12
  -1  -2  -3 1463.31   13.68
  -1  -2  -2  448.73    7.08
  -1  -2  -2  449.36    8.30
  -1  -2  -2  445.78    7.04
  -1  -2  -1    0.48    0.36
  -1  -2  -1    0.06    0.38
  -1  -2  -1    0.51    0.45
  -1  -2   0  298.68    6.42
  -1  -2   1    2.84    0.86
  -1  -2   2  714.40   11.83
  -1  -2   2  734.82    8.81
  -1  -2   3  513.81    7.78
  -1  -2   3  519.35   10.32
  -1  -2   4   39.77    3.01
  -1  -1 -19    4.04    2.19
  -1  -1 -18   13.89    3.50
  -1  -1 -17    4.54    1.92
  -1  -1 -16    9.43    2.76
  -1  -1 -15   -0.19    0.99
  -1  -1 -14    4.04    2.09
  -1  -1 -13   10.60    2.60
  -1  -1 -12   40.23    2.70
  -1  -1 -12   42.71    4.56
  -1  -1 -11    0.97    0.84
  -1  -1 -11    1.33    0.83
  -1  -1 -11   -0.05    0.18
  -1  -1 -11   -0.17    0.32
  -1  -1 -10   34.90    2.22
  -1  -1 -10   32.67    3.60
  -1  -1 -10   35.66    1.84
  -1  -1 -10   32.75    1.56
  -1  -1  -9   13.75    2.27
  -1  -1  -9   12.34    1.23
  -1  -1  -9    9.35    0.80
  -1  -1  -8   22.38    1.44
  -1  -1  -8   23.72    2.77
  -1  -1  -8   19.89    1.08
  -1  -1  -7   49.35    1.85
  -1  -1  -7   47.53    3.63
  -1  -1  -7   43.35    1.47
  -1  -1  -6   81.22    2.03
  -1  -1  -6   88.21    4.63
  -1  -1  -6   79.84    1.90
  -1  -1  -5    7.02    1.37
  -1  -1  -5    5.99    0.52
  -1  -1  -4  773.06   12.06
  -1  -1  -4  754.09    7.40
  -1  -1  -3   14.82    1.55
  -1  -1  -3   13.36    1.38
  -1  -1  -3   14.49    0.96
  -1  -1  -2  560.31    8.20
  -1  -1  -2  562.96    7.29
  -1  -1   2  161.57    3.04
  -1  -1   2  158.51    4.90
  -1  -1   3  168.04    5.40
  -1   0 -19   -1.02    1.45
  -1   0 -18   14.43    3.37
  -1   0 -17    1.27    1.57
  -1   0 -16   48.62    5.69
  -1   0 -15    1.92    1.51
  -1   0 -14    0.88    1.12
  -1   0 -13   -0.75    0.83
  -1   0 -13    0.21    0.77
  -1   0 -12   26.53    2.30
  -1   0 -12   29.11    3.83
  -1   0 -11    0.54    0.70
  -1   0 -11    1.44    1.10
  -1   0 -11   -0.42    0.27
  -1   0 -10    0.31    0.49
  -1   0 -10    0.04    0.16
  -1   0  -9    0.28    0.37
  -1   0  -9   -0.46    0.73
  -1   0  -8   12.27    2.13
  -1   0  -8   11.75    1.14
  -1   0  -7   -0.16    0.80
  -1   0  -7   -0.32    0.38
  -1   0  -6   35.09    1.49
  -1   0  -6   35.52    2.97
  -1   0  -5    1.21    0.83
  -1   0  -4  310.38    7.49
  -1   0  -3    0.85    0.73
  -1   0  -3   -0.07    0.55
  -1   0  -2  393.67    7.61
  -1   0  -2  372.70    6.80
  -1   0   2  528.42    9.09
  -1   0   3   -0.07    0.61
  -1   1 -19   -0.69    1.44
  -1   1 -18   11.82    3.19
  -1   1 -17    4.96    2.22
  -1   1 -16    9.11    2.70
  -1   1 -15    0.78    1.14
  -1   1 -14    4.53    1.79
  -1   1 -13   10.38    2.41
  -1   1 -13   10.65    1.70
  -1   1 -12   39.91    2.94
  -1   1 -12   37.47    4.35
  -1   1 -11    0.04    0.11
  -1   1 -11    1.49    1.14
  -1   1 -11   -0.72    0.68
  -1   1 -10   37.15    2.59
  -1   1 -10   31.43    3.63
  -1   1  -9   11.40    2.07
  -1   1  -9   12.65    1.45
  -1   1  -8   24.02    1.81
  -1   1  -8   21.62    2.71
  -1   1  -7   51.61    2.41
  -1   1  -7   48.06    3.67
  -1   1  -6   92.84    3.51
  -1   1  -6   83.52    4.56
  -1   1  -5    6.13    1.37
  -1   1  -5    6.92    0.94
  -1   1  -4  748.99    8.55
  -1   1  -4  758.91   12.09
  -1   1  -3   14.89    0.91
  -1   1  -3   14.58    1.60
  -1   1  -2  582.98    6.81
  -1   1  -2  582.34    9.40
  -1   1   2  162.96    3.97
  -1   1   2  169.26    4.82
  -1   1   2  164.47    4.72
  -1   1   2  162.79    2.87
  -1   1   3  169.05    5.28
  -1   1   3  164.82    5.36
  -1   1   4  347.24    8.72
  -1   1   5  105.35    5.21
  -1   1   6   -0.16    1.33
  -1   1   7   -2.01    1.77
  -1   2 -19    0.27    1.22
  -1   2 -18    1.80    1.66
  -1   2 -17    0.65    1.35
  -1   2 -16    1.05    1.58
  -1   2 -15   47.52    5.41
  -1   2 -14    4.77    2.01
  -1   2 -13   -0.75    0.88
  -1   2 -13   -0.37    0.63
  -1   2 -12    2.10    1.31
  -1   2 -12    1.66    0.90
  -1   2 -11   -0.95    1.52
  -1   2 -11    0.78    0.70
  -1   2 -10   37.94    2.79
  -1   2 -10   29.99    3.46
  -1   2 -10   22.19    1.18
  -1   2  -9   17.32    1.80
  -1   2  -9   15.97    2.50
  -1   2  -9   11.81    0.82
  -1   2  -8    4.74    1.32
  -1   2  -8    4.59    0.50
  -1   2  -7  421.57   11.01
  -1   2  -6   57.36    2.99
  -1   2  -6   52.94    3.59
  -1   2  -5    5.14    1.33
  -1   2  -4   82.05    4.10
  -1   2  -3 1555.00   14.42
  -1   2  -3 1519.77   18.31
  -1   2  -2  469.90    6.88
  -1   2  -2  455.69    8.76
  -1   2  -1   -0.07    0.59
  -1   2  -1   -0.24    0.40
  -1   2   0  320.30    6.14
  -1   2   0  308.91    6.65
  -1   2   1    1.99    0.81
  -1   2   1    1.39    0.51
  -1   2   1    1.82    0.41
  -1   2   2  739.00   11.07
  -1   2   2  726.35    8.83
  -1   2   3  500.90    9.46
  -1   2   4   34.50    2.78
  -1   2   5    1.26    0.74
  -1   2   6   63.96    4.42
  -1   2   7   34.75    3.45
  -1   2   8    1.58    1.39
  -1   2   9    2.81    1.26
  -1   2  10    6.66    1.77
  -1   3 -19   -1.61    1.80
  -1   3 -18   -0.54    1.54
  -1   3 -17    0.32    1.06
  -1   3 -16    0.44    1.06
  -1   3 -15    4.28    1.70
  -1   3 -14   -1.13    1.28
  -1   3 -13   -0.19    1.13
  -1   3 -13    0.86    1.07
  -1   3 -12   23.63    2.66
  -1   3 -12   23.04    3.34
  -1   3 -11    4.25    1.55
  -1   3 -11    7.36    1.43
  -1   3 -10    2.79    0.49
  -1   3 -10    4.01    1.37
  -1   3 -10    2.72    0.73
  -1   3  -9   77.79    5.18
  -1   3  -9   82.37    2.64
  -1   3  -8    4.02    0.57
  -1   3  -8    6.17    1.68
  -1   3  -7    4.31    1.48
  -1   3  -7    1.03    0.20
  -1   3  -6   29.45    2.86
  -1   3  -5   21.88    2.33
  -1   3  -4   32.56    2.66
  -1   3  -3    3.78    0.67
  -1   3  -3    1.91    0.39
  -1   3  -2  203.55    5.07
  -1   3  -2  196.90    6.01
  -1   3  -1   56.30    2.66
  -1   3  -1   51.84    2.94
  -1   3   0   13.70    1.36
  -1   3   0   12.92    1.47
  -1   3   0   11.09    1.13
  -1   3   1    0.45    0.52
  -1   3   1   -0.38    0.41
  -1   3   1   -0.75    0.49
  -1   3   3  168.36    3.52
  -1   3   5   21.58    2.48
  -1   3   6  120.74    5.94
  -1   3   7  298.60   10.08
  -1   3   8    9.96    2.05
  -1   3   9   13.62    2.50
  -1   3  10    7.11    1.95
  -1   3  11   14.06    2.87
  -1   3  12   -2.92    2.08
  -1   3  13   -6.27    3.22
  -1   4 -19    4.27    2.27
  -1   4 -18    3.84    1.96
  -1   4 -17    1.67    0.97
  -1   4 -16    4.44    1.84
  -1   4 -15   13.90    3.00
  -1   4 -14   -0.55    0.85
  -1   4 -14    0.46    0.70
  -1   4 -13   -0.48    0.86
  -1   4 -13   -0.42    0.69
  -1   4 -12    3.84    1.41
  -1   4 -12    4.11    1.37
  -1   4 -11   24.65    3.39
  -1   4 -10   24.87    1.71
  -1   4 -10   29.43    3.51
  -1   4  -9    3.82    1.63
  -1   4  -9   -0.27    0.37
  -1   4  -8    5.35    1.70
  -1   4  -8    4.59    0.69
  -1   4  -7    0.64    0.25
  -1   4  -7    1.05    0.89
  -1   4  -6   41.59    3.42
  -1   4  -5   10.63    1.65
  -1   4  -4    2.55    0.79
  -1   4  -3  167.13    6.04
  -1   4  -2  111.31    4.76
  -1   4  -1    2.17    0.64
  -1   4   0  113.05    4.18
  -1   4   0  111.53    4.58
  -1   4   1  277.16    6.36
  -1   4   1  256.47    7.07
  -1   4   6   15.04    2.36
  -1   4   7    1.79    1.46
  -1   4   7    0.72    0.35
  -1   4   8    2.32    1.67
  -1   4   9    7.98    2.36
  -1   4  10   10.38    2.48
  -1   4  11    7.09    2.33
  -1   4  12   -1.39    2.10
  -1   4  13   -2.64    2.30
  -1   4  14    3.67    1.60
  -1   5 -19    0.78    1.91
  -1   5 -18    0.33    1.20
  -1   5 -17    1.49    1.67
  -1   5 -16    3.55    1.96
  -1   5 -15    2.45    1.70
  -1   5 -14   -0.37    0.76
  -1   5 -14    0.99    1.05
  -1   5 -13   -0.08    0.92
  -1   5 -13    0.04    0.88
  -1   5 -12    6.00    2.01
  -1   5 -11    4.22    1.73
  -1   5 -10    3.63    1.49
  -1   5  -9    3.10    1.34
  -1   5  -8    4.39    1.49
  -1   5  -7   34.61    3.41
  -1   5  -6    7.34    1.45
  -1   5  -5   27.49    2.76
  -1   5  -4  110.29    5.34
  -1   5  -3   92.83    4.76
  -1   5  -2   17.62    1.98
  -1   5  -1  243.52    7.40
  -1   5   0   28.74    2.42
  -1   5   1    1.02    0.59
  -1   5   4   22.90    1.09
  -1   5   8   -0.20    0.38
  -1   5   8    2.29    1.74
  -1   5   9    8.30    2.43
  -1   5  10    0.59    1.57
  -1   5  11    1.88    1.82
  -1   5  12    2.72    2.16
  -1   5  13    7.84    2.38
  -1   5  14   15.33    3.35
  -1   5  15   -1.63    2.22
  -1   5  16    0.88    1.62
  -1   6 -19    1.74    1.41
  -1   6 -18    1.07    1.39
  -1   6 -17    4.05    2.02
  -1   6 -16    0.85    1.41
  -1   6 -15    5.04    2.02
  -1   6 -14    1.76    1.44
  -1   6 -14    0.69    1.17
  -1   6 -13    0.39    1.20
  -1   6 -12    1.10    1.42
  -1   6 -11   11.01    2.47
  -1   6 -10   11.51    2.37
  -1   6  -9    0.17    0.74
  -1   6  -8    2.33    0.86
  -1   6  -7   -0.97    1.00
  -1   6  -6  107.15    5.86
  -1   6  -5   22.45    2.66
  -1   6  -4   58.19    4.07
  -1   6  -3  253.46    8.27
  -1   6  -2   -1.33    0.92
  -1   6  -1  303.94    8.73
  -1   6   0   55.25    3.66
  -1   6   1  118.05    5.32
  -1   6   9    4.99    2.31
  -1   6   9    2.72    0.72
  -1   6  10    2.59    1.98
  -1   6  11    9.40    2.68
  -1   6  12    2.09    1.93
  -1   6  13    1.19    1.79
  -1   6  14    0.35    1.74
  -1   6  15   17.65    3.83
  -1   6  16    0.92    1.81
  -1   6  17    1.90    1.70
  -1   7 -19    1.15    1.71
  -1   7 -18   -0.63    1.38
  -1   7 -17    1.31    1.25
  -1   7 -16    1.05    1.08
  -1   7 -15    2.43    1.39
  -1   7 -14   -0.06    0.92
  -1   7 -13    1.18    1.32
  -1   7 -12    8.94    2.20
  -1   7 -11   22.91    3.37
  -1   7 -10    7.32    1.90
  -1   7  -9    0.38    1.26
  -1   7  -8    0.84    0.90
  -1   7  -7   -1.16    1.54
  -1   7  -6    0.88    1.11
  -1   7  -5   19.14    2.51
  -1   7  -4   63.20    4.36
  -1   7  -3   11.32    1.86
  -1   7  -2   16.10    2.16
  -1   7  -1  161.32    6.68
  -1   7   0  162.51    6.62
  -1   7   1    3.81    1.02
  -1   7   9   33.72    2.49
  -1   7  10   10.67    2.87
  -1   7  10    9.85    1.43
  -1   7  11    2.86    2.11
  -1   7  12    3.26    2.15
  -1   7  13    9.70    2.93
  -1   7  14    7.74    2.86
  -1   7  15    1.02    1.63
  -1   7  16   -1.03    1.85
  -1   7  17   -2.64    2.53
  -1   7  18    0.69    2.91
  -1   8 -19    1.03    1.18
  -1   8 -18    2.69    1.28
  -1   8 -17    1.73    1.05
  -1   8 -16   -0.17    1.08
  -1   8 -15    0.18    1.23
  -1   8 -14    6.06    2.04
  -1   8 -13    0.60    0.82
  -1   8 -12    1.55    1.05
  -1   8 -11    2.70    1.06
  -1   8 -10    1.24    1.12
  -1   8  -9   22.01    3.08
  -1   8  -8    0.81    0.60
  -1   8  -7   16.62    2.66
  -1   8  -6   27.16    3.25
  -1   8  -5    7.02    1.56
  -1   8  -4    0.56    0.50
  -1   8  -3   12.93    2.03
  -1   8  -2    7.30    1.55
  -1   8  -1    0.08    0.50
  -1   8   0   19.54    2.41
  -1   8  10   14.80    1.84
  -1   8  11    2.51    1.89
  -1   8  12   29.73    4.64
  -1   8  13   20.92    4.28
  -1   8  14   -1.46    1.62
  -1   8  15   -0.20    1.61
  -1   8  16   -2.46    2.63
  -1   8  17   -0.48    2.47
  -1   8  18   -5.49    2.94
  -1   9 -18    3.78    1.80
  -1   9 -17    1.83    1.27
  -1   9 -16   -0.93    1.88
  -1   9 -15    1.66    1.27
  -1   9 -14   -0.99    1.33
  -1   9 -13    0.44    1.08
  -1   9 -12   13.65    2.83
  -1   9 -11    0.67    0.80
  -1   9 -10   18.80    3.07
  -1   9  -9    3.67    1.64
  -1   9  -8    9.01    2.03
  -1   9  -7    5.94    1.69
  -1   9  -6    8.63    1.89
  -1   9  -5    0.74    0.50
  -1   9  -4   -0.55    1.16
  -1   9  -3    2.97    1.09
  -1   9  -2   52.71    4.28
  -1   9  -1    4.88    1.23
  -1   9   0   28.92    3.02
  -1   9  11    3.30    2.06
  -1   9  12   25.71    4.42
  -1   9  13    2.15    1.72
  -1   9  14    4.44    2.02
  -1   9  15    0.41    1.57
  -1   9  16   -0.18    1.64
  -1   9  17   -8.25    3.28
  -1  10 -18   -1.05    1.93
  -1  10 -17    1.22    1.33
  -1  10 -16   -1.19    1.66
  -1  10 -15   -0.38    1.33
  -1  10 -14    2.65    0.93
  -1  10 -13    2.66    0.94
  -1  10 -12    4.65    1.68
  -1  10 -11    4.76    1.82
  -1  10 -10    5.43    1.82
  -1  10  -9   12.72    2.64
  -1  10  -8    3.39    1.28
  -1  10  -7   11.20    2.28
  -1  10  -6    1.20    0.88
  -1  10  -5   -0.18    1.08
  -1  10  -4    4.29    1.29
  -1  10  -3   11.18    2.06
  -1  10  -2    3.73    1.17
  -1  10  -1   13.58    2.23
  -1  10   0    3.44    1.11
  -1  10  12   22.19    4.33
  -1  10  13    7.79    2.94
  -1  10  14    2.30    2.05
  -1  10  15   -0.27    2.08
  -1  10  16    2.52    2.10
  -1  10  17    0.27    1.99
  -1  11 -18   -1.00    1.23
  -1  11 -17   -0.42    0.89
  -1  11 -16    0.87    1.18
  -1  11 -15    2.37    1.44
  -1  11 -14    1.70    1.39
  -1  11 -13    2.49    1.50
  -1  11 -12    1.20    1.71
  -1  11 -11   11.61    2.76
  -1  11 -10   36.06    4.59
  -1  11  -9    1.81    1.21
  -1  11  -8    5.39    1.63
  -1  11  -7   14.19    2.58
  -1  11  -6    3.19    1.36
  -1  11  -5   -0.17    0.89
  -1  11  -4    4.14    1.43
  -1  11  -3    1.63    0.88
  -1  11  -2    1.82    1.00
  -1  11  -1    0.26    0.50
  -1  11  13   11.54    3.37
  -1  11  14    0.70    1.70
  -1  11  15    1.29    2.00
  -1  11  16    2.37    2.22
  -1  12 -16   -0.19    0.78
  -1  12 -15    2.21    1.90
  -1  12 -14    9.62    2.81
  -1  12 -13    0.76    0.75
  -1  12 -12   -0.58    0.62
  -1  12 -11    6.98    2.09
  -1  12 -10   27.11    3.91
  -1  12  -9    7.63    1.95
  -1  12  -8    7.23    1.86
  -1  12  -7    1.08    0.86
  -1  12  -6    0.25    0.93
  -1  12  -5   -0.66    0.77
  -1  12  -4    0.57    0.71
  -1  12  -3    0.57    0.56
  -1  12  -2    1.97    0.92
  -1  12  -1   24.59    3.20
  -1  12  13    4.37    2.52
  -1  12  14    1.80    3.01
  -1  12  15    5.33    3.12
  -1  13 -14    5.22    1.90
  -1  13 -13    5.22    2.00
  -1  13 -12    0.21    0.86
  -1  13 -11    1.19    0.77
  -1  13 -10    0.66    0.87
  -1  13  -9    1.21    0.76
  -1  13  -8   -0.70    1.23
  -1  13  -7    6.66    1.83
  -1  13  -6    4.40    1.61
  -1  13  -5    4.26    1.47
  -1  13  -4   21.09    3.18
  -1  13  -3   16.37    2.83
  -1  13  -2   11.94    2.31
  -1  13  14    0.75    2.35
  -1  14 -12    0.60    0.88
  -1  14 -11    0.43    1.17
  -1  14 -10   -0.83    0.95
  -1  14  -9    8.43    2.12
  -1  14  -8    2.43    1.42
  -1  14  -7    1.17    1.07
  -1  14  -6    1.71    1.09
  -1  14  -5    9.28    2.25
  -1  14  -4   -0.56    1.22
  -1  14  -3    9.61    2.18
  -1  14  -2    2.16    0.91
  -1  15  -9    0.45    0.69
  -1  15  -8    3.92    1.57
  -1  15  -7    3.22    1.38
  -1  15  -6    0.80    0.62
  -1  15  -5    0.35    0.50
  -1  15  -4    1.86    0.86
  -1  15  -3    3.96    1.59
  -1  16  -7   -0.11    0.77
  -1  16  -6    1.65    1.04
  -1  16  -5    2.64    1.35
  -1  16  -4    0.35    0.51
   0 -19  -5   -0.11    1.31
   0 -19  -4    0.80    1.61
   0 -19  -3   -0.37    1.11
   0 -19  -2   -1.14    1.64
   0 -19  -1   -1.19    1.93
   0 -19   0   -1.04    1.56
   0 -19   1   -0.10    1.55
   0 -19   2    0.01    1.27
   0 -19   3   -1.58    2.32
   0 -19   4    0.18    1.25
   0 -19   5    1.77    1.78
   0 -19   6   -0.73    1.72
   0 -19   7   -0.21    1.39
   0 -18  -9   -0.61    1.10
   0 -18  -8    0.71    1.31
   0 -18  -7    1.17    1.43
   0 -18  -6   -0.57    1.32
   0 -18  -5   -1.88    1.78
   0 -18  -4   -0.78    1.56
   0 -18  -3   -1.24    1.40
   0 -18  -2    0.70    1.32
   0 -18  -1    2.00    1.72
   0 -18   0    0.44    1.18
   0 -18   1   -1.41    1.61
   0 -18   2    1.65    1.63
   0 -18   3    0.76    1.36
   0 -18   4    1.25    1.21
   0 -18   5    4.04    2.15
   0 -18   6    0.52    1.21
   0 -18   7    0.20    0.98
   0 -18   8   -0.42    1.65
   0 -18   9   -7.47    2.70
   0 -18  10   -2.32    2.14
   0 -17 -12    2.85    1.45
   0 -17 -11   -0.01    1.07
   0 -17 -10    1.54    1.26
   0 -17  -9    7.16    2.46
   0 -17  -8    0.18    1.07
   0 -17  -7   -0.13    0.88
   0 -17  -6    1.79    1.66
   0 -17  -5    1.08    0.96
   0 -17  -4    0.36    0.81
   0 -17  -3   -0.52    1.13
   0 -17  -2    0.78    1.02
   0 -17  -1   -2.43    1.43
   0 -17   0    0.74    0.92
   0 -17   1   -1.81    1.40
   0 -17   2    0.24    1.08
   0 -17   3    4.14    2.27
   0 -17   4   -0.05    1.27
   0 -17   5    0.83    0.91
   0 -17   6    0.84    1.63
   0 -17   7    0.74    1.27
   0 -17   8    1.17    1.59
   0 -17   9   11.93    3.57
   0 -17  10    1.01    1.07
   0 -17  11    2.24    1.59
   0 -16 -13    0.54    1.11
   0 -16 -12   -0.44    0.95
   0 -16 -11    3.55    1.97
   0 -16 -10    2.83    1.52
   0 -16  -9    2.27    1.67
   0 -16  -8    5.04    2.05
   0 -16  -7   10.42    2.66
   0 -16  -6    8.64    2.53
   0 -16  -5    3.11    1.74
   0 -16  -4    0.51    1.25
   0 -16  -3    2.69    1.42
   0 -16  -2    1.42    0.92
   0 -16  -1   -1.93    1.24
   0 -16   0   -0.38    1.31
   0 -16   1   -0.54    0.93
   0 -16   2   -0.08    1.09
   0 -16   3    1.20    1.51
   0 -16   4    1.48    1.34
   0 -16   5    4.37    2.16
   0 -16   6   11.39    2.98
   0 -16   7    5.50    2.09
   0 -16   8    1.86    1.20
   0 -16   9    3.20    1.56
   0 -16  10    4.89    2.12
   0 -16  11    2.58    2.01
   0 -15 -14    0.81    0.98
   0 -15 -13    1.81    1.46
   0 -15 -12    2.39    1.90
   0 -15 -11    0.27    1.22
   0 -15 -10    4.13    1.85
   0 -15  -9    0.34    1.19
   0 -15  -8    3.53    1.61
   0 -15  -7   -0.26    1.25
   0 -15  -6    0.29    0.88
   0 -15  -5   -0.27    1.03
   0 -15  -4   -1.56    1.21
   0 -15  -3    0.96    0.77
   0 -15  -2   -0.17    1.24
   0 -15  -1    0.64    1.00
   0 -15   0   -1.06    1.47
   0 -15   1   -0.48    1.26
   0 -15   2    1.74    1.13
   0 -15   3    1.18    1.44
   0 -15   4    0.91    1.05
   0 -15   5    3.14    1.80
   0 -15   6    0.35    1.17
   0 -15   7    1.95    1.72
   0 -15   8    1.81    1.00
   0 -15   9    0.69    0.97
   0 -15  10    1.54    1.14
   0 -15  10    4.48    2.16
   0 -15  11   -0.78    1.21
   0 -15  11   -1.64    2.20
   0 -15  12    5.91    2.72
   0 -14 -14    1.38    1.10
   0 -14 -13    3.31    1.82
   0 -14 -12   -0.51    1.07
   0 -14 -11    1.12    1.94
   0 -14 -10    3.45    1.50
   0 -14  -9    6.69    2.13
   0 -14  -8    5.67    1.99
   0 -14  -7    7.55    2.10
   0 -14  -6    6.41    2.05
   0 -14  -5    6.63    2.11
   0 -14  -4   12.62    2.78
   0 -14  -3    3.76    1.69
   0 -14  -2   -1.91    1.37
   0 -14  -1   -0.12    0.78
   0 -14   0   21.16    3.43
   0 -14   1   -0.52    1.03
   0 -14   2   -0.50    0.99
   0 -14   3    1.30    0.73
   0 -14   4   12.07    2.69
   0 -14   5    8.08    2.33
   0 -14   6    9.19    2.39
   0 -14   7    7.07    2.08
   0 -14   8    4.15    1.53
   0 -14   8    2.65    1.62
   0 -14   9    7.41    2.13
   0 -14   9    5.10    2.09
   0 -14  10    3.76    1.61
   0 -14  10    3.06    1.96
   0 -14  11    2.78    1.88
   0 -14  11    2.29    1.14
   0 -14  12   -1.00    1.76
   0 -14  13   -0.49    1.44
   0 -14  14   -0.96    1.70
   0 -13 -14    1.24    0.82
   0 -13 -13    1.59    0.97
   0 -13 -12   11.83    2.74
   0 -13 -11   -0.29    1.13
   0 -13 -10   -0.21    0.83
   0 -13  -9    0.82    0.80
   0 -13  -8    0.15    0.71
   0 -13  -7    5.50    1.93
   0 -13  -6    1.90    1.08
   0 -13  -5   46.50    4.85
   0 -13  -4   22.92    3.40
   0 -13  -3    0.92    0.73
   0 -13  -2    2.43    1.24
   0 -13  -1   20.55    3.08
   0 -13   0    0.27    0.84
   0 -13   1   17.48    3.00
   0 -13   2    1.12    1.20
   0 -13   3    2.62    1.46
   0 -13   4   21.28    3.39
   0 -13   5   59.88    5.60
   0 -13   6    3.09    1.72
   0 -13   7    2.04    1.43
   0 -13   7    3.87    1.59
   0 -13   8    2.67    1.39
   0 -13   8   -0.13    1.35
   0 -13   9    0.08    0.95
   0 -13   9    4.18    2.05
   0 -13  10   -0.21    1.04
   0 -13  10   -1.08    1.69
   0 -13  11    3.07    1.65
   0 -13  11   -0.50    1.25
   0 -13  12   12.40    3.50
   0 -13  12   13.68    3.30
   0 -13  13    0.10    1.41
   0 -13  14    0.20    1.28
   0 -13  15   -1.04    1.30
   0 -12 -14   10.84    2.57
   0 -12 -13    1.37    0.79
   0 -12 -12   -0.38    0.79
   0 -12 -11    3.48    1.49
   0 -12 -10    3.73    1.41
   0 -12  -9    7.40    2.10
   0 -12  -8    7.48    2.04
   0 -12  -7   13.32    2.62
   0 -12  -6   43.04    4.49
   0 -12  -5    2.04    1.45
   0 -12  -4    0.59    1.02
   0 -12  -3   26.65    3.52
   0 -12  -2   14.62    2.69
   0 -12  -1    7.11    1.62
   0 -12   0   11.97    2.14
   0 -12   1    5.67    1.67
   0 -12   2   10.02    2.17
   0 -12   3   25.02    3.36
   0 -12   4    0.86    0.84
   0 -12   5    2.72    1.31
   0 -12   6   42.40    4.97
   0 -12   6   50.68    4.92
   0 -12   7    7.24    2.18
   0 -12   7    9.86    2.55
   0 -12   8    1.00    1.05
   0 -12   8    3.87    1.48
   0 -12   9   10.71    2.64
   0 -12   9    7.68    2.36
   0 -12  10    8.44    2.32
   0 -12  10    8.92    2.73
   0 -12  11    2.85    1.85
   0 -12  11    0.43    1.18
   0 -12  12    3.25    1.71
   0 -12  12   -0.21    1.15
   0 -12  13    2.23    1.39
   0 -12  14    8.71    3.09
   0 -12  15    7.37    2.73
   0 -12  16    2.59    1.95
   0 -11 -14    1.84    1.35
   0 -11 -13   -0.37    0.79
   0 -11 -13   -1.16    1.36
   0 -11 -12    0.85    1.22
   0 -11 -11   -0.42    0.91
   0 -11 -10    4.61    1.68
   0 -11  -9    2.33    1.19
   0 -11  -8    7.09    1.81
   0 -11  -7   51.02    4.75
   0 -11  -6   25.95    3.39
   0 -11  -5   34.54    3.81
   0 -11  -4    1.53    1.05
   0 -11  -3   75.82    5.55
   0 -11  -2   61.08    4.94
   0 -11  -1   16.52    2.66
   0 -11   0   -1.67    1.36
   0 -11   1   13.08    2.38
   0 -11   2   69.63    5.32
   0 -11   3   87.46    5.96
   0 -11   4    2.50    1.29
   0 -11   5   35.23    4.20
   0 -11   5   41.61    4.25
   0 -11   6   32.98    3.82
   0 -11   6   30.17    4.02
   0 -11   7   64.47    6.04
   0 -11   7   63.24    5.29
   0 -11   8    9.15    2.46
   0 -11   8    6.80    1.84
   0 -11   9    2.07    1.18
   0 -11   9    2.11    1.21
   0 -11  10    6.39    2.22
   0 -11  10    7.90    2.19
   0 -11  11    0.44    1.26
   0 -11  11    3.50    1.69
   0 -11  12    3.05    1.53
   0 -11  12    2.47    1.59
   0 -11  13    1.88    1.44
   0 -11  14    5.23    2.13
   0 -11  15    1.51    1.46
   0 -11  16   -0.75    1.37
   0 -10 -17    6.11    3.02
   0 -10 -16    3.54    2.35
   0 -10 -14    2.65    1.05
   0 -10 -13    0.38    0.93
   0 -10 -13    0.63    0.96
   0 -10 -12   -1.75    1.14
   0 -10 -12    0.41    0.87
   0 -10 -11   10.66    2.16
   0 -10 -11    9.94    2.03
   0 -10 -10    8.04    1.82
   0 -10 -10    6.07    1.68
   0 -10  -9    0.58    1.03
   0 -10  -9    1.01    0.69
   0 -10  -8    0.56    0.64
   0 -10  -7   28.84    3.36
   0 -10  -6   14.12    2.40
   0 -10  -5    1.82    1.11
   0 -10  -4    0.13    0.75
   0 -10  -3   18.08    2.61
   0 -10  -2   14.98    2.46
   0 -10  -1    0.92    0.92
   0 -10   0    5.26    1.32
   0 -10   1   -1.85    1.12
   0 -10   2   12.40    2.15
   0 -10   3   19.13    2.60
   0 -10   4    2.64    1.60
   0 -10   4    0.03    0.67
   0 -10   5    1.48    0.98
   0 -10   5    2.69    1.24
   0 -10   6   16.06    2.80
   0 -10   6   17.07    2.71
   0 -10   7   27.77    3.34
   0 -10   7   34.64    4.29
   0 -10   8   -1.12    1.49
   0 -10   8    1.39    1.17
   0 -10   9    0.18    1.14
   0 -10   9    0.78    0.71
   0 -10  10    6.68    2.18
   0 -10  10    9.72    2.37
   0 -10  11   11.19    2.84
   0 -10  11   10.64    2.67
   0 -10  12    0.73    0.77
   0 -10  12    3.50    2.14
   0 -10  13    1.34    1.57
   0 -10  14    3.01    1.91
   0 -10  15   10.48    3.01
   0 -10  16    1.56    1.42
   0 -10  17    0.50    1.62
   0  -9 -17   -0.56    1.79
   0  -9 -16   30.24    4.98
   0  -9 -14    3.38    1.25
   0  -9 -13   -0.23    0.95
   0  -9 -13    0.08    0.70
   0  -9 -12    5.73    1.40
   0  -9 -12    7.72    1.73
   0  -9 -11    4.46    1.40
   0  -9 -11    3.07    1.24
   0  -9 -10   -1.77    1.16
   0  -9 -10    0.00    0.60
   0  -9  -9   16.06    2.44
   0  -9  -9   17.97    2.53
   0  -9  -8    1.62    0.58
   0  -9  -8    0.99    0.77
   0  -9  -7   19.30    2.55
   0  -9  -7   26.71    3.09
   0  -9  -6   12.23    2.02
   0  -9  -5    8.03    1.63
   0  -9  -4   12.73    2.16
   0  -9  -3   54.49    4.30
   0  -9  -2    1.07    0.94
   0  -9  -1  103.49    5.72
   0  -9   0    1.13    1.02
   0  -9   1   98.13    5.53
   0  -9   2    1.46    0.77
   0  -9   3   59.52    4.34
   0  -9   4   14.83    2.63
   0  -9   4   11.24    2.00
   0  -9   5   14.43    2.50
   0  -9   5   13.95    2.30
   0  -9   6   15.35    2.71
   0  -9   6   14.37    2.44
   0  -9   7   23.33    2.92
   0  -9   7   25.68    3.56
   0  -9   8    2.65    1.31
   0  -9   8    2.66    1.05
   0  -9   9   16.95    3.13
   0  -9   9   16.64    2.62
   0  -9  10    1.05    1.27
   0  -9  10   -0.07    1.12
   0  -9  11    3.41    1.38
   0  -9  11    2.53    1.60
   0  -9  12    5.07    1.76
   0  -9  12    7.76    2.58
   0  -8 -18    2.93    2.59
   0  -8 -17   -1.40    1.51
   0  -8 -16    3.12    1.75
   0  -8 -15    2.25    1.41
   0  -8 -14    7.27    1.67
   0  -8 -14    6.20    1.77
   0  -8 -13    2.81    1.08
   0  -8 -13    1.54    1.00
   0  -8 -12    6.71    1.70
   0  -8 -12    6.28    1.51
   0  -8 -11    4.62    1.27
   0  -8 -11    4.48    1.28
   0  -8 -10    1.62    0.68
   0  -8 -10    2.12    0.74
   0  -8  -9    3.11    1.22
   0  -8  -9    0.47    0.98
   0  -8  -8   16.72    2.38
   0  -8  -8   14.58    2.16
   0  -8  -7   -0.47    0.94
   0  -8  -7    0.16    0.87
   0  -8  -6    0.38    0.62
   0  -8  -6   -0.94    1.02
   0  -8  -5   28.56    3.00
   0  -8  -4   -1.30    0.88
   0  -8  -3    1.18    0.73
   0  -8  -2   28.88    2.89
   0  -8  -1   24.61    2.65
   0  -8   0    2.01    0.99
   0  -8   1   20.80    2.46
   0  -8   2   31.46    2.93
   0  -8   3    0.41    0.49
   0  -8   3    1.89    1.10
   0  -8   4    0.53    0.75
   0  -8   4    0.19    0.75
   0  -8   5   32.08    3.12
   0  -8   5   30.75    3.46
   0  -8   6   -0.77    0.98
   0  -8   6   -0.15    0.64
   0  -8   7    1.34    1.54
   0  -8   7   -1.19    1.09
   0  -8   8   23.52    3.44
   0  -8   8   14.32    2.35
   0  -8   9    1.92    1.22
   0  -8   9    0.78    0.98
   0  -8  10    4.18    1.54
   0  -8  11    4.07    1.46
   0  -8  12    7.86    1.94
   0  -7 -18    6.16    2.66
   0  -7 -17    6.25    2.80
   0  -7 -16    1.83    1.26
   0  -7 -15    8.86    2.79
   0  -7 -14    3.71    1.31
   0  -7 -13    5.76    1.51
   0  -7 -12    3.05    1.15
   0  -7 -11   11.50    2.05
   0  -7 -10    1.07    0.72
   0  -7  -9    4.82    1.21
   0  -7  -8    0.88    0.46
   0  -7  -8    1.59    0.84
   0  -7  -7    0.18    0.45
   0  -7  -7   -0.48    0.85
   0  -7  -6    2.54    0.79
   0  -7  -6    1.77    0.69
   0  -7  -5   13.52    1.96
   0  -7  -5   14.55    1.94
   0  -7  -4    3.31    1.06
   0  -7  -4    3.40    0.96
   0  -7  -3  105.39    5.20
   0  -7  -2   39.24    3.16
   0  -7  -1   17.04    2.03
   0  -7   0    0.62    0.66
   0  -7   1   16.85    1.99
   0  -7   2   39.94    3.12
   0  -7   3  110.11    5.67
   0  -7   3  107.40    5.12
   0  -7   4    3.98    1.30
   0  -7   4    4.02    1.17
   0  -7   5   16.21    2.12
   0  -7   5   14.78    2.35
   0  -7   6    2.53    1.27
   0  -7   6    2.25    0.94
   0  -7   7    1.85    1.43
   0  -7   7   -0.27    0.73
   0  -7   8   -0.20    0.94
   0  -7   9    6.08    1.59
   0  -7  10    1.40    1.20
   0  -7  11    9.83    2.17
   0  -7  12    3.67    1.51
   0  -6 -18    1.75    1.60
   0  -6 -17    3.76    2.33
   0  -6 -16   10.00    2.78
   0  -6 -15    4.79    2.09
   0  -6 -14    1.01    1.16
   0  -6 -14    0.42    1.15
   0  -6 -13    2.45    1.40
   0  -6 -12    2.58    1.35
   0  -6 -11    1.31    0.89
   0  -6 -10    0.33    0.79
   0  -6 -10    0.12    0.21
   0  -6  -9    0.52    0.60
   0  -6  -9    0.11    0.21
   0  -6  -8   76.72    4.50
   0  -6  -7   31.35    2.79
   0  -6  -6    6.14    1.22
   0  -6  -5    2.19    0.63
   0  -6  -5    3.04    0.82
   0  -6  -4  109.95    4.87
   0  -6  -4  101.70    4.79
   0  -6  -3   22.96    2.20
   0  -6  -2    0.51    0.52
   0  -6  -1    0.50    0.46
   0  -6   0  100.86    4.49
   0  -6   0   99.45    4.10
   0  -6   1    0.75    0.59
   0  -6   1    0.68    0.32
   0  -6   2   -0.63    0.72
   0  -6   2   -0.08    0.70
   0  -6   2    0.95    0.43
   0  -6   3   24.49    2.27
   0  -6   3   21.50    2.44
   0  -6   4  108.55    4.85
   0  -6   4   97.00    5.33
   0  -6   5    1.49    1.10
   0  -6   5    3.34    1.04
   0  -6   6    8.32    1.44
   0  -6   7   31.65    2.99
   0  -6   8   77.57    4.77
   0  -6   9    2.30    1.12
   0  -6  10    0.51    0.90
   0  -6  11    0.57    1.04
   0  -5 -19    8.76    3.02
   0  -5 -18    0.81    1.27
   0  -5 -17    3.99    1.89
   0  -5 -16    1.46    1.27
   0  -5 -15    0.77    1.46
   0  -5 -14    1.28    1.34
   0  -5 -14    2.64    1.72
   0  -5 -13   -1.70    1.19
   0  -5 -13   -0.14    1.12
   0  -5 -12    2.37    0.83
   0  -5 -11   19.70    2.44
   0  -5 -10    1.66    1.02
   0  -5  -9   49.57    3.56
   0  -5  -8    8.37    1.48
   0  -5  -7  181.52    6.24
   0  -5  -7  154.16    3.39
   0  -5  -6    5.79    1.27
   0  -5  -5  101.06    4.44
   0  -5  -4   25.91    2.17
   0  -5  -3    1.16    0.48
   0  -5  -3    0.10    0.45
   0  -5  -2  150.08    5.09
   0  -5  -1   85.50    3.81
   0  -5  -1   86.70    3.59
   0  -5   0    0.96    0.61
   0  -5   0    0.09    0.33
   0  -5   1   83.49    3.69
   0  -5   1   85.19    3.39
   0  -5   2  139.19    4.44
   0  -5   2  146.49    5.05
   0  -5   2  146.79    5.46
   0  -5   3    0.90    0.55
   0  -5   3    0.49    0.68
   0  -5   3    1.68    0.73
   0  -5   4   26.89    2.34
   0  -5   4   23.75    2.48
   0  -5   5   99.42    4.49
   0  -5   6    6.15    1.18
   0  -5   7  195.23    6.88
   0  -5   8    8.86    1.69
   0  -5   9   51.21    3.85
   0  -5  10    1.20    1.00
   0  -4 -19   -0.36    1.54
   0  -4 -18   20.56    4.19
   0  -4 -17    0.33    0.98
   0  -4 -16   -2.86    1.80
   0  -4 -15    2.22    1.50
   0  -4 -14    3.28    1.22
   0  -4 -14    2.44    1.70
   0  -4 -13   -0.28    1.04
   0  -4 -13    1.32    1.69
   0  -4 -12   27.16    2.83
   0  -4 -12   31.45    4.07
   0  -4 -11   12.27    1.84
   0  -4 -10   20.65    2.32
   0  -4  -9   12.04    1.64
   0  -4  -8   32.98    2.61
   0  -4  -7    6.67    1.09
   0  -4  -6   19.58    1.98
   0  -4  -5    1.46    0.74
   0  -4  -5    0.20    0.16
   0  -4  -4   11.65    1.38
   0  -4  -3   14.75    1.52
   0  -4  -2   91.63    3.53
   0  -4  -2   87.40    3.53
   0  -4  -1   28.19    1.82
   0  -4  -1   28.03    1.94
   0  -4   0  280.64    5.72
   0  -4   0  273.57    6.19
   0  -4   1   27.46    1.72
   0  -4   1   27.80    1.89
   0  -4   1   24.84    1.98
   0  -4   2   83.02    3.12
   0  -4   2   84.86    3.39
   0  -4   2   84.69    3.86
   0  -4   3   16.38    1.47
   0  -4   3   13.12    1.78
   0  -4   3   16.80    1.57
   0  -4   4   10.79    1.35
   0  -4   4    9.12    1.24
   0  -4   5   -0.24    0.56
   0  -4   6   19.28    2.02
   0  -4   7   10.20    1.63
   0  -4   8   34.73    2.90
   0  -4   9   12.00    1.89
   0  -3 -19    0.73    1.49
   0  -3 -18   -1.03    1.19
   0  -3 -17    0.62    0.93
   0  -3 -16    2.87    1.51
   0  -3 -15    2.56    1.40
   0  -3 -15    2.51    1.68
   0  -3 -14    2.19    1.09
   0  -3 -14    1.59    1.38
   0  -3 -13    0.75    0.82
   0  -3 -13   -0.34    1.13
   0  -3 -12   50.83    3.83
   0  -3 -12   50.04    5.00
   0  -3 -11   12.40    1.88
   0  -3 -11   13.67    2.57
   0  -3 -10   36.30    3.02
   0  -3  -9    0.21    0.55
   0  -3  -8   33.15    2.60
   0  -3  -7    0.01    0.49
   0  -3  -6    0.04    0.49
   0  -3  -5   19.19    1.67
   0  -3  -4    3.33    0.94
   0  -3  -3  212.47    4.99
   0  -3  -2   66.80    2.65
   0  -3   2   64.22    2.45
   0  -3   2   60.34    2.88
   0  -3   2   66.76    2.62
   0  -3   3  213.89    5.04
   0  -3   3  215.65    5.04
   0  -3   4    2.88    0.74
   0  -3   4    2.62    0.67
   0  -3   5   19.84    1.77
   0  -3   6    0.12    0.65
   0  -3   7    1.46    0.88
   0  -2 -19   33.24    5.57
   0  -2 -18    1.39    1.15
   0  -2 -17   -1.24    1.25
   0  -2 -16    4.28    1.84
   0  -2 -15    1.16    1.06
   0  -2 -15   -0.06    0.99
   0  -2 -14    3.64    1.56
   0  -2 -14    1.07    1.14
   0  -2 -13   20.62    2.62
   0  -2 -13   20.42    3.25
   0  -2 -12    2.50    1.25
   0  -2 -12   -1.40    1.44
   0  -2 -11   39.61    3.30
   0  -2 -11   43.38    4.34
   0  -2 -10   14.86    2.03
   0  -2 -10   16.55    2.70
   0  -2  -9    4.31    1.22
   0  -2  -9    1.26    0.72
   0  -2  -8   60.21    3.37
   0  -2  -7   70.61    3.42
   0  -2  -6   57.09    2.89
   0  -2  -5   22.39    1.72
   0  -2  -4   -0.08    0.59
   0  -2  -3  128.93    3.44
   0  -2   3  128.18    3.63
   0  -2   3  118.20    3.35
   0  -2   4    0.07    0.36
   0  -2   4    0.22    0.39
   0  -2   5   20.83    1.77
   0  -1 -20    5.15    2.38
   0  -1 -19    2.87    2.02
   0  -1 -18    4.40    2.00
   0  -1 -17    1.50    1.33
   0  -1 -16    6.41    2.16
   0  -1 -15    2.11    1.54
   0  -1 -15    0.14    1.16
   0  -1 -14   23.74    2.85
   0  -1 -14   30.55    4.31
   0  -1 -13    1.30    1.04
   0  -1 -13    1.13    1.19
   0  -1 -12   10.86    1.95
   0  -1 -12    8.54    2.15
   0  -1 -11    9.30    1.81
   0  -1 -11    6.37    1.75
   0  -1 -10    0.53    0.70
   0  -1 -10   -0.17    0.76
   0  -1  -9    5.40    1.18
   0  -1  -9    5.62    1.35
   0  -1  -8   40.98    2.84
   0  -1  -8   36.21    3.31
   0  -1  -7   -0.35    0.68
   0  -1  -7    0.34    0.51
   0  -1  -7    0.52    0.50
   0  -1  -6    9.85    1.23
   0  -1  -6   10.51    1.25
   0  -1  -5    8.54    1.05
   0  -1  -5    8.31    1.03
   0  -1  -4    1.13    0.43
   0  -1  -4    2.23    0.65
   0  -1   4    0.87    0.44
   0   0 -20    4.84    2.23
   0   0 -19    1.08    1.12
   0   0 -18   23.86    4.33
   0   0 -17    2.84    1.63
   0   0 -16   30.27    4.41
   0   0 -15    0.66    0.81
   0   0 -15    0.71    0.99
   0   0 -14    1.07    1.11
   0   0 -14    1.59    1.35
   0   0 -13    0.59    0.78
   0   0 -13   -0.25    0.81
   0   0 -12    3.61    1.18
   0   0 -12    3.67    1.49
   0   0 -11    1.25    1.05
   0   0 -11   -0.04    1.07
   0   0 -10    3.15    0.98
   0   0 -10    3.62    1.18
   0   0  -9   -1.21    0.77
   0   0  -9    0.08    0.77
   0   0  -8   25.33    2.24
   0   0  -8   27.63    2.86
   0   0  -7   -0.43    0.59
   0   0  -7    0.12    0.58
   0   0  -6    8.54    1.21
   0   0  -6    5.98    1.31
   0   0  -5    1.07    0.80
   0   0  -5   -0.28    0.61
   0   0  -4 2285.02   19.68
   0   0  -4 2309.45   21.72
   0   0  -4 2266.12   21.86
   0   0   4 2293.34   19.85
   0   0   4 2288.57   22.06
   0   0   5    0.02    0.59
   0   0   5   -3.63    1.36
   0   1 -20    5.70    2.46
   0   1 -19    1.42    1.44
   0   1 -18    1.34    1.79
   0   1 -17    4.34    2.12
   0   1 -16    9.14    2.45
   0   1 -15   -0.95    1.37
   0   1 -15   -0.53    0.88
   0   1 -14   31.12    3.40
   0   1 -14   27.23    3.88
   0   1 -13    0.51    0.91
   0   1 -13    2.27    1.28
   0   1 -12    7.39    1.66
   0   1 -12   11.53    2.50
   0   1 -11    7.78    2.06
   0   1 -11    7.71    1.52
   0   1 -10    1.02    0.88
   0   1 -10    1.52    1.22
   0   1  -9    6.54    1.40
   0   1  -9    6.19    1.55
   0   1  -8   40.40    2.98
   0   1  -8   35.91    2.48
   0   1  -8   38.34    3.36
   0   1  -7    0.08    0.47
   0   1  -7   -0.02    0.51
   0   1  -7    0.34    0.68
   0   1  -6   11.18    1.43
   0   1  -6    9.52    1.20
   0   1  -6   10.29    1.50
   0   1  -5    6.50    1.08
   0   1  -5    5.61    0.98
   0   1  -5    5.75    0.96
   0   1  -5    5.28    1.04
   0   1  -4    1.40    0.54
   0   1  -4    1.04    0.58
   0   1   4    1.86    0.76
   0   1   4    0.58    0.42
   0   1   5    5.66    1.27
   0   1   5    6.13    0.96
   0   1   6    7.08    1.29
   0   1   6   11.12    1.38
   0   1   7   -0.66    1.08
   0   1   8   32.24    3.13
   0   1   9    2.18    0.96
   0   2 -20   -0.54    1.82
   0   2 -19   26.89    4.73
   0   2 -18    1.13    1.33
   0   2 -17   -0.75    1.34
   0   2 -16    2.66    1.45
   0   2 -15    0.65    0.81
   0   2 -15   -0.32    0.87
   0   2 -14    0.47    0.85
   0   2 -14    1.05    0.83
   0   2 -13   18.49    3.10
   0   2 -13   19.55    2.69
   0   2 -12    0.29    0.98
   0   2 -12    0.21    0.72
   0   2 -11   36.42    3.47
   0   2 -11   31.62    3.58
   0   2 -10   14.03    2.28
   0   2 -10   12.93    2.02
   0   2  -9    3.67    1.24
   0   2  -9    5.27    1.30
   0   2  -8   63.08    3.92
   0   2  -8   53.95    3.86
   0   2  -8   57.08    3.11
   0   2  -7   69.30    3.81
   0   2  -7   65.37    3.99
   0   2  -7   63.95    3.13
   0   2  -6   50.89    3.19
   0   2  -6   51.83    2.69
   0   2  -5   21.45    1.92
   0   2  -5   19.25    1.55
   0   2  -4   -0.19    0.44
   0   2  -4   -0.38    0.43
   0   2  -3  124.60    3.59
   0   2  -3  119.50    3.29
   0   2   3  121.05    3.39
   0   2   4   -0.25    0.45
   0   2   4    1.10    0.60
   0   2   5   20.47    1.71
   0   2   5   21.19    1.76
   0   2   5   25.41    2.32
   0   2   6   50.71    2.88
   0   2   6   55.18    3.58
   0   2   7   67.25    4.28
   0   2   8   53.46    4.14
   0   2   9    2.44    1.36
   0   2  10   14.57    2.57
   0   2  11   31.11    3.76
   0   2  12   -3.87    2.26
   0   3 -20    7.00    2.59
   0   3 -19   -0.49    1.65
   0   3 -18    1.60    1.24
   0   3 -17    1.61    1.18
   0   3 -16    0.82    1.16
   0   3 -16    0.09    1.32
   0   3 -15    2.24    1.59
   0   3 -15    5.52    1.87
   0   3 -14    0.99    0.77
   0   3 -14    3.61    1.67
   0   3 -13    1.03    1.13
   0   3 -13    1.29    1.36
   0   3 -12   47.95    4.20
   0   3 -12   42.92    4.38
   0   3 -11   10.30    2.12
   0   3 -11   10.70    1.97
   0   3 -10   40.53    3.57
   0   3 -10   34.13    3.42
   0   3  -9    0.93    0.82
   0   3  -9   -0.90    1.01
   0   3  -8   31.12    3.00
   0   3  -7    0.17    0.61
   0   3  -6    0.26    0.49
   0   3  -6    1.74    0.62
   0   3  -5   17.15    1.72
   0   3  -5   21.03    1.72
   0   3  -4    2.06    0.69
   0   3  -4    3.34    0.63
   0   3  -3  217.97    5.14
   0   3  -3  220.49    5.11
   0   3  -2   63.74    2.45
   0   3  -2   69.21    2.64
   0   3   2   64.82    2.64
   0   3   3  226.60    5.19
   0   3   4    4.19    0.99
   0   3   5   19.21    1.74
   0   3   5   17.86    1.53
   0   3   6    0.19    0.50
   0   3   7    2.98    1.06
   0   3   7    3.91    1.45
   0   3   8   34.30    3.33
   0   3   9    3.97    1.63
   0   3  10   35.63    4.07
   0   3  11   11.46    2.67
   0   3  12   42.70    4.80
   0   3  13   -0.27    1.43
   0   4 -20   -1.30    2.03
   0   4 -19   -0.72    0.98
   0   4 -18   11.75    3.10
   0   4 -17    0.05    1.21
   0   4 -16   -0.64    1.20
   0   4 -16   -0.27    1.08
   0   4 -15   -0.16    0.81
   0   4 -15    0.74    1.12
   0   4 -14    2.15    1.45
   0   4 -14    2.60    1.19
   0   4 -13    0.21    0.80
   0   4 -13   -0.16    1.06
   0   4 -12   26.75    3.32
   0   4 -12   22.09    3.08
   0   4 -11   10.83    2.13
   0   4 -11   13.68    2.27
   0   4 -10   23.05    2.89
   0   4 -10   21.19    2.74
   0   4  -9   10.79    1.91
   0   4  -8   33.93    3.05
   0   4  -7    9.66    1.54
   0   4  -6   17.40    1.89
   0   4  -5    1.30    0.78
   0   4  -4   10.57    1.31
   0   4  -4   11.70    1.29
   0   4  -3   13.10    1.28
   0   4  -3   14.60    1.35
   0   4  -2   86.56    3.24
   0   4  -2   88.83    3.48
   0   4  -1   27.80    1.76
   0   4  -1   29.66    2.18
   0   4  -1   28.90    1.95
   0   4   0  280.93    6.22
   0   4   0  274.40    5.53
   0   4   1   27.29    1.89
   0   4   2   85.84    3.47
   0   4   3   15.79    1.64
   0   4   3   15.52    0.93
   0   4   7    8.31    1.31
   0   4   8   32.71    2.73
   0   4   8   34.19    3.44
   0   4   9   12.89    1.93
   0   4   9   16.27    2.71
   0   4  10   23.97    3.27
   0   4  11   11.67    2.57
   0   4  12   21.70    3.74
   0   4  13   -0.20    1.75
   0   4  14   -1.93    1.88
   0   4  15   -4.91    2.45
   0   5 -20    0.92    1.61
   0   5 -19    7.27    2.63
   0   5 -18   -1.10    1.73
   0   5 -17    0.77    0.99
   0   5 -16   -0.55    0.86
   0   5 -16    2.69    1.55
   0   5 -15   -0.67    1.01
   0   5 -15    1.35    1.21
   0   5 -14    0.84    1.07
   0   5 -14    2.83    1.64
   0   5 -13    0.10    0.79
   0   5 -13   -1.03    1.40
   0   5 -12    4.29    1.53
   0   5 -12    1.49    1.01
   0   5 -11   24.04    3.04
   0   5 -11   25.07    3.13
   0   5 -10    0.42    0.67
   0   5  -9   38.60    3.52
   0   5  -8    9.15    1.83
   0   5  -7  183.13    6.79
   0   5  -6    5.25    1.20
   0   5  -5  100.38    4.53
   0   5  -4   27.43    2.14
   0   5  -3    2.53    0.72
   0   5  -2  145.79    4.62
   0   5  -1   86.29    3.40
   0   5   0   -0.44    0.33
   0   5   8    6.91    1.38
   0   5   9   46.68    3.45
   0   5  10    0.19    1.38
   0   5  10    3.04    1.44
   0   5  11   18.54    3.15
   0   5  12    4.67    2.02
   0   5  13    0.48    1.48
   0   5  14   -1.32    1.66
   0   5  15   -1.09    2.26
   0   5  16   -5.30    2.75
   0   6 -20    2.87    2.37
   0   6 -19    1.53    1.50
   0   6 -18    4.94    2.12
   0   6 -17    3.96    2.05
   0   6 -16    9.20    2.45
   0   6 -16   10.70    2.61
   0   6 -15    2.74    1.47
   0   6 -15    2.02    1.45
   0   6 -14    1.69    1.15
   0   6 -14    0.81    1.27
   0   6 -13    4.23    1.72
   0   6 -13    4.09    1.65
   0   6 -12    2.44    1.56
   0   6 -11    0.16    0.95
   0   6 -10    1.83    1.26
   0   6  -9    2.14    1.17
   0   6  -8   75.58    4.78
   0   6  -7   32.77    2.97
   0   6  -6    6.38    1.24
   0   6  -5    2.30    0.62
   0   6  -4  108.16    4.63
   0   6  -3   22.52    2.01
   0   6  -2    0.14    0.37
   0   6  -1    0.70    0.38
   0   6   4   96.59    2.94
   0   6   8   73.09    4.34
   0   6   9   -1.13    0.80
   0   6  10    0.25    0.98
   0   6  11    2.02    1.38
   0   6  11    2.77    1.73
   0   6  12    2.64    1.82
   0   6  13    3.04    1.96
   0   6  14   -0.16    1.32
   0   6  15    4.65    2.37
   0   6  16   10.09    3.04
   0   6  17    1.93    1.78
   0   7 -20    2.35    1.83
   0   7 -19   -0.95    1.22
   0   7 -18    4.49    2.06
   0   7 -17    2.30    1.68
   0   7 -16    4.33    1.91
   0   7 -16    1.13    1.41
   0   7 -15    6.92    2.20
   0   7 -15    6.93    2.08
   0   7 -14    1.57    1.24
   0   7 -14    0.95    1.07
   0   7 -13    5.53    1.88
   0   7 -13    4.21    1.55
   0   7 -12    0.64    0.85
   0   7 -11    8.23    1.95
   0   7 -10   -0.13    0.72
   0   7  -9    4.20    1.29
   0   7  -8    1.87    0.81
   0   7  -7   -0.63    0.85
   0   7  -6    2.72    0.67
   0   7  -5   13.20    1.81
   0   7  -4    4.37    1.01
   0   7  -3  110.56    4.73
   0   7  -2   40.61    2.76
   0   7  -1   15.30    1.71
   0   7   4    2.56    0.59
   0   7   9    4.72    1.20
   0   7  10    1.66    1.00
   0   7  11   11.88    2.93
   0   7  11    8.22    1.82
   0   7  12    1.95    1.42
   0   7  12    2.63    2.04
   0   7  13    5.96    2.37
   0   7  14    3.60    2.09
   0   7  15    6.06    2.36
   0   7  16    0.77    1.44
   0   7  17    0.08    1.71
   0   7  18   -1.22    1.90
   0   8 -19   -0.31    1.24
   0   8 -18    0.49    1.05
   0   8 -17    0.52    0.99
   0   8 -16    2.89    1.74
   0   8 -16   -0.53    1.58
   0   8 -15    4.48    1.86
   0   8 -15    1.67    1.19
   0   8 -14    7.48    2.28
   0   8 -14    3.65    1.47
   0   8 -13    2.69    1.31
   0   8 -12    6.06    1.82
   0   8 -11    1.20    0.92
   0   8 -10    2.40    1.02
   0   8  -9    0.06    0.96
   0   8  -8   13.24    2.08
   0   8  -7    1.31    0.58
   0   8  -6    0.35    0.62
   0   8  -5   32.76    2.92
   0   8  -4   -0.20    0.55
   0   8  -3    1.00    0.71
   0   8  -2   26.16    2.45
   0   8  -1   22.21    2.15
   0   8   5   25.89    1.73
   0   8  10    3.59    1.26
   0   8  11    5.93    1.71
   0   8  12    9.63    2.07
   0   8  12    7.11    2.45
   0   8  13    6.43    2.50
   0   8  14    5.28    2.58
   0   8  15    2.57    2.38
   0   8  16   -0.62    1.98
   0   8  17    1.70    2.10
   0   8  18   -1.70    2.60
   0   8  19  -12.78    3.87
   0   9 -17   -0.89    1.45
   0   9 -16   14.22    3.03
   0   9 -16   31.74    4.79
   0   9 -15    0.54    0.72
   0   9 -15    3.30    1.77
   0   9 -14    3.50    1.65
   0   9 -13    0.72    0.84
   0   9 -12    3.58    1.43
   0   9 -11    1.70    0.75
   0   9 -10   -3.02    1.56
   0   9  -9   14.13    2.23
   0   9  -8    2.87    1.33
   0   9  -7   25.75    2.97
   0   9  -6   11.98    1.97
   0   9  -5   10.08    1.62
   0   9  -4   13.80    1.91
   0   9  -3   59.65    3.84
   0   9  -2    1.21    0.50
   0   9  -1   93.45    4.70
   0   9   5    8.83    1.16
   0   9  11    4.23    1.52
   0   9  13    3.12    2.22
   0   9  14    9.03    2.86
   0   9  15    0.57    1.78
   0   9  16   15.44    4.08
   0   9  17    1.77    2.25
   0   9  18    0.86    1.52
   0  10 -16    0.09    1.41
   0  10 -16   -1.13    1.40
   0  10 -15    5.99    1.52
   0  10 -14   -0.79    1.82
   0  10 -13    0.27    1.07
   0  10 -12   -0.50    1.12
   0  10 -11    7.42    1.88
   0  10 -10    9.54    2.14
   0  10  -9    1.28    1.12
   0  10  -8    0.45    0.82
   0  10  -7   31.43    3.31
   0  10  -6   17.27    2.32
   0  10  -5   -0.08    0.86
   0  10  -4    0.70    0.78
   0  10  -3   15.93    2.07
   0  10  -2   12.47    1.86
   0  10   5    1.46    0.75
   0  10  11    8.16    1.98
   0  10  14    2.93    1.98
   0  10  15   11.53    3.40
   0  10  16   -0.59    1.48
   0  10  17    6.10    2.82
   0  10  18   -1.64    2.03
   0  11 -16   -1.44    1.91
   0  11 -14    0.91    0.89
   0  11 -13    0.58    0.65
   0  11 -12    2.73    1.52
   0  11 -11   -0.03    0.70
   0  11 -10    7.93    1.98
   0  11  -9    1.89    1.02
   0  11  -8    6.69    1.64
   0  11  -7   59.58    4.67
   0  11  -6   30.82    3.23
   0  11  -5   31.81    3.23
   0  11  -4    2.81    1.01
   0  11  -3   85.49    5.07
   0  11  -2   59.66    4.16
   0  11  14    7.99    2.75
   0  11  15    5.75    3.05
   0  11  16    1.16    1.71
   0  11  17    5.66    3.03
   0  12 -11    2.91    1.29
   0  12 -10    6.61    1.79
   0  12  -9    8.06    1.76
   0  12  -8    3.71    1.25
   0  12  -7    6.82    1.59
   0  12  -6   44.54    4.03
   0  12  -5    1.34    0.65
   0  12  -4   -0.55    0.73
   0  12  -3   25.47    2.86
   0  12  15    3.57    2.51
   0  12  16    1.54    2.11
   0  13  -9   -1.31    0.88
   0  13  -8   -1.32    1.16
   0  13  -7    3.71    1.30
   0  13  -6   -0.02    0.56
   0  13  -5   51.23    4.42
   0  13  -4   19.70    2.64
   0  13  -3    1.08    0.39
   0  13  15    2.32    1.89
   0  14  -6    6.14    1.53
   0  14  -5    5.09    1.47
   0  14  -4    9.50    1.93
   1 -19  -3    3.59    1.87
   1 -19  -2    0.12    1.01
   1 -19  -1    6.64    2.16
   1 -19   0    2.64    1.45
   1 -19   1   -2.70    1.79
   1 -19   2   -0.95    1.34
   1 -19   3    3.02    1.83
   1 -19   4    1.18    1.62
   1 -19   5    2.70    1.21
   1 -19   6    2.65    1.72
   1 -19   7    2.31    1.56
   1 -19   8    2.13    1.18
   1 -18  -7   11.55    3.07
   1 -18  -6    0.16    1.03
   1 -18  -5    4.65    2.34
   1 -18  -4    1.98    1.08
   1 -18  -3    0.78    1.34
   1 -18  -2   -0.91    1.22
   1 -18  -1   -1.71    1.80
   1 -18   0    2.22    1.09
   1 -18   1   -0.59    1.03
   1 -18   2    2.92    1.80
   1 -18   3    0.43    1.02
   1 -18   4    0.05    1.44
   1 -18   5   -0.27    0.98
   1 -18   6    0.06    0.98
   1 -18   7    6.94    2.64
   1 -18   8    0.87    1.88
   1 -18   9   -0.24    1.27
   1 -17 -10    3.77    1.76
   1 -17  -9    3.64    1.56
   1 -17  -8    1.07    1.05
   1 -17  -7    1.55    1.31
   1 -17  -6    5.03    2.29
   1 -17  -5    3.55    1.86
   1 -17  -4    1.76    1.49
   1 -17  -3    3.60    1.87
   1 -17  -2    2.57    1.53
   1 -17  -1    0.30    0.80
   1 -17   0    0.01    1.01
   1 -17   1    1.84    1.22
   1 -17   2   -1.27    1.30
   1 -17   3    4.54    1.92
   1 -17   4    0.82    0.82
   1 -17   5   -0.23    0.76
   1 -17   6    1.44    1.61
   1 -17   7    4.26    1.61
   1 -17   8    6.24    2.23
   1 -17   9   -0.55    1.63
   1 -16 -12   -0.14    1.53
   1 -16 -11    0.11    1.13
   1 -16 -10   -1.02    1.56
   1 -16  -9    0.13    1.01
   1 -16  -8    3.10    1.80
   1 -16  -7    0.62    0.85
   1 -16  -6    2.96    1.63
   1 -16  -5   -1.56    1.27
   1 -16  -4    6.54    2.24
   1 -16  -3   11.39    2.99
   1 -16  -2    6.24    2.29
   1 -16  -1    2.38    1.46
   1 -16   0   -2.75    1.77
   1 -16   1   -1.26    1.42
   1 -16   2    0.72    0.84
   1 -16   3   -0.17    0.86
   1 -16   4   -0.44    1.18
   1 -16   5    2.46    1.17
   1 -16   6    2.57    1.58
   1 -16   7    3.01    1.95
   1 -16   8    2.85    1.67
   1 -16   9    3.12    1.85
   1 -16  10    3.71    2.21
   1 -15 -14    1.21    0.95
   1 -15 -13   -1.03    1.12
   1 -15 -12    0.12    0.76
   1 -15 -11    0.40    0.82
   1 -15 -10   -0.71    1.47
   1 -15  -9   -1.29    1.17
   1 -15  -8    3.46    1.66
   1 -15  -7    2.17    1.74
   1 -15  -6    8.07    2.33
   1 -15  -5   12.34    2.79
   1 -15  -4   -0.03    0.88
   1 -15  -3   11.13    2.72
   1 -15  -2   -0.26    0.94
   1 -15  -1    6.09    2.04
   1 -15   0    5.26    1.91
   1 -15   1    8.94    2.13
   1 -15   2   -0.71    1.11
   1 -15   3    3.76    1.76
   1 -15   4    1.45    0.93
   1 -15   5    1.01    1.23
   1 -15   6    2.02    1.20
   1 -15   7    3.73    1.57
   1 -15   8    7.08    2.08
   1 -15   8    3.69    2.01
   1 -15   9    3.68    1.70
   1 -15   9   -2.72    1.85
   1 -15  10    5.86    2.31
   1 -15  10    3.78    2.31
   1 -15  11    2.34    2.16
   1 -15  12    2.63    2.56
   1 -14 -15   -0.23    0.84
   1 -14 -14   -1.95    1.34
   1 -14 -13    2.54    1.33
   1 -14 -12    1.38    1.27
   1 -14 -11    1.10    1.34
   1 -14 -10    1.26    1.15
   1 -14  -9    0.24    0.68
   1 -14  -8   -0.38    0.80
   1 -14  -7    4.66    1.90
   1 -14  -6    4.16    1.69
   1 -14  -5   12.16    2.59
   1 -14  -4   13.22    2.78
   1 -14  -3    9.30    2.43
   1 -14  -2    0.27    0.94
   1 -14  -1    5.30    1.83
   1 -14   0   26.21    3.79
   1 -14   1   22.96    3.46
   1 -14   2    2.41    0.91
   1 -14   3   12.95    2.58
   1 -14   4    1.18    1.18
   1 -14   5   13.73    2.73
   1 -14   6    0.28    1.00
   1 -14   7    1.80    1.67
   1 -14   7    1.08    1.18
   1 -14   8    2.17    1.65
   1 -14   8    3.72    1.64
   1 -14   9   12.50    3.28
   1 -14   9   13.93    2.85
   1 -14  10   -2.24    1.55
   1 -14  10   -0.75    1.24
   1 -14  11    3.35    2.01
   1 -14  12    1.43    1.57
   1 -14  13    1.16    1.41
   1 -13 -15    0.64    0.93
   1 -13 -14    0.92    0.82
   1 -13 -14   -1.48    1.42
   1 -13 -13   -1.50    1.31
   1 -13 -13    0.00    0.92
   1 -13 -12    0.57    0.76
   1 -13 -12    0.05    1.16
   1 -13 -11    0.06    1.25
   1 -13 -11   -0.57    1.28
   1 -13 -10   -0.52    1.17
   1 -13 -10   -3.44    1.73
   1 -13  -9   -1.12    1.21
   1 -13  -9   -0.76    0.94
   1 -13  -8   -0.90    1.39
   1 -13  -7    0.25    0.70
   1 -13  -6    0.51    0.90
   1 -13  -5   10.16    2.41
   1 -13  -4    4.38    1.53
   1 -13  -3    4.97    1.87
   1 -13  -2   10.18    2.35
   1 -13  -1    2.16    1.39
   1 -13   0   74.69    6.00
   1 -13   1    7.52    2.00
   1 -13   2   13.94    2.55
   1 -13   3   15.93    2.82
   1 -13   4   18.00    3.00
   1 -13   5    4.19    1.59
   1 -13   6    6.81    1.80
   1 -13   6    7.25    2.54
   1 -13   7    8.12    2.45
   1 -13   7    9.95    2.53
   1 -13   8    0.52    1.10
   1 -13   8    2.33    1.59
   1 -13   9    1.70    1.63
   1 -13   9    2.16    1.32
   1 -13  10    1.73    1.92
   1 -13  10    2.20    1.18
   1 -13  11    3.45    2.24
   1 -13  12    2.26    1.28
   1 -13  13    9.18    3.38
   1 -13  14    5.72    2.34
   1 -12 -15    0.65    0.64
   1 -12 -14    0.24    0.95
   1 -12 -14   -0.16    0.98
   1 -12 -13    3.19    1.32
   1 -12 -13    5.45    1.91
   1 -12 -12   -0.06    0.78
   1 -12 -12   -0.97    1.45
   1 -12 -11    0.66    1.10
   1 -12 -11    0.13    0.82
   1 -12 -10    2.14    1.18
   1 -12 -10    1.88    1.31
   1 -12  -9    0.65    1.25
   1 -12  -9    1.38    0.90
   1 -12  -8   22.05    3.42
   1 -12  -8   25.58    3.65
   1 -12  -7    0.18    0.65
   1 -12  -7   -0.15    0.95
   1 -12  -6    5.27    1.65
   1 -12  -5   36.23    4.22
   1 -12  -4   70.40    5.74
   1 -12  -3   40.80    4.37
   1 -12  -2   -1.60    1.31
   1 -12  -1    0.42    0.87
   1 -12   0    9.04    2.22
   1 -12   1   28.88    3.56
   1 -12   2    4.19    1.63
   1 -12   3    0.74    0.88
   1 -12   4   -0.69    1.36
   1 -12   5    0.13    0.68
   1 -12   5    0.04    1.11
   1 -12   6    2.98    1.21
   1 -12   6    2.64    1.26
   1 -12   7    0.88    1.28
   1 -12   7    4.65    1.43
   1 -12   8   11.09    2.70
   1 -12   8   10.89    2.51
   1 -12   9    8.26    2.30
   1 -12   9    8.15    2.00
   1 -12  10   31.40    3.90
   1 -12  10   31.11    4.65
   1 -12  11    9.74    2.99
   1 -12  12    0.57    1.41
   1 -12  13    0.87    1.46
   1 -12  14   14.19    3.63
   1 -12  15    3.78    2.62
   1 -11 -15   -0.04    1.35
   1 -11 -15   -0.70    0.95
   1 -11 -14   -1.34    1.21
   1 -11 -14   -1.46    1.53
   1 -11 -13   10.48    2.33
   1 -11 -13    6.64    1.98
   1 -11 -12    7.39    2.04
   1 -11 -12    5.71    1.82
   1 -11 -11    7.03    1.98
   1 -11 -11    9.09    2.33
   1 -11 -10    0.01    0.67
   1 -11 -10    0.23    0.97
   1 -11  -9   11.15    2.38
   1 -11  -9   14.49    2.71
   1 -11  -8    2.56    0.99
   1 -11  -8    2.40    1.04
   1 -11  -7   42.39    4.50
   1 -11  -7   37.32    4.14
   1 -11  -6   35.88    4.22
   1 -11  -6   36.71    4.04
   1 -11  -5    2.36    0.83
   1 -11  -5    5.41    1.88
   1 -11  -4    9.88    2.07
   1 -11  -3    5.88    1.55
   1 -11  -2    0.52    0.75
   1 -11  -1    0.19    1.00
   1 -11   0   -0.81    0.95
   1 -11   1    2.08    1.24
   1 -11   2    3.03    1.51
   1 -11   3    2.60    1.21
   1 -11   4    3.29    1.05
   1 -11   4    4.55    1.92
   1 -11   5    0.76    0.76
   1 -11   5    1.03    0.99
   1 -11   6    3.31    1.09
   1 -11   6    3.35    1.47
   1 -11   7   17.77    3.24
   1 -11   7   16.55    2.50
   1 -11   8    6.73    2.37
   1 -11   8    7.79    1.94
   1 -11   9    1.84    1.62
   1 -11   9    1.37    1.07
   1 -11  10   46.18    4.52
   1 -11  10   48.54    5.64
   1 -11  11   15.06    3.33
   1 -11  12    1.25    1.48
   1 -11  13   -0.66    1.61
   1 -11  14    2.15    2.30
   1 -11  15    3.43    1.91
   1 -11  16    2.27    2.02
   1 -10 -15    0.55    0.90
   1 -10 -14   -0.71    1.04
   1 -10 -13    5.82    2.09
   1 -10 -12   21.11    3.32
   1 -10 -11    6.25    1.89
   1 -10 -10    0.06    0.74
   1 -10  -9   94.36    6.60
   1 -10  -8    5.65    1.73
   1 -10  -7   -0.17    1.02
   1 -10  -6   12.31    2.36
   1 -10  -5   41.84    4.20
   1 -10  -5   34.04    3.74
   1 -10  -4   16.79    2.44
   1 -10  -4   16.97    2.64
   1 -10  -3   -0.13    0.90
   1 -10  -2   12.77    2.11
   1 -10  -1    4.14    1.45
   1 -10   0    1.41    0.70
   1 -10   1   15.89    2.50
   1 -10   2    4.12    1.33
   1 -10   3   12.74    2.20
   1 -10   3   11.38    2.41
   1 -10   4    3.86    1.10
   1 -10   4    6.03    1.56
   1 -10   5    0.84    0.81
   1 -10   5    1.85    1.23
   1 -10   6    3.00    1.29
   1 -10   6    4.40    1.61
   1 -10   7   15.22    2.96
   1 -10   7    9.28    1.86
   1 -10   8    2.05    1.22
   1 -10   8    4.56    1.54
   1 -10   9    9.73    2.62
   1 -10   9    9.16    1.78
   1 -10  10    6.31    2.31
   1 -10  10    5.55    1.63
   1 -10  11    6.47    2.40
   1 -10  11    7.06    1.76
   1 -10  12    2.75    1.78
   1 -10  13    6.88    2.59
   1  -9 -15    4.76    1.89
   1  -9 -14    3.72    1.56
   1  -9 -13    1.09    0.87
   1  -9 -12   19.30    3.15
   1  -9 -11    0.79    1.08
   1  -9 -10    6.87    1.90
   1  -9  -9   11.18    2.32
   1  -9  -8    9.88    2.10
   1  -9  -7    1.01    1.02
   1  -9  -6   -0.33    0.93
   1  -9  -5   -1.00    1.22
   1  -9  -4    2.10    0.84
   1  -9  -3   11.09    1.98
   1  -9  -3   10.27    1.94
   1  -9  -2    1.90    0.79
   1  -9  -1    1.66    0.61
   1  -9   0   33.05    3.28
   1  -9   1    6.88    1.48
   1  -9   2   57.47    4.24
   1  -9   3    3.13    1.16
   1  -9   3    3.21    1.30
   1  -9   4    1.02    0.80
   1  -9   4    1.78    1.32
   1  -9   5   -0.87    1.05
   1  -9   5    0.81    1.10
   1  -9   6    9.77    2.45
   1  -9   6    7.61    1.62
   1  -9   7    7.24    2.20
   1  -9   7    4.91    1.33
   1  -9   8    8.57    2.25
   1  -9   8   10.20    1.80
   1  -9   9    2.82    2.20
   1  -9   9    1.85    1.04
   1  -9  10   18.44    2.67
   1  -9  10   23.49    3.85
   1  -9  11    2.71    1.24
   1  -8 -16    0.69    1.51
   1  -8 -15    2.36    1.54
   1  -8 -14    3.15    1.57
   1  -8 -13   11.43    2.46
   1  -8 -12   30.49    3.81
   1  -8 -11    2.20    1.42
   1  -8 -10   13.94    2.59
   1  -8  -9    2.55    1.59
   1  -8  -8   19.92    2.85
   1  -8  -7    1.82    1.35
   1  -8  -6    5.17    1.45
   1  -8  -5   39.51    3.72
   1  -8  -4    1.95    0.98
   1  -8  -3   -1.50    1.29
   1  -8  -2    7.90    1.60
   1  -8  -1    8.01    1.46
   1  -8   0   22.41    2.51
   1  -8   1    0.42    0.55
   1  -8   2    8.78    1.58
   1  -8   2    8.55    1.97
   1  -8   3   13.53    1.95
   1  -8   3   15.82    2.43
   1  -8   4    0.81    0.77
   1  -8   4    2.00    0.94
   1  -8   5    3.84    1.02
   1  -8   5    6.39    1.86
   1  -8   6   30.58    3.65
   1  -8   6   29.01    2.80
   1  -8   7   17.38    2.18
   1  -8   7   19.95    3.14
   1  -8   8    1.01    0.78
   1  -8   9   21.77    2.70
   1  -8  10    4.98    1.36
   1  -8  11    9.45    1.89
   1  -7 -18    3.75    1.95
   1  -7 -16    5.89    2.58
   1  -7 -15    0.25    1.08
   1  -7 -14    6.57    2.31
   1  -7 -13   15.88    3.03
   1  -7 -12    1.55    1.69
   1  -7 -11    3.56    1.59
   1  -7 -10    8.56    2.37
   1  -7  -9   28.17    3.49
   1  -7  -8    5.46    1.65
   1  -7  -7    6.10    1.82
   1  -7  -6    1.60    1.04
   1  -7  -5    1.75    0.93
   1  -7  -4  142.04    6.58
   1  -7  -3   28.34    2.87
   1  -7  -2    5.45    1.38
   1  -7  -1    4.06    1.12
   1  -7   0  154.54    6.23
   1  -7   1  166.91    6.29
   1  -7   2   14.36    1.86
   1  -7   2   14.32    2.07
   1  -7   3   10.53    1.58
   1  -7   3   11.33    1.94
   1  -7   4   61.47    4.56
   1  -7   4   61.51    3.69
   1  -7   5   19.72    2.05
   1  -7   5   17.72    2.61
   1  -7   6    0.25    0.59
   1  -7   6   -0.01    0.80
   1  -7   7   -0.12    0.59
   1  -7   8    0.35    0.53
   1  -7   9    1.81    0.79
   1  -7  10    8.27    1.62
   1  -7  11   25.04    2.79
   1  -6 -18    7.34    2.45
   1  -6 -17    6.65    2.65
   1  -6 -16   -0.24    1.01
   1  -6 -15   16.53    2.95
   1  -6 -14    2.03    1.28
   1  -6 -13    1.96    1.00
   1  -6 -12    0.73    0.94
   1  -6 -11    3.06    0.95
   1  -6 -10   -1.43    1.49
   1  -6  -9   -2.05    1.40
   1  -6  -8    3.25    0.95
   1  -6  -7    3.05    1.46
   1  -6  -6    1.33    1.00
   1  -6  -5   14.18    2.08
   1  -6  -4   17.70    2.24
   1  -6  -3   11.66    1.71
   1  -6  -2   83.77    4.55
   1  -6  -1  121.77    5.36
   1  -6   0   50.48    3.45
   1  -6   1  301.37    8.45
   1  -6   1  296.32    7.95
   1  -6   2    0.02    0.49
   1  -6   2   -0.20    0.76
   1  -6   3  237.66    8.05
   1  -6   3  243.81    6.99
   1  -6   4   58.42    4.20
   1  -6   4   56.55    3.27
   1  -6   5   23.07    2.11
   1  -6   6  105.62    4.51
   1  -6   7    0.20    0.49
   1  -6   8    2.18    0.71
   1  -6   9    0.43    0.62
   1  -6  10   10.96    1.78
   1  -6  11   10.10    1.76
   1  -5 -19   -0.42    1.03
   1  -5 -18    1.95    1.54
   1  -5 -17    0.97    1.29
   1  -5 -16    3.19    1.80
   1  -5 -16    2.61    1.34
   1  -5 -15   -0.29    1.36
   1  -5 -14   24.65    3.45
   1  -5 -13    8.73    1.95
   1  -5 -12    3.87    1.46
   1  -5 -11   -1.01    1.14
   1  -5 -10   -0.02    1.08
   1  -5  -9    7.41    1.72
   1  -5  -8   -1.72    1.32
   1  -5  -7   50.62    3.89
   1  -5  -6   28.10    2.86
   1  -5  -5    3.07    0.69
   1  -5  -4   26.19    2.57
   1  -5  -3    1.10    0.77
   1  -5  -2   49.03    3.30
   1  -5  -1   -0.54    0.75
   1  -5   0   29.05    2.39
   1  -5   1  237.84    6.88
   1  -5   2   17.49    2.05
   1  -5   2   16.96    1.62
   1  -5   3   91.71    4.63
   1  -5   3   85.30    3.71
   1  -5   4  106.47    4.07
   1  -5   5   29.81    2.16
   1  -5   6    9.10    1.22
   1  -5   7   35.05    2.39
   1  -5   8    3.88    0.87
   1  -5   9    1.99    0.69
   1  -5  10    3.89    0.96
   1  -4 -19    2.12    2.15
   1  -4 -18    2.22    1.08
   1  -4 -17    3.28    1.57
   1  -4 -17    2.35    1.81
   1  -4 -16    7.23    2.09
   1  -4 -16    3.96    1.83
   1  -4 -15    2.58    1.65
   1  -4 -14    7.65    2.04
   1  -4 -13    1.55    1.25
   1  -4 -12    1.79    1.37
   1  -4 -11   11.12    2.31
   1  -4 -10    9.91    2.07
   1  -4  -9    7.29    1.68
   1  -4  -8    0.49    0.71
   1  -4  -8    0.35    0.26
   1  -4  -7    0.34    0.79
   1  -4  -7    0.22    0.20
   1  -4  -6   15.02    2.04
   1  -4  -5    5.42    1.32
   1  -4  -4   66.93    3.90
   1  -4  -3  127.78    5.16
   1  -4  -2    2.33    1.00
   1  -4  -1  255.43    6.73
   1  -4   0  106.47    4.25
   1  -4   0  107.57    4.05
   1  -4   1    2.19    0.51
   1  -4   1    2.69    0.73
   1  -4   2  107.26    4.40
   1  -4   3  163.99    4.61
   1  -4   4    3.34    0.69
   1  -4   5   12.03    1.18
   1  -4   6   40.09    2.30
   1  -4   7    0.24    0.38
   1  -4   8    4.05    0.87
   1  -4   9    1.08    0.61
   1  -3 -19    1.72    1.60
   1  -3 -18    1.33    1.81
   1  -3 -17    4.23    1.92
   1  -3 -17    0.03    1.26
   1  -3 -16   15.92    2.87
   1  -3 -16   14.45    3.10
   1  -3 -15   17.22    2.96
   1  -3 -15   15.34    3.28
   1  -3 -14    8.70    2.23
   1  -3 -13    3.86    1.86
   1  -3 -12    3.14    1.84
   1  -3 -11   19.69    2.84
   1  -3 -10    9.87    2.16
   1  -3  -9   15.32    2.39
   1  -3  -8   12.00    2.00
   1  -3  -7  309.96    9.09
   1  -3  -6  117.55    5.35
   1  -3  -6  112.45    3.01
   1  -3  -5   24.73    2.40
   1  -3  -5   17.91    1.11
   1  -3  -4   71.70    3.84
   1  -3  -3  169.11    5.66
   1  -3  -2  133.92    4.70
   1  -3  -1    2.15    0.93
   1  -3  -1   -0.57    0.44
   1  -3   0   13.27    1.38
   1  -3   0   11.49    1.32
   1  -3   0   10.84    1.07
   1  -3   1   49.34    2.54
   1  -3   1   51.34    2.92
   1  -3   1   52.05    2.62
   1  -3   3    3.06    0.53
   1  -3   4   33.32    1.70
   1  -3   5   21.45    1.32
   1  -3   6   23.72    1.45
   1  -3   7    1.90    0.51
   1  -3   8    4.72    0.77
   1  -2 -20   -2.50    1.84
   1  -2 -19    2.84    2.03
   1  -2 -18   11.00    3.06
   1  -2 -17    2.76    1.61
   1  -2 -17    1.46    1.43
   1  -2 -16    2.05    1.84
   1  -2 -16   -0.70    1.04
   1  -2 -15   42.16    4.42
   1  -2 -15   33.15    4.66
   1  -2 -14   33.24    4.04
   1  -2 -14   31.14    4.35
   1  -2 -13    2.12    1.62
   1  -2 -12    3.87    1.76
   1  -2 -11    1.27    1.40
   1  -2 -10    9.68    1.92
   1  -2  -9    4.22    1.40
   1  -2  -8    0.84    0.93
   1  -2  -7   34.96    3.03
   1  -2  -6   68.73    4.00
   1  -2  -5    3.13    1.14
   1  -2  -4   39.10    1.79
   1  -2  -4   38.46    2.71
   1  -2  -3  512.39    9.47
   1  -2  -2  731.28   10.92
   1  -2  -2  749.35   11.06
   1  -2  -1    2.38    0.73
   1  -2  -1    1.32    0.54
   1  -2   0  295.75    5.97
   1  -2   0  310.28    6.64
   1  -2   0  305.50    5.09
   1  -2   1    0.43    0.51
   1  -2   1    0.08    0.33
   1  -2   2  457.91    6.84
   1  -2   2  456.61    8.73
   1  -2   4   84.27    2.14
   1  -2   5    2.30    0.37
   1  -2   6   49.49    1.72
   1  -1 -20    0.79    1.34
   1  -1 -19   -0.73    0.99
   1  -1 -18    2.13    1.51
   1  -1 -17    3.55    1.57
   1  -1 -17    1.45    1.10
   1  -1 -16    1.95    1.51
   1  -1 -16    1.42    1.55
   1  -1 -15   10.32    2.56
   1  -1 -15    8.15    2.35
   1  -1 -14    3.37    1.69
   1  -1 -14    2.53    1.52
   1  -1 -13    4.60    1.69
   1  -1 -13    1.57    0.85
   1  -1 -12    7.91    2.22
   1  -1 -12    9.42    2.08
   1  -1 -11    2.12    1.29
   1  -1 -10  102.05    5.82
   1  -1 -10   83.30    3.57
   1  -1  -9    6.97    0.98
   1  -1  -9    6.95    1.76
   1  -1  -8    0.73    0.29
   1  -1  -8    0.96    0.87
   1  -1  -7   -0.20    0.19
   1  -1  -7   -0.18    0.70
   1  -1  -6    0.84    0.31
   1  -1  -6    0.24    0.67
   1  -1  -5  114.56    4.86
   1  -1  -4  358.25    8.20
   1  -1  -3  163.36    5.09
   1  -1  -3  171.07    5.16
   1  -1  -3  170.80    4.10
   1  -1  -2  160.78    4.66
   1  -1  -2  171.30    4.56
   1  -1  -2  170.66    4.15
   1  -1  -2  174.73    4.57
   1  -1   2  574.56    6.59
   1  -1   2  565.30    9.09
   1  -1   3   14.77    1.51
   1   0 -20    0.92    1.59
   1   0 -19   -1.38    1.52
   1   0 -18    6.64    2.11
   1   0 -17    1.28    1.63
   1   0 -17    0.55    0.92
   1   0 -16   19.36    3.16
   1   0 -16   21.87    3.76
   1   0 -15    0.10    1.00
   1   0 -15   -1.16    1.16
   1   0 -14    1.70    1.39
   1   0 -14   -0.47    1.45
   1   0 -13    0.24    0.90
   1   0 -13    0.90    1.04
   1   0 -12   24.40    3.39
   1   0 -12   20.37    2.91
   1   0 -11    1.04    0.91
   1   0 -11   -0.76    1.01
   1   0 -10  110.98    6.14
   1   0  -9   -0.85    0.95
   1   0  -8    8.10    1.58
   1   0  -7   -0.22    0.84
   1   0  -6   18.80    2.18
   1   0  -5   -0.67    0.77
   1   0  -4  733.54   12.27
   1   0  -3   -0.24    0.79
   1   0  -3   -0.58    0.82
   1   0  -2  532.82    8.89
   1   0  -2  527.32    8.92
   1   0  -2  543.09    8.20
   1   0   2  376.91    7.70
   1   0   2  380.62    6.87
   1   0   2  374.96    5.32
   1   0   3    0.70    0.47
   1   0   3    0.69    0.32
   1   0   4  308.50    5.25
   1   0   5   -1.23    0.75
   1   1 -20    0.74    1.09
   1   1 -19    0.24    1.44
   1   1 -18    2.57    2.01
   1   1 -17    2.85    1.81
   1   1 -17    3.05    1.72
   1   1 -16   -0.58    1.02
   1   1 -16    3.62    1.85
   1   1 -15   10.26    2.46
   1   1 -15    9.85    2.56
   1   1 -14    2.98    1.54
   1   1 -14    2.38    1.66
   1   1 -13    1.31    1.09
   1   1 -13    6.02    1.96
   1   1 -12   10.94    2.19
   1   1 -12   10.86    2.38
   1   1 -11    0.83    1.09
   1   1 -11    0.08    0.74
   1   1 -10   97.81    5.87
   1   1 -10  103.94    6.08
   1   1  -9    7.82    1.85
   1   1  -9    6.80    1.60
   1   1  -8    2.12    1.29
   1   1  -7    0.51    0.89
   1   1  -6    1.19    0.82
   1   1  -5  118.72    5.21
   1   1  -4  354.79    8.62
   1   1  -3  169.03    5.40
   1   1  -3  167.92    5.61
   1   1  -2  158.61    5.17
   1   1  -2  164.83    4.94
   1   1  -1   89.38    2.30
   1   1   2  575.82    8.30
   1   1   2  571.01    7.00
   1   1   2  565.03    9.64
   1   1   3   12.97    1.52
   1   1   3   16.71    1.54
   1   1   3   14.20    0.87
   1   1   4  760.57   12.96
   1   1   4  768.08    7.15
   1   1   5    8.77    1.86
   1   1   5    7.28    1.05
   1   1   6   82.99    3.66
   1   1   7   50.52    3.26
   1   1   8   18.26    2.21
   1   1   9    7.13    1.39
   1   2 -20    2.64    2.01
   1   2 -19    1.08    1.38
   1   2 -18   10.20    2.88
   1   2 -18   10.61    2.61
   1   2 -17    0.66    1.36
   1   2 -17    1.14    1.51
   1   2 -16    0.24    1.30
   1   2 -16    0.00    1.11
   1   2 -15   42.85    4.71
   1   2 -15   37.74    4.67
   1   2 -14   29.75    4.00
   1   2 -14   30.81    3.81
   1   2 -13   -1.36    1.33
   1   2 -13    0.60    0.90
   1   2 -12    4.56    1.59
   1   2 -12    4.63    1.49
   1   2 -11    1.39    1.39
   1   2 -11    0.74    0.96
   1   2 -10   11.62    2.36
   1   2 -10   12.99    2.10
   1   2  -9    5.97    1.88
   1   2  -9    6.18    1.53
   1   2  -8    0.57    0.80
   1   2  -8    0.62    0.64
   1   2  -7   33.92    3.28
   1   2  -7   35.57    2.84
   1   2  -6   70.95    4.38
   1   2  -6   70.90    3.60
   1   2  -5    2.42    0.94
   1   2  -4   36.55    2.85
   1   2  -3  516.60   10.12
   1   2  -2  737.43   11.68
   1   2  -2  737.17    8.88
   1   2  -1    1.17    0.51
   1   2   0  307.53    6.66
   1   2   0  308.77    6.36
   1   2   1    0.90    0.57
   1   2   1   -0.06    0.25
   1   2   1    0.36    0.37
   1   2   2  449.44    7.26
   1   2   2  453.95    6.77
   1   2   3 1461.48   16.28
   1   2   3 1465.62   13.39
   1   2   3 1465.45   18.24
   1   2   4   75.43    1.89
   1   2   4   87.82    2.60
   1   2   4   81.47    4.09
   1   2   5    2.88    0.98
   1   2   5    2.25    0.38
   1   2   6   55.73    3.85
   1   2   6   52.26    1.88
   1   2   7  403.05   10.82
   1   2   7  385.76    6.14
   1   2   7  424.16    9.30
   1   2   8    5.58    1.51
   1   2   8    5.22    0.71
   1   2   9   17.46    2.31
   1   2  10   29.12    3.27
   1   2  11   -1.99    1.42
   1   2  12   -2.49    1.89
   1   3 -20    8.39    2.79
   1   3 -19   -0.33    1.26
   1   3 -18    0.07    0.91
   1   3 -18    1.62    1.06
   1   3 -17    1.78    1.62
   1   3 -17   -1.25    1.65
   1   3 -16   19.77    3.47
   1   3 -16   12.79    2.81
   1   3 -15   12.43    2.74
   1   3 -15   12.81    2.58
   1   3 -14    8.54    2.34
   1   3 -14    8.88    2.09
   1   3 -13    0.11    0.75
   1   3 -13    0.79    1.19
   1   3 -12    0.36    0.88
   1   3 -12    1.09    1.79
   1   3 -11   13.56    2.31
   1   3 -11   14.74    2.58
   1   3 -10    8.53    2.23
   1   3 -10    6.66    1.60
   1   3  -9   13.87    2.44
   1   3  -9   15.32    2.22
   1   3  -8   11.28    1.82
   1   3  -8   10.77    1.68
   1   3  -7  331.39   10.20
   1   3  -7  308.27    8.20
   1   3  -6  132.10    6.12
   1   3  -6  121.02    4.59
   1   3  -5   19.56    1.66
   1   3  -4   70.15    2.67
   1   3  -3  167.27    3.32
   1   3  -2  145.78    4.22
   1   3  -1   -0.13    0.46
   1   3  -1    0.40    0.39
   1   3   0   12.75    1.43
   1   3   0   12.51    1.32
   1   3   1   49.75    2.80
   1   3   1   53.43    2.56
   1   3   2  193.30    4.83
   1   3   3    3.12    0.65
   1   3   4   32.66    1.61
   1   3   4   32.95    1.91
   1   3   5   23.13    1.39
   1   3   5   18.62    2.17
   1   3   6   26.07    1.51
   1   3   6   24.94    2.58
   1   3   7    2.05    1.27
   1   3   7    1.52    0.50
   1   3   8    4.74    1.74
   1   3   8    4.88    1.54
   1   3   8    4.34    0.82
   1   3   9   84.75    3.49
   1   3   9   84.93    5.12
   1   3  10    3.67    1.63
   1   3  10    2.99    0.78
   1   3  11    5.29    1.69
   1   3  12   21.89    3.42
   1   3  13    1.01    1.39
   1   3  14   -2.33    1.94
   1   4 -20    2.77    1.41
   1   4 -19    0.38    1.16
   1   4 -18    4.78    1.89
   1   4 -18    0.29    1.27
   1   4 -17    5.60    2.02
   1   4 -17    4.76    1.50
   1   4 -16    6.01    1.98
   1   4 -16    6.59    2.34
   1   4 -15   -1.02    1.21
   1   4 -15    1.58    1.31
   1   4 -14    5.16    1.74
   1   4 -14    6.65    2.27
   1   4 -13    0.46    0.88
   1   4 -13    0.99    1.37
   1   4 -12    0.41    0.86
   1   4 -12    0.64    1.06
   1   4 -11   10.32    2.11
   1   4 -11   11.54    2.40
   1   4 -10    7.29    1.52
   1   4 -10    7.77    1.89
   1   4  -9    6.62    1.51
   1   4  -9    8.75    2.13
   1   4  -8    0.68    0.68
   1   4  -8   -0.17    0.97
   1   4  -7    0.80    0.53
   1   4  -6   14.24    1.53
   1   4  -5    6.12    0.93
   1   4  -4   64.72    2.45
   1   4  -3  137.75    2.96
   1   4  -1  275.49    6.71
   1   4   1    2.13    0.75
   1   4   2  112.19    4.43
   1   4   4    3.44    0.62
   1   4   5   10.27    1.11
   1   4   6   42.32    2.24
   1   4   6   38.65    3.29
   1   4   7   -0.74    1.09
   1   4   7    2.08    0.71
   1   4   8    3.64    1.34
   1   4   8    4.40    0.92
   1   4   9    3.05    1.62
   1   4   9   -0.71    0.66
   1   4  10   31.56    3.42
   1   4  11   21.44    3.18
   1   4  12   -0.57    1.11
   1   4  13    2.28    1.29
   1   4  14   -1.27    1.71
   1   4  15   11.49    2.75
   1   5 -20    6.51    2.27
   1   5 -19   -1.91    1.47
   1   5 -18   -0.14    0.87
   1   5 -18   -0.62    1.82
   1   5 -17    2.92    1.50
   1   5 -17    0.07    1.27
   1   5 -16    7.14    1.95
   1   5 -16    5.98    2.15
   1   5 -15    0.23    0.81
   1   5 -15    0.86    1.32
   1   5 -14   23.25    3.40
   1   5 -14   26.62    3.94
   1   5 -13    8.40    1.99
   1   5 -13    9.72    2.40
   1   5 -12    3.94    1.32
   1   5 -12    3.60    1.46
   1   5 -11    1.29    1.04
   1   5 -11   -1.26    1.23
   1   5 -10    0.34    0.92
   1   5 -10   -0.38    1.36
   1   5  -9    8.22    1.70
   1   5  -9    9.05    2.08
   1   5  -8    0.58    0.61
   1   5  -7   48.39    3.05
   1   5  -6   28.29    2.14
   1   5  -5    6.37    0.99
   1   5  -4   23.06    1.51
   1   5  -3    0.95    0.32
   1   5  -2   46.50    1.55
   1   5   4  104.98    4.00
   1   5   5   25.64    1.96
   1   5   6    8.28    1.12
   1   5   7   32.73    3.25
   1   5   8    3.80    1.43
   1   5   9    2.61    1.36
   1   5  10    7.06    1.92
   1   5  11   10.06    2.64
   1   5  11    5.22    2.22
   1   5  12    8.07    2.55
   1   5  13   -1.65    1.82
   1   5  14    0.30    1.39
   1   5  15    0.65    1.14
   1   5  16    0.51    1.61
   1   6 -18    0.05    0.79
   1   6 -18    4.64    1.68
   1   6 -17    6.64    2.10
   1   6 -17    7.30    2.78
   1   6 -16    1.46    1.12
   1   6 -16    2.73    1.46
   1   6 -15   14.50    2.82
   1   6 -15   23.45    3.88
   1   6 -14    1.21    0.83
   1   6 -14    0.36    1.25
   1   6 -13    1.21    1.04
   1   6 -13    0.71    0.98
   1   6 -12    2.31    1.25
   1   6 -12    0.39    1.47
   1   6 -11    3.18    1.16
   1   6 -11    2.24    1.22
   1   6 -10    0.85    0.79
   1   6 -10   -0.19    1.26
   1   6  -9    0.73    0.57
   1   6  -8    8.45    1.46
   1   6  -7    1.74    0.85
   1   6  -6    0.25    0.66
   1   6  -5   11.06    1.23
   1   6  -4   19.92    1.50
   1   6  -3   12.84    1.06
   1   6  -2   75.51    2.30
   1   6   8    0.36    1.17
   1   6   9   -0.11    0.88
   1   6  10    9.45    2.12
   1   6  11   12.63    2.64
   1   6  12    3.69    2.00
   1   6  12    1.14    1.60
   1   6  13    0.36    1.13
   1   6  14    2.97    1.82
   1   6  15    2.24    1.62
   1   6  16   -0.82    2.52
   1   6  17    0.44    1.60
   1   6  18   -6.07    3.11
   1   7 -18    0.23    1.68
   1   7 -17    3.39    1.81
   1   7 -17    0.17    1.22
   1   7 -16    3.38    1.42
   1   7 -16    1.20    1.37
   1   7 -15    1.82    1.34
   1   7 -15   -2.28    2.02
   1   7 -14    6.09    1.68
   1   7 -14    6.48    1.92
   1   7 -13   11.36    2.25
   1   7 -13   14.81    3.22
   1   7 -12    0.32    1.07
   1   7 -12    2.46    1.28
   1   7 -11    0.92    1.13
   1   7 -10    8.71    1.87
   1   7  -9   30.85    2.96
   1   7  -8    4.60    1.19
   1   7  -7    6.80    1.30
   1   7  -6    0.12    0.58
   1   7  -5    4.46    0.89
   1   7  -4  142.60    4.30
   1   7  -3   28.51    1.72
   1   7   9   -0.54    1.15
   1   7  10    9.43    2.17
   1   7  11   24.80    3.42
   1   7  12   12.68    2.80
   1   7  12   15.82    3.00
   1   7  13    0.15    1.17
   1   7  14    2.00    1.72
   1   7  15    2.61    2.02
   1   7  16    0.21    1.65
   1   7  17   -2.63    2.36
   1   7  18   -5.76    2.57
   1   8 -18    2.17    2.45
   1   8 -17    0.77    1.20
   1   8 -16    3.08    1.89
   1   8 -15    0.42    0.70
   1   8 -15   -0.53    1.20
   1   8 -14    4.37    1.68
   1   8 -14    4.07    2.17
   1   8 -13   12.18    2.48
   1   8 -13   13.15    2.95
   1   8 -12   27.50    3.43
   1   8 -12   28.62    4.09
   1   8 -11    1.48    1.01
   1   8 -10   13.04    2.13
   1   8  -9    1.51    0.77
   1   8  -8   17.92    2.06
   1   8  -7    2.94    0.42
   1   8  -6    6.87    1.24
   1   8  -5   41.47    2.61
   1   8  -4    3.25    0.72
   1   8  -3    0.15    0.21
   1   8   9   21.56    3.08
   1   8  10    3.28    1.37
   1   8  11    7.98    2.09
   1   8  12    3.51    1.71
   1   8  13    3.91    2.06
   1   8  13    1.92    1.51
   1   8  14    4.53    2.33
   1   8  15    1.01    1.29
   1   8  16    1.52    2.09
   1   8  17    1.76    1.77
   1   8  18    0.94    1.98
   1   9 -18    0.81    1.61
   1   9 -17   -1.87    1.51
   1   9 -16    1.24    1.36
   1   9 -15    5.39    1.41
   1   9 -14    3.29    1.41
   1   9 -13    1.46    0.84
   1   9 -13    0.81    1.46
   1   9 -12   20.28    2.90
   1   9 -11   -1.17    0.90
   1   9 -10    4.43    1.17
   1   9  -9   10.57    1.71
   1   9  -8   14.50    2.02
   1   9  -7    2.38    0.88
   1   9  -6   -0.02    0.32
   1   9  -5   -0.69    0.67
   1   9  -4    2.41    0.66
   1   9  -3   12.53    1.33
   1   9  10   22.35    3.25
   1   9  11    0.38    0.87
   1   9  12   15.41    3.15
   1   9  13    3.25    1.59
   1   9  14    3.54    2.04
   1   9  15    6.28    2.58
   1   9  16    0.24    1.36
   1   9  17    6.38    2.43
   1   9  18    8.40    2.75
   1  10 -18   -2.07    1.80
   1  10 -17    0.84    1.96
   1  10 -16    4.11    2.56
   1  10 -15    0.01    1.26
   1  10 -14    0.41    1.32
   1  10 -10    0.58    0.58
   1  10  -9   92.22    5.33
   1  10  -8    6.72    1.41
   1  10  -7    0.54    0.61
   1  10  -6   15.22    1.85
   1  10  -5   40.69    2.82
   1  10  -4   21.19    1.98
   1  10  10    0.67    0.88
   1  10  11    1.84    0.98
   1  10  12    3.56    1.72
   1  10  13    7.90    2.46
   1  10  14    5.95    2.69
   1  10  15    1.34    1.34
   1  10  16    1.96    2.29
   1  10  17    0.42    1.78
   1  10  18    2.39    2.70
   1  11 -18    0.37    1.40
   1  11 -17    0.43    1.49
   1  11 -16    1.57    1.82
   1  11 -15   -0.14    1.54
   1  11  -7   45.66    3.45
   1  11  -6   34.85    2.87
   1  11  -5    4.64    1.07
   1  11  -4    8.84    1.27
   1  11  11   11.40    2.59
   1  11  12   -1.44    1.36
   1  11  15    4.46    2.36
   1  11  16    1.13    2.18
   1  11  17    1.35    1.71
   1  12 -17    1.05    2.17
   1  12 -16    5.11    2.91
   1  12 -15    0.65    1.53
   1  12  11    5.72    1.66
   1  12  12    0.03    0.97
   1  12  15    1.78    2.79
   1  12  16    2.06    2.39
   1  12  17    6.46    3.09
   1  13 -16    0.61    1.40
   1  13  16   -2.24    2.00
   2 -19   1    2.06    1.75
   2 -19   2    0.06    1.21
   2 -19   3    0.83    1.29
   2 -19   4    8.00    2.77
   2 -19   5    2.10    1.46
   2 -19   6    1.45    1.09
   2 -18  -5    9.03    2.88
   2 -18  -4    0.34    1.32
   2 -18  -3    1.12    1.47
   2 -18  -2    3.28    1.83
   2 -18  -1    5.12    2.33
   2 -18   0    1.58    1.25
   2 -18   1    1.65    1.47
   2 -18   2    1.79    1.40
   2 -18   3   -1.27    1.60
   2 -18   4   -0.94    1.27
   2 -18   5   -0.81    1.46
   2 -18   6    0.06    0.90
   2 -18   7    1.32    1.39
   2 -17  -8    1.58    1.47
   2 -17  -7    0.26    1.40
   2 -17  -6    2.26    1.44
   2 -17  -5    8.35    2.85
   2 -17  -4    1.25    1.39
   2 -17  -3   16.27    3.61
   2 -17  -2    1.64    1.11
   2 -17  -1    1.04    0.94
   2 -17   0    1.26    1.41
   2 -17   1    1.63    1.41
   2 -17   2   -0.03    1.15
   2 -17   3    1.48    0.97
   2 -17   4   -0.66    1.13
   2 -17   5   -0.77    1.14
   2 -17   6    1.46    1.31
   2 -17   7   -0.81    1.37
   2 -16 -10    1.40    1.28
   2 -16  -9   -0.22    1.33
   2 -16  -8    4.63    2.15
   2 -16  -7    5.66    1.87
   2 -16  -6   16.35    3.61
   2 -16  -5    1.35    1.73
   2 -16  -4    1.71    1.24
   2 -16  -3    5.87    2.32
   2 -16  -2    1.87    1.40
   2 -16  -1   -0.22    0.92
   2 -16   0    2.55    1.80
   2 -16   1    2.32    1.40
   2 -16   2    0.99    1.18
   2 -16   3    1.34    1.04
   2 -16   4    1.38    1.29
   2 -16   5    0.48    0.86
   2 -16   6    0.12    0.82
   2 -16   7    0.48    1.27
   2 -16   8   -0.47    1.24
   2 -16   9    0.57    1.54
   2 -15 -13   -3.57    1.94
   2 -15 -12    0.38    1.25
   2 -15 -12   -2.57    2.03
   2 -15 -11    2.07    1.13
   2 -15 -11    0.67    1.10
   2 -15 -10   -0.43    1.10
   2 -15 -10   -1.59    2.04
   2 -15  -9    1.28    1.15
   2 -15  -8    3.27    1.74
   2 -15  -7    2.50    1.24
   2 -15  -6    0.83    1.35
   2 -15  -5    5.49    2.07
   2 -15  -4   19.37    3.62
   2 -15  -3   12.06    2.88
   2 -15  -2   10.50    2.77
   2 -15  -1    2.27    1.50
   2 -15   0    2.83    1.58
   2 -15   1    5.03    1.85
   2 -15   2    9.36    2.48
   2 -15   3    0.96    1.30
   2 -15   4    3.01    1.49
   2 -15   5   -0.93    1.18
   2 -15   6   -0.42    1.18
   2 -15   7   -0.44    1.15
   2 -15   8    0.95    1.78
   2 -15   8   -1.56    1.35
   2 -15   9   -0.27    1.52
   2 -15  10   -0.18    1.88
   2 -15  11   -2.10    2.06
   2 -14 -14    0.49    0.75
   2 -14 -14   -0.11    1.04
   2 -14 -13   -2.28    1.69
   2 -14 -13   -1.17    1.79
   2 -14 -12   -0.33    1.20
   2 -14 -12   -1.72    1.66
   2 -14 -11    0.69    1.21
   2 -14 -11    0.89    1.17
   2 -14 -10   -0.31    1.03
   2 -14 -10   -1.31    1.64
   2 -14  -9    1.26    0.91
   2 -14  -9    0.83    1.29
   2 -14  -8    1.35    1.10
   2 -14  -8   -1.69    1.50
   2 -14  -7    4.26    1.89
   2 -14  -7    1.81    1.50
   2 -14  -6    7.47    2.14
   2 -14  -5    0.58    1.00
   2 -14  -4    2.88    1.32
   2 -14  -3    6.45    1.96
   2 -14  -2    0.69    0.88
   2 -14  -1   43.30    4.99
   2 -14   0    2.70    1.57
   2 -14   1    0.23    0.88
   2 -14   2    3.17    1.26
   2 -14   3   44.67    4.82
   2 -14   4    7.52    2.09
   2 -14   5   -0.24    0.71
   2 -14   6    2.47    1.33
   2 -14   6    3.45    1.79
   2 -14   7    0.38    0.99
   2 -14   7    1.04    1.27
   2 -14   8    0.26    1.30
   2 -14   8   -0.43    1.16
   2 -14   9   -1.41    1.72
   2 -14  10   -0.89    1.42
   2 -14  11   -0.17    1.28
   2 -14  12   18.45    4.36
   2 -13 -15    2.50    2.24
   2 -13 -14   -0.36    1.31
   2 -13 -13    0.01    1.04
   2 -13 -12   -1.70    1.88
   2 -13 -11   -0.73    1.76
   2 -13 -10    9.32    2.52
   2 -13  -9    3.64    1.70
   2 -13  -8   -1.00    1.49
   2 -13  -7    0.24    0.88
   2 -13  -7   -0.58    1.52
   2 -13  -6    1.87    1.04
   2 -13  -6    3.31    1.11
   2 -13  -5    9.45    2.31
   2 -13  -5    6.07    1.98
   2 -13  -4   -1.05    1.25
   2 -13  -3    2.08    0.97
   2 -13  -2   -1.96    1.41
   2 -13  -1    7.56    2.07
   2 -13   0    0.37    0.82
   2 -13   1   -1.12    1.08
   2 -13   2    0.73    0.86
   2 -13   3    0.41    0.68
   2 -13   4    0.48    0.97
   2 -13   5   -1.32    0.85
   2 -13   5   -0.49    1.47
   2 -13   6    2.53    1.22
   2 -13   6    2.62    1.51
   2 -13   7    2.16    1.10
   2 -13   7    1.63    1.05
   2 -13   8    2.16    1.04
   2 -13   8   -0.03    1.08
   2 -13   9   -0.97    1.46
   2 -13  10   -0.48    1.32
   2 -13  11    5.53    2.30
   2 -13  12    3.55    1.86
   2 -13  13   10.83    3.52
   2 -12 -16   -1.13    1.28
   2 -12 -15    0.13    0.90
   2 -12 -14    2.62    1.63
   2 -12 -13   -0.44    1.24
   2 -12 -12    9.25    2.21
   2 -12 -11   -0.45    1.33
   2 -12 -10    0.47    0.99
   2 -12  -9    2.16    1.29
   2 -12  -8    9.19    2.50
   2 -12  -7    1.05    0.92
   2 -12  -6    4.20    1.57
   2 -12  -5   11.57    2.63
   2 -12  -4    0.73    0.89
   2 -12  -4   -0.43    1.23
   2 -12  -3    6.44    1.70
   2 -12  -3    7.10    2.14
   2 -12  -2   -0.25    1.03
   2 -12  -1   -2.24    1.60
   2 -12   0    7.77    1.93
   2 -12   1   11.74    2.26
   2 -12   2    4.24    1.65
   2 -12   3   26.86    3.53
   2 -12   4    3.42    1.47
   2 -12   4    3.75    1.84
   2 -12   5    2.76    1.29
   2 -12   5    3.35    1.61
   2 -12   6   -0.76    1.20
   2 -12   6   -1.30    1.88
   2 -12   7    2.95    1.33
   2 -12   7    4.94    1.94
   2 -12   8   -0.58    0.62
   2 -12   8   -2.77    1.99
   2 -12   9   -0.57    1.22
   2 -12  10    2.37    1.53
   2 -12  11    0.95    1.19
   2 -12  12    1.77    1.87
   2 -12  13    1.23    1.95
   2 -12  14    1.26    1.73
   2 -11 -16    2.04    1.25
   2 -11 -15    1.70    1.82
   2 -11 -14   -1.70    1.42
   2 -11 -13    1.57    1.61
   2 -11 -12    0.25    1.10
   2 -11 -11    5.45    2.06
   2 -11 -10   -2.27    1.14
   2 -11  -9    5.75    2.13
   2 -11  -8    0.49    0.97
   2 -11  -7    4.52    1.73
   2 -11  -6    1.90    1.05
   2 -11  -5    0.33    0.99
   2 -11  -4   -1.45    1.57
   2 -11  -3    1.97    0.86
   2 -11  -2   -2.10    1.65
   2 -11  -2   -1.01    1.32
   2 -11  -1   12.76    2.29
   2 -11   0   42.26    4.24
   2 -11   1   -0.01    0.80
   2 -11   2    8.00    1.98
   2 -11   3   17.73    2.68
   2 -11   4   30.69    3.53
   2 -11   4   27.67    3.83
   2 -11   5    0.98    0.68
   2 -11   5    2.63    1.53
   2 -11   6   -0.44    0.88
   2 -11   6    3.43    1.57
   2 -11   7    0.23    0.53
   2 -11   7   -0.37    0.96
   2 -11   8   -0.65    0.67
   2 -11   8   -0.97    1.36
   2 -11   9   28.69    3.30
   2 -11   9   24.55    4.16
   2 -11  10   -0.50    1.21
   2 -11  11    1.87    1.49
   2 -11  12    3.77    1.74
   2 -11  13   18.35    4.00
   2 -11  14    2.14    2.26
   2 -11  15    0.19    1.78
   2 -10 -17    1.01    1.81
   2 -10 -16   -0.03    1.28
   2 -10 -15    0.36    1.26
   2 -10 -14    0.96    0.91
   2 -10 -13    3.58    1.91
   2 -10 -12    1.55    1.20
   2 -10 -11    1.07    1.21
   2 -10 -10   23.50    3.73
   2 -10  -9    1.06    1.27
   2 -10  -8    0.36    1.07
   2 -10  -7    1.32    1.13
   2 -10  -6   32.11    4.16
   2 -10  -5    1.58    1.15
   2 -10  -4    1.27    1.01
   2 -10  -3   -0.60    1.19
   2 -10  -2   12.96    2.35
   2 -10  -1    7.71    1.94
   2 -10   0   15.69    2.43
   2 -10   1   -0.67    0.79
   2 -10   2   11.74    2.11
   2 -10   3    0.26    0.88
   2 -10   3   -0.07    0.91
   2 -10   4    3.79    1.32
   2 -10   4    1.63    1.39
   2 -10   5    8.95    1.90
   2 -10   5    4.82    1.92
   2 -10   6   13.02    2.12
   2 -10   6   14.62    3.01
   2 -10   7   15.38    2.34
   2 -10   7   15.85    3.01
   2 -10   8    1.60    0.86
   2 -10   8   -0.20    1.08
   2 -10   9   -1.21    1.29
   2 -10   9    1.41    1.01
   2 -10  10   10.28    2.79
   2 -10  11    2.21    1.73
   2  -9 -17   -0.26    1.19
   2  -9 -16   -0.21    0.97
   2  -9 -15    4.70    2.02
   2  -9 -14   13.29    3.05
   2  -9 -13    5.13    1.93
   2  -9 -12    3.09    1.72
   2  -9 -11    1.84    1.51
   2  -9 -10   64.44    5.87
   2  -9  -9    5.24    2.00
   2  -9  -8   15.75    2.99
   2  -9  -7   17.18    3.08
   2  -9  -6   77.42    6.10
   2  -9  -5   12.51    2.62
   2  -9  -4    8.33    1.99
   2  -9  -3    1.50    0.90
   2  -9  -2   29.39    3.48
   2  -9  -1    0.17    1.03
   2  -9   0    1.30    0.83
   2  -9   1    3.81    1.20
   2  -9   2    1.07    0.58
   2  -9   2   -0.22    0.98
   2  -9   3   19.59    2.50
   2  -9   3   16.06    2.62
   2  -9   4    1.36    0.75
   2  -9   4    2.56    1.30
   2  -9   5    6.40    1.51
   2  -9   5    4.84    1.83
   2  -9   6    3.62    1.26
   2  -9   6    0.56    1.03
   2  -9   7   63.22    5.63
   2  -9   7   64.14    4.38
   2  -9   8   33.83    4.40
   2  -9   8   33.75    3.17
   2  -9   9    5.83    2.05
   2  -9   9    4.44    1.26
   2  -8 -17   -0.17    0.95
   2  -8 -16    8.45    2.51
   2  -8 -15    1.20    1.58
   2  -8 -14   11.70    3.02
   2  -8 -13   12.83    2.97
   2  -8 -12   15.07    3.29
   2  -8 -11   12.70    2.78
   2  -8 -10    5.21    2.36
   2  -8  -9    6.30    2.13
   2  -8  -8    2.41    1.78
   2  -8  -7   12.61    2.63
   2  -8  -6    3.04    1.80
   2  -8  -5    7.21    1.99
   2  -8  -4    6.01    1.74
   2  -8  -3    2.15    1.30
   2  -8  -2   15.50    2.46
   2  -8  -1    5.71    1.42
   2  -8   0   -0.92    0.73
   2  -8   1    0.15    0.71
   2  -8   2    1.94    0.56
   2  -8   2    2.34    1.06
   2  -8   3   53.24    4.38
   2  -8   3   46.14    3.59
   2  -8   4   22.43    2.52
   2  -8   4   23.40    3.12
   2  -8   5    8.69    1.48
   2  -8   5    9.09    2.11
   2  -8   6   93.85    6.49
   2  -8   6   87.30    4.75
   2  -8   7    0.42    0.46
   2  -8   8    1.33    0.69
   2  -8   9    4.36    1.18
   2  -7 -18   -1.89    1.58
   2  -7 -17   -0.64    1.65
   2  -7 -16   -1.18    1.17
   2  -7 -15    7.53    2.14
   2  -7 -14    0.77    0.98
   2  -7 -13   -0.77    1.94
   2  -7 -12   13.59    2.62
   2  -7 -11    0.42    1.33
   2  -7 -10   -0.32    1.48
   2  -7  -9    9.66    2.12
   2  -7  -8   -2.32    2.06
   2  -7  -7    2.64    1.25
   2  -7  -6    2.23    1.75
   2  -7  -5    4.92    1.59
   2  -7  -4   11.47    2.31
   2  -7  -3    0.62    0.82
   2  -7  -2    7.32    1.68
   2  -7  -1   12.27    2.03
   2  -7   0    3.22    1.00
   2  -7   1   69.98    4.71
   2  -7   1   74.26    4.60
   2  -7   2   42.82    3.62
   2  -7   3   53.68    4.28
   2  -7   3   54.37    3.65
   2  -7   4    2.73    0.84
   2  -7   4    4.84    1.47
   2  -7   5    0.34    0.40
   2  -7   5    2.16    1.38
   2  -7   6    5.24    1.12
   2  -7   7   -0.43    0.61
   2  -7   8    0.24    0.52
   2  -7   9    2.17    0.76
   2  -6 -18    2.48    1.12
   2  -6 -17    0.02    1.63
   2  -6 -16    0.52    1.47
   2  -6 -15   -1.42    1.60
   2  -6 -14    3.84    1.97
   2  -6 -13   10.67    2.48
   2  -6 -12    5.54    1.77
   2  -6 -11   -0.19    1.14
   2  -6 -10   12.83    2.72
   2  -6  -9    3.26    1.25
   2  -6  -8   -0.48    1.20
   2  -6  -7   -0.44    1.29
   2  -6  -6   -0.07    1.32
   2  -6  -5   52.69    4.33
   2  -6  -4   11.42    2.05
   2  -6  -3  190.28    7.82
   2  -6  -2  142.19    6.60
   2  -6  -1   12.68    2.04
   2  -6   0   33.03    3.06
   2  -6   1  144.99    6.36
   2  -6   1  145.56    5.95
   2  -6   2  107.64    5.36
   2  -6   2  105.58    5.35
   2  -6   3    2.76    1.13
   2  -6   4   60.28    3.58
   2  -6   5    0.17    0.44
   2  -6   6   51.09    3.13
   2  -6   7   10.65    1.35
   2  -6   8    3.41    0.75
   2  -6   9    0.61    0.46
   2  -5 -18    1.14    1.23
   2  -5 -17   10.34    2.47
   2  -5 -16    3.38    1.69
   2  -5 -15    1.39    1.52
   2  -5 -14    5.97    2.03
   2  -5 -13   17.15    3.20
   2  -5 -12   23.86    3.58
   2  -5 -11    4.77    1.71
   2  -5 -10   11.73    2.49
   2  -5  -9   29.42    3.70
   2  -5  -8   17.95    2.83
   2  -5  -7   10.54    2.31
   2  -5  -6   41.15    3.91
   2  -5  -5    0.18    0.84
   2  -5  -4   -0.15    0.87
   2  -5  -3    7.66    1.42
   2  -5  -2   25.38    2.92
   2  -5  -1   15.05    2.15
   2  -5   0   18.85    2.24
   2  -5   0   19.97    1.95
   2  -5   1   -0.28    0.67
   2  -5   1    1.77    0.79
   2  -5   2    2.10    0.71
   2  -5   2    2.93    0.94
   2  -5   3   -1.13    0.77
   2  -5   5   37.69    2.47
   2  -5   6    8.80    1.18
   2  -5   7   32.55    2.15
   2  -5   8    3.14    0.66
   2  -5   9   10.02    1.12
   2  -4 -19   -1.68    1.57
   2  -4 -18    0.60    1.76
   2  -4 -18    1.53    1.48
   2  -4 -17   -1.85    0.97
   2  -4 -16    5.01    1.94
   2  -4 -15    4.77    2.21
   2  -4 -14   23.14    3.74
   2  -4 -13    7.94    2.34
   2  -4 -12   34.74    4.29
   2  -4 -11   46.72    4.72
   2  -4 -10   26.35    3.61
   2  -4  -9   82.00    5.77
   2  -4  -8    3.51    1.64
   2  -4  -7   58.88    4.69
   2  -4  -6   69.42    4.91
   2  -4  -5  151.63    6.97
   2  -4  -4   -0.66    0.80
   2  -4  -3   48.43    3.68
   2  -4  -2   -0.84    1.07
   2  -4  -1   55.78    3.64
   2  -4   0   64.49    3.79
   2  -4   0   57.12    2.99
   2  -4   1   24.22    2.30
   2  -4   1   23.08    2.05
   2  -4   2    7.19    1.27
   2  -4   3   12.05    1.56
   2  -4   5   45.91    2.48
   2  -4   6   41.21    2.23
   2  -4   7    0.41    0.24
   2  -4   8    8.95    0.91
   2  -4   9    0.77    0.30
   2  -3 -19    1.81    1.75
   2  -3 -18    2.50    1.98
   2  -3 -18    0.49    1.26
   2  -3 -17    2.92    2.00
   2  -3 -17    1.39    1.38
   2  -3 -16    3.16    1.67
   2  -3 -15    2.65    1.49
   2  -3 -14   19.92    3.36
   2  -3 -13    5.62    1.99
   2  -3 -12    8.55    2.51
   2  -3 -11   84.56    6.24
   2  -3 -10    7.07    2.19
   2  -3  -9    6.52    2.17
   2  -3  -8    6.51    1.89
   2  -3  -7   55.69    4.46
   2  -3  -6   22.87    3.01
   2  -3  -5    1.81    1.22
   2  -3  -4    1.98    1.39
   2  -3  -3    0.48    0.75
   2  -3  -2   21.86    2.37
   2  -3  -1   13.25    1.75
   2  -3   0    4.97    0.91
   2  -3   0    7.76    1.03
   2  -3   1    4.19    1.02
   2  -3   2    0.52    0.56
   2  -3   3   27.46    2.14
   2  -3   6   -0.15    0.22
   2  -3   7   30.77    1.44
   2  -2 -19    5.43    2.48
   2  -2 -19    1.44    1.43
   2  -2 -18    3.94    2.16
   2  -2 -18    2.18    1.15
   2  -2 -17   11.90    3.11
   2  -2 -17    6.50    1.99
   2  -2 -16    5.87    2.36
   2  -2 -16    1.74    1.41
   2  -2 -15    0.33    1.87
   2  -2 -14   17.58    3.15
   2  -2 -13   23.52    3.59
   2  -2 -12    4.31    1.74
   2  -2 -11    4.96    1.83
   2  -2 -10    2.61    1.21
   2  -2  -9    1.84    1.19
   2  -2  -8   50.22    4.42
   2  -2  -7   76.58    5.21
   2  -2  -6   39.16    3.65
   2  -2  -5    7.56    1.83
   2  -2  -4  198.24    7.36
   2  -2  -3  401.67   10.11
   2  -2  -2   23.05    2.36
   2  -2  -1    6.31    1.31
   2  -2  -1    4.43    0.56
   2  -2   0    1.96    0.83
   2  -2   1    0.93    0.55
   2  -2   2    6.17    1.13
   2  -2   3   39.36    2.27
   2  -2   4    9.10    1.06
   2  -2   6    1.80    0.35
   2  -1 -20    0.68    1.59
   2  -1 -19    7.48    2.75
   2  -1 -19    2.27    2.04
   2  -1 -18   -0.60    1.27
   2  -1 -18    0.45    0.96
   2  -1 -17   12.86    3.12
   2  -1 -17    6.07    2.14
   2  -1 -16    0.74    1.18
   2  -1 -16    0.32    0.92
   2  -1 -15    1.24    1.38
   2  -1 -15   -0.27    1.08
   2  -1 -14    0.12    1.20
   2  -1 -13   40.83    4.63
   2  -1 -12    1.82    1.32
   2  -1 -11    6.49    2.02
   2  -1 -10   18.78    3.06
   2  -1  -9    4.13    1.65
   2  -1  -8    9.24    1.86
   2  -1  -7   11.74    2.16
   2  -1  -6    2.90    1.21
   2  -1  -5    0.53    0.40
   2  -1  -5   -0.98    0.87
   2  -1  -4   11.50    1.09
   2  -1  -4   10.25    1.76
   2  -1  -3    3.25    0.85
   2  -1  -3    3.59    1.16
   2  -1  -2   79.42    4.15
   2  -1  -1    4.00    0.98
   2  -1  -1    2.20    0.77
   2  -1   0  142.52    4.96
   2  -1   0  142.16    3.95
   2  -1   1    5.25    1.03
   2  -1   2    0.50    0.57
   2  -1   3   55.79    2.45
   2  -1   4   37.87    1.84
   2  -1   5  144.37    3.71
   2   0 -20   -0.97    0.97
   2   0 -19   -0.13    1.34
   2   0 -19   -2.23    1.67
   2   0 -18    2.92    1.58
   2   0 -18    1.64    1.94
   2   0 -17    0.89    1.61
   2   0 -17   -0.62    1.17
   2   0 -16    1.72    1.07
   2   0 -16    3.19    1.62
   2   0 -15    1.18    0.99
   2   0 -15    0.55    0.83
   2   0 -14   25.09    3.84
   2   0 -14   20.73    3.33
   2   0 -13   -0.26    1.30
   2   0 -12   11.78    2.83
   2   0 -11   -0.93    1.47
   2   0 -10   14.36    2.57
   2   0  -9   -1.49    1.31
   2   0  -8   -0.48    1.02
   2   0  -7    1.28    0.82
   2   0  -6  159.68    7.20
   2   0  -5   -1.04    1.30
   2   0  -4   30.21    2.92
   2   0  -3   -0.62    0.50
   2   0  -3    0.53    0.73
   2   0  -2   18.68    2.00
   2   0  -2   17.31    1.70
   2   0  -2   16.76    1.60
   2   0  -1   -0.05    0.63
   2   0  -1   -0.29    0.37
   2   0  -1   -1.29    0.87
   2   0  -1   -0.36    0.83
   2   0   0  274.54    7.43
   2   0   0  260.74    6.68
   2   0   0  273.31    6.11
   2   0   0  276.04    6.88
   2   0   1    2.60    1.24
   2   0   1    0.10    0.56
   2   0   2  423.16   10.55
   2   0   2  408.77    7.18
   2   0   2  425.22    8.81
   2   0   3    0.02    0.35
   2   0   3    0.04    0.41
   2   0   4    8.10    0.75
   2   0   4   10.22    1.13
   2   0   5    0.29    0.21
   2   0   6  571.45    5.94
   2   1 -20   -1.37    1.37
   2   1 -19    1.48    1.32
   2   1 -19    4.95    2.16
   2   1 -18    0.46    1.06
   2   1 -18    0.14    1.18
   2   1 -17    5.27    1.93
   2   1 -17    7.65    2.51
   2   1 -16   -0.52    1.49
   2   1 -16   -0.22    1.11
   2   1 -15    1.05    1.55
   2   1 -15    1.43    1.11
   2   1 -14   -1.88    1.51
   2   1 -14    0.57    0.94
   2   1 -13   31.60    3.93
   2   1 -13   33.24    4.21
   2   1 -12    1.14    1.49
   2   1 -11    4.55    1.60
   2   1 -10   15.44    2.67
   2   1  -9    2.66    1.56
   2   1  -8   10.08    1.98
   2   1  -7   10.08    1.84
   2   1  -6   -0.78    0.98
   2   1  -5    0.93    0.87
   2   1  -4    9.26    1.82
   2   1  -3    3.79    1.28
   2   1  -3    2.55    0.63
   2   1  -2   78.65    4.30
   2   1  -2   79.00    3.33
   2   1  -1    1.13    0.83
   2   1  -1    2.97    0.67
   2   1  -1    2.71    0.89
   2   1   0  127.43    4.75
   2   1   0  132.32    4.35
   2   1   0  138.62    5.42
   2   1   1    3.04    1.01
   2   1   1    5.01    0.97
   2   1   1    3.47    0.77
   2   1   2    0.69    0.69
   2   1   2   -0.41    0.40
   2   1   2    0.60    0.56
   2   1   3   56.00    4.01
   2   1   3   57.23    2.21
   2   1   3   58.69    2.95
   2   1   4   41.30    3.75
   2   1   4   32.26    1.37
   2   1   4   37.45    2.10
   2   1   5  153.26    7.26
   2   1   5  143.03    3.61
   2   1   6    2.22    0.42
   2   1   6    2.42    0.66
   2   1   7   14.67    1.52
   2   1   8  190.22    5.77
   2   2 -20    0.15    1.07
   2   2 -19    1.53    1.23
   2   2 -19    3.43    1.99
   2   2 -18    1.15    1.10
   2   2 -18    0.01    1.48
   2   2 -17    8.00    2.66
   2   2 -17    8.56    2.59
   2   2 -16    4.61    2.47
   2   2 -16    3.89    1.69
   2   2 -15    1.21    1.85
   2   2 -15    0.41    0.83
   2   2 -14   17.79    3.28
   2   2 -14   14.88    2.90
   2   2 -13   23.47    3.37
   2   2 -13   25.35    3.73
   2   2 -12    1.70    1.24
   2   2 -12    4.56    1.46
   2   2 -11    4.81    1.48
   2   2 -11    5.34    1.75
   2   2 -10    4.21    1.11
   2   2  -9    5.61    1.92
   2   2  -8   48.83    4.55
   2   2  -7   74.48    5.31
   2   2  -6   38.20    3.70
   2   2  -5    5.74    1.45
   2   2  -4  191.25    7.60
   2   2  -4  196.00    5.16
   2   2  -3  390.02   10.49
   2   2  -3  403.55    7.13
   2   2  -2   24.29    2.41
   2   2  -2   24.78    1.62
   2   2  -2   24.96    1.46
   2   2  -1    3.51    0.98
   2   2  -1    4.10    0.59
   2   2   0    0.70    0.43
   2   2   0    0.55    0.69
   2   2   1   -0.32    0.97
   2   2   1    0.61    0.36
   2   2   1    0.44    0.65
   2   2   2    5.81    1.22
   2   2   2    5.42    0.90
   2   2   3   40.82    2.05
   2   2   3   39.89    2.47
   2   2   3   44.58    3.62
   2   2   4   11.20    1.96
   2   2   4    9.09    0.79
   2   2   4   10.27    1.22
   2   2   5  132.76    6.78
   2   2   5  133.61    3.90
   2   2   6    2.07    0.45
   2   2   6    4.92    1.88
   2   2   7    2.35    1.79
   2   2   8   25.64    2.25
   2   2   9    4.11    1.27
   2   2  10    4.32    0.96
   2   2  11   -1.16    1.44
   2   3 -19    5.90    2.31
   2   3 -19    3.83    2.11
   2   3 -18    2.73    1.73
   2   3 -18   -1.81    1.59
   2   3 -17    2.63    1.75
   2   3 -17   -0.13    1.42
   2   3 -16   -0.51    0.97
   2   3 -16   -0.43    1.35
   2   3 -15    0.81    1.17
   2   3 -15    0.09    0.72
   2   3 -14   22.63    3.39
   2   3 -14   17.23    3.14
   2   3 -13   -0.11    1.37
   2   3 -13    3.25    1.40
   2   3 -12   11.13    2.66
   2   3 -12    8.36    1.99
   2   3 -11   86.88    6.75
   2   3 -11   86.23    5.59
   2   3 -10    6.36    2.39
   2   3 -10    0.45    0.57
   2   3  -9    3.36    1.61
   2   3  -9    2.78    1.17
   2   3  -8    5.69    1.64
   2   3  -7   54.87    4.72
   2   3  -6   23.03    2.71
   2   3  -5    0.37    0.94
   2   3  -4    0.31    0.26
   2   3  -4   -1.01    1.07
   2   3  -3    0.21    0.23
   2   3  -3   -0.72    1.10
   2   3  -2   21.69    2.39
   2   3  -2   22.03    1.28
   2   3  -2   22.38    1.70
   2   3  -1   15.04    1.07
   2   3  -1   16.98    2.01
   2   3   0    7.35    0.82
   2   3   0    6.74    1.29
   2   3   1    4.03    0.78
   2   3   1    2.29    0.71
   2   3   2   -0.49    0.64
   2   3   2    0.59    0.56
   2   3   3   25.76    2.75
   2   3   3   24.78    1.76
   2   3   4   38.42    1.96
   2   3   4   37.25    3.48
   2   3   5  114.87    2.97
   2   3   5  123.82    4.19
   2   3   5  134.49    6.81
   2   3   6    0.10    0.31
   2   3   6    0.62    0.88
   2   3   7   33.42    3.81
   2   3   8   50.76    4.93
   2   3   9   23.30    2.51
   2   3  10   55.77    4.10
   2   3  11   62.48    4.60
   2   3  12   13.16    2.49
   2   3  13    0.43    1.10
   2   4 -19    0.28    1.61
   2   4 -18    1.57    1.31
   2   4 -17    0.23    1.10
   2   4 -17   -0.51    1.58
   2   4 -16    5.81    1.95
   2   4 -16    4.85    1.85
   2   4 -15    1.93    1.18
   2   4 -15    1.64    1.33
   2   4 -14   18.71    2.98
   2   4 -14   26.67    4.14
   2   4 -13    7.66    1.90
   2   4 -13   10.21    2.78
   2   4 -12   35.70    4.57
   2   4 -12   34.55    3.80
   2   4 -11   49.34    5.19
   2   4 -11   49.38    4.19
   2   4 -10   26.29    2.90
   2   4 -10   25.92    3.68
   2   4  -9   87.88    6.58
   2   4  -9   81.56    4.66
   2   4  -8    2.56    1.32
   2   4  -8    3.04    0.94
   2   4  -7   54.34    4.73
   2   4  -7   57.40    3.28
   2   4  -6   72.14    5.34
   2   4  -6   73.95    3.35
   2   4  -5  144.27    7.22
   2   4  -5  145.73    4.12
   2   4  -4   -0.32    0.88
   2   4  -4    0.10    0.13
   2   4  -3   45.40    3.68
   2   4  -3   37.34    1.43
   2   4   0   54.74    2.04
   2   4   1   20.84    1.51
   2   4   4   20.32    2.70
   2   4   5   46.78    4.15
   2   4   6   32.80    1.70
   2   4   6   44.64    4.15
   2   4   7    3.80    1.57
   2   4   7    1.52    0.42
   2   4   8    9.14    2.48
   2   4   9    4.37    2.09
   2   4  10    3.54    2.25
   2   4  10    3.80    1.59
   2   4  11    2.59    1.32
   2   4  12   22.48    3.01
   2   4  13   29.21    3.64
   2   4  14   -0.84    1.57
   2   5 -19   -4.41    2.25
   2   5 -18    0.73    1.54
   2   5 -17    7.89    2.80
   2   5 -16   -2.40    1.94
   2   5 -15    1.77    1.28
   2   5 -15    2.83    2.03
   2   5 -14    8.76    2.02
   2   5 -14    3.26    1.85
   2   5 -13   16.50    2.68
   2   5 -13   14.62    3.26
   2   5 -12   19.09    2.70
   2   5 -12   20.89    3.74
   2   5 -11    2.59    1.21
   2   5 -11    3.40    1.49
   2   5 -10    9.93    1.73
   2   5 -10   13.31    2.67
   2   5  -9   27.04    2.56
   2   5  -9   27.66    3.70
   2   5  -8   18.97    1.96
   2   5  -8   20.76    3.12
   2   5  -7   10.85    1.38
   2   5  -7   10.84    2.11
   2   5  -6   42.24    4.12
   2   5  -6   37.12    2.13
   2   5  -5    0.20    0.25
   2   5  -5   -0.72    1.01
   2   5  -4   -0.04    0.10
   2   5   5   40.48    3.92
   2   5   6    4.60    1.35
   2   5   6    8.09    0.99
   2   5   7   31.88    1.92
   2   5   7   33.32    3.85
   2   5   8    4.09    1.98
   2   5   8    4.36    0.79
   2   5   9   16.60    3.03
   2   5  10    4.07    2.07
   2   5  11    3.65    2.07
   2   5  11    2.72    1.48
   2   5  12    4.90    1.99
   2   5  13    3.80    1.98
   2   5  14    2.46    1.67
   2   6 -19   -0.77    2.29
   2   6 -18   -0.05    1.33
   2   6 -17    3.54    1.78
   2   6 -16    2.11    2.18
   2   6 -15    0.86    1.35
   2   6 -14    3.76    2.00
   2   6 -13    9.06    1.96
   2   6 -13   12.55    2.91
   2   6 -12    7.19    1.73
   2   6 -12    7.02    2.16
   2   6 -11    0.95    0.73
   2   6 -11   -1.53    1.44
   2   6 -10   10.27    1.67
   2   6 -10   12.87    2.76
   2   6  -9    5.20    1.25
   2   6  -9    1.89    1.19
   2   6  -8    0.30    0.56
   2   6  -8   -0.05    1.48
   2   6  -7   -0.22    0.50
   2   6  -7   -0.31    1.07
   2   6  -6    1.59    0.49
   2   6  -5   51.05    1.90
   2   6   6   51.99    4.63
   2   6   7    7.95    1.65
   2   6   7    9.28    1.24
   2   6   8    0.38    1.41
   2   6   9   -0.21    1.13
   2   6  10   25.62    3.99
   2   6  11   29.93    4.54
   2   6  12    4.13    2.09
   2   6  12    0.77    1.21
   2   6  13    4.32    1.95
   2   6  14    8.48    2.30
   2   7 -19   -1.64    1.93
   2   7 -18    2.74    1.54
   2   7 -17    3.20    2.26
   2   7 -16    2.95    1.55
   2   7 -15    9.31    2.44
   2   7 -14   -0.14    1.23
   2   7 -13    1.00    1.38
   2   7 -12   20.59    3.79
   2   7 -11    1.81    0.73
   2   7 -11    0.94    1.20
   2   7 -10   -0.06    0.74
   2   7 -10   -0.19    1.60
   2   7  -9   11.84    1.57
   2   7  -9   11.76    2.70
   2   7  -8    1.02    0.67
   2   7  -7    1.29    0.48
   2   7  -6    0.03    0.36
   2   7   7    0.19    0.98
   2   7   8   -1.27    1.83
   2   7   9    1.35    1.27
   2   7  10   19.72    3.25
   2   7  11    1.54    1.77
   2   7  12    0.77    1.53
   2   7  13    0.63    1.85
   2   7  13    2.19    1.62
   2   7  14    3.32    2.01
   2   8 -18    1.51    1.83
   2   8 -17   -0.02    1.79
   2   8 -16    6.57    2.65
   2   8 -15   -0.88    1.88
   2   8 -14    8.36    2.40
   2   8 -13   15.15    3.32
   2   8 -12    5.50    1.89
   2   8 -11   12.17    3.07
   2   8 -10    2.62    1.26
   2   8  -8    0.64    0.33
   2   8  -7   12.23    1.28
   2   8  -6    0.04    0.17
   2   8   8   -1.77    1.90
   2   8   9    1.23    1.21
   2   8  10   13.11    2.80
   2   8  11    4.47    1.81
   2   8  12    2.17    1.46
   2   8  13    1.18    2.08
   2   8  14    0.42    1.07
   2   9 -18    4.19    2.51
   2   9 -17    1.76    1.45
   2   9 -16   -2.18    1.86
   2   9 -15    2.41    1.98
   2   9 -14   16.25    3.74
   2   9 -13    5.98    2.29
   2   9 -12   -2.25    2.15
   2   9 -11    1.38    1.50
   2   9   9    4.56    1.61
   2   9  10   12.67    2.90
   2   9  11    3.50    2.14
   2   9  12   12.06    2.95
   2   9  13    1.38    1.51
   2   9  14    3.02    2.49
   2   9  14    2.31    1.48
   2  10 -17   -0.04    1.65
   2  10 -16   -1.96    1.83
   2  10 -15    1.65    2.25
   2  10 -14    0.42    1.47
   2  10 -13    0.09    1.96
   2  10 -12    1.88    1.55
   2  10   9   -2.48    2.01
   2  10  10    6.73    2.09
   2  10  11    1.95    1.68
   2  10  12   10.07    2.78
   2  10  13    0.63    1.50
   2  10  14    1.70    1.87
   2  11 -16   -0.06    1.48
   2  11 -15   -2.98    2.98
   2  11 -14    1.03    2.14
   2  11 -13   -0.31    1.54
   2  11 -12   -3.00    2.40
   2  11  10   -2.24    1.72
   2  11  11    2.30    1.86
   2  11  12    3.50    1.86
   2  11  13    9.67    2.97
   2  11  14    3.05    2.16
   2  12 -15    0.06    1.41
   2  12 -14    0.85    1.69
   2  12 -13   -6.00    2.60
   2  12  10   -3.11    2.39
   2  12  11    0.61    1.10
   2  12  12    1.86    1.72
   2  12  13   -0.44    1.18
   2  13 -14    4.52    1.83
   2  13 -13    1.19    1.28
   2  13  11    2.70    1.96
   2  13  12    2.43    1.62
   2  13  13    6.34    2.09
   2  14  11   -0.03    1.98
   2  14  12    9.69    3.17
   2  15  11   -3.31    2.05
   2  15  12   -3.07    1.97
   3 -18   0   -1.10    1.63
   3 -18   1    0.62    1.29
   3 -18   2    1.87    1.34
   3 -18   3   -0.34    0.78
   3 -18   4    0.07    0.82
   3 -18   5   -1.01    1.47
   3 -17  -4    0.55    1.23
   3 -17  -3   -0.22    0.91
   3 -17  -2   -0.81    0.84
   3 -17  -1   -0.29    0.95
   3 -17   0    0.67    1.63
   3 -17   1    0.51    1.40
   3 -17   2    1.79    1.86
   3 -17   3    2.89    1.70
   3 -17   4    0.93    0.86
   3 -17   5    6.97    2.36
   3 -16  -7   -0.76    1.03
   3 -16  -6   -2.47    1.45
   3 -16  -5   -1.08    1.34
   3 -16  -4    1.38    1.07
   3 -16  -3    1.43    1.48
   3 -16  -2    1.59    1.38
   3 -16  -1   -1.71    1.31
   3 -16   0    1.87    1.44
   3 -16   1   -1.47    1.11
   3 -16   2    0.64    0.94
   3 -16   3   -0.01    1.16
   3 -16   4    0.57    0.72
   3 -16   5    0.25    0.86
   3 -16   6    0.58    0.99
   3 -15  -9    1.74    1.87
   3 -15  -8    4.31    2.23
   3 -15  -8    0.15    1.14
   3 -15  -7    0.07    1.22
   3 -15  -7   -1.93    1.81
   3 -15  -6   -0.20    1.13
   3 -15  -6    1.85    1.01
   3 -15  -5   -0.55    0.98
   3 -15  -4    2.78    1.18
   3 -15  -3    0.93    0.93
   3 -15  -2    4.18    1.65
   3 -15  -1    3.84    1.60
   3 -15   0    0.59    1.34
   3 -15   1    5.14    2.01
   3 -15   2   -0.79    1.13
   3 -15   3   -0.13    0.74
   3 -15   4    0.02    0.63
   3 -15   5    0.13    0.62
   3 -15   6    0.73    0.83
   3 -15   8   -0.45    1.28
   3 -15   9   -0.03    1.75
   3 -15  10    0.08    1.30
   3 -14 -11    2.27    1.65
   3 -14 -10   -0.79    1.71
   3 -14  -9   -5.03    2.20
   3 -14  -8   -0.44    1.05
   3 -14  -7   -1.47    1.59
   3 -14  -6   -0.98    1.30
   3 -14  -5    0.02    1.30
   3 -14  -4   -1.41    1.37
   3 -14  -4   -0.88    1.72
   3 -14  -3    1.39    0.86
   3 -14  -2   -0.48    1.33
   3 -14  -1    6.46    2.04
   3 -14   0    0.78    0.91
   3 -14   1    1.47    1.09
   3 -14   2    0.33    0.82
   3 -14   3    5.45    1.86
   3 -14   4    2.07    1.38
   3 -14   5    1.21    1.01
   3 -14   6    5.36    1.89
   3 -14   6    7.98    2.39
   3 -14   7    1.36    1.60
   3 -14   8    0.81    1.08
   3 -14   9    3.30    1.57
   3 -14  10   -0.94    1.46
   3 -14  11    2.23    2.24
   3 -13 -12   -2.30    1.65
   3 -13 -11   -1.33    1.00
   3 -13 -10    2.06    1.49
   3 -13  -9   -1.24    1.55
   3 -13  -8    1.22    1.19
   3 -13  -7    3.54    1.88
   3 -13  -6   -0.08    0.94
   3 -13  -5   -1.14    1.94
   3 -13  -4    1.88    1.33
   3 -13  -3   -1.31    1.40
   3 -13  -2    5.22    1.96
   3 -13  -1   11.65    2.50
   3 -13   0   -0.98    1.36
   3 -13   1    3.85    1.55
   3 -13   2   18.32    3.12
   3 -13   3    1.96    1.25
   3 -13   4    1.49    1.11
   3 -13   5    9.15    2.37
   3 -13   5    9.24    2.67
   3 -13   6   23.11    3.23
   3 -13   6   21.52    3.87
   3 -13   7    9.89    2.85
   3 -13   8    0.13    1.22
   3 -13   9   -0.55    1.38
   3 -13  10   -1.66    2.42
   3 -13  11    1.31    1.50
   3 -13  12   -0.84    1.67
   3 -12 -14    0.77    1.27
   3 -12 -13    1.24    1.56
   3 -12 -12    4.27    1.98
   3 -12 -11    1.25    1.44
   3 -12 -10   -1.11    1.47
   3 -12  -9   -0.73    1.53
   3 -12  -8   -0.47    1.49
   3 -12  -7   -1.29    1.27
   3 -12  -6    0.11    1.33
   3 -12  -5   -1.28    1.57
   3 -12  -4   -0.51    1.01
   3 -12  -3    1.85    1.09
   3 -12  -2   -0.25    1.21
   3 -12  -1   -1.27    1.33
   3 -12   0    1.07    0.88
   3 -12   1   -0.20    0.98
   3 -12   2    2.76    1.04
   3 -12   3   12.87    2.43
   3 -12   4   -0.26    0.63
   3 -12   4   -2.06    1.75
   3 -12   5    0.24    0.89
   3 -12   5    0.22    0.96
   3 -12   6   28.40    3.62
   3 -12   6   23.31    4.03
   3 -12   7    8.12    1.95
   3 -12   7    4.49    2.12
   3 -12   8    1.59    1.11
   3 -12   9   -0.30    1.26
   3 -12  10    7.29    2.54
   3 -12  11    0.91    1.26
   3 -12  12    1.64    1.87
   3 -12  13   -0.32    1.50
   3 -11 -15    2.34    1.70
   3 -11 -14    0.03    1.20
   3 -11 -13    1.19    1.15
   3 -11 -12   -0.21    1.04
   3 -11 -11    1.57    1.53
   3 -11 -10    1.14    1.43
   3 -11  -9    2.70    1.72
   3 -11  -8    7.26    2.43
   3 -11  -7   19.63    3.54
   3 -11  -6    1.96    1.21
   3 -11  -5   -1.36    1.60
   3 -11  -4    2.45    1.14
   3 -11  -3   24.27    3.91
   3 -11  -2   15.34    2.98
   3 -11  -1    6.62    2.11
   3 -11   0    1.01    1.09
   3 -11   2   -2.11    1.20
   3 -11   3   -0.39    0.78
   3 -11   3    0.90    1.00
   3 -11   4    6.43    1.54
   3 -11   4    7.02    2.11
   3 -11   5    1.29    1.03
   3 -11   5    1.72    1.13
   3 -11   6   -0.19    0.61
   3 -11   6    0.35    1.09
   3 -11   7    1.15    0.92
   3 -11   7   -0.44    1.20
   3 -11   8    2.18    1.70
   3 -11   9    0.49    1.28
   3 -11  10    2.49    1.41
   3 -11  11    3.32    2.00
   3 -11  12    1.51    1.44
   3 -11  13    4.19    2.17
   3 -11  14    3.56    1.83
   3 -10 -15    1.82    2.21
   3 -10 -14    1.99    1.47
   3 -10 -13   -0.23    1.50
   3 -10 -12    1.03    1.94
   3 -10 -11    1.53    1.50
   3 -10 -10    3.94    2.27
   3 -10  -9    1.70    1.86
   3 -10  -8   17.27    3.30
   3 -10  -7    2.56    1.69
   3 -10  -6    1.05    1.26
   3 -10  -5    2.31    0.92
   3 -10  -4   10.06    2.59
   3 -10  -3   50.06    5.24
   3 -10  -2    0.74    1.00
   3 -10  -1    2.69    1.24
   3 -10   0   -2.46    1.81
   3 -10   1    1.74    1.04
   3 -10   3   -0.20    0.99
   3 -10   3   -0.50    1.05
   3 -10   4   -0.39    0.77
   3 -10   4    1.68    1.31
   3 -10   5    0.10    0.80
   3 -10   5   -0.52    1.19
   3 -10   6    3.55    1.22
   3 -10   6    6.64    2.33
   3 -10   7    3.80    1.40
   3 -10   7    3.28    1.80
   3 -10   8    4.38    1.82
   3 -10   9    4.45    2.26
   3 -10  10    3.83    2.03
   3 -10  11    3.90    2.38
   3  -9 -16    1.09    2.57
   3  -9 -15    0.82    1.37
   3  -9 -14    2.05    1.82
   3  -9 -13    4.71    2.40
   3  -9 -12    1.26    1.44
   3  -9 -11    2.84    2.15
   3  -9 -10    6.01    2.33
   3  -9  -9    4.09    2.15
   3  -9  -8    2.79    1.57
   3  -9  -7    8.71    2.62
   3  -9  -6    1.28    1.53
   3  -9  -5   10.50    2.78
   3  -9  -4    9.61    2.23
   3  -9  -3    8.75    2.29
   3  -9  -2   -1.15    1.45
   3  -9  -1    7.04    2.17
   3  -9   0   -0.54    1.08
   3  -9   1    0.76    0.95
   3  -9   2    7.97    2.01
   3  -9   2    7.91    1.84
   3  -9   3    7.44    2.09
   3  -9   4   12.61    2.11
   3  -9   4   11.79    2.33
   3  -9   5    4.10    1.23
   3  -9   5    5.11    1.72
   3  -9   6   58.65    5.55
   3  -9   6   48.57    3.97
   3  -9   7   42.96    4.92
   3  -9   7   43.08    3.70
   3  -9   8   10.09    2.64
   3  -8 -17    4.03    2.32
   3  -8 -16   -0.72    1.46
   3  -8 -15   -2.24    2.44
   3  -8 -14    3.14    1.23
   3  -8 -13    7.70    2.25
   3  -8 -12    1.32    1.50
   3  -8 -11   -1.79    1.96
   3  -8 -10   -0.44    1.81
   3  -8  -9   -1.92    1.63
   3  -8  -8   27.24    3.94
   3  -8  -7    7.76    2.52
   3  -8  -6   15.01    3.17
   3  -8  -5    3.29    2.02
   3  -8  -4   12.00    2.68
   3  -8  -3   51.53    4.89
   3  -8  -2   35.30    4.02
   3  -8  -1   38.72    4.18
   3  -8   0    8.73    2.18
   3  -8   1    0.61    0.97
   3  -8   2   10.95    1.96
   3  -8   2   11.40    2.13
   3  -8   3   16.50    2.73
   3  -8   4   64.77    5.19
   3  -8   5   47.84    4.67
   3  -8   5   47.61    3.79
   3  -8   6    0.02    0.54
   3  -8   6    1.00    1.40
   3  -8   7    0.27    0.67
   3  -7 -17    1.90    1.75
   3  -7 -16   10.31    3.03
   3  -7 -15   -1.88    1.54
   3  -7 -14    1.09    1.18
   3  -7 -13    8.07    2.29
   3  -7 -12   33.01    4.66
   3  -7 -11   -0.73    1.53
   3  -7 -10    7.78    2.17
   3  -7  -9    8.04    2.12
   3  -7  -8   10.71    2.53
   3  -7  -7    4.22    1.55
   3  -7  -6   -1.35    1.69
   3  -7  -5    2.92    1.71
   3  -7  -4   28.14    3.91
   3  -7  -3    3.07    1.91
   3  -7  -2    2.03    1.23
   3  -7  -1   20.85    3.06
   3  -7   0    0.51    0.94
   3  -7   1    5.05    1.44
   3  -7   1    4.85    1.21
   3  -7   2    3.15    1.26
   3  -7   2    2.24    0.88
   3  -7   3    7.71    1.67
   3  -7   3    9.42    2.00
   3  -7   4    0.25    0.96
   3  -7   5    4.50    1.67
   3  -7   6   11.89    1.71
   3  -7   7    2.33    0.69
   3  -6 -18    0.98    1.50
   3  -6 -17    1.82    1.41
   3  -6 -16   -2.00    1.80
   3  -6 -15   11.13    3.18
   3  -6 -14   11.50    2.77
   3  -6 -13   22.48    3.90
   3  -6 -12    5.01    2.19
   3  -6 -11   -0.55    1.23
   3  -6 -10    2.98    2.05
   3  -6  -9   82.56    6.79
   3  -6  -8    3.83    1.58
   3  -6  -7    5.91    1.85
   3  -6  -6    1.70    1.06
   3  -6  -5    3.87    1.22
   3  -6  -4   -0.05    1.63
   3  -6  -3    0.83    1.57
   3  -6  -2   14.90    2.68
   3  -6  -1   23.52    3.07
   3  -6   0    2.49    0.99
   3  -6   1   73.11    4.96
   3  -6   1   71.34    4.35
   3  -6   2   18.62    2.49
   3  -6   2   17.63    2.37
   3  -6   3    3.72    1.12
   3  -6   3    6.97    1.63
   3  -6   6   -0.67    0.57
   3  -6   7    9.45    1.33
   3  -5 -18    1.47    1.69
   3  -5 -17    3.57    2.07
   3  -5 -16    5.67    2.51
   3  -5 -15    6.10    2.51
   3  -5 -14    0.32    1.53
   3  -5 -13   19.57    3.64
   3  -5 -12    2.85    1.80
   3  -5 -11    1.97    1.78
   3  -5 -10    8.41    2.30
   3  -5  -9   10.78    2.73
   3  -5  -8    4.93    2.03
   3  -5  -7   13.23    2.77
   3  -5  -6   22.58    3.41
   3  -5  -5   14.95    2.76
   3  -5  -4   -2.81    1.61
   3  -5  -3   27.09    3.23
   3  -5  -2   -2.67    1.84
   3  -5  -1   -1.49    1.19
   3  -5   0    2.38    1.21
   3  -5   0    0.26    0.57
   3  -5   1    2.05    1.03
   3  -5   1    2.62    1.05
   3  -5   2    0.18    0.68
   3  -5   2   -0.75    0.56
   3  -5   3   11.54    1.73
   3  -5   4   42.63    3.39
   3  -5   7   10.15    1.31
   3  -4 -18    1.41    1.63
   3  -4 -17    2.85    2.45
   3  -4 -16   -0.79    1.53
   3  -4 -15    1.21    1.28
   3  -4 -14    8.90    2.51
   3  -4 -13    0.67    1.42
   3  -4 -12   22.31    3.79
   3  -4 -11    6.48    2.54
   3  -4 -10   61.24    5.82
   3  -4  -9    6.05    2.45
   3  -4  -8    9.37    2.60
   3  -4  -7    1.10    1.55
   3  -4  -6   17.39    3.00
   3  -4  -5   92.57    6.12
   3  -4  -4   11.88    2.34
   3  -4  -3    1.39    1.43
   3  -4  -2   10.11    2.00
   3  -4  -1   19.20    2.50
   3  -4   0   26.10    2.69
   3  -4   0   29.83    2.22
   3  -4   1   62.21    4.25
   3  -4   1   60.00    3.42
   3  -4   2    5.73    1.44
   3  -4   3    0.87    0.59
   3  -4   4   -0.80    0.89
   3  -3 -19    3.18    2.20
   3  -3 -18    3.84    2.19
   3  -3 -17    1.27    1.20
   3  -3 -16    4.65    2.46
   3  -3 -15    2.98    2.31
   3  -3 -14    8.35    2.58
   3  -3 -13   21.37    3.75
   3  -3 -12    1.39    1.86
   3  -3 -11    1.75    1.79
   3  -3 -10   94.00    7.11
   3  -3  -9   85.40    6.67
   3  -3  -8   15.16    3.11
   3  -3  -7   20.08    3.31
   3  -3  -6   39.77    4.20
   3  -3  -5   11.83    2.61
   3  -3  -4    4.94    1.73
   3  -3  -3   17.59    2.66
   3  -3  -2    2.95    1.31
   3  -3  -1   10.21    1.83
   3  -3   0   37.92    3.36
   3  -3   0   39.07    2.32
   3  -3   1   16.06    2.06
   3  -3   2   30.98    2.85
   3  -3   3    1.91    0.85
   3  -3   4    2.21    0.71
   3  -3   5   -1.04    0.73
   3  -2 -19    5.39    2.55
   3  -2 -19    0.67    1.39
   3  -2 -18   -0.23    1.46
   3  -2 -18    0.06    1.39
   3  -2 -17    1.48    1.84
   3  -2 -16    5.37    2.19
   3  -2 -15    7.33    2.40
   3  -2 -14    0.54    1.29
   3  -2 -13    1.77    1.63
   3  -2 -12    5.97    2.05
   3  -2 -11   23.08    3.59
   3  -2 -10   -0.32    1.27
   3  -2  -9   14.91    2.91
   3  -2  -8    2.17    1.94
   3  -2  -7    1.19    1.28
   3  -2  -6   24.59    3.45
   3  -2  -5    4.06    1.67
   3  -2  -4   27.14    3.22
   3  -2  -3   77.27    5.12
   3  -2  -2   50.93    4.07
   3  -2  -1    5.32    1.54
   3  -2  -1    3.41    0.54
   3  -2   0   44.54    3.47
   3  -2   1   62.66    3.93
   3  -2   2   -0.51    0.63
   3  -2   3   30.94    2.56
   3  -2   4    1.14    0.65
   3  -2   5    1.63    0.55
   3  -2   6    2.94    0.78
   3  -1 -19    1.05    1.44
   3  -1 -19    2.06    1.75
   3  -1 -18    8.96    3.45
   3  -1 -18    4.40    2.18
   3  -1 -17    0.71    1.51
   3  -1 -17    0.54    0.88
   3  -1 -16   -0.22    1.32
   3  -1 -15    1.19    1.45
   3  -1 -14    0.62    1.15
   3  -1 -13    2.96    1.57
   3  -1 -12    8.54    2.41
   3  -1 -11   14.09    3.22
   3  -1 -10    0.86    1.43
   3  -1  -9   14.10    2.94
   3  -1  -8    2.36    1.57
   3  -1  -7    5.91    2.00
   3  -1  -6    4.49    1.76
   3  -1  -5    3.39    1.41
   3  -1  -4    4.34    1.45
   3  -1  -3   -0.09    0.98
   3  -1  -2   61.98    4.42
   3  -1  -1    3.04    1.18
   3  -1  -1    2.16    0.40
   3  -1   0    4.41    1.25
   3  -1   1   13.39    1.83
   3  -1   2    0.51    0.70
   3  -1   3   12.46    1.51
   3  -1   4    3.32    0.90
   3  -1   5    0.01    0.34
   3  -1   6   23.73    1.89
   3  -1   7    0.04    0.33
   3   0 -19   -0.05    1.76
   3   0 -19   -0.94    1.24
   3   0 -18    7.67    2.68
   3   0 -18    1.60    1.08
   3   0 -17    1.95    1.99
   3   0 -17    2.95    1.69
   3   0 -16   10.71    3.11
   3   0 -16    4.31    2.25
   3   0 -15    0.97    1.46
   3   0 -14    2.76    1.94
   3   0 -13    1.31    1.44
   3   0 -12    6.67    2.27
   3   0 -11   -0.60    1.33
   3   0 -10   54.27    5.44
   3   0  -9   -0.33    1.19
   3   0  -8   10.84    2.33
   3   0  -8    9.62    1.13
   3   0  -7    0.61    0.52
   3   0  -7    0.39    1.58
   3   0  -6    1.11    0.69
   3   0  -6    3.37    1.65
   3   0  -5    0.27    0.61
   3   0  -5    0.87    1.04
   3   0  -4    1.16    0.83
   3   0  -4    4.08    1.56
   3   0  -3    0.69    0.92
   3   0  -3    1.64    1.24
   3   0  -2  116.38    5.56
   3   0  -2  121.98    6.09
   3   0  -1    0.48    1.15
   3   0  -1    0.81    0.93
   3   0   0   79.87    5.07
   3   0   0   82.49    4.51
   3   0   1    0.79    1.10
   3   0   1    0.05    0.43
   3   0   1    0.12    0.66
   3   0   2   13.83    1.75
   3   0   2   15.18    2.50
   3   0   2   11.98    1.12
   3   0   3    0.31    0.31
   3   0   3    0.51    0.68
   3   0   4   51.33    2.66
   3   0   5    0.61    0.40
   3   0   6   -0.46    0.49
   3   0   7   -0.27    0.22
   3   1 -19    5.11    2.76
   3   1 -18    5.13    2.07
   3   1 -17    3.44    2.07
   3   1 -17   -0.34    0.96
   3   1 -16    0.21    2.19
   3   1 -16   -1.34    1.37
   3   1 -15    2.43    1.75
   3   1 -15    1.25    0.81
   3   1 -14    0.73    1.77
   3   1 -13    4.18    1.99
   3   1 -12   13.56    3.04
   3   1 -11   13.51    3.06
   3   1 -10    1.49    1.47
   3   1  -9   12.37    2.72
   3   1  -8    0.02    1.44
   3   1  -7    4.71    1.56
   3   1  -6    2.70    1.43
   3   1  -5    2.59    0.57
   3   1  -5    5.48    1.44
   3   1  -4    3.80    0.81
   3   1  -4    5.17    1.48
   3   1  -3    0.68    0.54
   3   1  -3    0.09    0.79
   3   1  -2   67.07    4.53
   3   1  -2   66.45    4.27
   3   1  -1    2.17    1.04
   3   1  -1    1.92    0.91
   3   1   0    3.43    1.22
   3   1   0    3.16    0.99
   3   1   1   12.20    2.20
   3   1   1   10.13    1.61
   3   1   2   -0.24    1.09
   3   1   2    0.83    0.69
   3   1   3   17.37    2.93
   3   1   3   14.76    1.66
   3   1   4    3.74    2.07
   3   1   4    2.47    0.72
   3   1   5    0.14    0.28
   3   1   6   13.83    0.94
   3   1   6   23.27    1.87
   3   1   7   -0.05    0.27
   3   2 -19    0.12    1.92
   3   2 -18    2.07    1.69
   3   2 -17   -1.14    1.15
   3   2 -16    4.75    2.24
   3   2 -16    3.26    1.66
   3   2 -15    4.85    1.91
   3   2 -15    4.33    1.63
   3   2 -14    0.45    1.21
   3   2 -14    0.11    0.83
   3   2 -13   -0.57    1.40
   3   2 -13    1.27    1.05
   3   2 -12    2.79    1.10
   3   2 -11   23.71    3.85
   3   2 -10   -2.56    1.84
   3   2  -9   10.99    2.48
   3   2  -8   -3.50    2.13
   3   2  -7   -2.77    2.14
   3   2  -6   19.37    2.77
   3   2  -5   -1.20    1.53
   3   2  -4   28.51    3.34
   3   2  -3   73.01    5.12
   3   2  -2   53.26    4.19
   3   2  -2   47.45    2.04
   3   2  -2   48.72    3.78
   3   2  -1    1.29    0.84
   3   2  -1    1.23    0.94
   3   2   0   42.37    3.35
   3   2   0   42.04    3.73
   3   2   1   60.04    3.76
   3   2   1   61.79    4.65
   3   2   2   -1.11    0.94
   3   2   2    0.29    0.62
   3   2   3   33.71    3.75
   3   2   3   28.79    2.22
   3   2   4    2.61    1.48
   3   2   4    0.55    0.49
   3   2   5    6.77    2.22
   3   2   5    2.77    0.68
   3   2   6    7.48    2.55
   3   2   6    1.55    0.34
   3   2   7    5.23    0.81
   3   2   8    2.07    0.70
   3   3 -18    2.56    2.41
   3   3 -17    0.44    1.60
   3   3 -16    0.59    1.29
   3   3 -15    0.64    1.63
   3   3 -14   -1.08    2.09
   3   3 -14    4.01    1.56
   3   3 -13   20.42    3.77
   3   3 -13   15.88    2.76
   3   3 -12   -2.10    1.94
   3   3 -12    0.47    0.68
   3   3 -11   -0.20    1.66
   3   3 -10   95.69    7.44
   3   3  -9   87.92    6.97
   3   3  -8   12.17    2.78
   3   3  -7   23.62    3.65
   3   3  -6   37.92    4.34
   3   3  -5    7.94    1.94
   3   3  -4    1.01    0.31
   3   3  -4    1.23    0.94
   3   3  -3   16.31    1.60
   3   3  -3   15.67    2.55
   3   3  -2    2.62    1.46
   3   3  -2   -0.05    0.35
   3   3  -2    0.90    0.39
   3   3  -1    9.66    1.27
   3   3  -1   11.94    2.02
   3   3   0   34.96    3.18
   3   3   0   31.77    3.35
   3   3   1   18.68    2.63
   3   3   1   21.77    2.38
   3   3   2   24.90    3.18
   3   3   2   29.75    2.65
   3   3   3    0.75    1.06
   3   3   3    3.50    0.98
   3   3   4    4.97    1.65
   3   3   4    0.39    0.57
   3   3   5    0.45    1.16
   3   3   5    0.34    0.43
   3   3   6   12.39    2.69
   3   3   6    8.08    0.81
   3   3   7    8.63    2.80
   3   3   8    5.39    2.42
   3   3   9   58.01    3.42
   3   4 -18    0.16    1.34
   3   4 -17    0.37    1.32
   3   4 -16    2.95    1.98
   3   4 -15   -0.10    1.18
   3   4 -14    9.27    2.55
   3   4 -13    0.63    1.21
   3   4 -12   22.70    4.09
   3   4 -12   16.19    2.53
   3   4 -11    5.11    2.29
   3   4 -11    4.81    1.48
   3   4 -10   62.22    6.20
   3   4 -10   59.17    4.23
   3   4  -9    7.21    2.45
   3   4  -9    4.79    1.19
   3   4  -8    5.97    2.15
   3   4  -7    3.66    1.85
   3   4  -6   14.74    2.62
   3   4  -5   88.28    6.26
   3   4  -5   78.86    3.39
   3   4  -4    8.57    1.05
   3   4  -4   11.45    2.41
   3   4  -3    0.36    0.92
   3   4  -3   -0.21    0.40
   3   4  -2    8.73    0.99
   3   4  -2    8.22    1.74
   3   4  -1   19.12    1.46
   3   4  -1   19.20    2.55
   3   4   0   30.93    3.08
   3   4   0   26.65    1.89
   3   4   1   63.30    4.22
   3   4   2    0.97    0.93
   3   4   2    2.99    1.06
   3   4   3   -2.24    1.73
   3   4   3    0.30    0.62
   3   4   4   -1.81    1.44
   3   4   4    0.73    0.76
   3   4   5   32.05    2.20
   3   4   5   34.06    4.30
   3   4   6    3.41    2.00
   3   4   6    0.39    0.36
   3   4   7   31.17    4.29
   3   4   8    4.14    2.22
   3   4   9    3.92    2.56
   3   5 -18   -1.76    1.84
   3   5 -17   -0.50    1.23
   3   5 -16   -1.32    1.72
   3   5 -15    3.64    1.79
   3   5 -14    0.12    1.29
   3   5 -13   21.49    4.40
   3   5 -12    4.64    2.35
   3   5 -11    0.23    1.14
   3   5 -10    7.20    2.27
   3   5  -9    7.46    2.35
   3   5  -9    8.64    1.50
   3   5  -8    4.59    2.20
   3   5  -8    3.84    0.98
   3   5  -7   14.00    1.48
   3   5  -7   14.40    2.94
   3   5  -6   19.48    1.56
   3   5  -6   23.36    3.53
   3   5  -5    9.78    0.97
   3   5  -5   17.82    3.03
   3   5  -4    0.06    0.24
   3   5  -4    0.65    1.16
   3   5  -3   32.70    3.78
   3   5  -3   24.62    1.12
   3   5  -2    0.06    0.13
   3   5  -2    0.43    0.93
   3   5  -1    0.64    0.85
   3   5  -1   -0.11    0.19
   3   5   0    1.10    1.03
   3   5   0    0.49    0.35
   3   5   1    1.73    0.89
   3   5   1    1.80    0.59
   3   5   2   -0.66    0.94
   3   5   3    8.02    1.87
   3   5   3   11.04    1.66
   3   5   4   41.63    3.04
   3   5   4   50.60    4.96
   3   5   5    5.48    1.63
   3   5   5    7.99    1.24
   3   5   6    2.45    1.14
   3   5   6    5.71    0.97
   3   5   7   12.29    3.01
   3   5   8   14.65    3.00
   3   5   9   21.39    3.90
   3   5  10    2.01    2.37
   3   6 -17    0.64    1.58
   3   6 -16    0.27    2.37
   3   6 -15   13.16    3.95
   3   6 -14   10.81    3.26
   3   6 -13   32.46    5.12
   3   6 -12    5.32    2.33
   3   6 -11   -0.84    1.50
   3   6 -10    1.10    1.70
   3   6  -9   83.84    7.26
   3   6  -8    5.03    2.19
   3   6  -7    6.28    2.07
   3   6  -6   -0.61    1.29
   3   6  -5    5.01    1.53
   3   6  -4    1.01    1.04
   3   6  -3    6.36    1.49
   3   6  -2   11.48    2.17
   3   6  -1   21.25    2.78
   3   6   0    0.61    1.00
   3   6   4   15.00    2.65
   3   6   5   11.78    2.20
   3   6   6    0.66    1.34
   3   6   6    1.02    0.51
   3   6   7   12.61    3.01
   3   6   8   16.46    3.34
   3   6   9   15.45    3.19
   3   6  10   -1.79    1.41
   3   6  11    3.53    2.43
   3   7 -17    2.18    1.58
   3   7 -16   13.69    3.83
   3   7 -15    2.41    1.91
   3   7 -14    0.77    1.43
   3   7 -13   11.10    2.98
   3   7 -12   32.68    4.96
   3   7 -11    2.05    2.11
   3   7 -10    8.04    2.45
   3   7  -9    5.94    2.32
   3   7  -8   15.06    3.09
   3   7  -7    6.14    1.80
   3   7  -6   -1.69    2.06
   3   7  -5    5.39    1.92
   3   7  -4   25.01    3.46
   3   7  -3   -0.95    1.51
   3   7   5    2.31    1.12
   3   7   6    7.61    1.64
   3   7   7    2.75    1.65
   3   7   8    2.90    1.54
   3   7   9    0.46    1.46
   3   7  10    5.19    2.27
   3   7  11    0.98    1.43
   3   7  12    5.08    2.90
   3   8 -16    0.98    1.89
   3   8 -15    2.86    2.16
   3   8 -14   12.04    3.88
   3   8 -13   15.82    4.04
   3   8 -12    7.86    2.83
   3   8 -11    0.19    1.60
   3   8 -10    3.16    1.71
   3   8  -9   -0.18    1.12
   3   8  -8   26.81    4.19
   3   8  -7    2.36    1.63
   3   8  -6   11.44    2.59
   3   8  -5   -1.09    1.45
   3   8   6   -1.10    2.12
   3   8   7   -2.49    2.09
   3   8   8   24.05    4.09
   3   8   9   30.96    4.72
   3   8  10    2.39    2.41
   3   8  11    4.06    1.98
   3   8  12    8.47    3.01
   3   8  13    5.36    2.68
   3   9 -15    6.84    2.88
   3   9 -14   -1.79    2.07
   3   9 -13    3.72    2.25
   3   9 -12    0.85    1.32
   3   9 -11   -0.54    1.88
   3   9 -10    4.02    2.13
   3   9  -9    2.67    1.22
   3   9  -8   -1.14    1.78
   3   9  -7    4.94    2.01
   3   9   7   43.85    5.39
   3   9   8    8.07    2.27
   3   9   9   -2.23    1.93
   3   9  10    0.37    1.24
   3   9  11   -1.52    1.25
   3   9  12   -0.10    1.52
   3   9  13    4.26    2.17
   3   9  14    5.41    2.56
   3  10 -15   -0.81    1.55
   3  10 -14    2.13    2.71
   3  10 -13    0.77    1.41
   3  10 -12    2.95    2.08
   3  10 -11    3.39    1.86
   3  10 -10    1.90    1.94
   3  10  -9   -0.90    1.56
   3  10  -8   17.55    3.44
   3  10   8    3.80    1.76
   3  10   9    0.38    1.47
   3  10  10    3.81    1.96
   3  10  11    0.21    1.47
   3  10  12    0.91    1.32
   3  10  13    2.67    2.06
   3  10  14    4.58    2.48
   3  11 -14    4.00    3.05
   3  11 -13   -1.67    1.76
   3  11 -12   -0.28    1.42
   3  11 -11    0.65    1.42
   3  11 -10   -0.50    1.52
   3  11  -9    2.68    1.75
   3  11   8    1.19    1.47
   3  11   9   -0.16    1.17
   3  11  10   -0.70    1.92
   3  11  11    0.06    1.22
   3  11  12    0.69    1.56
   3  11  13   -0.48    1.49
   3  11  14   -1.77    1.76
   3  11  15    7.56    3.89
   3  12 -13    2.73    1.69
   3  12 -12    1.71    1.80
   3  12 -11   -1.60    1.88
   3  12 -10    1.47    1.82
   3  12   9   -1.32    2.03
   3  12  10    8.99    3.15
   3  12  11   -1.79    1.62
   3  12  12   -4.30    2.24
   3  12  13   -0.13    2.21
   3  12  14    0.69    2.33
   3  12  15    8.12    3.69
   3  13 -12   -0.85    2.05
   3  13 -11    0.72    1.53
   3  13 -10   -0.71    2.04
   3  13   9   -4.67    2.19
   3  13  10    0.02    2.04
   3  13  11    1.51    1.75
   3  13  12    0.18    1.25
   3  13  13    0.00    1.45
   3  13  14    2.37    2.10
   3  14  10   -2.25    1.91
   3  14  11    1.08    1.40
   3  14  12    0.89    1.32
   3  15  10   -4.36    2.43
   3  15  11   -3.95    2.34
   4 -17   2    3.03    1.86
   4 -17   3    0.84    1.04
   4 -16  -2   -0.66    1.24
   4 -16  -1   -1.28    0.98
   4 -16   0    4.02    2.08
   4 -16   1    2.62    1.46
   4 -16   2    4.47    2.10
   4 -16   3    3.70    1.74
   4 -16   4    0.96    1.06
   4 -15  -4    0.80    1.12
   4 -15  -3   -1.61    2.16
   4 -15  -2   -0.87    1.55
   4 -15  -1    3.25    1.17
   4 -15   0    5.97    2.32
   4 -15   1    1.28    1.21
   4 -15   2   -0.28    0.89
   4 -15   3    3.27    1.91
   4 -15   4    8.19    2.51
   4 -15   8   10.37    3.12
   4 -14  -7   -0.07    1.83
   4 -14  -6    0.15    1.83
   4 -14  -5   -0.75    1.26
   4 -14  -4   -2.21    1.91
   4 -14  -3   -0.47    1.65
   4 -14  -2   -1.78    1.87
   4 -14  -1   -2.10    1.80
   4 -14   0    3.48    1.57
   4 -14   1   -1.06    0.94
   4 -14   2    4.91    1.83
   4 -14   3    2.31    1.41
   4 -14   4   -0.59    1.16
   4 -14   7   13.11    3.22
   4 -14   8   -0.09    1.45
   4 -14   9    4.54    2.38
   4 -13  -9   -0.41    1.96
   4 -13  -8   -2.10    2.33
   4 -13  -7   -0.84    1.53
   4 -13  -6    0.12    1.45
   4 -13  -5    0.04    1.07
   4 -13  -4   -0.89    1.40
   4 -13  -3   -0.20    1.56
   4 -13  -2   -1.06    1.57
   4 -13  -1    1.15    1.04
   4 -13   1   -1.40    1.28
   4 -13   2   -1.10    1.22
   4 -13   3    1.25    0.77
   4 -13   4    0.88    0.98
   4 -13   6   -3.18    1.73
   4 -13   7    2.61    1.77
   4 -13   8   -0.23    1.11
   4 -13   9    0.06    1.27
   4 -13  10    0.32    1.31
   4 -12 -10    0.18    1.18
   4 -12  -9   -0.69    1.09
   4 -12  -8    2.99    1.71
   4 -12  -7   -0.53    1.26
   4 -12  -6    3.45    1.48
   4 -12  -5    0.21    1.13
   4 -12  -4    0.11    1.30
   4 -12  -3    8.05    2.57
   4 -12  -2    0.74    1.05
   4 -12  -1    4.63    1.90
   4 -12   0    0.63    0.84
   4 -12   2    3.39    1.50
   4 -12   3   -0.13    0.98
   4 -12   4    2.60    1.20
   4 -12   5    0.87    0.93
   4 -12   5   -0.79    1.65
   4 -12   6    1.35    0.97
   4 -12   7    7.50    2.44
   4 -12   8    5.80    1.96
   4 -12   9    3.21    1.88
   4 -12  10    0.53    1.32
   4 -12  11   -0.47    1.11
   4 -11 -11    3.32    1.86
   4 -11 -10    6.32    3.05
   4 -11  -9    1.70    1.58
   4 -11  -8    9.59    2.86
   4 -11  -7    1.45    1.31
   4 -11  -6    4.52    1.64
   4 -11  -5    2.60    1.59
   4 -11  -4    1.03    1.32
   4 -11  -3   -0.58    1.35
   4 -11  -2    1.88    1.48
   4 -11  -1   -0.12    0.98
   4 -11   0   11.39    2.61
   4 -11   1    2.60    1.42
   4 -11   4    0.15    0.78
   4 -11   4    0.53    1.12
   4 -11   5    2.08    0.80
   4 -11   5    1.17    1.01
   4 -11   6    2.29    1.13
   4 -11   7   -0.52    1.44
   4 -11   8   17.26    3.69
   4 -11   9    3.98    1.78
   4 -11  10   10.58    3.00
   4 -11  11    1.57    1.43
   4 -11  12    4.57    2.43
   4 -10 -12    2.43    2.07
   4 -10 -11    5.72    2.83
   4 -10 -10   12.41    3.32
   4 -10  -9    3.41    1.95
   4 -10  -8    2.07    2.02
   4 -10  -7    4.98    2.09
   4 -10  -6   21.65    3.94
   4 -10  -5    1.45    1.59
   4 -10  -4    1.95    1.93
   4 -10  -3   -0.08    1.38
   4 -10  -2    1.91    1.30
   4 -10  -1    0.29    0.88
   4 -10   0    0.48    1.09
   4 -10   1    3.42    1.36
   4 -10   2    0.51    0.88
   4 -10   3   -1.09    1.34
   4 -10   4   -0.36    1.08
   4 -10   5   -0.91    1.01
   4 -10   5   -0.90    1.36
   4 -10   6   -0.77    1.46
   4 -10   7    3.25    1.78
   4 -10   8    2.21    1.51
   4 -10   9   -2.26    1.60
   4 -10  10    0.94    1.25
   4 -10  11    3.84    2.13
   4 -10  12    6.69    2.80
   4 -10  13    0.58    1.55
   4  -9 -13    2.17    1.71
   4  -9 -12    4.00    2.46
   4  -9 -11    8.20    2.90
   4  -9 -10    2.62    2.53
   4  -9  -9    4.83    2.35
   4  -9  -8    2.46    1.93
   4  -9  -7    4.20    2.29
   4  -9  -6    4.26    2.16
   4  -9  -5    7.47    2.33
   4  -9  -4   16.30    3.25
   4  -9  -3    5.27    2.08
   4  -9  -2    0.60    1.20
   4  -9  -1   14.88    3.11
   4  -9   0   35.39    4.35
   4  -9   1   12.08    2.76
   4  -9   2   -1.29    1.27
   4  -9   3    3.26    1.18
   4  -9   3    4.72    1.53
   4  -9   4    0.40    0.80
   4  -9   5    1.63    1.29
   4  -9   6    1.89    1.25
   4  -9   7    2.43    1.52
   4  -9   8    0.08    0.99
   4  -9   9   -0.26    0.98
   4  -8 -14   -1.41    1.69
   4  -8 -13   -0.91    1.75
   4  -8 -12    1.55    1.38
   4  -8 -11   -3.02    2.65
   4  -8 -10   -2.48    1.64
   4  -8  -9   -3.37    2.23
   4  -8  -8   -5.28    2.69
   4  -8  -7    0.94    1.05
   4  -8  -6    7.57    2.69
   4  -8  -5   13.64    3.34
   4  -8  -4    1.84    1.66
   4  -8  -3    6.67    2.27
   4  -8  -2    7.42    2.29
   4  -8  -1   18.83    3.20
   4  -8   0   28.46    3.77
   4  -8   1   -0.20    0.87
   4  -8   2   16.57    2.69
   4  -8   2   16.81    2.47
   4  -8   3   -0.87    1.57
   4  -8   3   -1.37    1.08
   4  -8   4    0.99    0.95
   4  -8   5    0.93    1.10
   4  -8   6   12.50    2.66
   4  -8   7    1.35    1.20
   4  -7 -14    1.22    1.24
   4  -7 -13    6.87    2.37
   4  -7 -12    7.93    2.88
   4  -7 -11    0.14    1.18
   4  -7 -10    8.84    2.85
   4  -7  -9   10.72    2.84
   4  -7  -8    0.90    1.41
   4  -7  -7   -1.21    1.62
   4  -7  -6   -2.99    1.99
   4  -7  -5    4.17    1.23
   4  -7  -4    3.00    1.04
   4  -7  -3    5.01    2.15
   4  -7  -2    1.02    1.47
   4  -7  -1    5.99    1.91
   4  -7   0   31.41    3.82
   4  -7   1    1.39    1.04
   4  -7   1    0.07    0.87
   4  -7   2    8.21    1.97
   4  -7   2   11.06    2.02
   4  -7   3   -0.54    0.91
   4  -7   3   -0.37    0.82
   4  -7   4   49.99    4.57
   4  -7   4   59.80    4.93
   4  -7   5    3.88    1.57
   4  -6 -15   -0.79    1.87
   4  -6 -14    2.54    1.34
   4  -6 -13   23.78    4.25
   4  -6 -12   -1.41    1.95
   4  -6 -11    6.60    2.68
   4  -6 -10    2.89    1.52
   4  -6  -9    1.87    1.08
   4  -6  -8    1.67    1.26
   4  -6  -7    2.30    1.18
   4  -6  -6   -0.02    1.12
   4  -6  -5    0.47    1.42
   4  -6  -4   -2.30    1.79
   4  -6  -3    5.21    1.63
   4  -6  -2   22.31    3.43
   4  -6  -1   43.36    4.51
   4  -6   0    1.01    1.30
   4  -6   1   55.78    4.81
   4  -6   1   52.99    3.76
   4  -6   2   42.11    4.07
   4  -6   2   44.52    3.73
   4  -6   3   15.25    2.39
   4  -6   3   18.05    2.60
   4  -6   4    3.69    1.32
   4  -6   4    3.51    1.36
   4  -5 -15   16.63    3.94
   4  -5 -14    3.14    2.19
   4  -5 -13   -2.36    1.64
   4  -5 -12    0.40    1.50
   4  -5 -11   10.69    3.08
   4  -5 -10    1.22    1.56
   4  -5  -9    2.12    1.53
   4  -5  -8    8.51    2.40
   4  -5  -7   17.84    3.42
   4  -5  -6   39.61    4.85
   4  -5  -5    2.31    1.57
   4  -5  -4    1.57    1.14
   4  -5  -3   25.93    3.65
   4  -5  -2   65.55    5.43
   4  -5  -1   -1.31    1.74
   4  -5   0    5.29    2.17
   4  -5   1   32.96    3.62
   4  -5   1   39.99    3.08
   4  -5   2    1.78    1.24
   4  -5   2    1.55    0.94
   4  -5   3   14.68    2.26
   4  -5   3   14.49    2.18
   4  -5   4   -0.67    0.93
   4  -5   5    8.93    1.66
   4  -4 -16    2.28    1.86
   4  -4 -15    4.16    2.34
   4  -4 -14    1.86    1.72
   4  -4 -13    9.61    2.97
   4  -4 -12    1.21    1.26
   4  -4 -11    4.13    2.25
   4  -4 -10    5.52    2.53
   4  -4  -9    6.38    2.42
   4  -4  -8   15.39    3.21
   4  -4  -7    0.42    1.32
   4  -4  -6   60.45    5.67
   4  -4  -5    8.81    2.42
   4  -4  -4    3.08    1.83
   4  -4  -3    7.36    2.28
   4  -4  -2   11.11    2.31
   4  -4  -1   10.47    1.97
   4  -4   0   22.88    3.02
   4  -4   0   25.56    2.10
   4  -4   1   18.41    2.69
   4  -4   1   24.08    2.29
   4  -4   2    1.83    1.06
   4  -4   2    0.86    0.99
   4  -4   3    6.44    1.68
   4  -4   4    0.17    0.65
   4  -4   5   -0.94    0.88
   4  -3 -16    3.88    2.36
   4  -3 -15    3.45    1.97
   4  -3 -14    4.30    2.88
   4  -3 -13    2.21    2.07
   4  -3 -12    2.54    1.75
   4  -3 -11    4.84    2.42
   4  -3 -10    8.16    2.70
   4  -3  -9    6.97    2.34
   4  -3  -8   10.79    2.94
   4  -3  -7    0.86    1.93
   4  -3  -6    2.51    1.90
   4  -3  -5    4.58    2.00
   4  -3  -4    0.98    1.37
   4  -3  -3   23.79    3.47
   4  -3  -2    1.26    1.21
   4  -3  -1    1.20    1.23
   4  -3   0    1.35    1.22
   4  -3   0   -0.33    0.44
   4  -3   1   -1.53    1.19
   4  -3   1    0.99    0.70
   4  -3   2   -1.60    1.09
   4  -3   3    2.52    1.28
   4  -3   4    6.40    1.45
   4  -3   5   14.51    1.90
   4  -3   6   -0.62    0.70
   4  -2 -16   -0.05    2.09
   4  -2 -15    0.70    2.04
   4  -2 -14    3.97    2.63
   4  -2 -13    3.13    2.08
   4  -2 -12   13.81    3.47
   4  -2 -11    7.96    2.88
   4  -2 -10    5.10    2.49
   4  -2  -9    8.54    2.84
   4  -2  -8   18.91    3.58
   4  -2  -7   95.23    7.26
   4  -2  -6   28.28    4.08
   4  -2  -5    3.12    1.99
   4  -2  -4    5.43    2.23
   4  -2  -3   85.16    6.02
   4  -2  -2   26.61    3.46
   4  -2  -1   11.17    2.30
   4  -2   0    1.02    0.85
   4  -2   0    0.01    0.43
   4  -2   1    1.13    1.07
   4  -2   2    0.22    0.87
   4  -2   3   21.14    2.39
   4  -2   4    1.71    0.94
   4  -2   5    0.37    0.51
   4  -1 -16    2.22    2.05
   4  -1 -15    2.20    2.29
   4  -1 -14    6.77    2.51
   4  -1 -13    3.19    2.13
   4  -1 -12   10.15    2.91
   4  -1 -11    2.67    1.72
   4  -1 -10    1.75    1.79
   4  -1  -9    2.46    1.72
   4  -1  -8    5.01    2.34
   4  -1  -7    5.70    2.26
   4  -1  -6   45.63    4.91
   4  -1  -5    0.79    1.41
   4  -1  -4   -0.50    1.26
   4  -1  -3    1.29    1.30
   4  -1  -2   16.20    2.80
   4  -1  -1   11.52    2.44
   4  -1   0   13.00    2.19
   4  -1   1    7.44    1.75
   4  -1   2   43.88    3.57
   4  -1   3    0.27    0.62
   4  -1   4    0.00    0.77
   4  -1   5    1.07    0.76
   4   0 -16    7.00    2.65
   4   0 -15    2.48    1.48
   4   0 -14    2.78    1.65
   4   0 -13    1.49    1.71
   4   0 -12    2.46    2.05
   4   0 -11    2.02    1.91
   4   0 -10   -0.99    1.61
   4   0  -9    0.29    1.17
   4   0  -8   15.37    3.46
   4   0  -7   -0.60    1.26
   4   0  -6    2.05    1.30
   4   0  -6   -1.21    1.57
   4   0  -5    1.82    1.47
   4   0  -5    1.02    1.33
   4   0  -4    9.13    2.20
   4   0  -4    5.94    2.08
   4   0  -3    2.83    1.91
   4   0  -3    1.13    1.35
   4   0  -2    9.56    2.37
   4   0  -2   11.06    2.53
   4   0  -1    2.29    1.50
   4   0   0    6.52    1.75
   4   0   1    1.81    1.11
   4   0   2   19.95    2.46
   4   0   3    0.22    0.97
   4   0   4   -0.13    0.56
   4   0   5    1.32    0.78
   4   1 -16    0.61    1.45
   4   1 -15    4.69    2.38
   4   1 -14    6.74    2.57
   4   1 -13    1.71    1.57
   4   1 -12    7.91    2.56
   4   1 -11    4.51    2.21
   4   1 -10   -1.09    1.46
   4   1  -9   -0.60    1.40
   4   1  -8    2.66    1.61
   4   1  -7    3.51    1.24
   4   1  -7    3.29    1.64
   4   1  -6   44.02    3.57
   4   1  -6   57.60    5.47
   4   1  -5    2.08    1.16
   4   1  -5    0.44    1.46
   4   1  -4    1.01    1.02
   4   1  -4    0.88    1.26
   4   1  -3    1.47    1.48
   4   1  -3    1.00    1.00
   4   1  -2   15.70    2.67
   4   1  -2   13.57    2.52
   4   1  -1   13.33    2.66
   4   1  -1    9.14    1.85
   4   1   0   10.23    2.59
   4   1   0   12.27    2.18
   4   1   1    9.81    2.59
   4   1   1    5.06    1.64
   4   1   2   43.56    5.02
   4   1   2   46.17    3.67
   4   1   3    7.73    2.70
   4   1   3    2.14    1.16
   4   1   4    1.42    0.92
   4   1   5   -0.11    0.48
   4   2 -16    0.30    1.43
   4   2 -15   -0.96    1.91
   4   2 -14    3.00    2.48
   4   2 -13    5.30    2.65
   4   2 -12   15.08    3.54
   4   2 -11    5.27    2.30
   4   2 -10    1.25    1.47
   4   2  -9    1.95    1.52
   4   2  -8   14.01    2.95
   4   2  -7   89.95    7.08
   4   2  -7   82.49    5.08
   4   2  -6   20.98    2.68
   4   2  -6   25.41    3.62
   4   2  -5   -0.93    1.17
   4   2  -5   -1.37    1.14
   4   2  -4    0.81    0.79
   4   2  -4    3.31    1.59
   4   2  -3   85.42    6.12
   4   2  -3   83.61    5.67
   4   2  -2   21.00    3.05
   4   2  -2   25.79    3.41
   4   2  -1    5.59    1.77
   4   2  -1    7.11    1.76
   4   2   0    0.59    1.26
   4   2   0    1.80    1.37
   4   2   1    1.51    1.66
   4   2   1   -0.17    0.73
   4   2   2   -0.39    1.08
   4   2   2    0.80    0.98
   4   2   3   30.57    4.44
   4   2   3   30.44    2.82
   4   2   4    1.04    1.70
   4   2   4    1.93    1.09
   4   2   5    2.21    2.60
   4   2   5    0.98    0.68
   4   3 -16    4.22    2.83
   4   3 -15    1.01    1.64
   4   3 -14    3.73    2.24
   4   3 -13    1.68    1.75
   4   3 -12    1.79    1.27
   4   3 -11    1.84    1.87
   4   3 -10    5.13    2.04
   4   3  -9    7.39    2.40
   4   3  -8    7.20    2.40
   4   3  -7    0.70    1.15
   4   3  -6   -0.39    1.56
   4   3  -5   -1.80    1.49
   4   3  -5   -1.45    1.95
   4   3  -4   -0.76    1.33
   4   3  -4   -2.98    2.24
   4   3  -3   19.92    2.85
   4   3  -3   21.73    3.24
   4   3  -2    0.14    1.28
   4   3  -2   -1.25    1.35
   4   3  -1   -1.99    1.48
   4   3  -1   -1.06    1.49
   4   3   0   -1.35    1.37
   4   3   0   -1.18    1.53
   4   3   1    0.55    1.38
   4   3   1   -0.23    0.99
   4   3   2    3.14    1.79
   4   3   2    0.89    0.94
   4   3   3    0.52    1.62
   4   3   3    1.80    0.89
   4   3   4    7.15    2.77
   4   3   4    5.27    1.22
   4   3   5   17.72    3.64
   4   3   6    2.13    2.22
   4   3   7   21.52    4.17
   4   4 -15    6.16    3.13
   4   4 -14   -0.81    1.54
   4   4 -13    7.36    2.40
   4   4 -12   -2.92    2.51
   4   4 -11    0.83    1.52
   4   4 -10    0.99    1.16
   4   4  -9    4.63    2.14
   4   4  -8   10.76    2.64
   4   4  -7   -2.36    2.15
   4   4  -6   68.10    6.13
   4   4  -5    8.67    2.69
   4   4  -4    7.57    2.38
   4   4  -3    9.13    2.43
   4   4  -2    9.20    1.99
   4   4  -2   14.61    2.86
   4   4  -1    8.06    1.89
   4   4  -1   12.60    2.52
   4   4   0   21.84    3.28
   4   4   0   28.44    3.38
   4   4   1   20.11    3.39
   4   4   1   20.50    2.65
   4   4   2   -0.40    1.47
   4   4   2   -1.03    1.10
   4   4   3    6.88    2.10
   4   4   3    4.75    1.03
   4   4   4    0.87    1.28
   4   4   4   -0.33    0.74
   4   4   5   -0.20    1.40
   4   4   6   13.77    3.29
   4   4   7    8.89    2.99
   4   4   8    4.01    2.84
   4   5 -15   17.85    4.13
   4   5 -14    2.44    1.81
   4   5 -13    0.33    1.35
   4   5 -12    0.55    1.34
   4   5 -11    8.18    2.59
   4   5 -10    0.35    1.39
   4   5  -9   10.74    3.18
   4   5  -8   10.68    3.02
   4   5  -7   18.22    3.49
   4   5  -6   41.51    5.01
   4   5  -5    4.13    2.34
   4   5  -4    3.33    1.85
   4   5  -3   28.43    3.98
   4   5  -2   67.63    5.80
   4   5  -1    0.31    1.11
   4   5   0    1.39    1.06
   4   5   0    4.24    1.67
   4   5   1   36.01    3.74
   4   5   1   33.76    4.46
   4   5   2    0.00    1.04
   4   5   2    0.68    0.86
   4   5   3   11.24    2.68
   4   5   3   13.56    2.05
   4   5   4    1.29    1.33
   4   5   4    0.61    0.83
   4   5   5   10.85    2.65
   4   5   6   19.72    3.73
   4   5   7   33.08    5.02
   4   5   8    4.19    2.43
   4   5   9    6.65    2.78
   4   5  10   15.01    3.69
   4   6 -15    2.57    2.39
   4   6 -14    4.23    2.56
   4   6 -13   24.87    4.47
   4   6 -12    3.78    2.52
   4   6 -11    5.48    2.28
   4   6 -10    5.63    2.65
   4   6  -9    2.03    1.53
   4   6  -8    4.98    2.06
   4   6  -7    7.77    2.50
   4   6  -6    2.95    2.05
   4   6  -5    0.46    1.05
   4   6  -4   -1.04    1.35
   4   6  -3   10.75    2.37
   4   6  -2   21.90    3.52
   4   6  -1   46.66    4.72
   4   6   0    1.93    1.65
   4   6   1   57.29    4.88
   4   6   1   50.23    5.30
   4   6   2   46.49    4.18
   4   6   2   42.37    5.05
   4   6   3   16.65    2.96
   4   6   3   18.02    2.51
   4   6   4    2.18    1.33
   4   6   4    3.22    1.35
   4   6   5   34.94    4.77
   4   6   6    9.28    2.63
   4   6   7    6.35    2.76
   4   6   8    0.88    1.75
   4   6   9   18.41    4.09
   4   6  10    4.07    2.69
   4   6  11    6.51    3.09
   4   7 -14   -0.64    1.59
   4   7 -13    9.04    3.25
   4   7 -12   11.10    3.57
   4   7 -11    1.78    1.94
   4   7 -10    8.11    3.07
   4   7  -9   10.50    3.13
   4   7  -8    4.18    2.18
   4   7  -7    2.79    2.04
   4   7  -6    0.85    1.10
   4   7  -5    6.43    2.26
   4   7  -4    1.01    1.26
   4   7  -3   -0.60    1.27
   4   7  -2   -1.00    0.98
   4   7  -1    1.85    1.41
   4   7   0   32.15    3.85
   4   7   1   -0.24    0.87
   4   7   2    9.26    2.15
   4   7   3   -1.73    2.12
   4   7   3    0.60    1.05
   4   7   4   58.71    4.58
   4   7   4   59.17    6.23
   4   7   5    0.62    1.55
   4   7   6   20.31    3.98
   4   7   7   -0.25    1.47
   4   7   8    1.75    1.62
   4   7   9    9.29    3.00
   4   7  10    6.04    2.95
   4   7  11    4.10    3.13
   4   7  12    8.48    3.58
   4   8 -13    7.64    3.28
   4   8 -12    6.99    2.75
   4   8 -11    0.79    1.72
   4   8 -10    0.94    1.55
   4   8  -9    4.23    2.15
   4   8  -8   -0.31    1.36
   4   8  -7    1.24    1.41
   4   8  -6    4.06    2.01
   4   8  -5   11.28    2.99
   4   8  -4    0.02    1.25
   4   8  -3    9.83    2.60
   4   8  -2    4.58    1.48
   4   8  -1   15.38    2.97
   4   8   0   29.76    3.91
   4   8   1    0.92    1.17
   4   8   2   19.65    2.96
   4   8   3   -0.69    0.94
   4   8   4    2.96    1.59
   4   8   4    0.93    1.12
   4   8   5   -0.74    2.03
   4   8   6    9.05    2.79
   4   8   7    2.08    1.90
   4   8   8    0.92    1.91
   4   8   9    0.52    1.33
   4   8  10   10.05    3.17
   4   8  11    2.18    1.84
   4   8  12   14.08    4.00
   4   9 -13    0.12    1.59
   4   9 -12    3.27    1.56
   4   9 -11    1.96    2.11
   4   9 -10   -0.88    1.35
   4   9  -9    2.72    2.50
   4   9  -8    2.44    1.54
   4   9  -7    1.91    1.57
   4   9  -6    0.07    1.80
   4   9  -5    6.21    2.45
   4   9  -4   14.89    2.98
   4   9  -3    5.44    2.00
   4   9  -2   -0.40    1.76
   4   9  -1   16.80    3.20
   4   9   0   34.80    4.37
   4   9   1   12.66    2.60
   4   9   2   -1.94    1.52
   4   9   3    4.34    1.32
   4   9   5   -1.43    1.95
   4   9   6   -0.96    1.54
   4   9   7    0.25    1.34
   4   9   8   -0.09    1.19
   4   9   9   -2.45    1.83
   4   9  10    0.88    1.97
   4   9  11    4.55    2.44
   4   9  12    3.35    2.75
   4   9  13    4.40    2.88
   4  10 -12   -2.01    2.03
   4  10 -11    0.13    1.87
   4  10 -10    6.86    2.92
   4  10  -9   -0.97    2.20
   4  10  -8   -1.12    1.76
   4  10  -7    4.38    1.93
   4  10  -6   23.89    4.26
   4  10  -5    0.89    1.57
   4  10  -4   -1.07    2.04
   4  10  -3   -0.86    1.14
   4  10  -2    2.46    1.31
   4  10  -1   -0.43    1.36
   4  10   0    0.38    0.90
   4  10   1    3.77    1.79
   4  10   2    1.65    0.88
   4  10   5   -1.32    1.96
   4  10   6   -1.41    1.97
   4  10   7   -3.30    2.66
   4  10   8    0.89    2.40
   4  10   9    0.51    1.39
   4  10  10   -1.86    1.38
   4  10  11   -0.69    1.50
   4  10  12    4.49    2.42
   4  10  13    5.42    3.00
   4  11 -11    1.40    1.35
   4  11 -10    5.92    2.48
   4  11  -9    1.70    2.14
   4  11  -8    5.88    2.55
   4  11  -7    4.32    2.33
   4  11  -6    2.79    1.42
   4  11  -5    1.76    1.31
   4  11  -4   -0.25    1.15
   4  11  -3    1.18    1.35
   4  11  -2   -1.20    1.21
   4  11   6    0.22    1.59
   4  11   7   -3.00    2.20
   4  11   8   13.87    3.52
   4  11   9    2.80    1.27
   4  11  10   11.05    3.23
   4  11  11   -0.95    1.58
   4  11  12    1.53    2.45
   4  12 -10    1.38    1.44
   4  12  -9    3.79    2.66
   4  12  -8    2.23    1.78
   4  12  -7   -0.36    2.22
   4  12  -6    3.31    1.68
   4  12  -5   -0.78    1.99
   4  12  -4   -1.48    1.84
   4  12   7   12.76    3.65
   4  12   8    7.80    3.27
   4  12   9    8.11    3.01
   4  12  10    1.79    2.01
   4  12  11   -0.43    1.45
   4  13  -9    4.31    2.71
   4  13  -8   -0.69    1.45
   4  13  -7    1.25    1.70
   4  13  -6   -1.28    1.73
   4  13  -5   -0.05    1.50
   4  13   7    3.15    1.53
   4  13   8   -1.03    1.84
   4  13   9   -0.37    1.47
   4  14  -7   -2.95    2.07
   4  14  -6   -3.24    2.05
   5 -15   1    1.30    0.92
   5 -15   2    2.23    1.55
   5 -14   1    2.46    1.36
   5 -14   2   -3.25    1.69
   5 -13  -4    0.34    1.57
   5 -13  -3    1.04    1.24
   5 -13  -2    2.87    1.89
   5 -13  -1    2.42    1.85
   5 -13   2    2.17    1.30
   5 -12  -6    3.63    1.89
   5 -12  -5    0.78    1.50
   5 -12  -4   -1.27    1.50
   5 -12  -3   -3.81    1.96
   5 -12  -2    2.32    0.95
   5 -12  -1    1.08    1.37
   5 -12   0   -0.78    1.48
   5 -12   1   -0.92    1.41
   5 -11  -7   -0.92    1.32
   5 -11  -6    1.65    1.69
   5 -11  -5    0.05    1.15
   5 -11  -4    5.03    2.24
   5 -11  -3    4.78    2.39
   5 -11  -2    3.44    1.81
   5 -11  -1    1.70    1.41
   5 -11   0   -0.40    1.48
   5 -11   1   -3.64    2.00
   5 -10  -8    4.57    2.47
   5 -10  -7    1.95    1.66
   5 -10  -6    5.27    2.54
   5 -10  -5    0.37    0.99
   5 -10  -4    0.79    1.33
   5 -10  -3    0.23    1.30
   5 -10  -2    2.10    1.08
   5 -10  -1    1.36    1.30
   5 -10   0    4.54    1.77
   5 -10   1   -0.15    1.00
   5 -10   2    7.40    2.24
   5 -10  11   -1.80    1.57
   5  -9  -9    3.72    2.35
   5  -9  -8   -2.28    1.80
   5  -9  -7    9.39    3.10
   5  -9  -6    0.66    0.99
   5  -9  -5    2.88    1.90
   5  -9  -4    1.82    1.93
   5  -9  -3    9.87    2.97
   5  -9  -2    0.22    1.08
   5  -9  -1    0.19    1.03
   5  -9   0    4.19    1.92
   5  -9   1    7.96    2.15
   5  -9   2   -1.22    1.52
   5  -9   3   -1.05    0.93
   5  -9  10   -0.69    1.22
   5  -9  11    2.07    2.08
   5  -9  12    0.43    1.49
   5  -8 -10    5.48    2.26
   5  -8  -9    0.69    1.35
   5  -8  -8    0.49    1.19
   5  -8  -7    1.95    1.25
   5  -8  -6    6.17    2.65
   5  -8  -5    1.85    1.76
   5  -8  -4    2.75    1.82
   5  -8  -3    9.66    2.69
   5  -8  -2    3.90    1.71
   5  -8  -1    4.25    1.83
   5  -8   0    6.65    2.18
   5  -8   1   14.17    2.70
   5  -8   2   -1.72    1.32
   5  -8   3    0.36    1.27
   5  -8   4   19.13    2.99
   5  -8   9    0.00    1.22
   5  -7 -11   -0.86    2.01
   5  -7 -10    3.31    2.06
   5  -7  -9   -0.87    1.97
   5  -7  -8    4.52    2.17
   5  -7  -7   -0.97    1.46
   5  -7  -6    5.05    2.39
   5  -7  -5   -0.79    1.66
   5  -7  -4    3.35    2.08
   5  -7  -3    6.26    2.54
   5  -7  -2    1.21    1.85
   5  -7  -1    4.84    1.91
   5  -7   0   22.03    3.62
   5  -7   1   11.34    2.53
   5  -7   2    5.68    1.73
   5  -7   3    3.08    1.39
   5  -7   4    2.93    1.25
   5  -6 -12    7.22    2.92
   5  -6 -11    0.17    1.95
   5  -6 -10    2.25    1.89
   5  -6  -9    5.21    2.02
   5  -6  -8    1.53    1.59
   5  -6  -7   -2.39    2.27
   5  -6  -6   14.47    3.41
   5  -6  -5    9.18    2.36
   5  -6  -4    3.40    0.99
   5  -6  -3    2.50    1.75
   5  -6  -2    3.91    2.15
   5  -6  -1    8.83    2.47
   5  -6   0    9.61    2.56
   5  -6   1    0.62    1.21
   5  -6   2   23.38    3.42
   5  -6   3   15.26    2.82
   5  -6   4    2.21    0.82
   5  -5 -12    0.72    1.31
   5  -5 -11    0.14    1.53
   5  -5 -10    1.44    1.39
   5  -5  -9    1.44    1.50
   5  -5  -8    1.20    1.66
   5  -5  -7    3.62    2.09
   5  -5  -6   15.21    3.45
   5  -5  -5   21.69    4.10
   5  -5  -4    4.87    1.96
   5  -5  -3   13.94    2.71
   5  -5  -2    1.59    1.47
   5  -5  -1    7.03    1.81
   5  -5   0    4.33    2.10
   5  -5   1   11.98    2.47
   5  -5   2    1.93    1.24
   5  -5   3    0.05    0.92
   5  -4 -12    3.10    2.21
   5  -4 -11    4.03    2.32
   5  -4 -10   -1.19    1.64
   5  -4  -9    2.23    1.69
   5  -4  -8    9.86    3.42
   5  -4  -7    8.08    2.64
   5  -4  -6   13.80    3.11
   5  -4  -5   45.69    5.36
   5  -4  -4   59.59    6.01
   5  -4  -3   13.25    2.78
   5  -4  -2   28.11    3.98
   5  -4  -1   20.27    3.12
   5  -4   0   38.17    4.18
   5  -4   1    3.74    1.53
   5  -4   2    2.01    1.12
   5  -4   3    0.87    0.96
   5  -3 -13    5.93    2.49
   5  -3 -12   -0.31    1.30
   5  -3 -11    1.62    1.96
   5  -3 -10    3.04    2.47
   5  -3  -9    1.51    2.40
   5  -3  -8    4.78    2.36
   5  -3  -7    2.07    2.01
   5  -3  -6    1.45    2.08
   5  -3  -5   10.25    2.75
   5  -3  -4   14.03    3.02
   5  -3  -3    7.10    2.24
   5  -3  -2   13.49    2.92
   5  -3  -1    9.25    2.30
   5  -3   0   -0.57    0.95
   5  -3   1   18.85    2.95
   5  -3   2    0.23    1.00
   5  -3   3    1.03    1.33
   5  -2 -13    1.94    1.76
   5  -2 -12    1.84    2.55
   5  -2 -11    5.35    2.34
   5  -2 -10    3.68    2.25
   5  -2  -9    2.88    2.21
   5  -2  -8    6.58    2.46
   5  -2  -7    2.27    2.05
   5  -2  -6    0.39    1.65
   5  -2  -5    4.63    2.13
   5  -2  -4    2.45    1.66
   5  -2  -3    7.97    2.55
   5  -2  -2   18.28    3.13
   5  -2  -1    1.67    1.37
   5  -2   0    2.56    1.56
   5  -2   1    1.25    0.87
   5  -2   2    8.92    1.75
   5  -2   3    7.84    1.72
   5  -1 -13    2.50    1.83
   5  -1 -12   23.05    4.69
   5  -1 -11    2.36    2.16
   5  -1 -10    4.76    2.67
   5  -1  -9    1.57    1.42
   5  -1  -8    1.87    2.22
   5  -1  -7    1.61    1.84
   5  -1  -6    4.56    2.26
   5  -1  -5   11.66    3.08
   5  -1  -4    3.05    2.01
   5  -1  -3    7.52    2.25
   5  -1  -2    1.82    1.61
   5  -1  -1    8.56    2.30
   5  -1   0    4.76    1.83
   5  -1   1    5.47    1.60
   5  -1   2    9.56    2.08
   5  -1   3    0.20    0.93
   5   0 -13    4.07    2.50
   5   0 -12    5.12    2.71
   5   0 -11    2.93    2.25
   5   0 -10    3.75    2.65
   5   0  -9    0.94    1.40
   5   0  -8   -0.08    1.39
   5   0  -7    2.80    2.03
   5   0  -6   -0.50    1.23
   5   0  -5   -2.07    1.69
   5   0  -4    9.28    2.57
   5   0  -3   -0.55    1.00
   5   0  -2   31.32    4.12
   5   0  -1    3.32    1.61
   5   0   0   23.47    3.37
   5   0   1    1.41    1.20
   5   0   2   41.16    3.88
   5   0   3    0.96    0.69
   5   1 -13    3.62    2.30
   5   1 -12   21.60    4.20
   5   1 -11    1.17    2.18
   5   1 -10    4.17    2.10
   5   1  -9    1.14    1.65
   5   1  -8    2.27    1.65
   5   1  -7   -0.09    1.50
   5   1  -6    4.41    1.85
   5   1  -5    9.30    2.75
   5   1  -4    2.94    1.74
   5   1  -4   -0.55    1.05
   5   1  -3   10.71    2.96
   5   1  -3    7.00    2.33
   5   1  -2    4.68    2.11
   5   1  -2    3.10    1.54
   5   1  -1    9.01    2.33
   5   1   0    1.59    1.42
   5   1   1   10.83    2.41
   5   1   2   12.26    2.28
   5   2 -13    2.03    2.00
   5   2 -12    2.33    1.86
   5   2 -11    0.93    1.78
   5   2 -10   -0.32    1.44
   5   2  -9   -0.32    1.41
   5   2  -8    1.72    2.26
   5   2  -7    5.26    2.25
   5   2  -6   -0.50    1.52
   5   2  -5    4.38    1.79
   5   2  -5    1.60    1.26
   5   2  -4    1.30    1.73
   5   2  -4   -0.25    1.44
   5   2  -3    7.47    2.22
   5   2  -3    7.45    2.13
   5   2  -2   12.92    2.91
   5   2  -2   14.06    2.85
   5   2  -1    1.66    1.93
   5   2  -1   -1.62    0.94
   5   2   0    3.02    1.87
   5   2   0    0.32    0.99
   5   2   1    3.68    2.14
   5   2   1    2.44    1.43
   5   2   2   15.22    3.48
   5   2   2    8.85    2.01
   5   3 -13    1.59    2.53
   5   3 -12    0.30    1.58
   5   3 -11   -0.41    1.41
   5   3 -10    0.10    1.19
   5   3  -9    2.06    1.71
   5   3  -8    2.45    1.93
   5   3  -7    1.50    1.59
   5   3  -6    1.33    1.55
   5   3  -5    4.33    1.46
   5   3  -5    6.72    1.97
   5   3  -4   12.85    2.59
   5   3  -4   14.93    3.09
   5   3  -3    5.85    1.83
   5   3  -3    5.67    2.44
   5   3  -2    8.15    2.38
   5   3  -2    9.33    2.17
   5   3  -1   10.35    2.61
   5   3  -1   10.47    2.26
   5   3   0    1.31    1.97
   5   3   0    0.47    1.01
   5   3   1   19.42    3.68
   5   3   1   24.79    3.29
   5   3   2    3.43    2.35
   5   3   2    1.05    1.23
   5   3   3    2.22    1.87
   5   3   4    7.44    3.17
   5   3   5    9.30    3.19
   5   4 -12   -3.11    2.62
   5   4 -11   -0.23    1.42
   5   4 -10   -1.91    1.84
   5   4  -9    1.78    1.75
   5   4  -8    7.08    2.27
   5   4  -7    2.17    2.12
   5   4  -6   12.60    2.75
   5   4  -6   10.41    2.69
   5   4  -5   35.74    4.77
   5   4  -5   28.96    3.95
   5   4  -4   56.29    5.97
   5   4  -4   45.43    4.96
   5   4  -3    9.55    2.38
   5   4  -3   12.73    2.68
   5   4  -2   20.03    3.49
   5   4  -2   28.48    3.98
   5   4  -1   20.63    3.66
   5   4  -1   18.55    3.21
   5   4   0   44.66    5.32
   5   4   0   48.07    4.81
   5   4   1    2.12    1.55
   5   4   1   -0.08    0.91
   5   4   2    1.85    1.38
   5   4   2    0.83    1.22
   5   4   3    1.13    2.00
   5   4   4    5.70    2.69
   5   4   5    0.58    1.95
   5   4   6    5.49    2.77
   5   5 -12   -1.04    1.50
   5   5 -11   -3.98    2.10
   5   5 -10    2.25    2.18
   5   5  -9    0.98    1.29
   5   5  -8    3.00    1.91
   5   5  -7    4.10    1.21
   5   5  -6   12.98    2.72
   5   5  -6   10.01    2.82
   5   5  -5   19.77    3.42
   5   5  -5   17.40    3.36
   5   5  -4    1.76    1.09
   5   5  -4    4.94    1.95
   5   5  -3   18.68    3.56
   5   5  -3   17.10    3.19
   5   5  -2    5.09    1.32
   5   5  -2    4.65    1.68
   5   5  -1   11.17    2.85
   5   5  -1   14.83    2.99
   5   5   0    2.90    1.79
   5   5   0    0.95    0.89
   5   5   1    7.64    2.41
   5   5   1    8.34    1.86
   5   5   2    1.71    1.16
   5   5   2    1.20    0.86
   5   5   3    4.05    2.26
   5   5   4    6.66    2.71
   5   5   5    3.81    2.87
   5   5   6    2.22    2.44
   5   5   7    0.64    2.12
   5   5   8    4.55    2.58
   5   6 -12    1.66    2.03
   5   6 -11    0.40    1.86
   5   6 -10    2.59    2.28
   5   6  -9    4.61    2.17
   5   6  -8    2.74    1.26
   5   6  -7   -1.99    1.65
   5   6  -6   10.51    2.83
   5   6  -5    6.96    2.59
   5   6  -4    5.08    1.95
   5   6  -4    5.26    2.25
   5   6  -3    3.37    1.43
   5   6  -3    6.27    2.29
   5   6  -2    0.57    1.18
   5   6  -2   -0.31    1.20
   5   6  -1    5.14    1.94
   5   6  -1    3.58    1.14
   5   6   0    3.22    1.47
   5   6   0    5.30    1.52
   5   6   1   -0.51    1.43
   5   6   1    1.10    1.20
   5   6   2   28.53    4.62
   5   6   3   14.30    3.57
   5   6   4    6.50    2.70
   5   6   5    0.16    1.17
   5   6   6    3.81    2.57
   5   6   7    6.58    2.75
   5   6   8   10.06    3.56
   5   6   9   15.76    4.29
   5   7 -11   -5.29    3.52
   5   7 -10   -2.40    2.31
   5   7  -9    0.10    2.08
   5   7  -8    4.80    2.79
   5   7  -7   -1.34    1.61
   5   7  -6    3.02    1.72
   5   7  -5    7.30    2.73
   5   7  -4    2.83    2.04
   5   7  -3    4.06    2.29
   5   7  -2   -2.00    2.03
   5   7  -2    0.77    1.66
   5   7  -1    0.35    1.17
   5   7  -1    5.34    1.79
   5   7   0   20.62    3.85
   5   7   0   29.29    4.19
   5   7   1    7.04    2.22
   5   7   1   13.70    2.89
   5   7   2    4.47    2.12
   5   7   3    4.53    2.25
   5   7   4    3.40    2.47
   5   7   5    3.07    1.62
   5   7   6    0.47    1.57
   5   7   7    6.22    3.18
   5   7   8    0.90    2.00
   5   7   9    5.77    2.76
   5   7  10    7.54    3.68
   5   8 -10   10.04    3.47
   5   8  -9    0.74    2.25
   5   8  -8    1.81    2.57
   5   8  -7    3.16    2.12
   5   8  -6    6.53    2.86
   5   8  -5    2.46    1.87
   5   8  -4    0.68    1.60
   5   8  -3    8.26    2.55
   5   8  -2    1.43    1.77
   5   8  -1    1.69    1.64
   5   8   0    9.31    2.81
   5   8   0    5.52    2.02
   5   8   1   10.84    3.00
   5   8   1   16.17    3.18
   5   8   2   -1.21    1.98
   5   8   3   -0.85    1.81
   5   8   4   26.76    4.84
   5   8   5    7.17    2.91
   5   8   6    4.72    2.64
   5   8   7    6.87    3.20
   5   8   8    5.14    3.26
   5   8   9    5.28    2.79
   5   8  10   11.34    4.16
   5   9 -10    6.32    2.89
   5   9  -9    3.40    2.62
   5   9  -8    1.47    2.50
   5   9  -7    8.78    2.82
   5   9  -6   -0.28    1.52
   5   9  -5    2.38    2.03
   5   9  -4    1.39    2.31
   5   9  -3   14.53    3.50
   5   9  -2    1.24    1.85
   5   9  -1    2.01    1.71
   5   9   0    6.00    2.19
   5   9   1    1.86    1.29
   5   9   1    7.57    2.22
   5   9   2   -0.46    1.27
   5   9   3    0.05    1.60
   5   9   4   -1.29    2.27
   5   9   5    0.96    1.53
   5   9   6   -1.67    1.23
   5   9   7    5.72    2.85
   5   9   8    2.35    2.31
   5   9   9    0.16    1.58
   5  10  -9    8.81    3.36
   5  10  -8    5.85    2.39
   5  10  -7   -0.69    1.55
   5  10  -6    3.53    2.69
   5  10  -5    2.56    1.87
   5  10  -4   -2.42    1.61
   5  10  -3    0.48    1.44
   5  10  -2    1.60    1.42
   5  10  -1    0.55    1.19
   5  10   0    6.25    2.29
   5  10   2    8.44    2.70
   5  10   3    6.95    2.39
   5  10   4   15.64    4.02
   5  10   5   -0.27    2.32
   5  10   6    3.12    2.45
   5  10   7   -4.10    2.85
   5  10   8    1.42    1.71
   5  11  -8   -0.37    1.86
   5  11  -7    0.82    1.91
   5  11  -6    1.78    1.77
   5  11  -5   -1.66    1.45
   5  11  -4    5.38    2.74
   5  11  -3    2.06    1.51
   5  11  -2    5.66    2.50
   5  11  -1   -0.45    1.17
   5  11   0    0.97    1.07
   5  11   3    9.70    3.05
   5  11   4    5.76    2.65
   5  11   5    0.38    1.51
   5  11   6    1.72    1.45
   5  11   7   -1.13    2.70
   5  12  -7    3.29    1.91
   5  12  -6    3.30    2.18
   5  12  -5    0.40    1.80
   5  12  -4    0.00    1.45
   5  12  -3    1.31    2.11
   5  12  -2    3.63    2.14
   5  12  -1    1.50    1.42
   5  12   3    1.95    1.49
   5  12   4   -2.17    2.16
   5  12   5    7.27    3.19
   5  13  -5    0.64    1.90
   5  13  -4   -0.70    1.34
   5  13  -3   -0.92    1.51
   5  13  -2    4.29    1.86
   5  13  -1    1.06    1.86
   5  14  -4   -0.50    1.57
   5  14  -3    2.03    1.76
   5  14  -2    0.20    1.39
   5  14  -1   -0.02    1.13
   5  15  -2   -0.24    1.35
   6 -12   1   -3.60    1.93
   6 -11  -1    8.66    2.57
   6 -11   0   -2.85    1.76
   6 -11   1    1.15    1.48
   6 -10  -3    1.73    1.39
   6 -10  -2    0.21    1.13
   6 -10  -1    5.84    2.57
   6 -10   0   -0.12    1.11
   6 -10   1    1.15    1.14
   6  -9  -5    2.35    2.47
   6  -9  -4    3.46    2.26
   6  -9  -3   12.20    3.33
   6  -9  -2    3.43    1.76
   6  -9  -1   -1.09    1.04
   6  -9   0    4.91    2.26
   6  -9   1    2.70    1.58
   6  -8  -6    3.27    2.20
   6  -8  -5   12.45    3.46
   6  -8  -4    0.71    1.11
   6  -8  -3    5.14    2.19
   6  -8  -2    3.16    1.83
   6  -8  -1    4.55    2.14
   6  -8   0    3.07    1.27
   6  -8   1    0.76    1.06
   6  -7  -7   -3.69    2.78
   6  -7  -6    0.59    1.99
   6  -7  -5    4.57    2.15
   6  -7  -4    2.81    2.10
   6  -7  -3    2.16    1.82
   6  -7  -2    0.61    1.30
   6  -7  -1    0.60    1.15
   6  -7   0   -0.12    0.87
   6  -7   1   -0.57    1.11
   6  -6  -7   -0.30    1.95
   6  -6  -6   -3.15    2.78
   6  -6  -5   -1.29    1.59
   6  -6  -4   -3.58    2.23
   6  -6  -3    3.90    2.11
   6  -6  -2    3.13    2.16
   6  -6  -1    3.75    1.76
   6  -6   0    1.06    1.21
   6  -6   1    3.15    1.41
   6  -5  -8    2.35    2.13
   6  -5  -7    0.18    1.60
   6  -5  -6   -1.42    1.83
   6  -5  -5    1.92    1.63
   6  -5  -4    5.17    2.15
   6  -5  -3   -1.35    1.95
   6  -5  -2    0.50    1.11
   6  -5  -1   14.81    3.45
   6  -5   0    0.73    1.00
   6  -4  -8    0.25    1.42
   6  -4  -7    7.14    2.86
   6  -4  -6    5.45    2.49
   6  -4  -5    3.14    1.69
   6  -4  -4    2.95    1.79
   6  -4  -3    0.58    1.28
   6  -4  -2    0.21    1.13
   6  -4  -1    0.17    1.52
   6  -4   0    5.92    1.89
   6  -3  -9   19.32    4.31
   6  -3  -8    4.37    2.88
   6  -3  -7    6.55    2.54
   6  -3  -6    6.90    2.58
   6  -3  -5   13.65    3.35
   6  -3  -4    1.34    2.01
   6  -3  -3    3.98    2.06
   6  -3  -2   -0.28    0.93
   6  -3  -1    0.45    0.98
   6  -3   0    0.74    0.98
   6  -2  -9    3.95    1.86
   6  -2  -8    5.82    2.93
   6  -2  -7    2.00    1.98
   6  -2  -6    2.82    2.59
   6  -2  -5   14.53    3.46
   6  -2  -4   21.14    3.98
   6  -2  -3    1.05    1.66
   6  -2  -2    5.88    1.95
   6  -2  -1   10.24    2.58
   6  -2   0   23.84    3.57
   6  -1  -9    6.36    2.91
   6  -1  -8    7.82    3.03
   6  -1  -7    9.20    3.26
   6  -1  -6   -2.43    1.84
   6  -1  -5    4.37    2.48
   6  -1  -4    2.61    2.09
   6  -1  -3    3.69    2.02
   6  -1  -2    6.57    2.50
   6  -1  -1   -0.75    1.06
   6  -1   0    2.58    1.32
   6   0  -9    2.60    2.33
   6   0  -8    9.75    3.14
   6   0  -7    1.20    2.14
   6   0  -6    3.46    2.44
   6   0  -5    1.46    2.15
   6   0  -4    7.76    2.91
   6   0  -3    1.28    2.18
   6   0  -2    5.73    1.96
   6   0  -1    1.69    1.49
   6   0   0   18.72    3.40
   6   1  -9    3.39    2.38
   6   1  -8    4.44    2.53
   6   1  -7    3.75    2.04
   6   1  -6    0.56    1.58
   6   1  -5    2.22    1.70
   6   1  -4    4.37    2.54
   6   1  -3    2.69    1.71
   6   1  -2   11.93    2.87
   6   1  -1    1.12    1.68
   6   1   0    4.03    1.74
   6   2  -9    2.29    1.46
   6   2  -8    5.56    2.55
   6   2  -7    3.21    1.92
   6   2  -6    3.45    1.84
   6   2  -5    8.66    2.77
   6   2  -4   22.27    4.07
   6   2  -3    1.20    1.26
   6   2  -2    6.14    2.38
   6   2  -1    9.67    2.69
   6   3  -9   14.61    3.47
   6   3  -8    0.09    1.33
   6   3  -7    2.31    1.59
   6   3  -6    5.52    2.86
   6   3  -5   11.94    3.20
   6   3  -4   -1.24    1.25
   6   3  -3    2.82    1.93
   6   3  -3    4.40    2.10
   6   3  -2    3.40    2.13
   6   3  -2    0.15    1.53
   6   3  -1    2.81    2.15
   6   3  -1    2.78    1.57
   6   3   0    3.24    2.61
   6   4  -9   -0.90    1.65
   6   4  -8    0.77    2.31
   6   4  -7    3.77    2.18
   6   4  -6    0.77    1.32
   6   4  -5    1.53    1.29
   6   4  -4    2.11    1.65
   6   4  -3    2.12    1.86
   6   4  -3    2.95    1.47
   6   4  -2    2.93    2.22
   6   4  -2    1.28    1.59
   6   4  -1    0.67    1.87
   6   4  -1    0.56    1.04
   6   4   0   10.75    3.15
   6   4   1    3.61    2.08
   6   4   2    5.24    2.71
   6   4   3    3.75    2.77
   6   5  -8    1.38    1.94
   6   5  -7    2.61    2.03
   6   5  -6    0.13    1.26
   6   5  -5   -1.62    2.25
   6   5  -4    2.82    1.97
   6   5  -3    1.21    1.75
   6   5  -3    0.89    2.11
   6   5  -2    2.46    1.69
   6   5  -2    4.28    1.52
   6   5  -1   10.88    2.96
   6   5  -1   12.28    2.92
   6   5   0    2.36    1.81
   6   5   1    2.66    1.93
   6   5   2    4.69    2.45
   6   5   3    4.63    3.05
   6   5   4   25.04    5.20
   6   5   5    2.01    2.47
   6   6  -8    2.63    2.00
   6   6  -7   -0.30    1.66
   6   6  -6   -1.67    1.62
   6   6  -5    3.50    2.38
   6   6  -4   -2.05    1.96
   6   6  -4   -2.94    2.10
   6   6  -3   -0.59    1.54
   6   6  -3   -0.81    1.66
   6   6  -2    5.80    2.31
   6   6  -2    1.48    1.03
   6   6  -1    7.74    2.72
   6   6   0    2.42    1.94
   6   6   1    3.04    2.15
   6   6   2    6.17    2.83
   6   6   3    8.04    2.91
   6   6   4    4.44    3.32
   6   6   5    6.15    3.11
   6   6   6    7.21    3.96
   6   6   7   14.15    4.45
   6   7  -7   -2.47    2.05
   6   7  -6   -0.48    1.47
   6   7  -5    0.13    1.55
   6   7  -4    1.45    1.03
   6   7  -4    0.24    1.34
   6   7  -3    0.17    1.58
   6   7  -3   -2.95    2.69
   6   7  -2   -0.45    1.30
   6   7  -2   -1.46    1.43
   6   7  -1   -0.55    1.17
   6   7   0   -1.91    1.24
   6   7   1    0.69    1.62
   6   7   2    2.17    1.66
   6   7   3    7.02    3.07
   6   7   4    7.32    3.11
   6   7   5    6.22    3.29
   6   7   6    5.73    3.90
   6   8  -7    2.81    1.58
   6   8  -6    0.13    1.33
   6   8  -5   15.45    3.79
   6   8  -4   -0.52    1.22
   6   8  -4   -2.74    2.28
   6   8  -3    4.15    1.76
   6   8  -3    1.30    1.49
   6   8  -2    0.29    1.28
   6   8  -2   -2.97    2.20
   6   8  -1    6.85    2.61
   6   8   0    3.39    2.46
   6   8   1   -0.40    1.92
   6   8   2    2.07    1.60
   6   8   3    2.80    2.60
   6   8   4    4.65    2.75
   6   8   5    4.98    2.16
   6   9  -6    2.02    1.86
   6   9  -5    2.65    2.41
   6   9  -4    1.20    1.62
   6   9  -4   -1.41    1.46
   6   9  -3   11.83    3.14
   6   9  -3   10.84    2.81
   6   9  -2    6.29    2.44
   6   9  -1   -0.66    1.66
   6   9   0    4.24    2.51
   6   9   1    2.92    1.76
   6   9   2    6.65    3.02
   6   9   3   -2.31    1.76
   6  10  -5    6.44    2.58
   6  10  -5    8.22    3.43
   6  10  -4    0.82    1.51
   6  10  -4    2.58    1.46
   6  10  -3    3.84    2.38
   6  10  -3    3.05    1.32
   6  10  -2   -1.17    1.96
   6  10  -1    5.61    1.93
   6  10   0    1.37    1.24
   6  10   1   -5.47    2.60
   6  11  -4    2.34    2.34
   6  11  -3    0.68    1.32
   7  -5  -3    1.63    1.30
   7  -4  -3   -3.15    1.93
   7  -3  -4    3.80    1.95
   7  -3  -3    0.80    1.40
   7  -2  -4   -1.17    1.47
   7  -2  -3   -0.44    1.11
   7  -1  -5    1.49    1.55
   7  -1  -4    4.64    2.32
   7   0  -5    0.56    1.26
   7   0  -4   -0.77    1.50
   7   1  -5    2.35    1.89
   7   1  -4    3.13    2.04
   7   2  -5    2.73    1.49
   7   2  -4    3.57    2.23
   7   3  -5    2.36    2.31
   7   3  -4    4.60    2.38
   7   6  -1    3.60    2.99
   0   0   0    0.00    0.00
;
_shelx_hkl_checksum   78676
