# Supplementary material for: Continuous Flow Sodiation of Substituted Acrylonitriles, Alkenyl Sulfides and Acrylates
Source: Angew Chem Int Ed Engl. 2020 Nov 3;60(2):731–5. doi: 10.1002/anie.202012085 (PMC7821005; doi:10.1002/anie.202012085)
Supplement: Supplementary file 1 — Supplementary [file ANIE-60-731-s001.zip › 4ah_final.cif]

data_publication_text
_publ_requested_journal          'Angew. Chem.'
_publ_contact_author_name        'Prof. Dr. Paul Knochel'
_publ_contact_author_address     
;
Department of Chemistry
Ludwig Maximilian University
Butenandtstr. 5-13 (F)
81377 Munich
Germany
;
_publ_contact_author_email       paul.knochel@cup.uni-muenchen.de
_publ_contact_author_phone       +49-89-2180-77681
loop_
_publ_author_name
_publ_author_address
'Johannes Hauke Harenberg'
;
Department of Chemistry
Ludwig Maximilian University
Butenandtstr. 5-13 (F)
81377 Munich
Germany
;
'Niels Weidmann'
;
Department of Chemistry
Ludwig Maximilian University
Butenandtstr. 5-13 (F)
81377 Munich
Germany
;
'Konstantin Karaghiosoff'
;
Department of Chemistry
Ludwig Maximilian University
Butenandtstr. 5-13 (D)
81377 Munich
Germany
;
'Paul Knochel'
;
Department of Chemistry
Ludwig Maximilian University
Butenandtstr. 5-13 (F)
81377 Munich
Germany
;
 
data_test1
 
_audit_creation_method            SHELXL-2014
_chemical_name_systematic
;
(E)-2-((1R,2S,4S)-2-hydroxybicyclo[2.2.1]heptan-2-yl)-3-phenylacrylonitrile
;
_chemical_name_common             ?
_chemical_melting_point           ?
_chemical_formula_moiety          
'C16 H17 N O'
_chemical_formula_sum
'C16 H17 N O' 
_chemical_formula_weight          239.30

loop_
 _atom_type_symbol
 _atom_type_description
 _atom_type_scat_dispersion_real
 _atom_type_scat_dispersion_imag
 _atom_type_scat_source
 'C'  'C'   0.0033   0.0016
 'International Tables Vol C Tables 4.2.6.8 and 6.1.1.4'
 'H'  'H'   0.0000   0.0000
 'International Tables Vol C Tables 4.2.6.8 and 6.1.1.4'
 'N'  'N'   0.0061   0.0033
 'International Tables Vol C Tables 4.2.6.8 and 6.1.1.4'
 'O'  'O'   0.0106   0.0060
 'International Tables Vol C Tables 4.2.6.8 and 6.1.1.4'
 
_space_group_crystal_system       monoclinic
_space_group_IT_number            14
_space_group_name_H-M_alt         'P 21/c'
_space_group_name_Hall            '-P 2ybc'
 
_shelx_space_group_comment
;
The symmetry employed for this shelxl refinement is uniquely defined
by the following loop, which should always be used as a source of
symmetry information in preference to the above space-group names.
They are only intended as comments.
;
 
loop_
 _space_group_symop_operation_xyz
 'x, y, z'
 '-x, y+1/2, -z+1/2'
 '-x, -y, -z'
 'x, -y-1/2, z-1/2'
 
_cell_length_a                    9.2621(3)
_cell_length_b                    12.2356(4)
_cell_length_c                    22.9278(8)
_cell_angle_alpha                 90
_cell_angle_beta                  90.780(3)
_cell_angle_gamma                 90
_cell_volume                      2598.11(15)
_cell_formula_units_Z             8
_cell_measurement_temperature     123(2)
_cell_measurement_reflns_used     5192 
_cell_measurement_theta_min       2.1800 
_cell_measurement_theta_max       26.3650 
 
_exptl_crystal_description        platelet 
_exptl_crystal_colour             colorless 
_exptl_crystal_density_meas       . 
_exptl_crystal_density_method     .              
_exptl_crystal_density_diffrn     1.224          
_exptl_crystal_F_000              1024
_exptl_crystal_size_max           0.400
_exptl_crystal_size_mid           0.200
_exptl_crystal_size_min           0.030
_exptl_absorpt_coefficient_mu     0.076
_shelx_estimated_absorpt_T_min    0.970
_shelx_estimated_absorpt_T_max    0.998
_exptl_absorpt_correction_type    multi-scan 
_exptl_absorpt_correction_T_min   0.92779 
_exptl_absorpt_correction_T_max   1.00000 
_exptl_absorpt_process_details    
;
CrysAlisPro 1.171.40.82a (Rigaku Oxford Diffraction, 2020)
Empirical absorption correction using spherical harmonics,
implemented in SCALE3 ABSPACK scaling algorithm.
; 
_diffrn_ambient_temperature       123(2)
_diffrn_radiation_wavelength      0.71073
_diffrn_radiation_type            MoK\a
_diffrn_source                    'fine-focus sealed X-ray tube' 
_diffrn_measurement_device_type   'Xcalibur, Sapphire3' 
_diffrn_measurement_method        '\w scans' 
_diffrn_detector_area_resol_mean  15.9809 
_diffrn_reflns_number             34878
_diffrn_reflns_av_unetI/netI      0.0373
_diffrn_reflns_av_R_equivalents   0.0521
_diffrn_reflns_limit_h_min        -11
_diffrn_reflns_limit_h_max        11
_diffrn_reflns_limit_k_min        -15
_diffrn_reflns_limit_k_max        15
_diffrn_reflns_limit_l_min        -28
_diffrn_reflns_limit_l_max        28
_diffrn_reflns_theta_min          1.887
_diffrn_reflns_theta_max          26.372
_diffrn_reflns_theta_full         25.242
_diffrn_measured_fraction_theta_max   0.999
_diffrn_measured_fraction_theta_full  0.999
_diffrn_reflns_Laue_measured_fraction_max    0.999
_diffrn_reflns_Laue_measured_fraction_full   0.999
_diffrn_reflns_point_group_measured_fraction_max   0.999
_diffrn_reflns_point_group_measured_fraction_full  0.999
_reflns_number_total              5322
_reflns_number_gt                 3828
_reflns_threshold_expression      'I > 2\s(I)'
_reflns_Friedel_coverage          0.000
_reflns_Friedel_fraction_max      .
_reflns_Friedel_fraction_full     .
 
_reflns_special_details
;
 Reflections were merged by SHELXL according to the crystal
 class for the calculation of statistics and refinement.
 
 _reflns_Friedel_fraction is defined as the number of unique
 Friedel pairs measured divided by the number that would be
 possible theoretically, ignoring centric projections and
 systematic absences.
;
 
_computing_data_collection        'CrysAlisPro 1.171.40.82a (Rigaku OD, 2020)'
_computing_cell_refinement        'CrysAlisPro 1.171.40.82a (Rigaku OD, 2020)'
_computing_data_reduction         'CrysAlisPro 1.171.40.82a (Rigaku OD, 2020)'
_computing_structure_solution     'SHELXS-97 (Sheldrick, 1990)'
_computing_structure_refinement   'SHELXL-2014 (Sheldrick, 2014)'
_computing_molecular_graphics     
;
'ORTEP (M. N. Burnett, C. K. Johnson, ORTEP-III: Oak Ridge Thermal Ellipsoid
# Plot Program for Crystal Structure Illustrations, Oak Ridge National
# Laboratory Report ORNL-6895, 1996). Windows version (L. J. Farrugia, Univ.
# Glasgow) used --- SCHAKAL (E. Keller, University of  Freiburg (Breisgau),
# Germany, 1995)'
;
_computing_publication_material   
;
PLATON (A. L. Spek, Acta Crystallogr, Sect. A, 1990, 46, C34, 1995 version).
# --- T.B.Cohen, Pure Appl. Chem. 1996,68,2339-2359 (atomic masses).
;
_refine_special_details
;
 Refinement of F^2^ against ALL reflections.  The weighted R-factor wR and
 goodness of fit S are based on F^2^, conventional R-factors R are based
 on F, with F set to zero for negative F^2^. The threshold expression of
 F^2^ > 2\s(F^2^) is used only for calculating R-factors(gt) etc. and is
 not relevant to the choice of reflections for refinement.  R-factors based
 on F^2^ are statistically about twice as large as those based on F, and R-
 factors based on ALL data will be even larger.
;
_refine_ls_structure_factor_coef  Fsqd
_refine_ls_matrix_type            full
_refine_ls_weighting_scheme       calc
_refine_ls_weighting_details
'w=1/[\s^2^(Fo^2^)+(0.0281P)^2^+1.2765P] where P=(Fo^2^+2Fc^2^)/3'
_atom_sites_solution_primary      direct
_atom_sites_solution_secondary    difmap
_atom_sites_solution_hydrogens    mixed
_refine_ls_hydrogen_treatment     mixed
_refine_ls_extinction_method      none
_refine_ls_extinction_coef        .
_refine_ls_number_reflns          5322
_refine_ls_number_parameters      348
_refine_ls_number_restraints      0
_refine_ls_R_factor_all           0.0763
_refine_ls_R_factor_gt            0.0488
_refine_ls_wR_factor_ref          0.1057
_refine_ls_wR_factor_gt           0.0935
_refine_ls_goodness_of_fit_ref    1.020
_refine_ls_restrained_S_all       1.020
_refine_ls_shift/su_max           0.000
_refine_ls_shift/su_mean          0.000
 
loop_
 _atom_site_label
 _atom_site_type_symbol
 _atom_site_fract_x
 _atom_site_fract_y
 _atom_site_fract_z
 _atom_site_U_iso_or_equiv
 _atom_site_adp_type
 _atom_site_occupancy
 _atom_site_site_symmetry_order  
 _atom_site_calc_flag
 _atom_site_refinement_flags_posn
 _atom_site_refinement_flags_adp
 _atom_site_refinement_flags_occupancy
 _atom_site_disorder_assembly
 _atom_site_disorder_group
O1 O 0.19713(13) 0.31669(10) 0.19413(5) 0.0330(3) Uani 1 1 d . . . . .
H100 H 0.142(2) 0.2574(17) 0.1966(9) 0.050 Uiso 1 1 d . U . . .
H200 H 0.615(3) 0.8065(19) 0.3416(10) 0.066(8) Uiso 1 1 d . . . . .
C8 C 0.06220(17) 0.42535(13) 0.26115(7) 0.0259(4) Uani 1 1 d . . . . .
C9 C -0.00521(18) 0.52774(14) 0.27606(7) 0.0290(4) Uani 1 1 d . . . . .
O2 O 0.52926(14) 0.79620(11) 0.35592(6) 0.0388(3) Uani 1 1 d . . . . .
C10 C 0.08615(17) 0.35015(13) 0.30265(7) 0.0282(4) Uani 1 1 d . . . . .
H10 H 0.1363 0.2867 0.2903 0.034 Uiso 1 1 calc R U . . .
C24 C 0.46735(18) 0.71605(13) 0.26392(7) 0.0267(4) Uani 1 1 d . . . . .
C26 C 0.52642(18) 0.64983(14) 0.22435(7) 0.0287(4) Uani 1 1 d . . . . .
H26 H 0.5788 0.5901 0.2406 0.034 Uiso 1 1 calc R U . . .
C12 C 0.1374(2) 0.29923(14) 0.40429(8) 0.0355(4) Uani 1 1 d . . . . .
H12 H 0.2205 0.2621 0.3907 0.043 Uiso 1 1 calc R U . . .
C11 C 0.04602(18) 0.35165(13) 0.36443(7) 0.0288(4) Uani 1 1 d . . . . .
C27 C 0.52449(18) 0.65320(13) 0.16012(7) 0.0282(4) Uani 1 1 d . . . . .
N1 N -0.05156(17) 0.61159(12) 0.28732(7) 0.0390(4) Uani 1 1 d . . . . .
C2 C -0.01616(19) 0.41457(14) 0.15318(7) 0.0319(4) Uani 1 1 d . . . . .
H2 H -0.1081 0.3822 0.1677 0.038 Uiso 1 1 calc R U . . .
C25 C 0.38644(19) 0.81233(14) 0.24824(7) 0.0297(4) Uani 1 1 d . . . . .
C16 C -0.07761(19) 0.40268(15) 0.38513(8) 0.0342(4) Uani 1 1 d . . . . .
H16 H -0.1431 0.4370 0.3587 0.041 Uiso 1 1 calc R U . . .
N2 N 0.31844(17) 0.88921(13) 0.23947(7) 0.0396(4) Uani 1 1 d . . . . .
C1 C 0.11174(17) 0.41321(13) 0.19777(7) 0.0264(4) Uani 1 1 d . . . . .
C5 C 0.1329(2) 0.54521(16) 0.11985(8) 0.0421(5) Uani 1 1 d . . . . .
H5 H 0.1621 0.6191 0.1056 0.051 Uiso 1 1 calc R U . . .
C28 C 0.59348(19) 0.56845(14) 0.13109(8) 0.0336(4) Uani 1 1 d . . . . .
H28 H 0.6396 0.5123 0.1531 0.040 Uiso 1 1 calc R U . . .
C15 C -0.1049(2) 0.40328(16) 0.44429(8) 0.0421(5) Uani 1 1 d . . . . .
H15 H -0.1888 0.4389 0.4582 0.051 Uiso 1 1 calc R U . . .
C6 C 0.20556(19) 0.51069(14) 0.17676(8) 0.0340(4) Uani 1 1 d . . . . .
H6A H 0.2052 0.5711 0.2055 0.041 Uiso 1 1 calc R U . . .
H6B H 0.3065 0.4875 0.1703 0.041 Uiso 1 1 calc R U . . .
C29 C 0.5962(2) 0.56439(16) 0.07080(8) 0.0384(5) Uani 1 1 d . . . . .
H29 H 0.6438 0.5058 0.0519 0.046 Uiso 1 1 calc R U . . .
C14 C -0.0120(2) 0.35287(16) 0.48339(8) 0.0444(5) Uani 1 1 d . . . . .
H14 H -0.0314 0.3543 0.5240 0.053 Uiso 1 1 calc R U . . .
C32 C 0.4544(2) 0.73213(16) 0.12635(8) 0.0415(5) Uani 1 1 d . . . . .
H32 H 0.4033 0.7895 0.1449 0.050 Uiso 1 1 calc R U . . .
C7 C -0.0253(2) 0.53584(16) 0.13609(8) 0.0408(5) Uani 1 1 d . . . . .
H7A H -0.0916 0.5490 0.1026 0.049 Uiso 1 1 calc R U . . .
H7B H -0.0511 0.5836 0.1692 0.049 Uiso 1 1 calc R U . . .
C3 C 0.0377(2) 0.36657(17) 0.09550(8) 0.0425(5) Uani 1 1 d . . . . .
H3A H -0.0426 0.3578 0.0669 0.051 Uiso 1 1 calc R U . . .
H3B H 0.0849 0.2949 0.1018 0.051 Uiso 1 1 calc R U . . .
C30 C 0.5303(2) 0.64487(17) 0.03824(8) 0.0421(5) Uani 1 1 d . . . . .
H30 H 0.5342 0.6433 -0.0031 0.051 Uiso 1 1 calc R U . . .
C13 C 0.1090(2) 0.30050(16) 0.46335(8) 0.0427(5) Uani 1 1 d . . . . .
H13 H 0.1730 0.2652 0.4900 0.051 Uiso 1 1 calc R U . . .
C31 C 0.4584(2) 0.72787(18) 0.06627(9) 0.0493(5) Uani 1 1 d . . . . .
H31 H 0.4110 0.7829 0.0439 0.059 Uiso 1 1 calc R U . . .
C4 C 0.1478(2) 0.45331(17) 0.07459(9) 0.0470(5) Uani 1 1 d . . . . .
H4A H 0.2471 0.4234 0.0747 0.056 Uiso 1 1 calc R U . . .
H4B H 0.1229 0.4796 0.0349 0.056 Uiso 1 1 calc R U . . .
C17A C 0.47167(19) 0.69999(14) 0.33024(7) 0.0301(4) Uani 0.707(2) 1 d . . P A 1
C18A C 0.5272(3) 0.5871(2) 0.34931(10) 0.0282(5) Uani 0.707(2) 1 d . . P A 1
H18A H 0.6135 0.5602 0.3279 0.034 Uiso 0.707(2) 1 calc R U P A 1
C19A C 0.5414(3) 0.5840(3) 0.41571(12) 0.0400(6) Uani 0.707(2) 1 d . . P A 1
H19A H 0.5879 0.6515 0.4307 0.048 Uiso 0.707(2) 1 calc R U P A 1
H19B H 0.5992 0.5202 0.4286 0.048 Uiso 0.707(2) 1 calc R U P A 1
C20A C 0.3848(3) 0.5750(3) 0.43709(13) 0.0415(7) Uani 0.707(2) 1 d . . P A 1
H20A H 0.3697 0.5066 0.4592 0.050 Uiso 0.707(2) 1 calc R U P A 1
H20B H 0.3589 0.6381 0.4619 0.050 Uiso 0.707(2) 1 calc R U P A 1
C21A C 0.2976(3) 0.5751(2) 0.37959(11) 0.0313(5) Uani 0.707(2) 1 d . . P A 1
H21A H 0.1977 0.5447 0.3823 0.038 Uiso 0.707(2) 1 calc R U P A 1
C22A C 0.3067(3) 0.6909(2) 0.35379(12) 0.0263(6) Uani 0.707(2) 1 d . . P A 1
H22A H 0.2881 0.7468 0.3840 0.032 Uiso 0.707(2) 1 calc R U P A 1
H22B H 0.2360 0.7003 0.3214 0.032 Uiso 0.707(2) 1 calc R U P A 1
C23A C 0.3906(2) 0.51729(17) 0.34143(9) 0.0467(5) Uani 0.707(2) 1 d . . P A 1
H23A H 0.3543 0.5182 0.3006 0.056 Uiso 0.707(2) 1 calc R U P A 1
H23B H 0.4062 0.4409 0.3542 0.056 Uiso 0.707(2) 1 calc R U P A 1
C17B C 0.47167(19) 0.69999(14) 0.33024(7) 0.0301(4) Uani 0.293(2) 1 d . . P A 2
C18B C 0.3495(8) 0.6607(6) 0.3528(3) 0.0282(5) Uani 0.293(2) 1 d . . P A 2
H18B H 0.2603 0.6856 0.3317 0.034 Uiso 0.293(2) 1 calc R U P A 2
C19B C 0.3453(7) 0.6804(6) 0.4188(3) 0.0400(6) Uani 0.293(2) 1 d . . P A 2
H19C H 0.2484 0.6651 0.4346 0.048 Uiso 0.293(2) 1 calc R U P A 2
H19D H 0.3732 0.7564 0.4288 0.048 Uiso 0.293(2) 1 calc R U P A 2
C20B C 0.4592(9) 0.5969(7) 0.4418(4) 0.0415(7) Uani 0.293(2) 1 d . . P A 2
H20C H 0.5411 0.6344 0.4614 0.050 Uiso 0.293(2) 1 calc R U P A 2
H20D H 0.4155 0.5446 0.4694 0.050 Uiso 0.293(2) 1 calc R U P A 2
C21B C 0.5078(7) 0.5388(5) 0.3863(3) 0.0313(5) Uani 0.293(2) 1 d . . P A 2
H21B H 0.5608 0.4699 0.3961 0.038 Uiso 0.293(2) 1 calc R U P A 2
C22B C 0.6042(7) 0.6168(5) 0.3520(3) 0.0263(6) Uani 0.293(2) 1 d . . P A 2
H22C H 0.6524 0.5804 0.3190 0.032 Uiso 0.293(2) 1 calc R U P A 2
H22D H 0.6767 0.6541 0.3772 0.032 Uiso 0.293(2) 1 calc R U P A 2
C23B C 0.3906(2) 0.51729(17) 0.34143(9) 0.0467(5) Uani 0.293(2) 1 d . . P A 2
H23C H 0.3146 0.4660 0.3541 0.056 Uiso 0.293(2) 1 calc R U P A 2
H23D H 0.4258 0.4993 0.3020 0.056 Uiso 0.293(2) 1 calc R U P A 2
 
loop_
 _atom_site_aniso_label
 _atom_site_aniso_U_11
 _atom_site_aniso_U_22
 _atom_site_aniso_U_33
 _atom_site_aniso_U_23
 _atom_site_aniso_U_13
 _atom_site_aniso_U_12
O1 0.0299(7) 0.0284(7) 0.0410(7) 0.0009(5) 0.0102(5) 0.0027(5)
C8 0.0203(8) 0.0247(9) 0.0327(9) -0.0015(7) 0.0002(7) -0.0033(7)
C9 0.0286(9) 0.0296(10) 0.0287(9) 0.0014(7) 0.0023(7) -0.0036(7)
O2 0.0327(8) 0.0483(8) 0.0357(7) -0.0151(6) 0.0061(6) -0.0132(6)
C10 0.0257(9) 0.0241(8) 0.0348(10) -0.0015(7) 0.0015(7) -0.0020(7)
C24 0.0292(9) 0.0225(8) 0.0284(9) 0.0008(7) 0.0011(7) -0.0036(7)
C26 0.0327(9) 0.0250(9) 0.0283(9) 0.0023(7) -0.0002(7) -0.0041(7)
C12 0.0386(11) 0.0313(10) 0.0366(10) 0.0033(8) 0.0022(8) 0.0038(8)
C11 0.0320(9) 0.0235(8) 0.0309(9) -0.0001(7) 0.0023(7) -0.0056(7)
C27 0.0306(9) 0.0269(9) 0.0271(9) -0.0005(7) 0.0041(7) -0.0083(7)
N1 0.0475(10) 0.0290(9) 0.0407(9) -0.0014(7) 0.0066(7) 0.0030(7)
C2 0.0274(9) 0.0380(10) 0.0303(10) -0.0024(8) 0.0028(7) -0.0035(8)
C25 0.0341(10) 0.0295(10) 0.0257(9) 0.0024(7) 0.0047(7) -0.0038(8)
C16 0.0290(10) 0.0381(10) 0.0355(10) 0.0038(8) 0.0005(8) -0.0006(8)
N2 0.0458(10) 0.0373(9) 0.0359(9) 0.0051(7) 0.0062(7) 0.0062(8)
C1 0.0228(8) 0.0235(9) 0.0331(9) -0.0001(7) 0.0056(7) -0.0007(7)
C5 0.0473(12) 0.0411(11) 0.0379(11) 0.0118(9) 0.0014(9) -0.0075(9)
C28 0.0331(10) 0.0332(10) 0.0345(10) -0.0017(8) 0.0038(8) -0.0042(8)
C15 0.0411(11) 0.0479(12) 0.0376(11) 0.0014(9) 0.0119(9) 0.0038(9)
C6 0.0313(10) 0.0316(10) 0.0391(11) 0.0044(8) 0.0058(8) -0.0051(8)
C29 0.0400(11) 0.0413(11) 0.0342(10) -0.0098(9) 0.0066(8) -0.0065(9)
C14 0.0582(13) 0.0463(12) 0.0287(10) 0.0028(9) 0.0055(9) 0.0016(10)
C32 0.0582(13) 0.0365(11) 0.0300(10) 0.0018(8) 0.0050(9) 0.0057(9)
C7 0.0413(11) 0.0442(11) 0.0369(11) 0.0042(9) -0.0035(9) 0.0087(9)
C3 0.0445(12) 0.0494(12) 0.0337(11) -0.0054(9) 0.0006(9) -0.0023(9)
C30 0.0463(12) 0.0547(13) 0.0253(10) -0.0043(9) 0.0037(8) -0.0116(10)
C13 0.0494(12) 0.0435(11) 0.0351(11) 0.0065(9) -0.0038(9) 0.0054(9)
C31 0.0641(15) 0.0526(13) 0.0311(11) 0.0060(9) 0.0004(10) 0.0069(11)
C4 0.0506(13) 0.0586(13) 0.0322(11) 0.0060(10) 0.0118(9) 0.0009(10)
C17A 0.0394(10) 0.0258(9) 0.0251(9) -0.0044(7) 0.0002(7) 0.0017(8)
C18A 0.0247(14) 0.0353(14) 0.0245(12) 0.0017(10) 0.0017(10) 0.0064(10)
C19A 0.0366(14) 0.0556(17) 0.0276(14) 0.0048(12) -0.0011(11) 0.0083(12)
C20A 0.042(2) 0.0580(19) 0.0244(12) 0.0083(12) 0.0072(16) 0.0064(17)
C21A 0.0312(13) 0.0334(13) 0.0291(12) 0.0034(10) -0.0015(10) -0.0045(10)
C22A 0.0231(15) 0.0276(14) 0.0282(13) -0.0014(10) 0.0037(10) 0.0003(10)
C23A 0.0503(13) 0.0456(12) 0.0439(12) 0.0205(9) -0.0090(10) -0.0182(10)
C17B 0.0394(10) 0.0258(9) 0.0251(9) -0.0044(7) 0.0002(7) 0.0017(8)
C18B 0.0247(14) 0.0353(14) 0.0245(12) 0.0017(10) 0.0017(10) 0.0064(10)
C19B 0.0366(14) 0.0556(17) 0.0276(14) 0.0048(12) -0.0011(11) 0.0083(12)
C20B 0.042(2) 0.0580(19) 0.0244(12) 0.0083(12) 0.0072(16) 0.0064(17)
C21B 0.0312(13) 0.0334(13) 0.0291(12) 0.0034(10) -0.0015(10) -0.0045(10)
C22B 0.0231(15) 0.0276(14) 0.0282(13) -0.0014(10) 0.0037(10) 0.0003(10)
C23B 0.0503(13) 0.0456(12) 0.0439(12) 0.0205(9) -0.0090(10) -0.0182(10)
 
_geom_special_details
;
 All esds (except the esd in the dihedral angle between two l.s. planes)
 are estimated using the full covariance matrix.  The cell esds are taken
 into account individually in the estimation of esds in distances, angles
 and torsion angles; correlations between esds in cell parameters are only
 used when they are defined by crystal symmetry.  An approximate (isotropic)
 treatment of cell esds is used for estimating esds involving l.s. planes.
;
 
loop_
 _geom_bond_atom_site_label_1
 _geom_bond_atom_site_label_2
 _geom_bond_distance
 _geom_bond_site_symmetry_2
 _geom_bond_publ_flag
O1 C1 1.4245(19) . ?
O1 H100 0.89(2) . ?
C8 C10 1.340(2) . ?
C8 C9 1.443(2) . ?
C8 C1 1.537(2) . ?
C9 N1 1.143(2) . ?
O2 C17A 1.417(2) . ?
O2 H200 0.87(2) . ?
C10 C11 1.469(2) . ?
C10 H10 0.9500 . ?
C24 C26 1.339(2) . ?
C24 C25 1.439(2) . ?
C24 C17A 1.533(2) . ?
C26 C27 1.473(2) . ?
C26 H26 0.9500 . ?
C12 C13 1.383(3) . ?
C12 C11 1.394(2) . ?
C12 H12 0.9500 . ?
C11 C16 1.393(2) . ?
C27 C28 1.392(2) . ?
C27 C32 1.393(2) . ?
C2 C3 1.536(2) . ?
C2 C7 1.537(3) . ?
C2 C1 1.554(2) . ?
C2 H2 1.0000 . ?
C25 N2 1.148(2) . ?
C16 C15 1.383(2) . ?
C16 H16 0.9500 . ?
C1 C6 1.556(2) . ?
C5 C6 1.520(3) . ?
C5 C7 1.521(3) . ?
C5 C4 1.537(3) . ?
C5 H5 1.0000 . ?
C28 C29 1.384(2) . ?
C28 H28 0.9500 . ?
C15 C14 1.380(3) . ?
C15 H15 0.9500 . ?
C6 H6A 0.9900 . ?
C6 H6B 0.9900 . ?
C29 C30 1.374(3) . ?
C29 H29 0.9500 . ?
C14 C13 1.375(3) . ?
C14 H14 0.9500 . ?
C32 C31 1.380(3) . ?
C32 H32 0.9500 . ?
C7 H7A 0.9900 . ?
C7 H7B 0.9900 . ?
C3 C4 1.552(3) . ?
C3 H3A 0.9900 . ?
C3 H3B 0.9900 . ?
C30 C31 1.378(3) . ?
C30 H30 0.9500 . ?
C13 H13 0.9500 . ?
C31 H31 0.9500 . ?
C4 H4A 0.9900 . ?
C4 H4B 0.9900 . ?
C17A C18A 1.536(3) . ?
C17A C22A 1.632(3) . ?
C18A C19A 1.527(4) . ?
C18A C23A 1.534(3) . ?
C18A H18A 1.0000 . ?
C19A C20A 1.541(4) . ?
C19A H19A 0.9900 . ?
C19A H19B 0.9900 . ?
C20A C21A 1.537(4) . ?
C20A H20A 0.9900 . ?
C20A H20B 0.9900 . ?
C21A C23A 1.424(3) . ?
C21A C22A 1.538(4) . ?
C21A H21A 1.0000 . ?
C22A H22A 0.9900 . ?
C22A H22B 0.9900 . ?
C23A H23A 0.9900 . ?
C23A H23B 0.9900 . ?
C18B C19B 1.534(10) . ?
C18B H18B 1.0000 . ?
C19B C20B 1.556(10) . ?
C19B H19C 0.9900 . ?
C19B H19D 0.9900 . ?
C20B C21B 1.530(11) . ?
C20B H20C 0.9900 . ?
C20B H20D 0.9900 . ?
C21B C22B 1.531(8) . ?
C21B H21B 1.0000 . ?
C22B H22C 0.9900 . ?
C22B H22D 0.9900 . ?
 
loop_
 _geom_angle_atom_site_label_1
 _geom_angle_atom_site_label_2
 _geom_angle_atom_site_label_3
 _geom_angle
 _geom_angle_site_symmetry_1
 _geom_angle_site_symmetry_3
 _geom_angle_publ_flag
C1 O1 H100 110.7(13) . . ?
C10 C8 C9 119.74(15) . . ?
C10 C8 C1 123.80(15) . . ?
C9 C8 C1 116.33(14) . . ?
N1 C9 C8 176.25(18) . . ?
C17A O2 H200 107.6(15) . . ?
C8 C10 C11 129.36(16) . . ?
C8 C10 H10 115.3 . . ?
C11 C10 H10 115.3 . . ?
C26 C24 C25 122.85(16) . . ?
C26 C24 C17A 126.10(15) . . ?
C25 C24 C17A 111.04(14) . . ?
C24 C26 C27 131.38(16) . . ?
C24 C26 H26 114.3 . . ?
C27 C26 H26 114.3 . . ?
C13 C12 C11 120.98(17) . . ?
C13 C12 H12 119.5 . . ?
C11 C12 H12 119.5 . . ?
C16 C11 C12 118.52(16) . . ?
C16 C11 C10 123.64(16) . . ?
C12 C11 C10 117.84(16) . . ?
C28 C27 C32 117.66(16) . . ?
C28 C27 C26 117.24(16) . . ?
C32 C27 C26 125.05(16) . . ?
C3 C2 C7 99.61(15) . . ?
C3 C2 C1 107.97(14) . . ?
C7 C2 C1 102.53(14) . . ?
C3 C2 H2 115.0 . . ?
C7 C2 H2 115.0 . . ?
C1 C2 H2 115.0 . . ?
N2 C25 C24 175.42(18) . . ?
C15 C16 C11 119.90(17) . . ?
C15 C16 H16 120.1 . . ?
C11 C16 H16 120.1 . . ?
O1 C1 C8 107.98(13) . . ?
O1 C1 C2 112.90(13) . . ?
C8 C1 C2 112.72(13) . . ?
O1 C1 C6 107.72(13) . . ?
C8 C1 C6 113.20(14) . . ?
C2 C1 C6 102.24(13) . . ?
C6 C5 C7 100.69(14) . . ?
C6 C5 C4 109.49(16) . . ?
C7 C5 C4 101.85(16) . . ?
C6 C5 H5 114.4 . . ?
C7 C5 H5 114.4 . . ?
C4 C5 H5 114.4 . . ?
C29 C28 C27 121.28(17) . . ?
C29 C28 H28 119.4 . . ?
C27 C28 H28 119.4 . . ?
C14 C15 C16 120.94(18) . . ?
C14 C15 H15 119.5 . . ?
C16 C15 H15 119.5 . . ?
C5 C6 C1 103.67(14) . . ?
C5 C6 H6A 111.0 . . ?
C1 C6 H6A 111.0 . . ?
C5 C6 H6B 111.0 . . ?
C1 C6 H6B 111.0 . . ?
H6A C6 H6B 109.0 . . ?
C30 C29 C28 120.20(18) . . ?
C30 C29 H29 119.9 . . ?
C28 C29 H29 119.9 . . ?
C13 C14 C15 119.67(18) . . ?
C13 C14 H14 120.2 . . ?
C15 C14 H14 120.2 . . ?
C31 C32 C27 120.66(18) . . ?
C31 C32 H32 119.7 . . ?
C27 C32 H32 119.7 . . ?
C5 C7 C2 94.89(14) . . ?
C5 C7 H7A 112.8 . . ?
C2 C7 H7A 112.8 . . ?
C5 C7 H7B 112.8 . . ?
C2 C7 H7B 112.8 . . ?
H7A C7 H7B 110.2 . . ?
C2 C3 C4 103.11(15) . . ?
C2 C3 H3A 111.1 . . ?
C4 C3 H3A 111.1 . . ?
C2 C3 H3B 111.1 . . ?
C4 C3 H3B 111.1 . . ?
H3A C3 H3B 109.1 . . ?
C29 C30 C31 119.25(18) . . ?
C29 C30 H30 120.4 . . ?
C31 C30 H30 120.4 . . ?
C14 C13 C12 119.96(18) . . ?
C14 C13 H13 120.0 . . ?
C12 C13 H13 120.0 . . ?
C30 C31 C32 120.89(19) . . ?
C30 C31 H31 119.6 . . ?
C32 C31 H31 119.6 . . ?
C5 C4 C3 103.10(14) . . ?
C5 C4 H4A 111.1 . . ?
C3 C4 H4A 111.1 . . ?
C5 C4 H4B 111.1 . . ?
C3 C4 H4B 111.1 . . ?
H4A C4 H4B 109.1 . . ?
O2 C17A C24 108.07(13) . . ?
O2 C17A C18A 120.43(16) . . ?
C24 C17A C18A 113.69(15) . . ?
O2 C17A C22A 105.56(15) . . ?
C24 C17A C22A 108.96(15) . . ?
C18A C17A C22A 98.96(17) . . ?
C19A C18A C23A 99.4(2) . . ?
C19A C18A C17A 109.3(2) . . ?
C23A C18A C17A 101.25(18) . . ?
C19A C18A H18A 115.0 . . ?
C23A C18A H18A 115.0 . . ?
C17A C18A H18A 115.0 . . ?
C18A C19A C20A 104.5(2) . . ?
C18A C19A H19A 110.9 . . ?
C20A C19A H19A 110.9 . . ?
C18A C19A H19B 110.9 . . ?
C20A C19A H19B 110.9 . . ?
H19A C19A H19B 108.9 . . ?
C21A C20A C19A 102.3(2) . . ?
C21A C20A H20A 111.3 . . ?
C19A C20A H20A 111.3 . . ?
C21A C20A H20B 111.3 . . ?
C19A C20A H20B 111.3 . . ?
H20A C20A H20B 109.2 . . ?
C23A C21A C20A 102.2(2) . . ?
C23A C21A C22A 100.64(19) . . ?
C20A C21A C22A 107.4(2) . . ?
C23A C21A H21A 115.0 . . ?
C20A C21A H21A 115.0 . . ?
C22A C21A H21A 115.0 . . ?
C21A C22A C17A 104.26(19) . . ?
C21A C22A H22A 110.9 . . ?
C17A C22A H22A 110.9 . . ?
C21A C22A H22B 110.9 . . ?
C17A C22A H22B 110.9 . . ?
H22A C22A H22B 108.9 . . ?
C21A C23A C18A 98.97(19) . . ?
C21A C23A H23A 112.0 . . ?
C18A C23A H23A 112.0 . . ?
C21A C23A H23B 112.0 . . ?
C18A C23A H23B 112.0 . . ?
H23A C23A H23B 109.7 . . ?
C19B C18B H18B 113.5 . . ?
C18B C19B C20B 101.8(6) . . ?
C18B C19B H19C 111.4 . . ?
C20B C19B H19C 111.4 . . ?
C18B C19B H19D 111.4 . . ?
C20B C19B H19D 111.4 . . ?
H19C C19B H19D 109.3 . . ?
C21B C20B C19B 103.3(6) . . ?
C21B C20B H20C 111.1 . . ?
C19B C20B H20C 111.1 . . ?
C21B C20B H20D 111.1 . . ?
C19B C20B H20D 111.1 . . ?
H20C C20B H20D 109.1 . . ?
C20B C21B C22B 108.5(6) . . ?
C20B C21B H21B 110.7 . . ?
C22B C21B H21B 110.7 . . ?
C21B C22B H22C 112.6 . . ?
C21B C22B H22D 112.6 . . ?
H22C C22B H22D 110.1 . . ?
 
loop_
 _geom_torsion_atom_site_label_1
 _geom_torsion_atom_site_label_2
 _geom_torsion_atom_site_label_3
 _geom_torsion_atom_site_label_4
 _geom_torsion
 _geom_torsion_site_symmetry_1
 _geom_torsion_site_symmetry_2
 _geom_torsion_site_symmetry_3
 _geom_torsion_site_symmetry_4
 _geom_torsion_publ_flag
C9 C8 C10 C11 3.8(3) . . . . ?
C1 C8 C10 C11 179.54(16) . . . . ?
C25 C24 C26 C27 -1.4(3) . . . . ?
C17A C24 C26 C27 176.88(16) . . . . ?
C13 C12 C11 C16 -2.0(3) . . . . ?
C13 C12 C11 C10 177.81(17) . . . . ?
C8 C10 C11 C16 32.0(3) . . . . ?
C8 C10 C11 C12 -147.84(18) . . . . ?
C24 C26 C27 C28 -177.77(17) . . . . ?
C24 C26 C27 C32 -0.4(3) . . . . ?
C12 C11 C16 C15 1.9(3) . . . . ?
C10 C11 C16 C15 -177.88(17) . . . . ?
C10 C8 C1 O1 -6.0(2) . . . . ?
C9 C8 C1 O1 169.88(13) . . . . ?
C10 C8 C1 C2 119.45(17) . . . . ?
C9 C8 C1 C2 -64.71(18) . . . . ?
C10 C8 C1 C6 -125.12(17) . . . . ?
C9 C8 C1 C6 50.72(19) . . . . ?
C3 C2 C1 O1 -39.67(18) . . . . ?
C7 C2 C1 O1 -144.26(14) . . . . ?
C3 C2 C1 C8 -162.36(14) . . . . ?
C7 C2 C1 C8 93.05(16) . . . . ?
C3 C2 C1 C6 75.79(16) . . . . ?
C7 C2 C1 C6 -28.80(16) . . . . ?
C32 C27 C28 C29 1.9(3) . . . . ?
C26 C27 C28 C29 179.51(16) . . . . ?
C11 C16 C15 C14 -0.7(3) . . . . ?
C7 C5 C6 C1 40.93(17) . . . . ?
C4 C5 C6 C1 -65.83(18) . . . . ?
O1 C1 C6 C5 112.07(15) . . . . ?
C8 C1 C6 C5 -128.62(15) . . . . ?
C2 C1 C6 C5 -7.10(17) . . . . ?
C27 C28 C29 C30 0.1(3) . . . . ?
C16 C15 C14 C13 -0.5(3) . . . . ?
C28 C27 C32 C31 -2.3(3) . . . . ?
C26 C27 C32 C31 -179.71(18) . . . . ?
C6 C5 C7 C2 -57.55(16) . . . . ?
C4 C5 C7 C2 55.19(16) . . . . ?
C3 C2 C7 C5 -57.95(16) . . . . ?
C1 C2 C7 C5 53.04(16) . . . . ?
C7 C2 C3 C4 39.33(18) . . . . ?
C1 C2 C3 C4 -67.30(18) . . . . ?
C28 C29 C30 C31 -1.7(3) . . . . ?
C15 C14 C13 C12 0.4(3) . . . . ?
C11 C12 C13 C14 0.8(3) . . . . ?
C29 C30 C31 C32 1.3(3) . . . . ?
C27 C32 C31 C30 0.8(3) . . . . ?
C6 C5 C4 C3 74.46(19) . . . . ?
C7 C5 C4 C3 -31.52(19) . . . . ?
C2 C3 C4 C5 -5.1(2) . . . . ?
C26 C24 C17A O2 125.54(17) . . . . ?
C25 C24 C17A O2 -56.03(18) . . . . ?
C26 C24 C17A C18A -10.9(3) . . . . ?
C25 C24 C17A C18A 167.50(17) . . . . ?
C26 C24 C17A C22A -120.24(19) . . . . ?
C25 C24 C17A C22A 58.20(19) . . . . ?
O2 C17A C18A C19A 43.8(3) . . . . ?
C24 C17A C18A C19A 174.34(19) . . . . ?
C22A C17A C18A C19A -70.3(2) . . . . ?
O2 C17A C18A C23A 148.01(16) . . . . ?
C24 C17A C18A C23A -81.4(2) . . . . ?
C22A C17A C18A C23A 33.96(19) . . . . ?
C23A C18A C19A C20A -30.8(3) . . . . ?
C17A C18A C19A C20A 74.8(3) . . . . ?
C18A C19A C20A C21A -0.5(3) . . . . ?
C19A C20A C21A C23A 34.7(3) . . . . ?
C19A C20A C21A C22A -70.7(3) . . . . ?
C23A C21A C22A C17A -33.7(2) . . . . ?
C20A C21A C22A C17A 72.8(2) . . . . ?
O2 C17A C22A C21A -126.98(18) . . . . ?
C24 C17A C22A C21A 117.16(18) . . . . ?
C18A C17A C22A C21A -1.8(2) . . . . ?
C20A C21A C23A C18A -54.8(2) . . . . ?
C22A C21A C23A C18A 55.8(2) . . . . ?
C19A C18A C23A C21A 53.4(2) . . . . ?
C17A C18A C23A C21A -58.57(19) . . . . ?
C18B C19B C20B C21B -2.0(8) . . . . ?
C19B C20B C21B C22B 73.7(7) . . . . ?
 
_refine_diff_density_max    0.315
_refine_diff_density_min   -0.341
_refine_diff_density_rms    0.037

_shelxl_version_number 2014-3

_shelx_res_file
;
TITL SIR97 run in space group P 21/c
CELL  0.71073   9.2621  12.2356  22.9278   90.000   90.780   90.000
ZERR     8.00   0.0003   0.0004   0.0008    0.000    0.003    0.000
LATT   1
SYMM  - X, 1/2 + Y, 1/2 - Z
SFAC  C    H    N    O
UNIT 128 136 8 8
LIST 4 ! automatically inserted. Change 6 to 4 for CHECKCIF!!
MERG   2
OMIT 0 4 6
OMIT -3 2 3
OMIT -5 3 25
OMIT -1 2 6
SHEL 1000 0.80
FMAP   2
PLAN   25
EXYZ C17A C17B
EADP C17A C17B
EXYZ C23A C23B
EADP C23A C23B
EADP C22A C22B
EADP C18A C18B
EADP C20A C20B
EADP C19A C19B
EADP C21A C21B
ACTA
BOND   $H
CONF
SIZE 0.40 0.20 0.03
L.S.  40
TEMP  -150.00
WGHT    0.028100    1.276500
FVAR       0.10828   0.70660
O1    4    0.197133    0.316694    0.194129    11.00000    0.02991    0.02839 =
         0.04102    0.00089    0.01023    0.00271

H100  2    0.142112    0.257439    0.196643    11.00000   -1.50000
H200  2    0.615048    0.806450    0.341598    11.00000    0.06632
C8    1    0.062197    0.425351    0.261154    11.00000    0.02028    0.02471 =
         0.03266   -0.00154    0.00017   -0.00332
C9    1   -0.005213    0.527739    0.276058    11.00000    0.02856    0.02963 =
         0.02871    0.00137    0.00228   -0.00362
O2    4    0.529263    0.796197    0.355917    11.00000    0.03274    0.04825 =
         0.03570   -0.01513    0.00607   -0.01322
C10   1    0.086150    0.350149    0.302647    11.00000    0.02569    0.02414 =
         0.03479   -0.00146    0.00147   -0.00196
AFIX  43
H10   2    0.136345    0.286671    0.290346    11.00000   -1.20000
AFIX   0
C24   1    0.467349    0.716046    0.263915    11.00000    0.02917    0.02251 =
         0.02835    0.00080    0.00113   -0.00363
C26   1    0.526421    0.649829    0.224346    11.00000    0.03275    0.02500 =
         0.02827    0.00229   -0.00018   -0.00407
AFIX  43
H26   2    0.578840    0.590126    0.240552    11.00000   -1.20000
AFIX   0
C12   1    0.137417    0.299230    0.404289    11.00000    0.03862    0.03130 =
         0.03656    0.00330    0.00216    0.00385
AFIX  43
H12   2    0.220491    0.262068    0.390693    11.00000   -1.20000
AFIX   0
C11   1    0.046016    0.351650    0.364427    11.00000    0.03196    0.02351 =
         0.03086   -0.00014    0.00227   -0.00555
C27   1    0.524490    0.653197    0.160122    11.00000    0.03062    0.02689 =
         0.02712   -0.00048    0.00412   -0.00835
N1    3   -0.051556    0.611593    0.287319    11.00000    0.04745    0.02905 =
         0.04068   -0.00137    0.00664    0.00305
C2    1   -0.016165    0.414568    0.153179    11.00000    0.02739    0.03798 =
         0.03032   -0.00235    0.00281   -0.00350
AFIX  13
H2    2   -0.108132    0.382228    0.167655    11.00000   -1.20000
AFIX   0
C25   1    0.386436    0.812326    0.248241    11.00000    0.03409    0.02947 =
         0.02569    0.00241    0.00474   -0.00385
C16   1   -0.077605    0.402680    0.385135    11.00000    0.02898    0.03806 =
         0.03547    0.00382    0.00045   -0.00060
AFIX  43
H16   2   -0.143067    0.437013    0.358661    11.00000   -1.20000
AFIX   0
N2    3    0.318443    0.889213    0.239470    11.00000    0.04577    0.03729 =
         0.03592    0.00513    0.00617    0.00618
C1    1    0.111737    0.413213    0.197770    11.00000    0.02280    0.02351 =
         0.03309   -0.00009    0.00563   -0.00068
C5    1    0.132942    0.545206    0.119849    11.00000    0.04730    0.04107 =
         0.03794    0.01180    0.00141   -0.00752
AFIX  13
H5    2    0.162117    0.619110    0.105589    11.00000   -1.20000
AFIX   0
C28   1    0.593485    0.568450    0.131087    11.00000    0.03309    0.03323 =
         0.03453   -0.00174    0.00385   -0.00418
AFIX  43
H28   2    0.639572    0.512323    0.153091    11.00000   -1.20000
AFIX   0
C15   1   -0.104877    0.403277    0.444294    11.00000    0.04108    0.04785 =
         0.03764    0.00139    0.01190    0.00383
AFIX  43
H15   2   -0.188785    0.438901    0.458207    11.00000   -1.20000
AFIX   0
C6    1    0.205558    0.510686    0.176755    11.00000    0.03135    0.03162 =
         0.03912    0.00442    0.00579   -0.00508
AFIX  23
H6A   2    0.205196    0.571056    0.205502    11.00000   -1.20000
H6B   2    0.306467    0.487461    0.170282    11.00000   -1.20000
AFIX   0
C29   1    0.596229    0.564390    0.070799    11.00000    0.04000    0.04128 =
         0.03419   -0.00980    0.00660   -0.00645
AFIX  43
H29   2    0.643849    0.505775    0.051868    11.00000   -1.20000
AFIX   0
C14   1   -0.011952    0.352869    0.483388    11.00000    0.05815    0.04633 =
         0.02873    0.00279    0.00550    0.00164
AFIX  43
H14   2   -0.031433    0.354337    0.523954    11.00000   -1.20000
AFIX   0
C32   1    0.454371    0.732134    0.126354    11.00000    0.05822    0.03645 =
         0.03002    0.00182    0.00495    0.00567
AFIX  43
H32   2    0.403252    0.789480    0.144884    11.00000   -1.20000
AFIX   0
C7    1   -0.025305    0.535836    0.136086    11.00000    0.04134    0.04422 =
         0.03686    0.00416   -0.00355    0.00869
AFIX  23
H7A   2   -0.091560    0.549035    0.102577    11.00000   -1.20000
H7B   2   -0.051120    0.583557    0.169218    11.00000   -1.20000
AFIX   0
C3    1    0.037708    0.366568    0.095499    11.00000    0.04447    0.04938 =
         0.03366   -0.00541    0.00064   -0.00229
AFIX  23
H3A   2   -0.042602    0.357799    0.066948    11.00000   -1.20000
H3B   2    0.084902    0.294863    0.101820    11.00000   -1.20000
AFIX   0
C30   1    0.530300    0.644865    0.038235    11.00000    0.04635    0.05470 =
         0.02530   -0.00430    0.00370   -0.01161
AFIX  43
H30   2    0.534216    0.643315   -0.003139    11.00000   -1.20000
AFIX   0
C13   1    0.108980    0.300504    0.463347    11.00000    0.04937    0.04347 =
         0.03509    0.00651   -0.00375    0.00538
AFIX  43
H13   2    0.172965    0.265219    0.490048    11.00000   -1.20000
AFIX   0
C31   1    0.458414    0.727872    0.066268    11.00000    0.06412    0.05257 =
         0.03113    0.00596    0.00044    0.00689
AFIX  43
H31   2    0.411010    0.782892    0.043915    11.00000   -1.20000
AFIX   0
C4    1    0.147776    0.453311    0.074594    11.00000    0.05060    0.05865 =
         0.03215    0.00597    0.01184    0.00086
AFIX  23
H4A   2    0.247089    0.423390    0.074678    11.00000   -1.20000
H4B   2    0.122865    0.479645    0.034889    11.00000   -1.20000
AFIX   0
PART 1
C17A  1    0.471674    0.699992    0.330244    21.00000    0.03940    0.02580 =
         0.02510   -0.00437    0.00020    0.00166
C18A  1    0.527156    0.587061    0.349312    21.00000    0.02468    0.03531 =
         0.02450    0.00166    0.00167    0.00635
AFIX  13
H18A  2    0.613535    0.560190    0.327895    21.00000   -1.20000
AFIX   0
C19A  1    0.541383    0.584032    0.415709    21.00000    0.03664    0.05562 =
         0.02758    0.00483   -0.00112    0.00832
AFIX  23
H19A  2    0.587851    0.651503    0.430650    21.00000   -1.20000
H19B  2    0.599180    0.520180    0.428608    21.00000   -1.20000
AFIX   0
C20A  1    0.384817    0.575042    0.437089    21.00000    0.04226    0.05798 =
         0.02437    0.00832    0.00718    0.00635
AFIX  23
H20A  2    0.369723    0.506586    0.459202    21.00000   -1.20000
H20B  2    0.358914    0.638137    0.461871    21.00000   -1.20000
AFIX   0
C21A  1    0.297583    0.575088    0.379589    21.00000    0.03124    0.03342 =
         0.02912    0.00345   -0.00148   -0.00451
AFIX  13
H21A  2    0.197678    0.544702    0.382330    21.00000   -1.20000
AFIX   0
C22A  1    0.306653    0.690900    0.353794    21.00000    0.02309    0.02759 =
         0.02819   -0.00145    0.00365    0.00032
AFIX  23
H22A  2    0.288078    0.746810    0.383989    21.00000   -1.20000
H22B  2    0.235962    0.700336    0.321410    21.00000   -1.20000
AFIX   0
C23A  1    0.390613    0.517289    0.341434    21.00000    0.05027    0.04564 =
         0.04386    0.02047   -0.00900   -0.01825
AFIX  23
H23A  2    0.354269    0.518179    0.300630    21.00000   -1.20000
H23B  2    0.406184    0.440856    0.354213    21.00000   -1.20000
AFIX   0
PART 2
C17B  1    0.471674    0.699992    0.330244   -21.00000    0.03940    0.02580 =
         0.02510   -0.00437    0.00020    0.00166
C18B  1    0.349455    0.660667    0.352828   -21.00000    0.02468    0.03531 =
         0.02450    0.00166    0.00167    0.00635
AFIX  13
H18B  2    0.260288    0.685630    0.331660   -21.00000   -1.20000
AFIX   0
C19B  1    0.345297    0.680450    0.418844   -21.00000    0.03664    0.05562 =
         0.02758    0.00483   -0.00112    0.00832
AFIX  23
H19C  2    0.248411    0.665053    0.434600   -21.00000   -1.20000
H19D  2    0.373242    0.756366    0.428779   -21.00000   -1.20000
AFIX   0
C20B  1    0.459160    0.596857    0.441795   -21.00000    0.04226    0.05798 =
         0.02437    0.00832    0.00718    0.00635
AFIX  23
H20C  2    0.541129    0.634442    0.461374   -21.00000   -1.20000
H20D  2    0.415535    0.544640    0.469437   -21.00000   -1.20000
AFIX   0
C21B  1    0.507762    0.538827    0.386298   -21.00000    0.03124    0.03342 =
         0.02912    0.00345   -0.00148   -0.00451
AFIX  13
H21B  2    0.560783    0.469911    0.396129   -21.00000   -1.20000
AFIX   0
C22B  1    0.604210    0.616810    0.352041   -21.00000    0.02309    0.02759 =
         0.02819   -0.00145    0.00365    0.00032
AFIX  23
H22C  2    0.652425    0.580379    0.319032   -21.00000   -1.20000
H22D  2    0.676652    0.654092    0.377185   -21.00000   -1.20000
AFIX   0
C23B  1    0.390613    0.517289    0.341434   -21.00000    0.05027    0.04564 =
         0.04386    0.02047   -0.00900   -0.01825
AFIX  23
H23C  2    0.314554    0.466005    0.354113   -21.00000   -1.20000
H23D  2    0.425831    0.499309    0.302005   -21.00000   -1.20000
PART 0
REM #####
AFIX   0
HKLF    4

REM  SIR97 run in space group P 21/c
REM R1 =  0.0488 for    3828 Fo > 4sig(Fo)  and  0.0763 for all    5322 data
REM    348 parameters refined using      0 restraints

END

WGHT      0.0281      1.2764

REM Highest difference peak  0.315,  deepest hole -0.341,  1-sigma level  0.037
Q1    1   0.3422  0.5744  0.3492  11.00000  0.05    0.32
Q2    1   0.2351  0.4795  0.1028  11.00000  0.05    0.24
Q3    1   0.4596  0.6982  0.2972  11.00000  0.05    0.22
Q4    1   0.5333  0.7564  0.0901  11.00000  0.05    0.19
Q5    1   0.5399  0.6666  0.1906  11.00000  0.05    0.19
Q6    1   0.5034  0.6440  0.3380  11.00000  0.05    0.19
Q7    1   0.0524  0.5890  0.1369  11.00000  0.05    0.19
Q8    1   0.5543  0.7386  0.1302  11.00000  0.05    0.18
Q9    1   0.5472  0.7083  0.2489  11.00000  0.05    0.18
Q10   1   0.0523  0.4191  0.2243  11.00000  0.05    0.18
Q11   1   0.4445  0.6605  0.2478  11.00000  0.05    0.18
Q12   1   0.1595  0.4583  0.1923  11.00000  0.05    0.17
Q13   1   0.0143  0.4003  0.3734  11.00000  0.05    0.17
Q14   1   0.2933  0.6321  0.3792  11.00000  0.05    0.17
Q15   1   0.5478  0.5960  0.3809  11.00000  0.05    0.17
Q16   1   0.3376  0.5746  0.4062  11.00000  0.05    0.16
Q17   1   0.1304  0.4228  0.2926  11.00000  0.05    0.16
Q18   1   0.0697  0.3615  0.3393  11.00000  0.05    0.16
Q19   1   0.0404  0.4080  0.1771  11.00000  0.05    0.16
Q20   1   0.0230  0.4171  0.1993  11.00000  0.05    0.15
Q21   1   0.2776  0.5038  0.3698  11.00000  0.05    0.15
Q22   1   0.1608  0.5179  0.1503  11.00000  0.05    0.15
Q23   1   0.4665  0.5469  0.3404  11.00000  0.05    0.14
Q24   1  -0.0209  0.4035  0.4600  11.00000  0.05    0.14
Q25   1   0.1228  0.3932  0.0912  11.00000  0.05    0.14
;
_shelx_res_checksum   93040

_shelx_hkl_file
;
   0   0   3    0.02    0.04
   0   0   3    0.11    0.05
   0   0   3    0.03    0.06
   0   0  -3    0.08    0.06
   0   0  -3    0.13    0.06
   0   0  -3    0.13    0.06
   0   0   4  207.19    1.42
   0   0  -4  214.20    1.45
   0   0   4  209.42    1.41
   0   0   4  203.00    1.41
   0   0  -4  206.24    1.38
   0   0  -4  206.41    1.49
   0   0   4  211.85    1.47
   0   0   5    0.14    0.10
   0   0   5    0.34    0.11
   0   0  -5    0.20    0.09
   0   0  -5    0.27    0.11
   0   0   5    0.13    0.08
   0   0   5    0.24    0.09
   0   0  -5    0.29    0.10
   0   0   6    4.28    0.26
   0   0  -6    4.45    0.27
   0   0   6    4.39    0.27
   0   0   6    4.08    0.26
   0   0  -6    4.33    0.29
   0   0   6    4.42    0.27
   0   0   7    0.13    0.11
   0   0  -7   -0.03    0.12
   0   0   8    7.45    0.40
   0   0  -8    7.17    0.42
   0   0   9    1.35    0.26
   0   0  -9    1.56    0.26
   0   0  10   87.02    1.50
   0   0 -10   85.12    1.54
   0   0  11    0.11    0.14
   0   0 -11    0.15    0.14
   0   0  12    1.00    0.21
   0   0 -12    0.82    0.20
   0   0  13    0.34    0.18
   0   0 -13    0.41    0.20
   0   0  14    9.42    0.61
   0   0 -14    9.43    0.63
   0   0  15    0.02    0.15
   0   0 -15    0.28    0.18
   0   0  16    0.84    0.23
   0   0 -16    0.65    0.20
   0   0  17    0.31    0.18
   0   0 -17   -0.04    0.17
   0   0  18    3.72    0.44
   0   0 -18    3.97    0.47
   0   0  19   -0.12    0.17
   0   0  19    0.18    0.22
   0   0 -19   -0.05    0.19
   0   0  20    0.07    0.20
   0   0  20    0.27    0.19
   0   0 -20   -0.10    0.21
   0   0  21    0.07    0.24
   0   0  21   -0.10    0.18
   0   0 -21   -0.11    0.19
   0   0  22    0.87    0.29
   0   0  22    1.48    0.32
   0   0 -22    1.07    0.29
   0   0  23   -0.31    0.29
   0   0  23   -0.01    0.19
   0   0 -23   -0.16    0.22
   0   0  24    0.23    0.26
   0   0  24    0.25    0.19
   0   0 -24    0.36    0.20
   0   0  25   -0.19    0.22
   0   0 -25   -0.11    0.17
   0   0  26    1.19    0.39
   0   0  26    1.15    0.34
   0   0 -26    0.51    0.29
   0   0  27    0.31    0.37
   0   0  27    0.76    0.32
   0   0 -27    0.28    0.27
   0   0  28    0.43    0.31
   0   0  28    0.36    0.21
   0   0 -28    0.98    0.37
   0   0  29    0.22    0.23
   0   0  29    0.59    0.35
   0  -1  -1    0.12    0.03
   0   1  -2    0.06    0.04
   0  -1   2    0.09    0.03
   0   1   2    0.13    0.04
   0  -1   2    0.16    0.05
   0   1   2    0.03    0.03
   0   1  -2    0.04    0.03
   0  -1  -2    0.20    0.05
   0  -1  -2    0.03    0.03
   0  -1  -2    0.08    0.04
   0   1   2    0.12    0.04
   0   1   2    0.04    0.04
   0  -1   2    0.00    0.03
   0   1  -2    0.17    0.04
   0   1   2    0.03    0.04
   0   1   2    0.04    0.03
   0  -1  -2    0.00    0.04
   0  -1   2    0.09    0.04
   0  -1  -2    0.01    0.02
   0   1  -2    0.02    0.03
   0   1  -2    0.12    0.04
   0  -1   2    0.06    0.04
   0  -1   3   11.36    0.25
   0  -1   3   11.03    0.32
   0   1  -3   11.75    0.25
   0   1  -3   10.77    0.32
   0   1   3   11.58    0.32
   0  -1  -3   11.34    0.32
   0   1   3   11.13    0.28
   0   1   3   11.75    0.32
   0   1   3   11.36    0.32
   0  -1  -3   10.93    0.31
   0   1  -3   12.14    0.29
   0  -1   3   11.61    0.34
   0   1  -3    7.09    0.28
   0   1   3   11.32    0.28
   0   1  -4  131.58    0.91
   0   1  -4  130.09    1.20
   0  -1   4  125.78    1.18
   0   1   4  131.81    1.11
   0   1   4  132.23    1.22
   0  -1  -4  130.35    1.21
   0   1   4  128.91    1.20
   0   1  -4  131.63    1.11
   0  -1  -4  129.42    1.16
   0  -1   4  129.81    1.09
   0   1   4  134.13    1.19
   0  -1  -4  136.90    1.23
   0  -1   4  134.07    1.29
   0   1  -4  125.84    1.26
   0   1   4  132.82    1.11
   0  -1   5    8.62    0.35
   0   1  -5    9.10    0.35
   0   1   5    9.60    0.37
   0  -1  -5    9.67    0.37
   0  -1  -5    8.79    0.35
   0   1   5    8.89    0.36
   0  -1  -5    9.61    0.37
   0  -1   5    9.23    0.34
   0   1  -5   10.14    0.35
   0   1   5    9.35    0.35
   0   1   5    9.20    0.34
   0   1  -5    8.50    0.37
   0  -1   5   10.08    0.39
   0   1  -6    2.01    0.19
   0  -1   6    1.94    0.17
   0  -1   6    1.84    0.19
   0   1  -6    1.99    0.18
   0  -1  -6    2.16    0.22
   0  -1   6    1.89    0.18
   0   1   6    2.35    0.21
   0   1   6    1.91    0.20
   0   1  -6    1.88    0.20
   0   1   6    2.61    0.21
   0  -1   7    6.55    0.33
   0  -1   7    6.13    0.34
   0  -1  -7    6.63    0.35
   0   1   7    7.01    0.37
   0   1  -7    5.99    0.36
   0   1   8    0.17    0.11
   0  -1   8    0.13    0.13
   0  -1  -8    0.26    0.13
   0   1  -8   -0.09    0.11
   0   1   9   17.92    0.67
   0  -1  -9   17.80    0.63
   0  -1   9   17.66    0.65
   0   1  -9   17.66    0.69
   0  -1  10   43.99    1.05
   0  -1 -10   46.70    1.07
   0   1  10   46.00    1.12
   0   1 -10   46.60    1.15
   0   1  11   18.73    0.75
   0  -1  11   19.65    0.74
   0  -1 -11   18.82    0.72
   0   1 -11   20.86    0.81
   0  -1 -12    0.78    0.19
   0  -1  12    0.91    0.21
   0   1  12    0.63    0.20
   0  -1 -12    0.94    0.23
   0   1 -12    0.86    0.22
   0  -1 -13    3.31    0.34
   0  -1  13    2.47    0.31
   0   1  13    2.91    0.35
   0   1 -13    3.32    0.37
   0  -1 -13    3.56    0.39
   0   1  14    3.10    0.36
   0  -1  14    3.05    0.36
   0   1  14    2.73    0.36
   0   1 -14    3.07    0.38
   0  -1 -14    2.94    0.39
   0   1  15    6.11    0.52
   0   1  15    6.39    0.53
   0  -1  15    5.61    0.49
   0   1 -15    5.75    0.52
   0  -1 -15    5.46    0.51
   0   1  16    6.20    0.55
   0  -1  16    5.31    0.48
   0   1  16    5.40    0.49
   0  -1 -16    5.58    0.53
   0   1 -16    5.67    0.52
   0   1  17    2.49    0.39
   0   1  17    2.32    0.36
   0  -1  17    1.70    0.32
   0  -1 -17    1.68    0.33
   0   1 -17    1.81    0.33
   0   1  18    5.47    0.55
   0   1  18    4.38    0.50
   0  -1  18    5.13    0.52
   0  -1 -18    4.65    0.52
   0   1 -18    4.96    0.53
   0   1  19    2.07    0.37
   0   1  19    1.60    0.35
   0  -1  19    1.72    0.32
   0  -1 -19    1.57    0.31
   0   1 -19    1.51    0.31
   0   1  20    0.18    0.21
   0  -1  20    0.11    0.13
   0   1  20    0.14    0.18
   0  -1 -20   -0.26    0.18
   0   1 -20    0.08    0.18
   0   1  21    0.35    0.23
   0   1  21    0.19    0.16
   0  -1  21    0.04    0.18
   0   1 -21   -0.06    0.21
   0  -1 -21    0.50    0.28
   0  -1  22    1.89    0.39
   0   1  22    1.30    0.37
   0   1  22    1.88    0.37
   0  -1  22    1.61    0.34
   0   1 -22    1.27    0.32
   0  -1 -22    1.63    0.38
   0   1  23    1.79    0.42
   0  -1  23    2.12    0.47
   0   1  23    1.34    0.34
   0  -1  23    1.10    0.29
   0  -1 -23    1.42    0.36
   0   1 -23    1.48    0.39
   0   1  24    0.11    0.23
   0  -1  24    0.24    0.24
   0  -1  24    0.45    0.26
   0   1  24   -0.12    0.21
   0  -1 -24    0.00    0.17
   0   1 -24   -0.06    0.16
   0   1  25    0.08    0.26
   0  -1  25    0.28    0.27
   0   1  25    0.15    0.17
   0  -1  25    0.05    0.21
   0  -1 -25    0.01    0.19
   0   1 -25    0.02    0.20
   0   1  26    0.41    0.26
   0  -1  26    0.67    0.32
   0  -1  26    0.53    0.28
   0   1  26    0.70    0.29
   0   1 -26    0.23    0.18
   0  -1 -26    0.17    0.21
   0  -1  27    0.61    0.30
   0   1  27    1.13    0.41
   0   1  27    1.37    0.39
   0  -1  27    0.99    0.34
   0   1 -27    0.80    0.34
   0  -1 -27    0.73    0.35
   0   1  28    0.63    0.33
   0  -1  28    0.57    0.36
   0  -1  28    0.84    0.31
   0   1  28    0.21    0.18
   0  -1 -28    0.69    0.31
   0   1 -28    0.71    0.31
   0   1  29    0.37    0.38
   0  -1  29    0.61    0.29
   0   2   0    5.49    0.24
   0  -2   0    6.33    0.26
   0   2   0    5.24    0.16
   0  -2   0    5.99    0.16
   0  -2   0    5.82    0.24
   0   2   0    6.01    0.24
   0  -2   0    5.87    0.24
   0  -2  -1    1.51    0.14
   0  -2   1    1.47    0.13
   0   2   1    1.45    0.14
   0   2  -1    1.61    0.14
   0   2   1    1.41    0.09
   0   2   1    1.30    0.10
   0  -2  -1    1.47    0.10
   0  -2  -1    1.04    0.08
   0   2  -1    1.37    0.09
   0  -2  -1    1.53    0.13
   0   2   1    1.65    0.14
   0  -2   1    1.11    0.08
   0   2  -1    1.44    0.12
   0   2  -1    1.24    0.13
   0  -2   1    1.44    0.12
   0  -2   1    1.52    0.15
   0  -2   2    0.24    0.07
   0   2  -2    0.19    0.07
   0  -2   2    0.25    0.09
   0  -2  -2    0.07    0.06
   0   2   2    0.02    0.06
   0  -2  -2    0.21    0.05
   0   2   2    0.11    0.06
   0  -2  -2    0.19    0.07
   0   2   2    0.18    0.05
   0   2   2    0.15    0.07
   0   2  -2    0.17    0.05
   0  -2   2    0.07    0.04
   0  -2  -2    0.07    0.06
   0  -2   2    0.11    0.06
   0  -2   2    0.41    0.09
   0   2  -2    0.09    0.07
   0   2  -2    0.08    0.06
   0   2  -3   15.59    0.46
   0  -2  -3   16.54    0.45
   0   2  -3   15.30    0.39
   0   2   3   13.25    0.43
   0  -2   3   14.91    0.44
   0  -2   3   15.02    0.39
   0  -2  -3   15.32    0.41
   0   2   3   14.74    0.33
   0  -2  -3   15.37    0.34
   0   2   3   14.75    0.40
   0  -2   3   14.63    0.33
   0   2   3   16.40    0.45
   0  -2  -3   15.02    0.42
   0   2  -3   15.67    0.34
   0  -2   3   14.84    0.38
   0   2  -3   14.32    0.45
   0  -2   3   14.95    0.45
   0   2  -3   15.27    0.39
   0   2   3   15.61    0.31
   0  -2  -3   15.40    0.30
   0   2  -4   22.82    0.58
   0  -2   4   22.55    0.48
   0  -2   4   20.89    0.56
   0   2  -4   21.65    0.47
   0  -2  -4   22.86    0.55
   0   2   4   20.89    0.53
   0   2   4   21.21    0.44
   0  -2  -4   21.84    0.45
   0  -2  -4   21.11    0.53
   0   2   4   19.16    0.51
   0   2   4   22.77    0.56
   0  -2   4   20.88    0.44
   0  -2  -4   20.72    0.53
   0   2  -4   22.45    0.45
   0   2   4   22.50    0.45
   0  -2   4   22.71    0.59
   0   2  -4   21.02    0.48
   0   2  -4   19.98    0.57
   0  -2   4   22.74    0.50
   0  -2   5   17.25    0.43
   0  -2  -5   17.45    0.51
   0   2  -5   16.64    0.42
   0   2  -5   17.25    0.53
   0  -2   5   16.56    0.53
   0   2   5   16.43    0.44
   0  -2  -5   16.39    0.52
   0   2   5   17.87    0.53
   0   2   5   17.13    0.51
   0  -2  -5   16.38    0.52
   0   2   5   16.23    0.51
   0   2  -5   18.09    0.46
   0  -2   5   17.40    0.45
   0  -2   5   18.01    0.56
   0  -2   5   16.78    0.47
   0   2   5   18.47    0.46
   0   2  -5   16.42    0.54
   0   2  -6    2.89    0.19
   0  -2   6    3.07    0.25
   0  -2  -6    3.26    0.23
   0   2   6    3.42    0.23
   0  -2  -6    2.90    0.25
   0  -2  -6    3.16    0.26
   0   2   6    3.18    0.26
   0  -2   6    3.18    0.23
   0   2  -6    3.16    0.21
   0   2  -6    2.81    0.26
   0   2   6    3.33    0.22
   0  -2   6    3.32    0.23
   0  -2   7    2.56    0.25
   0   2  -7    2.43    0.18
   0  -2  -7    2.28    0.21
   0  -2  -7    2.45    0.25
   0   2   7    2.52    0.22
   0  -2  -7    2.64    0.25
   0  -2   7    2.41    0.22
   0   2   7    2.79    0.26
   0   2  -7    2.57    0.27
   0   2  -8    1.50    0.15
   0   2   8    1.61    0.20
   0  -2   8    1.79    0.22
   0  -2   8    1.43    0.18
   0  -2  -8    1.74    0.21
   0   2   8    1.74    0.22
   0   2  -8    1.59    0.23
   0   2  -9    0.95    0.12
   0   2   9    0.78    0.16
   0  -2   9    0.99    0.18
   0   2   9    1.13    0.21
   0  -2  -9    1.17    0.20
   0  -2   9    1.00    0.16
   0   2  -9    1.14    0.21
   0   2 -10    0.09    0.07
   0   2  10    0.08    0.10
   0  -2  10    0.13    0.13
   0  -2 -10    0.01    0.13
   0  -2  10    0.26    0.14
   0   2  10    0.08    0.13
   0   2 -10    0.00    0.14
   0   2 -11    5.33    0.30
   0   2  11    5.10    0.38
   0  -2  11    5.66    0.41
   0   2  11    5.42    0.42
   0  -2 -11    5.44    0.40
   0   2 -11    5.09    0.43
   0   2 -12    0.20    0.10
   0   2  12    0.23    0.17
   0   2  12    0.13    0.17
   0  -2 -12    0.19    0.19
   0  -2  12    0.19    0.18
   0   2 -12    0.18    0.15
   0   2 -13   16.87    0.54
   0   2  13   16.87    0.75
   0   2  13   16.05    0.78
   0  -2 -13   16.46    0.76
   0  -2  13   17.17    0.76
   0   2 -13   15.62    0.80
   0   2 -14    2.34    0.22
   0   2  14    2.45    0.34
   0  -2 -14    2.21    0.32
   0  -2  14    1.95    0.29
   0   2  14    2.01    0.31
   0   2 -14    2.64    0.38
   0   2 -15    5.97    0.34
   0   2  15    6.33    0.52
   0  -2 -15    5.84    0.51
   0  -2  15    6.24    0.50
   0   2  15    6.02    0.52
   0   2 -15    5.99    0.54
   0   2 -16    0.60    0.14
   0   2  16    1.04    0.28
   0   2  16    0.97    0.27
   0  -2  16    0.55    0.24
   0  -2 -16    0.62    0.24
   0  -2 -16    0.97    0.28
   0   2 -16    0.59    0.24
   0   2 -17   11.70    0.50
   0   2  17   12.21    0.77
   0  -2 -17   11.71    0.74
   0  -2  17   10.97    0.71
   0   2  17   11.04    0.75
   0   2 -17   11.76    0.80
   0  -2 -17   11.27    0.80
   0   2 -18    5.07    0.35
   0   2  18    6.15    0.59
   0  -2  18    5.08    0.54
   0  -2 -18    5.30    0.52
   0   2  18    5.82    0.58
   0  -2 -18    5.26    0.56
   0   2 -18    5.71    0.58
   0   2 -19   17.13    0.63
   0   2  19   17.23    0.97
   0   2  19   15.18    0.92
   0  -2  19   15.69    0.91
   0  -2 -19   16.33    1.01
   0   2 -19   15.86    0.98
   0   2  20    3.61    0.49
   0  -2  20    4.29    0.51
   0   2  20    4.16    0.51
   0  -2 -20    3.19    0.48
   0   2 -20    3.38    0.51
   0   2  21    6.93    0.66
   0  -2  21    6.08    0.62
   0   2  21    6.60    0.66
   0  -2 -21    7.06    0.72
   0   2 -21    6.52    0.66
   0   2  22    0.33    0.30
   0   2  22    0.30    0.18
   0  -2  22    0.35    0.22
   0  -2 -22    0.43    0.26
   0   2 -22    0.31    0.19
   0   2  23    1.77    0.42
   0  -2  23    1.22    0.29
   0   2  23    0.70    0.26
   0  -2 -23    1.52    0.39
   0   2 -23    1.21    0.29
   0  -2  24   -0.05    0.23
   0   2  24   -0.19    0.26
   0   2  24    0.20    0.18
   0  -2  24   -0.09    0.16
   0  -2 -24   -0.12    0.20
   0   2 -24    0.03    0.19
   0  -2  25    0.05    0.28
   0   2  25   -0.06    0.26
   0  -2  25   -0.05    0.17
   0   2  25   -0.07    0.18
   0   2 -25    0.02    0.21
   0  -2 -25   -0.04    0.17
   0   2  26    0.41    0.24
   0  -2  26    0.97    0.40
   0   2  26    0.35    0.22
   0  -2  26    0.58    0.22
   0   2 -26    0.39    0.23
   0  -2 -26    0.78    0.29
   0   2  27    0.32    0.31
   0  -2  27   -0.29    0.31
   0  -2  27    0.40    0.24
   0   2  27   -0.13    0.25
   0   2 -27   -0.18    0.22
   0  -2 -27    0.11    0.21
   0  -2  28   -0.31    0.34
   0   2  28    0.23    0.30
   0   2  28    0.29    0.26
   0  -2  28   -0.29    0.26
   0   2 -28    0.05    0.20
   0  -2 -28   -0.08    0.17
   0   2  29    0.56    0.28
   0  -2  29    0.01    0.17
   0  -3   0    0.12    0.05
   0   3   0    0.05    0.05
   0  -3   0    0.13    0.09
   0   3   0    0.01    0.08
   0  -3   0   -0.01    0.08
   0   3   0   -0.02    0.10
   0  -3   0    0.24    0.10
   0   3  -1   37.57    0.77
   0  -3  -1   41.74    0.82
   0   3   1   37.52    0.79
   0  -3   1   41.16    0.80
   0  -3  -1   38.06    0.52
   0  -3  -1   38.75    0.56
   0   3  -1   36.26    0.44
   0  -3   1   39.73    0.45
   0   3   1   38.33    0.58
   0   3   1   42.26    0.78
   0  -3  -1   38.28    0.74
   0   3  -1   37.61    0.51
   0   3  -1   39.31    0.70
   0  -3   1   38.58    0.70
   0   3  -1   37.44    0.79
   0  -3   1   40.16    0.82
   0   3   1   38.07    0.74
   0   3   2    1.36    0.17
   0   3  -2    1.19    0.15
   0  -3  -2    1.69    0.19
   0  -3   2    1.37    0.16
   0  -3  -2    1.21    0.11
   0  -3   2    1.15    0.08
   0  -3  -2    1.18    0.12
   0   3   2    1.22    0.13
   0   3   2    1.16    0.10
   0   3  -2    1.25    0.10
   0  -3  -2    1.44    0.17
   0  -3   2    1.24    0.10
   0  -3   2    1.37    0.17
   0   3  -2    1.05    0.17
   0  -3   2    1.18    0.14
   0   3  -2    1.14    0.15
   0   3   2    1.34    0.16
   0  -3   3    0.11    0.09
   0   3  -3    0.17    0.09
   0   3   3    0.12    0.10
   0  -3  -3    0.13    0.09
   0  -3   3    0.13    0.09
   0  -3  -3    0.12    0.08
   0  -3  -3    0.13    0.07
   0   3   3    0.22    0.06
   0   3   3    0.08    0.07
   0  -3   3    0.17    0.07
   0   3  -3    0.18    0.06
   0  -3  -3    0.33    0.13
   0  -3  -3    0.12    0.05
   0   3  -3    0.08    0.10
   0   3  -3    0.09    0.08
   0  -3   3    0.15    0.08
   0   3  -4   19.51    0.55
   0   3   4   17.20    0.58
   0  -3   4   19.60    0.53
   0  -3   4   19.23    0.60
   0  -3  -4   17.95    0.53
   0   3   4   18.32    0.43
   0  -3  -4   18.88    0.44
   0   3   4   18.56    0.53
   0   3  -4   18.94    0.43
   0  -3   4   17.77    0.42
   0  -3  -4   18.95    0.58
   0   3   4   18.93    0.39
   0   3  -4   17.29    0.61
   0  -3   4   18.91    0.52
   0   3  -4   18.21    0.51
   0   3  -5    2.06    0.19
   0  -3   5    2.34    0.20
   0  -3   5    2.29    0.23
   0   3   5    2.56    0.19
   0  -3  -5    2.40    0.18
   0  -3  -5    2.48    0.23
   0   3  -5    2.22    0.17
   0   3   5    2.46    0.22
   0  -3  -5    2.53    0.24
   0  -3   5    1.92    0.16
   0  -3   5    2.43    0.21
   0   3  -5    1.70    0.22
   0   3   5    2.61    0.18
   0   3  -5    2.14    0.19
   0  -3   6    7.00    0.40
   0   3  -6    6.79    0.33
   0  -3   6    6.89    0.33
   0  -3  -6    6.72    0.37
   0  -3  -6    6.58    0.31
   0   3   6    6.05    0.30
   0  -3   6    6.22    0.31
   0  -3  -6    6.22    0.38
   0   3  -6    6.71    0.31
   0   3   6    5.77    0.35
   0  -3   6    6.98    0.35
   0   3  -6    7.06    0.42
   0   3   6    6.99    0.31
   0  -3   7    2.99    0.28
   0  -3   7    3.12    0.23
   0   3  -7    3.02    0.22
   0  -3  -7    2.75    0.27
   0   3   7    2.86    0.23
   0   3   7    3.00    0.27
   0  -3   7    2.66    0.23
   0  -3  -7    2.77    0.27
   0   3   7    3.40    0.24
   0   3  -7    2.90    0.31
   0  -3   8    4.94    0.36
   0   3  -8    5.13    0.30
   0  -3  -8    5.60    0.39
   0   3   8    5.15    0.32
   0   3   8    4.82    0.37
   0  -3   8    5.02    0.32
   0  -3  -8    4.74    0.36
   0   3  -8    4.30    0.37
   0   3  -9    0.21    0.09
   0   3   9   -0.04    0.09
   0  -3   9    0.05    0.12
   0   3   9    0.11    0.13
   0  -3   9    0.13    0.09
   0  -3  -9    0.07    0.11
   0   3  -9   -0.05    0.13
   0   3 -10   20.13    0.59
   0  -3  10   21.35    0.79
   0   3  10   19.99    0.70
   0   3  10   19.59    0.78
   0  -3  10   20.05    0.70
   0  -3 -10   19.89    0.77
   0   3 -10   21.13    0.84
   0   3 -11    0.03    0.06
   0  -3  11    0.02    0.10
   0   3  11    0.07    0.13
   0  -3  11    0.01    0.12
   0  -3 -11   -0.03    0.14
   0   3  11    0.06    0.12
   0   3 -11    0.08    0.12
   0   3 -12    1.62    0.18
   0  -3  12    1.30    0.24
   0   3  12    1.80    0.25
   0  -3 -12    2.06    0.30
   0  -3  12    1.75    0.25
   0   3  12    2.04    0.28
   0   3 -12    2.01    0.29
   0   3 -13    0.43    0.11
   0   3  13    0.53    0.17
   0  -3  13    0.41    0.17
   0   3  13    0.29    0.15
   0  -3  13    0.48    0.16
   0  -3 -13    0.42    0.18
   0   3 -13    0.15    0.13
   0   3 -14    0.08    0.06
   0   3  14   -0.06    0.14
   0  -3  14    0.06    0.14
   0  -3 -14    0.36    0.16
   0   3  14    0.05    0.12
   0   3 -14    0.02    0.13
   0   3 -15    1.71    0.21
   0   3  15    1.67    0.29
   0   3  15    1.65    0.31
   0  -3 -15    1.66    0.30
   0  -3  15    1.14    0.27
   0   3 -15    1.36    0.30
   0   3 -16    7.68    0.41
   0   3  16    8.49    0.61
   0  -3 -16    7.38    0.60
   0   3  16    7.66    0.62
   0  -3  16    7.35    0.58
   0   3 -16    6.86    0.60
   0   3 -17    0.25    0.11
   0   3  17    0.07    0.23
   0   3  17    0.67    0.25
   0  -3  17    0.12    0.16
   0  -3 -17    0.12    0.20
   0   3 -17    0.23    0.15
   0   3 -18   12.15    0.54
   0   3  18   11.36    0.77
   0  -3  18   11.65    0.75
   0   3  18   10.59    0.79
   0  -3 -18   10.56    0.75
   0   3 -18   10.21    0.78
   0   3  19    5.75    0.58
   0  -3  19    5.73    0.57
   0   3  19    6.26    0.62
   0  -3 -19    6.16    0.61
   0   3 -19    4.82    0.56
   0  -3 -19    6.77    0.67
   0   3  20    4.60    0.54
   0  -3  20    4.41    0.51
   0  -3 -20    4.54    0.53
   0   3  20    5.05    0.58
   0  -3 -20    4.05    0.55
   0   3 -20    4.53    0.56
   0   3  21    0.19    0.22
   0   3  21    0.00    0.16
   0  -3 -21   -0.11    0.19
   0  -3  21    0.14    0.19
   0  -3 -21   -0.02    0.17
   0   3 -21    0.11    0.20
   0   3  22    0.84    0.27
   0   3  22    0.87    0.25
   0  -3  22    0.72    0.27
   0   3 -22    0.80    0.25
   0  -3 -22    0.64    0.26
   0   3  23   -0.26    0.29
   0   3  23    0.02    0.18
   0  -3  23    0.36    0.16
   0   3 -23    0.14    0.22
   0  -3 -23    0.16    0.23
   0   3  24    0.19    0.30
   0  -3  24    0.10    0.14
   0   3  24   -0.19    0.22
   0  -3 -24   -0.16    0.21
   0   3 -24    0.07    0.19
   0  -3  25   -0.36    0.28
   0   3  25    0.33    0.31
   0   3  25   -0.06    0.19
   0  -3  25    0.40    0.22
   0   3 -25    0.25    0.24
   0  -3 -25    0.28    0.21
   0   3  26    0.61    0.32
   0  -3  26    0.73    0.37
   0  -3  26    0.40    0.27
   0   3  26    0.94    0.33
   0  -3 -26    0.61    0.30
   0   3 -26    0.81    0.32
   0  -3  27    1.79    0.51
   0   3  27    1.84    0.47
   0  -3  27    1.29    0.34
   0   3  27    1.93    0.49
   0   3 -27    1.90    0.49
   0  -3 -27    1.67    0.43
   0  -3  28    1.11    0.44
   0   3  28    0.56    0.39
   0   3  28    0.90    0.36
   0  -3  28    0.80    0.30
   0  -3 -28    1.01    0.36
   0   3 -28    1.30    0.43
   0   3  29    2.90    0.61
   0  -3  29    2.69    0.50
   0   4   0   57.50    1.10
   0   4   0   56.37    0.72
   0  -4   0   57.82    0.70
   0  -4   0   57.75    1.03
   0   4   0   58.46    1.02
   0   4   1   36.33    0.89
   0   4  -1   35.12    0.86
   0   4   1   35.72    0.64
   0  -4   1   37.00    0.51
   0  -4  -1   37.35    0.62
   0   4  -1   35.85    0.52
   0  -4  -1   37.95    0.60
   0  -4   1   36.50    0.82
   0   4  -1   36.73    0.58
   0  -4  -1   36.62    0.83
   0   4  -1   36.11    0.79
   0  -4   1   36.23    0.79
   0   4   1   35.43    0.81
   0   4   2    1.44    0.20
   0   4  -2    1.71    0.21
   0  -4  -2    1.88    0.14
   0   4   2    1.87    0.17
   0  -4   2    1.53    0.10
   0  -4  -2    1.81    0.17
   0  -4  -2    1.49    0.21
   0   4  -2    1.71    0.13
   0   4  -2    1.23    0.17
   0  -4   2    1.59    0.18
   0   4  -2    1.35    0.21
   0   4   3   35.54    0.91
   0   4  -3   34.95    0.86
   0  -4  -3   35.74    0.60
   0   4   3   34.39    0.58
   0  -4   3   34.51    0.46
   0   4   3   34.62    0.73
   0  -4  -3   34.49    0.71
   0   4  -3   36.03    0.58
   0  -4   3   34.48    0.56
   0  -4  -3   36.40    0.87
   0  -4   3   35.96    0.78
   0   4  -3   35.39    0.76
   0   4  -3   34.22    0.90
   0  -4   4   21.32    0.73
   0   4   4   22.49    0.74
   0   4  -4   23.33    0.69
   0   4   4   21.94    0.49
   0  -4  -4   22.27    0.62
   0  -4  -4   23.05    0.51
   0   4  -4   23.41    0.50
   0  -4   4   21.75    0.48
   0  -4  -4   22.76    0.71
   0   4  -4   22.68    0.63
   0   4  -4   22.90    0.78
   0   4  -5   12.53    0.52
   0   4   5   10.83    0.53
   0  -4   5   11.69    0.55
   0  -4  -5   10.94    0.47
   0   4   5   11.87    0.39
   0  -4  -5   12.17    0.40
   0  -4   5   12.18    0.39
   0  -4  -5   11.77    0.53
   0   4  -5   11.54    0.39
   0   4   5   12.43    0.35
   0   4  -5   12.40    0.58
   0   4  -5   11.82    0.47
   0   4  -6    1.16    0.17
   0   4   6    1.29    0.14
   0  -4   6    0.96    0.18
   0  -4  -6    0.94    0.13
   0  -4  -6    0.97    0.17
   0   4   6    1.07    0.14
   0   4  -6    1.28    0.16
   0  -4   6    0.98    0.14
   0   4   6    0.91    0.17
   0  -4  -6    0.93    0.17
   0   4  -6    0.97    0.20
   0   4  -6    0.92    0.15
   0   4  -7    2.90    0.25
   0  -4   7    2.99    0.31
   0   4   7    3.13    0.24
   0  -4  -7    2.71    0.23
   0  -4  -7    2.85    0.28
   0   4   7    3.00    0.28
   0  -4   7    3.03    0.23
   0  -4  -7    2.83    0.30
   0   4   7    3.07    0.22
   0   4  -7    2.93    0.25
   0   4  -7    2.92    0.32
   0   4  -8    0.29    0.10
   0  -4   8    0.06    0.09
   0   4   8   -0.04    0.09
   0  -4  -8   -0.02    0.11
   0   4   8   -0.05    0.11
   0  -4  -8    0.28    0.15
   0  -4   8   -0.01    0.07
   0   4  -8   -0.09    0.13
   0  -4   9   -0.04    0.14
   0   4  -9    0.09    0.08
   0  -4  -9    0.00    0.12
   0   4   9    0.12    0.12
   0  -4   9    0.06    0.07
   0  -4  -9    0.05    0.13
   0   4   9    0.15    0.14
   0   4  -9    0.00    0.14
   0   4 -10    0.79    0.14
   0  -4  10    0.62    0.18
   0   4  10    0.69    0.16
   0  -4 -10    0.89    0.21
   0  -4  10    0.69    0.14
   0   4  10    1.01    0.19
   0   4 -10    0.56    0.18
   0  -4  11   21.49    0.89
   0   4 -11   22.39    0.70
   0   4  11   22.53    0.77
   0  -4  11   22.83    0.79
   0  -4 -11   22.56    0.89
   0   4  11   21.91    0.87
   0   4 -11   22.08    0.93
   0   4 -12    1.50    0.19
   0   4  12    1.13    0.21
   0  -4  12    1.31    0.25
   0  -4 -12    1.53    0.27
   0  -4  12    1.25    0.21
   0   4  12    1.51    0.26
   0   4 -12    1.49    0.28
   0  -4  13    4.72    0.45
   0   4 -13    4.43    0.32
   0   4  13    4.11    0.39
   0  -4  13    4.69    0.40
   0  -4 -13    4.28    0.43
   0   4  13    4.14    0.42
   0   4 -13    3.92    0.44
   0   4 -14    0.47    0.12
   0   4  14    0.61    0.21
   0  -4  14    0.41    0.19
   0  -4  14    0.56    0.15
   0  -4 -14    0.10    0.16
   0   4  14    0.40    0.17
   0   4 -14    0.21    0.14
   0   4 -15   -0.06    0.07
   0  -4  15    0.06    0.18
   0   4  15    0.02    0.16
   0   4  15    0.19    0.15
   0  -4 -15    0.16    0.15
   0  -4  15    0.19    0.11
   0   4 -15   -0.15    0.20
   0   4 -16    1.98    0.24
   0   4  16    1.90    0.31
   0  -4  16    2.63    0.39
   0  -4 -16    2.27    0.38
   0   4  16    1.64    0.31
   0  -4  16    2.35    0.32
   0   4 -16    1.86    0.35
   0   4 -17    6.71    0.42
   0   4  17    7.21    0.58
   0   4  17    6.54    0.61
   0  -4 -17    5.78    0.57
   0  -4  17    6.43    0.53
   0   4 -17    6.67    0.62
   0   4 -18    0.36    0.11
   0   4  18    0.31    0.17
   0  -4  18    0.46    0.19
   0   4  18    0.69    0.23
   0  -4 -18    0.93    0.29
   0   4 -18    0.17    0.18
   0   4  19    2.82    0.42
   0   4  19    3.34    0.49
   0  -4  19    3.34    0.43
   0  -4 -19    2.93    0.43
   0   4 -19    2.55    0.48
   0   4  20    6.62    0.62
   0   4  20    6.44    0.66
   0  -4 -20    5.59    0.60
   0  -4  20    5.88    0.58
   0   4 -20    5.43    0.61
   0   4  21    0.15    0.20
   0   4  21    0.16    0.15
   0  -4 -21   -0.17    0.15
   0  -4  21   -0.15    0.15
   0   4 -21    0.03    0.20
   0   4  22    0.76    0.29
   0  -4 -22    0.69    0.24
   0  -4  22    0.54    0.22
   0   4  22    0.55    0.24
   0   4 -22    0.28    0.20
   0  -4 -22    0.42    0.22
   0   4  23    0.67    0.30
   0  -4 -23    0.42    0.25
   0  -4  23    0.35    0.20
   0   4  23    0.10    0.16
   0  -4 -23    0.20    0.17
   0   4 -23    0.63    0.24
   0   4  24   -0.03    0.24
   0   4  24    0.49    0.30
   0  -4  24   -0.08    0.17
   0   4 -24   -0.19    0.19
   0  -4 -24   -0.10    0.17
   0   4  25    0.30    0.30
   0  -4  25    0.54    0.23
   0   4  25    0.67    0.27
   0   4 -25    0.19    0.17
   0  -4 -25    0.47    0.26
   0   4  26   -0.32    0.26
   0   4  26    0.31    0.24
   0  -4  26    0.41    0.24
   0  -4 -26    0.87    0.33
   0   4 -26   -0.01    0.17
   0   4  27    1.12    0.43
   0  -4  27    1.01    0.41
   0  -4  27    1.39    0.37
   0   4  27    0.77    0.34
   0   4 -27    1.45    0.43
   0  -4 -27    1.11    0.38
   0   4  28    0.65    0.34
   0  -4  28    0.38    0.21
   0   4  29   -0.37    0.31
   0  -4  29    0.27    0.22
   0   5   0    0.00    0.05
   0  -5   0    0.15    0.08
   0  -5   0    0.09    0.07
   0   5   0    0.20    0.14
   0   5   0    0.00    0.12
   0  -5   0    0.17    0.12
   0   5  -1    3.62    0.32
   0   5   1    3.90    0.34
   0   5  -1    4.02    0.21
   0  -5  -1    4.27    0.23
   0  -5  -1    4.26    0.24
   0  -5   1    4.30    0.20
   0   5   1    3.99    0.24
   0  -5   1    3.90    0.32
   0  -5  -1    3.65    0.32
   0   5  -1    3.93    0.22
   0   5   1    4.25    0.33
   0   5  -1    3.99    0.32
   0   5  -2    0.15    0.11
   0   5   2    0.03    0.11
   0  -5  -2    0.24    0.07
   0  -5  -2    0.28    0.08
   0  -5   2    0.25    0.06
   0   5   2    0.18    0.08
   0  -5  -2    0.18    0.15
   0   5  -2    0.35    0.08
   0   5  -2    0.33    0.11
   0   5   2    0.20    0.12
   0   5   3    2.99    0.31
   0   5  -3    3.44    0.31
   0   5   3    3.32    0.20
   0  -5   3    3.14    0.15
   0  -5  -3    3.21    0.20
   0  -5  -3    3.45    0.24
   0   5  -3    3.22    0.20
   0  -5  -3    3.22    0.31
   0   5  -3    3.20    0.27
   0   5  -3    3.02    0.32
   0   5   4    7.44    0.48
   0   5  -4    7.48    0.45
   0  -5   4    7.78    0.49
   0  -5  -4    7.74    0.32
   0   5   4    7.83    0.31
   0  -5   4    7.53    0.24
   0  -5  -4    7.23    0.38
   0  -5   4    7.39    0.30
   0   5  -4    7.71    0.31
   0  -5  -4    7.48    0.46
   0   5  -4    7.49    0.49
   0   5  -4    7.42    0.41
   0   5   5    0.72    0.19
   0  -5   5    0.72    0.19
   0   5  -5    0.95    0.18
   0  -5  -5    0.74    0.11
   0  -5   5    0.78    0.09
   0   5   5    0.65    0.11
   0  -5  -5    0.93    0.16
   0  -5  -5    0.90    0.20
   0   5  -5    0.76    0.12
   0  -5   5    0.81    0.12
   0   5  -5    1.14    0.18
   0   5  -5    0.86    0.20
   0   5  -6   23.29    0.78
   0  -5   6   22.92    0.85
   0   5   6   23.88    0.86
   0  -5  -6   23.16    0.75
   0  -5  -6   23.02    0.60
   0   5   6   23.38    0.60
   0   5   6   22.05    0.72
   0  -5  -6   23.42    0.82
   0   5  -6   22.33    0.59
   0  -5   6   21.77    0.57
   0   5  -6   23.19    0.72
   0   5   6   24.33    0.52
   0   5  -6   24.06    0.90
   0   5  -7    0.43    0.12
   0   5   7    0.42    0.10
   0  -5   7    0.38    0.16
   0  -5  -7    0.26    0.11
   0   5   7    0.49    0.11
   0   5   7    0.36    0.14
   0  -5   7    0.34    0.09
   0  -5  -7    0.36    0.15
   0   5  -7    0.40    0.14
   0   5  -7    0.26    0.14
   0   5  -8    1.02    0.18
   0  -5   8    0.93    0.20
   0  -5  -8    1.29    0.21
   0   5   8    1.09    0.16
   0  -5   8    1.24    0.17
   0  -5  -8    1.23    0.24
   0   5   8    1.31    0.21
   0   5  -8    0.94    0.16
   0   5  -8    1.02    0.22
   0   5  -9    0.22    0.09
   0  -5   9    0.40    0.18
   0   5   9    0.20    0.10
   0  -5  -9    0.43    0.17
   0  -5   9    0.20    0.09
   0  -5  -9    0.25    0.15
   0   5   9    0.14    0.10
   0   5  -9   -0.01    0.14
   0   5 -10    0.99    0.19
   0  -5  10    0.91    0.21
   0   5  10    1.04    0.18
   0  -5 -10    0.81    0.21
   0   5  10    0.90    0.20
   0  -5  10    0.85    0.17
   0   5 -10    0.48    0.16
   0  -5  11    3.96    0.41
   0   5 -11    4.26    0.36
   0   5  11    4.11    0.33
   0  -5 -11    3.91    0.41
   0   5  11    3.87    0.38
   0  -5  11    4.39    0.34
   0   5 -11    4.16    0.44
   0   5 -12    0.67    0.17
   0  -5  12    0.64    0.19
   0   5  12    0.70    0.18
   0  -5  12    0.56    0.15
   0   5  12    0.70    0.22
   0  -5 -12    0.31    0.18
   0   5 -12    0.42    0.18
   0   5 -13    0.80    0.17
   0  -5  13    1.16    0.28
   0   5  13    1.14    0.23
   0  -5 -13    1.07    0.27
   0   5  13    0.98    0.24
   0  -5  13    0.96    0.20
   0   5 -13    0.65    0.21
   0   5 -14    8.60    0.50
   0  -5  14    8.34    0.65
   0   5  14    8.80    0.56
   0   5  14    8.74    0.64
   0  -5  14    9.13    0.58
   0  -5 -14    9.23    0.66
   0   5 -14    8.48    0.69
   0   5 -15   12.04    0.60
   0  -5  15   10.35    0.73
   0   5  15   12.83    0.70
   0   5  15   11.03    0.75
   0  -5 -15   10.29    0.73
   0  -5  15   12.16    0.70
   0   5 -15   12.83    0.86
   0   5 -16    0.23    0.12
   0  -5  16    0.18    0.19
   0   5  16    0.21    0.19
   0  -5  16    0.27    0.14
   0  -5 -16    0.54    0.21
   0   5  16    0.01    0.15
   0   5 -16   -0.04    0.16
   0   5 -17    4.33    0.37
   0   5  17    3.37    0.40
   0  -5  17    3.16    0.45
   0  -5  17    3.44    0.42
   0   5  17    3.53    0.46
   0  -5 -17    3.92    0.50
   0   5 -17    3.14    0.45
   0   5 -18    0.93    0.17
   0  -5  18    1.10    0.27
   0   5  18    0.67    0.26
   0  -5 -18    0.48    0.25
   0   5  18    0.91    0.30
   0  -5  18    0.65    0.21
   0   5 -18    0.67    0.23
   0   5  19    0.07    0.19
   0  -5 -19   -0.15    0.19
   0  -5  19    0.08    0.14
   0   5  19   -0.06    0.15
   0   5 -19   -0.04    0.22
   0   5  20   -0.01    0.19
   0   5  20    0.26    0.22
   0  -5 -20    0.21    0.19
   0  -5  20    0.03    0.13
   0   5 -20    0.29    0.19
   0   5  21    0.30    0.24
   0   5  21    0.21    0.22
   0  -5 -21   -0.07    0.15
   0  -5  21    0.17    0.20
   0   5 -21   -0.03    0.17
   0   5  22   -0.09    0.21
   0  -5 -22   -0.17    0.21
   0   5  22   -0.08    0.18
   0  -5  22    0.27    0.19
   0   5 -22    0.15    0.22
   0   5  23    0.08    0.22
   0  -5  23    0.47    0.22
   0   5  23    0.52    0.24
   0  -5 -23    0.56    0.25
   0   5 -23    0.27    0.20
   0   5  24    1.15    0.35
   0   5  24    0.74    0.26
   0  -5  24    0.69    0.25
   0  -5 -24    0.68    0.26
   0   5 -24    0.96    0.36
   0  -5 -24    1.03    0.38
   0   5  25    0.40    0.31
   0  -5 -25    0.32    0.26
   0  -5  25    0.63    0.24
   0   5  25    0.33    0.24
   0   5 -25    0.54    0.28
   0  -5 -25   -0.14    0.21
   0   5  26   -0.16    0.27
   0  -5  26   -0.13    0.19
   0   5  26   -0.15    0.22
   0   5 -26   -0.09    0.16
   0  -5 -26    0.02    0.21
   0   5  27    0.21    0.33
   0   5  27   -0.05    0.21
   0  -5  27    0.26    0.19
   0  -5 -27   -0.21    0.26
   0   5 -27   -0.17    0.24
   0   5  28    1.65    0.47
   0  -5  28    1.02    0.33
   0  -5  29    0.21    0.19
   0   6   0    1.14    0.23
   0   6   0    1.33    0.15
   0  -6   0    1.42    0.16
   0  -6   0    1.42    0.14
   0   6   0    1.47    0.16
   0  -6   0    1.64    0.23
   0   6   0    1.60    0.24
   0  -6   0    1.54    0.09
   0   6   1   13.04    0.66
   0   6  -1   13.91    0.67
   0   6  -1   13.44    0.40
   0   6   1   11.97    0.45
   0  -6   1   14.08    0.38
   0  -6  -1   13.10    0.44
   0  -6  -1   13.46    0.44
   0  -6   1   12.98    0.62
   0   6  -1   13.65    0.44
   0  -6  -1   13.69    0.63
   0   6   1   13.46    0.63
   0   6  -1   13.13    0.60
   0  -6   1   13.47    0.32
   0   6   2    3.11    0.36
   0   6  -2    4.02    0.37
   0  -6   2    3.85    0.19
   0  -6  -2    3.81    0.25
   0  -6  -2    3.86    0.24
   0  -6  -2    4.02    0.36
   0  -6   2    3.62    0.34
   0   6  -2    3.76    0.23
   0   6   2    3.56    0.34
   0  -6   2    4.20    0.21
   0   6  -2    4.12    0.34
   0   6  -3    3.91    0.36
   0   6   3    3.94    0.38
   0  -6  -3    3.52    0.23
   0  -6   3    3.77    0.18
   0  -6  -3    3.61    0.27
   0   6  -3    3.62    0.23
   0  -6  -3    3.80    0.35
   0   6   3    4.23    0.39
   0  -6   3    3.79    0.23
   0   6  -3    3.53    0.32
   0  -6   4    5.87    0.47
   0   6  -4    6.33    0.45
   0   6   4    5.94    0.48
   0  -6  -4    6.34    0.38
   0  -6   4    5.82    0.22
   0  -6  -4    5.87    0.30
   0   6   4    6.30    0.30
   0   6  -4    5.80    0.28
   0  -6  -4    6.16    0.46
   0   6  -4    6.37    0.40
   0  -6   4    6.13    0.31
   0   6  -4    6.37    0.48
   0  -6   5    8.50    0.56
   0   6   5    7.66    0.55
   0   6  -5    8.48    0.52
   0  -6  -5    7.60    0.35
   0  -6   5    8.49    0.27
   0   6   5    8.47    0.36
   0  -6  -5    7.52    0.43
   0  -6  -5    8.33    0.53
   0   6  -5    7.74    0.34
   0  -6   5    8.19    0.35
   0   6  -5    8.24    0.57
   0   6  -5    8.17    0.47
   0   6   6   42.20    1.25
   0   6  -6   44.28    1.18
   0  -6   6   42.77    1.25
   0   6   6   42.57    0.82
   0  -6  -6   41.30    0.83
   0  -6   6   43.63    0.62
   0  -6  -6   42.75    1.05
   0   6  -6   40.47    0.82
   0  -6   6   40.95    0.80
   0   6   6   41.83    1.04
   0  -6  -6   42.47    1.20
   0   6  -6   41.94    1.06
   0   6  -6   44.12    1.31
   0   6  -7   10.00    0.57
   0  -6   7    9.92    0.61
   0   6   7    9.76    0.42
   0  -6  -7    9.34    0.52
   0  -6  -7    9.46    0.58
   0  -6   7    9.57    0.41
   0   6   7    9.32    0.51
   0   6  -7    9.67    0.52
   0   6  -7   10.09    0.65
   0   6   7    9.44    0.35
   0   6  -8    2.70    0.31
   0  -6   8    2.78    0.36
   0  -6  -8    2.68    0.30
   0   6   8    2.83    0.25
   0  -6  -8    2.37    0.30
   0  -6   8    2.51    0.23
   0   6   8    2.92    0.32
   0   6   8    2.59    0.21
   0   6  -8    2.88    0.37
   0   6  -8    2.38    0.27
   0  -6   9    0.68    0.20
   0   6  -9    1.22    0.22
   0   6   9    1.29    0.19
   0  -6  -9    1.04    0.22
   0   6   9    1.05    0.21
   0  -6  -9    1.07    0.24
   0  -6   9    1.13    0.18
   0   6  -9    1.30    0.28
   0   6  -9    1.00    0.19
   0   6 -10    0.97    0.21
   0  -6  10    1.16    0.26
   0   6  10    1.13    0.19
   0   6  10    1.07    0.22
   0  -6  10    1.07    0.18
   0  -6 -10    1.15    0.23
   0   6 -10    1.18    0.26
   0   6 -11    0.10    0.09
   0  -6  11    0.41    0.19
   0   6  11    0.28    0.14
   0  -6  11    0.14    0.11
   0   6  11    0.25    0.13
   0  -6 -11   -0.05    0.13
   0   6 -11    0.15    0.15
   0  -6  12    1.70    0.30
   0   6 -12    1.72    0.25
   0   6  12    2.13    0.28
   0  -6 -12    1.85    0.32
   0  -6  12    1.72    0.25
   0   6  12    1.96    0.31
   0   6 -12    2.45    0.38
   0   6 -13    0.15    0.12
   0   6  13   -0.01    0.13
   0  -6  13   -0.03    0.14
   0   6  13    0.07    0.14
   0  -6 -13    0.11    0.16
   0  -6  13    0.05    0.09
   0   6 -13   -0.05    0.18
   0  -6  14    3.81    0.47
   0   6 -14    3.64    0.36
   0   6  14    3.57    0.38
   0  -6 -14    3.89    0.47
   0   6  14    3.86    0.45
   0  -6  14    3.84    0.38
   0   6 -14    3.24    0.46
   0   6 -15    2.89    0.33
   0   6  15    2.44    0.33
   0  -6  15    2.53    0.40
   0  -6 -15    2.57    0.40
   0  -6  15    2.36    0.32
   0   6  15    2.41    0.38
   0   6 -15    2.06    0.38
   0   6 -16   11.22    0.63
   0  -6  16   11.01    0.79
   0   6  16   11.69    0.69
   0  -6  16   10.89    0.68
   0   6  16    9.93    0.74
   0  -6 -16   10.83    0.80
   0   6 -16   11.05    0.85
   0   6 -17    3.53    0.36
   0   6  17    3.12    0.41
   0  -6  17    2.61    0.40
   0  -6  17    3.34    0.39
   0   6  17    2.58    0.41
   0  -6 -17    3.17    0.45
   0   6 -17    3.14    0.46
   0   6  18    0.66    0.24
   0  -6  18    0.54    0.24
   0  -6  18    0.42    0.18
   0  -6 -18    0.87    0.27
   0   6  18    0.84    0.28
   0   6 -18    0.55    0.22
   0  -6  19    8.65    0.78
   0   6  19   11.95    0.79
   0  -6  19   10.96    0.74
   0   6  19   10.00    0.81
   0  -6 -19   10.13    0.82
   0   6 -19   10.52    0.88
   0   6  20    0.22    0.21
   0   6  20    0.19    0.19
   0  -6 -20    0.32    0.24
   0  -6  20    0.39    0.19
   0   6 -20    0.37    0.23
   0   6  21    0.35    0.27
   0  -6  21    0.13    0.13
   0  -6 -21    0.05    0.17
   0   6  21   -0.29    0.23
   0   6 -21    0.08    0.18
   0   6  22    1.44    0.36
   0   6  22    1.23    0.37
   0  -6  22    2.01    0.38
   0  -6 -22    1.95    0.45
   0   6 -22    2.01    0.42
   0   6  23    0.31    0.20
   0  -6 -23    0.23    0.23
   0   6  23    0.52    0.30
   0  -6  23    0.30    0.15
   0   6 -23    0.07    0.20
   0   6  24   -0.01    0.23
   0  -6  24   -0.01    0.20
   0  -6 -24    0.01    0.19
   0   6  24    0.10    0.25
   0   6 -24   -0.03    0.16
   0   6  25    0.29    0.25
   0   6  25    0.16    0.21
   0  -6 -25    0.08    0.22
   0  -6  25    0.45    0.21
   0   6 -25   -0.06    0.19
   0   6  26    0.21    0.27
   0  -6 -26   -0.05    0.21
   0  -6 -26    0.20    0.30
   0   6 -26   -0.02    0.21
   0  -6 -27    0.32    0.29
   0   7   0    0.15    0.09
   0  -7   0    0.17    0.07
   0   7   0    0.05    0.12
   0  -7   0    0.32    0.14
   0   7   0    0.06    0.11
   0   7   1    0.07    0.13
   0   7  -1    0.02    0.13
   0  -7   1    0.09    0.04
   0  -7   1    0.09    0.06
   0   7  -1    0.35    0.09
   0  -7  -1    0.21    0.08
   0   7  -1    0.22    0.08
   0  -7   1    0.09    0.12
   0   7  -1    0.12    0.11
   0  -7  -1    0.34    0.16
   0   7   1    0.05    0.10
   0   7   2    0.04    0.12
   0   7  -2    0.25    0.14
   0  -7   2    0.22    0.06
   0  -7  -2    0.15    0.08
   0  -7  -2    0.15    0.08
   0   7  -2    0.15    0.08
   0  -7  -2    0.32    0.16
   0  -7   2    0.21    0.06
   0   7   2    0.29    0.15
   0  -7   2    0.19    0.14
   0   7  -2    0.24    0.13
   0   7   3    2.76    0.35
   0   7  -3    3.03    0.36
   0  -7  -3    3.08    0.27
   0  -7   3    3.32    0.18
   0  -7  -3    3.19    0.24
   0  -7  -3    2.95    0.33
   0   7  -3    3.00    0.22
   0   7   3    3.09    0.36
   0  -7   3    2.46    0.19
   0  -7   3    2.34    0.31
   0   7  -3    2.60    0.30
   0   7   4    0.02    0.16
   0  -7   4    0.17    0.18
   0   7  -4   -0.03    0.15
   0  -7  -4    0.00    0.08
   0  -7  -4    0.17    0.10
   0  -7   4   -0.03    0.04
   0   7  -4   -0.01    0.06
   0  -7  -4   -0.01    0.14
   0   7   4    0.05    0.12
   0   7  -4   -0.02    0.10
   0  -7   5   -0.05    0.14
   0   7  -5    0.17    0.11
   0   7   5    0.10    0.15
   0  -7  -5    0.04    0.10
   0  -7   5    0.08    0.04
   0   7  -5    0.32    0.09
   0  -7  -5    0.18    0.19
   0   7  -5    0.10    0.09
   0   7  -5   -0.01    0.14
   0   7   6    0.04    0.13
   0   7   6    0.19    0.05
   0   7  -6    0.13    0.12
   0  -7   6    0.11    0.16
   0  -7   6    0.18    0.05
   0  -7  -6    0.21    0.11
   0   7   6    0.11    0.07
   0   7   6    0.13    0.11
   0  -7   6    0.15    0.06
   0  -7  -6    0.12    0.12
   0   7  -6    0.28    0.12
   0   7  -6    0.31    0.17
   0   7  -7    5.75    0.46
   0  -7   7    5.62    0.51
   0   7   7    5.19    0.49
   0  -7   7    5.53    0.23
   0   7   7    6.39    0.35
   0  -7  -7    5.79    0.43
   0  -7  -7    5.46    0.49
   0  -7   7    5.57    0.32
   0   7   7    5.98    0.44
   0   7  -7    6.08    0.54
   0   7  -7    5.93    0.44
   0   7   8   -0.06    0.06
   0   7  -8    0.21    0.14
   0  -7   8    0.04    0.14
   0  -7   8    0.03    0.06
   0  -7  -8   -0.23    0.11
   0   7   8    0.16    0.11
   0  -7  -8    0.29    0.16
   0   7   8    0.15    0.12
   0  -7   8    0.11    0.08
   0   7  -8    0.30    0.19
   0   7  -8    0.02    0.09
   0   7   9    0.16    0.08
   0   7  -9    0.19    0.13
   0  -7   9    0.21    0.15
   0   7   9    0.16    0.12
   0  -7  -9    0.31    0.14
   0  -7  -9    0.23    0.17
   0   7   9    0.18    0.11
   0  -7   9    0.13    0.08
   0   7  -9    0.16    0.13
   0   7  -9   -0.13    0.16
   0  -7  10    0.67    0.23
   0   7 -10    0.86    0.21
   0   7  10    0.81    0.16
   0   7  10    0.78    0.21
   0  -7  10    0.79    0.16
   0  -7 -10    0.25    0.14
   0   7 -10    0.75    0.23
   0   7 -10    0.58    0.19
   0   7 -11    0.49    0.17
   0  -7  11    0.25    0.16
   0   7  11    0.87    0.19
   0   7  11    0.60    0.18
   0  -7 -11    0.37    0.16
   0  -7  11    0.42    0.13
   0   7 -11    0.55    0.22
   0  -7  12    1.14    0.30
   0   7 -12    1.29    0.25
   0   7  12    1.42    0.22
   0  -7  12    1.08    0.20
   0   7  12    1.12    0.25
   0  -7 -12    1.13    0.27
   0   7 -12    0.75    0.23
   0   7 -13    0.13    0.11
   0  -7  13   -0.15    0.16
   0   7  13    0.06    0.12
   0  -7  13    0.11    0.11
   0   7  13    0.23    0.18
   0  -7 -13   -0.01    0.19
   0   7 -13    0.05    0.17
   0   7 -14    0.18    0.14
   0  -7  14    0.30    0.19
   0   7  14    0.19    0.15
   0  -7 -14    0.23    0.20
   0  -7  14   -0.02    0.10
   0   7  14   -0.05    0.15
   0   7 -14   -0.21    0.16
   0  -7  15   43.72    1.57
   0   7 -15   44.19    1.32
   0   7  15   46.13    1.30
   0  -7  15   45.41    1.29
   0   7  15   45.08    1.54
   0  -7 -15   45.77    1.60
   0   7 -15   48.27    1.77
   0   7 -16    1.14    0.23
   0   7  16    0.89    0.21
   0  -7  16    0.89    0.28
   0  -7  16    1.25    0.27
   0  -7 -16    1.41    0.33
   0   7  16    1.08    0.27
   0   7 -16    1.18    0.34
   0   7 -17    3.79    0.40
   0   7  17    3.66    0.43
   0  -7  17    3.80    0.53
   0   7  17    3.79    0.49
   0  -7 -17    4.00    0.53
   0  -7  17    3.73    0.41
   0   7 -17    3.62    0.54
   0   7  18    2.68    0.39
   0  -7  18    2.50    0.44
   0  -7 -18    2.41    0.42
   0   7  18    2.56    0.42
   0  -7  18    2.35    0.34
   0   7 -18    2.20    0.43
   0   7  19    0.89    0.29
   0  -7  19    0.89    0.31
   0  -7 -19    0.97    0.30
   0  -7  19    0.77    0.23
   0   7  19    0.58    0.20
   0   7 -19    0.81    0.29
   0  -7  20    0.17    0.22
   0   7  20    0.13    0.18
   0  -7 -20   -0.07    0.20
   0   7  20    0.09    0.20
   0  -7  20    0.03    0.14
   0   7 -20    0.05    0.20
   0   7  21    1.07    0.33
   0  -7  21    0.64    0.29
   0   7  21    1.01    0.35
   0  -7  21    0.46    0.20
   0  -7 -21    0.40    0.26
   0   7 -21    0.84    0.30
   0   7  22    0.04    0.24
   0  -7 -22    0.49    0.21
   0   7 -22    0.44    0.25
   0   7  23    0.22    0.21
   0  -7 -23    0.86    0.34
   0   7 -23    0.75    0.30
   0   7  24    0.27    0.23
   0  -7 -24    0.48    0.32
   0   7 -24    0.74    0.34
   0   7  25    0.00    0.20
   0  -7 -25    0.34    0.31
   0   7 -25    0.27    0.21
   0  -7 -26   -0.11    0.18
   0   8   0   17.94    0.90
   0  -8   0   18.26    0.54
   0  -8   0   17.72    0.83
   0   8   0   16.92    0.80
   0   8   1    7.85    0.61
   0   8  -1    7.60    0.59
   0  -8   1    7.75    0.33
   0   8  -1    7.15    0.33
   0  -8  -1    7.86    0.38
   0  -8   1    7.68    0.57
   0  -8  -1    7.65    0.55
   0  -8   1    7.20    0.23
   0   8   1    7.64    0.55
   0   8  -1    7.73    0.55
   0  -8   2    0.34    0.07
   0   8   2    0.11    0.11
   0   8  -2    0.08    0.15
   0  -8  -2    0.53    0.13
   0  -8   2    0.32    0.08
   0  -8  -2    0.09    0.13
   0  -8   2    0.61    0.19
   0   8  -2    0.48    0.17
   0   8   2    0.38    0.17
   0   8   3    0.09    0.13
   0  -8   3    0.07    0.05
   0   8  -3    0.19    0.16
   0  -8  -3    0.17    0.12
   0  -8   3    0.10    0.06
   0  -8  -3   -0.21    0.18
   0   8  -3    0.01    0.11
   0   8   3   -0.07    0.13
   0  -8   3    0.02    0.13
   0   8   4    4.65    0.50
   0  -8   4    5.38    0.54
   0   8  -4    5.41    0.50
   0  -8   4    5.64    0.22
   0  -8  -4    5.31    0.38
   0  -8   4    5.29    0.46
   0  -8  -4    5.32    0.50
   0   8  -4    6.52    0.48
   0   8   4    5.23    0.50
   0   8  -5    0.81    0.23
   0   8   5    0.53    0.20
   0  -8   5    0.14    0.16
   0  -8   5    0.58    0.07
   0  -8  -5    0.44    0.12
   0  -8  -5    0.71    0.19
   0   8  -5    0.84    0.20
   0   8   5    0.73    0.22
   0  -8   6    0.23    0.19
   0   8   6    0.52    0.20
   0   8  -6    0.38    0.15
   0  -8  -6    0.48    0.15
   0  -8   6    0.32    0.06
   0  -8  -6    0.24    0.16
   0   8   6    0.68    0.18
   0   8  -6    0.38    0.15
   0   8  -6    0.23    0.13
   0   8  -7    0.14    0.13
   0  -8   7    0.18    0.16
   0   8   7    0.26    0.17
   0  -8   7    0.10    0.05
   0   8   7    0.01    0.09
   0  -8  -7    0.14    0.12
   0   8   7   -0.11    0.13
   0  -8  -7   -0.04    0.15
   0  -8   7    0.14    0.08
   0   8  -7    0.01    0.12
   0   8  -7    0.16    0.17
   0   8  -8    0.15    0.15
   0  -8   8    0.15    0.17
   0  -8   8    0.07    0.05
   0  -8  -8    0.07    0.11
   0   8   8    0.01    0.09
   0  -8   8    0.13    0.08
   0  -8  -8    0.21    0.17
   0   8   8    0.07    0.12
   0   8  -8   -0.02    0.13
   0   8  -8    0.09    0.15
   0   8  -9    7.10    0.57
   0  -8   9    6.46    0.60
   0  -8   9    6.04    0.26
   0   8   9    6.12    0.38
   0  -8   9    6.64    0.39
   0  -8  -9    6.19    0.57
   0   8   9    6.35    0.51
   0   8  -9    5.69    0.59
   0   8  -9    5.67    0.47
   0  -8  10    2.30    0.36
   0   8 -10    2.30    0.33
   0   8  10    2.46    0.26
   0   8  10    2.11    0.30
   0  -8  10    2.20    0.24
   0  -8 -10    2.56    0.39
   0   8 -10    2.14    0.30
   0   8 -10    2.35    0.42
   0  -8  11   -0.03    0.16
   0   8 -11   -0.01    0.10
   0   8  11    0.08    0.13
   0  -8 -11    0.01    0.18
   0  -8  11    0.08    0.08
   0   8  11   -0.01    0.12
   0   8 -11   -0.10    0.21
   0  -8  12    0.81    0.25
   0   8 -12    0.68    0.21
   0   8  12    0.92    0.21
   0  -8 -12    0.21    0.18
   0   8  12    0.79    0.21
   0  -8  12    0.44    0.15
   0   8 -12    0.36    0.18
   0  -8  13   -0.34    0.25
   0   8 -13    0.07    0.12
   0   8  13   -0.02    0.11
   0  -8  13    0.06    0.08
   0   8  13    0.06    0.13
   0  -8 -13   -0.22    0.22
   0   8 -13   -0.02    0.16
   0   8 -14    0.31    0.17
   0  -8  14   -0.26    0.24
   0   8  14    0.32    0.17
   0   8  14    0.09    0.17
   0  -8  14    0.15    0.11
   0  -8 -14    0.28    0.21
   0   8 -14    0.01    0.20
   0   8 -15    0.18    0.15
   0  -8  15    0.07    0.16
   0   8  15    0.05    0.15
   0  -8 -15   -0.21    0.19
   0  -8  15   -0.03    0.12
   0   8  15    0.31    0.21
   0   8 -15   -0.33    0.22
   0   8 -16    1.94    0.33
   0  -8  16    2.03    0.39
   0   8  16    1.76    0.30
   0   8  16    1.54    0.33
   0  -8  16    1.93    0.30
   0  -8 -16    2.53    0.44
   0   8 -16    2.12    0.41
   0  -8  17    8.15    0.77
   0   8 -17    7.71    0.60
   0   8  17    7.99    0.71
   0  -8 -17    8.93    0.79
   0   8 -17    9.06    0.84
   0  -8  18    4.32    0.58
   0   8  18    5.06    0.59
   0  -8 -18    5.07    0.64
   0   8 -18    5.42    0.68
   0  -8  19    0.52    0.29
   0  -8 -19    0.50    0.23
   0   8  19    0.54    0.25
   0   8 -19    0.65    0.26
   0  -8  20    0.49    0.24
   0   8  20    0.84    0.30
   0  -8 -20    0.61    0.25
   0   8 -20    0.37    0.29
   0  -8  21   -0.48    0.26
   0  -8 -21    0.51    0.31
   0   8  21    0.45    0.23
   0   8 -21   -0.15    0.22
   0  -8  22    0.59    0.29
   0   8  22    0.62    0.26
   0  -8 -22    0.95    0.35
   0   8 -22    0.62    0.27
   0   8  23    0.39    0.26
   0  -8 -23   -0.32    0.18
   0   8 -23    0.22    0.19
   0  -8 -24   -0.21    0.21
   0   8  24    0.19    0.19
   0   8 -24    0.13    0.21
   0  -8 -25    0.47    0.25
   0   8  25    1.60    0.44
   0  -9   0    0.05    0.08
   0   9   0    0.35    0.19
   0  -9   0    0.00    0.17
   0   9   0    0.23    0.15
   0   9  -1    1.32    0.29
   0   9   1    1.45    0.31
   0  -9   1    1.54    0.16
   0  -9  -1    1.47    0.19
   0  -9  -1    1.34    0.31
   0  -9   1    1.55    0.30
   0   9   1    1.14    0.24
   0   9  -1    1.62    0.28
   0   9   2   17.88    0.98
   0   9  -2   17.46    0.96
   0  -9  -2   18.93    0.66
   0  -9   2   18.98    0.49
   0  -9   2   18.88    0.93
   0  -9  -2   18.07    0.91
   0   9  -2   18.88    0.88
   0   9   2   17.96    0.91
   0   9   3    0.90    0.24
   0   9  -3    1.01    0.26
   0  -9  -3    1.16    0.19
   0  -9   3    1.01    0.12
   0  -9  -3    0.69    0.21
   0   9   3    0.89    0.22
   0   9  -3    1.09    0.27
   0  -9   3    1.03    0.26
   0   9  -4   19.84    1.00
   0   9   4   21.68    1.10
   0  -9   4   24.48    1.15
   0  -9  -4   20.33    0.76
   0  -9   4   21.99    0.43
   0  -9  -4   21.53    1.01
   0  -9   4   22.77    1.01
   0   9  -4   22.43    0.94
   0   9   4   21.71    1.02
   0  -9   5    1.15    0.32
   0   9  -5    0.81    0.22
   0   9   5    0.99    0.28
   0  -9  -5    1.22    0.22
   0  -9  -5    1.03    0.24
   0   9  -5    0.93    0.22
   0  -9   5    0.72    0.21
   0   9   5    0.92    0.24
   0  -9   6    0.11    0.18
   0   9   6    0.10    0.14
   0   9  -6    0.18    0.18
   0  -9  -6   -0.08    0.14
   0  -9  -6   -0.06    0.17
   0   9   6    0.10    0.09
   0  -9   6    0.11    0.16
   0   9   6    0.02    0.16
   0   9  -6   -0.16    0.13
   0   9  -7    4.65    0.49
   0  -9   7    4.81    0.54
   0   9   7    4.63    0.52
   0   9   7    4.65    0.42
   0  -9  -7    4.67    0.51
   0   9  -7    4.47    0.54
   0   9   7    4.39    0.50
   0   9  -7    4.60    0.44
   0   9  -8    9.26    0.69
   0  -9   8    9.35    0.76
   0   9   8    9.31    0.60
   0  -9  -8    8.90    0.69
   0   9  -8    8.36    0.74
   0   9  -8    9.58    0.64
   0  -9   9    0.75    0.29
   0   9  -9    0.99    0.24
   0   9   9    0.92    0.17
   0  -9  -9    0.79    0.24
   0  -9   9    0.63    0.12
   0   9   9    0.54    0.17
   0   9  -9    1.01    0.23
   0   9  -9    0.58    0.24
   0  -9  10   -0.06    0.20
   0   9 -10    0.02    0.12
   0   9  10   -0.06    0.11
   0  -9 -10    0.21    0.20
   0   9  10    0.22    0.11
   0  -9  10    0.12    0.09
   0   9 -10    0.15    0.12
   0   9 -10   -0.02    0.16
   0  -9  11    2.02    0.38
   0   9 -11    1.45    0.28
   0   9  11    1.47    0.21
   0  -9 -11    1.42    0.31
   0   9  11    1.45    0.29
   0   9 -11    2.08    0.32
   0   9 -11    1.21    0.31
   0   9 -12    0.12    0.13
   0  -9  12    0.11    0.17
   0   9  12    0.03    0.13
   0  -9 -12    0.02    0.17
   0   9 -12   -0.08    0.19
   0   9 -13    0.68    0.23
   0  -9  13    0.70    0.25
   0  -9 -13    1.05    0.31
   0   9  13    1.03    0.24
   0   9 -13    0.76    0.28
   0   9 -14    0.87    0.24
   0  -9  14    0.82    0.29
   0   9  14    1.54    0.30
   0  -9 -14    0.85    0.23
   0   9 -14    1.01    0.31
   0  -9  15    0.96    0.30
   0   9 -15    1.25    0.28
   0   9  15    1.15    0.29
   0  -9 -15    1.03    0.29
   0   9 -15    1.47    0.35
   0   9 -16    5.30    0.52
   0  -9  16    5.58    0.65
   0  -9 -16    6.47    0.68
   0   9  16    5.54    0.59
   0   9 -16    5.10    0.66
   0  -9  17    0.29    0.24
   0  -9 -17    0.52    0.30
   0   9  17    0.44    0.21
   0   9 -17    0.56    0.35
   0  -9  18    0.50    0.25
   0   9  18    0.17    0.19
   0  -9 -18   -0.41    0.27
   0   9 -18   -0.15    0.23
   0  -9  19    0.22    0.22
   0  -9 -19    0.17    0.22
   0   9  19   -0.14    0.19
   0   9 -19    0.08    0.17
   0  -9  20   -0.23    0.24
   0  -9 -20    0.24    0.26
   0   9  20   -0.39    0.27
   0   9 -20   -0.11    0.23
   0  -9  21    0.11    0.23
   0  -9 -21    0.29    0.23
   0   9  21    0.13    0.21
   0   9 -21   -0.07    0.20
   0  -9  22   -0.04    0.22
   0   9  22    0.05    0.17
   0  -9 -22    0.10    0.21
   0   9 -22    0.02    0.18
   0  -9  23   -0.01    0.20
   0  -9 -23    0.08    0.22
   0   9  23    0.12    0.18
   0   9 -23    0.08    0.19
   0   9  24    0.41    0.26
   0  10   0    3.60    0.48
   0 -10   0    4.29    0.30
   0 -10   0    3.88    0.46
   0  10   0    5.20    0.52
   0  10   1    9.84    0.77
   0  10  -1   10.99    0.81
   0 -10  -1   10.48    0.48
   0 -10   1    9.52    0.70
   0 -10  -1    9.28    0.70
   0  10  -1    9.48    0.69
   0  10   1    9.57    0.69
   0  10   2    5.63    0.60
   0  10  -2    5.09    0.56
   0 -10  -2    5.54    0.37
   0 -10   2    4.82    0.50
   0 -10  -2    6.11    0.58
   0  10  -2    5.00    0.51
   0  10   2    5.30    0.53
   0  10  -3   10.95    0.80
   0  10   3   11.94    0.86
   0 -10  -3   11.42    0.56
   0 -10  -3   10.67    0.77
   0 -10   3   11.54    0.78
   0  10   3   11.30    0.77
   0  10  -3   11.38    0.74
   0  10   4    0.27    0.16
   0  10  -4    0.42    0.21
   0 -10   4    0.55    0.23
   0 -10  -4    0.21    0.16
   0  10   4    0.15    0.17
   0  10  -4    0.32    0.17
   0 -10   4   -0.02    0.13
   0  10   5    0.61    0.23
   0 -10   5    0.62    0.30
   0  10  -5    0.48    0.17
   0 -10  -5    0.87    0.26
   0  10   5    0.49    0.15
   0 -10   5    0.66    0.22
   0  10  -5    0.66    0.22
   0  10   5    0.29    0.18
   0  10   6    0.19    0.15
   0 -10   6    0.22    0.22
   0  10  -6   -0.09    0.13
   0  10   6    0.26    0.13
   0 -10  -6    0.18    0.18
   0 -10   6   -0.09    0.18
   0  10   6    0.25    0.16
   0  10  -6    0.25    0.14
   0  10  -7    0.47    0.20
   0 -10   7    0.44    0.26
   0  10   7    0.68    0.19
   0 -10  -7    0.45    0.21
   0  10  -7    0.70    0.23
   0  10   7    0.22    0.16
   0 -10   7    0.29    0.16
   0 -10   8    1.46    0.34
   0  10  -8    1.48    0.32
   0  10   8    1.17    0.23
   0 -10  -8    1.30    0.30
   0  10  -8    1.48    0.30
   0  10   8    1.39    0.32
   0 -10   9    0.13    0.20
   0  10  -9    0.11    0.14
   0 -10  -9    0.16    0.18
   0  10   9    0.11    0.11
   0  10  -9    0.22    0.16
   0  10  -9    0.16    0.11
   0  10   9    0.01    0.15
   0  10 -10    1.15    0.28
   0 -10  10    1.75    0.38
   0  10  10    1.50    0.29
   0 -10 -10    1.37    0.35
   0  10 -10    1.08    0.24
   0  10 -10    1.47    0.36
   0 -10  11   -0.06    0.20
   0  10 -11    0.23    0.20
   0  10  11    0.24    0.15
   0 -10 -11    0.61    0.26
   0  10 -11    0.09    0.16
   0  10 -11    0.40    0.21
   0 -10  12    2.74    0.47
   0  10 -12    2.12    0.36
   0  10  12    2.59    0.39
   0 -10 -12    2.42    0.43
   0  10 -12    2.41    0.44
   0  10 -13    0.06    0.13
   0 -10  13   -0.18    0.19
   0  10  13   -0.10    0.13
   0 -10 -13   -0.17    0.19
   0  10 -13   -0.22    0.26
   0 -10  14    3.18    0.51
   0  10 -14    2.65    0.41
   0  10  14    3.35    0.45
   0 -10 -14    2.56    0.45
   0  10 -14    3.02    0.51
   0  10 -15    0.50    0.20
   0 -10  15    0.46    0.27
   0 -10 -15    0.77    0.27
   0  10  15    0.74    0.25
   0  10 -15    0.75    0.30
   0  10 -16    0.47    0.20
   0 -10  16    0.38    0.29
   0 -10 -16   -0.12    0.18
   0  10  16    0.00    0.14
   0  10 -16    0.41    0.27
   0 -10 -17    0.53    0.26
   0  10  17    0.17    0.19
   0  10 -17    0.06    0.18
   0 -10  18    0.02    0.21
   0 -10 -18   -0.03    0.21
   0  10  18    0.34    0.22
   0  10 -18    0.05    0.16
   0 -10  19   -0.26    0.22
   0 -10 -19   -0.32    0.29
   0  10  19   -0.11    0.19
   0  10 -19   -0.27    0.27
   0 -10  20    4.48    0.66
   0 -10 -20    3.90    0.62
   0  10  20    4.24    0.60
   0  10 -20    4.03    0.65
   0 -10  21    0.41    0.27
   0  10  21    0.19    0.17
   0 -10 -21   -0.23    0.31
   0  10 -21   -0.09    0.27
   0 -10  22    0.28    0.24
   0 -10 -22    0.18    0.28
   0  10  22    0.19    0.21
   0 -10  23   -0.11    0.21
   0  10  23    0.16    0.24
   0  11   0   -0.10    0.15
   0 -11   0    0.23    0.22
   0  11   0   -0.40    0.22
   0  11  -1    5.93    0.63
   0  11   1    5.32    0.62
   0 -11   1    5.45    0.57
   0 -11  -1    5.81    0.59
   0  11   1    5.80    0.58
   0  11  -1    5.97    0.59
   0  11   2    5.84    0.65
   0  11  -2    4.41    0.55
   0 -11   2    4.78    0.55
   0 -11  -2    5.45    0.58
   0  11   2    4.82    0.53
   0  11  -2    5.07    0.52
   0  11  -3    0.40    0.24
   0  11   3    0.41    0.22
   0 -11  -3    0.42    0.23
   0 -11   3    0.60    0.25
   0  11   3   -0.09    0.13
   0  11  -3    0.40    0.21
   0 -11   4    8.61    0.78
   0  11   4    8.76    0.79
   0  11  -4    8.96    0.76
   0  11   4    9.27    0.56
   0 -11  -4    8.59    0.73
   0 -11   4    8.61    0.73
   0  11  -4    8.88    0.69
   0  11   4    8.58    0.72
   0  11  -5   14.30    0.95
   0 -11   5   14.30    1.01
   0  11   5   14.08    0.99
   0 -11   5   15.28    0.94
   0 -11  -5   15.25    0.97
   0  11   5   14.93    0.73
   0  11  -5   14.00    0.84
   0  11   5   13.41    0.91
   0  11  -6    0.88    0.27
   0 -11   6    0.82    0.33
   0  11   6    0.97    0.29
   0 -11  -6    1.09    0.28
   0  11   6    0.55    0.17
   0 -11   6    0.43    0.23
   0  11   6    0.94    0.29
   0  11  -6    0.38    0.17
   0  11  -7    0.25    0.18
   0 -11   7   -0.17    0.25
   0  11   7    0.06    0.14
   0 -11  -7    0.20    0.20
   0 -11   7    0.10    0.18
   0  11   7   -0.15    0.20
   0  11  -7   -0.01    0.14
   0 -11   8    0.25    0.24
   0  11  -8    0.20    0.14
   0 -11  -8   -0.07    0.19
   0  11   8    0.22    0.16
   0 -11   8    0.19    0.17
   0  11   8   -0.02    0.18
   0  11  -8    0.03    0.12
   0  11  -9   -0.09    0.15
   0 -11   9   -0.10    0.21
   0  11   9    0.19    0.16
   0 -11  -9    0.30    0.22
   0  11   9    0.21    0.26
   0  11  -9    0.07    0.13
   0 -11   9   -0.20    0.19
   0 -11  10    1.18    0.35
   0  11 -10    1.30    0.33
   0  11  10    0.98    0.24
   0 -11 -10    1.24    0.33
   0  11  10    1.25    0.34
   0  11 -10    1.96    0.43
   0  11 -10    1.67    0.31
   0 -11  11    2.01    0.44
   0  11 -11    1.54    0.33
   0 -11 -11    1.64    0.34
   0  11  11    1.77    0.33
   0  11 -11    1.89    0.32
   0  11 -11    1.73    0.39
   0  11  11    1.93    0.42
   0 -11  12    4.92    0.62
   0  11 -12    3.93    0.51
   0  11  12    4.67    0.52
   0 -11 -12    4.74    0.60
   0  11 -12    4.82    0.65
   0  11 -12    4.84    0.52
   0  11  12    4.23    0.60
   0 -11  13    1.22    0.39
   0  11 -13    0.85    0.26
   0 -11 -13    1.08    0.31
   0  11  13    0.99    0.29
   0  11 -13    0.49    0.26
   0 -11  14    0.92    0.32
   0  11 -14    1.05    0.27
   0  11  14    1.19    0.31
   0 -11 -14    1.43    0.37
   0  11 -14    1.28    0.43
   0 -11  15   -0.03    0.23
   0  11 -15    0.42    0.20
   0  11  15    0.18    0.15
   0 -11 -15    0.18    0.20
   0  11 -15    0.66    0.34
   0 -11  16    0.44    0.25
   0 -11 -16    0.77    0.31
   0  11  16    0.87    0.28
   0  11 -16    0.63    0.31
   0 -11  17    0.46    0.30
   0 -11 -17    0.30    0.26
   0  11  17   -0.10    0.15
   0  11 -17    0.71    0.30
   0 -11  18   -0.07    0.21
   0 -11 -18   -0.32    0.23
   0  11  18   -0.22    0.22
   0  11 -18   -0.20    0.28
   0 -11  19    0.09    0.27
   0 -11 -19   -0.07    0.19
   0  11  19    0.01    0.23
   0  11 -19   -0.45    0.29
   0 -11  20    0.43    0.34
   0  11  20    0.43    0.23
   0 -11 -20    0.27    0.27
   0  11 -20    0.08    0.19
   0 -11  21    1.08    0.38
   0  11  21    1.26    0.37
   0  11  22    0.27    0.25
   0  12   0    0.15    0.18
   0 -12   0    0.25    0.23
   0  12   0    0.03    0.20
   0  12   1    1.05    0.31
   0  12  -1    0.67    0.30
   0 -12  -1    0.77    0.26
   0 -12   1    1.06    0.31
   0  12  -1    1.06    0.28
   0  12   1    0.81    0.26
   0  12  -2    0.03    0.15
   0  12   2    0.41    0.21
   0 -12   2    0.37    0.20
   0 -12  -2    0.19    0.18
   0  12  -2   -0.06    0.15
   0  12   2    0.46    0.21
   0  12   3    0.27    0.18
   0  12  -3    0.61    0.30
   0 -12   3    0.71    0.31
   0 -12  -3    0.64    0.26
   0 -12   3    1.18    0.33
   0  12  -3    0.90    0.27
   0  12   3    0.81    0.28
   0 -12   4   -0.14    0.26
   0  12   4   -0.04    0.18
   0  12  -4    0.00    0.18
   0 -12  -4    0.32    0.21
   0 -12   4    0.23    0.26
   0  12  -4    0.05    0.19
   0  12   4   -0.20    0.23
   0  12   5    2.30    0.46
   0 -12   5    2.99    0.55
   0  12  -5    2.29    0.44
   0 -12  -5    2.64    0.44
   0  12   5    1.95    0.36
   0 -12   5    2.78    0.46
   0  12  -5    2.92    0.41
   0 -12   6    1.33    0.40
   0  12  -6    1.83    0.37
   0 -12  -6    2.18    0.41
   0  12  -6    1.61    0.34
   0  12   6    1.40    0.35
   0 -12   6    1.60    0.34
   0  12  -7    0.69    0.24
   0 -12   7    0.57    0.31
   0 -12  -7    1.04    0.28
   0  12   7    1.22    0.33
   0 -12   7    1.58    0.34
   0  12  -7    1.28    0.31
   0 -12   8    1.40    0.38
   0  12  -8    0.86    0.26
   0 -12  -8    1.01    0.33
   0 -12   8    1.21    0.29
   0  12  -8    1.47    0.33
   0  12   8    1.04    0.29
   0 -12   9    0.66    0.33
   0  12  -9    0.33    0.21
   0 -12  -9    0.60    0.25
   0  12  -9    0.39    0.20
   0 -12   9    0.33    0.19
   0  12   9    0.29    0.19
   0 -12  10    0.19    0.24
   0  12 -10   -0.23    0.20
   0 -12 -10    0.05    0.16
   0 -12  10   -0.11    0.19
   0  12 -10    0.00    0.14
   0  12  10    0.12    0.18
   0 -12  11    0.11    0.19
   0  12 -11   -0.02    0.17
   0  12  11    0.43    0.18
   0 -12 -11    0.64    0.29
   0 -12  11    0.07    0.16
   0  12  11    0.50    0.25
   0 -12  12    0.13    0.28
   0  12 -12   -0.05    0.17
   0 -12 -12   -0.27    0.23
   0  12  12    0.12    0.21
   0  12  12    0.11    0.19
   0  12 -12    0.02    0.17
   0 -12  12    0.23    0.22
   0  12 -13   -0.20    0.13
   0 -12  13   -0.42    0.28
   0  12  13    0.01    0.15
   0 -12 -13    0.03    0.18
   0  12 -13    0.05    0.21
   0  12  13   -0.40    0.28
   0  12 -14    0.28    0.14
   0 -12 -14    0.09    0.25
   0  12  14   -0.23    0.15
   0  12  14    0.28    0.19
   0  12 -14    0.01    0.23
   0 -12  15    2.68    0.53
   0  12 -15    2.58    0.45
   0  12  15    2.95    0.48
   0 -12 -15    2.63    0.51
   0  12 -15    2.66    0.55
   0  12  15    2.31    0.49
   0 -12  16    0.25    0.26
   0 -12 -16    1.07    0.33
   0  12  16    0.73    0.28
   0  12 -16    1.51    0.44
   0 -12  17    0.09    0.23
   0 -12 -17    0.35    0.28
   0  12  17    0.08    0.14
   0  12 -17    0.29    0.30
   0 -12  18   -0.07    0.28
   0  12  18   -0.06    0.19
   0  12 -18    0.03    0.22
   0 -12  19   -0.04    0.22
   0  12  19    0.00    0.15
   0  12  20    0.51    0.26
   0  12  21   -0.02    0.14
   0  13   0    0.26    0.21
   0 -13   0    0.07    0.18
   0  13   0    0.09    0.16
   0  13  -1    0.47    0.25
   0  13   1    0.08    0.19
   0 -13  -1    0.24    0.19
   0 -13   1    0.23    0.22
   0  13   1    0.66    0.24
   0  13  -1    0.67    0.26
   0  13   2    0.76    0.29
   0  13  -2    1.03    0.34
   0 -13  -2    0.56    0.23
   0 -13   2    0.87    0.28
   0  13   2    1.03    0.29
   0  13  -2    0.63    0.25
   0  13   3    0.26    0.22
   0 -13   3    0.28    0.28
   0  13  -3    0.85    0.32
   0 -13  -3    0.42    0.23
   0 -13   3    0.49    0.27
   0  13   3    0.74    0.30
   0  13  -3    0.40    0.20
   0  13  -4    0.13    0.17
   0 -13   4    0.85    0.35
   0  13   4    0.12    0.20
   0 -13  -4    0.57    0.27
   0  13  -4    0.65    0.25
   0  13   4    0.43    0.22
   0 -13   4    0.61    0.25
   0  13  -5    0.45    0.22
   0 -13   5    0.58    0.33
   0 -13  -5    0.21    0.21
   0  13   5    0.49    0.26
   0  13  -5    0.93    0.28
   0 -13   5    0.88    0.31
   0 -13   6    0.50    0.31
   0  13  -6    0.46    0.18
   0 -13  -6    0.86    0.32
   0  13  -6    0.45    0.19
   0 -13   6    1.35    0.36
   0  13   6    0.41    0.22
   0  13  -7    0.20    0.18
   0 -13   7   -0.20    0.27
   0 -13  -7    0.43    0.26
   0  13  -7    0.84    0.26
   0  13   7    0.61    0.27
   0 -13   7    0.16    0.21
   0 -13   8   -0.05    0.24
   0  13  -8   -0.14    0.24
   0 -13  -8   -0.26    0.22
   0 -13   8    0.18    0.20
   0  13   8    0.11    0.20
   0 -13   9    0.08    0.28
   0  13  -9    0.17    0.19
   0 -13  -9   -0.09    0.17
   0 -13   9    0.12    0.19
   0  13   9    0.28    0.21
   0  13 -10   -0.16    0.23
   0 -13  10    0.23    0.27
   0 -13 -10   -0.01    0.17
   0 -13  10    0.32    0.17
   0  13  10   -0.01    0.17
   0  13 -11    0.12    0.16
   0 -13  11    0.30    0.37
   0 -13 -11    0.23    0.19
   0 -13  11    0.76    0.32
   0  13  11    0.37    0.22
   0  13 -12    0.17    0.20
   0 -13  12    0.41    0.38
   0 -13 -12   -0.02    0.25
   0 -13  12    0.50    0.23
   0  13  12    0.01    0.17
   0  13 -13    0.40    0.25
   0 -13  13    0.47    0.30
   0 -13 -13    0.33    0.20
   0 -13  13    0.29    0.27
   0  13  13    0.90    0.34
   0 -13  14   -0.11    0.26
   0  13 -14   -0.19    0.17
   0 -13 -14    0.28    0.31
   0  13  14    0.21    0.20
   0 -13  14    0.05    0.19
   0 -13  15    1.67    0.46
   0 -13 -15    1.56    0.43
   0 -13  15    1.92    0.43
   0  13  15    1.11    0.37
   0  13 -15    2.17    0.51
   0 -13  16    1.51    0.44
   0  13  16    1.18    0.42
   0  14   0    2.53    0.53
   0 -14   0    2.24    0.48
   0  14   0    2.32    0.44
   0  14  -1    0.20    0.24
   0  14   1    0.62    0.32
   0 -14  -1    0.75    0.31
   0 -14   1   -0.19    0.21
   0  14  -1    0.16    0.19
   0  14   1    0.54    0.24
   0 -14   2    0.49    0.35
   0  14   2    0.53    0.28
   0  14  -2   -0.21    0.27
   0 -14   2    0.20    0.17
   0 -14  -2    0.48    0.25
   0  14  -2    0.35    0.23
   0  14   2   -0.40    0.24
   0  14   3    0.19    0.17
   0 -14   3    0.83    0.43
   0  14  -3   -0.42    0.26
   0 -14   3    0.44    0.27
   0 -14  -3   -0.01    0.19
   0  14  -3   -0.10    0.17
   0  14   3    0.28    0.24
   0 -14   4    0.43    0.36
   0  14  -4    0.24    0.21
   0 -14   4    0.05    0.18
   0 -14  -4    0.29    0.26
   0  14   4    0.45    0.24
   0  14  -4    0.08    0.18
   0  14  -5    1.25    0.40
   0 -14   5    0.80    0.39
   0 -14  -5    0.36    0.23
   0 -14   5    0.70    0.31
   0  14   5    0.10    0.17
   0 -14   6    1.09    0.39
   0  14  -6    0.27    0.23
   0 -14  -6    0.17    0.18
   0  14   6    0.30    0.22
   0 -14   6    0.79    0.27
   0  14  -7    0.13    0.22
   0 -14   7    0.11    0.23
   0 -14  -7    0.47    0.26
   0  14   7    0.12    0.20
   0 -14   7    0.02    0.17
   0  14  -8   -0.49    0.28
   0 -14   8    0.13    0.30
   0 -14  -8    0.10    0.26
   0  14   8   -0.15    0.21
   0 -14   8    0.09    0.22
   0 -14   9    0.49    0.34
   0  14  -9   -0.10    0.23
   0 -14  -9   -0.35    0.27
   0 -14   9    0.16    0.25
   0  14   9   -0.04    0.19
   0  14 -10    0.35    0.23
   0 -14  10    0.45    0.33
   0 -14 -10    0.02    0.19
   0  14  10    0.77    0.32
   0 -14  10    0.75    0.31
   0  14 -11    0.37    0.23
   0 -14 -11    0.62    0.29
   0 -14  11    0.42    0.25
   0  14  11    0.69    0.26
   0 -14  12    0.61    0.37
   0  14 -12   -0.12    0.23
   0  14  12    0.36    0.25
   0 -14  12    0.20    0.19
   0  14 -13   -0.20    0.24
   0  14  13    0.27    0.23
   0 -14  14   -0.15    0.15
   0  15   0    0.28    0.19
   0 -15   0   -0.08    0.19
   0  15   0    0.51    0.27
   0  15   1   -0.23    0.26
   0  15  -1   -0.10    0.20
   0 -15   1   -0.01    0.29
   0 -15  -1   -0.19    0.22
   0 -15   1   -0.08    0.22
   0  15   1   -0.05    0.19
   0  15  -1    0.26    0.20
   0  15   2    0.70    0.35
   0  15  -2    0.66    0.33
   0 -15   2    0.58    0.39
   0 -15  -2   -0.18    0.24
   0 -15   2    0.46    0.27
   0  15   2    0.66    0.30
   0  15  -3   -0.34    0.26
   0 -15   3    0.62    0.39
   0 -15  -3    0.42    0.28
   0 -15   3    0.21    0.20
   0  15   3    0.15    0.16
   0 -15   4    0.50    0.34
   0  15  -4    0.12    0.20
   0 -15  -4    0.40    0.27
   0 -15   4    0.48    0.24
   0  15   4    0.80    0.29
   0  15  -5    0.50    0.30
   0 -15   5   -0.20    0.32
   0 -15  -5    0.16    0.19
   0 -15   5    0.42    0.24
   0  15   5   -0.31    0.23
   0  15  -6    1.17    0.35
   0 -15   6    1.03    0.33
   0  15   6    0.96    0.34
   0  15  -7    0.22    0.28
   0  15   7    0.06    0.17
   0 -15   7    0.18    0.16
   0  15  -8   -0.28    0.19
   0  15   8   -0.25    0.20
   0 -15   8    0.06    0.19
   0  15  -9   -0.15    0.20
   0 -15   9    0.51    0.29
   0  15   9   -0.05    0.21
   0  15 -10   -0.04    0.17
   0  15  10    0.29    0.26
   0  15 -11    0.41    0.29
   0  15 -12   -0.19    0.20
   0  16   3   -0.11    0.18
   0  16   4    0.08    0.17
   0  16   5   -1.12    0.37
   0  16   6    0.52    0.31
   0  16   7    0.49    0.29
  -1   0  29    0.05    0.18
  -1   0  28   -0.03    0.35
  -1   0  28    0.45    0.24
   1   0 -28   -0.02    0.23
  -1   0  27    0.00    0.31
  -1   0  27   -0.12    0.17
   1   0 -27   -0.16    0.20
  -1   0  26    0.12    0.32
  -1   0  26    0.01    0.17
   1   0 -26    0.06    0.25
  -1   0  25    0.14    0.23
  -1   0  25    0.22    0.24
   1   0 -25    0.11    0.21
  -1   0  24    1.09    0.37
  -1   0  24    1.21    0.34
   1   0 -24    0.74    0.30
  -1   0  23    0.41    0.30
  -1   0  23    0.19    0.17
   1   0 -23    0.07    0.20
  -1   0  22    2.33    0.45
  -1   0  22    1.94    0.39
   1   0 -22    1.54    0.34
  -1   0  21   -0.15    0.22
  -1   0  21    0.17    0.19
   1   0 -21    0.06    0.17
  -1   0  20    0.63    0.23
  -1   0  20    0.54    0.21
   1   0 -20    0.59    0.25
  -1   0  19    0.15    0.21
  -1   0  19    0.03    0.15
   1   0 -19    0.18    0.15
  -1   0  18    0.26    0.20
  -1   0  18    0.38    0.15
   1   0 -18    0.58    0.22
  -1   0  17   -0.09    0.18
  -1   0  17    0.07    0.15
   1   0 -17    0.01    0.14
   1   0 -16    0.53    0.10
  -1   0  16    0.55    0.20
  -1   0  16    0.80    0.25
   1   0 -16    0.66    0.21
  -1   0  15    0.26    0.17
  -1   0  15   -0.01    0.13
   1   0 -15   -0.06    0.13
  -1   0  14   13.87    0.75
  -1   0  14   12.39    0.68
   1   0 -14   12.09    0.72
  -1   0  13    0.20    0.16
  -1   0  13    0.05    0.13
   1   0 -13    0.27    0.18
  -1   0  12   13.01    0.67
  -1   0  12   12.07    0.61
   1   0 -12   13.05    0.68
  -1   0  11    0.68    0.21
  -1   0  11    0.18    0.16
   1   0 -11    0.42    0.21
  -1   0  10  130.08    1.90
  -1   0  10  130.20    1.81
   1   0 -10  126.84    1.92
   1   0 -10  129.87    1.87
  -1   0   9    0.15    0.23
  -1   0   9    0.31    0.15
   1   0  -9    0.08    0.20
   1   0  -8   24.07    0.61
  -1   0   8   25.05    0.75
   1   0  -8   25.28    0.63
  -1   0   8   24.04    0.63
  -1   0   8   24.21    0.71
   1   0  -8   23.48    0.72
   1   0  -8   24.60    0.75
   1   0  -7   -0.03    0.12
  -1   0   7    0.17    0.11
   1   0  -7    0.09    0.07
  -1   0   7    0.17    0.08
   1   0  -7    0.00    0.08
  -1   0   7    0.02    0.09
   1   0  -7   -0.05    0.10
   1   0  -6   20.90    0.47
  -1   0   6   21.28    0.62
   1   0  -6   21.92    0.50
  -1   0   6   22.09    0.59
  -1   0   6   22.32    0.51
   1   0  -6   21.31    0.61
   1   0  -6   21.91    0.61
  -1   0   5    0.22    0.11
   1   0  -5    0.02    0.09
   1   0  -5    0.05    0.09
  -1   0   5    0.23    0.10
   1   0  -5    0.16    0.06
   1   0  -5    0.10    0.07
  -1   0   5    0.26    0.08
   1   0  -5    0.23    0.10
  -1   0   4    0.07    0.07
   1   0  -4   -0.04    0.09
  -1   0   4    0.19    0.09
   1   0  -4   -0.18    0.08
   1   0  -4    0.02    0.04
  -1   0   4    0.10    0.05
   1   0  -4   -0.02    0.05
   1   0  -4    0.02    0.07
   1   0  -3    0.06    0.07
  -1   0   3    0.04    0.07
  -1   0   3   -0.01    0.06
   1   0  -3   -0.08    0.07
   1   0  -3    0.02    0.03
  -1   0   3    0.03    0.03
   1   0  -3    0.02    0.06
  -1   0   2    0.11    0.06
   1   0  -2    0.11    0.06
  -1   0   2    0.06    0.06
   1   0  -2    0.01    0.05
   1   0  -2    0.07    0.04
   1   0  -1    0.05    0.04
  -1   0   1    0.11    0.04
  -1   0   1    0.18    0.05
   1   0  -1   -0.01    0.04
   1   0  -1    0.03    0.03
  -1   0   1    0.09    0.04
  -1   0   0    7.07    0.22
   1   0   0    2.52    0.13
  -1   0   0    7.11    0.20
  -1   0   0    6.99    0.20
  -1   0   0    7.14    0.18
  -1   0  -1    0.27    0.06
   1   0   1    0.05    0.04
  -1   0  -1    0.31    0.05
   1   0   1    0.19    0.05
   1   0   2    0.00    0.04
  -1   0  -2    0.35    0.07
   1   0   2    0.27    0.07
  -1   0  -2    0.35    0.07
  -1   0  -3    0.05    0.06
   1   0   3   -0.05    0.05
   1   0   3    0.01    0.06
  -1   0  -3   -0.03    0.05
   1   0   3    0.00    0.06
  -1   0  -4   64.70    0.84
   1   0   4   66.05    0.86
   1   0   4   63.61    0.89
  -1   0  -4   69.37    0.91
   1   0   4   68.66    0.92
  -1   0  -4   63.45    0.80
   1   0   5    0.21    0.10
  -1   0  -5    0.06    0.08
   1   0   5    0.08    0.09
   1   0   5    0.07    0.09
  -1   0  -5    0.15    0.10
  -1   0  -5    0.12    0.09
   1   0   6   28.24    0.67
  -1   0  -6   27.44    0.65
   1   0   6   27.28    0.69
  -1   0  -6   28.30    0.68
  -1   0  -7    0.09    0.10
   1   0   7    0.08    0.12
  -1   0  -7    0.21    0.12
  -1   0  -8   13.79    0.53
   1   0   8   13.14    0.54
  -1   0  -8   12.69    0.53
  -1   0  -9    0.22    0.16
   1   0   9    0.53    0.33
  -1   0 -10  235.91    2.42
   1   0  10  232.35    2.49
  -1   0 -10  232.71    2.49
   1   0  11    2.26    0.37
  -1   0 -11    2.23    0.36
   1   0  12   69.77    1.50
  -1   0 -12   70.10    1.52
   1   0  13    0.33    0.18
  -1   0 -13   -0.02    0.12
   1   0  14    0.05    0.13
  -1   0 -14   -0.05    0.12
   1   0  15    0.02    0.14
  -1   0 -15    0.10    0.13
   1   0  16    0.23    0.15
  -1   0 -16   -0.04    0.16
   1   0  17    0.38    0.21
  -1   0 -17    0.21    0.17
   1   0  18    5.61    0.55
  -1   0 -18    5.21    0.54
   1   0  19    0.02    0.17
  -1   0 -19    0.13    0.15
   1   0  20    0.67    0.25
  -1   0 -20    1.03    0.25
   1   0  21   -0.03    0.14
  -1   0 -21   -0.14    0.15
   1   0  22    0.27    0.22
  -1   0 -22    0.14    0.21
   1   0  23    0.28    0.19
  -1   0 -23   -0.22    0.21
   1   0  24    0.09    0.24
   1   0  24    0.33    0.27
  -1   0 -24    0.07    0.16
   1   0  25   -0.02    0.24
   1   0  25    0.15    0.20
  -1   0 -25   -0.08    0.17
   1   0  26    2.00    0.53
   1   0  26    1.72    0.40
  -1   0 -26    1.44    0.41
   1   0  27    0.41    0.32
   1   0  27    0.44    0.29
  -1   0 -27    0.09    0.19
   1   0  28    0.61    0.32
   1   0  28    1.07    0.42
  -1   0 -28    1.56    0.42
   1   0  29    0.13    0.28
  -1   1  29    1.17    0.46
  -1  -1  29    0.98    0.34
  -1  -1  28    0.70    0.32
  -1   1  28    0.45    0.35
  -1  -1  28    0.28    0.24
  -1   1  28    0.24    0.26
   1  -1 -28    0.21    0.17
   1   1 -28    0.85    0.31
  -1  -1  27    0.37    0.35
  -1   1  27    0.28    0.30
  -1  -1  27    0.32    0.23
  -1   1  27    0.13    0.17
   1   1 -27    0.31    0.26
   1  -1 -27   -0.03    0.27
  -1  -1  26    0.24    0.34
  -1   1  26    0.38    0.26
  -1   1  26    0.87    0.32
  -1  -1  26    0.76    0.28
   1   1 -26    0.47    0.30
   1  -1 -26    0.46    0.26
  -1  -1  25    0.19    0.27
  -1   1  25    0.43    0.27
  -1   1  25    0.27    0.21
  -1  -1  25   -0.10    0.21
   1  -1 -25    0.38    0.28
   1   1 -25    0.10    0.21
  -1   1  24   -0.04    0.23
  -1  -1  24    0.18    0.22
  -1  -1  24   -0.02    0.15
  -1   1  24    0.23    0.20
   1   1 -24    0.11    0.17
   1  -1 -24   -0.23    0.20
  -1  -1  23    1.64    0.41
  -1   1  23    1.80    0.42
  -1   1  23    2.38    0.44
  -1  -1  23    1.35    0.36
   1   1 -23    2.09    0.42
   1  -1 -23    1.45    0.35
  -1   1  22    6.16    0.66
  -1  -1  22    6.81    0.73
  -1   1  22    6.55    0.66
  -1  -1  22    5.62    0.60
   1  -1 -22    5.50    0.63
   1   1 -22    4.77    0.61
  -1  -1  21    0.53    0.27
  -1   1  21    0.77    0.32
  -1   1  21    0.63    0.28
  -1  -1  21    0.85    0.27
   1  -1 -21    0.16    0.20
   1   1 -21    0.80    0.30
  -1   1  20    0.05    0.20
  -1  -1  20    0.18    0.25
  -1   1  20    0.53    0.26
  -1  -1  20    0.36    0.21
   1   1 -20    0.15    0.18
   1  -1 -20    0.08    0.20
  -1  -1  19    0.09    0.21
  -1   1  19   -0.09    0.18
  -1   1  19    0.30    0.20
  -1  -1  19    0.39    0.20
   1  -1 -19    0.40    0.20
   1   1 -19    0.26    0.20
  -1   1  18    1.46    0.30
  -1  -1  18    1.90    0.36
  -1  -1  18    0.82    0.27
  -1   1  18    0.83    0.25
   1  -1 -18    0.95    0.29
   1   1 -18    0.94    0.27
   1   1 -17    0.24    0.07
  -1   1  17   -0.09    0.19
  -1  -1  17    0.42    0.23
  -1   1  17    0.05    0.17
  -1  -1  17    0.04    0.15
   1   1 -17    0.09    0.18
   1  -1 -17    0.34    0.22
   1   1 -16    0.95    0.11
  -1  -1  16    0.71    0.23
  -1   1  16    1.02    0.27
  -1   1  16    1.22    0.28
  -1  -1  16    0.87    0.21
   1   1 -16    0.96    0.26
   1  -1 -16    1.18    0.27
   1  -1 -15    0.16    0.09
   1   1 -15    0.15    0.05
  -1  -1  15    0.09    0.16
  -1   1  15    0.14    0.16
  -1   1  15   -0.01    0.14
  -1  -1  15    0.26    0.14
   1  -1 -15    0.29    0.20
   1   1 -15    0.11    0.12
   1  -1 -14    2.24    0.20
   1   1 -14    2.93    0.18
  -1  -1  14    2.73    0.38
  -1   1  14    1.98    0.30
  -1  -1  14    2.65    0.32
   1  -1 -14    2.79    0.31
  -1   1  14    2.78    0.34
   1  -1 -14    2.61    0.36
   1   1 -14    2.49    0.35
   1   1 -13    1.83    0.13
   1  -1 -13    1.90    0.18
  -1   1  13    1.68    0.27
  -1  -1  13    2.11    0.32
  -1   1  13    1.49    0.25
  -1  -1  13    1.99    0.28
   1  -1 -13    1.55    0.24
   1  -1 -13    1.88    0.30
   1   1 -13    1.68    0.27
   1   1 -12    2.83    0.16
   1  -1 -12    2.50    0.19
  -1   1  12    2.68    0.32
  -1   1  12    2.70    0.31
   1  -1 -12    3.27    0.32
  -1  -1  12    3.06    0.32
   1  -1 -12    2.64    0.34
   1   1 -12    2.74    0.33
   1  -1 -11   46.86    0.78
   1   1 -11   48.51    0.59
  -1   1  11   48.95    1.23
   1  -1 -11   49.87    1.10
  -1  -1  11   47.20    1.13
  -1   1  11   48.54    1.20
   1  -1 -11   48.96    1.26
   1   1 -11   47.30    1.24
   1  -1 -11   47.13    1.17
   1  -1 -10   48.07    0.75
   1   1 -10   47.91    0.53
  -1   1  10   50.92    1.18
   1  -1 -10   48.80    1.04
  -1  -1  10   49.78    1.09
  -1   1  10   47.54    1.15
   1  -1 -10   47.48    1.13
   1   1 -10   50.38    1.22
   1   1  -9   82.73    0.64
   1  -1  -9   82.12    0.94
  -1   1   9   84.07    1.44
  -1   1   9   85.13    1.45
   1  -1  -9   84.23    1.28
  -1  -1   9   83.61    1.33
   1   1  -9   82.71    1.45
   1   1  -9   83.02    1.48
   1  -1  -9   82.97    1.40
   1  -1  -8    0.08    0.12
   1   1  -8    0.02    0.08
   1  -1  -8   -0.03    0.04
  -1   1   8   -0.14    0.13
  -1  -1   8    0.02    0.07
   1  -1  -8   -0.09    0.12
  -1  -1   8    0.27    0.14
  -1   1   8    0.14    0.12
   1   1  -8    0.06    0.13
   1   1  -8   -0.23    0.14
  -1  -1   7   49.19    0.84
   1  -1  -7   47.53    0.65
   1   1  -7   51.99    0.86
  -1   1   7   49.42    0.99
  -1   1   7   50.64    0.87
  -1  -1   7   51.64    0.86
  -1   1   7   47.55    0.98
   1  -1  -7   48.62    0.87
  -1  -1   7   48.66    0.89
   1  -1  -7   46.63    0.95
   1   1  -7   50.18    1.02
   1   1  -7   48.27    0.99
   1   1  -6    2.54    0.19
   1  -1  -6    2.90    0.16
  -1  -1   6    2.88    0.20
   1   1  -6    2.68    0.24
  -1   1   6    2.99    0.24
  -1  -1   6    2.87    0.22
   1  -1  -6    3.11    0.21
  -1   1   6    2.46    0.19
   1  -1  -6    3.01    0.25
   1   1  -6    3.03    0.26
  -1   1   5  112.65    0.94
   1   1  -5  115.82    1.09
   1  -1  -5  113.68    0.94
  -1  -1   5  117.41    1.08
   1  -1  -5  116.69    1.33
  -1  -1   5  113.68    1.31
  -1   1   5  116.11    1.31
   1  -1  -5  114.66    1.11
  -1  -1   5  111.63    1.12
  -1   1   5  114.62    1.11
   1  -1  -5  112.25    1.27
   1   1  -5  113.35    1.32
  -1   1   5  122.79    1.31
   1   1  -5  114.94    1.33
  -1  -1   5  122.90    1.37
  -1  -1   5  121.48    1.35
  -1  -1   4    0.09    0.07
  -1  -1   4    0.06    0.05
   1   1  -4   -0.06    0.09
   1  -1  -4    0.00    0.08
   1  -1  -4    0.03    0.04
   1   1  -4    0.07    0.06
  -1   1   4    0.03    0.09
  -1   1   4    0.07    0.05
  -1  -1   4   -0.01    0.07
   1  -1  -4   -0.02    0.07
  -1   1   4    0.10    0.09
  -1  -1   4   -0.08    0.07
   1  -1  -4    0.07    0.07
  -1   1   4    0.17    0.07
  -1  -1   4    0.10    0.08
  -1  -1   4    0.03    0.06
   1   1  -4    0.16    0.09
  -1   1   3   10.77    0.28
  -1  -1   3   10.63    0.27
   1  -1  -3   10.53    0.27
  -1   1   3   10.03    0.34
  -1  -1   3   10.61    0.33
   1  -1  -3   10.12    0.34
   1  -1  -3   10.11    0.28
  -1   1   3   10.48    0.28
  -1  -1   3   10.75    0.34
   1   1  -3   10.59    0.36
  -1   1   3   11.22    0.34
   1   1  -3    9.89    0.33
   1  -1  -3   10.78    0.33
  -1  -1   3   11.02    0.34
  -1  -1   3   11.08    0.37
   1   1  -3   10.55    0.34
   1  -1  -2   15.98    0.34
   1   1  -2   15.22    0.35
   1  -1  -2   13.27    0.36
  -1  -1   2   15.13    0.34
  -1   1   2   14.98    0.38
   1  -1  -2   15.32    0.31
  -1   1   2   15.91    0.32
  -1  -1   2   16.06    0.37
   1   1  -2   15.03    0.35
   1  -1  -2    6.91    0.25
  -1  -1   2   16.12    0.41
  -1   1   2   16.82    0.38
   1   1  -2   13.54    0.37
   1   1  -2   15.05    0.36
  -1  -1   2   16.00    0.37
  -1   1   1   49.19    0.64
   1   1  -1   49.88    0.53
  -1  -1   1   51.41    0.53
   1  -1  -1   52.08    0.62
  -1   1   1   53.93    0.63
  -1  -1   1   52.40    0.59
  -1  -1   1   53.12    0.68
   1  -1  -1   51.50    0.54
   1   1  -1   49.34    0.58
   1   1  -1   51.39    0.59
  -1  -1   1   53.62    0.60
   1  -1   0    5.92    0.22
  -1  -1   0    5.50    0.18
   1   1   0    5.54    0.18
   1  -1   0    5.27    0.18
   1   1   0    3.65    0.18
  -1  -1   0    5.52    0.21
  -1   1   0    5.65    0.22
   1   1   0    5.51    0.16
  -1   1   0    5.47    0.21
  -1  -1   0    5.66    0.18
  -1  -1   0    5.79    0.23
   1  -1   1   19.63    0.39
  -1   1  -1   13.65    0.35
  -1   1  -1   18.88    0.30
  -1  -1  -1   19.21    0.41
   1   1   1   13.65    0.35
   1   1   1   19.41    0.34
  -1  -1  -1   19.61    0.33
   1   1   1   18.99    0.32
  -1   1  -1   19.67    0.40
  -1  -1  -1   20.14    0.42
   1  -1   1   20.20    0.32
  -1   1  -2   13.19    0.36
   1  -1   2   15.82    0.39
  -1   1  -2   16.27    0.30
  -1  -1  -2   16.16    0.40
   1   1   2   14.79    0.39
  -1  -1  -2   13.65    0.34
   1  -1   2   15.26    0.38
  -1  -1  -2   16.40    0.35
   1   1   2   16.02    0.35
  -1   1  -2   17.02    0.39
   1   1   2   16.92    0.37
   1  -1   2   16.27    0.33
   1  -1   3   80.57    0.96
  -1   1  -3   80.36    0.97
  -1  -1  -3   79.51    0.95
   1  -1   3   78.16    0.76
   1   1   3   80.12    0.97
  -1   1  -3   78.02    0.73
  -1   1  -3   82.78    0.93
  -1  -1  -3   77.27    0.90
   1   1   3   78.63    0.88
   1   1   3   83.21    0.93
   1  -1   3   77.46    0.91
  -1  -1  -3   82.86    0.91
  -1   1  -3   77.32    0.83
   1  -1   3   83.14    0.85
  -1   1  -4    0.50    0.11
  -1   1  -4    0.52    0.09
  -1  -1  -4    0.26    0.09
   1  -1   4    0.30    0.07
   1   1   4    0.27    0.09
   1  -1   4    0.26    0.10
  -1   1  -4    0.27    0.09
  -1  -1  -4    0.38    0.10
   1   1   4    0.41    0.10
   1   1   4    0.31    0.09
  -1  -1  -4    0.52    0.11
   1  -1   4    0.31    0.09
   1  -1   4    0.50    0.10
  -1   1  -4    0.30    0.09
  -1   1  -5    2.77    0.22
   1  -1   5    2.57    0.22
   1   1   5    3.09    0.23
  -1   1  -5    2.77    0.18
  -1  -1  -5    2.56    0.21
   1  -1   5    2.89    0.19
  -1   1  -5    2.58    0.21
  -1  -1  -5    2.73    0.23
   1  -1   5    2.38    0.22
  -1  -1  -5    2.94    0.22
   1   1   5    3.05    0.23
   1   1   5    2.85    0.23
   1  -1   5    2.75    0.21
  -1   1  -5    2.69    0.21
  -1   1  -6   47.16    0.79
  -1  -1  -6   46.20    0.89
   1  -1   6   48.51    0.80
  -1  -1  -6   46.23    0.91
   1  -1   6   46.89    0.90
   1   1   6   46.94    0.90
   1  -1   6   51.55    0.92
  -1   1  -6   45.79    0.88
   1  -1   7    0.17    0.12
  -1   1  -7    0.20    0.09
  -1  -1  -7    0.14    0.12
   1   1   7    0.33    0.15
   1  -1   7    0.00    0.11
  -1  -1  -7    0.32    0.15
  -1   1  -7    0.07    0.10
  -1   1  -8   94.85    1.30
  -1  -1  -8   93.75    1.43
   1   1   8   92.21    1.43
  -1  -1  -8   92.23    1.44
   1  -1   8   92.42    1.41
  -1   1  -8   93.91    1.42
  -1   1  -9    1.51    0.22
  -1  -1  -9    1.35    0.21
   1  -1   9    1.11    0.19
  -1  -1  -9    1.71    0.25
   1   1   9    1.59    0.24
  -1   1  -9    1.08    0.21
  -1  -1 -10   18.46    0.72
  -1   1 -10   19.75    0.68
  -1  -1 -10   19.37    0.73
   1   1  10   18.87    0.72
   1  -1  10   19.39    0.73
  -1   1 -10   18.42    0.72
  -1  -1 -11    7.80    0.50
   1   1  11    7.52    0.49
   1  -1  11    7.79    0.50
  -1  -1 -11    7.33    0.49
  -1   1 -11    7.89    0.50
  -1  -1 -12    3.79    0.36
   1  -1  12    4.41    0.39
  -1  -1 -12    3.68    0.37
   1   1  12    4.19    0.39
  -1   1 -12    3.13    0.34
  -1  -1 -12    3.99    0.38
  -1  -1 -13    0.14    0.16
   1  -1  13    0.26    0.17
   1   1  13    0.12    0.13
  -1   1 -13    0.01    0.15
  -1  -1 -13    0.09    0.14
   1  -1  14    0.52    0.20
   1   1  14    0.83    0.21
  -1   1 -14    0.84    0.23
  -1  -1 -14    0.76    0.22
   1  -1  15    0.45    0.20
   1   1  15    0.54    0.21
  -1  -1 -15    0.48    0.20
  -1   1 -15    0.30    0.17
   1  -1  16    3.76    0.42
   1   1  16    3.27    0.41
  -1  -1 -16    3.04    0.39
  -1   1 -16    2.93    0.39
   1  -1  17    3.12    0.40
   1   1  17    2.72    0.38
  -1   1 -17    3.29    0.43
  -1  -1 -17    3.50    0.44
   1  -1  18    3.11    0.42
   1   1  18    2.99    0.42
  -1   1 -18    3.11    0.44
  -1  -1 -18    3.12    0.44
   1   1  19    0.46    0.21
   1  -1  19    0.19    0.19
  -1   1 -19    0.08    0.17
  -1  -1 -19    0.51    0.24
   1  -1  20    2.86    0.42
   1   1  20    2.87    0.43
  -1  -1 -20    3.04    0.46
  -1   1 -20    2.87    0.43
   1   1  21    0.45    0.25
   1  -1  21    0.13    0.16
  -1   1 -21    0.29    0.20
  -1  -1 -21    0.29    0.23
   1   1  22    1.15    0.34
   1   1  22    0.59    0.23
   1  -1  22    0.61    0.24
  -1   1 -22    0.32    0.21
  -1  -1 -22    0.73    0.27
   1   1  23    0.01    0.26
   1   1  23    0.03    0.16
   1  -1  23    0.26    0.15
  -1  -1 -23    0.48    0.24
  -1   1 -23    0.36    0.20
   1   1  24    0.14    0.22
   1   1  24    0.34    0.26
   1  -1  24    0.24    0.25
  -1  -1 -24    0.55    0.29
  -1   1 -24    0.10    0.15
   1   1  25    2.10    0.47
   1  -1  25    1.52    0.35
   1   1  25    1.16    0.37
  -1  -1 -25    1.23    0.35
  -1   1 -25    1.74    0.41
   1  -1  26    0.35    0.33
   1   1  26    0.40    0.30
   1   1  26    0.12    0.19
   1  -1  26    0.17    0.17
  -1  -1 -26   -0.10    0.18
  -1   1 -26    0.27    0.25
   1  -1  27    0.43    0.32
   1   1  27    0.32    0.28
   1  -1  27    0.94    0.31
   1   1  27    0.19    0.23
  -1  -1 -27    0.43    0.27
  -1   1 -27   -0.02    0.25
   1   1  28    0.29    0.29
   1  -1  28    0.05    0.33
   1  -1  28    0.41    0.25
   1   1  28    0.23    0.29
  -1  -1 -28    0.43    0.24
  -1   1 -28    0.05    0.23
   1   1  29    0.00    0.32
   1  -1  29    0.12    0.24
  -1   2  29    1.55    0.42
  -1  -2  29    1.63    0.41
  -1   2  28   -0.08    0.30
  -1  -2  28   -0.01    0.28
  -1   2  28    0.49    0.29
  -1  -2  28    0.13    0.18
   1   2 -28    0.47    0.29
   1  -2 -28    0.41    0.25
  -1   2  27    2.40    0.51
  -1  -2  27    3.87    0.66
  -1   2  27    3.09    0.56
  -1  -2  27    2.30    0.47
   1   2 -27    2.25    0.52
   1  -2 -27    2.78    0.54
  -1  -2  26   -0.11    0.27
  -1   2  26    0.02    0.26
  -1  -2  26    0.13    0.21
  -1   2  26    0.05    0.21
   1  -2 -26   -0.13    0.16
   1   2 -26    0.40    0.30
  -1  -2  25    2.45    0.52
  -1   2  25    2.15    0.48
  -1  -2  25    2.38    0.44
  -1   2  25    2.21    0.46
   1  -2 -25    2.61    0.50
   1   2 -25    2.11    0.43
  -1  -2  24   -0.34    0.27
  -1   2  24    0.33    0.30
  -1   2  24    0.11    0.21
  -1  -2  24    0.26    0.23
   1  -2 -24    0.52    0.28
   1   2 -24    0.35    0.25
  -1  -2  23    2.32    0.49
  -1   2  23    1.82    0.42
  -1   2  23    1.68    0.39
  -1  -2  23    2.05    0.37
   1  -2 -23    1.81    0.39
   1   2 -23    2.45    0.51
  -1  -2  22    0.04    0.25
  -1   2  22    0.10    0.25
  -1   2  22    0.07    0.17
  -1  -2  22   -0.13    0.13
   1  -2 -22    0.37    0.24
   1   2 -22    0.30    0.20
  -1   2  21    0.23    0.23
  -1  -2  21    0.68    0.32
  -1  -2  21   -0.02    0.14
  -1   2  21   -0.04    0.15
   1  -2 -21    0.16    0.18
   1   2 -21   -0.10    0.18
  -1  -2  20    1.88    0.39
  -1   2  20    2.82    0.43
  -1  -2  20    2.42    0.40
  -1   2  20    2.73    0.42
   1   2 -20    1.98    0.39
   1  -2 -20    2.54    0.44
  -1   2  19    0.12    0.19
  -1  -2  19    0.63    0.25
  -1  -2  19    0.33    0.21
  -1   2  19    0.26    0.24
   1   2 -19    0.33    0.18
   1  -2 -19    0.42    0.22
  -1   2  18   -0.03    0.19
  -1  -2  18    0.15    0.23
   1  -2 -18    0.09    0.16
  -1   2  18    0.38    0.21
  -1  -2  18    0.23    0.19
   1  -2 -18    0.34    0.22
   1   2 -18    0.05    0.17
   1   2 -17    1.33    0.13
  -1   2  17    1.37    0.30
   1  -2 -17    0.94    0.26
  -1   2  17    1.25    0.29
  -1  -2  17    1.46    0.28
   1   2 -17    1.05    0.26
   1  -2 -17    1.50    0.34
   1   2 -16    0.03    0.04
  -1   2  16   -0.14    0.19
  -1   2  16   -0.13    0.16
   1  -2 -16    0.16    0.18
  -1  -2  16    0.23    0.14
   1   2 -16    0.06    0.13
   1  -2 -16   -0.05    0.16
   1   2 -15    0.23    0.06
  -1   2  15    0.09    0.16
   1  -2 -15    0.20    0.13
  -1  -2  15    0.14    0.12
  -1   2  15    0.27    0.16
   1   2 -15    0.24    0.14
   1   2 -14    8.07    0.30
  -1   2  14    8.47    0.58
  -1   2  14    8.69    0.60
   1  -2 -14    8.75    0.55
  -1  -2  14    8.41    0.55
   1   2 -14    8.24    0.61
   1   2 -13    0.09    0.05
  -1   2  13   -0.01    0.13
  -1   2  13    0.12    0.13
  -1  -2  13    0.14    0.13
   1  -2 -13    0.04    0.11
   1   2 -13    0.46    0.21
   1   2 -12    2.29    0.15
  -1   2  12    1.85    0.28
  -1  -2  12    2.18    0.27
  -1   2  12    2.26    0.29
   1  -2 -12    2.67    0.30
   1   2 -12    2.08    0.28
   1  -2 -11    0.33    0.10
   1   2 -11    0.29    0.06
  -1  -2  11    0.34    0.13
  -1   2  11   -0.06    0.13
  -1   2  11    0.19    0.14
  -1  -2  11    0.50    0.16
   1  -2 -11    0.09    0.12
   1   2 -11    0.20    0.13
   1  -2 -11    0.30    0.13
  -1  -2  10   34.81    0.93
   1  -2 -10   32.86    0.73
   1   2 -10   33.91    0.54
  -1   2  10   34.70    0.98
   1  -2 -10   35.66    0.93
  -1  -2  10   35.37    0.90
  -1   2  10   34.18    1.00
   1  -2 -10   32.65    0.92
   1   2 -10   35.06    1.05
  -1  -2   9    3.56    0.29
   1  -2  -9    2.86    0.22
   1   2  -9    3.13    0.16
  -1   2   9    2.98    0.30
  -1  -2   9    3.57    0.29
   1  -2  -9    3.08    0.28
  -1   2   9    2.92    0.29
   1  -2  -9    3.14    0.28
   1   2  -9    3.44    0.34
   1  -2  -8   13.31    0.44
   1   2  -8   12.67    0.32
  -1  -2   8   13.36    0.51
  -1   2   8   12.65    0.54
  -1  -2   8   13.15    0.49
  -1   2   8   13.37    0.57
   1  -2  -8   14.27    0.54
   1   2  -8   12.77    0.56
   1  -2  -8   13.17    0.53
   1   2  -8   13.14    0.59
  -1   2   7   36.77    0.73
  -1  -2   7   37.66    0.82
   1   2  -7   38.25    0.55
  -1  -2   7   37.57    0.53
   1  -2  -7   37.14    0.72
   1   2  -7   40.56    0.85
  -1   2   7   38.84    0.88
   1   2  -7   39.25    0.77
  -1  -2   7   39.37    0.77
   1  -2  -7   37.35    0.83
   1   2  -7   38.13    0.95
   1  -2  -7   38.23    0.85
   1   2  -7   38.23    0.90
  -1  -2   6    0.00    0.09
  -1   2   6    0.18    0.08
   1  -2  -6    0.16    0.11
   1   2  -6    0.13    0.05
   1   2  -6    0.03    0.06
  -1  -2   6    0.20    0.05
  -1   2   6    0.19    0.10
   1  -2  -6    0.05    0.06
  -1   2   6   -0.02    0.09
   1  -2  -6    0.13    0.10
  -1  -2   6    0.13    0.07
   1   2  -6    0.35    0.09
   1   2  -6    0.09    0.11
   1   2  -6    0.34    0.13
   1   2  -5    2.20    0.20
  -1   2   5    2.57    0.20
   1  -2  -5    2.77    0.20
   1   2  -5    2.11    0.19
  -1  -2   5    2.47    0.14
  -1  -2   5    2.21    0.19
   1   2  -5    2.09    0.13
  -1   2   5    2.24    0.21
   1  -2  -5    2.53    0.22
  -1  -2   5    2.48    0.16
  -1   2   5    2.38    0.20
   1  -2  -5    2.31    0.20
   1   2  -5    2.38    0.23
  -1   2   5    2.84    0.21
   1  -2  -5    2.26    0.20
  -1  -2   5    2.73    0.22
   1   2  -5    2.16    0.21
  -1   2   4    0.74    0.12
   1   2  -4    0.90    0.10
  -1  -2   4    1.00    0.11
  -1  -2   4    0.90    0.13
   1  -2  -4    0.86    0.13
  -1   2   4    1.10    0.13
  -1  -2   4    1.03    0.14
   1  -2  -4    0.79    0.12
   1   2  -4    0.92    0.14
   1  -2  -4    0.91    0.15
  -1   2   4    0.92    0.13
   1  -2  -4    0.69    0.13
  -1   2   4    0.95    0.12
  -1  -2   4    0.87    0.09
   1   2  -4    0.81    0.14
  -1  -2   4    1.06    0.15
   1   2  -4    0.85    0.15
  -1  -2   4    0.82    0.12
   1  -2  -3  272.62    1.82
   1   2  -3  264.85    1.54
  -1   2   3  259.57    1.80
  -1  -2   3  276.30    1.57
  -1   2   3  263.00    1.79
   1  -2  -3  266.86    1.83
   1  -2  -3  262.76    1.76
  -1  -2   3  261.37    1.10
  -1   2   3  274.43    1.79
  -1   2   3  274.24    1.66
   1  -2  -3  265.46    1.63
   1   2  -3  262.55    1.73
  -1  -2   3  278.20    1.72
   1   2  -3  275.71    1.97
   1   2  -3  271.78    1.97
  -1  -2   3  285.45    1.98
  -1  -2   3  285.89    2.00
  -1  -2   2   35.01    0.59
   1   2  -2   34.12    0.57
  -1   2   2   35.62    0.56
   1  -2  -2   35.43    0.65
  -1   2   2   33.85    0.64
   1  -2  -2   34.10    0.63
  -1   2   2   33.29    0.61
   1  -2  -2   33.36    0.60
  -1   2   2   36.21    0.63
   1   2  -2   33.57    0.66
   1   2  -2   33.38    0.54
  -1  -2   2   36.16    0.56
  -1  -2   2   37.06    0.70
   1   2  -2   33.70    0.66
  -1  -2   2   36.57    0.68
   1  -2  -2   32.56    0.53
  -1  -2   1  117.26    1.12
  -1   2   1  109.30    1.15
  -1   2   1  115.24    0.96
   1  -2  -1  112.24    0.94
   1  -2  -1  120.58    1.18
  -1  -2   1  110.71    1.02
   1  -2  -1  116.46    1.10
  -1   2   1  110.43    1.07
  -1  -2   1  112.12    0.79
   1  -2  -1  113.78    1.08
  -1  -2   1  108.39    0.93
  -1  -2   1  114.90    1.16
  -1  -2   1  115.81    0.88
   1   2  -1  110.64    1.19
   1   2  -1  109.75    1.13
   1   2  -1  110.65    0.86
  -1  -2   1  116.39    1.22
   1  -2   0  165.67    1.40
  -1   2   0  156.22    1.36
  -1  -2   0  163.97    1.38
  -1  -2   0  156.16    0.92
   1  -2   0  160.63    1.29
  -1  -2   0  157.49    1.24
   1   2   0  154.95    1.24
   1   2   0  159.55    1.18
  -1  -2   0  156.40    1.15
  -1   2   0  167.64    1.29
   1   2   0  155.34    1.39
  -1  -2   0  161.52    1.42
   1   2   0  152.96    0.90
  -1  -2   0  162.96    1.35
   1   2   1  576.19    1.69
   1  -2   1  592.70    2.71
  -1   2  -1  565.91    2.63
   1  -2   1  576.03    2.58
  -1   2  -1  589.38    2.66
  -1  -2  -1  578.49    2.48
   1   2   1  578.34    2.52
   1   2   1  573.31    1.73
  -1  -2  -1  557.48    2.30
  -1  -2  -1  581.13    1.76
   1  -2   1  567.68    2.37
   1   2   1  612.60    2.43
  -1   2  -1  586.18    2.44
  -1   2  -1  568.13    2.41
  -1  -2  -1  599.45    2.77
   1   2   1  562.81    2.69
   1  -2   1  579.19    2.43
  -1   2  -2  129.52    1.33
   1  -2   2  126.10    1.29
   1  -2   2  136.49    1.33
  -1   2  -2  125.82    1.29
   1   2   2  130.11    1.28
  -1  -2  -2  129.80    1.25
  -1  -2  -2  126.16    1.18
   1   2   2  135.06    1.22
   1   2   2  129.65    1.00
  -1  -2  -2  133.59    1.02
  -1   2  -2  137.59    1.21
   1  -2   2  131.05    1.17
   1   2   2  128.94    1.34
  -1   2  -2  132.47    1.22
   1  -2   2  139.00    1.24
  -1   2  -3  119.95    1.35
   1  -2   3  122.54    1.30
   1  -2   3  115.39    1.30
  -1   2  -3  121.51    1.28
   1   2   3  119.61    1.30
  -1  -2  -3  119.13    1.27
   1  -2   3  119.06    0.76
  -1   2  -3  127.49    1.21
  -1  -2  -3  121.29    1.13
   1   2   3  123.73    1.25
   1   2   3  116.21    1.11
  -1  -2  -3  113.18    1.21
   1  -2   3  118.37    1.18
   1  -2   3  122.31    1.23
  -1   2  -3  118.82    1.23
   1  -2   3  116.99    0.75
  -1   2  -4    3.00    0.22
   1  -2   4    2.55    0.23
  -1   2  -4    3.03    0.24
  -1   2  -4    2.87    0.14
   1   2   4    2.89    0.23
   1  -2   4    3.00    0.15
  -1  -2  -4    2.76    0.22
  -1   2  -4    2.82    0.21
   1   2   4    2.90    0.22
  -1  -2  -4    2.54    0.21
   1   2   4    2.59    0.20
   1  -2   4    2.55    0.21
  -1  -2  -4    2.95    0.21
   1  -2   4    2.79    0.14
   1  -2   4    2.95    0.21
  -1   2  -4    2.55    0.22
  -1   2  -5    1.27    0.15
   1  -2   5    0.97    0.17
   1  -2   5    1.16    0.12
  -1  -2  -5    0.87    0.15
  -1   2  -5    1.12    0.11
   1   2   5    0.88    0.14
  -1  -2  -5    0.91    0.16
  -1  -2  -5    1.01    0.15
   1  -2   5    0.73    0.14
  -1   2  -5    0.89    0.14
   1  -2   5    1.14    0.16
  -1   2  -5    0.83    0.15
  -1   2  -6    5.38    0.31
   1  -2   6    5.94    0.37
  -1   2  -6    5.83    0.26
   1  -2   6    6.21    0.27
  -1  -2  -6    6.34    0.36
   1   2   6    5.95    0.34
   1  -2   6    5.55    0.33
  -1  -2  -6    6.15    0.36
  -1   2  -6    5.78    0.35
  -1   2  -7    5.79    0.33
   1  -2   7    5.75    0.39
   1  -2   7    5.98    0.29
  -1  -2  -7    5.61    0.36
  -1   2  -7    5.63    0.28
   1   2   7    5.47    0.36
  -1  -2  -7    5.73    0.37
   1  -2   7    5.75    0.35
  -1   2  -7    5.48    0.36
   1  -2   8   28.84    0.85
  -1   2  -8   29.18    0.72
  -1  -2  -8   26.74    0.81
   1  -2   8   27.41    0.66
   1   2   8   27.26    0.80
   1  -2   8   27.57    0.78
  -1  -2  -8   28.04    0.82
  -1   2  -8   29.14    0.84
  -1   2  -9    0.92    0.15
   1  -2   9    0.99    0.21
  -1  -2  -9    0.92    0.19
   1   2   9    0.91    0.20
  -1  -2  -9    0.94    0.19
   1  -2   9    0.96    0.19
  -1   2  -9    0.90    0.19
  -1  -2 -10   18.27    0.74
  -1  -2 -10   18.27    0.73
   1   2  10   19.37    0.75
   1  -2  10   17.69    0.70
  -1   2 -10   18.50    0.74
  -1  -2 -11    8.77    0.54
   1  -2  11    8.63    0.52
   1   2  11    8.81    0.54
  -1  -2 -11    9.24    0.55
  -1   2 -11    9.20    0.55
  -1  -2 -12    2.21    0.30
  -1  -2 -12    2.46    0.32
   1  -2  12    3.26    0.34
   1   2  12    2.30    0.31
  -1   2 -12    2.42    0.33
  -1  -2 -13    1.00    0.25
   1   2  13    0.90    0.20
   1  -2  13    0.78    0.21
  -1  -2 -13    1.24    0.25
  -1   2 -13    0.80    0.20
  -1  -2 -14    0.01    0.15
  -1  -2 -14    0.07    0.17
   1  -2  14    0.27    0.18
   1   2  14    0.22    0.18
  -1   2 -14    0.04    0.14
   1   2  15    3.49    0.40
  -1  -2 -15    3.74    0.41
   1  -2  15    4.01    0.43
  -1   2 -15    3.48    0.42
   1  -2  16    3.85    0.43
  -1  -2 -16    4.07    0.44
   1   2  16    3.54    0.43
  -1   2 -16    4.11    0.47
  -1   2 -17    1.23    0.22
   1  -2  17    1.39    0.29
   1   2  17    1.10    0.26
  -1   2 -17    0.73    0.22
  -1  -2 -17    1.07    0.29
  -1   2 -18    0.71    0.16
   1   2  18    0.67    0.24
   1  -2  18    0.59    0.26
   1   2  18    1.11    0.26
  -1   2 -18    0.79    0.22
  -1  -2 -18    1.05    0.28
  -1   2 -19    0.92    0.19
   1   2  19    0.40    0.20
   1  -2  19    0.95    0.27
   1   2  19    0.72    0.23
  -1  -2 -19    0.73    0.28
  -1   2 -19    0.85    0.26
  -1   2 -20    0.51    0.16
   1   2  20    0.51    0.21
   1   2  20    0.65    0.26
   1  -2  20    0.14    0.17
  -1   2 -20    0.00    0.17
  -1  -2 -20    0.52    0.24
   1   2  21    0.99    0.29
   1  -2  21    0.87    0.27
   1   2  21    0.96    0.26
  -1   2 -21    0.74    0.25
  -1  -2 -21    1.25    0.35
   1   2  22    0.71    0.30
   1  -2  22    0.95    0.32
   1   2  22    1.12    0.35
  -1  -2 -22    0.90    0.29
  -1   2 -22    0.71    0.27
   1   2  23    1.62    0.42
   1  -2  23    1.32    0.34
   1   2  23    1.36    0.35
  -1   2 -23    1.12    0.34
  -1  -2 -23    0.54    0.26
   1   2  24    0.39    0.23
   1  -2  24    0.39    0.24
   1   2  24    0.07    0.16
  -1   2 -24    0.25    0.23
  -1  -2 -24    0.35    0.23
   1   2  25    0.29    0.26
   1  -2  25    0.19    0.19
   1   2  25   -0.20    0.21
  -1  -2 -25    0.38    0.20
  -1   2 -25    0.22    0.18
   1   2  26    0.42    0.32
   1  -2  26    0.35    0.25
   1   2  26    0.17    0.20
  -1  -2 -26    0.45    0.32
  -1   2 -26    0.37    0.28
   1   2  27    1.63    0.46
   1   2  27    1.96    0.46
   1  -2  27    2.03    0.44
  -1   2 -27    1.78    0.42
  -1  -2 -27    1.93    0.48
   1   2  28    0.44    0.36
   1  -2  28    0.28    0.38
   1  -2  28    0.13    0.23
   1   2  28    0.22    0.27
  -1  -2 -28    1.06    0.36
  -1   2 -28    0.17    0.23
   1   2  29    1.70    0.49
   1  -2  29    2.25    0.50
  -1   3  29    0.02    0.31
  -1  -3  29    0.22    0.21
  -1  -3  28    0.90    0.36
  -1   3  28    0.31    0.32
  -1   3  28    0.62    0.31
  -1  -3  28    0.78    0.30
   1  -3 -28    0.80    0.41
   1   3 -28    0.30    0.21
  -1   3  27   -0.28    0.30
  -1  -3  27    0.31    0.25
  -1   3  27    0.42    0.27
  -1  -3  27   -0.33    0.23
   1  -3 -27   -0.20    0.23
   1   3 -27    0.28    0.25
  -1   3  26    0.34    0.28
  -1  -3  26    0.27    0.34
  -1   3  26    0.29    0.19
  -1  -3  26    0.11    0.14
   1   3 -26   -0.15    0.17
   1  -3 -26   -0.12    0.24
  -1   3  25    0.37    0.31
  -1  -3  25   -0.11    0.31
  -1   3  25    0.29    0.22
  -1  -3  25    0.57    0.25
   1   3 -25    0.23    0.18
   1  -3 -25    0.32    0.28
  -1   3  24   -0.01    0.27
  -1  -3  24    0.04    0.24
  -1  -3  24   -0.01    0.15
  -1   3  24    0.21    0.20
   1  -3 -24   -0.09    0.19
   1   3 -24    0.10    0.19
  -1  -3  23    1.34    0.37
  -1   3  23    0.59    0.30
  -1   3  23    0.88    0.30
  -1  -3  23    0.90    0.27
   1  -3 -23    1.14    0.35
   1   3 -23    0.52    0.26
  -1   3  22    0.49    0.28
  -1  -3  22    0.77    0.30
  -1   3  22    0.54    0.23
  -1  -3  22    0.62    0.26
   1   3 -22    0.34    0.20
   1  -3 -22    0.70    0.28
  -1  -3  21    0.91    0.34
  -1   3  21    0.37    0.28
   1  -3 -21    1.16    0.33
  -1   3  21    0.81    0.26
  -1  -3  21    0.79    0.24
   1   3 -21    0.93    0.26
   1  -3 -21    0.88    0.31
  -1  -3  20    0.42    0.23
  -1   3  20    0.17    0.19
   1  -3 -20   -0.01    0.18
  -1  -3  20    0.12    0.16
  -1   3  20    0.14    0.19
   1  -3 -20    0.98    0.32
   1   3 -20    0.74    0.28
  -1   3  19    7.89    0.67
   1  -3 -19    7.11    0.61
  -1  -3  19    7.58    0.62
  -1   3  19    6.94    0.66
   1  -3 -19    7.74    0.73
   1   3 -19    6.92    0.67
  -1   3  18    0.43    0.23
  -1  -3  18    0.57    0.23
  -1   3  18    0.03    0.15
   1  -3 -18    0.52    0.22
   1   3 -18    0.54    0.28
   1   3 -17    5.92    0.30
  -1   3  17    6.02    0.55
  -1   3  17    6.32    0.60
   1  -3 -17    5.73    0.53
  -1  -3  17    6.61    0.54
   1   3 -17    6.65    0.62
   1   3 -16    0.59    0.10
  -1   3  16    0.41    0.22
  -1  -3  16    0.64    0.19
  -1   3  16    0.65    0.24
   1  -3 -16    0.12    0.18
   1   3 -16    0.78    0.25
   1   3 -15    0.14    0.07
  -1   3  15   -0.13    0.18
   1  -3 -15    0.16    0.15
  -1   3  15    0.08    0.17
  -1  -3  15    0.21    0.11
   1   3 -15   -0.09    0.17
   1   3 -14    1.00    0.12
  -1   3  14    0.80    0.23
  -1  -3  14    1.33    0.24
  -1  -3  14    0.87    0.19
   1  -3 -14    0.84    0.20
  -1   3  14    1.03    0.23
   1   3 -14    0.94    0.24
   1   3 -13    0.06    0.05
  -1   3  13   -0.01    0.13
  -1  -3  13    0.09    0.11
  -1   3  13    0.31    0.17
  -1  -3  13    0.10    0.09
   1  -3 -13    0.07    0.12
   1   3 -13    0.02    0.13
   1   3 -12    5.69    0.28
  -1  -3  12    5.37    0.43
  -1   3  12    5.49    0.44
  -1  -3  12    5.46    0.40
   1  -3 -12    5.93    0.45
  -1   3  12    5.99    0.49
   1   3 -12    6.06    0.51
   1   3 -11   32.08    0.66
  -1  -3  11   34.14    0.99
  -1   3  11   34.04    1.01
  -1  -3  11   34.17    0.92
  -1   3  11   34.44    1.09
   1  -3 -11   34.28    1.02
   1  -3 -11   33.38    0.96
   1   3 -11   34.76    1.13
   1   3 -10    0.11    0.06
  -1   3  10    0.27    0.13
  -1  -3  10    0.12    0.09
   1  -3 -10    0.25    0.14
  -1  -3  10    0.23    0.12
  -1   3  10    0.28    0.15
   1   3 -10    0.07    0.12
   1  -3 -10    0.24    0.13
  -1  -3   9    4.94    0.37
   1   3  -9    4.55    0.25
  -1  -3   9    4.79    0.25
  -1   3   9    4.44    0.34
   1  -3  -9    4.54    0.35
  -1   3   9    3.89    0.35
  -1  -3   9    4.76    0.31
   1  -3  -9    4.04    0.32
   1   3  -9    4.93    0.42
  -1  -3   8    0.32    0.12
   1  -3  -8    0.24    0.11
   1   3  -8    0.31    0.08
  -1  -3   8    0.49    0.09
  -1   3   8    0.23    0.10
  -1   3   8    0.37    0.14
  -1  -3   8    0.26    0.08
   1  -3  -8    0.13    0.11
   1   3  -8    0.36    0.14
  -1  -3   7    9.42    0.34
  -1   3   7    9.59    0.44
   1   3  -7    8.83    0.34
  -1  -3   7    9.38    0.46
  -1   3   7    9.98    0.46
   1  -3  -7    8.83    0.45
   1   3  -7    9.90    0.38
  -1  -3   7    9.76    0.37
   1  -3  -7    9.59    0.42
   1   3  -7    9.35    0.52
  -1   3   6   20.43    0.65
  -1  -3   6   22.84    0.67
   1   3  -6   21.49    0.53
  -1  -3   6   23.36    0.54
  -1   3   6   21.83    0.65
  -1  -3   6   22.11    0.50
   1   3  -6   22.81    0.51
   1  -3  -6   22.09    0.66
   1   3  -6   21.68    0.65
   1   3  -6   22.21    0.69
   1  -3  -6   21.70    0.59
   1   3  -6   22.70    0.75
  -1   3   6   23.31    0.62
   1   3  -5   11.15    0.39
  -1   3   5   12.65    0.49
  -1  -3   5   11.62    0.47
  -1  -3   5   12.48    0.40
   1  -3  -5   12.20    0.46
  -1   3   5   11.60    0.45
   1   3  -5   12.02    0.32
  -1  -3   5   11.11    0.32
   1  -3  -5   12.07    0.48
   1   3  -5   10.98    0.43
   1  -3  -5   11.87    0.41
   1   3  -5   10.86    0.51
   1   3  -5   11.00    0.48
  -1   3   5   13.21    0.43
   1   3  -4   41.35    0.75
  -1  -3   4   41.16    0.88
  -1  -3   4   44.93    0.78
  -1   3   4   40.30    0.85
   1  -3  -4   43.34    0.82
  -1   3   4   44.03    0.82
  -1   3   4   39.24    0.78
   1  -3  -4   41.96    0.86
  -1  -3   4   40.81    0.50
  -1   3   4   44.13    0.72
   1   3  -4   42.40    0.77
   1   3  -4   43.60    0.90
  -1  -3   4   43.20    0.78
   1  -3  -4   40.29    0.69
   1   3  -4   42.33    0.94
  -1  -3   3   32.08    0.67
  -1   3   3   28.15    0.72
   1   3  -3   29.11    0.64
  -1   3   3   29.80    0.55
   1  -3  -3   30.37    0.73
  -1   3   3   27.98    0.63
  -1   3   3   29.24    0.62
   1  -3  -3   30.30    0.66
   1  -3  -3   29.45    0.69
   1  -3  -3   28.21    0.54
   1   3  -3   28.53    0.75
   1   3  -3   28.89    0.57
  -1  -3   3   30.52    0.58
   1   3  -3   29.15    0.71
   1  -3  -2    0.15    0.10
  -1   3   2    0.08    0.08
  -1  -3   2    0.03    0.08
  -1  -3   2    0.09    0.07
   1  -3  -2    0.00    0.07
  -1   3   2    0.07    0.05
  -1  -3   2    0.20    0.09
  -1   3   2    0.10    0.10
   1  -3  -2    0.16    0.08
   1   3  -2    0.01    0.06
   1   3  -2    0.06    0.08
  -1  -3   2    0.25    0.11
  -1  -3   2    0.16    0.10
   1   3  -2    0.06    0.10
   1   3  -2    0.14    0.09
  -1   3   2   -0.07    0.09
   1  -3  -2   -0.07    0.10
  -1  -3   2    0.04    0.09
   1  -3  -1   96.46    0.91
   1  -3  -1   99.40    1.30
  -1   3   1   98.72    1.32
   1   3  -1   97.63    1.23
  -1  -3   1  108.27    1.29
  -1  -3   1   99.34    1.06
   1  -3  -1  102.34    1.13
  -1   3   1   99.91    1.12
   1   3  -1   97.59    1.05
  -1  -3   1   97.99    1.11
   1  -3  -1   95.87    1.20
  -1  -3   1  104.20    1.31
   1   3  -1   95.18    1.28
   1   3  -1   99.22    0.81
   1   3  -1   93.95    1.28
  -1  -3   1  100.51    0.83
  -1  -3   1  107.91    1.34
   1   3   0    1.12    0.16
  -1  -3   0    1.13    0.09
   1  -3   0    1.22    0.16
  -1  -3   0    1.40    0.17
  -1   3   0    1.07    0.16
   1   3   0    1.19    0.13
  -1  -3   0    1.01    0.13
   1  -3   0    1.19    0.14
  -1  -3   0    0.93    0.13
  -1   3   0    1.15    0.14
  -1  -3   0    1.23    0.17
  -1  -3   0    1.25    0.17
   1   3   0    1.07    0.16
   1   3   0    1.36    0.09
   1   3   0    1.49    0.15
   1  -3   1  129.53    1.47
  -1   3  -1  121.96    1.45
   1  -3   1  120.89    1.44
  -1  -3  -1  128.77    1.51
  -1  -3  -1  123.23    1.27
   1   3   1  124.56    1.29
   1   3   1  121.45    0.86
  -1  -3  -1  121.10    1.30
   1   3   1  130.63    1.34
  -1   3  -1  132.15    1.27
  -1   3  -1  120.81    1.03
   1  -3   1  127.83    1.42
   1   3   1  122.90    1.46
   1  -3   2    9.17    0.41
  -1   3  -2    9.27    0.41
  -1  -3  -2    9.01    0.37
   1   3   2    8.57    0.37
  -1   3  -2    9.45    0.36
  -1  -3  -2    8.67    0.37
   1   3   2    9.64    0.39
   1  -3   2    8.35    0.34
   1   3   2    8.75    0.29
  -1   3  -2    9.31    0.28
   1   3   2    8.75    0.41
   1  -3   2    9.20    0.28
  -1   3  -2    8.45    0.39
   1  -3   2    9.07    0.40
  -1   3  -3    0.23    0.11
   1  -3   3    0.31    0.13
   1   3   3    0.34    0.11
  -1  -3  -3    0.33    0.12
  -1   3  -3    0.13    0.06
  -1  -3  -3    0.15    0.06
  -1  -3  -3    0.26    0.12
   1   3   3    0.14    0.08
   1  -3   3    0.21    0.10
   1  -3   3    0.17    0.06
   1  -3   3    0.16    0.09
  -1   3  -3    0.11    0.09
  -1   3  -3    0.22    0.07
   1  -3   4   33.91    0.83
  -1   3  -4   31.62    0.76
  -1  -3  -4   30.90    0.74
   1  -3   4   30.83    0.69
  -1   3  -4   33.86    0.70
  -1  -3  -4   32.79    0.68
  -1  -3  -4   31.97    0.76
   1   3   4   31.60    0.67
   1  -3   4   32.65    0.54
  -1   3  -4   30.59    0.78
  -1   3  -4   32.04    0.53
  -1   3  -5    0.27    0.11
   1  -3   5    0.27    0.13
   1  -3   5    0.18    0.06
   1   3   5    0.21    0.06
  -1  -3  -5    0.42    0.13
   1   3   5    0.16    0.09
   1  -3   5    0.14    0.09
  -1  -3  -5    0.15    0.13
  -1   3  -5    0.09    0.11
   1  -3   5    0.12    0.06
  -1   3  -6   21.49    0.65
   1  -3   6   21.98    0.73
   1  -3   6   22.41    0.45
  -1  -3  -6   22.32    0.70
   1   3   6   21.72    0.49
   1   3   6   21.32    0.64
  -1  -3  -6   22.20    0.70
   1  -3   6   21.18    0.62
   1  -3   6   22.25    0.52
  -1   3  -6   20.88    0.71
   1  -3   7   40.11    1.02
  -1   3  -7   41.45    0.91
   1  -3   7   40.66    0.68
   1   3   7   41.18    0.75
  -1  -3  -7   40.57    0.99
  -1  -3  -7   40.95    0.99
   1   3   7   40.54    0.94
   1  -3   7   39.55    0.90
   1  -3   7   40.50    0.75
  -1   3  -7   39.13    1.01
  -1   3  -8   10.35    0.47
   1  -3   8   10.08    0.54
   1   3   8   10.60    0.42
   1  -3   8   10.30    0.38
  -1  -3  -8    9.66    0.51
  -1  -3  -8   10.13    0.53
   1  -3   8    9.77    0.47
   1   3   8    9.93    0.50
  -1   3  -8   10.48    0.55
   1  -3   8   10.19    0.41
   1  -3   9    5.54    0.43
  -1   3  -9    5.36    0.34
   1   3   9    5.54    0.34
  -1  -3  -9    5.84    0.43
   1  -3   9    5.17    0.38
  -1  -3  -9    5.87    0.44
   1   3   9    5.38    0.39
  -1   3  -9    5.81    0.43
  -1   3 -10    0.01    0.07
   1   3  10   -0.01    0.09
  -1  -3 -10    0.29    0.15
   1  -3  10    0.05    0.13
  -1  -3 -10    0.19    0.15
   1   3  10   -0.03    0.12
   1  -3  10   -0.10    0.11
  -1   3 -10    0.02    0.13
  -1   3 -11    0.47    0.12
   1  -3  11    0.31    0.16
   1   3  11    0.41    0.14
  -1  -3 -11    0.62    0.19
   1  -3  11    0.16    0.12
  -1  -3 -11    0.56    0.19
   1   3  11    0.50    0.21
  -1   3 -11    0.23    0.12
  -1   3 -12    0.40    0.13
   1   3  12    0.82    0.18
   1  -3  12    0.56    0.20
  -1  -3 -12    0.52    0.20
  -1  -3 -12    0.70    0.20
   1   3  12    0.67    0.21
   1  -3  12    0.42    0.15
  -1   3 -12    0.45    0.16
  -1   3 -13    9.09    0.49
   1   3  13    9.13    0.55
  -1  -3 -13    9.87    0.64
  -1  -3 -13    9.24    0.61
   1  -3  13    8.90    0.58
   1   3  13    9.62    0.63
  -1   3 -13    8.82    0.61
  -1   3 -14   35.70    0.98
  -1  -3 -14   35.25    1.23
   1   3  14   36.41    1.12
   1   3  14   35.39    1.21
   1  -3  14   35.01    1.16
  -1  -3 -14   36.16    1.24
  -1   3 -14   35.27    1.26
  -1   3 -15    7.51    0.46
   1   3  15    8.09    0.56
  -1  -3 -15    8.10    0.62
   1  -3  15    8.04    0.58
   1   3  15    7.91    0.61
  -1   3 -15    7.40    0.60
  -1   3 -16   -0.08    0.09
   1   3  16    0.12    0.15
   1  -3  16    0.04    0.14
  -1  -3 -16    0.03    0.15
   1   3  16    0.10    0.15
  -1   3 -16   -0.04    0.15
  -1   3 -17    1.72    0.25
   1   3  17    1.11    0.28
  -1  -3 -17    1.93    0.34
   1  -3  17    1.53    0.31
   1   3  17    2.28    0.38
  -1   3 -17    1.64    0.38
  -1   3 -18   16.29    0.71
   1   3  18   16.22    0.88
   1  -3  18   15.29    0.89
   1   3  18   15.11    0.92
  -1  -3 -18   15.07    0.91
  -1   3 -18   15.92    0.96
  -1   3 -19    3.12    0.33
   1   3  19    3.36    0.44
  -1  -3 -19    2.97    0.45
   1   3  19    3.07    0.45
   1  -3  19    2.46    0.40
  -1   3 -19    3.08    0.45
  -1   3 -20    2.35    0.29
   1   3  20    2.48    0.39
   1   3  20    2.80    0.43
   1  -3  20    2.66    0.42
  -1  -3 -20    2.20    0.37
  -1   3 -20    2.70    0.45
  -1  -3 -20    2.52    0.46
   1   3  21    0.46    0.26
   1  -3  21    0.54    0.21
   1   3  21    0.51    0.29
  -1   3 -21    0.76    0.28
  -1  -3 -21    0.68    0.28
   1   3  22    0.24    0.20
   1  -3  22    0.28    0.16
   1   3  22    0.19    0.16
  -1  -3 -22    0.35    0.25
  -1   3 -22    0.04    0.18
   1   3  23    1.33    0.38
   1  -3  23    1.00    0.28
   1   3  23    1.27    0.33
  -1  -3 -23    1.73    0.40
  -1   3 -23    1.60    0.36
   1   3  24    0.21    0.21
   1   3  24    0.10    0.24
   1  -3  24    0.24    0.19
  -1  -3 -24   -0.12    0.20
  -1   3 -24    0.14    0.18
   1   3  25    0.12    0.24
   1  -3  25    0.32    0.28
   1   3  25    0.11    0.23
  -1   3 -25    0.01    0.22
  -1  -3 -25   -0.14    0.23
   1   3  26    0.15    0.28
   1   3  26   -0.03    0.18
   1  -3  26    0.13    0.18
  -1   3 -26    0.54    0.28
  -1  -3 -26   -0.03    0.24
   1   3  27    0.48    0.31
   1   3  27    0.63    0.27
   1  -3  27    0.20    0.25
  -1  -3 -27   -0.17    0.21
  -1   3 -27    0.07    0.18
   1   3  28   -0.12    0.27
   1  -3  28    0.19    0.19
  -1   3 -28    0.21    0.16
  -1  -3 -28   -0.15    0.19
   1   3  29    0.37    0.28
   1  -3  29    0.96    0.34
   1   3  30    1.15    0.51
  -1   4  29   -0.01    0.32
  -1  -4  29    0.12    0.20
  -1   4  28    1.64    0.49
  -1  -4  28    0.77    0.28
  -1   4  27    0.50    0.34
  -1  -4  27    0.22    0.29
  -1  -4  27    0.49    0.25
  -1   4  27    0.15    0.24
   1   4 -27    0.18    0.22
   1  -4 -27    0.34    0.26
  -1  -4  26    0.61    0.35
  -1   4  26    0.29    0.28
  -1   4  26    0.12    0.25
  -1  -4  26    0.61    0.29
   1  -4 -26    1.06    0.36
   1   4 -26    0.72    0.31
  -1   4  25    0.25    0.27
  -1  -4  25    0.42    0.32
  -1   4  25    0.77    0.28
  -1  -4  25    0.52    0.23
   1  -4 -25    0.61    0.29
   1   4 -25    0.57    0.24
  -1  -4  24    0.53    0.33
  -1   4  24    0.18    0.26
  -1   4  24    0.56    0.33
   1  -4 -24    0.17    0.19
  -1  -4  24   -0.01    0.15
   1  -4 -24    0.13    0.26
   1   4 -24    0.05    0.17
  -1  -4  23    0.14    0.22
  -1   4  23    0.62    0.30
  -1  -4  23    0.54    0.20
  -1   4  23    0.54    0.25
   1  -4 -23    0.58    0.23
   1  -4 -23    0.03    0.19
   1   4 -23    0.13    0.20
  -1   4  22    0.37    0.30
  -1  -4  22   -0.41    0.25
  -1  -4  22    0.16    0.17
   1  -4 -22    0.17    0.19
  -1   4  22    0.18    0.23
   1  -4 -22    0.36    0.23
   1   4 -22    0.09    0.17
  -1   4  21   10.68    0.83
  -1  -4  21   10.67    0.78
  -1   4  21   10.12    0.84
   1  -4 -21   10.42    0.80
   1   4 -21   11.20    0.90
  -1   4  20    0.29    0.23
   1  -4 -20    1.21    0.31
  -1  -4  20    0.65    0.23
  -1   4  20    0.41    0.23
   1   4 -20    0.86    0.35
  -1   4  19    1.14    0.30
  -1  -4  19    0.99    0.25
   1  -4 -19    0.62    0.22
  -1   4  19    0.85    0.27
   1   4 -19    0.85    0.28
  -1   4  18    2.43    0.38
   1  -4 -18    3.37    0.43
  -1  -4  18    2.52    0.36
  -1   4  18    2.55    0.41
   1   4 -18    2.54    0.42
   1   4 -17    1.78    0.19
  -1   4  17    1.89    0.34
  -1  -4  17    2.32    0.32
  -1   4  17    1.38    0.30
   1  -4 -17    1.50    0.32
   1   4 -17    1.77    0.34
   1   4 -16    2.11    0.20
  -1  -4  16    2.30    0.34
  -1   4  16    2.36    0.37
  -1  -4  16    2.38    0.33
  -1   4  16    2.13    0.35
   1  -4 -16    2.01    0.32
   1   4 -16    2.11    0.36
   1   4 -15    0.81    0.14
  -1   4  15    0.82    0.25
  -1  -4  15    0.50    0.20
   1  -4 -15    0.62    0.20
  -1  -4  15    0.81    0.19
  -1   4  15    0.80    0.23
   1   4 -15    0.72    0.23
   1   4 -14    3.37    0.25
  -1   4  14    3.05    0.37
  -1  -4  14    2.58    0.36
  -1  -4  14    3.63    0.37
   1  -4 -14    3.44    0.40
  -1   4  14    3.41    0.40
   1   4 -14    3.42    0.43
   1   4 -13    0.81    0.13
  -1  -4  13    0.67    0.18
  -1   4  13    0.89    0.25
  -1  -4  13    0.73    0.17
   1  -4 -13    0.74    0.21
  -1   4  13    0.54    0.17
   1   4 -13    0.76    0.22
   1   4 -12    1.91    0.19
  -1   4  12    2.20    0.29
  -1  -4  12    2.03    0.28
  -1   4  12    2.39    0.33
   1  -4 -12    1.99    0.29
  -1  -4  12    2.05    0.26
   1   4 -12    2.41    0.34
  -1  -4  11   15.89    0.72
   1   4 -11   15.50    0.53
  -1   4  11   15.23    0.69
   1  -4 -11   16.36    0.74
  -1   4  11   15.07    0.75
  -1  -4  11   14.93    0.60
   1  -4 -11   15.66    0.66
   1   4 -11   15.61    0.79
   1   4 -10   10.91    0.44
  -1  -4  10   11.52    0.60
  -1   4  10   11.54    0.57
  -1   4  10   11.70    0.63
  -1  -4  10   10.29    0.47
   1  -4 -10   11.15    0.60
   1   4 -10   11.38    0.66
   1  -4 -10   11.00    0.53
   1   4  -9    0.71    0.12
  -1  -4   9    0.62    0.17
  -1   4   9    0.45    0.15
  -1  -4   9    0.79    0.14
   1  -4  -9    0.60    0.17
   1  -4  -9    0.59    0.14
   1   4  -9    0.74    0.19
   1   4  -8    2.36    0.21
  -1   4   8    2.20    0.26
   1  -4  -8    2.13    0.22
  -1  -4   8    2.43    0.27
  -1   4   8    2.42    0.25
   1   4  -8    2.32    0.20
   1  -4  -8    2.63    0.30
  -1  -4   8    2.22    0.20
   1   4  -8    2.18    0.31
   1  -4  -7    0.05    0.08
   1   4  -7   -0.05    0.07
  -1  -4   7   -0.03    0.09
  -1   4   7    0.05    0.10
  -1   4   7    0.00    0.10
   1  -4  -7    0.11    0.14
   1   4  -7    0.20    0.08
  -1  -4   7    0.04    0.06
   1   4  -7   -0.04    0.12
   1   4  -7    0.10    0.13
  -1  -4   6    2.95    0.29
  -1   4   6    3.08    0.29
   1   4  -6    2.79    0.23
  -1   4   6    3.22    0.27
   1  -4  -6    3.04    0.30
   1   4  -6    3.03    0.18
  -1  -4   6    2.88    0.18
   1  -4  -6    3.18    0.23
   1   4  -6    3.13    0.32
   1   4  -6    3.28    0.31
  -1   4   6    3.41    0.24
  -1   4   5   22.16    0.74
   1   4  -5   21.19    0.62
  -1  -4   5   21.70    0.74
  -1   4   5   21.79    0.63
   1   4  -5   22.41    0.42
  -1  -4   5   21.31    0.41
   1  -4  -5   22.54    0.72
  -1   4   5   22.71    0.56
   1  -4  -5   21.62    0.54
   1   4  -5   21.96    0.78
   1   4  -5   21.82    0.72
   1   4  -4    8.16    0.40
  -1   4   4    7.82    0.44
  -1   4   4    7.97    0.31
  -1   4   4    7.48    0.37
   1  -4  -4    7.61    0.43
  -1  -4   4    7.33    0.20
   1   4  -4    8.15    0.43
  -1  -4   4    8.13    0.35
   1  -4  -4    7.68    0.30
   1   4  -4    7.65    0.46
   1   4  -3    0.44    0.12
  -1  -4   3    0.68    0.11
   1  -4  -3    0.32    0.08
  -1   4   3    0.49    0.09
  -1   4   3    0.62    0.16
  -1   4   3    0.67    0.13
  -1   4   3    0.40    0.09
   1  -4  -3    0.59    0.13
  -1  -4   3    0.40    0.10
   1  -4  -3    0.52    0.15
   1   4  -3    0.56    0.16
   1   4  -3    0.52    0.15
  -1   4   2    0.49    0.11
  -1   4   2    0.49    0.10
   1  -4  -2    0.42    0.12
  -1  -4   2    0.41    0.09
   1  -4  -2    0.57    0.09
  -1  -4   2    0.53    0.09
   1   4  -2    0.62    0.15
  -1   4   2    0.25    0.13
   1   4  -2    0.38    0.13
   1  -4  -2    0.60    0.15
   1   4  -2    0.81    0.18
  -1  -4   2    0.32    0.11
   1   4  -2    0.70    0.09
   1   4  -1   27.90    0.77
  -1   4   1   29.47    0.83
   1  -4  -1   28.14    0.51
   1  -4  -1   27.95    0.66
  -1  -4   1   27.25    0.61
  -1   4   1   28.76    0.51
   1   4  -1   29.71    0.63
   1  -4  -1   28.15    0.75
  -1  -4   1   28.39    0.70
   1   4  -1   29.02    0.44
  -1  -4   1   28.11    0.44
   1   4  -1   28.31    0.78
   1   4   0   46.94    1.02
  -1   4   0   48.28    1.06
  -1  -4   0   46.14    0.46
  -1   4   0   47.74    0.56
  -1  -4   0   48.85    0.83
   1  -4   0   49.30    0.88
   1   4   0   49.10    0.84
   1   4   0   46.83    0.50
  -1   4   0   50.01    0.88
  -1  -4   0   47.46    0.91
   1   4   0   48.59    0.46
   1   4   0   49.26    1.03
  -1   4   0   47.42    0.83
   1  -4   0   46.63    0.96
   1   4   1    9.65    0.48
  -1   4  -1   10.31    0.49
   1   4   1   11.11    0.42
  -1  -4  -1   10.97    0.41
  -1   4  -1   10.87    0.41
  -1  -4  -1   10.75    0.45
   1   4   1   10.16    0.28
   1   4   1    9.67    0.47
  -1   4  -1   10.31    0.38
   1  -4   2    0.55    0.15
  -1   4  -2    0.47    0.13
   1   4   2    0.47    0.12
  -1  -4  -2    0.51    0.11
  -1   4  -2    0.78    0.12
   1   4   2    0.71    0.11
   1  -4   2    0.64    0.11
  -1  -4  -2    0.96    0.17
  -1   4  -2    0.52    0.13
  -1   4  -2    0.79    0.11
   1   4   2    0.84    0.17
   1  -4   3   47.41    1.07
  -1   4  -3   49.61    1.06
  -1  -4  -3   47.98    0.93
   1   4   3   45.89    0.77
  -1  -4  -3   47.54    0.99
   1  -4   3   47.80    0.85
  -1   4  -3   50.17    0.87
   1   4   3   48.31    1.09
  -1   4  -3   47.91    0.76
  -1   4  -3   47.75    1.05
   1  -4   3   48.48    0.77
  -1   4  -4   13.66    0.57
   1  -4   4   12.57    0.57
  -1  -4  -4   13.91    0.53
   1  -4   4   13.65    0.47
  -1  -4  -4   13.80    0.56
   1   4   4   13.43    0.45
  -1   4  -4   12.74    0.40
  -1   4  -4   14.08    0.59
   1  -4   4   12.65    0.40
  -1   4  -5   25.90    0.78
   1  -4   5   26.55    0.84
  -1  -4  -5   26.18    0.75
  -1  -4  -5   25.50    0.78
   1   4   5   25.87    0.68
   1  -4   5   25.86    0.68
  -1   4  -5   25.53    0.57
  -1   4  -5   25.65    0.82
   1  -4   5   26.23    0.59
   1  -4   6    0.07    0.11
  -1   4  -6    0.24    0.11
  -1  -4  -6    0.22    0.11
   1   4   6    0.09    0.07
   1  -4   6    0.11    0.05
  -1  -4  -6    0.06    0.12
   1   4   6    0.26    0.11
   1  -4   6   -0.01    0.08
  -1   4  -6    0.08    0.11
   1  -4   6    0.10    0.07
  -1   4  -6    0.22    0.09
  -1   4  -7   17.18    0.65
   1  -4   7   16.53    0.70
   1  -4   7   17.38    0.40
   1   4   7   16.94    0.47
  -1  -4  -7   16.57    0.67
  -1  -4  -7   17.25    0.69
   1  -4   7   16.89    0.60
   1   4   7   17.79    0.64
  -1   4  -7   17.54    0.72
   1  -4   7   16.78    0.52
   1  -4   8    3.56    0.35
  -1   4  -8    3.16    0.29
  -1  -4  -8    3.40    0.32
   1   4   8    3.16    0.23
   1  -4   8    3.29    0.21
   1  -4   8    3.17    0.29
  -1  -4  -8    3.31    0.34
   1   4   8    3.11    0.30
  -1   4  -8    3.03    0.33
  -1   4  -9    0.90    0.16
   1   4   9    1.10    0.16
  -1  -4  -9    1.23    0.23
   1  -4   9    1.05    0.14
   1  -4   9    1.33    0.23
  -1  -4  -9    1.15    0.22
   1   4   9    1.09    0.20
   1  -4   9    0.97    0.18
  -1   4  -9    0.93    0.20
  -1   4 -10    0.44    0.13
   1   4  10    0.51    0.14
  -1  -4 -10    0.42    0.18
   1  -4  10    0.42    0.16
   1   4  10    0.33    0.16
   1  -4  10    0.29    0.14
  -1  -4 -10    0.13    0.12
  -1   4 -10    0.45    0.14
  -1   4 -11   31.51    0.92
   1  -4  11   29.92    1.07
  -1  -4 -11   30.26    1.05
   1   4  11   32.44    0.88
   1  -4  11   30.69    0.96
  -1  -4 -11   31.12    1.07
   1   4  11   31.77    1.04
  -1   4 -11   29.82    1.10
  -1   4 -12    0.18    0.09
  -1  -4 -12    0.53    0.20
   1  -4  12    0.33    0.18
   1   4  12    0.30    0.13
   1  -4  12    0.38    0.14
  -1  -4 -12    0.01    0.15
   1   4  12    0.23    0.16
  -1   4 -12    0.32    0.15
  -1   4 -13    2.72    0.29
   1   4  13    3.15    0.33
  -1  -4 -13    2.69    0.35
   1  -4  13    3.63    0.41
   1  -4  13    3.21    0.35
   1   4  13    3.02    0.36
  -1  -4 -13    2.80    0.37
  -1   4 -13    3.03    0.40
  -1   4 -14    0.03    0.08
   1  -4  14    0.02    0.14
  -1  -4 -14    0.28    0.19
   1   4  14    0.15    0.15
   1  -4  14    0.15    0.16
   1   4  14    0.02    0.12
  -1  -4 -14    0.14    0.17
  -1   4 -14   -0.02    0.15
  -1   4 -15    0.51    0.15
  -1  -4 -15    0.41    0.19
   1  -4  15    0.84    0.27
   1   4  15    0.86    0.20
  -1  -4 -15    0.83    0.25
   1  -4  15    0.58    0.18
   1   4  15    0.82    0.24
  -1   4 -15    0.43    0.18
  -1   4 -16    4.47    0.38
   1   4  16    5.46    0.48
   1   4  16    5.01    0.52
   1  -4  16    4.56    0.47
  -1  -4 -16    4.83    0.50
  -1   4 -16    4.46    0.50
  -1   4 -17    7.21    0.49
   1   4  17    7.49    0.57
   1  -4  17    6.58    0.58
  -1  -4 -17    7.78    0.66
   1   4  17    6.95    0.62
  -1   4 -17    7.49    0.67
  -1   4 -18    0.27    0.12
   1   4  18   -0.10    0.22
   1   4  18    0.13    0.16
  -1  -4 -18    0.05    0.16
   1  -4  18    0.24    0.16
  -1   4 -18   -0.05    0.15
  -1   4 -19    1.60    0.24
   1   4  19    0.99    0.27
   1  -4  19    1.22    0.28
  -1  -4 -19    1.29    0.30
   1   4  19    1.12    0.29
  -1   4 -19    1.16    0.28
   1   4  20    0.57    0.28
  -1  -4 -20    0.40    0.23
   1  -4  20    0.44    0.20
   1   4  20    0.48    0.19
  -1   4 -20    1.07    0.31
   1   4  21    2.10    0.39
  -1  -4 -21    1.36    0.34
   1  -4  21    2.05    0.38
   1   4  21    1.68    0.36
  -1   4 -21    1.56    0.36
   1   4  22    5.78    0.62
   1  -4  22    5.45    0.60
   1   4  22    5.05    0.60
  -1  -4 -22    5.04    0.59
  -1   4 -22    5.20    0.64
  -1  -4 -22    5.01    0.64
   1   4  23   -0.29    0.25
   1  -4  23   -0.07    0.21
   1   4  23   -0.12    0.20
  -1  -4 -23    0.16    0.20
  -1   4 -23    0.24    0.20
   1   4  24    0.01    0.24
   1   4  24    0.16    0.16
   1  -4  24   -0.02    0.17
  -1   4 -24    0.17    0.23
  -1  -4 -24    0.42    0.28
   1   4  25    0.83    0.33
   1  -4  25    0.46    0.26
   1   4  25    0.54    0.27
  -1   4 -25    0.76    0.32
  -1  -4 -25    0.86    0.38
   1   4  26    2.72    0.51
   1  -4  26    2.86    0.51
   1   4  26    2.96    0.53
  -1  -4 -26    3.70    0.61
  -1   4 -26    3.05    0.57
   1   4  27    0.12    0.27
   1  -4  27    0.21    0.21
   1   4  27   -0.35    0.27
  -1  -4 -27    0.01    0.20
  -1   4 -27    0.07    0.20
   1   4  28   -0.13    0.25
   1  -4  28    0.08    0.19
   1   4  29    2.19    0.49
   1  -4  29    2.88    0.55
  -1   5  29    0.74    0.37
  -1   5  28    1.08    0.47
  -1  -5  27    1.07    0.44
  -1   5  27    0.79    0.34
  -1   5  27    0.47    0.24
  -1  -5  27    0.36    0.19
   1  -5 -27    0.59    0.29
   1   5 -27    0.69    0.29
  -1  -5  26    0.02    0.31
  -1   5  26   -0.33    0.30
   1  -5 -26    0.00    0.19
  -1  -5  26    0.00    0.14
  -1   5  26    0.05    0.24
   1  -5 -26    0.39    0.21
   1   5 -26    0.43    0.25
  -1  -5  25   -0.05    0.27
  -1   5  25    0.30    0.33
   1  -5 -25    0.00    0.22
  -1  -5  25   -0.22    0.20
  -1   5  25   -0.22    0.22
   1   5 -25    0.18    0.27
   1  -5 -25   -0.17    0.26
  -1   5  24    0.22    0.29
  -1  -5  24    0.46    0.32
  -1  -5  24    0.05    0.14
  -1   5  24    0.73    0.30
   1  -5 -24   -0.10    0.16
   1  -5 -24    0.25    0.24
   1   5 -24    0.04    0.21
  -1  -5  23    1.36    0.41
  -1   5  23    0.56    0.29
   1  -5 -23    0.71    0.28
  -1  -5  23    1.07    0.28
  -1   5  23    0.74    0.28
   1   5 -23    0.92    0.34
  -1   5  22    0.27    0.24
   1  -5 -22    0.05    0.16
  -1  -5  22    0.06    0.20
  -1   5  22   -0.25    0.16
   1   5 -22   -0.14    0.23
  -1   5  21    2.83    0.44
  -1  -5  21    3.05    0.42
  -1   5  21    2.55    0.45
   1  -5 -21    2.07    0.38
   1   5 -21    2.41    0.48
  -1   5  20    0.49    0.29
  -1  -5  20    0.24    0.17
  -1   5  20    0.37    0.22
   1  -5 -20    0.20    0.16
   1   5 -20    0.42    0.23
  -1   5  19    0.57    0.25
  -1  -5  19    0.62    0.21
   1  -5 -19    0.50    0.23
   1   5 -19    0.37    0.18
  -1  -5  18    5.69    0.59
  -1   5  18    7.69    0.65
  -1  -5  18    7.05    0.56
  -1   5  18    6.57    0.64
   1  -5 -18    6.83    0.63
   1   5 -18    6.67    0.68
  -1  -5  17    5.69    0.54
  -1   5  17    5.43    0.54
  -1   5  17    6.10    0.61
   1  -5 -17    5.84    0.57
  -1  -5  17    5.34    0.48
   1   5 -17    5.32    0.59
   1   5 -16   16.27    0.62
  -1  -5  16   17.25    0.92
  -1   5  16   17.83    0.91
  -1   5  16   17.69    0.97
  -1  -5  16   16.87    0.81
   1  -5 -16   17.38    0.94
   1   5 -16   18.29    1.03
   1   5 -15    0.14    0.08
  -1   5  15    0.18    0.22
  -1  -5  15    0.14    0.12
  -1   5  15    0.22    0.17
  -1  -5  15    0.23    0.15
   1  -5 -15    0.11    0.15
   1   5 -15   -0.07    0.14
   1   5 -14    8.91    0.46
  -1  -5  14    9.20    0.63
  -1   5  14   10.32    0.66
  -1  -5  14    9.44    0.56
  -1   5  14    9.08    0.66
   1  -5 -14    9.76    0.67
   1   5 -14    8.99    0.70
   1   5 -13    0.49    0.12
  -1  -5  13    0.49    0.21
  -1   5  13    0.54    0.20
   1  -5 -13    0.63    0.20
  -1  -5  13    0.64    0.18
  -1   5  13    0.43    0.16
   1   5 -13    0.41    0.17
  -1  -5  12    4.46    0.44
   1   5 -12    5.34    0.36
  -1   5  12    5.24    0.42
  -1   5  12    5.01    0.46
  -1  -5  12    5.75    0.40
   1  -5 -12    5.88    0.49
   1   5 -12    5.34    0.53
  -1  -5  11    0.21    0.12
   1   5 -11    0.21    0.09
  -1   5  11    0.47    0.17
  -1   5  11    0.26    0.14
  -1  -5  11    0.28    0.12
   1  -5 -11    0.22    0.13
   1   5 -11    0.49    0.19
   1   5 -10    0.23    0.07
  -1  -5  10    0.04    0.12
  -1   5  10    0.18    0.13
   1  -5 -10    0.05    0.13
  -1   5  10   -0.01    0.13
  -1  -5  10    0.10    0.07
   1  -5 -10    0.02    0.09
   1   5 -10    0.06    0.12
  -1  -5   9    1.53    0.26
  -1   5   9    1.75    0.26
   1   5  -9    1.74    0.21
  -1   5   9    1.88    0.23
  -1  -5   9    1.80    0.19
   1  -5  -9    1.68    0.28
   1   5  -9    2.28    0.27
   1  -5  -9    1.54    0.20
   1   5  -9    1.69    0.30
  -1   5   8    0.00    0.12
  -1  -5   8    0.00    0.09
   1   5  -8    0.11    0.08
  -1   5   8    0.33    0.14
   1   5  -8    0.09    0.06
  -1  -5   8    0.13    0.07
   1  -5  -8    0.18    0.15
   1   5  -8    0.17    0.10
   1   5  -8   -0.20    0.16
   1  -5  -8    0.11    0.09
   1   5  -7    0.71    0.15
  -1   5   7    0.82    0.19
  -1  -5   7    0.74    0.18
   1  -5  -7    0.88    0.13
  -1   5   7    0.72    0.15
   1   5  -7    0.79    0.11
   1  -5  -7    0.54    0.16
  -1  -5   7    0.81    0.11
   1   5  -7    0.76    0.17
   1   5  -7    0.66    0.20
  -1   5   6    4.29    0.38
  -1  -5   6    4.78    0.40
   1   5  -6    4.49    0.33
  -1   5   6    4.22    0.30
   1  -5  -6    4.65    0.39
  -1  -5   6    4.20    0.21
   1   5  -6    4.70    0.22
   1   5  -6    5.19    0.39
  -1   5   6    4.41    0.27
   1  -5  -6    4.28    0.26
   1   5  -6    4.68    0.42
  -1   5   5    0.54    0.16
   1   5  -5    0.50    0.13
  -1  -5   5    0.84    0.19
   1  -5  -5    0.63    0.10
  -1   5   5    0.62    0.11
  -1  -5   5    0.58    0.11
  -1   5   5    0.37    0.11
   1  -5  -5    0.58    0.21
  -1  -5   5    0.58    0.08
   1   5  -5    0.51    0.17
   1   5  -5    0.36    0.12
  -1   5   4    0.23    0.08
  -1  -5   4    0.23    0.09
  -1   5   4    0.16    0.10
   1   5  -4    0.28    0.12
   1  -5  -4    0.12    0.06
  -1  -5   4    0.09    0.06
  -1   5   4    0.28    0.11
  -1  -5   4    0.11    0.04
   1  -5  -4    0.31    0.17
   1   5  -4    0.21    0.14
   1   5  -4    0.24    0.13
  -1   5   3    2.94    0.31
   1   5  -3    3.04    0.29
  -1  -5   3    2.83    0.21
  -1   5   3    3.18    0.23
  -1   5   3    3.07    0.25
   1  -5  -3    2.82    0.30
  -1  -5   3    2.79    0.27
  -1  -5   3    2.93    0.19
   1   5  -3    2.79    0.32
   1  -5  -3    2.89    0.17
   1   5  -3    2.83    0.29
   1   5  -2    2.86    0.28
  -1   5   2    2.91    0.31
  -1  -5   2    2.47    0.20
  -1   5   2    2.69    0.20
  -1  -5   2    2.81    0.26
   1  -5  -2    2.77    0.17
  -1  -5   2    3.10    0.18
   1  -5  -2    2.80    0.28
   1   5  -2    2.90    0.30
  -1   5   1   32.91    0.97
   1  -5  -1   30.67    0.55
   1   5  -1   31.50    0.92
  -1  -5   1   31.20    0.69
   1   5  -1   31.78    0.70
  -1   5   1   32.11    0.59
   1  -5  -1   32.14    0.91
  -1  -5   1   32.60    0.85
  -1  -5   1   31.27    0.47
   1   5  -1   32.03    0.92
   1   5   0    2.13    0.27
  -1   5   0    1.50    0.23
  -1  -5   0    1.66    0.18
  -1   5   0    1.74    0.13
   1   5   0    1.54    0.18
  -1  -5   0    1.67    0.22
   1   5   0    1.79    0.12
   1  -5   0    1.97    0.25
   1   5   0    1.95    0.27
  -1   5   0    1.85    0.20
  -1   5  -1   90.00    1.59
   1   5   1   86.42    1.56
  -1   5  -1   83.31    0.69
  -1  -5  -1   89.66    1.24
  -1  -5  -1   87.25    0.74
   1   5   1   84.28    0.90
  -1  -5  -1   88.53    1.43
   1   5   1   86.62    1.52
  -1   5  -1   86.54    1.24
   1   5   2   -0.09    0.11
  -1   5  -2    0.12    0.11
   1  -5   2    0.05    0.12
  -1  -5  -2    0.09    0.04
  -1  -5  -2    0.06    0.09
  -1  -5  -2    0.06    0.12
   1   5   2    0.16    0.07
  -1   5  -2    0.07    0.09
   1   5   2    0.15    0.14
  -1   5  -3    3.77    0.34
   1  -5   3    3.83    0.36
  -1  -5  -3    3.72    0.14
  -1  -5  -3    3.88    0.30
   1   5   3    3.57    0.24
   1  -5   3    3.47    0.25
  -1  -5  -3    3.48    0.32
  -1   5  -3    4.02    0.36
   1   5   3    3.98    0.36
  -1   5  -3    3.54    0.26
   1  -5   3    4.01    0.27
   1  -5   4    7.49    0.49
  -1   5  -4    8.39    0.50
  -1  -5  -4    7.08    0.40
   1   5   4    7.08    0.35
   1  -5   4    7.56    0.37
  -1  -5  -4    7.69    0.46
  -1   5  -4    7.51    0.35
   1  -5   4    7.03    0.35
  -1   5  -4    7.16    0.47
   1   5   4    6.73    0.47
  -1   5  -5   16.43    0.68
   1  -5   5   16.14    0.73
  -1  -5  -5   16.20    0.62
   1  -5   5   16.37    0.56
   1   5   5   16.00    0.56
  -1  -5  -5   14.97    0.66
  -1   5  -5   16.52    0.53
   1  -5   5   15.85    0.52
  -1   5  -5   16.24    0.71
   1  -5   6    5.88    0.45
  -1   5  -6    6.14    0.42
  -1  -5  -6    6.46    0.42
   1   5   6    6.16    0.25
  -1  -5  -6    6.31    0.45
   1  -5   6    5.66    0.35
   1   5   6    6.51    0.39
  -1   5  -6    5.72    0.33
  -1   5  -6    5.52    0.44
   1   5   6    6.44    0.26
   1  -5   7   13.45    0.69
  -1   5  -7   14.08    0.64
  -1  -5  -7   13.90    0.64
   1  -5   7   13.70    0.31
   1   5   7   14.08    0.41
   1  -5   7   14.03    0.57
   1   5   7   13.74    0.58
  -1  -5  -7   13.84    0.67
  -1   5  -7   14.00    0.71
   1   5   7   14.49    0.44
  -1   5  -7   13.69    0.50
   1   5   8    1.26    0.16
   1  -5   8    1.32    0.26
  -1   5  -8    0.96    0.19
  -1  -5  -8    1.25    0.22
   1  -5   8    1.14    0.11
   1   5   8    1.23    0.15
   1  -5   8    0.75    0.15
  -1  -5  -8    1.15    0.25
   1   5   8    1.07    0.17
  -1   5  -8    0.94    0.21
   1  -5   9    2.37    0.33
  -1   5  -9    2.84    0.29
  -1  -5  -9    3.10    0.34
   1   5   9    3.05    0.24
   1  -5   9    2.76    0.19
   1   5   9    3.35    0.34
   1  -5   9    2.99    0.29
  -1  -5  -9    3.53    0.36
  -1   5  -9    2.57    0.34
   1  -5  10    4.80    0.44
  -1   5 -10    5.33    0.41
   1  -5  10    5.55    0.29
  -1  -5 -10    5.44    0.46
   1   5  10    5.71    0.34
  -1  -5 -10    5.24    0.46
   1   5  10    5.06    0.41
   1  -5  10    5.47    0.40
  -1   5 -10    5.66    0.50
  -1   5 -11    0.44    0.14
  -1  -5 -11    0.66    0.20
   1  -5  11    0.35    0.15
   1   5  11    0.65    0.15
   1  -5  11    0.49    0.16
  -1  -5 -11    0.63    0.19
   1   5  11    0.73    0.20
  -1   5 -11    0.24    0.13
   1  -5  12    6.51    0.55
  -1   5 -12    6.21    0.46
  -1  -5 -12    6.41    0.52
   1   5  12    6.12    0.41
   1  -5  12    6.57    0.48
  -1  -5 -12    6.62    0.56
   1   5  12    6.49    0.51
  -1   5 -12    6.17    0.54
  -1   5 -13    3.87    0.36
   1  -5  13    3.95    0.45
  -1  -5 -13    3.52    0.42
   1   5  13    3.93    0.35
   1  -5  13    3.92    0.39
  -1  -5 -13    3.82    0.43
   1   5  13    3.77    0.42
  -1   5 -13    3.58    0.45
  -1   5 -14    1.94    0.27
   1   5  14    2.22    0.30
   1  -5  14    1.28    0.28
  -1  -5 -14    1.68    0.31
  -1  -5 -14    1.80    0.32
   1   5  14    1.47    0.28
   1  -5  14    1.65    0.28
  -1   5 -14    2.00    0.33
  -1   5 -15    0.91    0.21
   1   5  15    0.89    0.21
  -1  -5 -15    0.70    0.21
   1  -5  15    0.74    0.25
  -1  -5 -15    0.79    0.26
   1  -5  15    1.07    0.22
   1   5  15    0.34    0.16
  -1   5 -15    0.58    0.23
   1  -5  16   10.97    0.81
  -1   5 -16   12.15    0.66
   1   5  16   12.29    0.69
   1   5  16   10.19    0.73
  -1  -5 -16   12.45    0.82
   1  -5  16   11.12    0.71
  -1   5 -16   11.21    0.81
   1  -5  17   12.88    0.89
  -1   5 -17   13.05    0.68
   1   5  17   12.29    0.73
   1  -5  17   12.04    0.78
   1   5  17   12.84    0.84
  -1  -5 -17   13.35    0.87
  -1   5 -17   12.28    0.88
  -1   5 -18    0.77    0.19
   1   5  18    0.70    0.24
  -1  -5 -18    0.74    0.28
   1  -5  18    0.54    0.19
   1   5  18    0.80    0.26
  -1   5 -18    0.78    0.26
  -1   5 -19   -0.28    0.15
   1   5  19   -0.18    0.21
   1  -5  19   -0.19    0.17
  -1  -5 -19    0.17    0.21
   1   5  19   -0.14    0.21
  -1   5 -19   -0.10    0.17
   1   5  20    0.07    0.20
  -1  -5 -20    0.54    0.23
   1   5  20    0.11    0.16
   1  -5  20   -0.01    0.16
  -1   5 -20    0.36    0.19
   1   5  21    0.41    0.20
  -1  -5 -21    0.98    0.32
   1  -5  21    0.35    0.20
   1   5  21    0.64    0.18
  -1   5 -21    1.20    0.32
   1   5  22   -0.17    0.21
   1  -5  22    0.26    0.20
   1   5  22   -0.01    0.20
  -1  -5 -22    0.01    0.21
  -1   5 -22   -0.25    0.21
   1   5  23    0.02    0.20
  -1  -5 -23   -0.04    0.19
   1  -5  23    0.07    0.17
   1   5  23   -0.17    0.22
  -1   5 -23    0.05    0.20
   1   5  24   -0.07    0.24
  -1  -5 -24   -0.19    0.26
   1  -5  24    0.08    0.15
   1   5  24    0.17    0.19
  -1   5 -24   -0.16    0.16
  -1  -5 -24    0.54    0.33
   1   5  25    0.63    0.26
   1  -5  25    0.50    0.24
   1   5  25    1.03    0.31
  -1   5 -25    1.11    0.35
  -1  -5 -25    1.29    0.41
   1   5  26   -0.09    0.22
   1  -5  26    0.32    0.22
   1   5  26    0.45    0.25
  -1  -5 -26    0.28    0.26
  -1   5 -26    0.71    0.30
   1  -5  27    0.90    0.29
   1   5  27    1.02    0.33
  -1  -5 -27    0.82    0.33
  -1   5 -27    0.60    0.30
   1  -5  28    0.48    0.26
   1  -5  29    0.30    0.20
  -1   6  27    0.64    0.38
   1  -6 -27    0.47    0.22
  -1  -6  26    2.43    0.55
  -1   6  26    3.24    0.55
  -1   6  26    1.54    0.42
   1  -6 -26    2.44    0.48
   1  -6 -26    2.59    0.57
   1   6 -26    2.74    0.54
  -1   6  25    0.52    0.36
  -1  -6  25    0.13    0.26
   1  -6 -25   -0.04    0.20
  -1   6  25    0.06    0.23
   1   6 -25   -0.28    0.25
   1  -6 -25   -0.15    0.18
  -1   6  24    0.28    0.29
  -1  -6  24   -0.27    0.30
   1  -6 -24    0.43    0.23
  -1   6  24   -0.19    0.22
   1   6 -24   -0.06    0.19
  -1   6  23    1.99    0.44
   1  -6 -23    1.31    0.36
  -1  -6  23    1.26    0.30
  -1   6  23    1.56    0.36
   1   6 -23    1.24    0.37
  -1   6  22    1.01    0.32
   1  -6 -22    0.78    0.27
  -1   6  22    1.01    0.30
  -1  -6  22    0.74    0.25
   1   6 -22    0.83    0.34
  -1   6  21    0.00    0.24
   1  -6 -21   -0.23    0.19
  -1  -6  21    0.07    0.13
  -1   6  21   -0.14    0.21
   1   6 -21    0.02    0.24
  -1  -6  20    1.61    0.34
  -1   6  20    2.32    0.42
  -1  -6  20    2.30    0.35
  -1   6  20    2.83    0.46
   1  -6 -20    2.33    0.44
   1   6 -20    1.91    0.41
  -1  -6  19    1.95    0.37
  -1   6  19    2.92    0.43
  -1  -6  19    2.05    0.32
   1  -6 -19    1.97    0.39
  -1   6  19    1.97    0.37
   1   6 -19    2.07    0.41
  -1   6  18   -0.20    0.17
  -1  -6  18    0.02    0.16
  -1  -6  18    0.08    0.14
   1  -6 -18   -0.08    0.20
  -1   6  18    0.00    0.16
   1   6 -18   -0.33    0.24
  -1  -6  17    2.30    0.38
  -1   6  17    2.57    0.39
  -1  -6  17    2.55    0.34
   1  -6 -17    1.77    0.36
  -1   6  17    1.92    0.35
   1   6 -17    2.18    0.40
   1   6 -16    2.06    0.25
  -1  -6  16    2.65    0.40
  -1   6  16    2.54    0.37
  -1   6  16    2.23    0.37
  -1  -6  16    2.59    0.32
   1  -6 -16    2.22    0.37
   1   6 -16    2.01    0.38
  -1  -6  15    9.91    0.70
   1   6 -15    9.90    0.54
  -1   6  15   11.09    0.69
  -1  -6  15   10.46    0.60
   1  -6 -15   10.07    0.73
  -1   6  15    9.38    0.71
   1   6 -15   10.34    0.82
   1   6 -14    1.14    0.20
  -1   6  14    0.92    0.24
  -1  -6  14    0.97    0.24
   1  -6 -14    0.95    0.25
  -1   6  14    0.84    0.23
  -1  -6  14    1.28    0.22
   1   6 -14    0.64    0.21
  -1  -6  13    0.09    0.14
   1   6 -13    0.01    0.09
  -1   6  13   -0.13    0.14
   1  -6 -13   -0.01    0.16
  -1  -6  13    0.03    0.08
  -1   6  13   -0.12    0.17
   1   6 -13    0.31    0.18
   1   6 -12    0.06    0.07
  -1  -6  12   -0.08    0.16
  -1   6  12    0.11    0.13
  -1   6  12    0.06    0.14
   1  -6 -12    0.06    0.17
  -1  -6  12    0.17    0.11
   1   6 -12    0.16    0.20
   1   6 -11    1.81    0.24
  -1  -6  11    1.77    0.29
  -1   6  11    2.35    0.29
   1  -6 -11    1.91    0.30
  -1   6  11    1.67    0.28
  -1  -6  11    1.70    0.21
   1   6 -11    1.82    0.33
  -1  -6  10    1.46    0.26
   1   6 -10    1.24    0.21
  -1   6  10    1.29    0.22
  -1  -6  10    1.26    0.17
   1  -6 -10    1.63    0.28
  -1   6  10    1.39    0.26
   1   6 -10    1.45    0.32
   1   6 -10    1.19    0.23
  -1  -6   9    2.10    0.30
  -1   6   9    1.98    0.30
   1   6  -9    2.04    0.26
  -1   6   9    2.32    0.27
   1  -6  -9    2.16    0.32
  -1  -6   9    1.98    0.20
   1   6  -9    1.62    0.25
   1   6  -9    2.00    0.32
   1  -6  -9    2.03    0.22
  -1   6   8   -0.06    0.11
  -1  -6   8   -0.02    0.12
   1   6  -8   -0.06    0.09
  -1   6   8   -0.02    0.10
  -1  -6   8   -0.02    0.05
   1  -6  -8    0.27    0.15
   1   6  -8    0.04    0.05
   1   6  -8    0.03    0.11
   1  -6  -8    0.03    0.08
   1   6  -8    0.04    0.14
  -1   6   7    0.03    0.11
   1   6  -7    0.06    0.09
   1  -6  -7    0.16    0.07
  -1  -6   7    0.07    0.12
  -1   6   7    0.29    0.09
  -1   6   7    0.13    0.10
   1  -6  -7    0.01    0.13
   1   6  -7    0.18    0.06
  -1  -6   7    0.20    0.07
   1   6  -7    0.16    0.12
   1   6  -7    0.01    0.11
  -1   6   6    3.91    0.40
   1   6  -6    4.25    0.36
  -1   6   6    3.58    0.24
  -1  -6   6    4.61    0.42
  -1   6   6    3.73    0.30
  -1  -6   6    4.09    0.27
   1  -6  -6    4.23    0.40
  -1  -6   6    3.94    0.20
   1  -6  -6    3.91    0.25
   1   6  -6    4.48    0.44
   1   6  -6    4.28    0.38
   1   6  -5    6.03    0.43
  -1   6   5    6.03    0.48
  -1   6   5    5.84    0.28
  -1  -6   5    5.46    0.30
  -1   6   5    5.69    0.36
   1  -6  -5    5.70    0.45
   1   6  -5    5.48    0.50
   1   6  -5    6.03    0.44
   1  -6  -5    6.20    0.28
  -1   6   4    4.86    0.44
   1   6  -4    5.62    0.42
  -1   6   4    5.04    0.33
  -1  -6   4    5.34    0.30
   1  -6  -4    5.59    0.43
  -1  -6   4    5.70    0.40
   1   6  -4    5.74    0.43
  -1  -6   4    5.27    0.30
   1   6  -4    4.34    0.43
   1  -6  -4    5.13    0.23
  -1   6   3    2.71    0.33
   1   6  -3    3.14    0.33
  -1  -6   3    2.49    0.21
   1  -6  -3    2.64    0.32
  -1  -6   3    2.84    0.29
   1   6  -3    2.70    0.30
  -1  -6   3    2.97    0.20
   1  -6  -3    2.98    0.18
   1   6  -3    3.24    0.36
  -1   6   2    8.42    0.55
   1   6  -2    7.55    0.50
  -1  -6   2    8.03    0.37
  -1   6   2    7.35    0.34
   1  -6  -2    8.09    0.50
  -1  -6   2    7.25    0.45
   1   6  -2    7.89    0.50
  -1  -6   2    7.43    0.27
   1  -6  -2    7.23    0.26
  -1   6   1    2.01    0.17
  -1  -6   1    2.26    0.21
   1   6  -1    1.85    0.26
  -1   6   1    2.08    0.29
   1  -6  -1    2.14    0.15
  -1  -6   1    1.87    0.11
   1  -6  -1    2.05    0.27
   1   6  -1    2.11    0.28
  -1   6   1    2.06    0.25
  -1  -6   1    2.44    0.27
  -1   6   0    0.01    0.11
   1   6   0    0.33    0.15
   1  -6   0    0.10    0.06
  -1   6   0    0.15    0.07
  -1  -6   0    0.08    0.07
  -1  -6   0    0.13    0.10
  -1   6   0    0.09    0.10
   1  -6   0    0.07    0.12
   1   6   0    0.16    0.13
  -1   6  -1   -0.13    0.14
   1   6   1   -0.06    0.11
  -1  -6  -1   -0.03    0.07
  -1  -6  -1    0.03    0.04
  -1   6  -1    0.00    0.04
  -1  -6  -1    0.06    0.11
   1   6   1    0.05    0.05
   1  -6   1    0.00    0.14
   1   6   1    0.02    0.11
  -1   6  -1    0.06    0.08
   1   6   2   22.54    0.91
  -1   6  -2   24.44    0.92
  -1  -6  -2   24.37    0.71
  -1  -6  -2   24.33    0.42
   1   6   2   23.13    0.57
  -1  -6  -2   24.04    0.84
  -1   6  -2   23.09    0.71
   1   6   2   23.89    0.89
   1  -6   3   16.86    0.77
  -1   6  -3   16.51    0.76
  -1  -6  -3   16.13    0.61
  -1  -6  -3   15.40    0.32
   1   6   3   14.88    0.49
  -1  -6  -3   16.21    0.70
  -1   6  -3   16.18    0.59
   1   6   3   16.22    0.75
   1  -6   4    1.82    0.29
  -1   6  -4    1.64    0.26
  -1  -6  -4    2.22    0.13
  -1  -6  -4    2.45    0.26
   1   6   4    1.98    0.20
  -1  -6  -4    2.36    0.30
   1  -6   4    2.01    0.21
  -1   6  -4    1.76    0.29
   1   6   4    2.38    0.30
  -1   6  -4    2.01    0.22
  -1   6  -5   17.93    0.79
   1  -6   5   17.48    0.81
  -1  -6  -5   16.56    0.66
   1  -6   5   15.69    0.58
  -1  -6  -5   17.14    0.76
   1   6   5   17.80    0.61
  -1   6  -5   16.31    0.79
  -1   6  -5   16.58    0.58
   1   6   5   17.90    0.82
   1   6   5   16.16    0.28
   1  -6   6    2.04    0.30
  -1   6  -6    1.64    0.26
  -1  -6  -6    2.04    0.26
   1   6   6    2.18    0.24
  -1  -6  -6    2.16    0.30
   1  -6   6    2.21    0.23
  -1   6  -6    2.40    0.24
  -1   6  -6    2.17    0.32
  -1   6  -7    0.29    0.10
   1  -6   7    0.23    0.14
   1   6   7    0.36    0.07
  -1  -6  -7    0.77    0.18
   1   6   7    0.61    0.10
   1   6   7    0.42    0.13
   1  -6   7    0.34    0.12
  -1  -6  -7    0.51    0.19
  -1   6  -7    0.35    0.11
  -1   6  -7    0.30    0.14
  -1   6  -8    0.67    0.17
   1  -6   8    0.62    0.22
   1   6   8    0.65    0.11
  -1  -6  -8    0.76    0.18
   1   6   8    0.68    0.12
   1  -6   8    0.59    0.07
   1  -6   8    0.40    0.13
   1   6   8    0.90    0.18
  -1  -6  -8    0.53    0.18
  -1   6  -8    0.58    0.17
  -1   6  -8    0.42    0.12
   1  -6   9   22.90    0.99
  -1   6  -9   23.27    0.91
  -1  -6  -9   22.52    0.90
   1  -6   9   21.49    0.45
   1   6   9   24.42    0.63
   1  -6   9   24.61    0.82
   1   6   9   22.63    0.85
  -1  -6  -9   23.11    0.96
  -1   6  -9   25.32    1.05
  -1   6 -10    5.78    0.46
   1  -6  10    5.56    0.51
   1  -6  10    5.50    0.26
  -1  -6 -10    5.49    0.47
   1   6  10    5.85    0.34
  -1  -6 -10    6.01    0.52
   1   6  10    5.82    0.46
   1  -6  10    5.54    0.41
  -1   6 -10    5.79    0.54
  -1   6 -11    1.32    0.23
   1  -6  11    1.20    0.27
   1  -6  11    1.07    0.14
  -1  -6 -11    1.03    0.23
   1   6  11    1.33    0.19
  -1  -6 -11    1.18    0.27
   1  -6  11    1.09    0.21
   1   6  11    1.14    0.25
  -1   6 -11    0.89    0.25
  -1   6 -12    5.12    0.45
   1  -6  12    4.43    0.50
   1   6  12    5.66    0.39
  -1  -6 -12    4.73    0.47
  -1  -6 -12    5.35    0.53
   1  -6  12    5.14    0.44
   1   6  12    5.22    0.47
  -1   6 -12    4.54    0.50
   1  -6  13    5.30    0.54
  -1   6 -13    5.53    0.46
  -1  -6 -13    5.64    0.53
   1   6  13    6.41    0.43
  -1  -6 -13    5.36    0.53
   1   6  13    5.58    0.50
   1  -6  13    5.95    0.49
  -1   6 -13    5.83    0.57
  -1   6 -14    3.95    0.39
  -1  -6 -14    3.86    0.47
   1   6  14    3.75    0.36
   1  -6  14    3.84    0.48
   1   6  14    3.97    0.45
  -1  -6 -14    4.57    0.51
   1  -6  14    4.19    0.43
  -1   6 -14    3.98    0.50
  -1   6 -15    2.00    0.29
   1   6  15    1.81    0.27
  -1  -6 -15    1.89    0.35
   1  -6  15    1.57    0.35
   1  -6  15    1.41    0.27
  -1  -6 -15    2.14    0.39
   1   6  15    1.35    0.28
  -1   6 -15    1.61    0.34
   1  -6  16    8.17    0.71
  -1   6 -16    9.56    0.61
   1   6  16    9.17    0.59
   1   6  16    9.00    0.71
  -1  -6 -16   10.04    0.77
   1  -6  16    9.24    0.64
  -1   6 -16    9.97    0.80
  -1   6 -17    1.05    0.22
   1   6  17    1.99    0.30
   1  -6  17    1.56    0.36
   1   6  17    1.07    0.32
   1  -6  17    1.75    0.32
  -1  -6 -17    1.47    0.37
  -1   6 -17    1.28    0.33
   1  -6  18   10.91    0.84
  -1   6 -18   11.65    0.69
   1   6  18   12.47    0.74
  -1  -6 -18   11.43    0.88
   1  -6  18   11.15    0.76
   1   6  18   11.33    0.83
  -1   6 -18   12.12    0.93
  -1   6 -19    0.84    0.22
   1  -6  19    1.22    0.34
   1   6  19    1.13    0.29
   1  -6  19    1.21    0.27
  -1  -6 -19    0.66    0.29
   1   6  19    1.03    0.28
  -1   6 -19    0.69    0.23
   1   6  20    2.94    0.43
   1   6  20    2.76    0.44
   1  -6  20    2.86    0.41
  -1  -6 -20    2.30    0.46
  -1   6 -20    2.31    0.42
   1   6  21    0.29    0.22
  -1  -6 -21    0.05    0.19
   1   6  21    0.08    0.16
   1  -6  21    0.14    0.15
  -1   6 -21    0.00    0.16
   1   6  22    1.89    0.40
  -1  -6 -22    2.17    0.44
   1  -6  22    2.01    0.39
   1   6  22    1.82    0.42
  -1   6 -22    1.84    0.42
   1  -6  23    4.86    0.58
   1   6  23    4.46    0.62
  -1  -6 -23    3.69    0.57
  -1   6 -23    4.55    0.64
   1  -6  24    0.84    0.27
  -1  -6 -24    1.56    0.39
   1   6  24    0.71    0.25
  -1   6 -24    1.19    0.31
   1   6  25   -0.27    0.27
   1  -6  25    0.21    0.16
  -1  -6 -25   -0.17    0.27
  -1   6 -25   -0.29    0.28
   1  -6  26    0.98    0.32
  -1  -6 -26    0.86    0.34
   1   6  26    0.69    0.28
  -1   6 -26    0.37    0.25
  -1  -6 -26    1.18    0.40
   1  -6  27    0.06    0.15
   1  -6  28    0.17    0.21
   1  -7 -26    0.60    0.28
  -1  -7  25    0.40    0.33
   1  -7 -25    0.21    0.19
  -1   7  25   -0.04    0.18
   1   7 -25   -0.03    0.25
   1  -7 -24    0.03    0.20
  -1   7  24    0.12    0.24
   1   7 -24    0.33    0.27
  -1   7  23    0.22    0.21
  -1   7  23   -0.02    0.22
   1  -7 -23    0.41    0.20
   1   7 -23    0.33    0.24
  -1   7  22    0.09    0.21
   1  -7 -22    0.11    0.19
  -1   7  22    0.06    0.25
   1   7 -22   -0.20    0.29
  -1  -7  21    0.09    0.17
  -1   7  21    0.07    0.23
  -1   7  21    0.00    0.18
   1  -7 -21    0.14    0.19
   1   7 -21   -0.23    0.24
  -1  -7  20   -0.06    0.17
  -1   7  20    0.15    0.23
   1  -7 -20   -0.01    0.20
   1   7 -20    0.05    0.18
  -1  -7  19   -0.11    0.22
  -1   7  19   -0.39    0.24
  -1   7  19   -0.15    0.20
   1  -7 -19   -0.17    0.24
   1   7 -19   -0.20    0.27
  -1  -7  18    0.29    0.21
  -1   7  18    0.59    0.23
   1  -7 -18    0.55    0.24
  -1  -7  18    0.66    0.18
  -1   7  18    0.73    0.26
   1   7 -18    0.32    0.20
  -1   7  17   -0.03    0.16
  -1  -7  17    0.29    0.20
  -1  -7  17    0.49    0.16
  -1   7  17    0.46    0.23
   1  -7 -17    0.17    0.19
   1   7 -17    0.32    0.21
   1   7 -16    4.01    0.37
  -1   7  16    4.48    0.47
  -1  -7  16    3.86    0.50
  -1   7  16    5.21    0.58
  -1  -7  16    4.24    0.40
   1  -7 -16    4.34    0.52
   1   7 -16    4.45    0.58
   1   7 -15    0.24    0.12
  -1  -7  15    0.28    0.19
  -1   7  15    0.34    0.19
   1  -7 -15    0.27    0.20
  -1  -7  15    0.37    0.14
  -1   7  15    0.58    0.22
   1   7 -15    0.69    0.28
  -1  -7  14    0.40    0.19
   1   7 -14    0.67    0.18
  -1   7  14    0.39    0.18
  -1   7  14    0.42    0.18
  -1  -7  14    0.56    0.15
   1  -7 -14    0.46    0.25
   1   7 -14    0.21    0.15
   1   7 -13    0.16    0.10
  -1  -7  13   -0.08    0.18
  -1   7  13    0.27    0.15
  -1  -7  13    0.38    0.13
  -1   7  13    0.19    0.15
   1  -7 -13   -0.01    0.17
   1   7 -13    0.06    0.16
  -1  -7  12    0.02    0.14
   1   7 -12    0.07    0.08
  -1   7  12   -0.03    0.14
   1  -7 -12    0.25    0.19
  -1  -7  12    0.04    0.08
  -1   7  12    0.00    0.14
   1   7 -12    0.11    0.17
   1   7 -11    0.49    0.15
  -1  -7  11    0.14    0.14
  -1   7  11    0.48    0.17
  -1  -7  11    0.33    0.10
  -1   7  11    0.27    0.15
   1  -7 -11    0.11    0.16
   1   7 -11    0.16    0.14
   1   7 -10    2.22    0.30
  -1  -7  10    2.16    0.33
  -1   7  10    1.99    0.33
  -1   7  10    2.09    0.28
  -1  -7  10    1.83    0.20
   1  -7 -10    1.85    0.34
  -1   7  10    1.87    0.28
   1   7 -10    1.72    0.27
   1   7 -10    1.95    0.34
   1   7  -9   -0.09    0.12
  -1   7   9   -0.07    0.12
  -1  -7   9    0.34    0.15
  -1   7   9    0.14    0.12
  -1  -7   9    0.08    0.06
   1  -7  -9    0.00    0.14
   1   7  -9    0.14    0.13
   1   7  -9   -0.08    0.14
   1   7  -8    0.01    0.09
  -1   7   8   -0.01    0.11
  -1  -7   8   -0.18    0.15
  -1   7   8   -0.03    0.10
  -1  -7   8    0.15    0.09
   1  -7  -8   -0.14    0.16
   1   7  -8    0.07    0.06
  -1  -7   8   -0.08    0.07
   1  -7  -8   -0.05    0.07
   1   7  -8   -0.16    0.14
   1   7  -8    0.02    0.12
   1   7  -7    1.64    0.26
  -1   7   7    1.20    0.24
  -1  -7   7    1.03    0.24
  -1   7   7    1.09    0.14
  -1  -7   7    1.30    0.17
  -1   7   7    0.93    0.18
  -1  -7   7    1.14    0.12
   1   7  -7    0.89    0.11
   1  -7  -7    1.34    0.26
   1   7  -7    1.16    0.25
   1  -7  -7    1.32    0.15
   1   7  -7    1.24    0.23
  -1   7   6   12.01    0.72
  -1  -7   6   11.75    0.73
  -1   7   6   10.53    0.38
   1   7  -6   11.68    0.65
  -1   7   6   11.70    0.54
  -1  -7   6   11.62    0.45
   1  -7  -6   11.85    0.70
   1   7  -6   11.82    0.65
   1   7  -6   10.93    0.71
   1  -7  -6   11.75    0.39
  -1   7   5   46.16    1.40
   1   7  -5   47.34    1.30
  -1  -7   5   48.93    0.92
  -1   7   5   47.69    1.05
   1  -7  -5   50.46    1.38
   1  -7  -5   47.43    0.74
   1   7  -5   47.40    1.43
   1   7  -5   48.98    1.29
  -1  -7   5   48.49    1.26
   1   7  -4    1.79    0.27
  -1   7   4    2.21    0.32
  -1  -7   4    1.57    0.17
   1  -7  -4    1.69    0.27
  -1  -7   4    1.96    0.26
   1   7  -4    2.18    0.29
   1  -7  -4    1.60    0.13
  -1  -7   4    1.90    0.18
   1   7  -4    1.92    0.32
  -1   7   3    1.75    0.29
   1   7  -3    2.33    0.31
  -1  -7   3    2.22    0.21
   1  -7  -3    1.81    0.28
   1   7  -3    2.21    0.30
  -1  -7   3    1.76    0.27
  -1  -7   3    1.98    0.16
   1  -7  -3    2.03    0.14
   1   7  -2   15.49    0.77
  -1   7   2   14.69    0.78
  -1  -7   2   15.82    0.54
  -1  -7   2   14.77    0.69
   1  -7  -2   14.37    0.72
  -1   7   2   14.31    0.67
  -1  -7   2   14.34    0.37
   1  -7  -2   14.81    0.37
   1   7  -2   14.90    0.74
  -1   7   1    2.98    0.22
  -1  -7   1    3.29    0.25
  -1   7   1    2.91    0.35
   1   7  -1    2.69    0.34
   1  -7  -1    2.78    0.17
  -1  -7   1    2.58    0.12
  -1   7   1    2.73    0.30
  -1  -7   1    3.02    0.32
   1   7  -1    2.99    0.34
   1  -7  -1    3.16    0.36
   1   7   0    3.40    0.40
   1  -7   0    3.01    0.19
  -1   7   0    3.46    0.39
  -1  -7   0    2.94    0.20
  -1  -7   0    3.29    0.26
  -1   7   0    2.47    0.19
  -1  -7   0    3.21    0.33
   1   7   0    2.70    0.18
   1   7   0    2.71    0.34
   1  -7   0    2.83    0.33
  -1   7   0    3.14    0.31
  -1   7  -1    0.25    0.14
   1   7   1    0.07    0.14
  -1  -7  -1    0.11    0.08
  -1   7  -1    0.14    0.05
  -1  -7  -1    0.21    0.06
   1   7   1    0.12    0.06
  -1  -7  -1    0.04    0.11
  -1   7  -1   -0.04    0.10
   1  -7   1    0.06    0.13
   1   7   1    0.20    0.12
   1   7   2    5.38    0.48
  -1   7  -2    5.20    0.47
  -1  -7  -2    5.41    0.36
  -1  -7  -2    5.16    0.22
   1   7   2    5.20    0.29
  -1  -7  -2    5.40    0.44
   1  -7   2    5.24    0.44
   1   7   2    5.49    0.46
  -1   7  -2    5.47    0.39
   1  -7   3    6.27    0.52
   1   7   3    6.12    0.51
  -1   7  -3    6.19    0.51
  -1  -7  -3    6.01    0.39
  -1  -7  -3    5.37    0.21
  -1  -7  -3    5.43    0.44
   1   7   3    5.57    0.33
  -1   7  -3    5.82    0.40
   1   7   3    5.43    0.47
   1  -7   4    7.87    0.60
  -1   7  -4    8.57    0.59
  -1  -7  -4    8.01    0.46
  -1  -7  -4    7.73    0.25
  -1  -7  -4    7.94    0.54
   1   7   4    7.88    0.41
   1   7   4    6.43    0.52
  -1   7  -4    8.09    0.46
  -1   7  -5   15.47    0.80
   1  -7   5   16.03    0.83
  -1  -7  -5   16.14    0.68
  -1  -7  -5   15.89    0.38
   1   7   5   15.91    0.61
  -1  -7  -5   15.86    0.78
   1  -7   5   15.46    0.59
  -1   7  -5   15.43    0.62
  -1   7  -5   16.58    0.84
   1   7   5   16.30    0.82
   1  -7   6    0.11    0.13
  -1   7  -6   -0.12    0.12
  -1  -7  -6   -0.08    0.10
   1  -7   6    0.15    0.09
   1   7   6    0.03    0.09
  -1  -7  -6   -0.18    0.15
   1   7   6    0.09    0.16
  -1   7  -6   -0.07    0.09
  -1   7  -6   -0.19    0.16
   1  -7   7    0.91    0.24
  -1   7  -7    0.59    0.17
  -1  -7  -7    0.68    0.19
  -1  -7  -7    0.85    0.24
   1  -7   7    0.60    0.14
   1   7   7    0.79    0.16
  -1   7  -7    0.63    0.19
  -1   7  -7    0.60    0.16
   1  -7   8    6.38    0.56
  -1   7  -8    6.78    0.53
   1   7   8    6.85    0.31
  -1  -7  -8    6.73    0.51
   1  -7   8    6.11    0.41
  -1  -7  -8    6.38    0.53
   1   7   8    6.04    0.44
  -1   7  -8    6.68    0.58
  -1   7  -8    6.28    0.41
   1  -7   9   -0.12    0.17
   1   7   9    0.23    0.08
  -1   7  -9   -0.10    0.13
   1   7   9    0.02    0.07
  -1  -7  -9    0.41    0.18
   1   7   9   -0.07    0.11
   1  -7   9   -0.01    0.10
  -1  -7  -9    0.08    0.15
  -1   7  -9   -0.01    0.18
  -1   7  -9   -0.02    0.08
   1  -7  10    0.32    0.20
  -1   7 -10    0.13    0.10
  -1  -7 -10   -0.16    0.16
   1   7  10    0.32    0.11
  -1  -7 -10    0.02    0.18
   1   7  10    0.05    0.11
   1  -7  10    0.18    0.13
  -1   7 -10   -0.24    0.22
   1  -7  11    0.38    0.20
  -1   7 -11    0.93    0.22
   1   7  11    0.73    0.16
  -1  -7 -11    0.90    0.23
  -1  -7 -11    0.81    0.24
   1   7  11    0.78    0.20
   1  -7  11    1.01    0.20
  -1   7 -11    0.71    0.24
   1  -7  12    0.38    0.19
  -1   7 -12    0.83    0.21
   1   7  12    0.90    0.18
  -1  -7 -12    0.94    0.22
   1  -7  12    0.69    0.19
   1   7  12    0.90    0.22
  -1  -7 -12    0.83    0.24
  -1   7 -12    0.72    0.24
  -1   7 -13    2.03    0.30
   1  -7  13    1.36    0.31
  -1  -7 -13    1.51    0.31
   1   7  13    1.75    0.23
   1  -7  13    1.31    0.26
   1   7  13    1.69    0.31
  -1  -7 -13    2.27    0.38
  -1   7 -13    1.35    0.31
  -1   7 -14    0.13    0.11
   1   7  14    0.15    0.15
   1  -7  14    0.14    0.17
  -1  -7 -14    0.09    0.19
  -1  -7 -14    0.21    0.22
   1  -7  14   -0.14    0.13
   1   7  14   -0.01    0.14
  -1   7 -14   -0.01    0.20
  -1   7 -15    0.74    0.21
   1   7  15    0.98    0.22
   1  -7  15    0.47    0.22
  -1  -7 -15    0.61    0.25
   1   7  15    0.70    0.25
   1  -7  15    0.74    0.19
  -1  -7 -15    0.80    0.28
  -1   7 -15    0.98    0.29
  -1   7 -16   -0.16    0.14
   1  -7  16    0.27    0.20
   1   7  16    0.15    0.16
   1  -7  16    0.08    0.12
  -1  -7 -16    0.06    0.18
   1   7  16   -0.01    0.14
  -1   7 -16   -0.18    0.24
  -1   7 -17    0.05    0.11
   1  -7  17    0.27    0.17
   1   7  17    0.24    0.17
   1  -7  17    0.42    0.20
  -1  -7 -17    0.01    0.17
   1   7  17    0.10    0.14
  -1   7 -17    0.04    0.19
  -1   7 -18    0.32    0.16
   1   7  18    0.29    0.19
   1  -7  18    0.44    0.23
   1  -7  18    0.22    0.17
   1   7  18    0.00    0.16
  -1  -7 -18    0.23    0.24
  -1   7 -18    0.13    0.19
   1  -7  19    0.18    0.19
   1   7  19    0.06    0.17
  -1  -7 -19    0.18    0.18
   1  -7  19   -0.07    0.13
   1  -7  20    0.44    0.27
   1  -7  20    0.18    0.15
  -1  -7 -20    0.00    0.22
   1   7  20   -0.14    0.22
  -1   7 -20    0.06    0.20
  -1  -7 -21    0.30    0.23
   1   7  21    0.11    0.17
   1  -7  21    0.35    0.17
  -1   7 -21   -0.16    0.25
   1  -7  22    0.20    0.18
  -1  -7 -22    0.29    0.25
   1   7  22    0.02    0.17
  -1   7 -22    0.40    0.26
  -1  -7 -23   -0.07    0.20
   1   7  23    0.19    0.17
   1  -7  23    0.33    0.19
  -1   7 -23    0.34    0.26
  -1  -7 -24    0.44    0.20
   1  -7  24   -0.16    0.16
   1   7  24   -0.27    0.26
  -1   7 -24    0.11    0.21
  -1  -7 -25    2.30    0.47
   1   7  25    1.92    0.46
  -1   7 -25    1.09    0.36
  -1  -8  25    0.62    0.32
   1  -8 -25    0.09    0.21
  -1   8  24    0.55    0.33
   1  -8 -24    0.38    0.25
   1   8 -24    0.37    0.25
   1  -8 -23    0.57    0.30
  -1   8  23    0.32    0.24
   1   8 -23    0.71    0.32
  -1  -8  22    0.40    0.23
  -1   8  22    0.14    0.16
   1  -8 -22   -0.19    0.20
   1   8 -22    0.08    0.19
  -1  -8  21   -0.01    0.22
  -1   8  21   -0.17    0.25
   1  -8 -21    0.26    0.20
   1   8 -21   -0.10    0.25
  -1  -8  20   -0.09    0.21
   1  -8 -20   -0.06    0.17
  -1   8  20   -0.05    0.15
   1   8 -20    0.02    0.23
  -1  -8  19    1.62    0.37
  -1   8  19    1.50    0.31
  -1   8  19    1.77    0.37
   1  -8 -19    1.23    0.32
   1   8 -19    1.76    0.43
  -1  -8  18   -0.02    0.19
  -1   8  18    0.42    0.23
   1  -8 -18    0.03    0.21
  -1   8  18   -0.12    0.22
   1   8 -18   -0.19    0.24
  -1   8  17    1.69    0.31
  -1  -8  17    1.92    0.38
   1  -8 -17    1.78    0.38
  -1   8  17    1.82    0.37
   1   8 -17    2.01    0.44
  -1   8  16    0.45    0.20
  -1  -8  16    0.29    0.17
  -1   8  16    0.38    0.24
   1  -8 -16    0.19    0.17
   1   8 -16    0.59    0.26
   1   8 -15    6.94    0.53
  -1  -8  15    7.19    0.68
  -1   8  15    9.13    0.64
   1  -8 -15    8.69    0.73
  -1   8  15    8.58    0.72
   1   8 -15    8.38    0.79
  -1  -8  14    4.28    0.52
   1   8 -14    4.67    0.44
  -1   8  14    5.63    0.49
   1  -8 -14    4.55    0.56
  -1   8  14    5.39    0.56
   1   8 -14    5.44    0.62
   1   8 -13    0.63    0.16
  -1  -8  13    0.46    0.19
  -1   8  13    0.79    0.21
  -1   8  13    0.69    0.22
   1  -8 -13    0.04    0.18
   1   8 -13    0.50    0.25
  -1  -8  12   -0.36    0.19
   1   8 -12    0.15    0.13
  -1   8  12    0.10    0.12
  -1   8  12    0.08    0.14
   1  -8 -12   -0.25    0.21
  -1  -8  12    0.08    0.07
   1   8 -12   -0.32    0.23
   1   8 -11    0.22    0.15
  -1  -8  11    0.21    0.14
  -1   8  11    0.11    0.12
  -1   8  11    0.13    0.11
  -1  -8  11    0.14    0.08
   1  -8 -11    0.01    0.16
   1   8 -11    0.41    0.21
   1   8 -11    0.23    0.14
  -1  -8  10    0.51    0.19
   1   8 -10    0.24    0.11
  -1   8  10    0.58    0.20
  -1  -8  10    0.55    0.13
  -1   8  10    0.70    0.21
  -1   8  10    0.78    0.20
  -1  -8  10    0.47    0.11
   1  -8 -10    0.67    0.23
   1   8 -10    0.58    0.18
   1   8 -10    0.62    0.26
  -1  -8   9    0.17    0.18
   1   8  -9    0.07    0.11
  -1   8   9    0.20    0.15
  -1  -8   9    0.28    0.10
  -1   8   9    0.32    0.15
   1  -8  -9    0.59    0.21
  -1  -8   9    0.24    0.07
   1   8  -9    0.10    0.15
   1   8  -9    0.17    0.15
  -1  -8   8    0.07    0.15
   1   8  -8    0.00    0.14
  -1   8   8    0.15    0.15
  -1   8   8    0.10    0.11
  -1  -8   8    0.00    0.06
  -1  -8   8    0.04    0.05
   1  -8  -8    0.37    0.19
   1   8  -8    0.13    0.14
   1   8  -8    0.17    0.11
  -1  -8   7    3.47    0.44
  -1   8   7    3.71    0.47
   1   8  -7    3.48    0.39
  -1   8   7    3.59    0.32
  -1  -8   7    3.22    0.26
   1  -8  -7    3.79    0.44
   1   8  -7    3.74    0.41
   1   8  -7    3.62    0.48
   1   8  -6    0.65    0.18
  -1  -8   6    0.47    0.19
  -1   8   6    1.17    0.28
  -1   8   6    0.94    0.19
  -1  -8   6    0.52    0.11
   1  -8  -6    0.63    0.21
   1   8  -6    0.69    0.22
   1  -8  -6    0.73    0.10
  -1  -8   6    0.87    0.22
   1   8  -6    0.50    0.18
   1   8  -5    0.50    0.18
  -1   8   5    0.39    0.18
  -1  -8   5    0.33    0.11
   1  -8  -5    0.67    0.21
  -1  -8   5    0.59    0.18
   1   8  -5    0.53    0.24
   1  -8  -5    0.45    0.08
   1   8  -5    0.70    0.19
  -1   8   4    0.11    0.17
  -1  -8   4    0.07    0.07
   1  -8  -4   -0.08    0.06
   1   8  -4    0.35    0.18
  -1  -8   4    0.14    0.08
   1  -8  -4    0.14    0.18
  -1   8   4   -0.07    0.17
   1   8  -4   -0.15    0.16
  -1  -8   4    0.06    0.14
  -1   8   3    5.12    0.51
   1   8  -3    5.58    0.50
  -1  -8   3    5.66    0.32
  -1  -8   3    5.33    0.45
   1  -8  -3    5.43    0.48
  -1  -8   3    5.04    0.26
   1  -8  -3    5.47    0.21
  -1   8   3    4.89    0.44
   1   8  -3    5.35    0.48
   1   8  -2    0.99    0.24
  -1   8   2    1.04    0.25
  -1  -8   2    0.87    0.09
   1  -8  -2    1.07    0.10
  -1  -8   2    1.19    0.16
   1  -8  -2    1.50    0.27
  -1  -8   2    1.25    0.24
  -1   8   2    0.73    0.19
   1   8  -2    0.94    0.22
  -1  -8   1    3.15    0.26
  -1   8   1    2.12    0.20
   1   8  -1    2.67    0.36
  -1   8   1    2.23    0.35
  -1   8   1    2.15    0.29
   1   8  -1    2.73    0.36
  -1  -8   1    2.90    0.34
   1  -8  -1    2.42    0.33
   1  -8  -1    2.49    0.16
  -1   8   0    2.44    0.36
   1  -8   0    2.30    0.17
   1   8   0    2.61    0.35
  -1  -8   0    2.39    0.20
  -1  -8   0    3.07    0.27
  -1   8   0    2.14    0.18
   1   8   0    2.64    0.19
   1   8   0    2.02    0.18
  -1  -8   0    2.83    0.34
   1  -8   0    2.46    0.34
   1   8   0    2.35    0.33
  -1   8   0    2.56    0.31
  -1   8  -1    2.91    0.39
   1   8   1    2.62    0.37
   1  -8   1    2.43    0.19
  -1  -8  -1    2.92    0.27
  -1   8  -1    2.44    0.16
  -1  -8  -1    2.67    0.19
  -1  -8  -1    2.50    0.33
   1   8   1    2.93    0.22
   1   8   1    2.53    0.35
   1  -8   1    3.01    0.36
  -1   8  -1    2.85    0.31
   1   8   2    4.35    0.47
  -1   8  -2    4.04    0.44
  -1  -8  -2    3.81    0.21
  -1  -8  -2    4.54    0.34
   1   8   2    4.38    0.29
   1  -8   2    4.50    0.44
  -1  -8  -2    4.18    0.42
  -1   8  -2    3.85    0.36
   1   8   2    3.86    0.43
   1   8   3    0.18    0.16
  -1   8  -3    0.26    0.13
   1  -8   3    0.22    0.19
  -1  -8  -3    0.15    0.09
  -1  -8  -3    0.22    0.05
  -1  -8  -3    0.26    0.15
   1   8   3    0.18    0.09
   1  -8   3    0.01    0.17
   1   8   3    0.27    0.18
  -1   8  -3    0.33    0.13
  -1   8  -4    6.99    0.57
   1  -8   4    7.12    0.61
  -1  -8  -4    6.54    0.25
  -1  -8  -4    7.08    0.45
   1   8   4    6.68    0.39
  -1  -8  -4    6.90    0.55
  -1   8  -4    6.20    0.44
   1   8   4    5.98    0.54
   1  -8   5    1.69    0.33
  -1   8  -5    1.38    0.28
  -1  -8  -5    1.09    0.10
  -1  -8  -5    1.57    0.25
  -1  -8  -5    0.81    0.22
   1   8   5    1.21    0.18
  -1   8  -5    1.31    0.21
   1   8   5    1.00    0.25
  -1   8  -6    2.05    0.33
   1  -8   6    1.70    0.33
  -1  -8  -6    1.66    0.27
  -1  -8  -6    2.07    0.33
   1   8   6    1.79    0.24
  -1   8  -6    1.33    0.30
   1   8   6    1.88    0.33
  -1   8  -6    1.60    0.23
   1  -8   7    4.68    0.51
  -1   8  -7    3.64    0.43
  -1  -8  -7    4.05    0.39
   1   8   7    3.91    0.36
   1  -8   7    3.80    0.32
  -1  -8  -7    4.24    0.46
  -1   8  -7    4.11    0.35
   1   8   7    3.64    0.44
  -1   8  -7    3.79    0.47
  -1   8  -8    0.08    0.13
   1  -8   8    0.01    0.18
  -1  -8  -8   -0.01    0.12
   1  -8   8   -0.04    0.09
   1   8   8    0.08    0.10
  -1  -8  -8    0.18    0.18
  -1   8  -8   -0.11    0.11
  -1   8  -8   -0.11    0.14
   1   8   8    0.07    0.15
  -1   8  -9    0.29    0.15
   1  -8   9   -0.05    0.18
  -1  -8  -9   -0.01    0.13
   1   8   9   -0.02    0.08
   1   8   9    0.20    0.15
  -1  -8  -9    0.10    0.16
   1  -8   9    0.34    0.12
  -1   8  -9    0.25    0.15
  -1   8  -9    0.35    0.13
  -1   8 -10    0.21    0.18
   1  -8  10    0.18    0.17
   1   8  10    0.20    0.09
  -1  -8 -10   -0.05    0.13
   1   8  10    0.17    0.14
  -1  -8 -10   -0.19    0.22
   1  -8  10    0.15    0.13
  -1   8 -10    0.17    0.17
   1  -8  11    2.00    0.41
  -1   8 -11    2.20    0.34
   1   8  11    2.61    0.24
  -1  -8 -11    2.08    0.32
   1  -8  11    1.88    0.28
  -1  -8 -11    2.35    0.39
   1   8  11    2.04    0.32
  -1   8 -11    2.14    0.38
  -1   8 -12    3.49    0.43
   1  -8  12    2.33    0.40
   1   8  12    4.13    0.32
  -1  -8 -12    3.03    0.40
   1   8  12    3.39    0.41
   1  -8  12    4.09    0.40
  -1  -8 -12    3.72    0.47
  -1   8 -12    3.12    0.47
  -1   8 -13    3.22    0.42
   1  -8  13    2.98    0.46
  -1  -8 -13    2.88    0.40
   1   8  13    3.72    0.44
   1  -8  13    3.25    0.36
  -1  -8 -13    3.85    0.49
  -1   8 -13    3.43    0.51
  -1   8 -14    0.16    0.16
   1  -8  14   -0.16    0.22
  -1  -8 -14   -0.15    0.18
  -1  -8 -14    0.02    0.23
   1  -8  14    0.20    0.14
   1   8  14   -0.05    0.16
  -1   8 -14   -0.24    0.21
  -1   8 -15    1.22    0.27
   1  -8  15    1.18    0.34
  -1  -8 -15    0.88    0.28
   1   8  15    0.85    0.26
   1  -8  15    1.00    0.25
  -1   8 -15    1.24    0.35
  -1   8 -16    0.50    0.20
   1  -8  16    0.34    0.19
   1  -8  16    0.46    0.18
   1   8  16    0.71    0.27
  -1  -8 -16    0.60    0.25
  -1   8 -16    0.74    0.26
  -1   8 -17    2.43    0.36
   1  -8  17    3.05    0.48
  -1  -8 -17    3.15    0.49
   1  -8  17    3.41    0.42
   1   8  17    2.62    0.42
  -1   8 -17    2.67    0.48
  -1   8 -18    0.42    0.18
   1  -8  18   -0.22    0.20
   1  -8  18    0.48    0.23
  -1  -8 -18    0.61    0.24
   1   8  18    0.45    0.23
  -1   8 -18    0.31    0.23
   1  -8  19    0.77    0.30
  -1  -8 -19    0.54    0.27
   1   8  19    0.65    0.23
   1  -8  19    0.51    0.21
  -1   8 -19    0.33    0.22
   1  -8  20    0.47    0.26
   1   8  20    0.24    0.19
  -1  -8 -20    0.22    0.22
  -1   8 -20    0.21    0.22
   1  -8  21   -0.01    0.26
   1   8  21   -0.18    0.19
  -1  -8 -21   -0.32    0.28
  -1   8 -21   -0.08    0.26
  -1  -8 -22   -0.17    0.17
   1   8  22    0.12    0.16
  -1   8 -22   -0.26    0.25
  -1  -8 -23   -0.28    0.23
   1   8  23   -0.22    0.23
  -1   8 -23    0.36    0.22
   1   8  24    0.42    0.25
  -1  -8 -24    0.34    0.22
  -1   8 -24    0.06    0.25
   1   8  25    0.33    0.23
   1  -9 -24    0.18    0.25
  -1  -9  23    0.42    0.32
  -1   9  23   -0.10    0.18
   1  -9 -23    0.17    0.25
   1   9 -23    0.19    0.20
  -1  -9  22    0.56    0.26
   1  -9 -22    0.21    0.19
  -1   9  22    0.26    0.23
   1   9 -22   -0.07    0.26
  -1  -9  21   -0.24    0.26
   1  -9 -21    0.19    0.19
  -1   9  21   -0.27    0.27
   1   9 -21   -0.21    0.23
  -1  -9  20    0.13    0.19
  -1   9  20    0.01    0.22
   1  -9 -20   -0.23    0.17
   1   9 -20   -0.10    0.19
  -1  -9  19    0.30    0.23
  -1   9  19    0.01    0.18
   1  -9 -19    0.80    0.32
   1   9 -19    0.16    0.26
  -1  -9  18    1.32    0.35
  -1   9  18    1.80    0.38
   1  -9 -18    1.04    0.29
   1   9 -18    1.63    0.43
  -1  -9  17   -0.02    0.19
   1  -9 -17    0.38    0.23
  -1   9  17    0.12    0.19
   1   9 -17   -0.21    0.27
  -1  -9  16    7.14    0.72
  -1   9  16    7.65    0.71
   1  -9 -16    8.42    0.77
   1   9 -16    8.98    0.88
  -1  -9  15    3.92    0.52
   1   9 -15    3.27    0.41
  -1   9  15    4.03    0.44
  -1   9  15    4.03    0.52
   1  -9 -15    3.52    0.52
   1   9 -15    3.73    0.57
  -1  -9  14    4.89    0.58
   1   9 -14    3.21    0.40
  -1   9  14    4.89    0.45
   1  -9 -14    3.58    0.49
  -1   9  14    3.38    0.43
   1   9 -14    3.73    0.55
   1   9 -13    5.42    0.52
  -1  -9  13    7.15    0.69
  -1   9  13    6.96    0.52
  -1   9  13    6.57    0.62
   1  -9 -13    6.10    0.63
   1   9 -13    6.69    0.71
   1   9 -12    3.51    0.42
  -1  -9  12    3.42    0.48
  -1   9  12    3.85    0.38
  -1   9  12    3.85    0.46
   1  -9 -12    2.68    0.42
   1   9 -12    3.34    0.51
   1   9 -12    3.97    0.47
   1   9 -11   -0.16    0.15
  -1  -9  11    0.08    0.17
  -1   9  11    0.23    0.17
  -1   9  11    0.19    0.17
   1  -9 -11   -0.18    0.18
   1   9 -11   -0.17    0.16
   1   9 -11   -0.12    0.21
  -1  -9  10    1.91    0.37
  -1   9  10    2.05    0.38
   1   9 -10    1.81    0.31
  -1   9  10    2.02    0.29
  -1   9  10    1.72    0.30
   1  -9 -10    1.96    0.34
   1   9 -10    1.56    0.27
   1   9 -10    1.95    0.42
   1   9  -9    0.59    0.19
  -1   9   9   -0.05    0.18
  -1  -9   9    0.16    0.17
  -1   9   9    0.66    0.16
   1  -9  -9    0.51    0.20
   1   9  -9    0.51    0.20
   1   9  -9    0.27    0.16
   1   9  -8    4.35    0.46
  -1  -9   8    4.10    0.50
  -1   9   8    4.15    0.51
  -1   9   8    4.67    0.39
   1  -9  -8    4.22    0.48
   1   9  -8    4.80    0.57
   1   9  -8    4.16    0.45
   1   9  -7    1.01    0.24
  -1  -9   7    0.66    0.25
  -1   9   7    1.32    0.30
   1  -9  -7    0.77    0.22
  -1  -9   7    0.70    0.23
   1   9  -7    0.75    0.21
   1   9  -7    0.42    0.22
  -1   9   6    4.64    0.53
  -1  -9   6    4.75    0.54
   1   9  -6    4.21    0.46
  -1  -9   6    4.38    0.30
  -1  -9   6    4.08    0.44
   1  -9  -6    4.32    0.48
   1   9  -6    4.44    0.48
  -1   9   5    2.28    0.38
   1   9  -5    1.89    0.32
  -1  -9   5    2.00    0.21
   1  -9  -5    1.97    0.33
   1   9  -5    1.98    0.32
  -1   9   5    2.31    0.35
  -1  -9   5    2.15    0.33
   1   9  -4    3.03    0.40
  -1   9   4    3.21    0.46
  -1  -9   4    3.26    0.25
   1  -9  -4    3.39    0.41
  -1  -9   4    3.30    0.40
   1   9  -4    3.22    0.41
  -1   9   4    3.53    0.41
  -1   9   3    0.01    0.13
   1   9  -3   -0.15    0.17
  -1  -9   3   -0.02    0.07
   1  -9  -3    0.24    0.16
  -1  -9   3    0.00    0.15
  -1   9   3    0.01    0.12
   1   9  -3   -0.12    0.17
  -1   9   2    1.96    0.37
   1   9  -2    1.81    0.31
  -1  -9   2    2.34    0.23
   1  -9  -2    1.82    0.33
  -1  -9   2    2.42    0.32
  -1   9   2    1.84    0.32
   1   9  -2    1.67    0.32
   1  -9  -2    2.07    0.12
  -1   9   1    1.99    0.34
   1   9  -1    2.16    0.36
  -1  -9   1    2.22    0.22
  -1  -9   1    1.74    0.30
  -1   9   1    1.80    0.30
   1   9  -1    1.66    0.32
   1  -9  -1    1.85    0.33
   1  -9  -1    1.89    0.13
   1  -9   0    0.32    0.08
   1   9   0    0.08    0.14
  -1   9   0    0.21    0.15
  -1  -9   0    0.33    0.12
  -1  -9   0    0.18    0.16
   1   9   0    0.37    0.09
   1  -9   0    0.12    0.17
   1   9   0    0.54    0.18
  -1   9   0    0.25    0.18
   1  -9   1    0.30    0.08
   1   9   1    0.42    0.22
  -1   9  -1    0.32    0.19
  -1  -9  -1    0.31    0.11
  -1  -9  -1    0.20    0.15
   1   9   1    0.15    0.08
   1  -9   1    0.25    0.18
   1   9   1    0.29    0.15
  -1   9  -1    0.27    0.16
  -1   9  -2    6.07    0.58
   1   9   2    5.35    0.56
  -1  -9  -2    6.05    0.41
   1  -9   2    5.53    0.52
   1   9   2    5.92    0.34
  -1  -9  -2    5.67    0.53
  -1   9  -2    4.79    0.43
   1   9   2    5.37    0.54
  -1   9  -3    0.88    0.23
   1  -9   3    0.67    0.27
   1   9   3    0.69    0.22
  -1  -9  -3    1.06    0.19
  -1  -9  -3    0.62    0.20
   1   9   3    1.08    0.17
  -1   9  -3    0.92    0.20
   1   9   3    0.69    0.20
   1  -9   3    0.78    0.22
   1  -9   4    1.82    0.37
  -1   9  -4    2.28    0.37
  -1  -9  -4    2.16    0.27
   1   9   4    2.57    0.27
  -1  -9  -4    2.44    0.36
  -1   9  -4    2.11    0.28
   1  -9   4    1.86    0.31
   1   9   4    2.70    0.41
  -1   9  -5    7.86    0.65
   1  -9   5    7.62    0.66
  -1  -9  -5    8.12    0.53
   1   9   5    7.74    0.46
  -1  -9  -5    7.36    0.60
   1   9   5    8.03    0.67
  -1   9  -5    7.49    0.52
   1  -9   6    0.21    0.18
  -1   9  -6    0.17    0.16
  -1  -9  -6    0.06    0.10
   1   9   6    0.39    0.17
  -1  -9  -6    0.68    0.24
   1   9   6   -0.04    0.17
  -1   9  -6    0.30    0.13
   1  -9   7   -0.16    0.20
  -1   9  -7    0.16    0.12
  -1  -9  -7    0.36    0.15
   1   9   7    0.37    0.15
  -1  -9  -7   -0.08    0.18
   1   9   7    0.21    0.16
  -1   9  -7    0.31    0.17
  -1   9  -7    0.29    0.14
  -1   9  -8    0.12    0.13
   1  -9   8    0.20    0.19
  -1  -9  -8    0.08    0.11
   1   9   8   -0.05    0.11
  -1  -9  -8   -0.03    0.17
   1   9   8    0.02    0.20
  -1   9  -8   -0.24    0.21
  -1   9  -8   -0.02    0.10
   1  -9   9    0.08    0.21
  -1   9  -9    0.60    0.21
  -1  -9  -9    0.27    0.16
   1  -9   9    0.54    0.17
  -1  -9  -9    0.14    0.16
   1   9   9    0.28    0.16
  -1   9  -9    0.27    0.18
  -1   9  -9    0.45    0.17
   1   9   9    0.04    0.20
  -1   9 -10    1.58    0.32
   1  -9  10    1.93    0.39
  -1  -9 -10    1.29    0.27
   1   9  10    1.51    0.29
  -1  -9 -10    1.31    0.30
   1  -9  10    1.78    0.25
  -1   9 -10    1.74    0.26
  -1   9 -10    1.64    0.35
   1   9  10    1.87    0.36
   1  -9  11    0.64    0.28
  -1   9 -11    0.43    0.19
  -1  -9 -11    0.17    0.17
   1   9  11    0.60    0.19
  -1  -9 -11    0.39    0.18
   1  -9  11    0.38    0.16
  -1   9 -11    0.39    0.24
   1  -9  12    2.71    0.44
  -1   9 -12    2.34    0.38
  -1  -9 -12    2.15    0.36
   1  -9  12    2.43    0.30
  -1  -9 -12    2.53    0.44
   1   9  12    2.01    0.34
  -1   9 -12    1.92    0.40
   1  -9  13    0.28    0.20
  -1   9 -13    0.63    0.23
  -1  -9 -13    0.86    0.25
   1  -9  13    0.82    0.20
   1   9  13    0.47    0.20
  -1  -9 -13    0.16    0.18
  -1   9 -13    0.49    0.21
  -1   9 -14    9.46    0.74
   1  -9  14   11.30    0.89
   1   9  14   10.72    0.77
  -1  -9 -14    9.42    0.80
   1  -9  14   10.10    0.64
  -1   9 -14   10.04    0.86
  -1   9 -15    5.13    0.56
   1  -9  15    4.53    0.60
   1   9  15    4.58    0.54
  -1  -9 -15    5.25    0.63
  -1   9 -15    5.29    0.68
  -1   9 -16    5.45    0.58
   1  -9  16    4.49    0.62
  -1  -9 -16    5.18    0.62
   1   9  16    5.49    0.59
  -1   9 -16    5.37    0.68
  -1   9 -17   -0.06    0.17
   1  -9  17    0.91    0.35
  -1  -9 -17    0.68    0.28
   1   9  17    0.78    0.28
  -1   9 -17    0.68    0.26
   1  -9  18    0.10    0.25
   1   9  18   -0.23    0.22
  -1  -9 -18   -0.10    0.20
  -1   9 -18   -0.13    0.22
   1  -9  19    1.16    0.34
  -1  -9 -19    0.72    0.31
   1   9  19    0.95    0.26
  -1   9 -19    1.00    0.26
   1  -9  20    0.02    0.23
   1   9  20    0.28    0.19
  -1  -9 -20    0.50    0.32
  -1   9 -20   -0.01    0.18
   1  -9  21    1.62    0.42
  -1  -9 -21    2.61    0.49
   1   9  21    1.93    0.42
  -1   9 -21    2.56    0.52
   1  -9  22    1.22    0.39
   1   9  22    1.41    0.38
  -1  -9 -22    1.00    0.38
  -1   9 -22    1.39    0.40
  -1  -9 -23    1.14    0.37
   1   9  23    0.34    0.23
  -1   9 -23    0.69    0.34
   1   9  24    0.25    0.25
  -1 -10  24    0.08    0.25
  -1 -10  23   -0.04    0.18
  -1 -10  22    0.41    0.29
  -1  10  22    0.05    0.20
   1 -10 -22    0.13    0.19
  -1 -10  21    0.42    0.26
   1 -10 -21    0.21    0.23
  -1  10  21    0.31    0.23
   1  10 -21    0.22    0.27
  -1 -10  20    0.84    0.29
  -1  10  20    0.27    0.28
   1 -10 -20    0.33    0.24
   1  10 -20    0.49    0.30
  -1 -10  19    0.12    0.21
   1 -10 -19   -0.26    0.18
  -1  10  19   -0.12    0.18
   1  10 -19    0.46    0.27
  -1 -10  18    3.80    0.57
   1 -10 -18    4.26    0.59
  -1  10  18    3.94    0.55
   1  10 -18    3.63    0.63
  -1 -10  17   -0.27    0.23
  -1  10  17   -0.22    0.19
   1 -10 -17   -0.31    0.21
   1  10 -17    0.04    0.18
  -1 -10  16    1.12    0.29
   1 -10 -16    1.33    0.38
  -1  10  16    0.54    0.25
   1  10 -16    0.55    0.33
  -1 -10  15   -0.15    0.22
   1  10 -15    0.33    0.17
   1 -10 -15    0.56    0.29
   1  10 -15    0.25    0.18
   1  10 -14    1.05    0.27
  -1 -10  14    1.50    0.35
   1 -10 -14    1.34    0.35
  -1  10  14    1.77    0.35
   1  10 -14    1.76    0.42
  -1 -10  13   -0.07    0.17
   1  10 -13   -0.16    0.15
  -1  10  13   -0.12    0.14
   1 -10 -13   -0.39    0.23
   1  10 -13   -0.18    0.26
   1  10 -12    2.18    0.36
  -1 -10  12    3.07    0.49
   1 -10 -12    2.16    0.41
  -1  10  12    2.84    0.41
   1  10 -12    2.28    0.36
   1  10 -12    2.54    0.46
  -1 -10  11    0.18    0.21
   1  10 -11    0.30    0.16
  -1  10  11   -0.04    0.12
   1 -10 -11   -0.09    0.18
   1  10 -11    0.08    0.12
   1  10 -11   -0.25    0.22
   1  10 -10    0.97    0.27
  -1 -10  10    1.17    0.33
   1 -10 -10    1.03    0.26
  -1  10  10    1.48    0.30
   1  10 -10    1.29    0.27
   1  10 -10    0.90    0.33
   1  10  -9   -0.17    0.17
  -1  10   9   -0.09    0.14
  -1 -10   9    0.04    0.18
   1 -10  -9    0.01    0.21
  -1  10   9   -0.08    0.17
   1  10  -9   -0.12    0.16
  -1 -10   9    0.28    0.20
   1  10  -9   -0.01    0.17
  -1 -10   8    3.58    0.50
  -1  10   8    3.08    0.48
   1  10  -8    3.42    0.45
   1 -10  -8    3.21    0.45
   1  10  -8    3.65    0.53
   1  10  -8    3.46    0.44
  -1 -10   8    3.00    0.44
  -1  10   7    0.25    0.21
   1  10  -7    0.66    0.21
  -1 -10   7    0.46    0.25
   1 -10  -7    0.49    0.29
   1  10  -7    0.20    0.15
  -1  10   7    0.36    0.19
  -1 -10   7    0.32    0.17
   1  10  -6    0.06    0.14
  -1  10   6   -0.23    0.17
  -1 -10   6   -0.05    0.19
   1 -10  -6    0.16    0.19
   1  10  -6    0.18    0.19
  -1  10   6    0.12    0.16
  -1 -10   6    0.15    0.17
   1  10  -5    0.15    0.15
  -1 -10   5    0.31    0.21
  -1  10   5    0.37    0.19
   1 -10  -5    0.26    0.20
   1  10  -5    0.28    0.16
  -1  10   5    0.15    0.14
  -1 -10   5    0.17    0.16
   1  10  -4    1.67    0.33
  -1  10   4    1.35    0.31
   1 -10  -4    1.13    0.26
   1  10  -4    0.97    0.23
  -1 -10   4    1.00    0.24
  -1  10   4    1.10    0.26
  -1  10   3    0.71    0.28
   1  10  -3    0.68    0.23
   1 -10  -3    0.66    0.23
   1  10  -3    0.59    0.21
  -1  10   3    0.95    0.26
  -1 -10   3    0.66    0.24
   1  10  -2    1.55    0.33
  -1  10   2    2.31    0.40
  -1 -10   2    2.35    0.23
  -1 -10   2    2.71    0.38
   1 -10  -2    2.17    0.37
   1  10  -2    1.99    0.37
  -1  10   2    2.45    0.35
  -1  10   1    0.32    0.18
   1  10  -1    0.67    0.24
  -1 -10   1    0.45    0.10
  -1 -10   1    0.62    0.22
   1 -10  -1    0.40    0.22
  -1  10   1    0.52    0.20
   1  10  -1    0.56    0.22
  -1  10   0    0.31    0.21
   1  10   0   -0.03    0.19
  -1 -10   0    0.31    0.12
  -1 -10   0    0.26    0.14
  -1  10   0    0.29    0.18
   1  10   0    0.20    0.17
   1 -10   0    0.06    0.16
  -1  10  -1   14.85    0.95
   1  10   1   12.10    0.86
  -1 -10  -1   13.57    0.61
   1 -10   1   12.60    0.81
   1  10   1   13.33    0.50
  -1 -10  -1   13.83    0.84
  -1  10  -1   13.58    0.78
   1  10   1   13.99    0.88
   1 -10   2    0.18    0.25
   1  10   2   -0.19    0.19
  -1  10  -2    0.04    0.15
  -1 -10  -2    0.28    0.13
   1  10   2    0.03    0.08
  -1 -10  -2    0.44    0.21
   1 -10   2   -0.01    0.17
   1  10   2    0.31    0.25
  -1  10  -2    0.02    0.11
  -1  10  -3    3.83    0.50
   1 -10   3    3.87    0.54
  -1 -10  -3    3.88    0.36
  -1 -10  -3    3.62    0.46
   1  10   3    4.30    0.32
   1 -10   3    3.94    0.47
  -1  10  -3    4.19    0.44
   1  10   3    3.89    0.49
  -1  10  -4    4.48    0.53
   1 -10   4    5.27    0.61
  -1 -10  -4    5.02    0.41
   1  10   4    5.63    0.39
   1 -10   4    4.88    0.52
  -1 -10  -4    5.27    0.54
   1  10   4    5.02    0.55
  -1  10  -4    5.34    0.47
  -1  10  -5    0.14    0.16
   1 -10   5    0.68    0.28
  -1 -10  -5    0.20    0.13
  -1 -10  -5    0.27    0.19
   1  10   5    0.15    0.10
   1 -10   5    0.07    0.15
   1  10   5    0.25    0.20
  -1  10  -5    0.44    0.17
  -1  10  -6    3.15    0.45
   1 -10   6    4.45    0.55
  -1 -10  -6    3.73    0.39
   1  10   6    3.24    0.33
  -1 -10  -6    4.17    0.52
   1 -10   6    3.66    0.46
  -1  10  -6    3.88    0.40
   1  10   6    3.41    0.47
   1 -10   7    0.01    0.20
  -1  10  -7    0.09    0.13
  -1 -10  -7    0.05    0.13
   1  10   7   -0.01    0.09
  -1 -10  -7    0.12    0.18
  -1  10  -7    0.04    0.10
   1  10   7    0.56    0.26
   1 -10   8    1.44    0.36
  -1  10  -8    1.51    0.32
  -1 -10  -8    1.70    0.29
   1  10   8    1.69    0.26
  -1 -10  -8    1.33    0.31
  -1  10  -8    1.67    0.28
   1  10   8    1.61    0.37
  -1  10  -9   -0.17    0.17
   1 -10   9    0.16    0.18
  -1 -10  -9    0.01    0.14
   1  10   9    0.10    0.14
  -1 -10  -9   -0.10    0.21
  -1  10  -9   -0.13    0.22
   1  10   9    0.11    0.16
  -1  10  -9   -0.13    0.13
   1 -10  10    1.18    0.33
  -1  10 -10    1.19    0.27
  -1 -10 -10    1.18    0.25
   1  10  10    1.35    0.27
  -1 -10 -10    0.96    0.30
   1  10  10    0.78    0.26
  -1  10 -10    0.76    0.20
  -1  10 -10    0.69    0.24
   1 -10  11    0.32    0.22
  -1  10 -11    0.17    0.15
  -1 -10 -11    0.08    0.13
  -1 -10 -11    0.71    0.31
   1  10  11    0.34    0.17
  -1  10 -11   -0.09    0.23
   1  10  11    0.37    0.23
  -1  10 -12    1.47    0.31
   1 -10  12    2.00    0.41
  -1 -10 -12    2.16    0.37
  -1 -10 -12    1.78    0.40
   1  10  12    2.55    0.36
  -1  10 -12    1.31    0.36
   1  10  12    2.07    0.42
   1 -10  13    7.21    0.75
  -1  10 -13    6.68    0.65
   1  10  13    7.85    0.66
  -1 -10 -13    7.78    0.74
  -1  10 -13    6.84    0.75
  -1  10 -14    0.22    0.21
   1 -10  14    0.03    0.21
   1  10  14    0.20    0.21
  -1 -10 -14    0.37    0.26
  -1  10 -14    0.23    0.20
  -1  10 -15    6.34    0.64
   1 -10  15    6.25    0.72
  -1 -10 -15    6.78    0.73
   1  10  15    6.55    0.63
  -1  10 -15    7.23    0.78
  -1  10 -16    1.85    0.37
   1 -10  16    1.68    0.42
  -1 -10 -16    1.73    0.42
   1  10  16    1.62    0.36
  -1  10 -16    1.64    0.43
  -1  10 -17    0.20    0.17
   1 -10  17    0.04    0.20
  -1 -10 -17    0.25    0.24
   1  10  17    0.35    0.23
  -1  10 -17    0.00    0.17
   1 -10  18    0.69    0.33
  -1 -10 -18    0.75    0.34
   1  10  18    0.50    0.22
  -1  10 -18    0.62    0.29
   1 -10  19    0.37    0.29
  -1 -10 -19   -0.51    0.32
   1  10  19    0.01    0.17
  -1  10 -19   -0.13    0.17
   1 -10  20    0.39    0.29
  -1 -10 -20   -0.18    0.27
   1  10  20   -0.28    0.21
  -1  10 -20    0.12    0.18
   1 -10  21    0.14    0.26
   1  10  21    0.46    0.24
  -1 -10 -21    0.10    0.21
  -1  10 -21   -0.05    0.22
   1 -10  22    0.65    0.33
   1  10  22    1.22    0.38
  -1  10 -22    0.32    0.25
   1  10  23   -0.17    0.24
  -1 -11  22   -0.14    0.22
  -1 -11  21    0.52    0.30
  -1  11  21    0.49    0.26
  -1 -11  20   -0.35    0.32
   1 -11 -20    0.31    0.25
  -1  11  20    0.07    0.18
  -1 -11  19   -0.08    0.25
   1 -11 -19   -0.19    0.20
  -1  11  19    0.14    0.19
   1  11 -19    0.33    0.31
  -1 -11  18   -0.42    0.26
  -1  11  18    0.25    0.19
   1 -11 -18   -0.36    0.26
   1  11 -18    0.25    0.26
  -1 -11  17    1.17    0.39
   1 -11 -17    1.12    0.34
  -1  11  17    1.65    0.37
   1  11 -17    1.55    0.46
  -1 -11  16    2.70    0.50
   1 -11 -16    1.99    0.44
  -1  11  16    2.87    0.48
   1  11 -16    3.03    0.58
  -1 -11  15    2.13    0.45
   1 -11 -15    1.25    0.33
  -1  11  15    1.96    0.39
   1  11 -15    1.75    0.46
  -1 -11  14    0.05    0.20
   1  11 -14    0.13    0.15
  -1  11  14    0.61    0.24
   1 -11 -14    0.11    0.18
   1  11 -14    0.57    0.24
   1  11 -13    0.19    0.14
  -1 -11  13    0.89    0.31
  -1  11  13    0.67    0.24
   1 -11 -13    0.37    0.25
   1  11 -13    0.19    0.26
  -1 -11  12    1.94    0.43
   1  11 -12    1.99    0.38
   1 -11 -12    2.08    0.41
  -1  11  12    1.97    0.36
   1  11 -12    2.90    0.52
   1  11 -12    1.92    0.37
  -1 -11  11   -0.01    0.18
   1  11 -11   -0.02    0.16
   1 -11 -11    0.42    0.27
  -1  11  11   -0.11    0.14
   1  11 -11   -0.08    0.23
  -1 -11  11    0.27    0.20
   1  11 -11   -0.08    0.12
  -1 -11  10   -0.17    0.20
   1  11 -10   -0.27    0.18
   1 -11 -10   -0.12    0.17
  -1  11  10   -0.15    0.16
   1  11 -10    0.11    0.14
   1  11 -10    0.11    0.18
  -1 -11  10    0.04    0.18
   1  11  -9    4.51    0.54
  -1  11   9    4.29    0.58
  -1 -11   9    5.85    0.68
  -1 -11   9    5.72    0.59
  -1  11   9    5.31    0.52
   1 -11  -9    6.03    0.64
  -1  11   9    5.34    0.63
   1  11  -9    5.90    0.59
  -1 -11   8    4.42    0.58
   1  11  -8    4.04    0.52
  -1  11   8    4.90    0.63
   1 -11  -8    4.59    0.57
  -1 -11   8    4.48    0.51
  -1  11   8    4.59    0.48
  -1  11   8    3.99    0.52
   1  11  -8    4.29    0.50
   1  11  -7    4.55    0.55
  -1 -11   7    4.20    0.58
  -1  11   7    5.19    0.63
  -1 -11   7    4.40    0.51
   1 -11  -7    4.46    0.55
  -1  11   7    4.22    0.53
   1  11  -7    4.63    0.53
  -1  11   6    1.72    0.39
  -1 -11   6    2.56    0.46
   1  11  -6    2.23    0.39
   1 -11  -6    1.88    0.37
   1  11  -6    2.49    0.40
  -1  11   6    1.73    0.34
  -1 -11   6    1.74    0.34
  -1 -11   5    1.17    0.33
  -1  11   5    0.74    0.28
   1  11  -5    1.13    0.30
   1 -11  -5    0.98    0.31
  -1 -11   5    1.16    0.30
   1  11  -5    0.93    0.27
  -1  11   5    1.14    0.29
  -1  11   4    0.16    0.20
   1  11  -4    0.08    0.14
   1 -11  -4   -0.10    0.19
  -1 -11   4    0.24    0.20
   1  11  -4    0.63    0.25
  -1  11   4    0.00    0.15
   1  11  -3    3.48    0.50
  -1  11   3    4.53    0.58
   1 -11  -3    4.53    0.55
  -1 -11   3    4.38    0.50
   1  11  -3    5.09    0.55
  -1  11   3    3.84    0.46
  -1  11   2   14.53    0.99
   1  11  -2   14.50    0.97
   1 -11  -2   15.31    0.95
  -1 -11   2   14.61    0.90
   1  11  -2   15.11    0.94
  -1  11   2   13.78    0.85
   1  11  -1    3.19    0.49
  -1  11   1    3.05    0.50
  -1 -11   1    3.37    0.46
   1 -11  -1    2.89    0.44
  -1  11   1    2.60    0.39
   1  11  -1    2.93    0.45
  -1  11   0    1.56    0.35
   1  11   0    1.37    0.33
  -1 -11   0    1.32    0.29
   1  11   0    1.96    0.36
   1 -11   0    2.11    0.37
  -1  11   0    1.17    0.27
   1  11   1    0.25    0.20
  -1  11  -1   -0.06    0.19
  -1 -11  -1    0.70    0.27
   1 -11   1    0.54    0.27
   1  11   1    0.13    0.18
  -1  11  -1    0.43    0.20
  -1  11  -2    0.83    0.25
   1  11   2    1.09    0.32
   1 -11   2    0.85    0.31
  -1 -11  -2    0.30    0.18
  -1  11  -2    0.32    0.16
   1 -11   2    0.98    0.28
   1  11   2    0.61    0.22
   1 -11   3    0.45    0.30
  -1  11  -3    0.57    0.23
  -1 -11  -3    0.58    0.16
  -1 -11  -3    0.79    0.24
  -1  11  -3    0.58    0.21
   1  11   3    0.50    0.22
   1 -11   3    0.39    0.23
  -1  11  -4    0.21    0.19
   1 -11   4    0.20    0.21
  -1 -11  -4    0.35    0.16
  -1 -11  -4    0.22    0.20
   1 -11   4    0.42    0.21
  -1  11  -4    0.24    0.12
   1  11   4   -0.14    0.24
  -1  11  -5    6.68    0.66
   1 -11   5    6.46    0.70
  -1 -11  -5    7.97    0.55
  -1 -11  -5    7.41    0.68
   1 -11   5    7.93    0.69
   1  11   5    6.41    0.66
  -1  11  -5    7.69    0.59
  -1  11  -6    1.71    0.36
   1 -11   6    1.66    0.38
  -1 -11  -6    1.32    0.26
  -1 -11  -6    1.37    0.32
  -1  11  -6    2.24    0.34
   1  11   6    1.59    0.36
   1 -11   6    2.05    0.39
  -1  11  -7    1.79    0.39
   1 -11   7    2.11    0.44
  -1 -11  -7    1.66    0.29
  -1 -11  -7    1.98    0.37
  -1  11  -7    2.27    0.33
   1  11   7    1.93    0.40
   1 -11   7    1.92    0.38
   1 -11   8    4.28    0.60
  -1  11  -8    4.58    0.56
  -1 -11  -8    4.43    0.47
  -1 -11  -8    5.06    0.59
   1  11   8    4.40    0.42
  -1  11  -8    4.62    0.47
   1  11   8    4.35    0.58
   1 -11   8    4.59    0.56
  -1  11  -9   -0.06    0.19
   1 -11   9   -0.04    0.22
  -1 -11  -9    0.19    0.16
   1  11   9    0.14    0.14
  -1 -11  -9    0.02    0.18
   1  11   9    0.18    0.20
  -1  11  -9    0.00    0.11
   1 -11  10    2.56    0.48
  -1  11 -10    2.47    0.41
  -1 -11 -10    2.24    0.37
   1  11  10    1.97    0.32
  -1 -11 -10    2.64    0.45
   1  11  10    1.99    0.41
  -1  11 -11   -0.22    0.17
   1 -11  11    0.11    0.26
  -1 -11 -11    0.14    0.19
  -1 -11 -11    0.00    0.22
   1  11  11    0.32    0.15
   1  11  11    0.15    0.23
  -1  11 -11    0.11    0.19
  -1  11 -12    0.50    0.23
   1 -11  12    0.19    0.27
   1  11  12    0.34    0.17
  -1 -11 -12    0.19    0.20
   1  11  12    0.04    0.19
  -1  11 -12   -0.11    0.23
  -1  11 -13    0.08    0.19
   1 -11  13    0.18    0.24
  -1 -11 -13    0.21    0.18
   1  11  13    0.37    0.18
  -1  11 -13    0.04    0.21
   1  11  13    0.14    0.17
  -1  11 -14   -0.17    0.21
   1 -11  14   -0.05    0.26
  -1 -11 -14    0.30    0.21
   1  11  14    0.26    0.20
   1  11  14   -0.06    0.23
  -1  11 -14    0.23    0.20
  -1  11 -15    0.15    0.16
   1 -11  15    0.49    0.31
  -1 -11 -15    0.21    0.18
   1  11  15    0.23    0.16
  -1  11 -15    0.56    0.25
   1  11  15    0.29    0.22
  -1  11 -16    0.19    0.23
   1 -11  16    0.11    0.21
  -1 -11 -16   -0.05    0.18
   1  11  16    0.03    0.14
  -1  11 -16    0.69    0.31
   1 -11  17    0.85    0.38
  -1 -11 -17    0.60    0.21
   1  11  17    0.84    0.27
  -1  11 -17    0.34    0.25
   1 -11  18    0.39    0.28
   1  11  18    0.59    0.27
  -1  11 -18    0.60    0.27
   1 -11  19    0.48    0.32
   1  11  19    0.62    0.29
  -1 -11 -19   -0.19    0.21
  -1  11 -19    0.38    0.27
   1 -11  20   -0.06    0.22
   1  11  20   -0.12    0.16
  -1  11 -20    0.29    0.24
   1  11  21    0.25    0.23
   1  11  22    0.97    0.37
  -1  12  20    0.01    0.20
  -1 -12  19    0.21    0.30
  -1  12  19   -0.07    0.21
  -1 -12  18    0.72    0.32
   1 -12 -18    0.92    0.38
  -1  12  18    0.89    0.31
  -1 -12  17    0.06    0.24
  -1  12  17    0.54    0.21
   1 -12 -17    1.65    0.40
   1  12 -17    1.11    0.37
  -1 -12  16    1.01    0.35
   1 -12 -16    0.93    0.33
  -1  12  16    0.17    0.16
   1  12 -16    0.99    0.38
  -1 -12  15    1.30    0.42
   1 -12 -15    1.37    0.39
  -1  12  15    2.12    0.42
   1  12 -15    0.99    0.36
  -1 -12  14    0.63    0.31
   1 -12 -14    0.19    0.20
  -1  12  14    0.52    0.25
   1  12 -14    0.07    0.20
  -1 -12  14    0.53    0.23
   1  12 -13    0.64    0.24
  -1 -12  13    1.30    0.37
  -1  12  13    0.87    0.27
   1 -12 -13    0.94    0.33
   1  12 -13    1.00    0.39
   1  12 -13    1.07    0.27
  -1 -12  13    0.72    0.28
  -1 -12  12    1.60    0.41
   1  12 -12    1.05    0.30
   1 -12 -12    1.69    0.39
  -1  12  12    1.60    0.34
   1  12 -12    2.04    0.39
   1  12 -12    2.09    0.46
  -1  12  12    1.27    0.37
  -1 -12  12    1.24    0.30
  -1 -12  11    0.33    0.23
   1  12 -11   -0.07    0.16
   1 -12 -11   -0.04    0.18
  -1  12  11    0.43    0.21
  -1 -12  11    0.43    0.25
  -1  12  11    0.08    0.19
   1  12 -11    0.10    0.15
   1  12 -10    1.30    0.33
  -1 -12  10    1.36    0.36
   1 -12 -10    1.69    0.41
  -1  12  10    1.62    0.33
   1  12 -10    1.16    0.28
  -1 -12  10    1.10    0.33
  -1  12  10    1.41    0.36
  -1 -12   9    1.45    0.39
   1  12  -9    1.12    0.32
  -1  12   9    0.78    0.34
   1 -12  -9    1.61    0.37
  -1  12   9    1.34    0.30
  -1 -12   9    1.44    0.34
  -1  12   9    1.90    0.39
   1  12  -9    2.04    0.41
  -1  12   8    0.29    0.24
   1  12  -8    0.00    0.18
  -1 -12   8   -0.16    0.21
  -1  12   8   -0.01    0.13
   1 -12  -8    0.00    0.16
  -1 -12   8   -0.12    0.16
  -1  12   8    0.19    0.15
   1  12  -8    0.10    0.14
  -1 -12   7    1.06    0.33
   1  12  -7    1.20    0.31
  -1  12   7    1.58    0.39
   1 -12  -7    1.08    0.35
  -1  12   7    1.51    0.30
  -1 -12   7    1.51    0.33
   1  12  -7    1.57    0.33
  -1  12   7    1.68    0.37
  -1  12   6    2.50    0.47
  -1 -12   6    2.11    0.43
   1  12  -6    2.95    0.48
   1 -12  -6    2.75    0.46
  -1 -12   6    3.45    0.48
   1  12  -6    2.77    0.43
  -1  12   6    2.23    0.41
   1  12  -5    4.86    0.60
  -1 -12   5    4.42    0.64
  -1  12   5    4.71    0.61
  -1 -12   5    5.57    0.59
   1 -12  -5    4.83    0.61
  -1  12   5    4.67    0.57
   1  12  -5    5.51    0.61
  -1  12   4    0.52    0.24
   1  12  -4    0.43    0.22
   1 -12  -4    0.35    0.23
   1  12  -4    0.95    0.29
  -1 -12   4    0.50    0.22
  -1  12   4    0.40    0.18
   1  12  -3    3.30    0.50
  -1  12   3    4.09    0.58
  -1 -12   3    3.94    0.51
   1 -12  -3    4.53    0.56
  -1  12   3    4.07    0.51
   1  12  -3    4.11    0.52
   1  12  -2    1.57    0.37
  -1  12   2    2.22    0.44
  -1 -12   2    2.19    0.41
   1 -12  -2    1.99    0.37
   1  12  -2    1.99    0.36
  -1  12   2    2.04    0.38
   1  12  -1   10.22    0.87
  -1  12   1    9.51    0.86
  -1 -12   1   10.59    0.83
   1 -12  -1    9.16    0.78
  -1  12   1    9.33    0.75
   1  12  -1   10.43    0.85
   1  12   0   -0.22    0.21
  -1  12   0    0.02    0.16
  -1 -12   0   -0.03    0.17
   1 -12   0    0.27    0.19
  -1  12   0   -0.10    0.13
   1  12   0    0.16    0.22
   1  12   1   10.58    0.88
  -1  12  -1    9.64    0.85
  -1 -12  -1    9.85    0.81
   1 -12   1    9.33    0.78
  -1  12  -1    9.01    0.71
   1  12   1   10.16    0.84
  -1  12  -2    2.33    0.45
   1 -12   2    1.69    0.43
  -1 -12  -2    1.24    0.33
  -1  12  -2    1.11    0.27
   1 -12   2    1.02    0.31
   1  12   2    1.94    0.38
   1 -12   3    0.68    0.33
  -1  12  -3    0.31    0.25
  -1 -12  -3    0.05    0.23
   1  12   3   -0.10    0.18
   1 -12   3    0.37    0.24
  -1  12  -3   -0.13    0.16
  -1  12  -4    1.42    0.33
   1 -12   4    1.35    0.37
  -1 -12  -4    1.58    0.36
   1  12   4    1.88    0.39
   1 -12   4    1.73    0.38
  -1  12  -4    1.38    0.28
   1 -12   5    0.67    0.30
  -1  12  -5    0.80    0.29
  -1 -12  -5    0.40    0.22
   1 -12   5    0.52    0.27
   1  12   5    0.72    0.29
  -1  12  -5    0.27    0.16
   1 -12   6   -0.15    0.24
  -1  12  -6    0.22    0.21
  -1 -12  -6   -0.19    0.19
  -1  12  -6   -0.22    0.18
   1  12   6   -0.08    0.18
   1 -12   6    0.19    0.17
  -1  12  -7    1.39    0.37
   1 -12   7    1.21    0.34
  -1 -12  -7    1.31    0.34
   1  12   7    1.53    0.38
   1 -12   7    1.61    0.34
  -1  12  -8    0.60    0.26
   1 -12   8    0.33    0.32
  -1 -12  -8    0.18    0.13
  -1 -12  -8    0.01    0.19
   1 -12   8    0.16    0.16
   1  12   8    0.22    0.24
  -1  12  -9    1.51    0.38
  -1 -12  -9    2.04    0.41
   1  12   9    0.91    0.32
   1 -12   9    1.56    0.35
  -1  12 -10   -0.23    0.21
   1 -12  10   -0.47    0.25
  -1 -12 -10    0.04    0.16
   1  12  10   -0.29    0.19
   1 -12  10   -0.05    0.19
  -1  12 -11    0.18    0.20
   1 -12  11    0.41    0.28
  -1 -12 -11   -0.31    0.20
   1  12  11    0.23    0.21
   1 -12  12    0.21    0.29
  -1  12 -12    0.04    0.15
  -1 -12 -12    0.39    0.27
   1  12  12    0.35    0.22
  -1  12 -13    0.29    0.19
   1 -12  13    0.27    0.23
  -1 -12 -13    0.79    0.34
  -1  12 -13    0.44    0.31
   1  12  13    0.50    0.24
   1 -12  14    0.92    0.36
  -1  12 -14    0.42    0.23
  -1 -12 -14    0.31    0.27
   1  12  14    0.43    0.29
  -1  12 -14    0.22    0.18
  -1  12 -15   -0.08    0.17
   1 -12  15    0.40    0.32
  -1 -12 -15    0.12    0.20
   1  12  15    0.34    0.32
  -1  12 -15    0.12    0.17
  -1  12 -16    0.32    0.16
   1 -12  16   -0.10    0.26
  -1 -12 -16    0.61    0.33
   1  12  16    0.74    0.37
  -1  12 -16    0.89    0.35
   1 -12  17    0.86    0.37
  -1 -12 -17    0.98    0.38
  -1  12 -17    0.19    0.21
   1  12  17    1.17    0.43
   1 -12  18   -0.17    0.27
  -1  12 -18    0.53    0.32
  -1 -13  18    0.36    0.23
  -1 -13  17    0.87    0.30
  -1 -13  16    0.18    0.23
  -1 -13  16   -0.27    0.22
  -1 -13  15    1.62    0.46
   1 -13 -15    1.33    0.43
  -1  13  15    1.56    0.44
   1  13 -15    1.52    0.43
  -1 -13  15    1.26    0.32
   1 -13 -14    0.08    0.20
  -1 -13  14   -0.19    0.23
  -1  13  14    0.07    0.18
  -1 -13  13   -0.01    0.20
   1  13 -13   -0.14    0.16
   1 -13 -13   -0.15    0.22
  -1 -13  13   -0.01    0.19
  -1  13  13   -0.04    0.19
  -1 -13  12    0.35    0.30
   1  13 -12    0.41    0.23
   1 -13 -12    0.07    0.17
  -1  13  12    0.26    0.24
  -1 -13  12    0.28    0.21
   1  13 -11    0.12    0.21
  -1 -13  11    0.13    0.23
   1 -13 -11    0.24    0.20
   1  13 -11   -0.13    0.16
  -1  13  11    0.16    0.16
  -1 -13  11    0.52    0.23
  -1 -13  10    0.69    0.34
   1  13 -10    0.15    0.19
   1 -13 -10   -0.24    0.22
  -1 -13  10    0.28    0.21
  -1  13  10    0.19    0.19
   1  13 -10    0.32    0.17
   1  13  -9    0.29    0.18
  -1 -13   9    0.22    0.22
   1 -13  -9    0.20    0.19
   1  13  -9    0.13    0.15
  -1  13   9    0.19    0.17
  -1 -13   9    0.06    0.21
  -1 -13   8   -0.37    0.32
   1  13  -8    0.12    0.21
  -1  13   8   -0.09    0.21
   1 -13  -8    0.17    0.26
   1  13  -8   -0.09    0.17
  -1  13   8   -0.24    0.20
  -1 -13   8    0.05    0.18
  -1  13   7    1.67    0.44
   1  13  -7    1.70    0.38
  -1 -13   7    2.19    0.52
   1 -13  -7    1.73    0.42
  -1  13   7    1.81    0.40
  -1 -13   7    1.62    0.37
   1  13  -7    2.53    0.44
  -1  13   6    0.15    0.23
   1  13  -6   -0.14    0.17
  -1 -13   6   -0.27    0.25
   1 -13  -6    0.30    0.22
  -1  13   6    0.36    0.23
   1  13  -6    0.21    0.17
  -1 -13   6   -0.25    0.17
  -1  13   5    0.40    0.26
   1  13  -5    1.19    0.36
  -1 -13   5    1.48    0.41
   1 -13  -5    0.45    0.27
  -1 -13   5    0.45    0.25
   1  13  -5    0.94    0.31
  -1  13   5    0.19    0.20
  -1 -13   4    5.12    0.72
   1  13  -4    4.71    0.62
  -1  13   4    4.34    0.66
  -1 -13   4    4.13    0.57
   1 -13  -4    4.44    0.59
   1  13  -4    4.13    0.54
  -1  13   4    3.95    0.54
  -1  13   3    0.35    0.24
   1  13  -3    0.13    0.23
  -1 -13   3   -0.08    0.17
   1 -13  -3   -0.13    0.21
   1  13  -3    0.18    0.16
  -1  13   3    0.14    0.19
   1  13  -2    0.03    0.17
  -1 -13   2    0.15    0.18
   1 -13  -2   -0.14    0.17
   1  13  -2   -0.11    0.20
  -1  13   2    0.23    0.20
  -1  13   1    0.25    0.18
   1  13  -1    0.61    0.28
  -1 -13   1    0.22    0.17
   1 -13  -1    0.50    0.24
  -1  13   1    0.77    0.25
   1  13  -1    0.00    0.14
   1  13   0    1.04    0.33
  -1  13   0    1.07    0.30
  -1 -13   0    1.58    0.36
   1 -13   0    0.97    0.30
  -1  13   0    1.36    0.32
   1  13   0    1.31    0.33
  -1  13  -1    4.49    0.64
   1 -13   1    4.46    0.65
  -1 -13  -1    4.28    0.56
   1 -13   1    4.41    0.58
  -1  13  -1    3.49    0.48
   1  13   1    3.49    0.52
   1 -13   2   -0.23    0.27
  -1  13  -2    0.36    0.27
  -1 -13  -2    0.34    0.24
  -1  13  -2    0.34    0.17
   1  13   2   -0.05    0.19
   1 -13   2    0.05    0.16
  -1  13  -3    3.77    0.58
   1 -13   3    4.45    0.64
  -1 -13  -3    3.85    0.55
   1 -13   3    4.34    0.57
  -1  13  -3    3.78    0.48
   1  13   3    4.44    0.61
  -1  13  -4    1.11    0.35
   1 -13   4    1.41    0.44
  -1 -13  -4    1.68    0.37
   1  13   4    1.08    0.31
   1 -13   4    1.62    0.37
  -1  13  -5   -0.06    0.16
  -1 -13  -5   -0.03    0.21
   1 -13   5   -0.01    0.18
   1  13   5   -0.27    0.22
  -1  13  -6    0.40    0.22
   1 -13   6    1.10    0.38
  -1 -13  -6    1.42    0.34
   1  13   6    0.91    0.32
   1 -13   6    0.78    0.28
   1 -13   7   -0.20    0.26
  -1  13  -7    0.14    0.18
  -1 -13  -7    0.29    0.21
   1 -13   7    0.36    0.21
   1  13   7   -0.15    0.27
  -1  13  -8   -0.07    0.17
   1 -13   8   -0.10    0.28
  -1 -13  -8    0.44    0.22
   1 -13   8   -0.14    0.20
   1  13   8    0.37    0.28
  -1  13  -9    0.15    0.18
   1 -13   9    0.65    0.36
  -1 -13  -9    0.58    0.25
   1  13   9    0.28    0.24
   1 -13   9    0.24    0.22
   1 -13  10    2.34    0.49
  -1  13 -10    2.11    0.44
  -1 -13 -10    3.16    0.53
   1  13  10    3.06    0.53
   1 -13  10    3.56    0.55
  -1  13 -11    1.08    0.31
   1 -13  11    1.02    0.40
  -1 -13 -11    0.92    0.33
   1 -13  11    0.94    0.31
   1  13  11    0.64    0.32
   1 -13  12    0.19    0.32
  -1  13 -12    0.42    0.27
  -1 -13 -12    0.91    0.31
   1 -13  12    0.68    0.22
   1  13  12    0.40    0.23
   1 -13  13    0.23    0.32
  -1  13 -13    0.02    0.15
   1 -13  13    0.04    0.17
   1  13  13    0.65    0.29
  -1  13 -14    0.13    0.16
   1 -13  14    0.55    0.30
  -1 -13 -14    0.25    0.26
   1  13  14    0.21    0.29
   1 -13  15   -0.32    0.27
  -1  13 -15    0.08    0.20
   1  13  15   -0.12    0.30
  -1 -14  15   -0.22    0.22
  -1 -14  14   -0.12    0.21
  -1  14  14    0.16    0.21
  -1 -14  13    0.27    0.22
  -1  14  13    0.37    0.23
   1  14 -12    0.52    0.23
  -1 -14  12    0.96    0.35
  -1  14  12    0.10    0.23
  -1 -14  12    0.85    0.32
  -1 -14  11    0.11    0.23
   1  14 -11    0.16    0.17
   1 -14 -11    0.16    0.28
  -1 -14  11    0.13    0.25
  -1  14  11   -0.10    0.22
   1  14 -10   -0.53    0.31
  -1 -14  10    0.44    0.25
   1 -14 -10   -0.22    0.25
  -1 -14  10    0.60    0.29
  -1  14  10   -0.16    0.24
  -1 -14   9    0.23    0.26
   1  14  -9    0.47    0.26
   1 -14  -9    0.41    0.26
  -1 -14   9    0.65    0.30
  -1  14   9   -0.03    0.20
  -1 -14   8    1.29    0.42
   1  14  -8    0.51    0.28
   1 -14  -8    1.51    0.41
  -1 -14   8    1.39    0.35
  -1  14   8    1.65    0.41
   1  14  -8    0.93    0.31
  -1  14   7    0.28    0.25
  -1 -14   7   -0.14    0.26
   1  14  -7    0.25    0.21
   1 -14  -7   -0.23    0.20
  -1 -14   7   -0.05    0.21
  -1  14   7    0.30    0.22
   1  14  -7   -0.15    0.19
   1  14  -6   -0.14    0.19
  -1  14   6    0.01    0.19
  -1 -14   6    0.15    0.33
   1 -14  -6   -0.54    0.29
  -1 -14   6    0.30    0.23
  -1  14   6    0.12    0.17
   1  14  -6    0.12    0.16
  -1  14   5    0.51    0.27
   1  14  -5    0.24    0.22
  -1 -14   5    0.48    0.28
  -1 -14   5   -0.11    0.19
   1 -14  -5   -0.21    0.21
   1  14  -5    0.04    0.18
  -1  14   5    0.07    0.19
   1  14  -4    0.48    0.28
  -1  14   4    0.04    0.21
  -1 -14   4    0.49    0.33
  -1 -14   4    0.37    0.26
   1 -14  -4    0.23    0.20
   1  14  -4    0.08    0.16
  -1  14   4   -0.16    0.19
   1  14  -3    0.10    0.20
  -1  14   3    0.22    0.20
  -1 -14   3    0.18    0.25
  -1 -14   3    0.11    0.20
   1 -14  -3    0.39    0.26
   1  14  -3    0.17    0.17
  -1  14   3    0.47    0.28
  -1  14   2    0.76    0.29
   1  14  -2    0.64    0.30
   1 -14  -2    0.55    0.27
  -1 -14   2    0.86    0.29
  -1  14   2    0.49    0.21
   1  14  -2    0.62    0.28
  -1  14   1    2.87    0.50
  -1 -14   1    2.66    0.47
   1 -14  -1    4.06    0.58
  -1  14   1    2.99    0.48
   1  14  -1    2.86    0.49
   1 -14   0    1.60    0.45
  -1  14   0    1.85    0.46
   1 -14   0    2.49    0.47
  -1 -14   0    2.26    0.47
   1  14   0    1.71    0.41
  -1  14   0    1.83    0.40
   1 -14   1    3.14    0.62
  -1  14  -1    3.52    0.59
   1 -14   1    3.78    0.56
  -1 -14  -1    3.72    0.55
   1  14   1    2.39    0.48
  -1  14  -2    2.30    0.51
   1 -14   2    3.05    0.59
  -1 -14  -2    2.80    0.47
   1 -14   2    2.16    0.43
   1  14   2    1.78    0.42
  -1  14  -3    0.65    0.29
   1 -14   3    0.40    0.29
   1 -14   3    0.36    0.31
  -1 -14  -3    0.69    0.30
   1  14   3    0.00    0.18
  -1  14  -4    0.00    0.17
   1 -14   4   -0.27    0.24
  -1 -14  -4    0.12    0.24
   1  14   4    0.06    0.19
   1 -14   4    0.54    0.30
  -1  14  -5    0.41    0.31
   1 -14   5    1.34    0.44
  -1 -14  -5    1.05    0.31
   1 -14   5    1.05    0.32
   1  14   5    1.19    0.37
  -1  14  -6    0.41    0.23
   1 -14   6    0.65    0.36
  -1 -14  -6    0.08    0.21
   1  14   6    0.59    0.29
   1 -14   6   -0.16    0.21
   1 -14   7    0.54    0.36
  -1  14  -7   -0.20    0.22
  -1 -14  -7    0.23    0.22
   1 -14   7   -0.18    0.24
   1  14   7    0.12    0.25
   1 -14   8    0.14    0.29
  -1  14  -8   -0.04    0.19
  -1 -14  -8    0.53    0.24
   1  14   8    0.35    0.27
   1 -14   8    0.44    0.26
  -1  14  -9    2.04    0.46
   1 -14   9    2.12    0.52
  -1 -14  -9    2.56    0.50
   1  14   9    2.42    0.51
   1 -14   9    1.82    0.41
  -1  14 -10    0.26    0.18
   1 -14  10    0.99    0.41
  -1 -14 -10    0.55    0.25
   1 -14  10    0.25    0.21
   1  14  10    0.65    0.34
  -1  14 -11   -0.09    0.19
   1 -14  11    0.41    0.35
  -1 -14 -11    0.54    0.28
   1  14  11    0.01    0.23
   1 -14  11   -0.10    0.19
  -1  14 -12    0.40    0.22
   1 -14  12    0.36    0.28
   1  14  12   -0.07    0.21
  -1  14 -13    1.99    0.45
   1 -14  13    2.54    0.51
  -1  14 -14    1.14    0.35
   1  15 -11    0.32    0.23
  -1  15  11    0.43    0.32
  -1 -15  11    0.23    0.21
   1  15 -10    0.32    0.26
  -1 -15  10    0.02    0.16
  -1  15  10    0.07    0.18
   1  15  -9   -0.03    0.17
  -1 -15   9   -0.23    0.17
  -1  15   9   -0.20    0.22
   1  15  -8    0.48    0.28
  -1 -15   8    0.55    0.25
  -1  15   8    0.10    0.20
   1  15  -7    0.76    0.33
  -1 -15   7    0.06    0.15
  -1  15   7    0.63    0.28
   1  15  -6   -0.23    0.22
  -1 -15   6   -0.31    0.22
  -1  15   6    0.40    0.25
  -1 -15   5    0.00    0.27
   1  15  -5    0.24    0.18
  -1  15   5    0.08    0.20
  -1 -15   5    0.22    0.26
  -1  15   5   -0.34    0.22
   1  15  -5    0.00    0.20
  -1 -15   4    0.11    0.30
  -1  15   4    0.22    0.29
  -1 -15   4   -0.40    0.24
   1 -15  -4    0.13    0.23
   1  15  -4   -0.27    0.21
  -1  15   4   -0.19    0.24
  -1  15   3    0.39    0.27
  -1 -15   3    0.34    0.28
   1 -15  -3   -0.28    0.20
  -1 -15   3    0.24    0.24
   1  15  -3    0.29    0.22
  -1 -15   2   -0.75    0.37
  -1  15   2   -0.70    0.32
  -1 -15   2    0.29    0.24
   1 -15  -2    0.21    0.22
   1  15  -2   -0.15    0.19
  -1  15   1   -0.21    0.26
  -1 -15   1    0.09    0.19
   1  15  -1    0.00    0.16
  -1  15   0    0.05    0.20
   1 -15   0    0.30    0.27
   1 -15   0    0.41    0.25
  -1 -15   0    0.12    0.25
   1  15   0    0.51    0.30
   1 -15   1    0.55    0.33
  -1  15  -1    1.13    0.38
   1 -15   1    0.36    0.27
  -1 -15  -1    0.59    0.31
   1  15   1   -0.17    0.23
   1 -15   2    1.20    0.42
  -1  15  -2    0.89    0.38
  -1 -15  -2    0.49    0.30
   1 -15   2    0.41    0.23
   1  15   2    0.20    0.23
   1 -15   3    0.55    0.37
  -1  15  -3   -0.20    0.27
   1 -15   3    0.62    0.33
  -1 -15  -3    0.09    0.21
   1  15   3    0.26    0.17
   1 -15   4    0.18    0.31
  -1  15  -4   -0.01    0.25
  -1 -15  -4    0.38    0.26
   1 -15   4    0.38    0.28
   1  15   4   -0.09    0.17
  -1  15  -5    0.29    0.22
   1 -15   5    0.05    0.32
  -1 -15  -5    0.07    0.25
   1 -15   5    0.26    0.22
   1  15   5    0.24    0.24
  -1  15  -6    0.88    0.37
  -1 -15  -6    1.09    0.38
   1  15   6    0.80    0.31
   1 -15   6    1.19    0.37
  -1  15  -7   -0.02    0.22
   1  15   7    0.45    0.30
  -1  15  -8    1.43    0.45
   1  15   8    1.01    0.38
  -1  15  -9   -0.11    0.21
   1  15   9    0.28    0.23
  -1  15 -10   -0.03    0.16
  -1  15 -11    0.07    0.27
  -1  15 -12   -0.15    0.20
  -1  16   8    0.19    0.25
   1  16  -1    3.70    0.61
   1  16   0    0.09    0.21
   1  16   1    2.80    0.52
   1  16   2   -0.31    0.24
   1  16   3    0.29    0.27
   1  16   4    0.23    0.25
   1  16   5   -0.22    0.23
  -2   0  29   -0.36    0.24
  -2   0  28    0.10    0.29
  -2   0  28   -0.03    0.20
   2   0 -28    0.30    0.23
  -2   0  27   -0.17    0.37
  -2   0  27   -0.19    0.26
   2   0 -27   -0.20    0.23
  -2   0  26    0.54    0.36
  -2   0  26    0.96    0.33
   2   0 -26   -0.18    0.21
  -2   0  25    0.39    0.29
  -2   0  25   -0.13    0.22
   2   0 -25    0.41    0.28
  -2   0  24    1.02    0.35
  -2   0  24    0.61    0.27
   2   0 -24    0.90    0.30
  -2   0  23   -0.13    0.27
  -2   0  23   -0.05    0.14
   2   0 -23    0.02    0.16
  -2   0  22    0.40    0.31
  -2   0  22    0.78    0.28
   2   0 -22    0.31    0.21
  -2   0  21   -0.19    0.23
  -2   0  21    0.06    0.14
   2   0 -21   -0.28    0.24
  -2   0  20    7.22    0.69
  -2   0  20    5.85    0.59
   2   0 -20    6.73    0.65
  -2   0  19   -0.02    0.20
  -2   0  19    0.40    0.25
   2   0 -19    0.28    0.21
  -2   0  18    2.93    0.43
  -2   0  18    3.07    0.42
   2   0 -18    3.46    0.47
  -2   0  17    0.18    0.21
  -2   0  17    0.19    0.16
   2   0 -17    0.39    0.23
  -2   0  16   10.14    0.71
  -2   0  16    9.45    0.66
   2   0 -16    9.15    0.68
  -2   0  15    0.23    0.21
  -2   0  15    0.31    0.19
   2   0 -15   -0.01    0.12
   2   0 -15   -0.15    0.16
  -2   0  14    1.50    0.28
  -2   0  14    1.20    0.25
   2   0 -14    1.14    0.26
   2   0 -14    1.14    0.25
  -2   0  13    0.19    0.16
  -2   0  13    0.11    0.11
   2   0 -13   -0.06    0.16
   2   0 -13   -0.08    0.15
  -2   0  12    1.37    0.25
  -2   0  12    1.07    0.20
   2   0 -12    1.27    0.23
   2   0 -12    1.23    0.25
   2   0 -11    0.26    0.17
  -2   0  11    0.05    0.12
  -2   0  11   -0.01    0.11
   2   0 -11    0.16    0.15
   2   0 -10   84.67    1.17
  -2   0  10   85.31    1.62
  -2   0  10   86.14    1.52
   2   0 -10   89.54    1.64
   2   0 -10   84.88    1.58
   2   0  -9    0.66    0.17
   2   0  -9    0.16    0.07
  -2   0   9    0.21    0.16
  -2   0   9    0.19    0.13
   2   0  -9    0.27    0.13
   2   0  -9    0.47    0.18
   2   0  -8   20.81    0.48
  -2   0   8   20.26    0.73
   2   0  -8   20.76    0.53
  -2   0   8   20.23    0.53
   2   0  -8   21.59    0.75
   2   0  -8   20.47    0.70
   2   0  -7   -0.04    0.05
   2   0  -7    0.06    0.13
  -2   0   7   -0.08    0.11
  -2   0   7    0.00    0.06
   2   0  -7    0.01    0.06
   2   0  -7    0.11    0.11
  -2   0   6   12.95    0.24
   2   0  -6   12.89    0.29
  -2   0   6   13.26    0.53
   2   0  -6   13.32    0.34
  -2   0   6   12.14    0.33
   2   0  -6   12.82    0.52
   2   0  -6   13.36    0.50
  -2   0   5   -0.01    0.04
   2   0  -5    0.02    0.11
  -2   0   5   -0.05    0.10
  -2   0   5    0.06    0.05
   2   0  -5    0.00    0.05
   2   0  -5    0.05    0.08
  -2   0   4    9.10    0.39
   2   0  -4    8.63    0.39
   2   0  -4    8.77    0.20
  -2   0   4    8.58    0.20
   2   0  -4    9.10    0.41
   2   0  -4    7.87    0.32
   2   0  -3    0.19    0.12
  -2   0   3    0.16    0.09
  -2   0   3    0.18    0.09
   2   0  -3   -0.07    0.10
  -2   0   3    0.23    0.10
   2   0  -3    0.26    0.08
  -2   0   2   89.70    1.10
   2   0  -2   87.79    1.10
  -2   0   2   92.15    1.14
   2   0  -2   85.38    1.11
  -2   0   2   91.25    1.06
   2   0  -2   86.71    0.76
  -2   0   1    0.79    0.14
   2   0  -1    0.84    0.14
   2   0  -1    0.78    0.14
  -2   0   1    0.97    0.15
  -2   0   1    0.38    0.12
  -2   0   1    0.23    0.09
   2   0  -1    0.24    0.11
   2   0   0  944.50    3.47
  -2   0   0  954.76    3.44
  -2   0   0  951.65    3.30
   2   0   0  964.42    3.35
  -2   0   0  985.97    3.32
   2   0   0  939.61    3.27
  -2   0   0 1000.00    3.05
   2   0   0  922.93    2.94
   2   0   1    0.08    0.08
  -2   0  -1   -0.08    0.07
  -2   0  -1    0.37    0.14
   2   0   1    0.19    0.09
  -2   0  -1    0.17    0.07
   2   0   1    0.09    0.08
   2   0   1    0.16    0.06
  -2   0  -1    0.09    0.06
   2   0   2  169.45    1.52
  -2   0  -2  169.18    1.49
  -2   0  -2  172.44    1.49
   2   0   2  164.86    1.47
   2   0   2  163.69    1.19
  -2   0  -2  166.66    1.20
  -2   0  -3   -0.07    0.08
   2   0   3    0.12    0.10
  -2   0  -3    0.07    0.07
   2   0   3   -0.06    0.09
   2   0   3    0.03    0.06
  -2   0  -4   12.47    0.44
   2   0   4   12.68    0.45
   2   0   4   11.42    0.44
   2   0   4   12.96    0.45
  -2   0  -4   12.74    0.35
  -2   0  -5   -0.01    0.09
   2   0   5   -0.04    0.10
  -2   0  -5   -0.10    0.07
  -2   0  -6    7.24    0.38
   2   0   6    6.22    0.37
  -2   0  -6    6.84    0.33
  -2   0  -7   -0.21    0.12
   2   0   7    0.08    0.13
  -2   0  -7   -0.12    0.10
  -2   0  -8   40.38    0.95
   2   0   8   39.10    1.00
  -2   0  -8   39.54    0.91
  -2   0  -9   -0.06    0.12
   2   0   9    0.15    0.13
  -2   0  -9    0.27    0.14
  -2   0 -10   22.01    0.77
   2   0  10   22.62    0.83
  -2   0 -10   22.06    0.77
  -2   0 -11    0.08    0.12
   2   0  11    0.08    0.12
  -2   0 -11    0.09    0.10
  -2   0 -12   -0.01    0.12
   2   0  12   -0.01    0.11
  -2   0 -12    0.09    0.12
  -2   0 -13    0.32    0.26
   2   0  13    0.25    0.32
  -2   0 -13    0.31    0.23
  -2   0 -14   55.20    1.43
   2   0  14   53.20    1.48
  -2   0 -14   51.73    1.43
  -2   0 -15    0.05    0.16
   2   0  15    0.31    0.18
  -2   0 -15    0.11    0.17
  -2   0 -16   11.33    0.71
   2   0  16   11.97    0.75
  -2   0 -16   12.16    0.76
   2   0  17    0.30    0.21
  -2   0 -17    0.03    0.14
   2   0  18    0.16    0.16
  -2   0 -18    0.16    0.16
   2   0  19    0.06    0.23
  -2   0 -19   -0.03    0.14
   2   0  20   10.55    0.81
  -2   0 -20   11.03    0.82
   2   0  21    0.25    0.23
  -2   0 -21   -0.12    0.16
   2   0  22    1.47    0.36
  -2   0 -22    1.35    0.32
   2   0  23    0.04    0.16
  -2   0 -23   -0.12    0.14
   2   0  24    0.03    0.16
  -2   0 -24   -0.52    0.28
   2   0  25   -0.29    0.24
  -2   0 -25   -0.04    0.19
   2   0  26   -0.17    0.20
  -2   0 -26   -0.19    0.20
   2   0  27    0.07    0.22
  -2   0 -27   -0.09    0.23
   2   0  28    3.08    0.61
   2   0  28    2.73    0.55
  -2   0 -28    2.58    0.53
   2   0  29    0.46    0.35
  -2  -1  29   -0.22    0.25
  -2  -1  28    0.41    0.29
  -2   1  28   -0.19    0.28
  -2   1  28    0.58    0.29
  -2  -1  28    0.72    0.29
   2  -1 -28    0.35    0.20
   2   1 -28   -0.01    0.20
  -2   1  27    0.45    0.32
  -2  -1  27   -0.42    0.32
  -2  -1  27    0.16    0.19
  -2   1  27    0.17    0.20
   2  -1 -27    0.54    0.29
   2   1 -27    0.14    0.20
  -2  -1  26    0.86    0.37
  -2   1  26    0.02    0.28
  -2   1  26    0.22    0.23
  -2  -1  26    0.30    0.22
   2   1 -26    0.26    0.19
   2  -1 -26   -0.23    0.30
  -2   1  25   -0.43    0.31
  -2  -1  25   -0.20    0.27
  -2   1  25   -0.03    0.19
  -2  -1  25    0.03    0.16
   2   1 -25   -0.30    0.23
   2  -1 -25   -0.22    0.22
  -2  -1  24   -0.13    0.30
  -2   1  24   -0.25    0.32
  -2  -1  24    0.02    0.16
  -2   1  24    0.11    0.22
   2  -1 -24   -0.99    0.31
   2   1 -24   -0.24    0.23
  -2   1  23    0.68    0.33
  -2  -1  23    0.47    0.28
  -2  -1  23    0.59    0.27
  -2   1  23    0.46    0.23
   2   1 -23    0.57    0.26
   2  -1 -23    0.51    0.28
  -2  -1  22    1.35    0.39
  -2   1  22    1.26    0.38
  -2  -1  22    1.09    0.30
  -2   1  22    0.76    0.28
   2   1 -22    1.48    0.35
   2  -1 -22    1.13    0.31
  -2   1  21    0.95    0.36
  -2  -1  21    0.35    0.23
  -2  -1  21   -0.14    0.18
  -2   1  21    0.31    0.22
   2  -1 -21    0.50    0.25
   2   1 -21    0.47    0.22
  -2  -1  20    2.77    0.44
  -2   1  20    3.02    0.47
  -2  -1  20    2.81    0.41
  -2   1  20    3.01    0.46
   2   1 -20    2.26    0.39
   2  -1 -20    1.98    0.37
  -2  -1  19    2.29    0.41
  -2   1  19    2.08    0.40
  -2  -1  19    1.62    0.30
  -2   1  19    1.59    0.34
   2   1 -19    1.13    0.30
   2  -1 -19    1.61    0.35
  -2   1  18    0.33    0.19
  -2  -1  18    0.65    0.26
  -2   1  18    0.77    0.25
  -2  -1  18    0.72    0.21
   2   1 -18    0.47    0.22
   2  -1 -18    0.49    0.22
  -2  -1  17    3.71    0.46
  -2   1  17    3.92    0.49
  -2   1  17    4.32    0.47
  -2  -1  17    3.74    0.41
   2   1 -17    3.95    0.48
   2  -1 -17    3.10    0.42
  -2  -1  16    4.13    0.50
  -2   1  16    4.73    0.52
  -2  -1  16    4.60    0.45
  -2   1  16    4.59    0.47
   2   1 -16    3.85    0.45
   2  -1 -16    4.34    0.50
  -2   1  15    0.35    0.21
  -2  -1  15    0.50    0.24
   2  -1 -15    0.62    0.18
  -2   1  15    0.48    0.18
  -2  -1  15    0.54    0.20
   2  -1 -15    0.71    0.27
   2   1 -15    0.58    0.24
   2  -1 -15    0.61    0.22
  -2  -1  14   28.24    1.09
  -2   1  14   27.80    1.08
  -2  -1  14   27.20    0.99
  -2   1  14   28.10    1.06
   2  -1 -14   28.26    0.90
   2  -1 -14   25.97    1.03
   2   1 -14   26.40    1.05
   2  -1 -14   27.28    1.08
   2   1 -14   26.44    1.06
  -2  -1  13    5.33    0.49
  -2   1  13    4.24    0.45
   2  -1 -13    4.89    0.38
  -2   1  13    4.74    0.45
  -2  -1  13    4.81    0.41
   2  -1 -13    3.86    0.40
   2  -1 -13    4.90    0.47
   2   1 -13    4.26    0.46
   2   1 -13    4.35    0.45
   2  -1 -12    2.06    0.31
  -2   1  12    2.09    0.32
  -2  -1  12    3.01    0.35
  -2   1  12    2.28    0.30
   2  -1 -12    2.70    0.29
  -2  -1  12    2.54    0.30
   2   1 -12    2.50    0.31
   2   1 -12    2.51    0.32
   2  -1 -12    2.54    0.32
   2   1 -11    2.81    0.33
   2  -1 -11    2.63    0.32
  -2  -1  11    2.91    0.33
  -2   1  11    3.21    0.35
  -2   1  11    3.41    0.33
  -2  -1  11    3.10    0.31
   2  -1 -11    2.86    0.27
   2   1 -11    2.82    0.33
   2  -1 -11    2.71    0.32
  -2   1  10   13.08    0.64
  -2  -1  10   12.19    0.62
   2  -1 -10   12.91    0.51
  -2  -1  10   12.88    0.57
   2  -1 -10   12.78    0.63
   2   1 -10   12.77    0.64
   2  -1 -10   13.43    0.65
   2   1 -10   12.65    0.62
   2   1  -9    9.15    0.38
   2  -1  -9    6.74    0.24
  -2   1   9    8.62    0.51
  -2  -1   9    9.26    0.53
   2  -1  -9    9.19    0.40
  -2  -1   9    9.67    0.47
  -2  -1   9    9.04    0.38
   2   1  -9    9.31    0.53
   2   1  -9    9.05    0.51
   2  -1  -9    9.40    0.52
   2  -1  -8    1.22    0.21
   2   1  -8    0.97    0.12
   2  -1  -8    1.21    0.11
  -2   1   8    1.25    0.12
   2   1  -8    0.92    0.20
  -2  -1   8    1.12    0.19
  -2  -1   8    1.12    0.14
  -2   1   8    1.15    0.20
  -2   1   8    1.63    0.17
  -2  -1   8    1.16    0.16
  -2  -1   8    1.21    0.14
   2  -1  -8    1.37    0.17
   2   1  -8    0.84    0.17
   2  -1  -7    4.11    0.19
  -2  -1   7    3.84    0.22
  -2   1   7    4.00    0.20
   2   1  -7    3.87    0.22
  -2   1   7    3.88    0.33
  -2  -1   7    3.83    0.31
   2  -1  -7    3.93    0.24
  -2   1   7    4.18    0.24
  -2  -1   7    3.54    0.20
   2   1  -7    4.18    0.33
   2  -1  -7    3.97    0.32
   2   1  -7    3.80    0.31
  -2   1   6    3.75    0.20
   2  -1  -6    3.95    0.19
  -2  -1   6    3.90    0.19
   2   1  -6    3.87    0.20
  -2   1   6    4.01    0.31
  -2  -1   6    3.81    0.29
   2  -1  -6    3.89    0.22
  -2   1   6    3.74    0.22
  -2  -1   6    3.62    0.18
   2   1  -6    3.51    0.29
   2  -1  -6    3.82    0.30
   2   1  -6    3.99    0.29
  -2  -1   5    2.09    0.13
   2   1  -5    2.35    0.23
   2  -1  -5    2.11    0.23
   2  -1  -5    1.94    0.14
  -2   1   5    2.12    0.15
  -2   1   5    1.76    0.21
  -2  -1   5    1.96    0.21
   2  -1  -5    1.99    0.15
  -2  -1   5    2.27    0.12
  -2   1   5    2.14    0.15
   2   1  -5    2.15    0.20
  -2  -1   5    2.33    0.22
   2  -1  -4   37.71    0.61
  -2  -1   4   36.39    0.49
  -2   1   4   35.10    0.59
   2   1  -4   34.75    0.76
  -2   1   4   36.25    0.80
  -2  -1   4   35.45    0.75
  -2   1   4   36.18    0.55
   2  -1  -4   35.94    0.55
  -2  -1   4   37.84    0.72
   2  -1  -4   35.31    0.79
   2   1  -4   35.32    0.79
   2   1  -4   35.14    0.71
   2   1  -3    0.83    0.15
   2  -1  -3    1.18    0.17
  -2   1   3    1.17    0.12
  -2  -1   3    1.12    0.16
  -2   1   3    1.51    0.17
   2   1  -3    0.80    0.13
   2  -1  -3    1.35    0.17
  -2   1   3    0.98    0.14
  -2  -1   3    1.06    0.15
   2  -1  -3    1.10    0.10
   2   1  -3    1.27    0.17
  -2  -1   3    1.06    0.16
   2   1  -3    0.91    0.12
  -2  -1   3    1.03    0.12
  -2  -1   2    5.85    0.29
  -2   1   2    5.15    0.25
   2  -1  -2    5.11    0.30
  -2   1   2    5.60    0.30
   2   1  -2    5.50    0.27
  -2   1   2    5.46    0.29
  -2  -1   2    5.84    0.27
   2  -1  -2    5.39    0.30
   2  -1  -2    5.66    0.20
  -2  -1   2    5.89    0.24
   2   1  -2    5.60    0.30
  -2  -1   2    6.37    0.31
   2   1  -2    5.28    0.28
   2   1  -2    5.38    0.23
  -2   1   1   56.39    0.88
  -2   1   1   52.16    0.80
  -2   1   1   52.26    0.58
   2  -1  -1   52.74    0.57
   2  -1  -1   53.25    0.86
   2   1  -1   53.09    0.83
  -2  -1   1   53.75    0.84
   2   1  -1   51.89    0.75
   2  -1  -1   52.90    0.87
  -2   1   1   49.42    0.83
  -2  -1   1   52.74    0.75
  -2   1   1   56.51    0.87
  -2  -1   1   52.20    0.69
  -2  -1   1   55.33    0.87
   2   1  -1   50.43    0.83
  -2  -1   1   52.69    0.62
   2   1  -1   52.27    0.62
   2  -1   0  188.63    1.59
   2  -1   0  189.33    1.25
  -2   1   0  191.44    1.28
   2   1   0  188.65    1.53
  -2  -1   0  192.03    1.53
  -2  -1   0  189.11    1.63
  -2  -1   0  188.99    1.33
   2   1   0  190.77    1.36
   2  -1   0  196.35    1.64
  -2   1   0  185.02    1.59
  -2  -1   0  191.33    1.07
   2   1   0  186.47    1.32
   2  -1   0  184.62    1.56
  -2  -1   0  190.21    1.34
   2   1   0  192.52    1.06
  -2   1   0  199.89    1.64
  -2   1   0  194.79    1.15
   2   1   0  186.91    1.55
  -2  -1   0  189.12    1.10
  -2  -1   0  197.87    1.60
   2  -1   1   63.36    0.81
   2   1   1   61.29    0.87
  -2   1  -1   65.05    0.83
  -2  -1  -1   63.35    0.74
   2   1   1   63.47    0.76
   2  -1   1   63.90    0.95
   2   1   1   62.10    0.96
  -2   1  -1   63.42    0.84
  -2  -1  -1   62.35    0.95
   2   1   1   64.60    0.73
  -2  -1  -1   62.83    0.80
  -2  -1  -1   62.05    0.73
   2  -1   1   60.70    0.92
  -2   1  -1   66.21    0.95
   2   1   1   62.01    0.80
   2  -1   1   63.68    0.56
  -2  -1  -1   65.23    0.91
   2   1   1   61.14    0.88
   2  -1   2   83.93    1.03
  -2   1  -2   89.06    1.07
   2  -1   2   82.39    0.98
  -2  -1  -2   84.68    1.13
   2   1   2   88.08    1.18
   2   1   2   87.99    0.90
  -2   1  -2   84.46    0.97
   2   1   2   81.59    0.99
  -2  -1  -2   88.94    1.02
  -2  -1  -2   84.40    0.95
  -2   1  -2   89.74    1.13
   2  -1   2   81.55    1.10
   2   1   2   88.49    0.97
  -2  -1  -2   88.95    1.07
  -2   1  -2   82.46    0.69
   2   1   2   85.37    1.04
   2  -1   2   85.72    0.70
  -2   1  -3    2.78    0.22
   2  -1   3    3.00    0.21
   2   1   3    2.97    0.24
  -2  -1  -3    2.59    0.22
  -2   1  -3    2.89    0.20
  -2  -1  -3    2.73    0.21
   2   1   3    2.71    0.20
   2   1   3    3.16    0.21
   2  -1   3    3.23    0.25
  -2   1  -3    3.07    0.23
  -2  -1  -3    3.06    0.21
  -2   1  -3    2.90    0.16
   2  -1   3    2.81    0.15
   2  -1   3    2.79    0.12
   2   1   3    2.90    0.22
  -2   1  -4    4.23    0.25
  -2  -1  -4    4.18    0.28
   2  -1   4    4.05    0.25
  -2  -1  -4    4.38    0.27
   2  -1   4    3.76    0.27
   2   1   4    4.51    0.27
  -2  -1  -4    3.96    0.26
   2   1   4    4.10    0.27
   2   1   4    4.52    0.27
  -2   1  -4    3.71    0.21
   2  -1   4    4.21    0.21
   2  -1   5   76.75    1.08
  -2  -1  -5   76.15    1.20
  -2   1  -5   74.88    1.04
  -2  -1  -5   74.47    1.16
   2   1   5   73.13    1.15
   2  -1   5   75.12    1.19
   2  -1   5   77.86    1.01
  -2   1  -5   75.54    1.00
  -2   1  -6   31.44    0.71
  -2  -1  -6   31.65    0.81
   2  -1   6   31.51    0.74
  -2  -1  -6   30.03    0.79
   2  -1   6   29.76    0.80
   2   1   6   31.92    0.81
  -2   1  -6   30.64    0.70
   2  -1   6   32.45    0.72
  -2  -1  -7   66.77    1.22
  -2   1  -7   64.23    1.07
   2   1   7   65.29    1.21
   2  -1   7   64.50    1.22
  -2  -1  -7   65.46    1.22
  -2   1  -7   64.73    1.09
  -2  -1  -8    8.79    0.47
  -2   1  -8    7.95    0.41
  -2  -1  -8    8.19    0.46
   2   1   8    8.78    0.48
   2  -1   8    7.32    0.45
  -2   1  -8    7.82    0.42
  -2  -1  -9    0.20    0.14
  -2   1  -9    0.07    0.11
  -2  -1  -9    0.23    0.15
   2  -1   9    0.15    0.11
   2   1   9    0.10    0.13
  -2   1  -9    0.20    0.10
  -2  -1 -10    0.21    0.13
  -2   1 -10    0.28    0.14
   2  -1  10    0.20    0.17
   2   1  10    0.07    0.11
  -2   1 -10    0.27    0.12
  -2  -1 -11    6.51    0.46
  -2   1 -11    7.42    0.46
   2   1  11    7.45    0.51
   2  -1  11    6.93    0.49
  -2   1 -11    7.31    0.48
  -2  -1 -12    0.63    0.19
  -2   1 -12    1.03    0.21
   2  -1  12    1.00    0.24
   2   1  12    0.89    0.21
  -2   1 -12    0.71    0.16
  -2  -1 -12    0.66    0.20
  -2  -1 -13    1.28    0.26
  -2   1 -13    1.33    0.24
   2   1  13    1.83    0.30
   2  -1  13    1.27    0.28
  -2   1 -13    1.13    0.21
  -2  -1 -13    1.61    0.26
  -2  -1 -14    5.29    0.47
  -2   1 -14    4.70    0.43
   2   1  14    5.33    0.49
   2  -1  14    4.99    0.47
  -2   1 -14    4.56    0.44
  -2  -1 -14    4.84    0.45
  -2   1 -15    0.85    0.24
  -2  -1 -15    1.16    0.29
   2   1  15    0.80    0.24
   2  -1  15    1.24    0.28
  -2   1 -15    0.65    0.17
  -2  -1 -15    0.89    0.24
  -2  -1 -16    0.14    0.18
   2  -1  16    0.36    0.27
   2   1  16    0.26    0.23
  -2   1 -16    0.21    0.15
  -2  -1 -16    0.34    0.22
  -2  -1 -17   17.01    0.91
   2   1  17   17.23    0.94
   2  -1  17   15.82    0.91
  -2  -1 -17   15.96    0.90
  -2   1 -17   17.02    0.93
   2   1  18   16.95    0.97
   2  -1  18   16.62    0.96
  -2  -1 -18   15.46    0.92
  -2   1 -18   16.00    0.94
   2  -1  19    3.73    0.50
   2   1  19    2.47    0.41
  -2  -1 -19    2.76    0.45
  -2   1 -19    2.95    0.43
   2  -1  20    1.80    0.36
   2   1  20    1.42    0.35
  -2   1 -20    1.33    0.31
  -2  -1 -20    1.37    0.36
   2  -1  21    4.31    0.54
   2   1  21    4.34    0.56
  -2   1 -21    4.19    0.53
  -2  -1 -21    4.45    0.55
   2  -1  22    0.23    0.16
   2   1  22    0.08    0.17
  -2   1 -22    0.17    0.20
  -2  -1 -22    0.48    0.19
   2  -1  23    0.63    0.25
   2   1  23    0.57    0.23
  -2  -1 -23    0.41    0.20
  -2   1 -23    0.72    0.28
   2   1  24    0.72    0.24
   2  -1  24    0.56    0.30
  -2  -1 -24    0.68    0.29
  -2   1 -24    0.63    0.25
   2   1  25    0.18    0.21
   2  -1  25   -0.03    0.19
  -2   1 -25   -0.12    0.16
  -2  -1 -25    0.54    0.30
   2   1  26    0.19    0.26
   2   1  26    0.55    0.32
   2  -1  26    0.17    0.20
  -2   1 -26    0.31    0.26
  -2  -1 -26   -0.08    0.21
   2   1  27    0.03    0.34
   2  -1  27    0.08    0.21
   2   1  27   -0.09    0.20
  -2  -1 -27   -0.10    0.16
  -2   1 -27    0.05    0.19
   2   1  28    0.69    0.38
   2   1  28    0.41    0.29
   2  -1  28    0.18    0.18
  -2  -1 -28    0.35    0.26
  -2   1 -28    0.05    0.18
   2   1  29    0.50    0.33
  -2  -2  29    2.49    0.49
  -2  -2  28    0.60    0.34
  -2   2  28    0.99    0.43
  -2  -2  28    0.16    0.22
  -2   2  28    0.37    0.29
   2  -2 -28    0.50    0.28
   2   2 -28    0.06    0.20
  -2  -2  27    0.54    0.39
  -2   2  27    0.51    0.41
  -2  -2  27    0.02    0.27
  -2   2  27    0.28    0.23
   2  -2 -27    0.36    0.24
   2   2 -27    0.11    0.20
  -2   2  26    0.78    0.35
  -2  -2  26    0.53    0.33
  -2  -2  26    0.03    0.19
  -2   2  26   -0.07    0.16
   2   2 -26    0.17    0.17
   2  -2 -26    0.15    0.23
  -2   2  25    0.01    0.27
  -2  -2  25    0.24    0.24
  -2  -2  25    0.46    0.24
  -2   2  25    0.16    0.25
   2  -2 -25    0.25    0.24
   2   2 -25    0.38    0.25
  -2  -2  24    1.52    0.43
  -2   2  24    1.35    0.42
  -2  -2  24    1.07    0.31
  -2   2  24    1.46    0.37
   2  -2 -24    1.22    0.36
   2   2 -24    0.94    0.34
  -2  -2  23    1.68    0.41
  -2   2  23    2.13    0.48
  -2  -2  23    1.28    0.33
  -2   2  23    1.67    0.39
   2  -2 -23    1.08    0.32
   2   2 -23    1.14    0.32
  -2  -2  22    0.72    0.31
  -2   2  22    0.91    0.30
  -2  -2  22    0.67    0.24
  -2   2  22    0.92    0.33
   2   2 -22    0.63    0.26
   2  -2 -22    0.92    0.28
  -2   2  21    1.50    0.39
  -2  -2  21    1.64    0.38
  -2  -2  21    2.24    0.37
  -2   2  21    2.10    0.38
   2   2 -21    1.68    0.37
   2  -2 -21    1.38    0.35
  -2  -2  20    6.60    0.69
  -2   2  20    5.47    0.60
  -2  -2  20    6.38    0.60
  -2   2  20    5.46    0.59
   2  -2 -20    5.20    0.60
   2   2 -20    5.61    0.63
  -2  -2  19    3.98    0.55
  -2   2  19    4.27    0.53
  -2  -2  19    4.04    0.47
   2  -2 -19    3.92    0.44
  -2   2  19    3.44    0.48
   2  -2 -19    3.37    0.47
   2   2 -19    3.85    0.54
  -2  -2  18    0.27    0.22
  -2   2  18    0.23    0.24
  -2   2  18    0.20    0.20
  -2  -2  18    0.12    0.16
   2  -2 -18    0.09    0.13
   2   2 -18   -0.04    0.16
   2  -2 -18   -0.01    0.15
  -2   2  17    4.43    0.51
  -2  -2  17    3.89    0.49
  -2  -2  17    4.17    0.44
  -2   2  17    4.09    0.48
   2  -2 -17    4.22    0.43
   2  -2 -17    4.02    0.49
   2   2 -17    3.45    0.44
  -2  -2  16    0.37    0.24
  -2   2  16    0.39    0.23
   2  -2 -16    0.11    0.15
  -2  -2  16    0.16    0.13
  -2   2  16    0.16    0.13
   2  -2 -16    0.27    0.17
   2  -2 -16    0.38    0.19
   2   2 -16    0.16    0.21
   2  -2 -15    1.42    0.17
  -2  -2  15    2.40    0.38
  -2   2  15    1.95    0.34
   2  -2 -15    1.84    0.27
  -2  -2  15    1.81    0.28
  -2   2  15    1.76    0.33
   2  -2 -15    1.59    0.28
   2  -2 -15    1.59    0.28
   2   2 -15    1.79    0.32
   2  -2 -14    0.65    0.12
  -2  -2  14    1.26    0.28
  -2   2  14    0.84    0.23
   2  -2 -14    0.80    0.21
  -2  -2  14    1.10    0.22
  -2   2  14    0.72    0.24
   2  -2 -14    0.84    0.22
   2   2 -14    0.90    0.23
   2  -2 -13    9.06    0.39
  -2  -2  13   10.90    0.67
  -2   2  13   10.68    0.66
  -2  -2  13   10.93    0.59
  -2   2  13   11.15    0.67
   2  -2 -13   11.48    0.59
   2   2 -13   10.13    0.67
   2  -2 -13   10.13    0.62
   2   2 -13   10.09    0.64
   2  -2 -12    3.62    0.24
  -2  -2  12    3.85    0.38
  -2   2  12    4.41    0.42
  -2  -2  12    4.36    0.36
   2  -2 -12    3.99    0.34
  -2   2  12    3.83    0.39
   2   2 -12    4.09    0.41
   2   2 -12    4.17    0.41
   2  -2 -12    4.85    0.44
   2  -2 -11    6.84    0.33
  -2  -2  11    7.31    0.42
  -2   2  11    7.92    0.52
  -2  -2  11    7.24    0.51
   2  -2 -11    7.32    0.44
  -2  -2  11    7.56    0.45
   2   2 -11    6.79    0.49
   2  -2 -11    7.45    0.50
   2   2 -11    7.39    0.52
  -2  -2  10    6.78    0.38
   2  -2 -10    6.24    0.31
  -2   2  10    6.69    0.47
  -2  -2  10    6.84    0.47
  -2  -2  10    7.54    0.42
   2  -2 -10    6.72    0.41
   2   2 -10    6.62    0.47
   2   2 -10    6.99    0.49
   2  -2 -10    7.13    0.47
  -2  -2   9   13.77    0.51
   2  -2  -9   12.26    0.42
  -2   2   9   12.93    0.45
  -2   2   9   13.57    0.63
  -2  -2   9   13.70    0.63
  -2  -2   9   13.07    0.52
   2  -2  -9   13.71    0.53
   2  -2  -9   12.41    0.60
   2   2  -9   13.92    0.65
   2   2  -9   13.78    0.64
  -2   2   8    2.70    0.21
  -2  -2   8    2.33    0.20
   2  -2  -8    2.58    0.20
  -2  -2   8    2.53    0.11
   2  -2  -8    2.81    0.28
   2   2  -8    2.53    0.21
  -2  -2   8    2.44    0.26
  -2   2   8    2.59    0.29
   2  -2  -8    2.41    0.22
  -2  -2   8    2.72    0.23
   2   2  -8    3.18    0.32
   2   2  -8    2.76    0.30
  -2   2   7    2.56    0.21
  -2  -2   7    2.28    0.19
   2   2  -7    2.29    0.26
  -2  -2   7    2.57    0.13
   2  -2  -7    2.25    0.19
   2  -2  -7    2.19    0.25
  -2  -2   7    2.50    0.26
  -2   2   7    2.28    0.26
  -2  -2   7    2.63    0.21
   2  -2  -7    2.55    0.22
   2   2  -7    2.27    0.25
   2  -2  -6    1.86    0.17
  -2  -2   6    1.85    0.12
  -2  -2   6    1.79    0.16
   2  -2  -6    1.93    0.22
   2   2  -6    1.87    0.23
  -2   2   6    1.76    0.18
  -2   2   6    1.86    0.23
  -2  -2   6    1.80    0.21
  -2   2   6    2.31    0.20
   2  -2  -6    1.89    0.18
   2   2  -6    1.53    0.20
  -2   2   5   14.76    0.47
  -2  -2   5   14.65    0.43
  -2  -2   5   15.10    0.38
   2  -2  -5   15.20    0.46
  -2  -2   5   15.20    0.53
  -2   2   5   14.83    0.57
   2  -2  -5   15.90    0.47
  -2   2   5   15.44    0.47
   2   2  -5   15.28    0.58
   2   2  -5   14.70    0.54
   2  -2  -5   15.39    0.55
   2   2  -5   14.70    0.54
   2  -2  -4   27.53    0.63
  -2   2   4   26.55    0.62
  -2   2   4   27.40    0.72
  -2  -2   4   27.42    0.66
  -2   2   4   27.70    0.60
   2  -2  -4   27.46    0.60
   2   2  -4   26.79    0.68
   2   2  -4   27.12    0.68
   2   2  -4   26.60    0.74
   2  -2  -4   25.41    0.67
  -2  -2   4   29.86    0.71
   2   2  -3    1.76    0.18
   2  -2  -3    1.73    0.20
  -2  -2   3    1.90    0.18
  -2   2   3    1.68    0.17
   2  -2  -3    1.74    0.17
  -2   2   3    1.73    0.19
  -2  -2   3    1.96    0.17
   2   2  -3    1.84    0.18
  -2   2   3    1.88    0.20
  -2  -2   3    1.71    0.11
   2   2  -3    1.89    0.23
  -2  -2   3    1.92    0.18
   2  -2  -3    1.38    0.15
   2   2  -3    1.81    0.18
   2  -2  -2   97.08    0.98
   2  -2  -2   98.07    1.21
  -2  -2   2  102.80    1.18
  -2   2   2  104.64    1.25
   2  -2  -2  103.19    1.25
  -2   2   2   96.51    1.20
  -2   2   2   95.52    1.27
  -2  -2   2   99.36    1.05
   2   2  -2   95.87    1.04
  -2  -2   2   96.97    0.82
   2  -2  -2   97.50    1.07
  -2  -2   2   99.04    0.79
   2   2  -2   99.81    1.17
   2   2  -2   96.50    1.15
  -2  -2   2  100.66    1.16
   2   2  -2   99.82    1.33
   2   2  -1    0.37    0.10
  -2   2   1    0.36    0.10
   2  -2  -1    0.46    0.12
   2  -2  -1    0.39    0.12
  -2  -2   1    0.45    0.11
   2  -2  -1    0.35    0.08
   2  -2  -1    0.35    0.13
   2   2  -1    0.40    0.08
  -2   2   1    0.25    0.11
  -2  -2   1    0.47    0.09
  -2  -2   1    0.38    0.11
   2   2  -1    0.43    0.07
  -2  -2   1    0.29    0.07
  -2  -2   1    0.37    0.07
  -2  -2   1    0.38    0.09
   2   2  -1    0.51    0.07
   2   2  -1    0.38    0.12
   2   2  -1    0.47    0.10
   2   2   0   10.09    0.35
  -2  -2   0   10.02    0.35
  -2   2   0    9.70    0.40
   2  -2   0    9.76    0.35
   2  -2   0   10.68    0.42
  -2   2   0    9.49    0.36
   2  -2   0    9.10    0.37
  -2  -2   0    9.79    0.41
  -2  -2   0   10.25    0.28
   2   2   0    9.60    0.27
   2  -2   0    9.81    0.41
   2   2   0   10.53    0.42
  -2   2   0    9.52    0.40
  -2   2   0   10.01    0.41
  -2  -2   0    9.76    0.29
   2   2   0    9.79    0.30
  -2  -2   0    9.58    0.27
   2   2   0   10.05    0.28
   2   2   0    9.55    0.42
  -2  -2   0   10.21    0.35
  -2  -2   0   10.33    0.42
  -2   2  -1   77.61    1.04
  -2   2  -1   75.36    1.13
   2  -2   1   75.21    1.01
   2   2   1   74.38    0.93
  -2  -2  -1   73.89    0.70
  -2  -2  -1   74.37    1.10
   2   2   1   73.49    0.71
   2   2   1   76.42    1.13
   2   2   1   71.27    0.81
   2   2   1   75.73    0.88
  -2  -2  -1   70.51    0.87
  -2  -2  -1   74.23    0.82
  -2   2  -1   78.14    1.11
   2  -2   1   73.99    1.08
   2   2   1   73.55    1.12
   2  -2   1   77.47    0.86
  -2  -2  -1   79.42    1.15
  -2   2  -2  161.02    1.59
   2  -2   2  154.40    1.54
  -2   2  -2  154.52    1.66
  -2   2  -2  157.79    1.23
   2   2   2  158.89    1.04
  -2  -2  -2  161.83    1.67
  -2  -2  -2  156.06    1.39
  -2  -2  -2  162.80    1.34
   2   2   2  155.76    1.32
   2  -2   2  153.44    1.59
   2   2   2  164.29    1.41
  -2  -2  -2  165.71    1.68
   2  -2   2  157.27    1.28
   2   2   2  156.76    1.64
  -2   2  -2  153.29    1.27
   2  -2   3   80.95    1.18
  -2   2  -3   78.37    1.22
  -2   2  -3   77.53    0.88
  -2  -2  -3   79.47    1.22
   2  -2   3   79.97    0.90
   2  -2   3   77.25    1.17
  -2  -2  -3   81.22    1.04
   2   2   3   78.72    1.01
   2   2   3   82.40    1.09
  -2  -2  -3   76.84    1.07
  -2   2  -3   76.02    0.96
   2   2   3   81.20    1.21
   2  -2   3   79.32    0.96
   2  -2   4   22.45    0.66
  -2   2  -4   22.17    0.66
  -2  -2  -4   21.63    0.66
   2  -2   4   21.87    0.50
  -2   2  -4   21.72    0.49
  -2  -2  -4   21.96    0.59
  -2  -2  -4   20.92    0.60
   2  -2   4   21.96    0.65
   2   2   4   21.25    0.58
   2   2   4   21.95    0.66
   2  -2   4   22.29    0.55
  -2   2  -4   20.94    0.54
   2  -2   5   53.25    1.07
  -2   2  -5   51.33    0.79
  -2  -2  -5   52.68    1.06
   2  -2   5   52.78    0.83
   2  -2   5   49.64    1.02
   2   2   5   51.42    0.95
  -2  -2  -5   51.46    1.00
  -2   2  -5   50.60    0.90
   2  -2   5   52.92    0.91
   2  -2   6    1.68    0.23
  -2   2  -6    1.80    0.17
   2  -2   6    1.56    0.17
  -2  -2  -6    1.50    0.22
   2  -2   6    1.72    0.22
   2   2   6    1.98    0.22
  -2  -2  -6    1.57    0.21
  -2   2  -6    1.31    0.18
   2  -2   7    7.50    0.45
  -2  -2  -7    7.80    0.45
  -2   2  -7    7.73    0.35
   2  -2   7    7.76    0.37
  -2  -2  -7    8.01    0.45
   2   2   7    8.07    0.44
   2  -2   7    7.26    0.43
  -2   2  -7    8.22    0.42
  -2   2  -8    0.77    0.14
  -2  -2  -8    0.91    0.19
   2  -2   8    0.85    0.19
  -2  -2  -8    0.78    0.16
   2   2   8    0.98    0.20
  -2   2  -8    0.95    0.16
  -2   2  -9    0.66    0.13
  -2  -2  -9    0.59    0.17
   2  -2   9    0.77    0.17
  -2  -2  -9    0.93    0.20
   2   2   9    0.82    0.16
  -2   2  -9    0.74    0.15
  -2  -2 -10    3.15    0.35
  -2   2 -10    3.36    0.28
  -2  -2 -10    3.09    0.35
   2   2  10    3.09    0.33
   2  -2  10    3.03    0.32
  -2   2 -10    3.65    0.35
  -2   2 -11   40.17    1.00
  -2  -2 -11   39.72    1.16
  -2  -2 -11   40.57    1.18
   2  -2  11   38.30    1.14
   2   2  11   39.12    1.14
  -2   2 -11   39.96    1.14
  -2  -2 -12    0.04    0.15
  -2   2 -12    0.08    0.12
   2  -2  12    0.10    0.12
   2   2  12    0.14    0.17
  -2  -2 -12    0.08    0.14
  -2   2 -12    0.17    0.13
  -2   2 -13    1.54    0.24
  -2  -2 -13    1.57    0.29
   2   2  13    1.54    0.29
  -2  -2 -13    2.27    0.33
   2  -2  13    1.36    0.25
  -2   2 -13    1.67    0.27
  -2  -2 -14   12.78    0.74
  -2  -2 -14   13.52    0.77
   2  -2  14   12.91    0.74
   2   2  14   13.06    0.75
  -2   2 -14   13.43    0.75
  -2  -2 -15    0.68    0.23
   2  -2  15    0.77    0.26
   2   2  15    0.64    0.21
  -2   2 -15    0.83    0.22
  -2  -2 -16    3.56    0.43
   2  -2  16    2.67    0.37
   2   2  16    2.63    0.38
  -2  -2 -16    2.24    0.37
  -2   2 -16    2.94    0.38
  -2  -2 -17    2.07    0.36
   2  -2  17    2.18    0.35
   2   2  17    2.06    0.35
  -2  -2 -17    2.48    0.38
  -2   2 -17    1.54    0.29
  -2  -2 -18    0.53    0.23
   2  -2  18    1.01    0.27
   2   2  18    0.64    0.22
  -2   2 -18    0.78    0.24
  -2  -2 -18    0.54    0.19
   2   2  19    0.14    0.18
   2  -2  19    0.16    0.20
  -2   2 -19   -0.23    0.22
  -2  -2 -19    0.02    0.18
   2  -2  20    0.32    0.21
   2   2  20    0.36    0.22
  -2   2 -20   -0.07    0.18
  -2  -2 -20    0.17    0.21
  -2   2 -21    1.16    0.26
   2   2  21    0.74    0.28
   2  -2  21    1.13    0.30
  -2   2 -21    0.85    0.26
  -2  -2 -21    1.18    0.32
   2   2  22    1.14    0.34
   2  -2  22    0.71    0.27
  -2  -2 -22    1.01    0.28
  -2   2 -22    0.32    0.14
   2   2  23    0.64    0.30
   2   2  23    0.87    0.29
   2  -2  23    0.55    0.21
  -2   2 -23    0.44    0.21
  -2  -2 -23    0.83    0.31
   2   2  24    0.22    0.25
   2   2  24    0.14    0.16
   2  -2  24   -0.27    0.22
  -2  -2 -24    0.07    0.16
  -2   2 -24    0.16    0.18
   2   2  25   -0.04    0.26
   2   2  25    0.25    0.19
   2  -2  25    0.64    0.27
  -2  -2 -25   -0.06    0.18
  -2   2 -25    0.29    0.19
   2   2  26    0.54    0.27
   2  -2  26    0.71    0.34
   2   2  26    0.57    0.27
  -2  -2 -26    0.46    0.25
  -2   2 -26    0.45    0.25
   2   2  27   -0.16    0.26
   2   2  27   -0.26    0.23
   2  -2  27    0.19    0.24
  -2   2 -27   -0.09    0.23
  -2  -2 -27    0.05    0.20
   2   2  28    0.10    0.30
   2  -2  28    0.22    0.26
  -2   2 -28    0.07    0.17
  -2  -2 -28    0.36    0.25
   2   2  29   -0.23    0.28
  -2  -3  29    1.91    0.45
  -2   3  28    1.36    0.45
  -2  -3  28    0.59    0.30
  -2  -3  27    3.89    0.64
  -2   3  27    4.12    0.72
  -2   3  27    3.05    0.56
  -2  -3  27    3.10    0.52
   2  -3 -27    3.23    0.60
   2   3 -27    4.17    0.65
  -2  -3  26    0.12    0.29
  -2   3  26    0.08    0.26
  -2  -3  26    0.12    0.16
  -2   3  26    0.04    0.25
   2  -3 -26   -0.16    0.21
   2   3 -26    0.25    0.25
  -2  -3  25    0.09    0.30
  -2   3  25   -0.14    0.26
  -2   3  25   -0.02    0.20
  -2  -3  25   -0.27    0.19
   2  -3 -25   -0.16    0.24
   2   3 -25    0.16    0.22
  -2  -3  24   -0.30    0.31
  -2   3  24    0.31    0.27
  -2  -3  24    0.16    0.20
  -2   3  24    0.13    0.18
   2   3 -24    0.24    0.20
   2  -3 -24    0.51    0.28
  -2   3  23    0.37    0.30
  -2  -3  23    0.01    0.25
  -2   3  23   -0.07    0.19
  -2  -3  23    0.48    0.24
   2  -3 -23    0.34    0.22
   2   3 -23   -0.14    0.20
  -2   3  22    0.07    0.23
  -2  -3  22    0.36    0.27
  -2  -3  22    0.18    0.16
  -2   3  22    0.53    0.22
   2   3 -22    0.21    0.15
   2  -3 -22    0.35    0.25
  -2  -3  21    0.37    0.25
  -2   3  21    0.73    0.29
   2  -3 -21    0.72    0.22
  -2   3  21    0.56    0.22
  -2  -3  21    0.87    0.25
   2   3 -21    0.62    0.28
   2  -3 -21    0.42    0.22
  -2  -3  20    0.36    0.26
  -2   3  20    0.39    0.24
   2  -3 -20   -0.04    0.16
  -2  -3  20    0.13    0.13
  -2   3  20   -0.02    0.20
   2   3 -20   -0.18    0.20
   2  -3 -20    0.26    0.22
  -2   3  19    2.97    0.44
  -2  -3  19    3.69    0.51
  -2   3  19    3.47    0.47
   2  -3 -19    3.46    0.42
  -2  -3  19    3.51    0.43
   2  -3 -19    3.68    0.51
   2   3 -19    3.69    0.50
  -2  -3  18    0.85    0.28
  -2   3  18    1.07    0.31
  -2   3  18    1.11    0.28
   2  -3 -18    0.95    0.25
  -2  -3  18    0.91    0.21
   2   3 -18    0.75    0.26
   2  -3 -18    1.11    0.34
  -2   3  17    0.33    0.22
  -2  -3  17    0.00    0.16
  -2   3  17    0.26    0.19
   2  -3 -17    0.10    0.14
  -2  -3  17   -0.18    0.17
   2   3 -17    0.26    0.20
  -2  -3  16    2.31    0.38
  -2   3  16    2.67    0.38
  -2   3  16    2.98    0.41
   2  -3 -16    2.84    0.36
  -2  -3  16    2.21    0.31
   2   3 -16    2.42    0.38
   2  -3 -16    2.70    0.35
  -2  -3  15   15.94    0.89
  -2   3  15   16.84    0.89
  -2  -3  15   16.63    0.78
  -2   3  15   15.89    0.88
   2  -3 -15   16.09    0.77
   2   3 -15   15.26    0.89
   2  -3 -15   15.79    0.82
  -2  -3  14    0.35    0.14
  -2  -3  14    0.76    0.25
  -2   3  14    0.59    0.24
  -2   3  14    0.61    0.24
  -2  -3  14    0.65    0.17
   2  -3 -14    0.40    0.16
   2  -3 -14    0.52    0.23
   2   3 -14    0.70    0.24
  -2  -3  13   26.52    0.90
  -2   3  13   24.79    0.99
  -2  -3  13   26.64    1.06
   2  -3 -13   27.65    0.95
  -2  -3  13   25.80    0.88
  -2   3  13   25.74    1.03
   2  -3 -13   25.08    0.96
   2   3 -13   25.87    1.06
   2  -3 -12    1.79    0.29
  -2   3  12    2.12    0.30
  -2  -3  12    1.50    0.22
  -2  -3  12    1.95    0.31
  -2   3  12    1.44    0.27
  -2  -3  12    1.53    0.22
   2  -3 -12    1.70    0.24
   2   3 -12    1.47    0.28
   2   3 -12    1.57    0.28
   2  -3 -11   -0.12    0.14
  -2  -3  11    0.07    0.09
  -2  -3  11    0.08    0.12
  -2   3  11    0.02    0.11
   2  -3 -11   -0.15    0.12
  -2  -3  11    0.14    0.10
   2   3 -11   -0.12    0.15
   2   3 -11   -0.02    0.12
  -2  -3  10   12.78    0.33
  -2  -3  10   13.50    0.59
  -2   3  10   13.18    0.55
  -2   3  10   14.10    0.67
  -2  -3  10   13.43    0.66
   2  -3 -10   13.87    0.60
  -2  -3  10   12.99    0.53
   2   3 -10   13.13    0.68
   2  -3 -10   14.07    0.65
   2   3 -10   13.41    0.66
   2  -3  -9    0.69    0.16
  -2  -3   9    0.66    0.14
  -2   3   9    0.61    0.13
  -2  -3   9    0.86    0.09
  -2  -3   9    1.02    0.19
  -2   3   9    0.87    0.20
   2  -3  -9    0.77    0.17
  -2  -3   9    1.00    0.15
   2   3  -9    0.66    0.17
   2   3  -9    1.30    0.21
  -2  -3   8    0.03    0.04
  -2   3   8   -0.02    0.07
   2  -3  -8    0.09    0.11
   2   3  -8    0.21    0.14
  -2  -3   8    0.03    0.08
  -2  -3   8   -0.04    0.11
  -2   3   8    0.13    0.13
   2  -3  -8    0.10    0.10
  -2  -3   8    0.06    0.07
   2   3  -8    0.02    0.11
   2   3  -7    0.03    0.13
  -2  -3   7    0.16    0.07
  -2  -3   7    0.09    0.05
   2  -3  -7   -0.01    0.09
  -2   3   7    0.05    0.07
  -2  -3   7    0.15    0.11
  -2   3   7    0.02    0.12
   2  -3  -7    0.48    0.13
  -2  -3   7    0.18    0.09
   2   3  -7    0.04    0.10
   2   3  -7    0.08    0.12
  -2  -3   6    8.03    0.32
  -2   3   6    6.98    0.38
  -2  -3   6    7.07    0.37
  -2  -3   6    7.69    0.41
  -2   3   6    7.36    0.43
   2  -3  -6    6.75    0.38
  -2  -3   6    7.07    0.28
   2   3  -6    6.67    0.43
   2   3  -6    7.29    0.42
   2   3  -6    7.08    0.43
   2  -3  -6    6.75    0.39
  -2   3   5    0.17    0.09
   2   3  -5    0.12    0.11
  -2  -3   5    0.15    0.05
   2  -3  -5    0.23    0.11
  -2   3   5    0.26    0.13
  -2  -3   5    0.16    0.09
   2  -3  -5    0.13    0.11
  -2  -3   5    0.21    0.07
   2   3  -5    0.01    0.10
   2   3  -5    0.21    0.11
  -2   3   4   42.56    0.92
  -2  -3   4   44.87    0.82
  -2  -3   4   43.20    0.83
  -2   3   4   42.14    0.94
   2  -3  -4   42.88    0.86
   2  -3  -4   41.21    0.85
   2   3  -4   41.35    0.85
   2   3  -4   42.41    0.96
   2   3  -4   41.46    1.01
  -2  -3   3   35.03    0.75
  -2   3   3   32.60    0.80
  -2   3   3   35.27    0.76
  -2   3   3   32.75    0.80
  -2  -3   3   33.24    0.67
   2  -3  -3   32.48    0.74
  -2  -3   3   32.08    0.60
   2  -3  -3   32.08    0.73
  -2  -3   3   34.82    0.73
   2   3  -3   31.16    0.84
   2   3  -3   33.19    0.81
   2   3  -3   31.39    0.70
  -2   3   2   40.27    0.79
   2  -3  -2   38.24    0.77
  -2  -3   2   41.00    0.75
  -2   3   2   39.01    0.88
  -2  -3   2   41.66    0.84
  -2   3   2   38.26    0.85
  -2  -3   2   38.67    0.65
  -2  -3   2   38.67    0.82
   2  -3  -2   38.58    0.80
  -2  -3   2   38.66    0.65
   2   3  -2   40.02    0.74
   2   3  -2   39.22    0.93
   2   3  -2   38.00    0.84
   2  -3  -1   40.34    0.81
   2  -3  -1   39.83    0.79
  -2   3   1   40.86    0.90
  -2  -3   1   43.66    0.73
  -2  -3   1   42.79    0.87
  -2  -3   1   42.94    0.60
  -2   3   1   40.50    0.87
  -2  -3   1   41.74    0.44
   2   3  -1   44.86    0.73
  -2  -3   1   41.78    0.71
   2   3  -1   41.05    0.44
   2   3  -1   42.18    0.86
   2   3  -1   42.43    0.73
  -2  -3   1   45.08    0.90
   2   3  -1   42.58    0.96
   2  -3   0   42.91    0.82
  -2  -3   0   45.30    0.71
  -2   3   0   44.80    0.95
   2  -3   0   44.63    0.87
  -2  -3   0   46.84    0.92
  -2  -3   0   46.51    0.54
   2   3   0   45.26    0.53
  -2  -3   0   46.17    0.54
  -2  -3   0   45.89    0.76
   2   3   0   45.54    0.53
   2   3   0   47.67    0.79
   2   3   0   45.38    0.72
   2   3   0   45.61    0.99
  -2  -3   0   48.39    0.92
   2  -3   1    3.46    0.26
  -2   3  -1    3.16    0.27
   2   3   1    3.13    0.20
  -2  -3  -1    3.46    0.27
   2   3   1    3.05    0.12
  -2  -3  -1    3.26    0.12
  -2  -3  -1    3.59    0.17
  -2  -3  -1    3.06    0.22
   2   3   1    3.82    0.24
   2   3   1    3.14    0.17
   2  -3   1    3.01    0.25
   2  -3   1    3.36    0.24
   2   3   1    3.16    0.28
   2   3   2   19.85    0.47
   2  -3   2   18.51    0.61
  -2   3  -2   20.32    0.66
  -2  -3  -2   20.72    0.64
  -2   3  -2   18.84    0.39
  -2  -3  -2   20.42    0.47
  -2  -3  -2   19.42    0.55
   2   3   2   19.83    0.46
   2  -3   2   19.57    0.61
   2   3   2   19.94    0.67
  -2   3  -2   19.13    0.56
   2  -3   2   21.07    0.57
   2  -3   3    2.12    0.22
  -2   3  -3    2.56    0.26
  -2   3  -3    2.17    0.14
   2   3   3    2.07    0.10
  -2  -3  -3    2.06    0.23
  -2  -3  -3    2.15    0.18
   2  -3   3    1.92    0.22
  -2  -3  -3    2.12    0.21
   2   3   3    2.40    0.19
   2   3   3    2.18    0.25
   2  -3   3    2.22    0.21
  -2   3  -3    1.87    0.20
  -2   3  -4   28.97    0.82
   2  -3   4   28.42    0.81
  -2   3  -4   29.59    0.50
   2  -3   4   29.86    0.52
  -2  -3  -4   29.73    0.81
  -2  -3  -4   28.58    0.75
  -2  -3  -4   29.70    0.68
   2  -3   4   27.54    0.76
   2   3   4   29.05    0.67
  -2   3  -4   27.21    0.72
   2   3   4   29.70    0.84
   2  -3   5   14.76    0.61
  -2   3  -5   13.65    0.57
   2  -3   5   14.59    0.40
  -2   3  -5   14.59    0.38
  -2  -3  -5   15.45    0.61
  -2  -3  -5   14.97    0.58
   2   3   5   14.95    0.52
   2  -3   5   13.65    0.56
   2   3   5   15.90    0.64
   2  -3   5   13.48    0.26
  -2   3  -5   13.74    0.53
  -2   3  -6    6.13    0.40
   2  -3   6    6.46    0.43
  -2  -3  -6    6.82    0.43
  -2   3  -6    6.54    0.27
   2  -3   6    6.27    0.29
   2   3   6    6.33    0.37
  -2  -3  -6    6.33    0.40
   2  -3   6    6.28    0.39
   2  -3   6    6.05    0.21
  -2   3  -6    6.01    0.38
  -2   3  -7    2.24    0.25
  -2  -3  -7    2.17    0.27
  -2   3  -7    2.02    0.17
   2  -3   7    2.11    0.18
   2  -3   7    2.35    0.29
   2   3   7    2.20    0.24
   2  -3   7    2.28    0.26
  -2  -3  -7    2.21    0.26
   2  -3   7    2.05    0.15
  -2   3  -7    2.30    0.25
  -2   3  -8    8.29    0.48
   2  -3   8    8.15    0.52
  -2   3  -8    8.46    0.37
   2  -3   8    8.49    0.38
  -2  -3  -8    8.27    0.49
   2   3   8    8.27    0.47
   2  -3   8    7.64    0.47
  -2  -3  -8    7.84    0.49
  -2   3  -8    7.69    0.47
   2  -3   8    7.98    0.31
  -2   3  -9    2.63    0.28
   2  -3   9    2.21    0.30
  -2   3  -9    2.71    0.22
  -2  -3  -9    2.75    0.31
   2   3   9    3.32    0.32
   2  -3   9    2.22    0.28
  -2  -3  -9    2.76    0.32
  -2   3  -9    2.54    0.28
  -2   3 -10    0.78    0.18
   2  -3  10    0.78    0.20
  -2   3 -10    0.97    0.16
  -2  -3 -10    0.71    0.17
   2   3  10    0.87    0.21
  -2  -3 -10    1.08    0.23
   2  -3  10    0.80    0.19
  -2   3 -10    0.72    0.20
   2  -3  11    8.25    0.57
  -2   3 -11    8.07    0.51
  -2  -3 -11    8.19    0.56
  -2   3 -11    8.62    0.45
   2  -3  11    8.14    0.53
   2   3  11    8.46    0.55
  -2  -3 -11    8.06    0.55
  -2   3 -11    8.32    0.54
  -2   3 -12    0.29    0.14
  -2  -3 -12    0.17    0.17
   2  -3  12    0.31    0.17
  -2  -3 -12    0.33    0.20
   2   3  12    0.19    0.16
  -2   3 -12    0.37    0.17
  -2   3 -13    2.31    0.29
  -2  -3 -13    2.56    0.36
   2  -3  13    2.28    0.31
  -2  -3 -13    2.64    0.36
   2   3  13    2.51    0.35
  -2   3 -13    1.98    0.30
  -2   3 -14    1.08    0.20
  -2  -3 -14    1.17    0.28
  -2  -3 -14    1.51    0.30
   2   3  14    1.50    0.29
   2  -3  14    0.96    0.24
  -2   3 -14    0.88    0.24
  -2   3 -15    6.14    0.47
  -2  -3 -15    6.79    0.58
   2   3  15    6.02    0.55
  -2  -3 -15    6.24    0.56
   2  -3  15    6.44    0.54
  -2   3 -15    6.57    0.56
  -2   3 -16    0.61    0.18
  -2  -3 -16    1.01    0.26
  -2  -3 -16    0.21    0.15
   2  -3  16    0.45    0.21
   2   3  16    0.75    0.25
  -2   3 -16    0.32    0.18
  -2   3 -17    0.66    0.20
  -2  -3 -17    0.88    0.29
  -2  -3 -17    0.18    0.16
   2  -3  17    0.58    0.21
   2   3  17    0.29    0.21
  -2   3 -17    0.35    0.17
  -2   3 -18    6.89    0.53
  -2  -3 -18    6.94    0.66
  -2  -3 -18    6.65    0.64
   2  -3  18    8.15    0.69
   2   3  18    6.48    0.62
  -2   3 -18    6.24    0.62
  -2   3 -19   16.60    0.83
   2  -3  19   15.68    0.96
   2   3  19   15.13    0.95
  -2   3 -19   16.42    1.00
  -2  -3 -19   15.14    0.97
  -2   3 -20    2.88    0.36
   2   3  20    2.86    0.44
   2  -3  20    2.88    0.46
   2   3  20    2.29    0.42
  -2   3 -20    2.48    0.43
  -2  -3 -20    2.36    0.42
  -2   3 -21    0.22    0.14
   2   3  21    0.31    0.23
   2  -3  21    0.06    0.17
   2   3  21    0.27    0.24
  -2  -3 -21    0.22    0.22
  -2   3 -21    0.53    0.25
   2   3  22    0.35    0.27
   2  -3  22   -0.02    0.21
   2   3  22    0.18    0.17
  -2  -3 -22    0.32    0.22
  -2   3 -22    0.06    0.15
   2   3  23    0.28    0.25
   2  -3  23   -0.10    0.19
   2   3  23    0.15    0.17
  -2   3 -23   -0.20    0.20
  -2  -3 -23   -0.16    0.17
   2   3  24    0.54    0.26
   2  -3  24    0.57    0.26
   2   3  24    0.22    0.22
  -2   3 -24    0.66    0.26
  -2  -3 -24    0.48    0.27
   2   3  25    0.02    0.24
   2  -3  25    0.05    0.21
   2   3  25    0.10    0.23
  -2  -3 -25    0.11    0.25
  -2   3 -25    0.89    0.31
   2   3  26    0.28    0.24
   2  -3  26   -0.14    0.23
   2   3  26    0.37    0.25
  -2   3 -26    0.37    0.30
  -2  -3 -26    0.30    0.28
   2   3  27    1.77    0.48
   2   3  27    1.87    0.45
   2  -3  27    1.44    0.37
  -2  -3 -27    2.39    0.53
  -2   3 -27    1.76    0.43
   2   3  28    0.63    0.33
   2  -3  28    0.47    0.27
  -2  -3 -28    0.23    0.25
  -2   3 -28    0.43    0.29
   2   3  29    0.08    0.28
   2   3  30    0.09    0.29
  -2   4  28    0.43    0.36
  -2  -4  28    0.07    0.20
  -2   4  27    0.66    0.33
  -2  -4  27    0.45    0.33
  -2  -4  27    0.37    0.23
  -2   4  27    0.60    0.31
   2  -4 -27   -0.09    0.19
   2   4 -27    0.31    0.20
  -2   4  26    0.02    0.25
  -2  -4  26    0.32    0.22
  -2   4  26   -0.07    0.20
   2  -4 -26    0.52    0.26
   2   4 -26    0.29    0.22
  -2  -4  25    0.13    0.26
  -2   4  25    0.16    0.25
  -2  -4  25    0.20    0.20
  -2   4  25    0.14    0.19
   2  -4 -25    0.30    0.26
   2   4 -25    0.42    0.27
  -2  -4  24    1.67    0.40
  -2   4  24    1.55    0.42
  -2  -4  24    1.23    0.32
   2  -4 -24    1.21    0.30
  -2   4  24    1.91    0.43
   2  -4 -24    1.11    0.38
   2   4 -24    0.94    0.35
  -2  -4  23    3.34    0.57
  -2   4  23    2.88    0.50
   2  -4 -23    2.85    0.44
  -2  -4  23    2.42    0.39
  -2   4  23    3.09    0.49
   2  -4 -23    4.11    0.60
   2   4 -23    2.47    0.48
  -2   4  22   -0.05    0.24
  -2  -4  22    0.18    0.22
  -2   4  22    0.18    0.20
   2  -4 -22   -0.09    0.16
  -2  -4  22    0.25    0.18
   2  -4 -22    0.09    0.19
   2   4 -22   -0.02    0.18
  -2  -4  21    0.99    0.33
  -2   4  21    0.72    0.30
   2  -4 -21    0.68    0.27
  -2   4  21    1.08    0.32
  -2  -4  21    1.26    0.31
   2   4 -21    1.03    0.32
   2  -4 -21    1.20    0.36
  -2   4  20    3.31    0.48
  -2  -4  20    3.28    0.49
  -2   4  20    3.19    0.47
   2  -4 -20    3.40    0.45
  -2  -4  20    3.19    0.43
   2   4 -20    2.95    0.49
  -2   4  19    0.75    0.28
  -2  -4  19    0.42    0.24
  -2   4  19    0.58    0.26
   2  -4 -19    0.23    0.17
  -2  -4  19    0.63    0.18
   2   4 -19    0.28    0.21
  -2   4  18    0.12    0.19
  -2  -4  18    0.02    0.18
  -2   4  18    0.42    0.18
   2  -4 -18    0.01    0.18
  -2  -4  18    0.09    0.13
   2   4 -18    0.30    0.17
  -2  -4  17    1.19    0.30
  -2  -4  17    1.63    0.30
  -2   4  17    1.43    0.31
  -2  -4  17    1.23    0.25
   2  -4 -17    1.49    0.30
  -2   4  17    1.97    0.38
   2   4 -17    1.46    0.32
  -2  -4  16    4.61    0.45
  -2   4  16    4.13    0.48
  -2  -4  16    4.41    0.49
  -2  -4  16    4.41    0.42
  -2   4  16    4.53    0.50
   2  -4 -16    4.34    0.44
   2   4 -16    4.79    0.55
   2   4 -15    2.07    0.16
  -2  -4  15    2.78    0.35
  -2  -4  15    2.53    0.38
  -2   4  15    2.76    0.39
   2  -4 -15    3.14    0.38
  -2   4  15    2.88    0.41
  -2  -4  15    2.89    0.32
   2  -4 -15    2.52    0.33
   2   4 -15    2.82    0.41
   2   4 -14    4.53    0.23
  -2  -4  14    5.02    0.45
  -2   4  14    5.64    0.51
  -2  -4  14    5.40    0.51
  -2  -4  14    5.15    0.41
  -2   4  14    5.33    0.51
   2  -4 -14    5.74    0.49
   2  -4 -14    5.19    0.46
   2   4 -14    5.26    0.52
  -2  -4  13    3.74    0.37
   2   4 -13    3.05    0.20
  -2   4  13    3.51    0.39
  -2  -4  13    3.59    0.42
  -2  -4  13    3.97    0.34
   2  -4 -13    4.28    0.40
  -2   4  13    3.59    0.42
   2  -4 -13    3.52    0.38
   2   4 -13    4.06    0.45
   2  -4 -12    0.76    0.20
  -2  -4  12    0.71    0.11
   2   4 -12    0.52    0.10
  -2   4  12    1.01    0.25
  -2  -4  12    0.63    0.16
  -2  -4  12    0.50    0.19
  -2  -4  12    0.67    0.15
   2  -4 -12    0.36    0.15
   2   4 -12    0.71    0.19
  -2   4  11    0.07    0.10
   2  -4 -11    0.22    0.14
  -2  -4  11    0.03    0.09
   2   4 -11    0.04    0.05
  -2  -4  11    0.08    0.04
  -2   4  11    0.02    0.14
   2  -4 -11    0.14    0.13
  -2  -4  11    0.22    0.11
   2   4 -11   -0.03    0.11
   2   4 -11   -0.28    0.19
   2   4 -10    9.93    0.39
  -2   4  10   11.58    0.56
  -2  -4  10   10.85    0.56
  -2  -4  10   10.31    0.39
  -2   4  10   11.31    0.61
  -2  -4  10   11.01    0.47
   2  -4 -10   11.41    0.59
   2   4 -10   10.83    0.61
   2   4 -10   10.52    0.65
   2  -4 -10   12.01    0.60
   2   4  -9    0.36    0.10
  -2  -4   9    0.39    0.14
  -2  -4   9    0.35    0.08
  -2   4   9    0.27    0.10
   2  -4  -9    0.20    0.11
  -2   4   9    0.60    0.18
  -2  -4   9    0.35    0.10
   2  -4  -9    0.22    0.16
   2   4  -9    0.13    0.14
   2   4  -9    0.15    0.12
  -2  -4   8   14.91    0.49
   2   4  -8   13.68    0.47
  -2   4   8   14.57    0.62
  -2  -4   8   14.70    0.62
  -2   4   8   14.04    0.64
   2  -4  -8   14.19    0.62
  -2  -4   8   14.31    0.46
   2   4  -8   14.21    0.62
   2  -4  -8   15.12    0.61
   2   4  -8   13.10    0.68
   2   4  -8   14.00    0.67
  -2  -4   7    1.64    0.22
   2  -4  -7    1.77    0.22
  -2  -4   7    2.02    0.19
  -2   4   7    1.87    0.23
   2   4  -7    1.80    0.23
  -2   4   7    2.01    0.26
   2  -4  -7    1.82    0.25
  -2  -4   7    1.94    0.16
   2   4  -7    1.78    0.26
   2   4  -7    1.88    0.26
  -2  -4   6   18.69    0.67
  -2   4   6   15.60    0.64
  -2   4   6   15.56    0.63
  -2  -4   6   17.33    0.63
  -2  -4   6   17.02    0.39
   2  -4  -6   17.35    0.65
   2   4  -6   17.71    0.72
   2  -4  -6   15.76    0.57
   2   4  -6   17.59    0.74
   2   4  -6   17.87    0.64
  -2   4   5    0.35    0.12
   2   4  -5    0.80    0.15
   2  -4  -5    0.36    0.12
  -2  -4   5    0.51    0.13
  -2   4   5    0.56    0.15
   2  -4  -5    0.46    0.14
  -2  -4   5    0.56    0.07
   2   4  -5    0.54    0.17
   2   4  -5    0.76    0.20
  -2   4   4   15.36    0.63
  -2   4   4   15.18    0.59
  -2  -4   4   15.11    0.55
  -2  -4   4   15.07    0.50
  -2  -4   4   13.95    0.47
   2  -4  -4   14.40    0.57
   2  -4  -4   14.26    0.51
   2   4  -4   14.34    0.64
   2   4  -4   14.16    0.51
   2   4  -4   13.62    0.61
  -2   4   3   17.85    0.68
  -2  -4   3   17.82    0.50
  -2   4   3   17.54    0.62
  -2  -4   3   17.94    0.60
   2  -4  -3   17.64    0.62
  -2  -4   3   17.60    0.52
   2   4  -3   16.87    0.52
   2   4  -3   18.05    0.68
   2  -4  -3   17.46    0.54
  -2  -4   3   17.37    0.52
   2   4  -3   16.67    0.67
  -2   4   2    8.91    0.47
   2  -4  -2    7.85    0.37
  -2  -4   2    8.40    0.31
  -2  -4   2    8.41    0.41
  -2   4   2    7.58    0.42
   2  -4  -2    8.01    0.43
  -2  -4   2    7.62    0.36
  -2  -4   2    8.30    0.34
   2   4  -2    7.72    0.46
   2   4  -2    7.68    0.45
   2   4  -2    8.01    0.33
  -2   4   1    3.32    0.30
   2  -4  -1    3.78    0.26
  -2  -4   1    3.83    0.22
  -2  -4   1    4.23    0.19
  -2  -4   1    3.90    0.29
  -2   4   1    3.65    0.29
   2  -4  -1    3.35    0.29
  -2  -4   1    3.70    0.26
   2   4  -1    3.50    0.32
   2   4  -1    4.30    0.23
   2  -4   0   43.52    0.83
   2  -4   0   42.40    0.97
  -2   4   0   44.92    1.06
  -2  -4   0   42.62    0.67
  -2  -4   0   43.92    0.50
  -2  -4   0   45.96    0.96
  -2  -4   0   43.05    0.87
  -2  -4   0   42.09    0.47
   2   4   0   42.40    0.48
   2   4   0   44.40    0.69
   2   4   0   44.99    1.08
   2   4   1   15.32    0.39
   2  -4   1   14.80    0.59
  -2   4  -1   16.60    0.65
  -2  -4  -1   15.71    0.58
  -2  -4  -1   15.37    0.35
  -2  -4  -1   15.68    0.54
   2   4   1   15.38    0.36
   2   4   1   16.32    0.66
   2   4   2    0.08    0.07
   2  -4   2    0.02    0.10
  -2   4  -2   -0.20    0.14
  -2  -4  -2   -0.05    0.10
  -2  -4  -2    0.14    0.06
   2   4   2    0.09    0.07
  -2  -4  -2    0.12    0.11
   2  -4   2    0.00    0.09
   2   4   2    0.29    0.15
  -2   4  -2    0.08    0.05
   2  -4   3   21.46    0.74
  -2   4  -3   21.66    0.75
  -2  -4  -3   22.02    0.71
  -2  -4  -3   22.07    0.69
  -2  -4  -3   21.96    0.54
   2   4   3   21.44    0.54
   2  -4   3   21.20    0.68
   2   4   3   22.94    0.80
  -2   4  -3   20.70    0.68
  -2   4  -3   20.45    0.39
  -2   4  -4   18.36    0.70
   2  -4   4   19.40    0.72
  -2  -4  -4   17.74    0.65
   2   4   4   18.77    0.54
   2  -4   4   18.10    0.64
  -2  -4  -4   18.78    0.66
  -2  -4  -4   17.76    0.53
   2   4   4   18.78    0.73
  -2   4  -4   18.04    0.66
  -2   4  -4   17.87    0.35
   2  -4   5    2.81    0.31
  -2   4  -5    2.89    0.29
  -2  -4  -5    2.95    0.29
   2  -4   5    2.73    0.15
   2   4   5    2.99    0.24
  -2  -4  -5    2.89    0.29
   2  -4   5    2.99    0.28
   2  -4   5    2.85    0.15
   2   4   5    2.90    0.32
  -2   4  -5    2.57    0.27
   2  -4   6    9.01    0.54
  -2   4  -6    8.56    0.50
   2  -4   6    8.28    0.29
  -2  -4  -6    9.02    0.50
   2   4   6    9.02    0.44
  -2  -4  -6    9.11    0.51
   2  -4   6    8.62    0.47
   2  -4   6    8.04    0.27
  -2   4  -6    9.21    0.51
  -2   4  -7    2.39    0.28
  -2   4  -7    2.56    0.17
   2  -4   7    2.52    0.30
   2  -4   7    2.45    0.18
  -2  -4  -7    2.39    0.28
  -2  -4  -7    2.58    0.29
   2   4   7    2.52    0.26
   2  -4   7    2.31    0.27
   2  -4   7    2.43    0.16
  -2   4  -7    2.76    0.31
  -2   4  -8    0.54    0.16
  -2   4  -8    0.61    0.10
   2  -4   8    0.40    0.14
   2  -4   8    0.43    0.09
  -2  -4  -8    0.48    0.18
   2   4   8    0.64    0.16
   2  -4   8    0.42    0.15
  -2  -4  -8    0.65    0.18
   2  -4   8    0.39    0.08
  -2   4  -8    0.49    0.14
   2  -4   9   11.97    0.67
  -2   4  -9   12.90    0.64
   2  -4   9   12.73    0.46
  -2  -4  -9   12.75    0.66
   2   4   9   13.16    0.62
  -2  -4  -9   12.11    0.65
   2  -4   9   11.97    0.61
   2  -4   9   11.40    0.42
  -2   4  -9   12.39    0.64
  -2   4 -10   -0.11    0.11
   2  -4  10    0.06    0.14
  -2  -4 -10   -0.07    0.13
  -2  -4 -10   -0.04    0.12
   2   4  10    0.00    0.11
   2  -4  10   -0.06    0.12
   2  -4  10    0.04    0.05
  -2   4 -10    0.01    0.11
  -2   4 -11    1.66    0.25
   2  -4  11    1.03    0.24
  -2  -4 -11    1.18    0.23
   2   4  11    1.49    0.25
  -2  -4 -11    1.26    0.28
   2  -4  11    1.13    0.22
  -2   4 -11    1.21    0.22
  -2   4 -12    0.36    0.14
   2  -4  12    0.02    0.16
  -2  -4 -12   -0.06    0.17
   2  -4  12    0.13    0.13
   2   4  12   -0.20    0.17
  -2  -4 -12   -0.05    0.14
  -2   4 -12    0.16    0.14
   2  -4  13    6.22    0.56
  -2   4 -13    6.36    0.47
   2   4  13    6.35    0.44
  -2  -4 -13    5.85    0.52
   2   4  13    6.15    0.52
  -2  -4 -13    6.70    0.56
   2  -4  13    5.95    0.50
  -2   4 -13    5.31    0.49
  -2   4 -14    3.12    0.34
   2   4  14    3.34    0.35
   2  -4  14    3.05    0.42
  -2  -4 -14    3.21    0.43
   2  -4  14    2.94    0.38
   2   4  14    3.12    0.38
  -2  -4 -14    3.44    0.45
  -2   4 -14    3.07    0.38
  -2   4 -15   21.52    0.90
  -2  -4 -15   21.81    1.05
   2   4  15   23.04    0.90
  -2  -4 -15   24.04    1.10
   2  -4  15   22.38    1.00
   2   4  15   22.85    1.04
  -2   4 -15   23.49    1.07
  -2   4 -16    6.75    0.51
  -2  -4 -16    5.86    0.60
   2   4  16    6.54    0.52
   2   4  16    6.08    0.58
  -2  -4 -16    7.05    0.63
   2  -4  16    5.90    0.55
  -2   4 -16    6.28    0.59
  -2   4 -17   18.99    0.86
  -2  -4 -17   17.06    0.99
   2   4  17   19.69    0.91
   2   4  17   18.15    0.99
  -2  -4 -17   19.05    1.03
   2  -4  17   17.86    0.96
  -2   4 -17   17.18    0.99
  -2   4 -18    1.05    0.24
  -2  -4 -18    1.33    0.36
   2   4  18    1.09    0.26
  -2  -4 -18    1.28    0.32
   2   4  18    1.18    0.30
   2  -4  18    1.12    0.29
  -2   4 -18    0.90    0.26
  -2   4 -19    4.11    0.42
  -2  -4 -19    4.37    0.56
   2   4  19    4.30    0.48
   2  -4  19    4.57    0.53
   2   4  19    4.92    0.55
  -2  -4 -19    4.96    0.58
  -2   4 -19    3.73    0.49
  -2   4 -20   -0.04    0.10
   2   4  20    0.28    0.21
  -2  -4 -20   -0.36    0.21
   2  -4  20    0.29    0.21
   2   4  20    0.00    0.19
  -2   4 -20    0.32    0.21
  -2   4 -21    2.62    0.36
   2   4  21    2.95    0.44
   2  -4  21    2.53    0.42
  -2  -4 -21    2.47    0.45
   2   4  21    1.79    0.35
  -2   4 -21    3.72    0.53
   2   4  22    0.15    0.23
   2  -4  22    0.29    0.24
   2   4  22   -0.17    0.19
  -2  -4 -22    0.02    0.16
  -2   4 -22    0.00    0.18
   2   4  23    0.32    0.23
   2  -4  23    0.86    0.28
   2   4  23    0.70    0.29
  -2   4 -23    0.25    0.15
  -2  -4 -23    1.17    0.37
   2   4  24    0.85    0.34
   2  -4  24    0.40    0.23
   2   4  24    0.47    0.22
  -2   4 -24    0.58    0.29
  -2  -4 -24    0.41    0.25
   2   4  25    0.43    0.26
   2  -4  25    0.06    0.16
   2   4  25   -0.17    0.20
  -2  -4 -25    0.22    0.22
  -2   4 -25    0.20    0.28
   2   4  26   -0.21    0.30
   2   4  26    0.33    0.26
   2  -4  26    0.07    0.20
  -2   4 -26    0.01    0.17
  -2  -4 -26    0.41    0.24
   2   4  27    2.58    0.48
   2  -4  27    2.03    0.44
   2   4  27    1.91    0.47
  -2   4 -27    2.88    0.54
  -2  -4 -27    1.98    0.49
   2  -4  28   -0.09    0.21
  -2   4 -28   -0.30    0.23
  -2   5  28    1.70    0.47
  -2   5  27    0.08    0.27
  -2  -5  26    0.61    0.33
  -2   5  26    0.35    0.28
   2  -5 -26    0.49    0.22
  -2   5  26    0.25    0.23
   2  -5 -26    0.60    0.37
   2   5 -26    0.06    0.21
  -2  -5  25    0.28    0.30
  -2   5  25    0.25    0.26
   2  -5 -25    0.23    0.23
  -2   5  25    0.10    0.19
   2   5 -25    0.22    0.17
   2  -5 -25   -0.23    0.21
  -2   5  24    0.24    0.22
  -2  -5  24   -0.03    0.24
  -2  -5  24    0.04    0.16
   2  -5 -24    0.05    0.17
  -2   5  24   -0.21    0.20
   2   5 -24    0.19    0.24
   2  -5 -24   -0.02    0.16
  -2  -5  23    0.16    0.28
  -2   5  23    0.11    0.27
  -2   5  23    0.01    0.17
   2  -5 -23    0.26    0.26
  -2  -5  23    0.14    0.18
   2  -5 -23    0.25    0.27
   2   5 -23    0.21    0.18
  -2  -5  22    1.01    0.30
  -2   5  22    1.04    0.35
  -2   5  22    1.02    0.30
   2  -5 -22    0.73    0.26
  -2  -5  22    0.41    0.19
   2   5 -22    0.46    0.26
  -2   5  21    0.44    0.27
  -2  -5  21    0.53    0.23
  -2   5  21    0.53    0.26
  -2  -5  21    0.55    0.18
   2  -5 -21    0.53    0.22
   2   5 -21    0.37    0.20
  -2   5  20    0.07    0.22
  -2  -5  20    0.01    0.19
  -2  -5  20    0.31    0.17
   2  -5 -20    0.38    0.21
  -2   5  20    0.85    0.29
   2   5 -20    0.72    0.28
  -2   5  19    2.03    0.39
  -2  -5  19    1.67    0.39
  -2  -5  19    1.37    0.28
   2  -5 -19    1.03    0.31
  -2   5  19    1.77    0.35
   2   5 -19    0.94    0.29
  -2  -5  18    5.65    0.55
  -2   5  18    5.85    0.59
  -2  -5  18    6.29    0.64
  -2  -5  18    5.98    0.52
  -2   5  18    6.34    0.65
   2  -5 -18    6.08    0.57
   2   5 -18    5.89    0.64
  -2  -5  17    9.90    0.70
  -2  -5  17    9.27    0.75
  -2   5  17   11.26    0.77
  -2  -5  17   10.39    0.65
  -2   5  17   10.92    0.81
   2  -5 -17   11.03    0.76
   2   5 -17    9.72    0.79
  -2  -5  16    0.77    0.21
  -2  -5  16    0.51    0.22
  -2   5  16    0.56    0.23
   2  -5 -16    0.47    0.21
  -2  -5  16    0.78    0.20
  -2   5  16    0.54    0.24
   2   5 -16    0.45    0.22
   2   5 -15    0.21    0.08
  -2  -5  15    0.28    0.17
  -2   5  15    0.30    0.20
  -2   5  15    0.34    0.18
  -2  -5  15    0.17    0.13
   2  -5 -15    0.19    0.15
   2  -5 -15    0.14    0.15
   2   5 -15    0.03    0.17
   2   5 -14    2.38    0.22
  -2   5  14    2.91    0.39
  -2  -5  14    2.63    0.34
  -2   5  14    2.49    0.38
  -2  -5  14    2.53    0.30
   2  -5 -14    2.96    0.40
   2   5 -14    1.93    0.34
   2  -5 -14    2.83    0.33
  -2  -5  13    1.17    0.24
   2   5 -13    1.57    0.18
  -2   5  13    1.82    0.29
  -2   5  13    1.42    0.28
  -2  -5  13    1.64    0.22
   2  -5 -13    1.53    0.29
   2   5 -13    1.70    0.33
   2  -5 -13    1.73    0.27
  -2   5  12    1.11    0.21
   2  -5 -12    0.91    0.19
  -2  -5  12    0.95    0.21
   2   5 -12    1.04    0.16
  -2   5  12    1.09    0.24
   2  -5 -12    1.05    0.21
  -2  -5  12    1.16    0.19
   2   5 -12    0.99    0.25
   2  -5 -11    0.31    0.12
  -2  -5  11   -0.10    0.10
  -2   5  11    0.26    0.10
   2   5 -11    0.09    0.06
  -2   5  11    0.23    0.16
  -2  -5  11    0.15    0.09
   2  -5 -11    0.06    0.13
   2   5 -11   -0.05    0.16
  -2   5  10    6.01    0.46
  -2  -5  10    5.89    0.45
   2   5 -10    5.63    0.35
  -2   5  10    5.62    0.44
  -2  -5  10    5.80    0.33
   2  -5 -10    5.32    0.45
   2  -5 -10    5.90    0.42
   2   5 -10    6.24    0.53
  -2   5   9    1.24    0.22
   2  -5  -9    1.67    0.23
  -2  -5   9    1.29    0.23
   2   5  -9    1.32    0.18
  -2   5   9    1.38    0.23
   2  -5  -9    1.32    0.23
  -2  -5   9    1.40    0.16
   2   5  -9    1.79    0.27
   2   5  -9    0.99    0.22
   2   5  -8    9.52    0.46
  -2   5   8    9.40    0.56
  -2  -5   8   10.09    0.57
  -2   5   8   10.04    0.56
  -2  -5   8    9.54    0.35
   2  -5  -8   10.26    0.57
   2   5  -8   10.32    0.61
   2   5  -8    9.85    0.52
   2  -5  -8   10.38    0.50
   2   5  -8    9.99    0.63
  -2   5   7    6.82    0.47
   2   5  -7    6.70    0.40
  -2  -5   7    6.16    0.44
  -2   5   7    6.58    0.43
   2  -5  -7    6.85    0.46
  -2  -5   7    7.01    0.27
   2   5  -7    7.01    0.43
   2   5  -7    7.63    0.52
   2  -5  -7    6.75    0.39
   2   5  -7    7.19    0.53
  -2   5   6   20.14    0.79
   2   5  -6   19.18    0.67
  -2   5   6   18.89    0.72
   2  -5  -6   18.63    0.74
  -2  -5   6   17.55    0.35
   2   5  -6   18.72    0.66
   2  -5  -6   17.83    0.60
   2   5  -6   18.20    0.81
   2   5  -6   19.13    0.81
  -2   5   5    0.77    0.21
   2   5  -5    0.76    0.15
   2  -5  -5    0.58    0.12
  -2  -5   5    0.83    0.16
  -2   5   5    0.66    0.17
   2  -5  -5    0.45    0.14
   2   5  -5    1.01    0.24
   2   5  -5    0.64    0.18
   2   5  -5    0.77    0.15
  -2  -5   5    0.70    0.14
  -2   5   4   44.91    1.18
  -2  -5   4   44.55    0.99
  -2   5   4   43.73    1.04
  -2  -5   4   44.75    0.95
   2  -5  -4   44.27    1.10
   2  -5  -4   42.31    0.86
   2   5  -4   44.43    0.88
   2   5  -4   43.31    1.16
   2   5  -4   44.45    1.16
  -2   5   3   15.22    0.70
  -2  -5   3   14.60    0.56
  -2   5   3   15.42    0.62
   2  -5  -3   15.11    0.64
  -2  -5   3   14.64    0.55
   2  -5  -3   14.50    0.51
   2   5  -3   14.62    0.49
   2   5  -3   14.63    0.68
  -2  -5   3   14.62    0.47
   2   5  -3   14.59    0.67
   2   5  -2    0.19    0.08
   2  -5  -2    0.10    0.08
  -2  -5   2    0.31    0.09
  -2   5   2    0.08    0.12
  -2   5   2   -0.03    0.12
  -2  -5   2    0.18    0.08
  -2  -5   2    0.24    0.10
  -2  -5   2    0.19    0.09
   2  -5  -2    0.13    0.13
   2   5  -2    0.42    0.16
   2  -5  -1    0.09    0.08
  -2   5   1    0.09    0.11
  -2  -5   1    0.09    0.06
   2   5  -1    0.23    0.07
  -2  -5   1    0.15    0.06
  -2  -5   1    0.07    0.10
  -2  -5   1    0.16    0.11
   2  -5  -1    0.08    0.12
   2   5  -1    0.08    0.13
  -2   5   0    1.24    0.22
   2  -5   0    1.35    0.17
  -2  -5   0    1.26    0.12
   2  -5   0    1.30    0.21
   2   5   0    1.32    0.13
  -2  -5   0    1.33    0.09
  -2  -5   0    1.33    0.18
   2   5   0    1.33    0.09
  -2  -5   0    1.22    0.18
   2   5   0    1.35    0.24
  -2   5  -1    5.68    0.43
   2  -5   1    5.72    0.41
  -2  -5  -1    6.09    0.39
  -2  -5  -1    5.61    0.36
   2   5   1    5.69    0.22
   2   5   1    5.72    0.23
  -2   5  -1    5.32    0.29
   2   5   1    6.27    0.46
   2  -5   2   10.09    0.56
  -2   5  -2   10.16    0.56
  -2  -5  -2   10.60    0.51
  -2  -5  -2   10.33    0.50
   2   5   2   10.16    0.34
   2   5   2   10.06    0.58
   2   5   2   10.53    0.30
  -2   5  -2    9.55    0.36
   2   5   3    1.50    0.13
   2  -5   3    1.80    0.27
  -2   5  -3    1.65    0.25
  -2  -5  -3    1.65    0.22
   2  -5   3    1.69    0.21
  -2  -5  -3    1.51    0.22
   2   5   3    1.74    0.16
   2   5   3    1.91    0.28
  -2   5  -3    1.49    0.14
  -2   5  -4    5.17    0.42
   2  -5   4    4.20    0.38
  -2  -5  -4    4.15    0.35
   2  -5   4    3.89    0.32
   2   5   4    4.05    0.26
  -2  -5  -4    4.17    0.35
  -2   5  -4    4.15    0.22
  -2   5  -4    4.05    0.35
   2   5   4    4.07    0.38
   2  -5   5   59.64    1.39
  -2   5  -5   58.77    1.36
  -2  -5  -5   57.44    1.28
  -2  -5  -5   57.06    1.27
   2   5   5   57.62    1.06
   2  -5   5   57.19    1.20
  -2   5  -5   56.81    0.79
   2  -5   5   55.16    0.79
   2   5   5   58.64    1.42
  -2   5  -5   56.76    1.31
   2  -5   6    8.73    0.57
  -2   5  -6    8.32    0.53
  -2  -5  -6    8.49    0.51
   2   5   6    9.26    0.45
  -2  -5  -6    8.07    0.51
   2  -5   6    8.26    0.47
   2   5   6    9.35    0.59
  -2   5  -6    9.06    0.54
   2  -5   6    8.45    0.32
  -2   5  -7    0.27    0.14
   2  -5   7    0.49    0.18
   2  -5   7    0.39    0.07
  -2  -5  -7    0.40    0.14
   2  -5   7    0.35    0.14
   2   5   7    0.49    0.15
  -2  -5  -7    0.43    0.17
   2  -5   7    0.46    0.09
  -2   5  -7    0.45    0.15
   2  -5   8    1.39    0.26
  -2   5  -8    1.40    0.23
   2   5   8    1.41    0.14
   2  -5   8    1.45    0.13
  -2  -5  -8    1.70    0.26
  -2  -5  -8    1.42    0.26
   2  -5   8    1.34    0.23
   2   5   8    1.59    0.24
  -2   5  -8    1.36    0.25
   2  -5   8    1.34    0.14
   2  -5   9    4.55    0.45
  -2   5  -9    4.37    0.40
   2   5   9    4.99    0.28
  -2  -5  -9    4.84    0.44
   2  -5   9    4.45    0.25
   2  -5   9    5.06    0.42
  -2  -5  -9    4.68    0.44
   2   5   9    5.02    0.40
   2  -5   9    3.94    0.26
  -2   5  -9    4.70    0.44
  -2   5 -10    0.12    0.13
   2   5  10    0.11    0.10
   2  -5  10    0.17    0.16
   2  -5  10    0.14    0.07
  -2  -5 -10    0.19    0.18
   2  -5  10    0.12    0.13
   2   5  10    0.17    0.14
  -2  -5 -10    0.05    0.15
  -2   5 -10   -0.02    0.13
  -2   5 -11   20.61    0.87
   2  -5  11   22.54    1.02
  -2  -5 -11   20.86    0.93
   2   5  11   23.02    0.69
   2   5  11   21.53    0.88
  -2  -5 -11   22.29    0.98
   2  -5  11   24.17    0.93
  -2   5 -11   22.95    1.00
  -2   5 -12    1.22    0.23
  -2  -5 -12    1.43    0.29
   2   5  12    1.54    0.21
   2  -5  12    1.27    0.31
  -2  -5 -12    1.72    0.31
   2   5  12    1.60    0.28
   2  -5  12    1.30    0.25
  -2   5 -12    1.45    0.29
  -2   5 -13    0.25    0.12
   2  -5  13    0.20    0.17
  -2  -5 -13    0.28    0.19
   2   5  13    0.51    0.17
   2  -5  13    0.14    0.13
   2   5  13    0.57    0.19
  -2  -5 -13    0.34    0.20
  -2   5 -13    0.50    0.20
  -2   5 -14    3.92    0.41
   2  -5  14    4.46    0.53
   2   5  14    4.37    0.38
  -2  -5 -14    3.39    0.46
   2   5  14    3.35    0.41
  -2  -5 -14    4.01    0.47
   2  -5  14    3.37    0.42
  -2   5 -14    4.31    0.50
   2  -5  15   26.18    1.20
  -2   5 -15   24.82    1.00
   2   5  15   26.72    0.94
  -2  -5 -15   23.95    1.13
   2   5  15   24.31    1.09
  -2  -5 -15   25.26    1.16
   2  -5  15   26.21    1.09
  -2   5 -15   24.13    1.16
  -2   5 -16    0.60    0.17
   2  -5  16    1.55    0.36
  -2  -5 -16    0.78    0.29
   2   5  16    0.76    0.20
  -2  -5 -16    1.08    0.30
   2   5  16    0.70    0.23
   2  -5  16    0.64    0.20
  -2   5 -16    0.92    0.24
  -2   5 -17    0.81    0.17
   2   5  17    0.72    0.21
  -2  -5 -17    0.89    0.31
   2  -5  17    0.76    0.25
  -2  -5 -17    0.36    0.20
   2   5  17    0.65    0.19
  -2   5 -17    0.24    0.15
  -2   5 -18    0.00    0.14
   2   5  18   -0.14    0.18
  -2  -5 -18    0.62    0.30
   2  -5  18   -0.14    0.18
  -2  -5 -18    0.06    0.16
   2   5  18    0.01    0.19
  -2   5 -18   -0.09    0.17
  -2   5 -19    0.33    0.14
  -2  -5 -19    0.31    0.25
   2   5  19    0.37    0.21
   2  -5  19   -0.04    0.15
  -2  -5 -19    0.27    0.23
   2   5  19    0.13    0.17
  -2   5 -19    0.35    0.21
  -2   5 -20    0.27    0.16
   2   5  20   -0.12    0.18
   2  -5  20    0.45    0.24
  -2  -5 -20    0.24    0.19
   2   5  20    0.02    0.15
  -2   5 -20    0.11    0.16
   2   5  21   -0.02    0.19
   2  -5  21   -0.08    0.14
  -2  -5 -21    0.06    0.17
   2   5  21    0.12    0.15
  -2   5 -21   -0.03    0.16
   2   5  22   -0.04    0.19
  -2  -5 -22   -0.14    0.23
   2   5  22    0.01    0.15
   2  -5  22   -0.01    0.13
  -2   5 -22   -0.08    0.18
   2   5  23   -0.07    0.21
  -2  -5 -23    0.05    0.21
   2  -5  23   -0.02    0.14
   2   5  23   -0.14    0.25
  -2   5 -23   -0.11    0.20
   2   5  24   -0.07    0.18
  -2  -5 -24    0.09    0.16
  -2   5 -24    0.18    0.22
   2  -5  25    1.77    0.40
   2   5  25    1.85    0.44
  -2  -5 -25    1.34    0.39
  -2   5 -25    1.15    0.35
   2   5  26    0.20    0.23
  -2  -5 -26   -0.11    0.17
  -2   5 -26   -0.35    0.29
   2  -5  27    1.01    0.33
  -2   5 -27    1.05    0.35
  -2  -5 -27    1.51    0.44
   2  -5  28    1.69    0.44
  -2   6  28    0.26    0.29
  -2   6  27   -0.30    0.31
   2  -6 -27    0.07    0.20
  -2  -6  26    0.18    0.32
  -2   6  26   -0.17    0.32
   2  -6 -26   -0.34    0.23
  -2   6  26   -0.05    0.22
   2  -6 -26    0.13    0.26
   2   6 -26   -0.23    0.23
  -2  -6  25    0.30    0.34
  -2   6  25    0.45    0.30
   2  -6 -25    0.47    0.24
  -2   6  25    0.02    0.20
   2  -6 -25    0.45    0.27
   2   6 -25    0.35    0.24
  -2  -6  24    0.17    0.28
  -2   6  24   -0.49    0.32
   2  -6 -24    0.34    0.23
  -2   6  24    0.26    0.19
   2   6 -24    0.03    0.17
  -2   6  23    0.01    0.23
  -2  -6  23    0.28    0.23
  -2   6  23    0.65    0.29
   2  -6 -23   -0.35    0.22
   2   6 -23    0.13    0.21
  -2   6  22   -0.32    0.29
  -2  -6  22   -0.09    0.26
   2  -6 -22    0.07    0.17
  -2   6  22   -0.02    0.17
   2   6 -22    0.19    0.19
  -2   6  21    0.36    0.24
  -2  -6  21    0.53    0.31
   2  -6 -21    0.53    0.27
  -2   6  21    0.24    0.20
   2   6 -21    0.42    0.21
  -2  -6  20    1.80    0.38
  -2   6  20    1.82    0.39
  -2  -6  20    2.09    0.37
  -2  -6  20    2.22    0.34
   2  -6 -20    2.05    0.39
  -2   6  20    1.75    0.38
   2   6 -20    1.72    0.37
  -2   6  19    0.85    0.30
  -2  -6  19    0.72    0.25
  -2  -6  19    1.12    0.33
  -2  -6  19    1.06    0.25
   2  -6 -19    1.50    0.33
  -2   6  19    0.96    0.32
   2   6 -19    0.76    0.22
  -2  -6  18    0.15    0.18
  -2   6  18    0.12    0.21
  -2  -6  18   -0.06    0.15
   2  -6 -18    0.18    0.18
  -2  -6  18    0.05    0.14
  -2   6  18    0.06    0.15
   2   6 -18    0.02    0.19
  -2   6  17    1.70    0.34
  -2  -6  17    1.56    0.33
   2  -6 -17    1.94    0.36
  -2  -6  17    1.54    0.29
  -2   6  17    1.73    0.35
   2   6 -17    1.66    0.35
  -2  -6  16    5.60    0.55
  -2   6  16    6.60    0.60
   2  -6 -16    6.23    0.59
  -2   6  16    6.00    0.60
  -2  -6  16    6.60    0.49
   2   6 -16    6.24    0.65
   2   6 -15    0.41    0.11
  -2  -6  15    0.28    0.14
  -2   6  15    0.45    0.21
   2  -6 -15    0.13    0.16
  -2  -6  15    0.60    0.16
  -2   6  15    0.35    0.19
   2   6 -15    0.58    0.24
   2   6 -14    8.19    0.45
  -2  -6  14    8.03    0.63
  -2   6  14    8.47    0.64
   2  -6 -14    8.62    0.64
  -2   6  14    9.14    0.71
  -2  -6  14    8.93    0.51
   2   6 -14    9.59    0.76
   2  -6 -14    9.68    0.61
  -2  -6  13    0.10    0.13
   2   6 -13    0.29    0.12
  -2   6  13    0.51    0.22
  -2   6  13    0.26    0.14
   2  -6 -13    0.07    0.14
  -2  -6  13    0.40    0.12
   2  -6 -13    0.28    0.17
   2   6 -13    0.16    0.20
  -2  -6  12    0.40    0.14
   2   6 -12    0.65    0.13
  -2   6  12    0.55    0.18
  -2   6  12    0.99    0.26
  -2  -6  12    0.69    0.14
   2  -6 -12    0.46    0.17
   2   6 -12    0.43    0.20
   2  -6 -12    0.79    0.19
  -2  -6  11    2.11    0.31
   2   6 -11    1.96    0.24
  -2   6  11    2.21    0.33
   2  -6 -11    2.25    0.27
  -2   6  11    2.03    0.30
  -2  -6  11    2.22    0.22
   2  -6 -11    2.15    0.32
   2   6 -11    2.30    0.36
  -2   6  10    0.51    0.18
   2   6 -10    0.30    0.12
   2  -6 -10    0.36    0.13
  -2  -6  10    0.35    0.14
  -2   6  10    0.24    0.15
   2  -6 -10    0.38    0.17
  -2  -6  10    0.42    0.09
   2   6 -10    0.49    0.18
   2   6 -10    0.37    0.16
  -2   6   9    2.02    0.31
   2   6  -9    2.06    0.26
  -2  -6   9    2.28    0.32
   2  -6  -9    2.23    0.26
  -2   6   9    2.26    0.32
   2  -6  -9    2.02    0.31
  -2  -6   9    2.14    0.18
   2   6  -9    2.12    0.31
   2   6  -9    1.60    0.30
  -2   6   8   15.07    0.78
   2   6  -8   15.33    0.66
  -2  -6   8   15.61    0.78
  -2   6   8   16.75    0.73
   2  -6  -8   15.53    0.75
  -2  -6   8   14.84    0.39
   2   6  -8   15.42    0.78
   2  -6  -8   15.32    0.61
   2   6  -8   16.64    0.86
  -2  -6   7   12.84    0.69
   2   6  -7   11.85    0.59
  -2   6   7   12.87    0.70
  -2  -6   7   12.88    0.56
  -2   6   7   12.94    0.62
  -2  -6   7   11.54    0.28
   2  -6  -7   12.79    0.68
   2  -6  -7   11.84    0.51
   2   6  -7   11.82    0.71
   2   6  -7   11.96    0.67
   2   6  -6    0.04    0.08
   2  -6  -6   -0.01    0.08
  -2   6   6    0.00    0.12
  -2  -6   6    0.09    0.10
  -2   6   6   -0.01    0.11
   2  -6  -6   -0.02    0.15
   2   6  -6    0.12    0.15
   2   6  -6    0.11    0.15
  -2  -6   6    0.14    0.10
  -2   6   5    7.22    0.52
   2   6  -5    6.50    0.44
  -2   6   5    6.42    0.43
  -2  -6   5    6.64    0.40
  -2  -6   5    7.18    0.44
   2  -6  -5    7.39    0.51
   2  -6  -5    6.95    0.37
   2   6  -5    5.77    0.35
   2   6  -5    6.18    0.48
   2   6  -5    7.11    0.53
   2  -6  -4   -0.04    0.08
   2   6  -4    0.28    0.12
  -2   6   4    0.16    0.11
  -2  -6   4    0.15    0.09
  -2   6   4    0.20    0.12
   2  -6  -4    0.34    0.14
   2   6  -4    0.37    0.16
  -2  -6   4    0.07    0.09
   2   6  -4    0.23    0.10
   2   6  -4    0.23    0.11
  -2   6   3    8.92    0.58
  -2   6   3    8.75    0.49
  -2  -6   3    8.96    0.46
   2  -6  -3    9.04    0.54
  -2  -6   3    8.79    0.47
   2   6  -3    8.96    0.57
   2   6  -3    8.95    0.37
   2  -6  -3    8.35    0.38
   2   6  -3    8.51    0.56
  -2  -6   3    8.00    0.35
   2  -6  -2    0.01    0.07
  -2  -6   2    0.05    0.06
  -2   6   2   -0.07    0.12
  -2  -6   2    0.11    0.09
  -2   6   2   -0.02    0.06
  -2  -6   2   -0.13    0.12
   2   6  -2    0.04    0.07
   2   6  -2    0.14    0.15
   2  -6  -2    0.02    0.13
  -2   6   1    2.37    0.31
  -2  -6   1    1.80    0.15
   2  -6  -1    2.04    0.20
  -2  -6   1    2.21    0.15
  -2   6   1    2.07    0.17
  -2  -6   1    2.73    0.26
  -2  -6   1    2.27    0.25
   2   6  -1    2.21    0.16
   2   6  -1    1.85    0.25
   2  -6  -1    1.77    0.26
  -2   6   0    3.55    0.39
   2  -6   0    3.31    0.25
  -2  -6   0    3.56    0.16
  -2  -6   0    3.79    0.31
  -2   6   0    3.60    0.19
   2   6   0    3.48    0.14
  -2  -6   0    3.34    0.32
  -2   6   0    3.31    0.27
   2   6   0    3.44    0.17
   2   6   0    3.44    0.37
   2  -6   0    2.98    0.32
  -2   6  -1   22.31    0.91
   2  -6   1   22.14    0.86
  -2  -6  -1   21.97    0.75
  -2   6  -1   20.76    0.38
   2   6   1   21.03    0.43
  -2  -6  -1   22.02    0.79
   2   6   1   21.40    0.39
   2   6   1   22.16    0.90
  -2   6  -1   21.41    0.64
  -2   6  -2    6.68    0.50
   2  -6   2    6.82    0.50
  -2  -6  -2    6.63    0.42
   2   6   2    6.61    0.28
  -2  -6  -2    6.73    0.45
  -2   6  -2    6.01    0.33
   2   6   2    6.60    0.20
   2   6   2    6.88    0.51
   2  -6   3    1.42    0.26
  -2   6  -3    1.91    0.29
  -2  -6  -3    1.62    0.22
   2   6   3    2.09    0.18
  -2  -6  -3    2.29    0.27
   2   6   3    1.82    0.11
   2   6   3    2.27    0.32
  -2   6  -3    2.02    0.19
   2   6   4   22.04    0.42
  -2   6  -4   24.34    0.95
   2  -6   4   22.76    0.91
  -2  -6  -4   22.44    0.81
   2  -6   4   21.90    0.75
   2   6   4   21.81    0.62
  -2  -6  -4   21.69    0.83
  -2   6  -4   22.72    0.60
   2   6   4   22.61    0.94
   2  -6   5    6.63    0.52
  -2   6  -5    6.87    0.52
  -2  -6  -5    7.98    0.50
  -2  -6  -5    7.72    0.51
   2  -6   5    6.98    0.44
   2   6   5    7.41    0.39
  -2   6  -5    6.95    0.33
   2   6   5    6.72    0.52
  -2   6  -5    6.54    0.49
  -2   6  -6    1.29    0.24
   2  -6   6    0.87    0.24
  -2  -6  -6    0.93    0.20
  -2  -6  -6    0.76    0.19
   2   6   6    1.18    0.18
   2  -6   6    1.00    0.18
  -2   6  -6    0.94    0.21
   2  -6   6    1.03    0.14
   2   6   6    0.75    0.20
  -2   6  -6    0.89    0.12
   2  -6   7    0.99    0.22
  -2   6  -7    0.89    0.21
  -2  -6  -7    0.60    0.18
   2   6   7    0.98    0.08
  -2  -6  -7    0.90    0.21
   2  -6   7    0.83    0.18
   2   6   7    1.22    0.20
  -2   6  -7    1.09    0.15
  -2   6  -7    1.16    0.24
   2  -6   7    1.02    0.14
   2   6   7    0.99    0.23
   2  -6   8    0.04    0.12
  -2   6  -8    0.12    0.09
  -2  -6  -8    0.07    0.12
   2  -6   8    0.02    0.09
  -2  -6  -8   -0.06    0.15
   2   6   8    0.04    0.10
  -2   6  -8   -0.03    0.13
   2  -6   8    0.06    0.05
  -2   6  -9    4.48    0.42
   2  -6   9    4.27    0.47
  -2  -6  -9    4.33    0.43
   2   6   9    4.39    0.24
   2  -6   9    4.00    0.19
   2   6   9    4.04    0.37
  -2  -6  -9    4.25    0.44
   2  -6   9    4.93    0.41
  -2   6  -9    4.55    0.46
  -2   6 -10    1.20    0.25
  -2  -6 -10    1.42    0.27
   2  -6  10    1.73    0.34
   2  -6  10    1.31    0.14
   2   6  10    1.82    0.18
   2   6  10    1.65    0.25
   2  -6  10    1.61    0.26
  -2  -6 -10    1.38    0.26
  -2   6 -10    1.60    0.30
  -2   6 -11    0.00    0.11
   2   6  11    0.27    0.11
  -2  -6 -11    0.24    0.15
   2  -6  11    0.45    0.22
  -2  -6 -11    0.39    0.19
   2  -6  11    0.27    0.13
   2   6  11    0.40    0.18
  -2   6 -11    0.28    0.15
  -2   6 -12    0.02    0.09
  -2  -6 -12    0.05    0.16
   2  -6  12    0.06    0.18
   2   6  12    0.09    0.10
  -2  -6 -12    0.25    0.19
   2  -6  12    0.31    0.15
   2   6  12   -0.07    0.12
  -2   6 -12   -0.05    0.15
  -2   6 -13    0.33    0.15
   2   6  13    0.21    0.11
   2  -6  13    0.30    0.18
  -2  -6 -13    0.54    0.23
   2  -6  13    0.50    0.21
  -2  -6 -13    0.43    0.22
   2   6  13    0.22    0.13
  -2   6 -13    0.36    0.18
   2  -6  14   17.28    1.00
  -2   6 -14   17.01    0.86
  -2  -6 -14   16.71    0.95
   2   6  14   19.68    0.74
   2  -6  14   20.34    0.95
   2   6  14   19.50    0.96
  -2  -6 -14   19.42    1.04
  -2   6 -14   21.27    1.09
  -2   6 -15    4.19    0.44
   2   6  15    4.22    0.38
   2  -6  15    3.94    0.52
  -2  -6 -15    3.06    0.43
   2  -6  15    3.53    0.43
  -2  -6 -15    4.36    0.52
   2   6  15    4.07    0.47
  -2   6 -15    4.71    0.55
  -2   6 -16   -0.06    0.13
  -2  -6 -16    0.08    0.19
   2   6  16    0.25    0.18
   2  -6  16    0.03    0.18
   2  -6  16    0.04    0.17
  -2  -6 -16   -0.02    0.20
   2   6  16    0.46    0.21
  -2   6 -16    0.07    0.19
  -2   6 -17    1.54    0.28
   2  -6  17    1.87    0.40
   2   6  17    1.75    0.29
  -2  -6 -17    1.16    0.29
   2  -6  17    1.47    0.29
   2   6  17    2.01    0.36
  -2  -6 -17    1.49    0.35
  -2   6 -17    1.21    0.31
  -2   6 -18    2.70    0.36
  -2  -6 -18    1.98    0.42
   2   6  18    2.05    0.32
   2  -6  18    2.35    0.39
  -2  -6 -18    1.94    0.39
   2   6  18    1.90    0.37
  -2   6 -18    1.51    0.36
  -2   6 -19    2.20    0.33
   2   6  19    2.79    0.38
  -2  -6 -19    3.13    0.50
   2   6  19    2.01    0.37
   2  -6  19    2.35    0.39
  -2  -6 -19    2.82    0.47
  -2   6 -19    2.52    0.44
  -2   6 -20   -0.20    0.14
   2  -6  20   -0.03    0.13
  -2  -6 -20    0.14    0.20
   2   6  20   -0.36    0.24
  -2   6 -20    0.15    0.17
   2  -6  21    0.09    0.18
  -2  -6 -21    0.03    0.17
   2   6  21   -0.16    0.16
  -2   6 -21   -0.18    0.31
  -2  -6 -22    0.09    0.22
   2   6  22    0.19    0.22
   2  -6  22    0.09    0.16
  -2   6 -22    0.10    0.19
  -2  -6 -23    0.33    0.28
   2   6  23   -0.02    0.23
   2  -6  23   -0.35    0.22
  -2   6 -23   -0.01    0.19
   2  -6  24   -0.28    0.20
  -2  -6 -24    0.01    0.18
   2   6  24   -0.13    0.17
  -2   6 -24    0.10    0.18
   2  -6  25    0.18    0.20
  -2  -6 -25    0.04    0.19
   2   6  25    0.84    0.33
  -2   6 -25    0.50    0.35
   2  -6  26    0.16    0.16
   2   6  26   -0.48    0.31
  -2   6 -26    0.07    0.23
  -2  -6 -26    0.16    0.20
   2  -6  27   -0.45    0.25
   2  -6  28    0.39    0.28
   2  -7 -27    0.14    0.19
   2  -7 -26    0.94    0.35
  -2  -7  25    1.58    0.49
  -2   7  25    1.02    0.42
   2  -7 -25    0.70    0.30
  -2   7  25    0.70    0.35
   2   7 -25    1.23    0.39
  -2   7  24    0.80    0.33
  -2  -7  24    0.61    0.36
   2  -7 -24    0.16    0.23
  -2   7  24    0.29    0.20
   2   7 -24    0.18    0.20
  -2   7  23    0.77    0.31
  -2  -7  23    0.88    0.36
  -2   7  23    1.43    0.40
   2  -7 -23    0.85    0.30
   2   7 -23    0.67    0.28
  -2   7  22    1.13    0.36
  -2  -7  22    1.25    0.38
   2  -7 -22    1.74    0.39
  -2   7  22    1.01    0.36
   2   7 -22    1.05    0.35
  -2  -7  21    0.74    0.28
  -2   7  21    0.75    0.34
  -2  -7  21    0.55    0.26
   2  -7 -21    0.24    0.24
  -2   7  21    0.78    0.30
   2   7 -21    0.28    0.19
  -2  -7  20    0.27    0.21
  -2   7  20    0.32    0.22
  -2  -7  20    0.17    0.22
  -2   7  20   -0.07    0.16
   2  -7 -20   -0.05    0.19
   2   7 -20   -0.04    0.21
  -2  -7  19    1.21    0.31
  -2  -7  19    0.94    0.29
  -2   7  19    1.49    0.33
  -2   7  19    1.34    0.35
   2  -7 -19    1.30    0.36
   2   7 -19    1.66    0.39
  -2  -7  18    4.76    0.56
  -2   7  18    5.14    0.55
  -2   7  18    4.21    0.56
   2  -7 -18    4.61    0.54
   2   7 -18    3.63    0.55
  -2   7  17   -0.37    0.24
  -2  -7  17   -0.01    0.13
   2  -7 -17    0.21    0.17
  -2   7  17    0.10    0.19
   2   7 -17   -0.07    0.20
  -2  -7  16    1.88    0.35
  -2   7  16    2.00    0.35
   2  -7 -16    2.01    0.37
  -2   7  16    1.98    0.37
   2   7 -16    1.91    0.39
  -2  -7  15   15.90    0.93
  -2   7  15   17.66    0.93
   2  -7 -15   17.08    0.97
  -2   7  15   16.79    1.00
   2   7 -15   17.95    1.10
   2   7 -14    0.23    0.11
  -2  -7  14   -0.04    0.20
  -2   7  14   -0.02    0.17
  -2   7  14    0.09    0.18
   2  -7 -14    0.09    0.17
  -2  -7  14    0.05    0.09
   2   7 -14    0.11    0.20
   2   7 -13   -0.06    0.09
  -2  -7  13    0.11    0.12
  -2   7  13    0.07    0.17
  -2   7  13   -0.11    0.16
   2  -7 -13   -0.19    0.21
  -2  -7  13   -0.14    0.08
   2  -7 -13   -0.15    0.14
   2   7 -13   -0.05    0.17
  -2  -7  12   -0.04    0.16
  -2   7  12    0.13    0.14
   2   7 -12    0.38    0.14
  -2   7  12    0.04    0.16
  -2  -7  12    0.23    0.10
   2  -7 -12    0.14    0.15
   2   7 -12    0.23    0.22
   2  -7 -12    0.19    0.12
   2   7 -11    0.12    0.11
  -2   7  11    0.20    0.13
  -2  -7  11   -0.02    0.16
  -2   7  11   -0.02    0.15
  -2  -7  11   -0.07    0.07
   2  -7 -11    0.00    0.14
   2  -7 -11    0.06    0.10
   2   7 -11   -0.14    0.20
   2   7 -11    0.01    0.13
   2  -7 -10    1.22    0.19
  -2  -7  10    1.09    0.25
   2   7 -10    1.18    0.23
  -2   7  10    1.03    0.26
  -2   7  10    1.48    0.27
  -2  -7  10    1.19    0.14
   2  -7 -10    1.52    0.29
   2   7 -10    1.30    0.29
   2   7 -10    1.55    0.29
  -2  -7   9    0.27    0.17
   2   7  -9    0.47    0.17
   2  -7  -9    0.61    0.15
  -2   7   9    0.42    0.20
  -2   7   9    0.97    0.23
  -2  -7   9    0.40    0.08
   2  -7  -9    0.53    0.19
   2   7  -9    0.35    0.20
   2   7  -9    0.30    0.13
  -2   7   8    0.65    0.20
   2  -7  -8    0.45    0.12
  -2  -7   8    0.75    0.22
   2   7  -8    0.40    0.14
  -2  -7   8    0.73    0.15
  -2   7   8    0.65    0.19
   2  -7  -8    0.73    0.22
  -2  -7   8    0.45    0.06
   2   7  -8    0.82    0.22
   2   7  -8    0.48    0.19
  -2  -7   7    7.33    0.57
   2   7  -7    7.36    0.50
  -2   7   7    7.10    0.57
  -2  -7   7    7.16    0.43
  -2   7   7    6.74    0.48
   2  -7  -7    6.85    0.54
   2   7  -7    6.56    0.53
  -2  -7   7    7.18    0.48
   2  -7  -7    7.55    0.40
   2   7  -7    7.28    0.60
   2   7  -6    2.30    0.29
  -2   7   6    1.99    0.32
  -2   7   6    2.38    0.29
  -2  -7   6    1.85    0.24
   2  -7  -6    1.93    0.31
  -2  -7   6    2.25    0.29
   2  -7  -6    2.06    0.21
   2   7  -6    1.45    0.26
   2   7  -6    2.08    0.33
   2   7  -5    0.24    0.13
   2  -7  -5    0.44    0.10
  -2   7   5    0.67    0.20
  -2   7   5    0.25    0.16
  -2  -7   5    0.35    0.12
   2  -7  -5    0.20    0.12
   2   7  -5    0.14    0.15
  -2  -7   5    0.37    0.15
   2   7  -5    0.27    0.18
  -2   7   4    8.79    0.62
   2   7  -4    7.52    0.53
  -2   7   4    9.40    0.54
  -2  -7   4    8.48    0.47
  -2  -7   4    8.40    0.51
   2  -7  -4    8.52    0.58
   2  -7  -4    7.88    0.38
   2   7  -4    8.11    0.60
   2   7  -4    7.96    0.57
  -2   7   3    4.94    0.47
  -2  -7   3    4.31    0.33
  -2  -7   3    4.38    0.37
   2  -7  -3    4.45    0.43
   2  -7  -3    4.19    0.28
   2   7  -3    3.83    0.40
  -2  -7   3    3.82    0.25
   2  -7  -2    6.71    0.34
  -2   7   2    8.50    0.61
  -2  -7   2    6.77    0.29
  -2  -7   2    7.88    0.45
   2  -7  -2    7.27    0.53
  -2  -7   2    7.98    0.50
   2   7  -2    8.47    0.60
  -2  -7   1    2.32    0.15
  -2   7   1    2.24    0.32
   2  -7  -1    2.15    0.20
  -2  -7   1    2.92    0.28
  -2   7   1    2.41    0.19
  -2  -7   1    2.70    0.30
   2  -7  -1    2.24    0.31
   2   7  -1    2.79    0.35
  -2   7   1    2.56    0.28
  -2   7   0    6.36    0.53
   2  -7   0    5.74    0.33
  -2   7   0    5.45    0.25
  -2  -7   0    6.52    0.43
   2  -7   0    5.96    0.48
  -2  -7   0    6.45    0.46
   2   7   0    5.84    0.19
   2   7   0    5.84    0.50
  -2   7   0    5.85    0.39
   2  -7   1    1.44    0.18
  -2   7  -1    1.70    0.31
   2  -7   1    1.91    0.31
  -2  -7  -1    1.60    0.23
  -2   7  -1    1.37    0.10
   2   7   1    1.33    0.12
  -2  -7  -1    1.23    0.22
   2  -7   1    1.67    0.26
   2   7   1    1.75    0.30
  -2   7  -1    1.17    0.19
  -2   7  -2    0.34    0.14
   2  -7   2    0.41    0.19
  -2  -7  -2    0.24    0.12
   2   7   2    0.45    0.09
  -2  -7  -2    0.47    0.18
  -2   7  -2    0.52    0.13
   2   7   2    0.64    0.20
   2  -7   3    1.47    0.28
  -2   7  -3    1.10    0.23
  -2  -7  -3    1.67    0.24
  -2  -7  -3    1.59    0.26
   2   7   3    1.26    0.15
   2   7   3    1.16    0.25
  -2   7  -3    1.18    0.16
   2  -7   4   -0.08    0.18
  -2   7  -4    0.04    0.11
  -2  -7  -4    0.03    0.09
  -2  -7  -4    0.15    0.16
   2   7   4    0.20    0.09
   2   7   4    0.06    0.14
  -2   7  -4    0.09    0.09
  -2   7  -5    5.36    0.49
   2  -7   5    5.42    0.50
   2   7   5    4.48    0.16
  -2  -7  -5    5.27    0.43
   2   7   5    5.07    0.34
  -2  -7  -5    5.49    0.46
   2  -7   5    5.03    0.39
   2   7   5    4.87    0.49
   2   7   5    4.91    0.16
  -2   7  -5    5.45    0.33
  -2   7  -6    0.99    0.24
   2   7   6    0.62    0.08
   2  -7   6    0.40    0.22
  -2  -7  -6    0.66    0.18
   2   7   6    0.86    0.19
  -2  -7  -6    0.71    0.18
   2  -7   6    0.76    0.18
  -2   7  -6    0.84    0.14
  -2   7  -6    0.74    0.20
   2   7   6    0.84    0.24
   2  -7   7   18.51    0.93
  -2   7  -7   17.62    0.88
  -2  -7  -7   17.89    0.82
  -2  -7  -7   18.42    0.87
   2   7   7   17.81    0.70
   2  -7   7   17.75    0.75
   2   7   7   19.38    0.97
  -2   7  -7   17.13    0.89
  -2   7  -7   17.82    0.59
   2  -7   8    0.39    0.19
  -2   7  -8    0.67    0.19
   2   7   8    0.62    0.07
  -2  -7  -8    0.33    0.15
   2  -7   8    0.49    0.14
  -2  -7  -8    0.49    0.20
   2   7   8    0.70    0.18
   2   7   8    0.54    0.09
  -2   7  -8    0.85    0.24
   2   7   8    0.63    0.22
   2  -7   9    0.32    0.22
  -2   7  -9   -0.07    0.15
  -2  -7  -9   -0.03    0.15
   2  -7   9    0.12    0.11
  -2  -7  -9   -0.09    0.17
   2   7   9    0.00    0.11
  -2   7  -9    0.09    0.18
   2   7   9   -0.09    0.18
  -2   7 -10    1.32    0.27
   2  -7  10    0.80    0.25
  -2  -7 -10    1.32    0.26
   2  -7  10    1.41    0.25
  -2  -7 -10    1.66    0.31
   2   7  10    1.50    0.25
  -2   7 -10    1.45    0.29
  -2   7 -11    0.21    0.14
   2  -7  11    0.13    0.16
   2   7  11    0.22    0.09
  -2  -7 -11    0.22    0.16
   2  -7  11    0.45    0.16
   2   7  11    0.26    0.15
  -2   7 -11    0.23    0.16
  -2   7 -12    2.12    0.33
   2  -7  12    2.45    0.41
  -2  -7 -12    2.09    0.35
   2   7  12    2.05    0.22
  -2  -7 -12    2.17    0.37
   2  -7  12    2.41    0.33
   2   7  12    2.31    0.33
  -2   7 -12    2.00    0.35
  -2   7 -13    3.91    0.45
   2   7  13    4.38    0.32
  -2  -7 -13    4.18    0.49
   2  -7  13    4.25    0.54
   2   7  13    3.24    0.40
   2  -7  13    3.39    0.41
  -2  -7 -13    3.46    0.46
  -2   7 -13    3.48    0.46
  -2   7 -14    0.32    0.19
   2  -7  14    0.56    0.27
   2   7  14    0.54    0.15
  -2  -7 -14    0.71    0.28
   2  -7  14    0.31    0.16
  -2  -7 -14    0.50    0.28
   2   7  14    0.72    0.24
  -2   7 -14    0.18    0.19
  -2   7 -15   10.71    0.72
   2  -7  15   11.28    0.85
  -2  -7 -15   11.04    0.82
   2   7  15   12.24    0.80
  -2  -7 -15   11.08    0.85
   2  -7  15   11.31    0.74
  -2   7 -15   11.41    0.86
  -2   7 -16    6.06    0.56
  -2  -7 -16    5.08    0.58
   2  -7  16    5.23    0.61
   2   7  16    5.60    0.57
  -2  -7 -16    5.53    0.60
   2  -7  16    5.79    0.56
  -2   7 -16    6.12    0.65
  -2   7 -17    2.03    0.34
   2  -7  17    1.44    0.36
  -2  -7 -17    1.24    0.36
   2  -7  17    1.93    0.35
   2   7  17    1.39    0.33
  -2  -7 -17    1.40    0.31
  -2   7 -17    1.67    0.41
  -2   7 -18    0.38    0.20
   2  -7  18    0.31    0.26
  -2  -7 -18   -0.04    0.25
   2  -7  18    0.24    0.19
   2   7  18   -0.01    0.15
  -2  -7 -18    0.03    0.23
  -2   7 -18    0.05    0.15
  -2   7 -19    0.24    0.18
  -2  -7 -19    0.31    0.26
   2  -7  19    0.37    0.26
   2  -7  19    0.07    0.14
  -2  -7 -19    0.02    0.17
   2   7  19    0.13    0.17
  -2   7 -19   -0.26    0.27
  -2   7 -20    4.85    0.52
   2  -7  20    5.30    0.60
  -2  -7 -20    5.00    0.62
   2   7  20    4.49    0.56
  -2   7 -20    5.31    0.67
   2  -7  21    0.01    0.14
  -2  -7 -21    0.43    0.25
   2   7  21    0.28    0.24
  -2   7 -21    0.26    0.24
   2  -7  22    1.22    0.32
  -2  -7 -22    1.11    0.35
   2   7  22    1.42    0.37
  -2   7 -22    1.18    0.37
  -2  -7 -23    0.40    0.29
   2   7  23    0.63    0.29
   2  -7  23    0.70    0.27
  -2   7 -23    0.69    0.27
   2  -7  24    0.03    0.14
  -2  -7 -24   -0.08    0.21
   2   7  24    0.12    0.17
  -2   7 -24    0.32    0.23
   2  -7  25    2.37    0.46
  -2  -7 -25    2.39    0.51
   2   7  25    2.54    0.51
  -2   7 -25    2.32    0.52
   2  -7  26    0.04    0.17
   2  -8 -25    2.99    0.54
  -2  -8  24    1.01    0.38
   2  -8 -24    0.93    0.34
  -2   8  24    0.31    0.23
   2   8 -24    0.70    0.33
  -2  -8  23    0.30    0.22
  -2  -8  23    0.00    0.24
  -2   8  23   -0.28    0.17
   2  -8 -23    0.01    0.25
   2   8 -23   -0.14    0.28
  -2  -8  22    0.23    0.16
  -2  -8  22    0.12    0.29
  -2   8  22   -0.08    0.22
   2  -8 -22   -0.12    0.21
  -2   8  22    0.33    0.22
   2   8 -22   -0.20    0.18
  -2  -8  21    0.10    0.25
  -2   8  21    0.11    0.26
  -2  -8  21   -0.04    0.16
  -2   8  21    0.03    0.23
   2  -8 -21    0.28    0.23
   2   8 -21   -0.34    0.24
  -2  -8  20    0.10    0.17
  -2   8  20    0.17    0.25
  -2  -8  20    0.00    0.24
   2  -8 -20    0.03    0.19
  -2   8  20   -0.05    0.16
   2   8 -20   -0.05    0.22
  -2  -8  19    0.87    0.30
  -2   8  19    1.17    0.32
  -2  -8  19    0.95    0.32
  -2   8  19    1.35    0.32
   2  -8 -19    0.31    0.21
   2   8 -19    0.49    0.24
  -2  -8  18    4.86    0.58
  -2   8  18    4.93    0.57
   2  -8 -18    5.10    0.60
  -2   8  18    4.12    0.56
   2   8 -18    5.49    0.68
  -2  -8  17    2.71    0.42
  -2   8  17    3.04    0.44
   2  -8 -17    3.69    0.51
  -2   8  17    3.26    0.50
   2   8 -17    3.33    0.52
  -2  -8  16    3.86    0.50
  -2   8  16    4.09    0.48
  -2   8  16    4.09    0.52
   2  -8 -16    4.38    0.56
   2   8 -16    4.38    0.60
  -2  -8  15    0.44    0.22
  -2   8  15    0.49    0.23
   2  -8 -15    0.69    0.25
  -2   8  15    0.38    0.17
   2   8 -15    0.68    0.25
  -2  -8  14   10.18    0.76
   2   8 -14    9.38    0.59
  -2   8  14   10.60    0.71
   2  -8 -14    9.30    0.74
  -2   8  14   10.36    0.77
   2   8 -14   10.50    0.87
   2   8 -13    0.13    0.09
  -2  -8  13    0.34    0.18
  -2   8  13    0.50    0.21
  -2   8  13    0.05    0.21
   2  -8 -13    0.07    0.18
   2   8 -13   -0.30    0.27
  -2   8  12    1.20    0.28
   2   8 -12    1.16    0.23
  -2  -8  12    1.09    0.28
  -2   8  12    1.16    0.25
   2  -8 -12    1.55    0.32
   2   8 -12    0.96    0.27
   2  -8 -12    1.14    0.20
   2   8 -12    1.21    0.28
  -2  -8  11   -0.10    0.16
  -2   8  11    0.07    0.11
   2   8 -11    0.06    0.11
  -2   8  11   -0.08    0.15
  -2  -8  11    0.14    0.12
   2  -8 -11    0.02    0.19
   2   8 -11    0.00    0.21
   2   8 -11   -0.02    0.20
   2  -8 -11   -0.04    0.10
   2   8 -10    7.13    0.54
  -2  -8  10    8.49    0.67
  -2   8  10    8.23    0.66
  -2   8  10    7.49    0.54
  -2  -8  10    8.49    0.51
   2  -8 -10    8.02    0.63
   2   8 -10    8.06    0.64
   2  -8 -10    7.85    0.46
   2   8 -10    7.69    0.70
  -2   8   9    4.12    0.49
   2   8  -9    3.56    0.38
  -2  -8   9    3.15    0.42
  -2  -8   9    3.51    0.33
  -2   8   9    4.11    0.41
   2  -8  -9    4.44    0.47
   2   8  -9    3.67    0.44
   2  -8  -9    3.68    0.31
   2   8  -9    3.49    0.49
   2  -8  -8    0.21    0.10
  -2   8   8   -0.03    0.14
  -2  -8   8    0.10    0.14
   2   8  -8    0.10    0.13
  -2  -8   8    0.16    0.08
  -2   8   8    0.34    0.18
   2  -8  -8    0.25    0.17
  -2  -8   8    0.14    0.14
   2   8  -8    0.26    0.15
   2   8  -8    0.06    0.14
   2   8  -7    0.28    0.16
  -2   8   7    0.28    0.17
  -2  -8   7    0.35    0.16
   2  -8  -7    0.17    0.09
  -2   8   7    0.19    0.15
  -2  -8   7    0.17    0.09
   2  -8  -7    0.01    0.17
   2   8  -7    0.19    0.17
  -2  -8   7    0.42    0.15
   2   8  -7    0.18    0.17
   2   8  -6    0.39    0.17
  -2   8   6    0.36    0.18
   2  -8  -6    0.19    0.08
  -2   8   6    0.55    0.18
  -2  -8   6    0.24    0.12
   2  -8  -6   -0.15    0.20
   2   8  -6   -0.14    0.12
  -2  -8   6    0.17    0.11
   2   8  -6    0.07    0.16
  -2   8   5    2.64    0.37
   2   8  -5    1.82    0.29
  -2  -8   5    2.32    0.25
   2  -8  -5    2.16    0.33
   2  -8  -5    2.40    0.21
  -2  -8   5    2.43    0.31
   2   8  -5    2.00    0.32
   2   8  -4    0.25    0.15
  -2   8   4    0.11    0.12
   2  -8  -4    0.03    0.07
  -2  -8   4    0.03    0.09
   2  -8  -4    0.19    0.15
  -2  -8   4    0.20    0.12
   2   8  -4    0.09    0.15
  -2   8   3    2.68    0.39
   2   8  -3    3.02    0.39
  -2  -8   3    3.12    0.30
   2  -8  -3    2.95    0.38
  -2  -8   3    3.80    0.38
   2  -8  -3    3.09    0.23
   2   8  -3    3.30    0.41
  -2  -8   3    3.22    0.22
  -2   8   2    0.49    0.21
   2  -8  -2    0.54    0.12
  -2  -8   2    0.29    0.07
  -2  -8   2    0.34    0.12
  -2  -8   2    0.54    0.18
   2   8  -2    0.28    0.15
  -2   8   2    0.51    0.17
   2  -8  -2    0.27    0.16
  -2   8   1    0.09    0.14
   2  -8  -1    0.18    0.08
  -2  -8   1    0.30    0.11
  -2   8   1    0.02    0.06
  -2  -8   1   -0.03    0.11
   2  -8  -1   -0.09    0.19
  -2   8   1    0.21    0.13
   2   8  -1    0.08    0.15
   2  -8   0    0.84    0.13
  -2   8   0    0.73    0.23
  -2   8   0    0.62    0.10
  -2  -8   0    0.61    0.08
  -2  -8   0    0.82    0.16
  -2  -8   0    0.70    0.19
   2   8   0    0.75    0.08
   2   8   0    0.60    0.07
   2   8   0    0.69    0.21
  -2   8   0    0.76    0.18
   2  -8   0    0.68    0.21
   2  -8   1    2.06    0.36
  -2   8  -1    2.57    0.36
   2  -8   1    2.45    0.23
  -2  -8  -1    2.68    0.28
  -2   8  -1    1.49    0.11
  -2  -8  -1    2.24    0.31
   2   8   1    2.25    0.16
   2  -8   1    2.25    0.32
   2   8   1    2.68    0.38
  -2   8  -1    2.12    0.26
   2  -8   2    7.09    0.60
  -2   8  -2    6.74    0.59
  -2  -8  -2    6.66    0.46
   2   8   2    6.70    0.30
   2  -8   2    7.20    0.56
  -2  -8  -2    6.69    0.52
  -2   8  -2    7.90    0.47
   2   8   2    6.19    0.55
   2  -8   3    4.38    0.49
  -2   8  -3    5.17    0.51
  -2  -8  -3    4.58    0.39
   2   8   3    5.12    0.30
  -2  -8  -3    5.19    0.47
  -2   8  -3    4.75    0.36
   2   8   3    4.16    0.47
  -2   8  -4   -0.05    0.13
   2  -8   4    0.04    0.18
  -2  -8  -4    0.04    0.10
  -2  -8  -4   -0.08    0.13
   2   8   4   -0.01    0.07
  -2   8  -4    0.11    0.11
   2   8   4    0.15    0.14
  -2   8  -5    0.58    0.21
   2  -8   5    0.33    0.16
  -2  -8  -5    0.41    0.16
  -2  -8  -5    0.53    0.20
   2   8   5    0.40    0.13
  -2   8  -5    0.46    0.13
   2   8   5    0.46    0.21
   2  -8   6    2.06    0.36
  -2   8  -6    1.86    0.32
  -2  -8  -6    1.48    0.26
  -2  -8  -6    2.02    0.31
   2   8   6    1.88    0.23
  -2   8  -6    1.94    0.22
   2   8   6    1.70    0.34
   2  -8   7    0.56    0.23
  -2   8  -7    0.50    0.19
   2   8   7    0.28    0.05
  -2  -8  -7    0.77    0.21
   2   8   7    0.61    0.17
  -2  -8  -7    0.73    0.23
   2  -8   7    0.46    0.15
  -2   8  -7    0.48    0.13
  -2   8  -7    0.65    0.19
   2   8   7    0.29    0.18
  -2   8  -8    0.72    0.21
   2  -8   8    0.67    0.23
  -2  -8  -8    0.62    0.21
  -2  -8  -8    1.02    0.28
   2   8   8    0.93    0.19
   2  -8   8    0.98    0.21
  -2   8  -8    1.16    0.19
  -2   8  -8    0.89    0.23
   2   8   8    0.74    0.24
  -2   8  -9    0.29    0.17
   2  -8   9    0.37    0.21
  -2  -8  -9    0.44    0.22
  -2  -8  -9    0.77    0.27
   2   8   9    0.22    0.11
   2  -8   9    0.66    0.18
  -2   8  -9    0.22    0.20
   2   8   9    0.19    0.15
   2  -8  10    3.41    0.49
  -2   8 -10    4.05    0.47
  -2  -8 -10    3.86    0.44
  -2  -8 -10    3.90    0.46
   2  -8  10    4.37    0.42
   2   8  10    4.42    0.41
  -2   8 -10    3.02    0.43
   2   8  10    4.06    0.52
  -2   8 -11    0.35    0.17
   2  -8  11    0.38    0.23
  -2  -8 -11    0.53    0.19
  -2  -8 -11    1.05    0.28
   2   8  11    0.10    0.13
   2  -8  11    0.55    0.17
  -2   8 -11    0.26    0.17
   2   8  11    0.54    0.25
  -2   8 -12   11.05    0.78
   2  -8  12   10.55    0.83
  -2  -8 -12   10.28    0.75
   2  -8  12   10.40    0.67
   2   8  12   10.96    0.70
  -2  -8 -12   10.65    0.80
  -2   8 -12   10.26    0.79
  -2   8 -13    4.26    0.49
  -2  -8 -13    4.84    0.54
   2  -8  13    4.38    0.56
   2   8  13    4.92    0.49
  -2  -8 -13    5.13    0.58
   2  -8  13    5.17    0.49
  -2   8 -13    5.10    0.58
  -2   8 -14    1.55    0.30
  -2  -8 -14    1.59    0.34
   2  -8  14    1.31    0.34
  -2  -8 -14    1.42    0.33
   2  -8  14    1.69    0.31
   2   8  14    1.67    0.31
  -2   8 -14    1.43    0.32
  -2   8 -15    3.03    0.43
  -2  -8 -15    2.92    0.49
   2  -8  15    3.08    0.50
   2  -8  15    3.07    0.39
   2   8  15    2.51    0.39
  -2  -8 -15    3.25    0.49
  -2   8 -15    3.62    0.53
  -2   8 -16    2.20    0.37
   2  -8  16    2.27    0.47
  -2  -8 -16    2.98    0.48
   2  -8  16    2.92    0.42
  -2  -8 -16    2.46    0.40
   2   8  16    2.78    0.42
  -2   8 -16    3.31    0.52
  -2   8 -17    4.54    0.53
   2  -8  17    3.21    0.54
  -2  -8 -17    3.99    0.54
   2   8  17    4.54    0.53
   2  -8  17    5.15    0.55
  -2  -8 -17    4.26    0.57
  -2   8 -17    4.70    0.62
  -2   8 -18    4.01    0.48
  -2  -8 -18    3.27    0.53
   2  -8  18    3.91    0.59
   2  -8  18    3.65    0.46
   2   8  18    3.61    0.51
  -2  -8 -18    3.44    0.52
  -2   8 -18    3.41    0.53
  -2   8 -19    0.31    0.20
   2  -8  19    0.08    0.23
   2  -8  19    0.64    0.23
   2   8  19    0.51    0.26
  -2  -8 -19    0.62    0.27
  -2   8 -19    0.13    0.23
   2  -8  20    0.13    0.26
   2  -8  20    0.15    0.17
   2   8  20   -0.12    0.19
  -2  -8 -20   -0.21    0.20
  -2   8 -20   -0.21    0.20
   2   8  21    0.31    0.20
  -2  -8 -21    1.03    0.36
   2  -8  21    0.65    0.24
  -2   8 -21    0.49    0.24
  -2  -8 -22    0.14    0.24
   2   8  22    0.13    0.17
   2  -8  22   -0.12    0.14
  -2   8 -22   -0.02    0.18
  -2  -8 -23    0.40    0.26
   2   8  23   -0.04    0.22
  -2   8 -23    0.54    0.35
   2   8  24    0.27    0.26
  -2   8 -24    0.11    0.23
   2   8  25   -0.11    0.22
  -2  -9  24   -0.51    0.31
  -2  -9  24   -0.21    0.20
   2  -9 -24    0.31    0.24
  -2  -9  23   -0.08    0.26
  -2  -9  23   -0.11    0.17
   2  -9 -23    0.14    0.23
  -2   9  23    0.08    0.19
  -2  -9  22   -0.18    0.20
  -2  -9  22   -0.32    0.30
  -2   9  22    0.30    0.23
   2  -9 -22   -0.17    0.26
   2   9 -22    0.12    0.24
  -2  -9  21    0.10    0.19
  -2  -9  21    0.49    0.25
   2  -9 -21    0.12    0.18
  -2   9  21    0.65    0.28
   2   9 -21    0.16    0.20
  -2  -9  20    0.32    0.23
  -2  -9  20    0.07    0.20
  -2   9  20    0.07    0.18
   2  -9 -20   -0.02    0.22
   2   9 -20    0.06    0.20
  -2  -9  19    3.07    0.52
   2  -9 -19    2.64    0.45
  -2   9  19    3.17    0.51
   2   9 -19    3.89    0.63
  -2   9  18   -0.11    0.19
  -2  -9  18   -0.09    0.23
   2  -9 -18   -0.01    0.18
  -2   9  18    0.04    0.20
   2   9 -18    0.14    0.22
  -2  -9  17    2.03    0.42
  -2   9  17    2.18    0.40
   2  -9 -17    1.35    0.34
  -2   9  17    2.05    0.41
   2   9 -17    1.20    0.35
  -2  -9  16    1.96    0.42
  -2   9  16    1.61    0.34
  -2   9  16    1.66    0.39
   2  -9 -16    1.18    0.30
   2   9 -16    1.63    0.41
  -2  -9  15    3.52    0.51
  -2   9  15    4.14    0.49
  -2   9  15    4.41    0.56
   2  -9 -15    3.86    0.52
   2   9 -15    4.51    0.61
  -2  -9  14    8.88    0.79
   2   9 -14    8.18    0.61
  -2   9  14   11.01    0.72
   2  -9 -14    8.39    0.75
  -2   9  14    9.50    0.78
   2   9 -14    9.91    0.88
  -2  -9  13    0.23    0.18
   2   9 -13    0.79    0.22
  -2   9  13    0.61    0.24
  -2   9  13    0.39    0.22
   2  -9 -13    0.88    0.27
   2   9 -13    0.37    0.25
   2   9 -12    4.38    0.46
  -2   9  12    4.55    0.54
  -2  -9  12    3.47    0.48
  -2   9  12    3.41    0.40
   2  -9 -12    4.21    0.51
   2   9 -12    4.19    0.56
   2   9 -12    3.65    0.47
  -2  -9  11   -0.09    0.16
  -2   9  11    0.24    0.20
   2   9 -11    0.16    0.14
  -2   9  11    0.18    0.14
   2  -9 -11   -0.28    0.19
   2   9 -11    0.41    0.19
   2   9 -11    0.18    0.16
   2   9 -10    0.21    0.18
  -2  -9  10    0.14    0.17
  -2   9  10   -0.01    0.16
  -2   9  10    0.26    0.18
   2  -9 -10   -0.06    0.17
  -2  -9  10    0.36    0.19
   2   9 -10    0.11    0.15
   2   9 -10    0.28    0.23
  -2  -9   9    0.43    0.23
  -2   9   9    0.52    0.24
   2   9  -9    0.30    0.15
  -2  -9   9    0.34    0.12
  -2   9   9    0.38    0.19
   2  -9  -9    0.45    0.20
   2   9  -9    0.52    0.21
  -2  -9   9    0.38    0.16
   2   9  -9    0.11    0.16
   2   9  -8    8.64    0.65
  -2   9   8    9.00    0.74
  -2  -9   8    9.71    0.74
  -2   9   8   10.07    0.61
  -2  -9   8    9.64    0.53
  -2  -9   8    9.85    0.66
   2  -9  -8    9.33    0.72
   2   9  -8   10.81    0.76
   2   9  -8    9.44    0.78
   2   9  -7   -0.03    0.14
  -2  -9   7   -0.04    0.17
  -2   9   7   -0.02    0.16
  -2  -9   7   -0.03    0.10
  -2   9   7    0.01    0.14
   2  -9  -7    0.05    0.17
   2   9  -7    0.09    0.16
   2   9  -7    0.11    0.14
  -2  -9   7    0.07    0.14
  -2   9   6   -0.16    0.19
   2   9  -6    0.13    0.13
  -2  -9   6   -0.02    0.08
   2  -9  -6   -0.17    0.20
   2   9  -6   -0.25    0.19
  -2  -9   6   -0.10    0.16
  -2   9   5    0.84    0.25
   2   9  -5    0.93    0.24
   2  -9  -5    0.67    0.12
  -2  -9   5    0.67    0.16
   2  -9  -5    0.85    0.25
  -2  -9   5    1.28    0.26
   2   9  -5    1.10    0.26
   2   9  -4    9.15    0.68
  -2   9   4    9.22    0.72
  -2  -9   4   10.20    0.54
  -2  -9   4    9.86    0.64
   2  -9  -4    9.65    0.69
  -2   9   4    9.05    0.63
   2   9  -4   10.58    0.73
   2  -9  -4    9.71    0.40
  -2   9   3   -0.10    0.15
   2  -9  -3   -0.10    0.08
  -2  -9   3    0.28    0.11
  -2  -9   3    0.10    0.11
   2  -9  -3    0.17    0.17
   2   9  -3    0.09    0.14
  -2   9   3    0.13    0.13
  -2   9   2    9.88    0.74
  -2  -9   2   10.35    0.55
   2  -9  -2    9.57    0.68
  -2  -9   2   10.39    0.66
  -2   9   2    9.29    0.60
   2  -9  -2   10.21    0.41
   2   9  -2   10.38    0.74
   2  -9  -1    6.39    0.34
  -2   9   1    5.71    0.58
  -2  -9   1    6.85    0.45
   2  -9  -1    5.76    0.55
  -2  -9   1    6.80    0.55
   2   9  -1    6.01    0.57
  -2   9   1    6.08    0.48
  -2   9   0    2.23    0.38
   2  -9   0    2.17    0.21
  -2  -9   0    2.53    0.29
  -2  -9   0    2.54    0.34
   2   9   0    2.71    0.41
  -2   9   0    1.83    0.28
   2  -9   0    2.01    0.32
   2  -9   1    4.83    0.55
   2  -9   1    4.82    0.32
  -2   9  -1    4.73    0.52
  -2  -9  -1    5.15    0.41
   2  -9   1    5.09    0.50
   2   9   1    4.69    0.23
  -2  -9  -1    4.57    0.46
  -2   9  -1    4.65    0.41
   2   9   1    5.05    0.52
  -2   9  -2    0.66    0.23
   2  -9   2    0.68    0.14
   2  -9   2    0.81    0.25
  -2  -9  -2    0.61    0.17
   2   9   2    0.55    0.10
  -2  -9  -2    0.72    0.21
  -2   9  -2    0.63    0.16
   2   9   2    0.90    0.26
   2  -9   2    0.21    0.15
   2  -9   3    3.15    0.45
  -2   9  -3    2.76    0.41
  -2  -9  -3    2.80    0.32
   2   9   3    2.59    0.22
  -2  -9  -3    3.13    0.40
   2  -9   3    2.57    0.39
  -2   9  -3    3.02    0.32
   2   9   3    3.21    0.45
  -2   9  -4    1.95    0.37
   2  -9   4    2.07    0.37
  -2  -9  -4    2.36    0.30
  -2  -9  -4    2.37    0.35
   2   9   4    2.65    0.24
  -2   9  -4    2.18    0.26
   2   9   4    2.48    0.40
   2  -9   5    0.54    0.25
  -2   9  -5    0.55    0.21
  -2  -9  -5    0.76    0.21
  -2  -9  -5    0.69    0.22
   2   9   5    0.80    0.16
  -2   9  -5    0.75    0.17
   2   9   5    1.09    0.28
  -2   9  -6    1.65    0.34
   2  -9   6    2.30    0.40
  -2  -9  -6    2.09    0.30
  -2  -9  -6    2.02    0.34
   2   9   6    2.27    0.26
  -2   9  -6    1.68    0.23
   2   9   6    2.20    0.40
  -2   9  -7    0.20    0.17
   2  -9   7   -0.20    0.20
  -2  -9  -7    0.18    0.12
   2   9   7   -0.01    0.11
  -2  -9  -7    0.02    0.21
  -2   9  -7    0.09    0.08
   2   9   7    0.12    0.18
  -2   9  -8    5.72    0.58
   2  -9   8    6.77    0.65
  -2  -9  -8    6.75    0.56
   2   9   8    6.79    0.48
  -2  -9  -8    6.66    0.60
   2  -9   8    6.57    0.50
   2   9   8    7.01    0.68
  -2   9  -8    6.86    0.45
  -2   9  -8    6.69    0.65
   2  -9   9    0.09    0.20
  -2   9  -9    0.16    0.14
  -2  -9  -9    0.15    0.17
   2  -9   9    0.12    0.13
  -2  -9  -9   -0.13    0.21
   2   9   9    0.05    0.11
  -2   9  -9   -0.01    0.16
   2   9   9   -0.06    0.17
  -2   9  -9    0.05    0.08
  -2   9 -10    0.19    0.18
   2  -9  10   -0.05    0.21
  -2  -9 -10    0.37    0.19
  -2  -9 -10    0.19    0.17
   2   9  10    0.02    0.10
   2  -9  10    0.21    0.12
   2   9  10    0.24    0.24
  -2   9 -10    0.09    0.18
  -2   9 -11    0.66    0.23
   2  -9  11    0.65    0.26
  -2  -9 -11    0.81    0.24
  -2  -9 -11    0.37    0.16
   2   9  11    0.64    0.19
   2  -9  11    0.67    0.20
  -2   9 -11    0.61    0.22
   2   9  11    0.93    0.31
  -2   9 -12    1.01    0.26
   2  -9  12    0.77    0.25
  -2  -9 -12    1.19    0.29
  -2  -9 -12    0.91    0.32
   2   9  12    1.42    0.27
   2  -9  12    1.17    0.25
   2   9  12    1.23    0.35
  -2   9 -12    0.78    0.30
  -2   9 -13    3.63    0.48
   2  -9  13    3.70    0.54
  -2  -9 -13    3.93    0.51
  -2  -9 -13    4.42    0.56
   2   9  13    4.15    0.45
   2  -9  13    5.10    0.49
   2   9  13    3.97    0.55
  -2   9 -13    4.76    0.59
  -2   9 -14    0.96    0.26
  -2  -9 -14    0.76    0.28
   2  -9  14    1.16    0.34
  -2  -9 -14    1.17    0.33
   2  -9  14    1.51    0.28
   2   9  14    0.71    0.23
  -2   9 -14    1.22    0.35
  -2   9 -15    0.73    0.25
   2  -9  15    0.38    0.26
  -2  -9 -15    0.71    0.27
   2  -9  15    1.18    0.27
   2   9  15    0.71    0.21
  -2  -9 -15    0.44    0.24
  -2   9 -15    0.20    0.19
  -2   9 -16    1.49    0.33
   2  -9  16    1.66    0.41
  -2  -9 -16    1.75    0.37
   2  -9  16    2.22    0.37
   2   9  16    1.94    0.37
  -2  -9 -16    3.17    0.50
  -2   9 -16    2.09    0.44
  -2   9 -17    0.80    0.28
  -2  -9 -17    0.29    0.25
   2  -9  17    0.67    0.31
   2   9  17    0.81    0.28
   2  -9  17    0.25    0.15
  -2  -9 -17    0.44    0.20
  -2   9 -17    0.57    0.28
  -2   9 -18    0.66    0.24
   2  -9  18    1.07    0.38
  -2  -9 -18    0.39    0.24
   2   9  18    1.18    0.32
  -2   9 -18    1.08    0.37
  -2   9 -19    0.02    0.16
   2  -9  19   -0.17    0.26
   2   9  19    0.18    0.21
  -2  -9 -19    0.26    0.19
  -2   9 -19    0.15    0.26
   2  -9  20    0.39    0.24
   2   9  20    0.54    0.22
  -2  -9 -20    0.60    0.30
  -2   9 -20   -0.23    0.23
   2  -9  21    0.36    0.32
   2   9  21    0.47    0.24
  -2  -9 -21    0.39    0.24
  -2   9 -21    0.35    0.27
  -2  -9 -22    0.15    0.24
   2   9  22    0.12    0.17
  -2   9 -22   -0.08    0.19
   2   9  23    2.69    0.50
  -2   9 -23    2.19    0.49
   2   9  24    0.54    0.23
  -2 -10  23   -0.21    0.22
  -2 -10  23   -0.21    0.22
  -2 -10  22    0.18    0.25
  -2 -10  22    0.00    0.21
   2 -10 -22   -0.04    0.18
  -2  10  22    0.41    0.27
  -2 -10  21    0.80    0.33
  -2 -10  21    0.68    0.29
   2 -10 -21    0.40    0.27
  -2  10  21    0.32    0.24
   2  10 -21   -0.07    0.27
  -2 -10  20    1.82    0.43
  -2 -10  20    1.45    0.38
  -2  10  20    1.92    0.44
   2 -10 -20    1.26    0.37
   2  10 -20    1.35    0.41
  -2 -10  19   -0.09    0.21
   2 -10 -19    0.27    0.25
  -2  10  19    0.21    0.23
   2  10 -19   -0.07    0.21
  -2 -10  18    0.01    0.18
   2 -10 -18    0.63    0.26
  -2  10  18    0.30    0.22
   2  10 -18    0.19    0.19
  -2 -10  17    0.15    0.17
  -2  10  17    0.38    0.24
   2 -10 -17    0.31    0.23
   2  10 -17   -0.08    0.24
  -2 -10  16    0.01    0.20
   2 -10 -16   -0.16    0.25
  -2  10  16    0.07    0.16
   2  10 -16    0.11    0.23
  -2 -10  15    0.48    0.25
   2 -10 -15    0.94    0.30
  -2  10  15    0.49    0.25
   2  10 -15    0.43    0.25
  -2 -10  14    3.79    0.53
   2 -10 -14    3.21    0.48
  -2  10  14    2.45    0.43
   2  10 -14    3.03    0.52
  -2 -10  13   -0.14    0.17
   2  10 -13    0.00    0.10
  -2  10  13    0.13    0.16
  -2  10  13   -0.01    0.19
   2 -10 -13   -0.11    0.17
   2  10 -13   -0.04    0.16
  -2  10  12    1.45    0.37
   2  10 -12    1.30    0.28
  -2 -10  12    1.65    0.37
  -2  10  12    1.14    0.26
  -2  10  12    1.77    0.33
   2 -10 -12    1.77    0.43
   2  10 -12    1.50    0.33
  -2 -10  12    1.30    0.31
   2  10 -12    0.80    0.31
  -2  10  11    1.69    0.35
  -2 -10  11    0.98    0.28
   2  10 -11    1.00    0.26
  -2  10  11    1.30    0.29
   2 -10 -11    1.03    0.30
   2  10 -11    1.01    0.26
  -2 -10  11    1.54    0.28
   2  10 -11    1.14    0.32
  -2 -10  10    1.37    0.34
   2  10 -10    1.31    0.29
  -2  10  10    1.11    0.30
  -2  10  10    1.58    0.31
   2 -10 -10    1.59    0.34
   2  10 -10    1.37    0.31
   2  10 -10    1.12    0.32
  -2 -10  10    1.93    0.35
   2  10  -9    3.30    0.43
  -2  10   9    2.96    0.49
  -2 -10   9    4.68    0.57
  -2  10   9    4.37    0.44
   2 -10  -9    2.93    0.44
   2  10  -9    3.45    0.46
   2  10  -9    3.08    0.51
  -2 -10   9    3.36    0.42
   2  10  -8    0.09    0.15
  -2 -10   8   -0.15    0.22
  -2  10   8   -0.02    0.20
   2 -10  -8   -0.02    0.19
   2  10  -8    0.02    0.17
   2  10  -8   -0.06    0.20
  -2 -10   8    0.09    0.15
  -2  10   7    0.93    0.30
  -2 -10   7    1.43    0.35
   2  10  -7    0.95    0.27
   2 -10  -7    0.93    0.27
  -2 -10   7    1.43    0.30
   2  10  -7    0.71    0.25
   2  10  -6    0.43    0.17
  -2  10   6    0.37    0.20
   2 -10  -6    0.35    0.17
   2  10  -6    0.18    0.14
  -2 -10   6    0.16    0.15
   2  10  -5    1.81    0.34
  -2  10   5    1.51    0.34
   2 -10  -5    1.42    0.31
  -2 -10   5    1.26    0.25
  -2  10   5    1.66    0.31
   2  10  -5    1.37    0.31
   2  10  -4    7.63    0.65
  -2  10   4    6.74    0.66
  -2 -10   4    7.72    0.48
   2 -10  -4    6.88    0.63
  -2 -10   4    7.68    0.61
   2  10  -4    6.98    0.65
  -2  10   4    6.70    0.58
  -2  10   3    0.31    0.15
  -2 -10   3   -0.05    0.10
  -2 -10   3    0.30    0.17
   2 -10  -3   -0.11    0.16
   2  10  -3    0.27    0.16
  -2  10   3    0.32    0.16
  -2  10   2    0.31    0.21
  -2 -10   2   -0.17    0.10
  -2 -10   2    0.04    0.14
   2 -10  -2    0.16    0.17
   2  10  -2   -0.04    0.16
  -2  10   2   -0.13    0.11
  -2  10   1    6.04    0.62
  -2 -10   1    6.02    0.44
   2 -10  -1    6.62    0.60
  -2 -10   1    6.37    0.57
   2  10  -1    6.49    0.63
  -2  10   1    6.36    0.52
   2 -10   0    2.57    0.44
  -2  10   0    2.18    0.37
  -2 -10   0    2.10    0.27
  -2 -10   0    2.44    0.37
   2  10   0    2.38    0.41
  -2  10   0    2.95    0.36
   2 -10   0    2.73    0.41
  -2  10  -1    1.92    0.37
   2 -10   1    1.44    0.34
  -2 -10  -1    1.29    0.22
  -2 -10  -1    1.71    0.30
   2  10   1    1.11    0.30
  -2  10  -1    1.16    0.25
   2 -10   1    1.28    0.28
   2 -10   2    0.06    0.24
  -2  10  -2   -0.02    0.15
  -2 -10  -2   -0.09    0.15
  -2 -10  -2    0.00    0.15
   2  10   2   -0.06    0.17
  -2  10  -2   -0.03    0.10
   2 -10   2    0.01    0.18
  -2  10  -3    3.69    0.49
   2 -10   3    4.44    0.54
  -2 -10  -3    4.64    0.42
  -2 -10  -3    4.32    0.48
  -2  10  -3    4.43    0.41
   2  10   3    3.88    0.51
   2 -10   3    4.48    0.52
   2 -10   4    2.93    0.46
  -2  10  -4    2.89    0.45
  -2 -10  -4    3.00    0.35
  -2 -10  -4    3.43    0.44
   2 -10   4    2.96    0.41
   2  10   4    2.61    0.41
  -2  10  -4    3.05    0.34
  -2  10  -5   10.85    0.83
   2 -10   5   11.66    0.88
  -2 -10  -5   10.36    0.66
  -2 -10  -5   11.51    0.78
   2  10   5   11.46    0.54
  -2  10  -5   10.73    0.60
   2 -10   5   10.81    0.79
   2  10   5   11.61    0.87
   2 -10   6    1.54    0.36
  -2  10  -6    1.33    0.33
  -2 -10  -6    1.21    0.25
   2  10   6    1.71    0.24
  -2 -10  -6    1.56    0.33
   2  10   6    1.38    0.33
  -2  10  -6    1.36    0.24
   2 -10   7    3.94    0.57
  -2  10  -7    3.84    0.50
  -2 -10  -7    4.45    0.47
   2  10   7    4.38    0.38
  -2 -10  -7    4.81    0.54
   2  10   7    4.23    0.56
  -2  10  -7    4.29    0.39
  -2  10  -8    0.33    0.16
   2 -10   8    0.65    0.28
  -2 -10  -8    0.23    0.15
   2  10   8    0.40    0.16
  -2 -10  -8    0.37    0.21
   2  10   8    0.77    0.29
   2 -10   9    3.82    0.55
  -2  10  -9    3.54    0.50
  -2 -10  -9    3.87    0.45
   2  10   9    4.05    0.40
  -2 -10  -9    3.70    0.49
   2  10   9    3.82    0.53
   2 -10  10   -0.02    0.21
  -2  10 -10   -0.01    0.16
  -2 -10 -10   -0.07    0.19
  -2 -10 -10    0.31    0.22
   2  10  10    0.07    0.10
   2 -10  10   -0.01    0.10
   2  10  10    0.01    0.20
  -2  10 -10   -0.22    0.24
   2 -10  11    0.50    0.30
  -2  10 -11    0.44    0.22
  -2 -10 -11    0.14    0.18
  -2 -10 -11    0.18    0.18
   2 -10  11    0.33    0.13
   2  10  11    0.18    0.13
   2  10  11    0.04    0.20
  -2  10 -11    0.24    0.18
  -2  10 -12   -0.12    0.18
   2 -10  12    0.28    0.25
  -2 -10 -12   -0.11    0.23
   2 -10  12    0.11    0.13
  -2 -10 -12   -0.05    0.16
   2  10  12   -0.10    0.17
  -2  10 -12    0.13    0.16
   2  10  12   -0.09    0.18
  -2  10 -13    2.60    0.43
   2 -10  13    2.23    0.47
  -2 -10 -13    3.03    0.46
  -2 -10 -13    3.31    0.50
   2  10  13    2.91    0.41
  -2  10 -13    2.67    0.48
   2  10  13    2.79    0.53
  -2  10 -14    3.74    0.51
  -2 -10 -14    3.48    0.50
   2 -10  14    3.66    0.57
  -2 -10 -14    4.38    0.58
   2  10  14    3.38    0.44
   2  10  14    3.51    0.56
  -2  10 -14    3.87    0.57
  -2  10 -15    0.65    0.27
  -2 -10 -15    0.88    0.29
   2 -10  15    0.98    0.36
  -2 -10 -15    0.85    0.33
   2  10  15    1.14    0.29
   2  10  15    0.86    0.32
  -2  10 -15    0.26    0.17
  -2  10 -16    0.24    0.20
  -2 -10 -16    0.01    0.23
   2 -10  16    0.34    0.25
   2  10  16   -0.01    0.13
  -2 -10 -16    0.19    0.19
  -2  10 -16    0.22    0.24
   2  10  16    0.46    0.29
  -2  10 -17    0.29    0.19
   2 -10  17    0.31    0.27
  -2 -10 -17    1.01    0.33
  -2 -10 -17    1.02    0.35
   2  10  17    0.68    0.25
  -2  10 -17    0.68    0.32
  -2  10 -18    0.28    0.20
   2 -10  18    0.51    0.34
   2  10  18    0.32    0.19
  -2 -10 -18    0.27    0.23
  -2  10 -18    0.38    0.30
   2 -10  19    2.62    0.54
   2  10  19    2.16    0.43
  -2 -10 -19    2.73    0.53
  -2  10 -19    2.55    0.55
   2 -10  20    0.24    0.28
   2  10  20    0.11    0.16
  -2 -10 -20   -0.18    0.20
  -2  10 -20   -0.24    0.24
   2 -10  21   -0.34    0.33
   2  10  21   -0.25    0.24
  -2  10 -21   -0.33    0.26
   2  10  22    0.50    0.24
  -2  10 -22    1.42    0.45
   2  10  23    0.32    0.24
  -2 -11  22    0.55    0.36
  -2 -11  22    0.25    0.27
  -2 -11  21    0.62    0.25
  -2 -11  21    0.62    0.30
  -2  11  21    0.38    0.26
  -2 -11  20   -0.02    0.19
  -2 -11  20    0.04    0.18
  -2  11  20   -0.09    0.17
   2 -11 -20    0.32    0.26
  -2 -11  19    1.24    0.39
  -2 -11  19    0.55    0.31
   2 -11 -19    1.41    0.42
  -2  11  19    1.27    0.37
   2  11 -19    2.07    0.48
  -2 -11  18    0.86    0.34
   2 -11 -18    0.90    0.36
  -2  11  18    0.23    0.27
   2  11 -18    0.87    0.37
  -2 -11  17    0.27    0.24
  -2  11  17    0.36    0.26
   2 -11 -17    0.75    0.28
   2  11 -17    0.33    0.21
  -2 -11  16    0.16    0.19
   2 -11 -16    0.21    0.29
  -2  11  16    0.27    0.20
   2  11 -16    0.15    0.25
  -2 -11  15    0.49    0.28
   2 -11 -15    0.49    0.25
  -2  11  15    0.32    0.22
   2  11 -15    0.51    0.26
  -2 -11  14    1.74    0.40
  -2  11  14    2.16    0.42
   2 -11 -14    2.33    0.44
  -2 -11  14    2.70    0.45
   2  11 -14    2.52    0.51
   2  11 -13    2.23    0.37
  -2 -11  13    2.45    0.46
  -2  11  13    2.42    0.43
   2 -11 -13    2.42    0.47
  -2 -11  13    2.30    0.39
   2  11 -13    2.13    0.39
   2  11 -13    2.16    0.45
  -2  11  12    3.73    0.56
  -2 -11  12    4.12    0.58
   2  11 -12    3.04    0.42
  -2  11  12    3.64    0.49
   2 -11 -12    3.37    0.51
   2  11 -12    2.97    0.46
  -2 -11  12    3.35    0.45
   2  11 -12    3.04    0.52
   2  11 -11    0.28    0.19
  -2 -11  11    0.12    0.22
  -2  11  11    0.00    0.17
   2 -11 -11    0.38    0.27
   2  11 -11    0.28    0.19
   2  11 -11   -0.29    0.27
  -2 -11  11   -0.10    0.15
  -2  11  10    3.62    0.53
   2  11 -10    3.95    0.50
  -2 -11  10    3.22    0.52
   2 -11 -10    3.41    0.49
   2  11 -10    3.50    0.56
  -2 -11  10    4.13    0.49
   2  11 -10    4.05    0.52
   2  11  -9    0.45    0.20
  -2 -11   9   -0.04    0.21
  -2  11   9    0.76    0.29
   2 -11  -9    0.29    0.21
   2  11  -9    0.59    0.25
  -2 -11   9    0.64    0.21
  -2 -11   8    0.39    0.21
   2  11  -8    0.56    0.22
  -2  11   8    1.06    0.31
   2 -11  -8    0.79    0.28
  -2 -11   8    0.78    0.26
   2  11  -8    0.85    0.22
   2  11  -7    0.71    0.25
  -2  11   7    0.66    0.30
  -2 -11   7    0.37    0.23
   2 -11  -7    0.18    0.19
   2  11  -7    1.01    0.27
  -2  11   7    0.49    0.22
  -2 -11   7    0.51    0.20
   2  11  -6    2.59    0.40
  -2 -11   6    2.97    0.49
  -2  11   6    2.82    0.48
   2 -11  -6    2.44    0.42
   2  11  -6    2.48    0.42
  -2  11   6    2.50    0.40
  -2 -11   6    3.27    0.42
   2  11  -5    0.91    0.27
  -2  11   5    1.16    0.33
   2 -11  -5    1.25    0.32
  -2 -11   5    0.93    0.24
   2  11  -5    0.33    0.18
  -2  11   5    0.65    0.22
  -2  11   4    4.50    0.58
  -2 -11   4    5.28    0.55
   2 -11  -4    5.18    0.59
   2  11  -4    5.83    0.61
  -2  11   4    5.04    0.52
  -2  11   3    2.33    0.43
  -2 -11   3    2.20    0.36
   2 -11  -3    2.00    0.36
   2  11  -3    2.06    0.37
  -2  11   3    2.71    0.41
  -2  11   2    7.20    0.72
  -2 -11   2    7.73    0.65
   2 -11  -2    7.75    0.70
  -2  11   2    6.77    0.59
   2  11  -2    7.91    0.71
  -2  11   1    0.41    0.20
  -2 -11   1    0.57    0.22
  -2  11   1    0.47    0.17
   2  11  -1    0.48    0.25
   2 -11  -1    0.85    0.26
  -2  11   0    2.01    0.39
   2 -11   0    1.81    0.42
  -2 -11   0    2.68    0.41
   2 -11   0    1.98    0.38
  -2  11   0    1.53    0.28
   2  11   0    2.52    0.44
  -2  11  -1    1.90    0.40
   2 -11   1    1.78    0.39
  -2 -11  -1    2.18    0.29
  -2 -11  -1    1.73    0.34
   2 -11   1    1.98    0.38
   2  11   1    2.01    0.40
  -2  11  -1    2.10    0.31
   2 -11   2    7.45    0.72
  -2  11  -2    8.38    0.77
  -2 -11  -2    7.17    0.51
   2 -11   2    7.45    0.68
  -2 -11  -2    7.44    0.66
   2  11   2    8.19    0.75
  -2  11  -2    7.51    0.58
   2 -11   3    8.09    0.76
  -2  11  -3    8.67    0.78
  -2 -11  -3    9.20    0.60
   2 -11   3    8.68    0.75
  -2 -11  -3    8.12    0.69
  -2  11  -3    7.01    0.54
   2  11   3    9.13    0.79
   2 -11   4    1.92    0.43
  -2  11  -4    1.69    0.35
  -2 -11  -4    2.27    0.30
  -2 -11  -4    2.00    0.37
   2  11   4    2.24    0.43
  -2  11  -4    1.82    0.28
   2 -11   4    1.40    0.33
  -2  11  -5    0.08    0.19
   2 -11   5    0.02    0.21
  -2 -11  -5    0.37    0.17
  -2 -11  -5    0.08    0.16
  -2  11  -5   -0.06    0.11
   2 -11   5    0.52    0.21
   2  11   5    0.12    0.16
   2 -11   6   -0.01    0.23
  -2  11  -6    0.51    0.26
  -2 -11  -6    0.25    0.17
  -2 -11  -6    0.01    0.17
   2 -11   6    0.00    0.17
   2  11   6    0.33    0.22
  -2  11  -7    0.49    0.24
   2 -11   7    0.94    0.35
  -2 -11  -7    0.82    0.22
  -2 -11  -7    0.79    0.26
   2  11   7    0.51    0.23
   2 -11   7    0.40    0.16
   2 -11   8    0.16    0.23
  -2  11  -8   -0.10    0.15
  -2 -11  -8   -0.11    0.14
  -2 -11  -8    0.23    0.21
   2  11   8   -0.03    0.18
   2 -11   9   -0.05    0.25
  -2  11  -9    0.44    0.24
  -2 -11  -9   -0.33    0.19
  -2 -11  -9   -0.06    0.17
   2  11   9    0.19    0.19
  -2  11 -10    0.57    0.25
   2 -11  10    0.97    0.32
  -2 -11 -10    0.39    0.16
  -2 -11 -10    0.64    0.25
   2  11  10    0.80    0.31
  -2  11 -11    0.00    0.17
   2 -11  11    0.53    0.33
  -2 -11 -11    0.08    0.14
  -2 -11 -11    0.24    0.22
   2  11  11    0.23    0.20
   2 -11  12    0.26    0.23
  -2  11 -12    0.47    0.20
  -2 -11 -12    0.09    0.20
  -2 -11 -12   -0.07    0.19
  -2  11 -12    0.58    0.26
   2  11  12    0.36    0.26
  -2  11 -13    0.17    0.17
   2 -11  13    0.13    0.21
  -2 -11 -13   -0.31    0.22
  -2 -11 -13    0.08    0.18
   2  11  13    0.08    0.13
  -2  11 -13   -0.07    0.25
   2  11  13    0.16    0.20
  -2  11 -14    1.23    0.33
   2 -11  14    1.37    0.38
  -2 -11 -14    1.28    0.31
  -2 -11 -14    0.73    0.35
   2  11  14    0.65    0.23
  -2  11 -14    1.54    0.44
   2  11  14    0.63    0.31
  -2  11 -15   -0.02    0.15
   2 -11  15    0.44    0.28
  -2 -11 -15    0.09    0.18
  -2 -11 -15    0.73    0.33
   2  11  15    0.21    0.18
  -2  11 -15   -0.06    0.20
   2  11  15    1.14    0.41
  -2  11 -16    3.39    0.50
   2 -11  16    3.84    0.67
  -2 -11 -16    4.19    0.60
   2  11  16    3.82    0.50
   2  11  16    3.33    0.59
  -2  11 -16    4.24    0.63
  -2  11 -17    1.81    0.40
   2 -11  17    1.13    0.35
   2  11  17    1.78    0.37
  -2 -11 -17    2.12    0.44
  -2  11 -17    1.89    0.45
   2  11  17    1.63    0.41
   2 -11  18    1.20    0.42
   2  11  18    1.09    0.30
  -2 -11 -18    1.47    0.41
   2  11  18    0.48    0.28
  -2  11 -18    0.70    0.34
   2 -11  19    0.80    0.42
   2  11  19    0.69    0.24
  -2 -11 -19    1.59    0.43
   2  11  19    0.64    0.35
  -2  11 -19    0.73    0.34
   2  11  20    0.25    0.19
  -2  11 -20    0.13    0.17
   2  11  21    0.22    0.19
   2  11  22   -0.43    0.25
  -2 -12  20    0.00    0.25
  -2  12  19    1.04    0.36
  -2 -12  19    0.95    0.38
  -2 -12  18    0.17    0.22
   2 -12 -18    0.40    0.29
  -2  12  18    0.03    0.24
  -2 -12  17    0.10    0.20
  -2  12  17    1.06    0.33
   2 -12 -17    0.91    0.37
   2  12 -17    1.26    0.40
  -2 -12  16    0.26    0.19
   2 -12 -16    0.05    0.21
   2  12 -16   -0.11    0.23
  -2 -12  16   -0.12    0.15
  -2 -12  15    2.46    0.50
   2 -12 -15    3.10    0.53
  -2  12  15    2.23    0.45
   2  12 -15    2.13    0.48
  -2 -12  15    2.29    0.42
  -2 -12  14    0.39    0.28
  -2  12  14   -0.27    0.17
   2 -12 -14    0.34    0.23
  -2 -12  14   -0.01    0.15
   2  12 -14   -0.27    0.26
  -2 -12  13    0.33    0.24
  -2  12  13    0.36    0.20
   2 -12 -13    0.91    0.31
   2  12 -13    1.01    0.36
   2  12 -13    0.30    0.19
  -2 -12  13    0.38    0.19
  -2 -12  12    0.88    0.33
   2  12 -12    0.39    0.17
  -2  12  12    0.87    0.27
   2 -12 -12    1.10    0.33
   2  12 -12    0.74    0.25
   2  12 -12    0.87    0.37
  -2 -12  12    0.65    0.25
  -2 -12  11    0.39    0.29
  -2  12  11    0.51    0.24
   2  12 -11    0.21    0.16
  -2  12  11    0.11    0.14
   2 -12 -11    0.09    0.21
  -2 -12  11    0.20    0.17
   2  12 -11    0.30    0.19
   2  12 -10    0.82    0.29
  -2 -12  10    0.50    0.24
  -2  12  10    0.39    0.29
   2 -12 -10    0.57    0.27
  -2  12  10    0.63    0.27
  -2 -12  10    0.73    0.26
   2  12 -10    0.53    0.23
  -2 -12   9    0.10    0.20
   2  12  -9   -0.09    0.18
  -2  12   9   -0.03    0.19
   2 -12  -9    0.00    0.17
   2  12  -9    0.03    0.15
  -2  12   9   -0.22    0.14
  -2 -12   9    0.06    0.19
   2  12  -8   -0.09    0.14
  -2  12   8    0.15    0.21
   2 -12  -8   -0.18    0.24
   2  12  -8    0.31    0.22
  -2 -12   8    0.43    0.20
  -2  12   8    0.24    0.21
  -2  12   7    0.05    0.23
  -2 -12   7   -0.04    0.25
   2  12  -7    0.23    0.16
   2 -12  -7    0.10    0.17
   2  12  -7    0.13    0.17
  -2  12   7    0.10    0.17
  -2 -12   7   -0.06    0.15
  -2 -12   6    0.02    0.22
  -2  12   6    0.02    0.18
  -2 -12   6    0.23    0.16
   2 -12  -6    0.04    0.20
   2  12  -6    0.02    0.17
  -2  12   6    0.12    0.15
  -2  12   5    0.24    0.20
   2 -12  -5   -0.04    0.17
  -2 -12   5    0.49    0.21
   2  12  -5   -0.28    0.21
  -2  12   5   -0.11    0.15
  -2  12   4   -0.17    0.18
  -2 -12   4    0.07    0.18
   2 -12  -4   -0.13    0.19
  -2  12   4   -0.28    0.16
   2  12  -4   -0.02    0.15
  -2  12   3    3.22    0.52
   2 -12  -3    2.56    0.44
  -2 -12   3    2.59    0.44
   2  12  -3    2.19    0.40
  -2  12   3    1.84    0.35
  -2  12   2    1.81    0.39
   2 -12  -2    1.55    0.35
  -2 -12   2    1.68    0.33
  -2  12   2    1.59    0.32
   2  12  -2    1.09    0.31
  -2  12   1    1.40    0.38
   2 -12  -1    1.27    0.38
   2 -12  -1    1.42    0.35
  -2 -12   1    1.00    0.30
   2  12  -1    0.27    0.21
  -2  12   1    0.66    0.22
   2 -12   0    0.03    0.25
  -2  12   0    0.29    0.24
  -2 -12   0    0.36    0.24
   2 -12   0    0.29    0.23
   2  12   0    0.62    0.30
  -2  12   0    0.22    0.17
  -2  12  -1    0.25    0.19
   2 -12   1   -0.40    0.27
  -2 -12  -1    0.02    0.17
   2  12   1    0.54    0.28
  -2  12  -1   -0.04    0.13
   2 -12   1    0.25    0.24
   2 -12   2    0.14    0.21
  -2  12  -2    0.40    0.25
  -2 -12  -2    0.69    0.27
  -2  12  -2    0.17    0.15
   2  12   2    0.18    0.23
   2 -12   2    0.14    0.16
  -2  12  -3    0.33    0.26
   2 -12   3    0.15    0.22
  -2 -12  -3   -0.01    0.20
   2  12   3    0.07    0.23
   2 -12   3    0.04    0.17
   2 -12   4    0.44    0.30
  -2  12  -4   -0.19    0.21
  -2 -12  -4   -0.01    0.15
   2 -12   4   -0.11    0.16
   2  12   4   -0.38    0.23
   2 -12   5    0.10    0.24
  -2  12  -5    0.24    0.23
  -2 -12  -5   -0.23    0.19
   2 -12   5   -0.34    0.22
   2  12   5   -0.24    0.23
   2 -12   6   -0.12    0.24
  -2  12  -6    0.00    0.16
  -2 -12  -6    0.38    0.14
  -2 -12  -6   -0.26    0.19
   2 -12   6    0.40    0.23
   2  12   6    0.05    0.18
  -2  12  -7    0.02    0.17
   2 -12   7    0.38    0.31
  -2 -12  -7   -0.06    0.14
  -2 -12  -7   -0.35    0.25
   2 -12   7    0.09    0.23
   2  12   7   -0.13    0.20
  -2  12  -8    0.04    0.16
   2 -12   8    0.22    0.26
  -2 -12  -8    0.33    0.14
  -2 -12  -8   -0.10    0.20
   2  12   8    0.59    0.25
   2 -12   8    0.42    0.20
   2 -12   9    0.85    0.33
  -2  12  -9    0.68    0.27
  -2 -12  -9    1.01    0.29
  -2 -12  -9    0.54    0.18
   2 -12   9    0.84    0.28
   2  12   9    0.82    0.34
  -2  12 -10    0.35    0.23
   2 -12  10    0.03    0.21
  -2 -12 -10   -0.14    0.15
  -2 -12 -10   -0.17    0.18
   2  12  10    0.38    0.27
  -2  12 -11    2.61    0.45
   2 -12  11    3.11    0.58
  -2 -12 -11    2.39    0.40
  -2 -12 -11    2.82    0.49
   2  12  11    2.80    0.52
   2 -12  12   -0.21    0.22
  -2  12 -12   -0.26    0.20
  -2 -12 -12   -0.09    0.21
  -2 -12 -12    0.00    0.22
   2  12  12   -0.06    0.22
   2 -12  13    0.96    0.36
  -2  12 -13    0.61    0.27
  -2 -12 -13    0.96    0.31
  -2 -12 -13    1.26    0.36
   2  12  13    0.91    0.35
   2 -12  14    0.98    0.39
  -2  12 -14    0.62    0.30
  -2 -12 -14    1.23    0.33
  -2 -12 -14    0.80    0.28
   2  12  14    0.29    0.20
  -2  12 -14    1.49    0.45
  -2  12 -15    1.42    0.37
   2 -12  15    1.55    0.47
  -2 -12 -15    2.03    0.45
  -2  12 -15    2.45    0.51
   2  12  15    2.74    0.55
  -2  12 -16    0.18    0.23
   2 -12  16    0.55    0.28
  -2 -12 -16    0.27    0.25
   2  12  16   -0.33    0.28
  -2  12 -16    0.28    0.26
   2 -12  17   -0.03    0.31
  -2  12 -17   -0.18    0.19
  -2  12 -17    0.05    0.28
   2  12  17   -0.10    0.23
  -2  12 -18    0.09    0.21
  -2  13  18    0.13    0.22
  -2  13  17    0.69    0.32
  -2 -13  16    0.15    0.23
  -2  13  16    0.01    0.17
  -2 -13  15    0.65    0.40
  -2  13  15    0.03    0.16
  -2 -13  14    0.06    0.20
  -2  13  14    0.06    0.15
  -2 -13  14    0.13    0.16
  -2 -13  13    2.45    0.51
  -2  13  13    1.79    0.41
   2 -13 -13    2.88    0.55
   2  13 -13    2.33    0.44
  -2 -13  13    3.02    0.50
  -2  13  13    1.64    0.42
  -2 -13  12   -0.05    0.20
  -2  13  12   -0.03    0.17
   2 -13 -12    0.17    0.25
   2  13 -12   -0.15    0.18
  -2  13  12    0.47    0.26
  -2 -13  12    0.14    0.19
  -2 -13  11   -0.04    0.22
   2 -13 -11   -0.18    0.22
  -2  13  11    0.18    0.18
   2  13 -11    0.10    0.15
  -2  13  11    0.09    0.16
  -2 -13  11    0.43    0.27
  -2 -13  10    0.55    0.28
  -2  13  10    0.16    0.17
  -2  13  10   -0.23    0.14
   2 -13 -10    0.09    0.18
   2  13 -10   -0.08    0.14
  -2 -13  10   -0.02    0.15
  -2  13  10    0.19    0.22
  -2 -13   9   -0.14    0.22
  -2  13   9   -0.02    0.19
   2 -13  -9    0.11    0.25
   2  13  -9   -0.17    0.16
  -2 -13   9   -0.08    0.14
  -2  13   9    0.35    0.18
  -2 -13   8    0.39    0.31
  -2  13   8    0.38    0.22
   2 -13  -8    0.42    0.29
   2  13  -8   -0.19    0.21
  -2 -13   8   -0.01    0.15
  -2  13   8   -0.01    0.18
  -2  13   7   -0.29    0.23
  -2 -13   7    0.48    0.33
   2 -13  -7   -0.53    0.27
  -2 -13   7    0.08    0.18
   2  13  -7    0.08    0.22
  -2  13   7   -0.01    0.13
  -2  13   6   -0.50    0.30
  -2 -13   6   -0.09    0.22
  -2 -13   6    0.22    0.21
   2 -13  -6   -0.23    0.29
   2  13  -6   -0.39    0.20
  -2  13   6    0.06    0.13
  -2 -13   5    0.61    0.27
  -2  13   5    0.11    0.22
   2 -13  -5    0.46    0.22
  -2 -13   5    0.34    0.17
  -2  13   5    0.30    0.21
   2  13  -5    0.01    0.16
  -2  13   4    0.29    0.19
   2 -13  -4    0.12    0.18
  -2 -13   4    0.37    0.23
   2  13  -4    0.03    0.19
  -2  13   4    0.03    0.13
  -2  13   3    2.21    0.45
  -2 -13   3    1.71    0.37
   2 -13  -3    1.68    0.37
   2  13  -3    1.74    0.38
  -2  13   3    2.37    0.42
  -2  13   2    0.81    0.33
   2 -13  -2    1.05    0.31
  -2 -13   2    1.06    0.29
   2  13  -2    0.40    0.24
  -2  13   2    0.79    0.27
   2 -13  -1    0.45    0.31
  -2  13   1    0.55    0.27
  -2 -13   1    0.92    0.31
   2 -13  -1    0.53    0.25
   2  13  -1    0.57    0.27
  -2  13   1    0.68    0.23
  -2  13   0   -0.04    0.17
   2 -13   0    0.54    0.30
  -2 -13   0   -0.16    0.17
   2 -13   0    0.27    0.20
   2  13   0    0.25    0.22
   2 -13   1   -0.30    0.30
  -2  13  -1   -0.18    0.22
  -2 -13  -1   -0.27    0.22
   2  13   1   -0.11    0.20
   2 -13   1    0.28    0.20
   2 -13   2    0.81    0.35
  -2  13  -2    0.34    0.23
  -2 -13  -2    0.58    0.27
   2 -13   2    1.11    0.35
   2  13   2    0.43    0.26
   2 -13   3    0.49    0.34
  -2  13  -3    0.45    0.24
  -2 -13  -3    0.12    0.23
   2 -13   3    0.01    0.17
   2  13   3   -0.08    0.22
   2 -13   4    0.36    0.23
  -2  13  -4    0.09    0.20
  -2 -13  -4   -0.09    0.17
   2 -13   4    0.30    0.23
   2  13   4   -0.14    0.18
  -2  13  -5    2.35    0.46
   2 -13   5    1.13    0.37
  -2 -13  -5    1.07    0.35
   2 -13   5    1.64    0.39
   2  13   5    1.76    0.42
   2 -13   6    1.47    0.41
  -2  13  -6    1.12    0.34
  -2 -13  -6    1.82    0.38
   2  13   6    1.18    0.37
   2 -13   6    0.89    0.32
  -2  13  -7    2.21    0.45
   2 -13   7    3.28    0.59
  -2 -13  -7    3.43    0.52
   2  13   7    3.37    0.55
   2 -13   7    3.32    0.53
  -2  13  -8    0.77    0.29
   2 -13   8    0.33    0.23
  -2 -13  -8    0.25    0.26
   2 -13   8   -0.30    0.24
   2  13   8   -0.02    0.20
  -2  13  -9    0.12    0.21
   2 -13   9    0.49    0.29
  -2 -13  -9    0.13    0.20
   2  13   9    0.35    0.20
   2 -13   9    0.42    0.19
  -2  13 -10   -0.16    0.24
   2 -13  10    0.48    0.33
  -2 -13 -10    0.19    0.25
   2 -13  10    0.11    0.17
   2  13  10   -0.47    0.33
   2 -13  11    0.58    0.35
  -2  13 -11   -0.07    0.17
  -2 -13 -11    0.76    0.32
   2  13  11    0.45    0.32
   2 -13  11    0.03    0.22
   2 -13  12    0.87    0.36
  -2  13 -12   -0.17    0.20
  -2 -13 -12    0.76    0.30
   2  13  12    0.47    0.25
   2 -13  13   -0.47    0.34
  -2  13 -13   -0.12    0.22
  -2 -13 -13    0.47    0.30
   2  13  13    0.66    0.31
   2 -13  14    0.99    0.42
  -2  13 -14    0.52    0.25
  -2 -13 -14    1.23    0.37
   2  13  14    0.68    0.34
  -2  13 -15   -0.02    0.18
  -2  13 -16    0.38    0.23
  -2  14  14    0.26    0.28
  -2  14  13    0.59    0.32
  -2 -14  13    0.82    0.33
  -2 -14  12    0.55    0.36
  -2 -14  12    0.36    0.22
  -2  14  12    0.18    0.24
  -2 -14  11    0.49    0.23
   2  14 -11    0.78    0.31
  -2  14  11    0.47    0.25
  -2 -14  11    0.54    0.28
  -2 -14  10    0.36    0.33
   2 -14 -10    0.62    0.27
   2  14 -10    1.16    0.37
  -2  14  10    1.05    0.33
  -2 -14  10    0.65    0.24
  -2 -14   9    0.95    0.36
  -2  14   9    1.43    0.40
   2 -14  -9    1.71    0.45
  -2 -14   9    1.63    0.37
   2  14  -9    0.81    0.32
  -2  14   9    1.63    0.40
  -2 -14   8    0.84    0.38
  -2  14   8    0.05    0.17
  -2 -14   8    0.57    0.29
   2 -14  -8    1.10    0.37
   2  14  -8    0.95    0.33
  -2  14   8    0.59    0.27
  -2  14   7    0.86    0.33
  -2 -14   7    1.36    0.43
   2 -14  -7    0.38    0.25
  -2 -14   7    0.54    0.27
  -2  14   7    0.57    0.26
   2  14  -7    1.05    0.33
  -2 -14   6    0.07    0.24
  -2  14   6   -0.28    0.16
  -2 -14   6    0.15    0.19
   2 -14  -6   -0.35    0.26
   2  14  -6   -0.04    0.16
  -2  14   6    0.12    0.21
  -2  14   5    0.26    0.22
  -2 -14   5    0.13    0.30
   2 -14  -5    0.25    0.21
  -2 -14   5    0.00    0.19
   2  14  -5    0.11    0.22
  -2  14   5    0.30    0.21
  -2 -14   4    0.93    0.40
  -2  14   4    0.45    0.22
   2 -14  -4    0.31    0.25
  -2 -14   4    0.49    0.23
   2  14  -4    0.49    0.28
  -2  14   3   -0.23    0.29
  -2 -14   3    0.22    0.16
   2 -14  -3    0.13    0.21
   2  14  -3   -0.09    0.19
   2 -14  -2    1.05    0.39
  -2  14   2    1.01    0.37
  -2 -14   2    0.47    0.20
   2 -14  -2    0.55    0.28
   2  14  -2    0.50    0.27
   2 -14  -1    1.44    0.42
  -2  14   1    1.03    0.42
   2 -14  -1    0.54    0.30
  -2 -14   1    0.39    0.25
   2  14  -1    0.51    0.28
  -2  14   0    3.25    0.58
   2 -14   0    4.20    0.67
  -2 -14   0    3.50    0.52
   2 -14   0    3.74    0.59
   2  14   0    3.97    0.59
   2 -14   1    1.13    0.41
  -2  14  -1    0.60    0.28
  -2 -14  -1    0.76    0.30
   2 -14   1    1.03    0.33
   2  14   1    0.53    0.27
  -2  14  -2    0.25    0.26
   2 -14   2    0.34    0.26
  -2 -14  -2    0.03    0.17
   2  14   2    0.09    0.17
   2 -14   2    0.21    0.22
  -2  14  -3    0.12    0.17
   2 -14   3    0.42    0.32
  -2 -14  -3   -0.02    0.17
   2 -14   3    0.31    0.25
   2  14   3   -0.10    0.26
   2 -14   4    0.01    0.27
  -2  14  -4    0.28    0.21
  -2 -14  -4    0.17    0.16
   2  14   4   -0.42    0.22
   2 -14   4    0.14    0.27
  -2  14  -5    0.34    0.22
   2 -14   5    0.97    0.39
  -2 -14  -5    1.02    0.31
   2  14   5    0.37    0.22
   2 -14   5    0.66    0.30
   2 -14   6   -0.18    0.33
  -2  14  -6   -0.13    0.22
  -2 -14  -6    0.01    0.18
   2 -14   6    0.52    0.28
   2  14   6    0.09    0.19
  -2  14  -7   -0.07    0.17
   2 -14   7   -0.30    0.31
  -2 -14  -7    0.28    0.17
   2  14   7   -0.03    0.18
   2 -14   7    0.08    0.24
   2 -14   8    0.25    0.25
  -2  14  -8    0.25    0.26
  -2 -14  -8   -0.11    0.20
   2 -14   8    0.04    0.20
   2  14   8   -0.03    0.25
  -2  14  -9    0.82    0.32
   2 -14   9    0.53    0.39
  -2 -14  -9    0.18    0.23
   2 -14   9   -0.09    0.23
   2  14   9   -0.04    0.23
   2 -14  10    0.41    0.33
  -2  14 -10    0.20    0.24
  -2 -14 -10    0.62    0.28
   2 -14  10    0.79    0.30
   2  14  10    0.33    0.22
  -2  14 -11    0.28    0.24
   2  14  11   -0.28    0.30
   2 -14  11    0.18    0.24
  -2  14 -12    1.18    0.37
  -2  14 -13    0.39    0.23
  -2  14 -14    0.54    0.28
  -2  14 -15    0.08    0.16
  -2  15  12    0.34    0.26
  -2 -15  11    0.05    0.19
  -2  15  11    0.16    0.17
  -2 -15  10    1.44    0.36
  -2  15  10    1.26    0.40
  -2 -15   9    0.74    0.27
  -2  15   9    1.16    0.36
  -2 -15   8    0.00    0.17
   2  15  -8   -0.10    0.24
  -2 -15   7    1.14    0.35
   2  15  -7    0.92    0.32
  -2 -15   6   -0.36    0.30
   2  15  -6   -0.02    0.17
  -2 -15   5    0.29    0.17
   2  15  -5    0.33    0.25
  -2 -15   4    0.08    0.34
  -2 -15   4   -0.17    0.19
   2  15  -4    0.13    0.25
  -2  15   3    0.96    0.37
   2 -15  -3    0.06    0.26
  -2 -15   3    0.88    0.33
   2  15  -3    0.47    0.24
   2 -15  -2    0.50    0.37
  -2  15   2   -0.16    0.17
   2 -15  -2   -0.01    0.22
  -2 -15   2   -0.25    0.19
   2  15  -2    0.06    0.19
  -2  15   1    0.55    0.32
   2 -15  -1    1.18    0.46
   2 -15  -1    0.17    0.25
  -2 -15   1    0.58    0.30
   2  15  -1    0.56    0.25
  -2  15   0    0.01    0.19
   2 -15   0   -0.40    0.30
  -2 -15   0    0.33    0.25
   2 -15   0    0.29    0.25
   2  15   0   -0.12    0.22
   2 -15   1    0.32    0.28
  -2  15  -1    0.32    0.22
  -2 -15  -1    0.23    0.23
   2 -15   1    0.82    0.33
   2  15   1    0.14    0.20
  -2  15  -2   -0.32    0.23
   2 -15   2    0.36    0.30
  -2 -15  -2    0.27    0.24
   2 -15   2    0.23    0.21
   2  15   2   -0.33    0.24
   2 -15   3    0.50    0.32
  -2  15  -3   -0.15    0.19
  -2 -15  -3    0.63    0.29
   2  15   3    0.15    0.26
   2 -15   4    0.27    0.29
  -2  15  -4    0.71    0.34
   2  15   4    0.11    0.22
  -2  15  -5    0.74    0.34
  -2 -15  -5    1.38    0.37
   2  15   5    0.85    0.34
  -2  15  -6    0.22    0.20
  -2 -15  -6    0.04    0.22
   2  15   6    0.21    0.26
  -2  15  -7    0.06    0.29
   2  15   7    0.35    0.32
   2  16  -5   -0.22    0.17
   2  16  -4   -0.18    0.23
   2  16  -3    0.16    0.21
   2  16  -2    1.92    0.45
   2  16  -1    2.72    0.55
   2  16   0    3.87    0.64
   2  16   1   -0.18    0.24
  -3   0  28    3.12    0.57
   3   0 -28    3.46    0.61
  -3   0  27    0.29    0.33
  -3   0  27    0.57    0.29
   3   0 -27    0.15    0.23
  -3   0  26    3.06    0.59
  -3   0  26    3.50    0.55
   3   0 -26    2.73    0.53
  -3   0  25    0.22    0.26
  -3   0  25    0.36    0.29
   3   0 -25    0.26    0.24
  -3   0  24   -0.35    0.25
  -3   0  24   -0.15    0.22
   3   0 -24   -0.15    0.23
  -3   0  23    0.00    0.22
  -3   0  23    0.06    0.18
   3   0 -23   -0.14    0.16
  -3   0  22    0.17    0.24
  -3   0  22   -0.11    0.16
   3   0 -22    0.02    0.15
  -3   0  21    0.32    0.28
  -3   0  21    0.01    0.15
   3   0 -21   -0.22    0.24
  -3   0  20    7.66    0.73
  -3   0  20    7.01    0.65
   3   0 -20    7.99    0.73
  -3   0  19    0.07    0.23
  -3   0  19    0.17    0.18
   3   0 -19   -0.02    0.14
  -3   0  18    2.26    0.39
  -3   0  18    2.70    0.40
   3   0 -18    2.96    0.42
   3   0 -18    2.04    0.34
  -3   0  17   -0.22    0.21
  -3   0  17    0.17    0.20
   3   0 -17    0.09    0.18
   3   0 -17    0.08    0.18
  -3   0  16    0.76    0.25
  -3   0  16    0.63    0.18
   3   0 -16    0.66    0.23
   3   0 -16    0.67    0.23
  -3   0  15    0.17    0.19
  -3   0  15   -0.05    0.12
   3   0 -15    0.10    0.18
   3   0 -15    0.10    0.14
   3   0 -14    0.17    0.14
  -3   0  14    0.15    0.16
  -3   0  14   -0.16    0.12
   3   0 -14    0.02    0.12
   3   0 -13    0.00    0.14
  -3   0  13   -0.05    0.17
  -3   0  13   -0.29    0.16
   3   0 -13   -0.08    0.10
[truncated: 740,750 more chars]
