# Supplementary material for: Continuous Flow Sodiation of Substituted Acrylonitriles, Alkenyl Sulfides and Acrylates
Source: Angew Chem Int Ed Engl. 2020 Nov 3;60(2):731–5. doi: 10.1002/anie.202012085 (PMC7821005; doi:10.1002/anie.202012085)
Supplement: Supplementary file 1 — Supplementary [file ANIE-60-731-s001.zip › 7ag_final.cif]

data_publication_text
_publ_requested_journal          'Angew. Chem.'
_publ_contact_author_name        'Prof. Dr. Paul Knochel'
_publ_contact_author_address     
;
Department of Chemistry
Ludwig Maximilian University
Butenandtstr. 5-13 (F)
81377 Munich
Germany
;
_publ_contact_author_email       paul.knochel@cup.uni-muenchen.de
_publ_contact_author_phone       +49-89-2180-77681
loop_
_publ_author_name
_publ_author_address
'Johannes Hauke Harenberg'
;
Department of Chemistry
Ludwig Maximilian University
Butenandtstr. 5-13 (F)
81377 Munich
Germany
;
'Niels Weidmann'
;
Department of Chemistry
Ludwig Maximilian University
Butenandtstr. 5-13 (F)
81377 Munich
Germany
;
'Konstantin Karaghiosoff'
;
Department of Chemistry
Ludwig Maximilian University
Butenandtstr. 5-13 (D)
81377 Munich
Germany
;
'Paul Knochel'
;
Department of Chemistry
Ludwig Maximilian University
Butenandtstr. 5-13 (F)
81377 Munich
Germany
;
  
data_test1
 
_audit_creation_method            SHELXL-2014
_chemical_name_systematic
;
(E)-2-(hydroxydiphenylmethyl)-3-phenylacrylonitrile
;
_chemical_name_common             ?
_chemical_melting_point           ?
_chemical_formula_moiety          
'C22 H17 N O'
_chemical_formula_sum
'C22 H17 N O' 
_chemical_formula_weight          311.36

loop_
 _atom_type_symbol
 _atom_type_description
 _atom_type_scat_dispersion_real
 _atom_type_scat_dispersion_imag
 _atom_type_scat_source
 'C'  'C'   0.0033   0.0016
 'International Tables Vol C Tables 4.2.6.8 and 6.1.1.4'
 'H'  'H'   0.0000   0.0000
 'International Tables Vol C Tables 4.2.6.8 and 6.1.1.4'
 'N'  'N'   0.0061   0.0033
 'International Tables Vol C Tables 4.2.6.8 and 6.1.1.4'
 'O'  'O'   0.0106   0.0060
 'International Tables Vol C Tables 4.2.6.8 and 6.1.1.4'
 
_space_group_crystal_system       orthorhombic
_space_group_IT_number            19
_space_group_name_H-M_alt         'P 21 21 21'
_space_group_name_Hall            'P 2ac 2ab'
 
_shelx_space_group_comment
;
The symmetry employed for this shelxl refinement is uniquely defined
by the following loop, which should always be used as a source of
symmetry information in preference to the above space-group names.
They are only intended as comments.
;
 
loop_
 _space_group_symop_operation_xyz
 'x, y, z'
 '-x+1/2, -y, z+1/2'
 'x+1/2, -y+1/2, -z'
 '-x, y+1/2, -z+1/2'
 
_cell_length_a                    8.2139(4)
_cell_length_b                    11.0953(6)
_cell_length_c                    18.3781(9)
_cell_angle_alpha                 90
_cell_angle_beta                  90
_cell_angle_gamma                 90
_cell_volume                      1674.90(15)
_cell_formula_units_Z             4
_cell_measurement_temperature     143(2)
_cell_measurement_reflns_used     1913 
_cell_measurement_theta_min       3.7000 
_cell_measurement_theta_max       24.9070 
 
_exptl_crystal_description        rod 
_exptl_crystal_colour             colorless 
_exptl_crystal_density_meas       . 
_exptl_crystal_density_method     .              
_exptl_crystal_density_diffrn     1.235          
_exptl_crystal_F_000              656
_exptl_crystal_size_max           0.400
_exptl_crystal_size_mid           0.100
_exptl_crystal_size_min           0.050
_exptl_absorpt_coefficient_mu     0.075
_shelx_estimated_absorpt_T_min    0.970
_shelx_estimated_absorpt_T_max    0.996
_exptl_absorpt_correction_type    multi-scan 
_exptl_absorpt_correction_T_min   0.88628 
_exptl_absorpt_correction_T_max   1.00000 
_exptl_absorpt_process_details    
;
CrysAlisPro 1.171.39.46e (Rigaku Oxford Diffraction, 2018)
Empirical absorption correction using spherical harmonics,
implemented in SCALE3 ABSPACK scaling algorithm.
;
_diffrn_ambient_temperature       143(2)
_diffrn_radiation_wavelength      0.71073
_diffrn_radiation_type            MoK\a
_diffrn_source                    'fine-focus sealed X-ray tube' 
_diffrn_measurement_device_type   'Xcalibur, Sapphire3' 
_diffrn_measurement_method        '\w scans' 
_diffrn_detector_area_resol_mean  15.9809 
_diffrn_reflns_number             13597
_diffrn_reflns_av_unetI/netI      0.0751
_diffrn_reflns_av_R_equivalents   0.0644
_diffrn_reflns_limit_h_min        -9
_diffrn_reflns_limit_h_max        10
_diffrn_reflns_limit_k_min        -14
_diffrn_reflns_limit_k_max        14
_diffrn_reflns_limit_l_min        -21
_diffrn_reflns_limit_l_max        24
_diffrn_reflns_theta_min          3.279
_diffrn_reflns_theta_max          28.281
_diffrn_reflns_theta_full         25.242
_diffrn_measured_fraction_theta_max   0.997
_diffrn_measured_fraction_theta_full  0.997
_diffrn_reflns_Laue_measured_fraction_max    0.997
_diffrn_reflns_Laue_measured_fraction_full   0.997
_diffrn_reflns_point_group_measured_fraction_max   0.999
_diffrn_reflns_point_group_measured_fraction_full  0.998
_reflns_number_total              4144
_reflns_number_gt                 3180
_reflns_threshold_expression      'I > 2\s(I)'
_reflns_Friedel_coverage          0.752
_reflns_Friedel_fraction_max      1.000
_reflns_Friedel_fraction_full     1.000
 
_reflns_special_details
;
 Reflections were merged by SHELXL according to the crystal
 class for the calculation of statistics and refinement.
 
 _reflns_Friedel_fraction is defined as the number of unique
 Friedel pairs measured divided by the number that would be
 possible theoretically, ignoring centric projections and
 systematic absences.
;
 
_computing_data_collection        'CrysAlisPro 1.171.39.46e (Rigaku OD, 2018)'
_computing_cell_refinement        'CrysAlisPro 1.171.39.46e (Rigaku OD, 2018)'
_computing_data_reduction         'CrysAlisPro 1.171.39.46e (Rigaku OD, 2018)'
_computing_structure_solution     'SHELXS-97 (Sheldrick, 1990)'
_computing_structure_refinement   'SHELXL-2014 (Sheldrick, 2014)'
_computing_molecular_graphics     
;
'ORTEP (M. N. Burnett, C. K. Johnson, ORTEP-III: Oak Ridge Thermal Ellipsoid
# Plot Program for Crystal Structure Illustrations, Oak Ridge National
# Laboratory Report ORNL-6895, 1996). Windows version (L. J. Farrugia, Univ.
# Glasgow) used --- SCHAKAL (E. Keller, University of  Freiburg (Breisgau),
# Germany, 1995)'
;
_computing_publication_material   
;
PLATON (A. L. Spek, Acta Crystallogr, Sect. A, 1990, 46, C34, 1995 version).
# --- T.B.Cohen, Pure Appl. Chem. 1996,68,2339-2359 (atomic masses).
;
_refine_special_details
;
 Refined as a 2-component perfect inversion twin.
;
_refine_ls_structure_factor_coef  Fsqd
_refine_ls_matrix_type            full
_refine_ls_weighting_scheme       calc
_refine_ls_weighting_details
'w=1/[\s^2^(Fo^2^)+(0.0289P)^2^] where P=(Fo^2^+2Fc^2^)/3'
_atom_sites_solution_primary      direct
_atom_sites_solution_secondary    difmap
_atom_sites_solution_hydrogens    mixed
_refine_ls_hydrogen_treatment     mixed
_refine_ls_extinction_method      none
_refine_ls_extinction_coef        .
_refine_ls_abs_structure_details
;
 Refined as a perfect inversion twin.
;
_refine_ls_abs_structure_Flack    0.5
_chemical_absolute_configuration  unk
_refine_ls_number_reflns          4144
_refine_ls_number_parameters      237
_refine_ls_number_restraints      0
_refine_ls_R_factor_all           0.0763
_refine_ls_R_factor_gt            0.0502
_refine_ls_wR_factor_ref          0.0922
_refine_ls_wR_factor_gt           0.0817
_refine_ls_goodness_of_fit_ref    1.028
_refine_ls_restrained_S_all       1.028
_refine_ls_shift/su_max           0.000
_refine_ls_shift/su_mean          0.000
 
loop_
 _atom_site_label
 _atom_site_type_symbol
 _atom_site_fract_x
 _atom_site_fract_y
 _atom_site_fract_z
 _atom_site_U_iso_or_equiv
 _atom_site_adp_type
 _atom_site_occupancy
 _atom_site_site_symmetry_order  
 _atom_site_calc_flag
 _atom_site_refinement_flags_posn
 _atom_site_refinement_flags_adp
 _atom_site_refinement_flags_occupancy
 _atom_site_disorder_assembly
 _atom_site_disorder_group
O1 O 0.7301(2) 0.09032(15) 0.30811(9) 0.0199(4) Uani 1 1 d . . . . .
H100 H 0.782(4) 0.018(3) 0.3041(18) 0.058(11) Uiso 1 1 d . . . . .
C7 C 0.8428(3) 0.1375(2) 0.16888(13) 0.0183(5) Uani 1 1 d . . . . .
H7 H 0.763(2) 0.0734(17) 0.1827(4) 0.022 Uiso 1 1 calc R U . . .
C8 C 0.9060(3) 0.1991(2) 0.22499(13) 0.0164(5) Uani 1 1 d . . . . .
N1 N 1.1297(3) 0.3605(2) 0.21055(11) 0.0267(5) Uani 1 1 d . . . . .
C17 C 0.7537(3) 0.3014(2) 0.32013(12) 0.0179(5) Uani 1 1 d . . . . .
C18 C 0.5908(3) 0.3083(2) 0.30033(14) 0.0245(6) Uani 1 1 d . . . . .
H18 H 0.5344(16) 0.236(2) 0.2816(5) 0.029 Uiso 1 1 calc R U . . .
C16 C 0.9643(3) 0.1736(2) 0.43125(13) 0.0232(6) Uani 1 1 d . . . . .
H16 H 0.862(3) 0.2087(10) 0.4495(5) 0.028 Uiso 1 1 calc R U . . .
C9 C 1.0287(3) 0.2892(2) 0.21517(13) 0.0196(6) Uani 1 1 d . . . . .
C10 C 0.8459(3) 0.1850(2) 0.30435(13) 0.0174(5) Uani 1 1 d . . . . .
C12 C 1.1306(3) 0.1077(2) 0.33229(14) 0.0244(6) Uani 1 1 d . . . . .
H12 H 1.1476(5) 0.0949(4) 0.2795(14) 0.029 Uiso 1 1 calc R U . . .
C20 C 0.5830(4) 0.5177(2) 0.33312(14) 0.0254(6) Uani 1 1 d . . . . .
H20 H 0.5228(18) 0.595(2) 0.33675(17) 0.031 Uiso 1 1 calc R U . . .
C15 C 1.0848(4) 0.1400(2) 0.47990(15) 0.0289(7) Uani 1 1 d . . . . .
H15 H 1.0680(6) 0.1510(4) 0.5321(14) 0.035 Uiso 1 1 calc R U . . .
C1 C 0.8726(3) 0.1492(2) 0.09049(13) 0.0201(6) Uani 1 1 d . . . . .
C2 C 0.8347(3) 0.0511(3) 0.04579(15) 0.0260(6) Uani 1 1 d . . . . .
H2 H 0.7899(13) -0.022(2) 0.0672(6) 0.031 Uiso 1 1 calc R U . . .
C11 C 0.9865(3) 0.1580(2) 0.35652(13) 0.0177(5) Uani 1 1 d . . . . .
C22 C 0.8294(3) 0.4037(2) 0.34759(13) 0.0205(6) Uani 1 1 d . . . . .
H22 H 0.947(3) 0.3999(2) 0.3625(4) 0.025 Uiso 1 1 calc R U . . .
C21 C 0.7443(3) 0.5108(2) 0.35467(13) 0.0220(6) Uani 1 1 d . . . . .
H21 H 0.7984(15) 0.5820(19) 0.3750(6) 0.026 Uiso 1 1 calc R U . . .
C3 C 0.8603(4) 0.0562(3) -0.02853(15) 0.0315(7) Uani 1 1 d . . . . .
H3 H 0.8345(8) -0.015(2) -0.0597(9) 0.038 Uiso 1 1 calc R U . . .
C13 C 1.2523(4) 0.0747(3) 0.38116(14) 0.0295(7) Uani 1 1 d . . . . .
H13 H 1.351(3) 0.0410(11) 0.3638(6) 0.035 Uiso 1 1 calc R U . . .
C5 C 0.9557(4) 0.2588(3) -0.01667(15) 0.0354(8) Uani 1 1 d . . . . .
H5 H 0.9984(14) 0.335(2) -0.0396(7) 0.042 Uiso 1 1 calc R U . . .
C19 C 0.5067(3) 0.4159(2) 0.30652(15) 0.0290(7) Uani 1 1 d . . . . .
H19 H 0.392(3) 0.4199(3) 0.2920(5) 0.035 Uiso 1 1 calc R U . . .
C6 C 0.9315(4) 0.2538(3) 0.05776(15) 0.0290(7) Uani 1 1 d . . . . .
H6 H 0.9561(8) 0.325(2) 0.0880(9) 0.035 Uiso 1 1 calc R U . . .
C14 C 1.2289(4) 0.0909(3) 0.45469(15) 0.0310(7) Uani 1 1 d . . . . .
H14 H 1.315(3) 0.0676(7) 0.4894(10) 0.037 Uiso 1 1 calc R U . . .
C4 C 0.9212(4) 0.1598(3) -0.05946(16) 0.0346(8) Uani 1 1 d . . . . .
H4 H 0.9405(7) 0.1633(3) -0.1127(16) 0.042 Uiso 1 1 calc R U . . .
 
loop_
 _atom_site_aniso_label
 _atom_site_aniso_U_11
 _atom_site_aniso_U_22
 _atom_site_aniso_U_33
 _atom_site_aniso_U_23
 _atom_site_aniso_U_13
 _atom_site_aniso_U_12
O1 0.0190(9) 0.0172(9) 0.0235(10) 0.0012(7) 0.0006(8) 0.0002(8)
C7 0.0151(13) 0.0195(12) 0.0204(13) 0.0005(10) -0.0006(10) 0.0024(11)
C8 0.0146(13) 0.0152(12) 0.0195(13) 0.0020(10) -0.0005(10) 0.0023(11)
N1 0.0275(13) 0.0271(12) 0.0255(12) -0.0001(10) 0.0003(10) -0.0037(11)
C17 0.0190(13) 0.0199(12) 0.0149(12) 0.0011(10) 0.0011(10) 0.0025(11)
C18 0.0227(14) 0.0256(14) 0.0252(14) -0.0066(12) -0.0048(12) 0.0027(13)
C16 0.0231(14) 0.0263(14) 0.0202(14) -0.0023(11) 0.0010(11) 0.0024(13)
C9 0.0215(14) 0.0198(13) 0.0174(13) -0.0002(10) -0.0018(10) 0.0031(12)
C10 0.0180(13) 0.0177(12) 0.0165(12) 0.0001(10) -0.0007(10) -0.0010(11)
C12 0.0263(16) 0.0268(14) 0.0200(14) -0.0014(11) 0.0001(11) 0.0035(13)
C20 0.0312(16) 0.0202(14) 0.0249(15) -0.0020(11) -0.0003(12) 0.0075(13)
C15 0.0343(16) 0.0352(16) 0.0172(14) 0.0001(12) -0.0026(12) 0.0041(14)
C1 0.0158(13) 0.0278(14) 0.0167(12) -0.0001(11) -0.0025(10) -0.0008(12)
C2 0.0263(15) 0.0289(15) 0.0229(15) -0.0033(11) -0.0032(12) 0.0013(13)
C11 0.0191(13) 0.0166(12) 0.0173(13) -0.0001(10) -0.0038(10) 0.0001(11)
C22 0.0188(13) 0.0232(13) 0.0196(14) 0.0002(11) 0.0017(10) 0.0002(12)
C21 0.0261(15) 0.0183(13) 0.0215(14) -0.0023(11) 0.0046(12) -0.0007(12)
C3 0.0317(17) 0.0408(17) 0.0220(15) -0.0079(13) -0.0036(12) 0.0027(15)
C13 0.0231(16) 0.0364(17) 0.0289(16) 0.0001(12) -0.0003(12) 0.0081(14)
C5 0.0406(19) 0.0428(18) 0.0228(16) 0.0103(14) -0.0040(13) -0.0099(16)
C19 0.0246(15) 0.0330(16) 0.0294(16) -0.0087(13) -0.0078(12) 0.0106(13)
C6 0.0335(17) 0.0314(15) 0.0220(15) 0.0023(12) -0.0044(12) -0.0035(14)
C14 0.0296(16) 0.0399(17) 0.0236(15) 0.0033(13) -0.0103(13) 0.0047(15)
C4 0.0337(17) 0.054(2) 0.0165(14) 0.0007(13) 0.0004(12) 0.0030(16)
 
_geom_special_details
;
 All esds (except the esd in the dihedral angle between two l.s. planes)
 are estimated using the full covariance matrix.  The cell esds are taken
 into account individually in the estimation of esds in distances, angles
 and torsion angles; correlations between esds in cell parameters are only
 used when they are defined by crystal symmetry.  An approximate (isotropic)
 treatment of cell esds is used for estimating esds involving l.s. planes.
;
 
loop_
 _geom_bond_atom_site_label_1
 _geom_bond_atom_site_label_2
 _geom_bond_distance
 _geom_bond_site_symmetry_2
 _geom_bond_publ_flag
O1 C10 1.419(3) . ?
O1 H100 0.91(4) . ?
C7 C8 1.342(3) . ?
C7 C1 1.467(3) . ?
C7 H7 1.00(3) . ?
C8 C9 1.431(4) . ?
C8 C10 1.548(3) . ?
N1 C9 1.149(3) . ?
C17 C22 1.389(3) . ?
C17 C18 1.389(3) . ?
C17 C10 1.524(3) . ?
C18 C19 1.384(4) . ?
C18 H18 0.99(3) . ?
C16 C15 1.385(4) . ?
C16 C11 1.396(3) . ?
C16 H16 0.98(3) . ?
C10 C11 1.531(3) . ?
C12 C11 1.383(3) . ?
C12 C13 1.392(4) . ?
C12 H12 0.99(3) . ?
C20 C19 1.381(4) . ?
C20 C21 1.385(4) . ?
C20 H20 0.99(3) . ?
C15 C14 1.382(4) . ?
C15 H15 0.98(3) . ?
C1 C6 1.394(4) . ?
C1 C2 1.398(4) . ?
C2 C3 1.383(4) . ?
C2 H2 0.97(3) . ?
C22 C21 1.385(3) . ?
C22 H22 1.01(3) . ?
C21 H21 0.98(3) . ?
C3 C4 1.376(4) . ?
C3 H3 1.00(3) . ?
C13 C14 1.377(4) . ?
C13 H13 0.95(3) . ?
C5 C4 1.381(4) . ?
C5 C6 1.383(4) . ?
C5 H5 1.00(3) . ?
C19 H19 0.98(3) . ?
C6 H6 0.99(3) . ?
C14 H14 0.99(3) . ?
C4 H4 0.99(3) . ?
 
loop_
 _geom_angle_atom_site_label_1
 _geom_angle_atom_site_label_2
 _geom_angle_atom_site_label_3
 _geom_angle
 _geom_angle_site_symmetry_1
 _geom_angle_site_symmetry_3
 _geom_angle_publ_flag
C10 O1 H100 110(2) . . ?
C8 C7 C1 130.2(2) . . ?
C8 C7 H7 114.9 . . ?
C1 C7 H7 114.9 . . ?
C7 C8 C9 122.1(2) . . ?
C7 C8 C10 123.3(2) . . ?
C9 C8 C10 114.5(2) . . ?
C22 C17 C18 118.7(2) . . ?
C22 C17 C10 122.6(2) . . ?
C18 C17 C10 118.4(2) . . ?
C19 C18 C17 120.5(3) . . ?
C19 C18 H18 119.8 . . ?
C17 C18 H18 119.8 . . ?
C15 C16 C11 120.5(3) . . ?
C15 C16 H16 119.7 . . ?
C11 C16 H16 119.7 . . ?
N1 C9 C8 176.8(3) . . ?
O1 C10 C17 106.5(2) . . ?
O1 C10 C11 109.30(18) . . ?
C17 C10 C11 114.9(2) . . ?
O1 C10 C8 109.55(19) . . ?
C17 C10 C8 104.59(18) . . ?
C11 C10 C8 111.7(2) . . ?
C11 C12 C13 120.8(3) . . ?
C11 C12 H12 119.6 . . ?
C13 C12 H12 119.6 . . ?
C19 C20 C21 119.3(3) . . ?
C19 C20 H20 120.3 . . ?
C21 C20 H20 120.3 . . ?
C14 C15 C16 120.1(3) . . ?
C14 C15 H15 120.0 . . ?
C16 C15 H15 120.0 . . ?
C6 C1 C2 118.1(2) . . ?
C6 C1 C7 123.7(2) . . ?
C2 C1 C7 118.1(2) . . ?
C3 C2 C1 121.0(3) . . ?
C3 C2 H2 119.5 . . ?
C1 C2 H2 119.5 . . ?
C12 C11 C16 118.6(2) . . ?
C12 C11 C10 121.6(2) . . ?
C16 C11 C10 119.5(2) . . ?
C21 C22 C17 120.7(3) . . ?
C21 C22 H22 119.7 . . ?
C17 C22 H22 119.7 . . ?
C20 C21 C22 120.2(2) . . ?
C20 C21 H21 119.9 . . ?
C22 C21 H21 119.9 . . ?
C4 C3 C2 119.8(3) . . ?
C4 C3 H3 120.1 . . ?
C2 C3 H3 120.1 . . ?
C14 C13 C12 119.9(3) . . ?
C14 C13 H13 120.1 . . ?
C12 C13 H13 120.1 . . ?
C4 C5 C6 120.1(3) . . ?
C4 C5 H5 119.9 . . ?
C6 C5 H5 119.9 . . ?
C20 C19 C18 120.5(3) . . ?
C20 C19 H19 119.7 . . ?
C18 C19 H19 119.7 . . ?
C5 C6 C1 120.7(3) . . ?
C5 C6 H6 119.7 . . ?
C1 C6 H6 119.7 . . ?
C13 C14 C15 120.0(3) . . ?
C13 C14 H14 120.0 . . ?
C15 C14 H14 120.0 . . ?
C3 C4 C5 120.3(3) . . ?
C3 C4 H4 119.9 . . ?
C5 C4 H4 119.9 . . ?
 
loop_
 _geom_torsion_atom_site_label_1
 _geom_torsion_atom_site_label_2
 _geom_torsion_atom_site_label_3
 _geom_torsion_atom_site_label_4
 _geom_torsion
 _geom_torsion_site_symmetry_1
 _geom_torsion_site_symmetry_2
 _geom_torsion_site_symmetry_3
 _geom_torsion_site_symmetry_4
 _geom_torsion_publ_flag
C1 C7 C8 C9 -3.4(4) . . . . ?
C1 C7 C8 C10 172.6(2) . . . . ?
C22 C17 C18 C19 1.3(4) . . . . ?
C10 C17 C18 C19 -173.2(2) . . . . ?
C22 C17 C10 O1 155.3(2) . . . . ?
C18 C17 C10 O1 -30.4(3) . . . . ?
C22 C17 C10 C11 34.1(3) . . . . ?
C18 C17 C10 C11 -151.6(2) . . . . ?
C22 C17 C10 C8 -88.7(3) . . . . ?
C18 C17 C10 C8 85.6(3) . . . . ?
C7 C8 C10 O1 6.1(3) . . . . ?
C9 C8 C10 O1 -177.6(2) . . . . ?
C7 C8 C10 C17 -107.8(3) . . . . ?
C9 C8 C10 C17 68.6(3) . . . . ?
C7 C8 C10 C11 127.3(2) . . . . ?
C9 C8 C10 C11 -56.3(3) . . . . ?
C11 C16 C15 C14 0.2(4) . . . . ?
C8 C7 C1 C6 -23.0(4) . . . . ?
C8 C7 C1 C2 159.2(3) . . . . ?
C6 C1 C2 C3 2.2(4) . . . . ?
C7 C1 C2 C3 -179.9(3) . . . . ?
C13 C12 C11 C16 -0.9(4) . . . . ?
C13 C12 C11 C10 -174.8(2) . . . . ?
C15 C16 C11 C12 0.5(4) . . . . ?
C15 C16 C11 C10 174.4(2) . . . . ?
O1 C10 C11 C12 98.4(3) . . . . ?
C17 C10 C11 C12 -141.9(2) . . . . ?
C8 C10 C11 C12 -23.0(3) . . . . ?
O1 C10 C11 C16 -75.4(3) . . . . ?
C17 C10 C11 C16 44.3(3) . . . . ?
C8 C10 C11 C16 163.2(2) . . . . ?
C18 C17 C22 C21 -0.4(4) . . . . ?
C10 C17 C22 C21 173.9(2) . . . . ?
C19 C20 C21 C22 1.9(4) . . . . ?
C17 C22 C21 C20 -1.2(4) . . . . ?
C1 C2 C3 C4 -1.1(4) . . . . ?
C11 C12 C13 C14 0.7(4) . . . . ?
C21 C20 C19 C18 -1.0(4) . . . . ?
C17 C18 C19 C20 -0.6(4) . . . . ?
C4 C5 C6 C1 0.2(4) . . . . ?
C2 C1 C6 C5 -1.8(4) . . . . ?
C7 C1 C6 C5 -179.5(3) . . . . ?
C12 C13 C14 C15 0.0(4) . . . . ?
C16 C15 C14 C13 -0.4(4) . . . . ?
C2 C3 C4 C5 -0.5(4) . . . . ?
C6 C5 C4 C3 1.0(5) . . . . ?
 
_refine_diff_density_max    0.201
_refine_diff_density_min   -0.208
_refine_diff_density_rms    0.045

_shelxl_version_number 2014-3

_shelx_res_file
;
TITL SIR97 run in space group P 21 21 21
CELL  0.71073   8.2139  11.0953  18.3781   90.000   90.000   90.000
ZERR     4.00   0.0004   0.0006   0.0009    0.000    0.000    0.000
LATT  -1
SYMM  1/2 - X, - Y, 1/2 + Z
SYMM  1/2 + X, 1/2 - Y, - Z
SYMM  - X, 1/2 + Y, 1/2 - Z
SFAC  C    H    N    O
UNIT 88 68 4 4
LIST 4 ! automatically inserted. Change 6 to 4 for CHECKCIF!!
MERG   2
OMIT 9 7 0
OMIT 5 6 10
SHEL 1000 0.75
FMAP   2
PLAN   25
ACTA
BOND   $H
CONF
TWIN
SIZE 0.40 0.10 0.05
L.S.  40
TEMP  -130.00
WGHT    0.028900
FVAR       0.34784
O1    4    0.730089    0.090321    0.308106    11.00000    0.01895    0.01716 =
         0.02346    0.00117    0.00061    0.00018
H100  2    0.781691    0.017905    0.304126    11.00000    0.05789
C7    1    0.842764    0.137483    0.168878    11.00000    0.01505    0.01947 =
         0.02044    0.00055   -0.00059    0.00237
AFIX  44
H7    2    0.762550    0.073387    0.182693    11.00000   -1.20000
AFIX   0
C8    1    0.905979    0.199131    0.224994    11.00000    0.01462    0.01520 =
         0.01949    0.00204   -0.00051    0.00233
N1    3    1.129718    0.360534    0.210546    11.00000    0.02748    0.02709 =
         0.02549   -0.00008    0.00029   -0.00371
C17   1    0.753742    0.301359    0.320127    11.00000    0.01900    0.01988 =
         0.01488    0.00115    0.00107    0.00249
C18   1    0.590801    0.308325    0.300325    11.00000    0.02274    0.02558 =
         0.02522   -0.00661   -0.00479    0.00270
AFIX  44
H18   2    0.534418    0.235777    0.281644    11.00000   -1.20000
AFIX   0
C16   1    0.964277    0.173612    0.431251    11.00000    0.02309    0.02632 =
         0.02019   -0.00228    0.00102    0.00244
AFIX  44
H16   2    0.862324    0.208690    0.449469    11.00000   -1.20000
AFIX   0
C9    1    1.028742    0.289244    0.215172    11.00000    0.02151    0.01982 =
         0.01743   -0.00020   -0.00179    0.00306
C10   1    0.845904    0.185017    0.304347    11.00000    0.01798    0.01768 =
         0.01648    0.00013   -0.00067   -0.00096
C12   1    1.130644    0.107655    0.332289    11.00000    0.02630    0.02681 =
         0.01995   -0.00141    0.00015    0.00350
AFIX  44
H12   2    1.147575    0.094860    0.279460    11.00000   -1.20000
AFIX   0
C20   1    0.583039    0.517728    0.333117    11.00000    0.03125    0.02019 =
         0.02487   -0.00204   -0.00034    0.00748
AFIX  44
H20   2    0.522779    0.595228    0.336753    11.00000   -1.20000
AFIX   0
C15   1    1.084799    0.140021    0.479901    11.00000    0.03434    0.03524 =
         0.01724    0.00010   -0.00259    0.00415
AFIX  44
H15   2    1.068003    0.151009    0.532052    11.00000   -1.20000
AFIX   0
C1    1    0.872619    0.149166    0.090494    11.00000    0.01582    0.02785 =
         0.01671   -0.00006   -0.00255   -0.00080
C2    1    0.834733    0.051136    0.045785    11.00000    0.02625    0.02890 =
         0.02287   -0.00332   -0.00315    0.00131
AFIX  44
H2    2    0.789881   -0.021541    0.067215    11.00000   -1.20000
AFIX   0
C11   1    0.986524    0.158018    0.356524    11.00000    0.01908    0.01665 =
         0.01726   -0.00013   -0.00375    0.00011
C22   1    0.829379    0.403669    0.347585    11.00000    0.01881    0.02317 =
         0.01964    0.00018    0.00172    0.00021
AFIX  44
H22   2    0.947064    0.399923    0.362468    11.00000   -1.20000
AFIX   0
C21   1    0.744287    0.510799    0.354666    11.00000    0.02611    0.01828 =
         0.02154   -0.00235    0.00457   -0.00074
AFIX  44
H21   2    0.798438    0.581992    0.375013    11.00000   -1.20000
AFIX   0
C3    1    0.860252    0.056244   -0.028534    11.00000    0.03174    0.04081 =
         0.02205   -0.00794   -0.00363    0.00267
AFIX  44
H3    2    0.834470   -0.015082   -0.059703    11.00000   -1.20000
AFIX   0
C13   1    1.252286    0.074687    0.381157    11.00000    0.02312    0.03644 =
         0.02891    0.00010   -0.00031    0.00813
AFIX  44
H13   2    1.351446    0.040973    0.363765    11.00000   -1.20000
AFIX   0
C5    1    0.955719    0.258832   -0.016671    11.00000    0.04057    0.04277 =
         0.02276    0.01035   -0.00397   -0.00994
AFIX  44
H5    2    0.998391    0.334508   -0.039578    11.00000   -1.20000
AFIX   0
C19   1    0.506694    0.415915    0.306517    11.00000    0.02460    0.03304 =
         0.02943   -0.00869   -0.00779    0.01058
AFIX  44
H19   2    0.392427    0.419894    0.291960    11.00000   -1.20000
AFIX   0
C6    1    0.931490    0.253832    0.057764    11.00000    0.03354    0.03138 =
         0.02200    0.00232   -0.00435   -0.00352
AFIX  44
H6    2    0.956139    0.325113    0.088022    11.00000   -1.20000
AFIX   0
C14   1    1.228858    0.090949    0.454691    11.00000    0.02961    0.03989 =
         0.02365    0.00331   -0.01030    0.00470
AFIX  44
H14   2    1.314870    0.067584    0.489387    11.00000   -1.20000
AFIX   0
C4    1    0.921242    0.159800   -0.059461    11.00000    0.03368    0.05363 =
         0.01651    0.00075    0.00036    0.00304
AFIX  44
H4    2    0.940494    0.163294   -0.112678    11.00000   -1.20000
REM #####
AFIX   0
HKLF    4

REM  SIR97 run in space group P 21 21 21
REM R1 =  0.0502 for    3180 Fo > 4sig(Fo)  and  0.0763 for all    4144 data
REM    237 parameters refined using      0 restraints

END

WGHT      0.0289      0.0000

REM Highest difference peak  0.201,  deepest hole -0.208,  1-sigma level  0.045
Q1    1   0.7944  0.2441  0.3113  11.00000  0.05    0.20
Q2    1   0.8826  0.1926  0.2635  11.00000  0.05    0.19
Q3    1   1.0820  0.1671  0.3422  11.00000  0.05    0.18
Q4    1   1.1827  0.2940  0.4363  11.00000  0.05    0.17
Q5    1   0.6922 -0.0603  0.0836  11.00000  0.05    0.17
Q6    1   1.0783  0.1164 -0.1385  11.00000  0.05    0.17
Q7    1   1.1771  0.0846  0.3627  11.00000  0.05    0.17
Q8    1   0.6701  0.1184  0.3543  11.00000  0.05    0.17
Q9    1   0.7712  0.1732  0.1751  11.00000  0.05    0.17
Q10   1   0.9058  0.1737  0.3378  11.00000  0.05    0.17
Q11   1   0.7775  0.2168 -0.0484  11.00000  0.05    0.16
Q12   1   0.8945  0.6973  0.4015  11.00000  0.05    0.16
Q13   1   0.7762  0.3404  0.3589  11.00000  0.05    0.16
Q14   1   0.7284  0.2576  0.1004  11.00000  0.05    0.16
Q15   1   1.2745  0.0058  0.5006  11.00000  0.05    0.16
Q16   1   1.0396  0.1223  0.0858  11.00000  0.05    0.16
Q17   1   0.9737  0.1578  0.3923  11.00000  0.05    0.15
Q18   1   0.9849  0.2320  0.0231  11.00000  0.05    0.15
Q19   1   0.7751  0.4381  0.3713  11.00000  0.05    0.15
Q20   1   0.6767  0.1210  0.0882  11.00000  0.05    0.15
Q21   1   0.8988  0.1569  0.4396  11.00000  0.05    0.15
Q22   1   0.7720  0.1581  0.3506  11.00000  0.05    0.15
Q23   1   0.9189  0.0578  0.4512  11.00000  0.05    0.15
Q24   1   0.6854  0.3284  0.2780  11.00000  0.05    0.15
Q25   1   1.4728  0.1378  0.3963  11.00000  0.05    0.15
;
_shelx_res_checksum   84984

_shelx_hkl_file
;
   0   0   3    1.15    0.47
   0   0   4   10.35    1.27
   0   0   5    0.17    0.81
   0   0   6 1004.20   13.36
   0   0   7   -0.39    0.96
   0   0   8 1236.65   17.36
   0   0   9    2.43    1.52
   0   0  -9    1.80    0.81
   0   0 -10    1.84    0.86
   0   0  10    1.11    1.12
   0   0  10    1.31    1.37
   0   0  11    0.62    1.44
   0   0 -11    0.85    0.70
   0   0 -12   95.88    4.46
   0   0  12   92.06    6.33
   0   0  13    0.76    1.76
   0   0 -13    0.24    0.62
   0   0  14   10.66    2.66
   0   0 -14    7.79    1.46
   0   0  15    0.12    1.54
   0   0 -15    0.29    0.67
   0   0  16    2.06    1.90
   0   0  17   -0.47    1.79
   0   0  18    0.98    1.73
   0   0  19    0.70    1.65
   0   0  20    4.38    2.44
   0   0  21    0.84    2.17
   0   0  22    7.11    2.70
   0   0  23   -2.33    1.95
   0   0  24   13.62    3.88
   0   1  -3  798.43    8.93
   0   1  -3  762.07    6.61
   0  -1  -3  772.69    8.85
   0   1   3  756.76    8.64
   0  -1   3  766.20    6.54
   0  -1   3  758.78    8.74
   0  -1  -3  757.20    7.09
   0  -1  -3  787.83    6.60
   0   1   3  783.39    7.08
   0  -1  -4  243.56    4.75
   0   1   4  250.70    4.69
   0  -1   4  233.43    5.54
   0  -1   4  242.61    3.63
   0  -1  -4  250.38    3.74
   0   1   4  243.27    3.63
   0   1  -4  247.32    3.71
   0   1   4  245.27    5.64
   0  -1  -5   94.95    3.44
   0   1   5   98.18    4.00
   0   1   5   96.62    2.26
   0  -1   5   89.78    3.85
   0  -1   5   98.19    2.27
   0   1  -5   94.05    2.26
   0  -1  -5   95.46    2.28
   0  -1   6  217.15    6.49
   0  -1  -6  213.25    5.67
   0  -1   6  232.84    3.38
   0   1   6  228.65    6.66
   0  -1  -6  227.60    3.37
   0   1   6  226.47    3.33
   0   1  -6  218.76    3.22
   0   1   7  162.70    6.08
   0  -1   7  153.77    5.85
   0  -1   7  163.54    2.66
   0   1  -7  158.95    3.17
   0  -1  -7  158.93    2.62
   0  -1   8   32.21    3.04
   0   1  -8   31.61    1.60
   0   1   8   31.06    2.98
   0  -1   9   93.68    5.31
   0   1   9  105.14    5.68
   0   1  -9   96.33    3.01
   0   1 -10  106.23    3.37
   0  -1  10  106.92    5.87
   0   1  10  117.03    6.26
   0   1  11   79.37    5.51
   0   1 -11   78.42    3.06
   0  -1  11   83.17    5.54
   0  -1 -11   82.70    4.58
   0   1  12   27.88    3.55
   0   1 -12   27.55    1.91
   0  -1 -12   28.01    2.80
   0  -1  12   28.79    3.51
   0  -1 -13   86.01    4.98
   0   1 -13   81.81    3.42
   0  -1  13   80.19    5.96
   0   1  13   82.39    6.18
   0  -1 -14   45.47    3.77
   0   1 -14   42.80    2.55
   0   1  14   47.71    5.03
   0  -1  14   49.67    4.89
   0  -1  14   46.96    5.12
   0  -1  15   46.01    5.23
   0   1  15   33.61    4.50
   0  -1 -15   44.09    3.78
   0  -1  16   11.10    3.07
   0   1  16    7.69    2.59
   0  -1 -16    9.37    1.92
   0  -1 -17    2.20    1.05
   0   1  17    3.66    2.26
   0  -1  17    2.95    2.08
   0  -1  18   10.57    3.04
   0   1  18   12.02    3.22
   0   1  19   36.48    5.47
   0  -1  19   33.69    5.21
   0   1  20    4.36    2.08
   0  -1  20    8.42    2.84
   0  -1  21   22.67    4.62
   0   1  21   20.43    4.32
   0   1  22   -2.11    1.82
   0  -1  22   -1.05    1.67
   0   1  23   32.70    5.49
   0  -1  23   33.71    5.81
   0   1  24    6.00    2.77
   0  -1  24   10.58    3.54
   0   2   0  104.56    3.43
   0   2   1  329.98    5.16
   0  -2  -1  328.37    5.18
   0   2   1  311.74    5.92
   0   2  -1  323.21    6.07
   0  -2   1  326.96    5.78
   0   2   2   22.26    1.65
   0   2  -2   19.71    1.59
   0  -2   2   22.20    1.56
   0   2   2   20.74    1.46
   0   2  -2   20.35    1.51
   0  -2  -2   22.51    1.51
   0   2  -3  443.10    7.16
   0  -2   3  453.94    7.51
   0   2   3  462.92    7.41
   0   2   3  443.30    7.07
   0  -2  -3  459.37    7.27
   0  -2   4  392.24    7.67
   0   2   4  391.44    6.65
   0  -2  -4  390.42    5.98
   0   2  -4  377.18    6.62
   0  -2  -4  388.23    6.68
   0   2   4  393.93    7.54
   0  -2   5   22.35    2.10
   0  -2  -5   23.21    1.71
   0   2   5   23.24    1.67
   0   2  -5   24.45    1.76
   0   2   5   21.20    2.02
   0  -2  -5   24.91    1.69
   0  -2   6  197.14    4.66
   0   2   6  191.71    4.69
   0   2   6  201.27    6.40
   0  -2   6  201.10    6.49
   0  -2  -6  198.64    5.27
   0   2  -6  193.68    4.78
   0  -2  -6  192.97    4.71
   0   2   7   41.84    3.22
   0  -2   7   39.86    3.27
   0   2  -7   34.21    2.08
   0   2   7   41.68    2.15
   0  -2  -7   41.37    2.16
   0  -2  -7   43.53    2.75
   0  -2   7   42.81    2.17
   0  -2  -8   47.35    2.24
   0  -2  -8   50.33    3.16
   0   2   8   48.76    2.28
   0  -2   8   51.10    2.31
   0   2  -8   44.11    2.24
   0  -2   8   41.79    3.50
   0   2   8   44.39    3.58
   0  -2  -9   17.46    1.34
   0   2   9   19.00    2.82
   0  -2   9   21.52    2.85
   0  -2   9   22.02    1.49
   0  -2  10  112.54    6.27
   0   2  10  115.49    6.27
   0  -2 -10  107.46    3.03
   0  -2  10  103.22    3.00
   0  -2  11   15.50    1.08
   0  -2  11   13.71    2.76
   0   2  11   17.52    2.74
   0   2  12    1.47    1.28
   0  -2  12   -0.04    1.56
   0  -2  13   59.18    5.27
   0  -2 -13   64.28    4.79
   0   2  13   64.11    5.78
   0   2  14   58.40    5.68
   0  -2 -14   48.45    4.31
   0  -2  14   46.99    4.94
   0  -2 -15    5.90    1.65
   0  -2  15    4.78    2.25
   0   2  15    6.15    2.07
   0  -2 -16    6.32    1.88
   0  -2  16    8.01    2.62
   0   2  16    7.62    2.77
   0  -2  16    5.66    2.20
   0  -2  17    1.36    1.81
   0   2  17    0.52    1.59
   0  -2  17   -0.69    1.89
   0  -2 -17    1.34    1.18
   0   2  18    0.86    1.29
   0  -2  18    8.75    2.87
   0   2  19   -0.01    2.00
   0  -2  19   -0.76    1.69
   0   2  20    4.23    2.33
   0  -2  20    5.00    2.34
   0  -2  21    2.13    2.07
   0   2  21    6.08    2.63
   0   2  22    2.57    2.24
   0  -2  22    1.34    2.14
   0  -2  23    1.94    2.22
   0   2  23    5.40    2.77
   0   2  24   11.88    3.56
   0  -2  24   21.47    5.02
   0   3   0    0.34    0.86
   0   3   1  325.95    6.31
   0   3   1  335.71    7.59
   0   3  -1  332.45    7.63
   0   3   2  332.12    7.51
   0  -3   2  337.11    7.20
   0  -3  -2  329.67    4.07
   0   3  -2  339.16    7.67
   0   3   2  333.00    6.56
   0   3  -3   68.01    3.53
   0   3   3   73.69    3.60
   0   3   3   64.48    3.12
   0  -3   3   63.55    3.15
   0   3   4    5.52    1.12
   0   3   4    5.92    1.16
   0   3  -4    5.64    1.18
   0  -3   4    6.87    1.29
   0  -3   5   88.03    4.31
   0   3  -5   92.58    4.08
   0  -3  -5   88.62    3.38
   0   3   5   96.28    4.36
   0   3   5   86.18    3.91
   0  -3  -6   56.47    2.85
   0   3   6   54.55    3.52
   0   3  -6   60.77    3.26
   0   3   6   57.55    1.69
   0  -3   6   64.28    3.94
   0   3   6   53.86    3.10
   0   3   7    0.55    0.29
   0   3   7    0.73    1.17
   0  -3   7    0.84    1.11
   0  -3  -7    0.06    0.59
   0   3   7    0.00    0.69
   0   3  -7    0.56    0.72
   0  -3   8   36.92    3.37
   0   3   8   39.81    3.44
   0   3   8   40.47    2.61
   0   3  -8   40.99    2.67
   0  -3  -8   33.49    2.56
   0   3  -9   12.84    1.52
   0   3   9   14.61    1.61
   0  -3   9   14.19    2.38
   0  -3  -9   11.65    1.68
   0   3   9   13.42    2.20
   0   3  10    0.50    1.07
   0  -3 -10    0.55    0.90
   0   3  10    0.61    0.57
   0  -3  10    3.37    2.05
   0   3  11   12.98    2.51
   0  -3  11    8.62    2.38
   0   3  12  111.06    6.90
   0  -3  12  104.75    6.75
   0   3  13    1.00    1.24
   0  -3 -13    0.91    1.15
   0  -3  13    0.30    1.78
   0   3  14   26.99    3.84
   0  -3 -14   27.84    3.58
   0  -3  14   23.59    3.51
   0  -3 -15   10.31    2.47
   0  -3  15   12.71    2.87
   0   3  15    6.67    2.24
   0  -3  16   43.23    5.16
   0   3  16   29.62    4.27
   0  -3 -16   24.79    3.62
   0   3  17    3.33    2.09
   0  -3 -17    4.16    1.77
   0  -3  17    3.27    2.35
   0  -3  18    0.81    1.65
   0   3  18    4.83    2.20
   0  -3 -18    5.71    1.85
   0   3  19    2.35    1.67
   0  -3  19    2.83    1.84
   0  -3  20   16.16    3.86
   0   3  20   20.39    4.18
   0  -3  21   -0.87    1.80
   0   3  21   -1.74    1.88
   0   3  22   14.53    3.76
   0  -3  22   15.70    4.01
   0   3  23    9.37    3.05
   0  -3  23    7.09    2.95
   0   3  24    6.32    2.76
   0  -3  24    3.10    2.15
   0   4   0  492.72   10.79
   0   4  -1   97.13    4.82
   0   4   1   91.55    4.72
   0   4   2   54.53    3.68
   0  -4   2   59.73    3.57
   0   4   2   57.61    3.14
   0   4  -2   52.59    3.64
   0  -4  -2   54.47    2.13
   0   4   3    0.32    0.59
   0  -4  -3    0.02    0.29
   0  -4   3   -0.73    0.99
   0   4  -3   -0.09    0.93
   0   4   3    1.86    1.09
   0   4   4   54.43    3.33
   0  -4   4   52.88    3.30
   0   4   4   56.90    3.69
   0   4  -4   54.23    3.63
   0   4   5    4.17    1.20
   0   4  -5    5.55    1.40
   0   4   5    6.10    1.46
   0  -4   5    6.53    1.56
   0  -4   6   26.47    1.51
   0   4   6   24.61    2.52
   0  -4  -6   28.98    2.18
   0   4   6   22.26    2.41
   0   4  -6   24.74    2.61
   0  -4   6   26.66    2.77
   0   4   7   45.43    3.28
   0  -4   7   44.87    3.67
   0   4   7   46.76    3.61
   0  -4  -7   46.46    2.84
   0   4  -7   47.59    3.35
   0  -4   7   48.74    1.52
   0   4   8   40.51    3.14
   0   4   8   40.26    1.45
   0  -4  -8   43.96    2.96
   0   4  -8   43.29    3.31
   0   4   8   47.48    3.92
   0  -4   8   43.75    3.86
   0   4   9   27.79    3.15
   0   4   9   27.16    1.44
   0  -4   9   26.97    3.16
   0  -4  -9   27.58    2.52
   0   4  -9   29.78    2.68
   0   4   9   27.60    2.58
   0   4  10   18.85    2.08
   0  -4  10   17.35    2.85
   0  -4 -10   18.32    2.20
   0   4 -10   14.60    1.99
   0   4  10   16.44    1.30
   0   4  10   18.33    2.72
   0   4  11    8.01    2.00
   0  -4 -11    9.30    1.74
   0  -4  11   11.70    2.58
   0   4  11   11.00    1.70
   0  -4 -12   -0.37    1.08
   0   4  12    0.17    1.44
   0  -4  12   -1.39    1.47
   0   4  13   19.10    3.19
   0  -4  13   11.40    2.62
   0   4  14    3.24    1.71
   0  -4 -14    1.11    1.21
   0  -4  14    5.80    2.31
   0  -4 -15  107.79    7.57
   0  -4  15  115.32    8.10
   0   4  15  112.86    8.00
   0   4  16    1.65    1.81
   0  -4  16    0.08    1.72
   0  -4 -16    0.61    1.12
   0  -4 -17   13.81    2.97
   0   4  17   15.33    3.51
   0  -4  17   17.52    3.62
   0  -4 -18    8.53    2.53
   0  -4  18    8.58    2.83
   0   4  18    8.17    2.70
   0   4  19    3.89    2.02
   0  -4  19    3.23    2.12
   0  -4 -19    2.17    1.49
   0   4  20   -3.13    2.45
   0  -4  20    2.00    2.18
   0  -4  20   -2.40    2.07
   0  -4  21    1.73    2.11
   0   4  21    0.29    1.10
   0  -4  22   -0.62    1.46
   0   4  22   -0.23    1.44
   0  -4  23   -0.34    1.88
   0   4  23    0.55    1.90
   0   4  24    2.08    2.05
   0   5   0   -0.06    1.23
   0   5  -1  117.36    5.93
   0   5   1  122.90    6.12
   0   5  -2   72.53    4.88
   0  -5  -2   67.83    2.81
   0  -5   2   62.86    4.18
   0   5   2   71.97    4.64
   0  -5  -3  205.38    4.21
   0   5   3  198.15    6.63
   0   5   3  196.83    7.61
   0   5  -3  216.79    8.02
   0  -5   3  208.48    7.29
   0  -5   4   84.46    4.64
   0   5  -4   89.58    5.28
   0  -5  -4   80.76    2.13
   0   5   4   81.37    4.40
   0   5   4   85.52    5.13
   0  -5   5   47.49    3.56
   0   5  -5   46.94    3.86
   0   5   5   49.63    3.93
   0   5   5   54.01    3.71
   0   5   6   29.01    2.95
   0  -5   6   30.80    3.13
   0  -5   6   31.77    2.12
   0   5   6   28.36    2.95
   0   5  -6   28.64    3.06
   0  -5  -7   91.34    4.14
   0  -5   7  102.45    3.33
   0   5   7  100.94    5.50
   0   5   7   94.12    5.34
   0   5  -7   90.68    5.19
   0  -5   7  103.05    5.74
   0  -5  -8   22.24    2.16
   0  -5   8   22.50    3.04
   0   5   8   21.78    2.85
   0   5  -8   21.72    2.64
   0   5   8   18.22    2.50
   0  -5   8   22.84    1.25
   0   5   9   39.39    3.38
   0   5  -9   26.97    3.01
   0  -5   9   29.01    3.56
   0  -5  -9   31.36    2.67
   0   5   9   35.02    3.61
   0   5 -10    1.60    1.12
   0  -5 -10    5.05    1.31
   0   5  10    3.77    1.28
   0   5  10    1.70    1.07
   0  -5  10    4.27    1.70
   0  -5 -11   34.35    3.05
   0   5 -11   26.90    3.04
   0   5  11   33.31    3.98
   0   5  11   35.50    3.33
   0  -5  11   28.61    3.67
   0  -5  12   29.71    4.01
   0   5  12   30.77    3.94
   0   5  12   33.88    3.11
   0  -5 -12   28.56    2.98
   0  -5 -13    0.56    0.79
   0   5  13    3.94    2.09
   0  -5  13    2.11    1.91
   0  -5 -14   -1.40    1.75
   0   5  14   -0.10    1.35
   0  -5  14    0.62    1.52
   0   5  15   -1.09    1.79
   0  -5 -15   -4.00    2.24
   0  -5  15   -1.74    2.00
   0   5  16   28.21    4.27
   0  -5 -16   23.77    4.09
   0  -5  16   22.65    3.98
   0  -5 -17    5.04    2.22
   0   5  17    4.43    2.20
   0  -5  17    4.02    2.22
   0   5  18    1.38    1.42
   0  -5  18    7.17    2.70
   0  -5 -18    6.55    2.30
   0  -5 -19    3.97    1.82
   0   5  19    5.58    2.25
   0  -5  19    6.87    2.89
   0  -5 -20    1.86    1.50
   0   5  20    4.76    2.37
   0  -5  20    2.66    1.64
   0  -5  21    1.94    2.03
   0  -5  21   -0.63    1.46
   0   5  21   -2.41    1.93
   0   5  22    3.45    2.28
   0  -5  22    4.28    2.27
   0   5  23   20.02    4.49
   0  -5  23   17.01    4.39
   0   6   0    0.69    1.41
   0   6   1    3.95    1.66
   0   6  -1    4.47    1.85
   0   6  -2   15.87    2.77
   0  -6   2    9.83    2.04
   0  -6  -2   13.44    1.48
   0   6   2   13.42    2.62
   0   6  -3    0.36    1.37
   0  -6   3   -1.20    1.12
   0  -6  -3    0.27    0.42
   0   6   3    0.98    0.87
   0   6   3    0.43    1.18
   0   6  -4   34.48    3.71
   0   6   4   32.05    3.45
   0  -6  -4   33.24    1.69
   0   6   4   37.17    3.19
   0  -6   4   32.43    3.21
   0  -6   5   11.22    2.03
   0   6   5    9.99    1.87
   0   6  -5   14.50    2.57
   0  -6  -5    9.53    0.68
   0   6   5    8.70    1.91
   0  -6   6   25.31    3.01
   0   6  -6   28.14    3.40
   0   6   6   25.71    3.19
   0   6   6   22.92    2.72
   0  -6   6   27.15    2.31
   0  -6   6   26.20    2.91
   0   6  -7   40.31    4.04
   0   6   7   37.55    3.58
   0   6   7   42.96    3.99
   0  -6   7   39.92    2.59
   0  -6   7   41.75    3.89
   0  -6  -8    0.28    0.63
   0   6   8   -0.02    1.14
   0   6  -8    0.57    1.01
   0  -6   8    1.15    0.52
   0  -6   8    1.23    1.18
   0   6   8   -0.75    1.28
   0  -6   9    8.02    0.82
   0   6  -9    9.02    2.18
   0  -6  -9   10.48    1.65
   0   6   9    8.42    1.87
   0   6   9    8.50    2.05
   0  -6   9   10.15    2.46
   0   6  10    3.35    1.64
   0  -6 -10    1.13    0.91
   0  -6  10    0.92    1.45
   0   6 -10    0.59    0.97
   0   6  10   -0.37    0.91
   0  -6 -11    4.30    1.25
   0   6 -11    1.46    1.30
   0   6  11    2.11    1.37
   0   6  11    3.58    1.48
   0  -6  11    4.16    1.93
   0   6  12   29.28    3.97
   0  -6  12   28.13    3.97
   0  -6 -12   29.35    2.92
   0   6 -12   28.92    3.46
   0   6  12   28.40    3.35
   0  -6  13   66.17    6.14
   0   6  13   69.41    6.10
   0  -6 -13   76.11    4.90
   0  -6 -14   50.98    5.73
   0  -6  14   48.94    5.40
   0   6  14   58.00    5.71
   0   6  15    1.54    1.50
   0  -6  15   -0.25    1.92
   0  -6 -15   -1.37    1.68
   0   6  16    6.50    2.55
   0  -6  16   10.86    3.19
   0  -6 -16    5.16    2.10
   0  -6 -17    3.96    2.16
   0  -6  17   -0.77    1.66
   0   6  17    3.35    1.72
   0  -6 -18   -1.54    1.86
   0   6  18   -0.19    1.16
   0  -6  18    0.87    1.65
   0   6  19    1.80    1.79
   0  -6 -19    1.25    1.42
   0  -6  19    1.78    1.78
   0  -6 -20    2.81    2.03
   0   6  20    1.26    1.71
   0  -6  20   -0.10    1.72
   0  -6  21    5.94    2.95
   0   6  21    4.86    2.67
   0   6  22   -1.37    1.99
   0  -6  22    3.12    2.57
   0  -6  22   -3.14    2.31
   0  -6  23    3.57    2.33
   0   6  23    0.48    1.24
   0   7   0    0.35    1.41
   0   7  -1   11.57    2.51
   0   7   1    7.88    2.25
   0  -7  -1    9.24    1.43
   0  -7   2   10.40    2.18
   0   7  -2   20.14    3.29
   0   7   2    9.47    2.46
   0  -7  -2    8.62    1.28
   0  -7   3   20.53    2.83
   0  -7  -3   19.08    1.69
   0   7  -3   22.46    3.43
   0   7   3   22.22    3.37
   0  -7   4    1.22    1.11
   0  -7  -4    2.00    0.56
   0   7   4   -0.51    1.40
   0   7  -4    2.48    1.80
   0   7   4    2.26    1.28
   0  -7  -5    4.32    0.59
   0  -7   5    2.93    1.42
   0   7  -5    3.71    1.76
   0   7   5    4.03    1.71
   0   7   5    4.05    1.40
   0   7  -6   35.86    4.20
   0   7   6   29.54    3.84
   0  -7   6   34.44    2.94
   0  -7   6   31.44    3.43
   0   7   6   30.46    3.36
   0  -7   7    8.94    1.55
   0  -7   7   13.01    2.48
   0   7   7    7.81    1.79
   0   7   7    8.72    2.40
   0   7  -7   11.68    2.70
   0  -7   8    0.78    0.72
   0   7   8    0.75    1.50
   0   7  -8    1.56    1.34
   0   7   8   -1.03    1.16
   0  -7   8   -0.21    1.32
   0   7   9    8.11    2.13
   0  -7  -9    9.35    1.66
   0   7   9    7.46    1.97
   0  -7   9    6.38    2.17
   0   7  -9    9.90    2.49
   0  -7 -10    4.66    1.26
   0   7 -10    4.03    1.80
   0   7  10    4.64    1.80
   0   7  10    7.37    2.14
   0  -7  10    5.84    2.28
   0   7 -11   10.86    2.40
   0  -7  11    9.87    2.82
   0  -7 -11    8.95    1.66
   0   7  11    8.96    2.08
   0   7  11    5.95    1.96
   0   7  12    2.65    1.41
   0   7 -12    2.84    1.50
   0   7  12    2.03    1.36
   0  -7  12    3.39    1.88
   0   7  13    0.02    1.23
   0  -7  13   -0.04    1.58
   0   7  13    0.14    0.90
   0  -7  14    1.73    1.99
   0  -7 -14    2.56    1.83
   0   7  14    2.40    1.45
   0  -7 -15   51.94    6.33
   0   7  15   64.56    6.40
   0  -7  15   54.89    6.12
   0   7  16   10.27    2.73
   0  -7 -16    9.79    2.95
   0  -7  16    8.85    2.67
   0   7  17   -0.17    1.39
   0  -7  17   -1.33    1.79
   0  -7 -17    1.81    1.96
   0   7  18    3.48    1.86
   0  -7 -18    7.57    2.57
   0  -7  18    2.75    1.72
   0   7  19    1.55    1.80
   0  -7 -19    1.11    1.99
   0  -7 -20    0.80    1.71
   0   7  20    2.02    1.83
   0  -7  20    2.71    2.17
   0  -7 -21   -2.80    2.33
   0   7  21    0.11    1.75
   0  -7  21   -0.23    1.58
   0  -7  22    8.16    3.18
   0   7  22   10.57    3.18
   0  -7  22   17.04    4.24
   0  -8   0   15.83    2.17
   0   8   0   16.76    3.08
   0  -8   1   21.71    3.32
   0  -8  -1   21.28    2.27
   0   8  -1   29.54    4.19
   0   8   1   29.28    3.97
   0   8   2   12.77    2.91
   0   8  -2   13.25    3.13
   0  -8  -2   14.25    1.74
   0  -8   2   16.96    2.88
   0  -8   3   10.89    2.35
   0   8  -3   12.93    3.02
   0   8   3   13.40    2.82
   0  -8  -3   11.68    1.51
   0  -8   4   13.01    2.56
   0  -8  -4   14.02    1.42
   0   8   4    9.97    2.36
   0   8  -4   14.91    3.00
   0  -8   5   48.66    4.59
   0   8  -5   49.64    5.47
   0   8   5   48.21    5.09
   0  -8   5   58.39    4.40
   0  -8   6   21.06    3.02
   0   8  -6   18.98    3.41
   0   8   6   22.74    3.11
   0  -8   6   20.75    2.53
   0   8   6   24.69    3.65
   0  -8   7    4.62    1.84
   0  -8   7    1.18    1.30
   0   8   7    1.39    1.72
   0   8  -7    2.85    1.47
   0   8   7    2.30    1.25
   0  -8   7    2.65    1.13
   0   8   8   16.91    3.15
   0   8  -8   19.67    3.46
   0  -8   8   21.09    3.21
   0   8   8   22.11    3.31
   0   8  -9    1.04    1.31
   0   8   9    3.22    2.06
   0  -8  -9    2.27    0.97
   0   8   9    0.99    1.09
   0  -8   9    4.11    1.93
   0  -8  10   31.40    4.15
   0   8  10   27.02    3.83
   0   8  10   23.82    3.49
   0   8 -10   25.79    3.99
   0   8  11   30.47    4.03
   0  -8  11   18.22    3.39
   0   8 -11   24.01    3.72
   0   8  11   22.31    3.50
   0   8  12   57.79    5.57
   0   8 -12   61.39    5.49
   0  -8  12   58.80    6.00
   0   8  12   59.42    5.73
   0  -8  13    0.19    1.75
   0  -8 -13   -1.09    1.83
   0   8  13    1.89    1.57
   0   8  13    1.23    1.31
   0  -8 -14    0.50    1.78
   0  -8  14    3.27    1.96
   0   8  14    2.97    1.77
   0   8  15   24.97    4.16
   0  -8  15   31.17    4.75
   0  -8 -15   27.38    4.73
   0   8  16   13.04    3.22
   0  -8  16   19.23    4.17
   0  -8 -16   18.92    4.48
   0  -8  17   -0.53    1.70
   0   8  17   -0.27    1.41
   0  -8 -17    0.83    1.94
   0   8  18    8.19    2.76
   0  -8 -18   13.10    3.66
   0  -8  18    4.53    2.48
   0  -8 -19    3.53    2.05
   0   8  19    7.48    2.75
   0  -8  19    3.99    2.03
   0  -8 -20    1.68    2.08
   0   8  20    0.04    1.10
   0  -8  20    2.19    1.80
   0  -8 -21   -0.06    1.30
   0  -8  21    0.27    1.57
   0   8  21    2.30    1.80
   0   8  22   -0.17    0.97
   0   9   0   -2.05    2.06
   0  -9   0    0.14    0.69
   0   9  -1  182.18   10.28
   0  -9   1  161.57    9.03
   0  -9  -1  168.34    6.64
   0  -9   1  163.33    7.21
   0   9   1  159.45    9.56
   0  -9   2   27.80    3.90
   0   9   2   24.67    4.16
   0   9  -2   22.29    4.21
   0  -9  -2   28.13    2.59
   0  -9  -3  171.90    5.83
   0  -9   3  169.11    9.02
   0   9   3  182.64   10.34
   0   9  -3  182.91   10.28
   0  -9   4    0.78    1.28
   0   9   4   -0.69    1.67
   0   9  -4   -2.46    2.29
   0  -9   4    1.33    1.45
   0  -9   5   60.40    5.36
   0   9  -5   65.47    6.24
   0   9   5   68.34    6.31
   0  -9   5   60.85    4.90
   0  -9   6   20.21    3.17
   0  -9   6   22.15    2.89
   0   9  -6   14.49    3.13
   0   9   6   14.30    3.21
   0   9   7   20.13    3.28
   0  -9   7   15.58    2.89
   0  -9   7   14.74    2.29
   0   9  -7   15.09    3.41
   0  -9   7   17.81    3.04
   0   9   7   13.74    3.21
   0  -9   8   26.17    3.81
   0   9   8   21.39    3.42
   0   9  -8   32.26    4.67
   0   9   8   24.07    4.05
   0   9   9   69.38    6.31
   0  -9   9   77.82    6.39
   0   9  -9   81.00    6.90
   0   9   9   59.33    5.46
   0   9  10   -0.99    1.77
   0   9 -10   -0.65    1.47
   0   9  10   -0.65    1.11
   0  -9  10    1.11    1.37
   0  -9  11   47.50    5.23
   0   9 -11   36.22    4.79
   0   9  11   46.88    5.21
   0   9  11   49.63    5.37
   0   9 -12    8.05    2.39
   0  -9 -12    8.34    3.37
   0  -9  12    6.74    2.34
   0   9  12    9.01    2.38
   0   9  12   12.10    2.75
   0  -9  13   40.06    5.24
   0   9  13   38.46    4.88
   0  -9 -13   26.53    4.79
   0   9  14    1.26    1.59
   0  -9  14    3.96    2.20
   0  -9 -14   -1.20    1.88
   0   9  15   14.52    3.38
   0  -9 -15   11.50    3.29
   0  -9  15   11.59    3.30
   0  -9 -16   22.01    4.63
   0   9  16   21.99    3.96
   0  -9  16   17.20    3.95
   0  -9  17    2.28    1.48
   0   9  17   -0.17    1.30
   0  -9 -18    5.31    2.68
   0  -9  18    6.33    2.69
   0   9  18    7.38    2.64
   0  -9  19    1.91    2.12
   0  -9 -19   -2.58    2.22
   0   9  19    1.37    1.56
   0   9  20   -0.01    0.96
   0  -9  20    0.62    1.73
   0  -9 -20    2.16    2.01
   0   9  21    5.04    2.45
   0  -9 -21    6.77    3.32
   0 -10   0   15.58    3.14
   0 -10   0   15.22    2.28
   0  10   0   13.46    3.30
   0 -10   1   -0.12    0.90
   0 -10  -1    0.33    0.81
   0 -10   1    0.72    1.40
   0  10  -1   -0.50    1.73
   0  10   1    0.85    2.23
   0 -10   2  210.41    8.87
   0 -10   2  208.90   10.70
   0  10  -2  223.92   12.21
   0  10   2  204.55   11.48
   0  10   3   -0.51    1.92
   0  10  -3    0.08    1.75
   0 -10   3   -0.58    1.28
   0 -10   3    1.58    1.48
   0 -10   4    2.87    1.48
   0  10  -4    0.20    1.97
   0 -10   4   -1.09    1.33
   0  10   4    0.29    1.75
   0  10  -5   15.30    3.48
   0 -10   5   16.30    3.08
   0  10   5   11.82    3.10
   0 -10   5   17.65    2.95
   0 -10   6   30.76    4.18
   0  10   6   32.77    4.68
   0  10  -6   38.91    5.18
   0 -10   6   30.72    3.66
   0  10  -7   19.84    3.86
   0 -10   7   16.32    3.10
   0  10   7   12.74    3.02
   0 -10   7   14.68    2.93
   0 -10   8   18.13    3.40
   0  10   8   17.76    3.56
   0  10   8   16.24    3.07
   0  10  -8   26.74    4.49
   0  10  -9    9.09    2.85
   0  10   9    8.91    2.98
   0  10   9   12.06    2.79
   0 -10   9   16.75    3.40
   0 -10 -10    4.81    2.69
   0  10 -10    5.74    2.69
   0  10  10    9.43    2.51
   0  10  10    5.57    2.23
   0 -10  10    9.07    2.62
   0 -10  11   11.23    2.96
   0  10  11    5.96    2.44
   0  10 -11    8.23    2.60
   0 -10 -11   10.14    3.37
   0  10  11    9.16    2.57
   0  10  12    2.16    1.90
   0 -10  12    0.11    1.50
   0  10  12    2.96    1.85
   0 -10 -12   -0.98    2.17
   0  10  13   41.76    5.32
   0 -10 -13   38.79    5.93
   0 -10  13   34.58    5.01
   0 -10 -14   -2.59    2.06
   0  10  14    0.42    0.90
   0 -10  14    0.30    1.34
   0 -10  15    3.21    2.29
   0 -10 -15    1.09    1.94
   0  10  15    7.63    2.73
   0 -10 -16    1.88    1.70
   0  10  16    1.50    1.51
   0 -10  16    2.26    1.59
   0  10  17    2.76    2.02
   0 -10 -17    5.45    2.76
   0 -10  17    1.21    1.98
   0 -10 -18   -5.60    3.02
   0  10  18   -2.56    1.84
   0 -10  18   -3.67    2.33
   0  10  19    2.47    1.77
   0 -10 -19    5.90    2.98
   0 -10  19    0.64    1.61
   0  10  20   -4.19    2.25
   0 -11   0    1.20    1.25
   0  11   0    1.13    1.73
   0 -11   0    1.18    1.54
   0 -11   1    3.76    1.40
   0 -11  -1    6.40    2.52
   0  11  -1    4.47    2.35
   0 -11   1    9.00    2.77
   0  11   1    4.26    2.49
   0 -11   1    4.77    2.12
   0  11   2    1.40    1.58
   0 -11   2   -1.04    1.66
   0  11  -2   -1.15    2.13
   0 -11   2    0.38    1.19
   0 -11   2    1.27    1.16
   0 -11   3   14.72    3.13
   0  11   3   13.74    3.39
   0  11  -3   18.35    4.05
   0 -11   3   14.66    2.68
   0 -11   3   18.00    3.30
   0 -11   4   15.37    3.14
   0 -11   4   18.16    3.30
   0 -11   4   16.24    2.81
   0  11  -4   15.34    3.62
   0  11   4   18.75    4.05
   0  11   5    2.11    1.78
   0  11  -5    1.29    1.81
   0 -11   5    1.82    1.39
   0 -11   5    0.43    1.19
   0  11  -6   -2.98    2.18
   0  11   6   -0.96    1.68
   0 -11   6    1.23    1.38
   0  11  -7    1.65    1.84
   0 -11   7    3.42    1.81
   0 -11   7    3.34    1.78
   0  11   7    0.39    1.55
   0 -11  -7    4.42    2.50
   0  11  -8   -0.36    1.75
   0 -11  -8    2.47    2.20
   0 -11   8   -0.14    1.16
   0  11   8    3.70    2.34
   0  11   9   26.39    4.51
   0  11  -9   30.03    4.92
   0 -11   9   15.78    3.11
   0 -11  -9   17.30    4.20
   0  11  10   17.74    3.65
   0  11 -10   32.23    5.00
   0  11  10   26.62    4.43
   0 -11 -10   24.76    4.66
   0 -11  10   30.91    4.44
   0  11  11   21.76    3.89
   0 -11 -11   22.64    4.72
   0  11 -11   24.12    4.86
   0 -11  11   25.64    4.29
   0  11  11   22.05    4.48
   0  11  12    6.72    2.29
   0 -11 -12    6.30    2.85
   0 -11  12    7.98    2.64
   0 -11 -13   13.70    4.02
   0 -11  13   17.50    3.84
   0  11  13   14.86    3.36
   0 -11  14    7.76    2.64
   0 -11 -14    5.87    2.96
   0 -11  15    2.24    1.72
   0 -11 -15   -2.67    2.06
   0 -11  16    9.62    3.02
   0 -11 -16   10.04    3.58
   0 -11  17    4.66    2.57
   0 -11 -17    6.16    3.35
   0 -11  18    3.32    2.16
   0  12   0   16.87    3.96
   0 -12   0   11.80    3.16
   0 -12   0   18.73    4.03
   0 -12  -1    4.41    2.23
   0 -12   1    6.29    2.58
   0 -12   1    3.77    2.04
   0 -12  -1    3.59    2.26
   0  12  -1    4.05    2.30
   0 -12   2    9.44    2.58
   0 -12  -2    4.85    1.75
   0  12  -2   10.53    3.19
   0  12   2    5.03    2.56
   0 -12   2    5.00    2.14
   0 -12   3    7.96    2.51
   0  12  -3    3.66    2.88
   0 -12  -3    3.01    1.73
   0 -12   3    9.47    2.70
   0  12   3    8.49    2.98
   0 -12  -4   23.71    4.38
   0 -12   4   19.57    3.73
   0  12   4   27.66    4.92
   0 -12   4   22.70    3.48
   0 -12   4   22.86    3.84
   0  12  -4   27.12    4.81
   0  12   5    2.02    1.95
   0 -12   5    4.00    2.02
   0 -12  -5    1.15    2.08
   0  12  -5    2.26    2.24
   0 -12   5    4.92    1.93
   0 -12   6    0.27    1.14
   0 -12   6    0.62    1.46
   0  12  -6    3.60    2.82
   0  12   6   -1.52    1.68
   0 -12   6    2.43    1.53
   0 -12  -6   -0.85    2.11
   0  12  -7    2.75    1.84
   0 -12   7    2.96    1.72
   0 -12  -7    1.92    1.99
   0 -12   7    5.79    2.13
   0  12   7    4.91    2.53
   0 -12   7    3.85    1.76
   0 -12  -8    1.68    2.13
   0  12   8   -1.13    1.91
   0 -12   8   -0.47    1.20
   0  12  -8    0.57    1.42
   0 -12   9    5.44    2.09
   0 -12  -9    3.06    1.81
   0  12   9    2.00    2.08
   0  12  -9    6.84    2.70
   0 -12 -10    6.37    3.43
   0  12 -10    5.68    2.75
   0 -12  10    6.02    2.63
   0  12  10    7.77    2.87
   0 -12  11   -0.02    1.11
   0  12  11   -1.23    1.64
   0 -12 -11    0.45    1.79
   0 -12  12   -0.81    1.58
   0 -12 -12    0.79    1.91
   0 -12 -13    2.08    2.39
   0 -12  13    8.56    2.85
   0 -12  14    4.23    1.93
   0 -12 -14    4.13    2.65
   0 -12  15   -2.36    1.90
   0 -12  16   17.13    4.09
   0  13   0    0.74    1.85
   0 -13   0   -3.35    2.12
   0 -13   0   -3.95    2.20
   0  13   1   10.07    3.19
   0 -13   1    8.68    2.99
   0 -13   1   10.32    3.13
   0 -13  -1   10.92    3.16
   0 -13  -1    8.64    2.91
   0  13  -1    9.62    3.29
   0 -13  -2    2.23    2.07
   0  13  -2    3.68    1.94
   0 -13  -2    2.83    1.85
   0 -13   2    1.85    1.76
   0  13   2    0.47    1.59
   0 -13   2    0.81    1.42
   0  13   3   22.24    4.71
   0  13  -3   28.88    5.74
   0 -13   3   25.35    4.45
   0 -13  -3   12.92    3.40
   0 -13   4   -0.06    1.53
   0 -13  -4    0.12    1.59
   0  13   4   -3.36    2.76
   0  13  -4   -0.38    2.03
   0  13  -5   16.11    4.33
   0 -13  -5   31.84    5.51
   0 -13   5   22.59    4.08
   0  13   5   29.89    5.19
   0  13   6    8.98    3.24
   0 -13  -6   -1.10    1.75
   0  13  -6    6.05    2.69
   0 -13   6    5.21    2.07
   0 -13   6    3.45    1.84
   0  13  -7   30.80    5.49
   0  13   7   30.89    5.67
   0 -13   7   27.90    4.34
   0 -13  -7   29.76    5.56
   0 -13   7   23.66    4.12
   0 -13  -8    3.42    2.32
   0  13  -8   -0.86    1.56
   0 -13   8    1.67    1.34
   0  13   8    3.01    2.51
   0  13  -9    2.62    2.12
   0  13   9   -0.11    1.50
   0 -13   9   -0.07    1.21
   0 -13  -9    3.50    2.12
   0 -13 -10    1.45    2.39
   0 -13  10    1.93    1.82
   0 -13 -11   -1.82    1.84
   0 -13  11   -1.50    1.80
   0 -13  12    4.45    2.30
   0 -13  13   -3.09    1.97
   0  14   0    5.64    3.01
   0 -14   0    1.64    1.51
   0 -14   0    4.57    2.34
   0  14  -1    9.33    3.18
   0 -14   1    8.93    2.88
   0  14   1    9.52    3.52
   0 -14   1   10.82    3.20
   0 -14  -1    7.95    2.88
   0 -14  -1   13.94    3.84
   0  14  -2    2.64    2.01
   0 -14   2    2.40    1.55
   0 -14  -2    5.44    2.60
   0 -14  -2    1.40    1.85
   0  14   2   -0.89    1.56
   0  14   3   -2.36    2.98
   0 -14  -3    1.43    1.56
   0 -14  -3   -0.75    2.27
   0  14  -3    3.12    2.53
   0 -14   3   -0.80    1.40
   0 -14  -4    3.33    2.06
   0 -14   4    1.43    1.72
   0  14  -4    1.18    1.76
   0  14   4    2.57    2.44
   0  14   5   16.71    4.09
   0  14  -5   11.57    4.06
   0 -14   5   10.28    3.09
   0 -14  -5    7.55    3.10
   0  14   6    0.39    2.00
   0 -14   6    2.03    1.64
   0 -14  -6    2.72    2.17
   0  14  -6    3.99    2.35
   0 -14  -7   11.95    3.76
   0  14   7    7.15    3.33
   0  14  -7    6.84    3.21
   0 -14  -8    8.71    3.36
   0  14   8    4.94    2.48
   0 -14  10    3.51    1.88
   0 -14  11    0.11    1.29
   0 -15   0   -0.86    1.88
   0 -15   0    4.82    2.48
   0 -15  -1   -0.25    1.46
   0 -15   1   -0.69    1.25
   0 -15  -1   -2.82    2.07
   0 -15  -2    9.39    3.28
   0 -15   2   12.81    3.65
   0 -15  -2    9.23    3.40
   0 -15   3   11.75    3.49
   0 -15  -3   13.02    3.87
   0 -15  -3   17.05    4.24
   0 -15  -4    2.39    2.06
   0 -15  -4    7.14    3.25
   0 -15  -5    6.09    3.10
   0 -15  -5   -4.47    2.60
  -1   0  -2  145.27    3.45
  -1   0   2  147.96    3.69
   1   0   2  147.94    3.49
   1   0   3   44.90    2.11
   1   0   3   49.41    2.31
  -1   0   3   47.14    2.02
   1   0  -3   46.13    2.33
  -1   0  -3   41.59    2.08
  -1   0   3   47.01    2.16
   1   0   4 1443.62   12.66
   1   0  -4 1402.49   13.98
  -1   0   4 1401.18   12.08
  -1   0   4 1384.20   13.19
   1   0   4 1408.32   13.82
   1   0  -4 1384.68   11.67
   1   0   5   25.84    2.16
   1   0  -5   23.75    2.05
   1   0  -5   25.66    1.71
  -1   0   5   22.23    1.93
   1   0  -6  115.72    3.82
   1   0  -6  123.49    4.98
   1   0   6  111.41    4.76
  -1   0   6  128.61    4.88
   1   0   7   38.26    3.12
  -1   0   7   37.25    2.94
   1   0  -7   43.41    3.21
   1   0  -7   38.34    2.34
   1   0  -8    0.14    0.25
   1   0   8    1.49    1.29
  -1   0   8    0.19    1.04
   1   0  -8    0.07    0.59
  -1   0   9    0.15    1.21
   1   0   9    0.50    1.09
   1   0  -9    0.21    0.23
   1   0  -9    0.77    0.68
   1   0   9    0.43    0.30
   1   0  10   17.39    2.69
   1   0 -10   13.88    1.68
  -1   0  10   18.54    2.49
  -1   0  11   54.05    4.40
   1   0  11   53.16    4.54
   1   0 -11   49.67    3.16
   1   0  12   15.63    2.71
   1   0 -12   14.45    1.84
  -1   0  12   17.13    2.76
   1   0 -13   53.27    3.47
  -1   0  13   52.42    4.79
   1   0  13   53.17    5.02
   1   0  14   29.05    4.01
   1   0 -14   26.02    2.55
  -1   0  14   25.57    3.64
  -1   0  15   60.96    5.55
  -1   0 -15   54.12    3.81
  -1   0  15   63.66    5.96
   1   0  15   57.22    5.69
   1   0 -15   54.57    3.70
   1   0 -16  132.12    5.80
   1   0  16  132.71    8.76
  -1   0  16  143.49    9.21
   1   0  17   29.04    4.56
  -1   0  17   29.77    4.56
   1   0  18    3.95    2.77
  -1   0  18    0.22    1.76
  -1   0  19    1.46    2.00
   1   0  19    2.74    2.40
   1   0  20    5.41    2.33
  -1   0  20    2.80    1.68
  -1   0  21    5.92    3.06
   1   0  21    4.45    2.69
  -1   0  22   34.03    5.66
   1   0  22   31.40    5.36
  -1   0  23    2.57    2.34
   1   0  23    7.69    3.21
   1   0  24   26.54    5.31
  -1   0  24   17.81    4.10
  -1   1  24    5.09    2.70
   1  -1  24   11.26    3.71
   1  -1  23    9.90    2.75
  -1   1  23   15.80    4.42
   1  -1  23   11.72    3.83
   1  -1  22   14.48    3.94
  -1   1  22   13.86    3.77
  -1   1  21    3.47    1.89
   1  -1  21    7.22    3.07
   1  -1  20   -1.84    1.87
  -1   1  20   -0.81    1.63
  -1   1  19    5.93    2.20
   1  -1  19   11.37    3.14
  -1   1  18   31.98    4.76
   1  -1  18   32.80    4.93
   1  -1  17    8.98    2.76
  -1   1  17    6.02    2.38
  -1   1  16   11.95    3.08
   1  -1  16   14.98    3.21
  -1   1  15   13.53    3.01
   1  -1  15   18.53    3.32
   1  -1  14   19.17    3.24
  -1   1  14   14.21    2.85
   1  -1  13    1.95    1.44
  -1   1  13    7.04    2.29
   1  -1  12   16.90    2.84
  -1   1  12   13.07    2.58
   1  -1  11   22.71    1.15
   1  -1  11   31.57    3.70
  -1   1  11   31.04    3.36
  -1   1  11   29.28    3.47
   1  -1  10  110.00    6.18
  -1   1  10  110.98    5.84
   1  -1  10  105.03    2.77
   1   1 -10  104.73    2.56
   1   1  -9  182.33    3.71
  -1   1   9  191.44    7.15
   1  -1   9  177.62    3.82
   1  -1   9  205.25    7.85
  -1   1   8  828.11   13.77
   1  -1   8  864.56   15.07
   1   1  -8  807.20    8.18
   1  -1   7   68.34    4.10
   1   1  -7   66.40    2.40
  -1   1   7   62.72    3.61
   1   1  -6  252.67    4.65
   1  -1   6  254.26    7.00
   1  -1   6  257.78    7.11
  -1   1   6  252.32    6.56
   1  -1   5  322.89    7.23
  -1   1   5  328.32    6.72
   1  -1   5  332.06    7.39
   1   1  -5  322.81    5.19
   1  -1   4  732.24    9.72
   1  -1   4  774.27    9.96
  -1   1   4  752.10    9.03
   1   1  -4  762.89    7.92
  -1   1   3  401.42    6.04
   1  -1   3  396.54    6.19
   1  -1   3  396.09    6.95
   1   1  -3  388.41    5.64
  -1  -1  -3  383.88    5.16
   1   1  -3  396.35    7.01
  -1   1   2    3.20    0.66
   1   1  -2    3.31    0.60
  -1  -1  -2    3.85    0.53
   1  -1   2    4.99    0.85
  -1   1   2    4.46    0.53
   1   1  -2    4.87    0.81
   1  -1   2    4.40    0.61
  -1   1  -1  457.45    4.28
   1  -1  -2    4.45    0.80
   1   1   2    3.84    0.83
   1  -1  -2    3.77    0.64
   1   1   2    4.55    0.57
  -1   1  -2    4.93    0.69
   1  -1  -2    4.64    0.55
  -1  -1   2    4.03    0.67
   1   1   2    4.38    0.70
   1   1   3  393.62    5.05
   1  -1  -3  415.07    5.79
   1   1   3  378.50    7.03
   1  -1  -3  375.36    6.85
   1   1   3  392.50    5.75
   1  -1  -3  393.11    6.85
   1  -1  -3  384.88    6.00
  -1  -1   4  756.54   10.58
   1   1   4  755.63   10.80
   1  -1  -4  725.95    9.99
   1  -1  -4  736.76   10.20
   1   1   4  769.16    8.11
   1   1   4  771.69    7.87
   1   1   5  314.10    5.31
  -1  -1   5  321.75    7.53
   1   1   5  316.76    7.60
  -1  -1   5  334.68    5.24
   1   1   5  307.54    5.65
   1  -1  -5  312.48    7.09
   1  -1  -5  321.88    7.23
  -1  -1   6  256.75    7.26
   1  -1  -6  267.21    7.06
   1   1   6  251.43    7.26
  -1  -1   6  250.70    4.95
   1  -1  -6  250.37    6.68
   1   1   6  257.52    4.74
   1   1   6  250.12    5.52
  -1  -1   7   63.29    2.69
  -1  -1   7   64.84    3.96
   1  -1  -7   65.60    3.59
   1   1   7   59.74    3.88
   1  -1  -7   71.56    3.97
   1   1   7   65.10    2.40
   1  -1  -7   63.45    2.40
   1  -1  -8  828.72    8.34
   1  -1  -8  825.62   13.05
   1  -1  -8  825.30   14.15
   1   1   8  835.95   15.13
  -1  -1   8  854.44   14.84
   1   1   8  814.99    8.34
   1   1   9  182.78    3.85
   1  -1  -9  187.79    6.49
   1  -1  -9  191.96    7.22
   1   1   9  192.52    7.77
   1  -1  -9  195.88    3.87
  -1  -1   9  205.15    7.78
   1   1  10   99.95    2.65
   1  -1 -10  107.17    5.08
  -1  -1  10  104.07    5.93
   1  -1 -10  101.99    2.53
   1   1  10  106.43    6.08
   1  -1 -10  111.07    5.85
   1   1  11   20.38    3.10
   1   1  11   28.32    1.25
  -1  -1  11   28.44    3.25
   1  -1 -11   29.14    2.79
   1  -1 -12   11.46    1.91
   1   1  12    9.86    2.24
  -1  -1  12   11.63    2.45
   1   1  13    4.41    1.98
  -1  -1  13    5.24    2.17
   1  -1 -13    5.86    1.39
   1  -1 -14   13.87    2.16
  -1  -1  14   16.99    3.14
   1   1  14   12.26    2.83
  -1   1 -14   13.06    1.57
   1   1  15   20.09    3.48
  -1  -1  15   14.64    3.04
   1  -1 -15   16.83    2.40
  -1  -1  16   12.57    2.70
   1   1  16   13.61    3.00
   1  -1 -16   13.05    2.20
  -1  -1  17    4.43    1.93
   1  -1 -17    5.27    1.48
   1   1  17    9.21    2.62
  -1  -1  18   31.15    4.92
   1   1  18   28.73    4.64
   1   1  19    7.80    2.75
  -1  -1  19   12.41    3.40
   1   1  20   -1.56    2.12
  -1  -1  20   -1.45    1.54
  -1  -1  21    4.00    2.64
   1   1  21    3.33    2.06
   1   1  22   13.18    3.57
  -1  -1  22   12.24    3.62
   1   1  23   10.65    3.46
  -1  -1  23   11.91    3.68
   1   1  24    4.95    2.35
  -1  -1  24    6.86    3.06
  -1   2  24    8.73    3.16
   1  -2  24   16.11    3.71
   1  -2  24    7.70    2.89
   1  -2  23   24.69    5.11
  -1   2  23   21.90    4.50
  -1   2  22   -0.27    1.83
   1  -2  22   -1.37    1.54
  -1   2  21   10.21    3.31
   1  -2  21   21.80    4.49
  -1   2  20    0.72    1.95
   1  -2  20    2.33    1.98
  -1   2  19   15.64    3.43
   1  -2  19   13.11    3.33
   1  -2  18    8.90    2.76
  -1   2  18    9.45    2.78
   1  -2  17    3.44    2.18
  -1  -2 -17    3.03    1.41
  -1   2  17    3.32    1.80
   1  -2  16   10.40    2.70
  -1   2  16    9.11    2.68
  -1   2  15   74.05    6.28
   1  -2  15   79.68    6.70
  -1   2  14   43.46    4.76
   1  -2  14   47.96    5.10
  -1   2  13   17.88    3.00
   1  -2  13   19.42    3.24
   1  -2  12   20.71    3.20
   1  -2  12   19.88    3.08
   1  -2  12   21.61    1.51
  -1   2  12   19.97    3.11
   1   2 -12   21.28    1.41
  -1   2  11   49.33    4.26
   1   2 -11   40.60    2.14
   1  -2  11   41.31    4.04
   1   2 -10    3.02    0.71
   1  -2  10    2.79    1.51
  -1   2  10    5.91    1.81
  -1   2   9   40.19    3.57
   1  -2   9   44.84    3.77
   1   2  -9   40.56    2.40
  -1   2   8  101.55    5.15
   1  -2   8   97.67    5.13
   1   2  -8   94.82    3.66
  -1   2   7    7.86    1.52
   1   2  -7    8.99    1.22
   1  -2   7    7.93    1.59
  -1   2   6   69.42    3.67
   1  -2   6   68.54    3.80
   1   2  -6   68.39    3.10
   1  -2   5   21.63    2.06
  -1   2   5   21.05    1.93
   1   2  -5   19.44    1.75
   1   2  -4   10.46    0.98
  -1   2   4   10.75    1.06
  -1   2   4    9.89    1.22
   1  -2   4    9.03    1.28
   1   2  -4    9.89    1.27
   1   2  -3   24.34    1.33
   1  -2   3   22.51    1.67
  -1   2   3   24.41    1.51
  -1  -2  -3   23.61    1.07
  -1   2   3   21.20    1.47
   1   2  -3   22.18    1.87
  -1  -2  -2   90.12    2.18
   1  -2   2   79.61    3.33
  -1   2   2   87.43    2.35
   1  -2   2   89.77    2.80
  -1   2   2   94.37    2.87
   1  -2   2   84.52    3.48
   1  -2   2   83.96    2.61
   1   2  -2   85.97    3.40
  -1  -2  -1 1448.58    9.78
   1  -2   1 1451.54    8.38
   1  -2   1 1418.20   12.97
   1  -2   1 1418.12   13.98
   1   2  -1 1452.52   13.73
   1  -2   1 1439.03   12.09
  -1   2   1 1475.47   11.48
   1   2   0 1582.35   14.28
  -1   2   0 1639.96   12.87
   1  -2   0 1612.77   13.87
   1   2   1 1408.77   13.82
  -1   2  -1 1436.66   12.56
   1   2   1 1427.81   13.59
   1  -2  -1 1431.33   14.10
   1  -2  -1 1420.35   11.31
   1  -2  -2   84.97    2.72
   1   2   2   85.41    2.13
   1   2   2   84.37    3.50
   1  -2  -2   86.70    3.73
   1   2   2   89.42    3.43
  -1   2  -2   92.27    2.91
  -1  -2   2   91.80    2.33
  -1   2  -2   92.63    2.69
   1  -2  -3   25.18    2.21
   1   2   3   22.70    1.99
   1  -2  -3   23.04    1.48
   1   2   3   20.63    1.73
   1   2   3   21.63    1.05
   1  -2  -3   25.06    1.41
  -1   2  -3   23.15    1.38
   1   2   4   10.78    0.78
   1   2   4    8.54    1.46
   1  -2  -4   11.07    1.65
   1  -2  -4    9.55    1.06
   1   2   4   11.00    0.69
  -1   2  -4   12.01    0.92
   1   2   4   11.24    1.34
   1  -2  -5   20.64    2.26
  -1   2  -5   22.56    1.18
   1   2   5   19.95    2.17
  -1  -2   5   20.29    2.25
   1   2   5   21.08    1.77
   1   2   5   23.22    1.25
   1  -2  -5   21.68    1.98
   1   2   5   22.38    1.22
  -1  -2   6   67.05    4.04
   1  -2  -6   70.56    3.65
   1   2   6   70.42    4.14
   1   2   6   72.51    2.61
   1   2   6   69.87    2.45
   1   2   6   66.97    3.06
   1  -2  -6   66.94    3.99
  -1  -2   7    7.62    1.70
   1   2   7    8.63    1.22
  -1  -2   7    7.99    0.83
   1   2   7    8.80    1.04
   1  -2  -7    7.08    1.62
   1  -2  -7    7.61    1.60
   1   2   7    9.93    1.80
  -1  -2   8  108.51    5.66
   1   2   8  102.96    3.72
  -1  -2   8  104.10    3.01
   1   2   8  114.79    5.89
   1   2   8  102.76    3.69
   1  -2  -8   94.08    5.05
   1  -2  -8  109.42    5.14
   1  -2  -9   42.48    3.52
  -1  -2   9   40.26    3.80
   1   2   9   38.24    3.63
   1   2   9   43.22    2.38
   1  -2  -9   37.69    3.27
  -1  -2  10    5.46    1.98
   1   2  10    5.91    0.98
   1  -2 -10    4.81    1.38
   1   2  10    3.44    1.45
   1  -2 -10    3.88    1.38
  -1  -2  11   41.08    4.12
   1  -2 -11   40.36    2.10
   1  -2 -11   43.72    3.80
   1   2  11   44.90    2.32
   1   2  11   47.52    4.44
   1  -2 -11   41.28    3.80
   1  -2 -12   22.14    3.07
   1  -2 -12   20.52    1.38
  -1  -2  12   22.84    3.28
   1   2  12   14.93    2.84
   1   2  12   24.53    1.60
  -1   2 -12   22.85    1.26
   1  -2 -12   24.31    3.02
  -1  -2  13    9.90    2.48
   1  -2 -13   17.43    2.67
  -1   2 -13   15.96    1.05
   1   2  13   17.03    3.18
   1   2  13   16.75    1.13
   1   2  14   43.13    4.81
  -1  -2  14   45.88    4.81
   1  -2 -14   51.47    4.40
   1   2  15   69.26    6.25
   1  -2 -15   70.43    5.27
  -1  -2  15   74.08    6.37
   1  -2 -16   12.99    2.36
   1   2  16   11.84    3.06
  -1  -2  16    8.48    2.48
   1  -2 -17    6.76    1.89
  -1  -2  17    3.60    2.09
   1   2  17    5.54    2.51
  -1  -2  18    4.69    2.25
   1   2  18    5.46    2.18
   1  -2 -18    6.52    1.85
  -1  -2  19   16.21    3.57
  -1  -2  19   17.11    3.92
   1   2  19   15.63    3.66
  -1  -2  20    0.39    1.95
   1   2  20    1.76    1.47
   1   2  21   17.84    4.17
  -1  -2  21   28.05    5.10
   1   2  22    3.57    2.44
  -1  -2  22   -1.62    1.88
  -1  -2  23   21.64    4.55
   1   2  23   24.25    5.01
  -1  -2  24   11.50    3.92
   1   2  24   12.40    3.67
   1  -3  25    0.60    1.68
   1  -3  24    1.65    1.46
   1  -3  24    1.54    1.94
  -1   3  24   -0.03    1.59
   1  -3  23   19.86    4.49
  -1   3  23   13.21    3.85
  -1   3  22    1.91    2.16
   1  -3  22    7.99    3.16
  -1   3  21    1.76    1.92
   1  -3  21    2.80    1.86
  -1   3  20    8.26    2.99
   1  -3  20    9.71    3.14
  -1   3  19   16.44    3.66
   1  -3  19   12.26    3.10
  -1   3  18    3.35    2.10
  -1  -3 -18    2.70    1.37
   1  -3  18    0.56    1.37
   1  -3  17   48.23    5.71
  -1   3  17   39.20    5.19
   1  -3  16    8.64    2.39
  -1   3  16    9.79    2.73
   1  -3  15   65.58    6.11
   1  -3  15   48.10    5.22
  -1   3  15   45.18    5.06
   1  -3  14   50.65    5.21
   1  -3  14   46.51    5.09
  -1   3  14   48.15    5.35
  -1   3  13   13.58    2.75
   1   3 -13   12.09    1.39
   1  -3  13   13.16    2.62
   1  -3  12   63.65    5.21
   1   3 -12   55.97    3.06
  -1   3  12   61.64    5.11
   1   3 -11   19.26    1.90
   1  -3  11   19.97    3.09
  -1   3  11   21.21    2.99
  -1   3  10    6.87    1.91
   1  -3  10    4.25    1.73
   1   3 -10    4.38    1.00
   1  -3   9   40.26    3.68
  -1   3   9   43.12    3.66
   1   3  -9   40.03    2.79
   1   3  -8   11.51    1.61
   1  -3   8   13.69    2.16
  -1   3   8   13.88    2.08
   1  -3   7    7.26    1.65
  -1   3   7    7.86    1.46
   1   3  -7    6.50    1.30
   1   3  -6   11.37    1.55
   1  -3   6   13.75    1.94
  -1   3   6   14.02    1.70
   1  -3   5  199.70    6.09
  -1  -3  -5  202.64    3.58
  -1   3   5  212.00    5.93
  -1   3   5  209.66    4.62
   1   3  -5  200.69    6.20
   1  -3   4   85.04    2.84
  -1   3   4   75.41    3.23
  -1  -3  -4   77.27    1.85
  -1   3   4   81.03    2.79
   1  -3   4   72.59    3.39
   1   3  -4   77.42    3.85
   1  -3   3   46.01    3.08
   1  -3   3   45.72    2.29
  -1   3   3   45.16    2.10
   1   3  -3   44.45    2.96
   1  -3   3   42.73    2.35
  -1  -3  -3   47.38    1.43
  -1   3   3   45.86    2.27
   1   3  -2  214.10    6.40
  -1   3   2  222.79    4.77
   1  -3   2  220.97    6.53
   1  -3   2  214.41    5.33
  -1   3   2  203.50    4.17
  -1  -3  -2  236.01    3.88
   1  -3   2  204.96    4.54
   1  -3   2  211.68    5.95
   1  -3   1  210.27    5.66
   1  -3   1  196.23    6.20
  -1   3   1  210.47    3.73
   1  -3   1  203.30    5.49
   1   3  -1  196.41    6.09
   1  -3   0  204.45    5.89
   1  -3   0  196.19    5.09
   1   3   0  198.35    6.13
   1  -3   0  198.32    3.34
   1  -3  -1  211.33    3.72
   1  -3  -1  201.68    4.86
   1   3   1  207.84    6.27
   1  -3  -1  200.26    6.18
  -1  -3   2  217.00    5.00
   1   3   2  212.82    6.32
   1  -3  -2  214.14    4.68
   1  -3  -2  225.30    4.32
   1  -3  -2  204.83    6.55
   1   3   2  262.88    6.95
   1   3   3   44.53    2.92
   1   3   3   47.27    3.09
  -1  -3   3   44.31    2.22
   1  -3  -3   44.91    2.09
   1  -3  -3   40.21    3.15
   1  -3  -4   79.98    4.47
   1  -3  -4   81.42    2.80
  -1   3  -4   80.49    2.88
   1   3   4   75.40    3.80
   1   3   4   74.63    4.02
   1   3   5  202.81    6.86
   1   3   5  203.73    6.12
  -1   3  -5  202.61    4.20
   1  -3  -5  199.40    4.56
   1  -3  -5  205.72    7.31
   1  -3  -6    9.88    1.58
   1   3   6   12.72    0.78
   1   3   6   12.43    1.67
   1  -3  -6   12.39    2.19
   1   3   6   13.69    2.01
  -1  -3   6   11.47    2.00
   1  -3  -7    8.96    1.89
  -1  -3   7    8.47    1.98
   1   3   7    6.61    1.26
   1   3   7    8.74    0.78
   1  -3  -7    9.09    1.57
   1   3   7    6.27    1.75
  -1  -3   8   11.19    2.22
   1   3   8    9.41    1.45
   1   3   8    9.91    1.93
  -1  -3   8   10.36    0.84
   1  -3  -8    8.82    1.92
   1  -3  -8   11.48    1.78
   1   3   8   11.22    1.01
   1  -3  -9   38.34    3.26
  -1  -3   9   39.00    3.74
   1   3   9   48.82    3.17
   1   3   9   43.07    2.22
   1   3   9   42.23    3.91
  -1  -3   9   37.24    1.49
   1  -3  -9   35.44    3.55
   1  -3 -10    3.98    1.61
   1  -3 -10    3.32    1.35
   1   3  10    0.55    1.46
   1   3  10    5.11    0.93
   1   3  10    4.18    1.03
  -1  -3  10    5.29    1.95
   1   3  11   22.96    1.96
   1   3  11   20.91    2.02
  -1  -3  11   19.92    3.15
   1  -3 -11   22.66    3.11
   1   3  11   22.15    3.15
   1  -3 -11   24.49    2.90
   1  -3 -12   60.71    4.96
   1  -3 -12   61.58    4.79
   1   3  12   62.54    3.49
   1   3  12   66.29    3.35
   1   3  12   59.85    5.25
  -1  -3  12   59.61    5.37
   1  -3 -13   11.45    2.38
   1   3  13   14.91    1.55
   1  -3 -13   10.20    2.42
   1   3  13   14.21    1.81
   1   3  13    7.98    2.09
  -1  -3  13   14.36    2.98
   1   3  14   43.59    3.24
   1  -3 -14   49.06    4.69
  -1  -3  14   43.58    5.14
   1   3  14   47.35    5.15
  -1  -3  15   54.50    5.60
   1   3  15   55.74    5.84
   1  -3 -15   53.12    4.99
   1   3  15   50.94    3.74
  -1  -3  16    7.52    2.64
   1  -3 -16    8.71    2.32
   1   3  16    7.03    2.65
   1  -3 -17   37.29    4.38
   1   3  17   36.71    5.05
  -1  -3  17   40.08    5.11
   1  -3 -18    1.86    1.18
  -1  -3  18    5.10    2.69
   1   3  18    2.90    1.69
  -1  -3  19   19.47    3.87
   1   3  19   14.96    3.72
  -1  -3  20   13.80    3.64
   1   3  20    8.29    2.69
  -1  -3  21    5.61    2.61
  -1  -3  21    4.78    2.09
   1   3  21    5.62    2.46
   1   3  22    2.13    1.98
  -1  -3  22    2.35    1.97
  -1  -3  23   18.16    4.46
   1   3  23   14.18    3.99
  -1  -3  24    3.55    2.58
   1   3  24    1.59    1.36
   1  -4  24   13.39    3.85
  -1   4  24   11.60    3.49
  -1   4  23    4.77    2.04
   1  -4  23    6.00    2.86
  -1   4  22   11.74    3.29
   1  -4  22   13.07    3.83
  -1   4  21   -0.45    1.99
   1  -4  21   -0.87    1.40
   1  -4  20   -2.56    2.31
  -1   4  20   -0.57    1.53
  -1  -4 -19    0.93    1.13
  -1   4  19    6.22    2.40
   1  -4  19    4.06    2.09
  -1   4  18    2.03    1.95
   1  -4  18   -1.23    1.77
  -1  -4 -18    1.71    1.65
   1  -4  17    1.28    1.58
   1  -4  17    4.61    2.17
  -1   4  17    0.99    1.38
   1  -4  16   10.23    2.81
   1  -4  16    9.69    2.91
  -1   4  16   10.24    2.58
  -1   4  15   61.88    5.81
   1  -4  15   65.81    6.08
  -1   4  14   80.36    6.35
   1  -4  14   67.09    5.96
   1   4 -13   85.88    4.36
  -1   4  13   96.29    6.61
   1  -4  13   93.15    6.67
   1  -4  12   24.24    3.40
   1   4 -12   23.25    2.44
  -1   4  12   28.59    3.55
   1   4 -11   62.61    3.90
  -1   4  11   64.12    4.95
   1  -4  11   59.41    4.94
   1  -4  10   12.56    2.38
   1   4 -10   12.61    1.90
  -1   4  10    9.82    2.04
   1   4  -9   35.97    3.04
   1  -4   9   37.85    3.73
  -1   4   9   39.35    3.54
   1  -4   8   91.17    5.29
   1   4  -8   89.87    4.77
  -1  -4  -8   85.25    3.41
  -1   4   8   98.23    5.22
   1   4  -7   82.91    4.61
   1  -4   7   80.59    4.66
  -1   4   7   81.86    4.52
  -1  -4  -7   85.67    3.06
   1   4  -6   31.07    2.89
  -1   4   6   33.18    1.85
  -1  -4  -6   30.14    1.66
   1  -4   6   29.22    2.72
  -1   4   6   35.60    2.82
   1   4  -5  197.30    7.05
  -1  -4  -5  197.13    3.82
  -1   4   5  209.67    4.52
  -1   4   5  208.96    6.22
   1  -4   5  209.95    4.90
   1  -4   5  192.45    6.27
   1   4  -4   74.86    4.35
  -1   4   4   69.58    3.33
   1  -4   4   80.97    3.37
   1  -4   4   76.02    4.38
   1  -4   4   74.11    3.68
  -1   4   4   83.94    4.47
   1  -4   3  215.13    5.91
  -1   4   3  220.70    7.18
   1  -4   3  207.17    7.11
   1   4  -3  198.71    7.02
   1  -4   3  195.09    5.46
  -1  -4  -3  201.91    3.43
  -1   4   3  209.92    5.33
   1  -4   2   61.12    3.61
   1   4  -2   60.74    3.92
  -1   4   2   61.34    2.69
   1  -4   2   62.30    3.96
   1  -4   2   63.94    3.43
  -1   4   2   64.97    4.03
   1   4  -1  174.61    6.70
   1  -4   1  179.43    5.71
   1  -4   1  175.71    6.62
   1  -4   1  185.41    6.10
  -1   4   1  189.57    6.74
   1   4   0  166.03    6.43
  -1   4   0  164.65    6.36
   1  -4   0  156.92    3.86
   1  -4   0  161.73    5.13
   1  -4   0  158.74    6.03
   1  -4  -1  178.54    5.06
   1   4   1  173.48    6.54
   1  -4  -1  183.51    6.61
  -1   4  -1  193.21    6.82
   1  -4  -1  183.22    4.29
   1  -4  -2   64.75    4.16
   1  -4  -2   60.54    2.81
   1   4   2   58.52    3.88
   1   4   2   63.61    3.87
  -1  -4   2   63.66    3.32
  -1   4  -2   50.33    3.97
   1   4   3  210.35    7.15
   1   4   3  215.08    7.02
  -1  -4   3  211.37    5.82
  -1   4  -3  179.87    7.18
   1  -4  -3  201.71    4.73
   1  -4  -3  210.16    7.60
   1  -4  -4   71.05    4.65
   1   4   4   77.66    4.36
   1  -4  -4   72.90    2.81
  -1  -4   4   78.46    3.57
  -1   4  -4   80.76    4.57
   1   4   4   69.43    4.18
   1  -4  -5  193.73    4.44
   1   4   5  191.11    6.85
   1  -4  -5  209.87    8.14
   1   4   5  203.43    7.36
   1  -4  -6   34.71    3.61
   1   4   6   31.62    2.87
   1   4   6   31.52    3.11
   1  -4  -7   84.54    4.46
   1   4   7   75.96    4.31
   1   4   7   88.23    5.28
   1  -4  -7   89.79    5.72
  -1  -4   7   79.12    5.11
  -1  -4   8   93.55    5.81
   1  -4  -8   98.41    5.01
   1   4   8   81.35    4.48
   1   4   8   93.56    5.62
   1  -4  -8   89.36    5.83
   1   4   9   24.74    1.16
   1   4   9   41.37    3.22
   1  -4  -9   42.42    4.26
  -1  -4   9   38.13    3.97
   1   4   9   32.99    3.58
   1  -4  -9   31.79    2.96
  -1  -4   9   34.35    1.37
   1  -4 -10   14.24    2.72
  -1  -4  10   10.96    2.34
   1   4  10    9.93    1.67
   1   4  10   12.94    1.03
   1  -4 -10   13.44    2.24
   1   4  10   15.37    2.60
   1   4  11   72.10    5.61
   1  -4 -11   61.12    4.49
   1  -4 -11   65.80    5.47
   1   4  11   66.10    3.97
  -1  -4  11   65.06    5.41
   1   4  11   60.83    2.53
   1  -4 -12   21.08    3.41
  -1  -4  12   26.92    3.75
   1  -4 -12   25.04    3.10
   1   4  12   30.04    2.70
   1   4  12   27.08    1.89
   1   4  12   23.32    3.62
   1   4  13   81.82    6.46
   1   4  13   86.37    3.65
   1   4  13   90.43    4.54
   1  -4 -13   87.32    6.49
   1  -4 -13   94.53    6.09
  -1  -4  13   87.13    6.73
   1  -4 -14   72.89    6.18
   1   4  14   71.15    6.31
   1  -4 -14   69.22    5.41
  -1  -4  14   77.28    6.57
  -1  -4  15   76.49    6.74
   1   4  15   53.58    5.68
   1  -4 -15   58.02    5.59
   1   4  16   11.97    3.03
   1  -4 -16   11.56    2.68
  -1  -4  16   12.57    3.11
   1  -4 -17    0.79    1.59
   1   4  17    1.91    1.81
  -1  -4  17   -1.53    1.56
   1   4  18    2.11    1.93
  -1  -4  18    0.36    1.49
   1  -4 -18    1.66    1.49
   1   4  19    5.37    2.74
  -1  -4  19    0.65    2.07
   1  -4 -19    5.55    2.03
  -1  -4  20    0.86    1.89
   1   4  20    1.04    1.73
   1   4  21   -4.10    2.22
  -1  -4  21   -0.06    1.36
  -1  -4  22   11.84    3.83
  -1  -4  22   19.27    4.21
   1   4  22    7.01    2.92
  -1  -4  23    6.33    2.97
   1   4  23    3.44    2.22
   1  -5  24    2.27    2.25
  -1   5  23    4.78    2.29
   1  -5  23    5.36    2.52
   1  -5  22   25.61    5.08
  -1   5  22   21.59    4.61
   1  -5  21    4.64    2.43
  -1   5  21    5.55    2.62
   1  -5  20   -2.56    2.42
  -1   5  20    2.26    1.73
  -1  -5 -20   -4.24    2.20
   1  -5  19    2.77    1.64
  -1  -5 -19   -0.14    1.49
  -1   5  19    2.23    1.64
  -1  -5 -18   26.61    4.42
  -1   5  18   17.13    3.64
   1  -5  18   19.49    4.17
   1  -5  18   18.07    3.76
  -1   5  17    2.79    2.01
   1  -5  17    4.61    2.02
  -1   5  16    6.19    2.28
   1  -5  16    2.20    1.98
   1  -5  15   11.34    3.04
  -1   5  15   12.10    2.77
   1  -5  14   55.20    5.45
  -1   5  14   54.63    5.36
   1   5 -13   26.33    2.82
  -1   5  13   32.54    4.14
   1  -5  13   30.25    4.13
   1   5 -12   67.99    4.54
   1  -5  12   59.98    5.38
  -1   5  12   73.24    5.75
   1   5 -11   -0.04    0.82
  -1   5  11    0.65    1.31
   1  -5  11   -1.10    1.52
   1   5 -10   32.77    3.24
  -1   5  10   32.04    3.48
   1  -5  10   35.38    3.84
  -1  -5  -9    7.56    1.17
   1   5  -9    7.56    1.72
   1  -5   9    9.13    2.12
  -1   5   9    6.64    1.78
   1  -5   8   31.92    3.33
   1   5  -8   34.20    3.38
  -1  -5  -8   30.83    2.05
  -1   5   8   37.71    3.41
  -1   5   8   33.87    1.85
  -1   5   7   10.26    1.03
  -1  -5  -7   10.73    1.15
   1   5  -7   12.57    2.14
   1  -5   7   11.16    2.03
  -1   5   7   12.44    1.86
  -1   5   6   82.67    5.10
   1  -5   6   81.77    3.38
  -1  -5  -6   71.49    2.73
   1  -5   6   74.36    4.40
   1   5  -6   81.86    5.12
  -1   5   6   75.10    4.27
  -1   5   6   78.44    2.82
   1  -5   5   57.29    3.71
   1  -5   5   55.14    3.04
   1   5  -5   57.07    4.29
   1  -5   5   63.33    4.45
  -1   5   5   61.39    4.27
  -1   5   5   58.98    3.54
  -1   5   4   43.34    2.85
   1  -5   4   46.20    3.01
   1   5  -4   43.29    3.84
  -1  -5  -4   42.70    1.40
  -1   5   4   47.43    3.86
   1  -5   4   46.16    3.79
   1  -5   4   42.79    2.99
  -1   5   3   39.05    2.60
   1   5  -3   46.77    3.92
  -1   5   3   49.47    3.92
   1  -5   3   46.89    3.23
   1  -5   3   44.87    3.74
   1   5  -2  113.04    5.93
   1  -5   2  108.71    5.04
   1  -5   2  112.43    5.86
   1  -5   2  107.41    5.03
  -1   5   2  102.73    5.86
  -1   5   1   48.57    3.98
   1   5  -1   44.02    3.72
   1  -5   1   43.19    3.76
   1  -5   1   43.83    3.46
   1  -5   1   44.74    3.11
   1  -5   0    0.49    1.07
   1   5   0    1.52    1.36
   1  -5   0   -0.11    0.84
  -1   5   0    0.14    1.21
   1  -5  -1   46.18    3.78
  -1   5  -1   48.00    3.96
   1   5   1   35.04    3.55
   1  -5  -1   43.54    2.82
   1  -5  -2  105.18    4.05
  -1  -5   2  110.33    4.96
   1   5   2  108.10    5.87
  -1   5  -2  117.36    6.14
   1  -5  -2  107.39    5.84
   1  -5  -3   47.64    2.56
   1   5   3   40.48    3.66
  -1   5  -3   38.83    3.82
   1  -5  -3   41.85    3.87
   1   5   3   45.49    3.57
  -1  -5   3   44.60    3.17
   1   5   4   43.92    3.60
   1   5   4   45.87    3.78
  -1   5  -4   32.88    3.67
   1  -5  -4   39.07    3.88
  -1  -5   4   51.43    3.33
   1  -5  -4   43.51    2.30
   1  -5  -5   56.37    4.74
  -1   5  -5   59.46    4.41
   1   5   5   54.08    4.04
   1   5   5   58.84    4.30
  -1  -5   5   59.03    3.55
   1  -5  -5   59.20    2.56
   1  -5  -6   78.56    2.90
   1  -5  -6   74.74    5.47
   1   5   6   77.08    5.04
   1   5   6   76.13    4.83
   1   5   7   11.20    2.22
   1   5   7    9.94    1.95
   1  -5  -7    9.56    2.23
   1   5   8   35.45    3.62
   1   5   8   39.02    3.48
   1  -5  -8   31.98    3.87
  -1  -5   8   32.94    3.68
   1  -5  -8   37.15    3.20
   1  -5  -9    7.15    1.56
   1   5   9    6.32    2.04
   1   5   9    8.11    1.80
   1  -5  -9    5.98    1.81
  -1  -5   9    6.53    2.05
   1   5  10   24.39    3.42
   1   5  10   31.67    3.23
   1  -5 -10   24.50    2.85
  -1  -5  10   33.30    3.96
   1  -5 -10   25.11    3.80
   1   5  11   -0.04    1.37
   1  -5 -11    1.14    1.11
   1  -5 -11    1.50    1.56
  -1  -5  11   -1.35    1.99
   1   5  11    0.34    0.94
  -1  -5  12   70.93    6.19
   1  -5 -12   63.57    5.98
   1   5  12   61.02    5.54
   1  -5 -12   66.09    4.90
   1   5  12   73.69    4.72
   1  -5 -13   28.30    4.14
   1   5  13   27.42    3.99
   1   5  13   28.91    2.99
  -1  -5  13   33.21    4.31
   1  -5 -13   29.52    3.46
   1  -5 -14   51.07    5.43
  -1  -5  14   58.52    5.77
   1   5  14   57.36    5.76
   1  -5 -14   54.50    4.85
  -1  -5  15   12.45    3.38
   1   5  15   10.06    2.68
   1  -5 -15   11.75    2.93
   1  -5 -15   13.01    2.41
   1  -5 -16    9.68    2.55
  -1  -5  16    5.67    2.36
   1   5  16    5.02    2.30
   1   5  17   10.05    3.12
   1  -5 -17    4.62    1.96
  -1  -5  17    5.99    2.20
  -1  -5  18   20.62    3.83
   1  -5 -18   20.24    3.76
   1   5  18   22.84    4.40
   1  -5 -19    4.60    2.40
  -1  -5  19    3.18    1.85
   1   5  19    0.05    1.52
  -1  -5  20   -1.52    1.76
   1  -5 -20    1.74    1.65
   1   5  20    1.06    2.03
   1   5  21    7.25    2.82
  -1  -5  21    3.89    2.04
  -1  -5  22   29.60    5.23
   1   5  22   22.30    4.71
  -1  -5  23    2.10    2.01
   1   5  23    2.48    2.38
  -1   6  23   -1.23    1.63
   1  -6  23    5.48    2.74
  -1   6  22    0.13    1.72
   1  -6  22    3.98    2.56
  -1   6  21    5.78    2.55
   1  -6  21    5.05    2.75
   1  -6  20    8.53    2.73
  -1  -6 -20    6.00    2.60
  -1   6  20    3.43    2.11
  -1   6  19   10.87    3.01
  -1  -6 -19    8.12    2.70
   1  -6  19   18.91    4.11
   1  -6  19    7.92    3.19
  -1   6  18    7.56    2.60
  -1  -6 -18    1.49    1.34
   1  -6  18    6.72    2.53
   1  -6  17   37.99    5.29
  -1   6  17   44.16    5.53
  -1   6  16    8.54    2.51
   1  -6  16   12.80    3.44
  -1   6  15   28.48    4.16
   1  -6  15   23.66    3.95
   1  -6  14   38.29    4.86
  -1   6  14   28.71    4.14
  -1   6  13   35.22    4.24
   1   6 -13   30.72    3.34
   1  -6  13   35.56    4.46
   1   6 -12   59.81    4.85
  -1   6  12   53.88    5.00
   1  -6  12   69.47    6.01
   1   6 -11   42.95    4.07
   1  -6  11   42.09    4.51
  -1   6  11   38.36    4.04
  -1  -6 -10    3.09    0.84
   1  -6  10    5.68    2.01
   1   6 -10    3.47    1.66
  -1   6  10    1.54    1.31
   1   6  -9   12.18    2.35
   1  -6   9   11.33    2.25
  -1   6   9    8.35    1.80
  -1  -6  -9    8.75    1.22
  -1  -6  -8    6.61    1.01
   1  -6   8    7.10    1.96
   1   6  -8    5.84    1.88
  -1   6   8    6.02    1.52
   1  -6   7    7.01    1.16
   1   6  -7    8.56    2.07
  -1  -6  -7    6.28    0.97
   1  -6   7    7.12    1.81
  -1   6   7    7.92    1.62
  -1   6   7    7.06    1.97
   1  -6   6   26.21    2.27
   1  -6   6   24.54    3.10
   1   6  -6   21.59    3.07
  -1   6   6   24.56    2.59
   1  -6   6   20.93    2.63
  -1   6   6   22.04    2.89
   1  -6   5    1.11    0.91
   1  -6   5    0.14    0.96
  -1   6   5    0.94    0.76
  -1   6   5    1.18    1.27
   1  -6   5    0.95    0.82
   1   6  -5    1.71    1.20
  -1  -6  -4   20.85    1.22
   1  -6   4   24.05    2.54
  -1   6   4   21.70    2.20
  -1  -6  -4   20.03    1.19
   1  -6   4   21.97    2.90
  -1   6   4   22.38    2.99
   1  -6   4   25.03    2.48
   1   6  -4   26.87    3.41
   1  -6   3   25.79    3.22
   1  -6   3   21.42    2.57
  -1   6   3   24.55    3.22
   1   6  -3   23.50    3.12
  -1   6   3   22.58    2.23
   1  -6   3   21.78    2.54
   1  -6   2   49.65    3.89
   1  -6   2   58.59    4.00
  -1   6   2   40.15    4.18
   1   6  -2   62.43    5.00
   1  -6   2   59.20    4.61
   1  -6   1   34.75    3.70
   1  -6   1   35.49    3.48
  -1   6   1   35.09    4.00
   1  -6   1   37.52    3.15
   1   6  -1   38.66    4.03
   1  -6   0    2.56    1.10
   1  -6   0    3.35    1.38
  -1   6   0    2.39    1.71
   1   6   0    3.06    1.46
   1  -6  -1   35.98    2.75
   1   6   1   40.23    4.01
   1  -6  -1   35.22    3.52
  -1   6  -1   29.49    3.88
  -1   6  -2   56.58    4.58
  -1  -6   2   52.10    3.98
   1  -6  -2   50.39    3.08
   1   6   2   50.76    4.53
   1  -6  -2   48.31    4.30
  -1  -6   3   22.08    2.56
  -1   6  -3   23.38    3.60
   1   6   3   21.14    3.01
   1  -6  -3   21.74    1.91
   1  -6  -3   21.45    3.11
   1   6   4   20.90    2.75
   1   6   4   23.67    3.15
   1  -6  -4   22.90    1.83
  -1  -6   4   24.09    2.61
  -1   6  -4   23.10    3.32
   1  -6  -4   16.88    2.96
   1  -6  -5    0.83    0.53
   1  -6  -5   -1.57    1.91
  -1   6  -5    0.49    1.22
   1   6   5    3.52    1.55
   1   6   5    0.92    1.05
  -1  -6   5    1.75    0.95
  -1   6  -6   22.39    2.95
   1   6   6   24.05    3.04
   1  -6  -6   24.10    3.57
  -1  -6   6   27.12    2.70
   1  -6  -6   21.35    1.57
   1   6   6   24.34    3.08
   1  -6  -7    7.26    2.08
   1   6   7    8.47    2.11
   1   6   7    6.19    1.63
   1  -6  -8    4.07    1.92
   1   6   8    6.11    1.83
   1   6   8    7.69    2.05
  -1  -6   8    7.42    2.19
   1   6   9   10.08    2.32
   1  -6  -9   12.02    3.06
  -1  -6   9   12.49    2.65
   1  -6  -9   10.12    1.97
   1   6   9    8.67    2.07
   1  -6 -10    4.20    1.46
   1  -6 -10    2.39    1.82
   1   6  10    3.03    1.55
   1   6  10    1.45    1.19
  -1  -6  10    1.36    1.57
  -1  -6  11   47.62    5.25
   1   6  11   48.18    4.29
   1  -6 -11   42.34    4.97
   1  -6 -11   45.22    3.95
   1   6  11   45.94    4.83
  -1  -6  12   57.97    5.78
   1   6  12   68.50    5.98
   1  -6 -12   55.26    4.56
   1   6  12   60.08    4.82
   1  -6 -12   51.20    5.59
   1  -6 -13   36.67    4.85
  -1  -6  13   32.09    4.45
   1  -6 -13   29.24    3.47
   1   6  13   30.12    4.22
   1   6  13   31.15    3.46
   1  -6 -14   36.19    3.85
   1  -6 -14   33.62    4.84
  -1  -6  14   30.77    4.57
   1   6  14   30.77    4.35
  -1  -6  15   24.51    4.13
   1   6  15   19.34    3.62
   1  -6 -15   23.77    4.20
   1  -6 -15   25.48    3.37
   1  -6 -16    5.41    2.18
   1  -6 -16    6.77    1.98
   1   6  16    6.29    2.43
  -1  -6  16   10.30    3.13
   1  -6 -17   38.36    5.40
  -1  -6  17   44.21    5.67
   1   6  17   35.95    5.16
  -1  -6  18    6.68    2.61
   1  -6 -18    3.61    1.96
   1   6  18    5.17    2.25
   1  -6 -19   11.85    3.34
   1   6  19   14.49    3.63
  -1  -6  19   12.38    3.30
  -1  -6  20    8.35    3.17
   1   6  20    7.24    3.10
   1  -6 -20    7.87    2.70
   1   6  21    5.49    2.66
  -1  -6  21   -1.21    1.91
   1   6  22    1.35    1.56
  -1  -6  22    3.12    2.40
  -1   7  23    4.68    2.56
  -1   7  22    4.87    2.33
   1  -7  22    1.65    1.96
   1  -7  21    5.87    2.88
  -1  -7 -21    6.01    2.82
  -1   7  21    5.58    2.61
   1  -7  20    2.13    2.31
   1  -7  20   -0.71    1.59
  -1  -7 -20    0.25    1.68
  -1   7  20    1.97    1.89
  -1   7  19   -0.50    1.37
   1  -7  19    2.86    1.84
  -1  -7 -19    1.87    2.21
   1  -7  18   11.77    3.18
  -1   7  18   13.07    3.30
  -1  -7 -18   13.26    3.58
  -1   7  17    2.79    1.67
   1  -7  17    6.71    2.63
   1  -7  16    4.00    2.28
  -1   7  16    4.27    1.98
   1  -7  15   12.98    3.16
  -1   7  15   16.54    3.33
   1  -7  14   24.05    3.89
  -1   7  14   27.97    3.99
   1  -7  13    4.81    2.11
   1   7 -13    1.60    1.23
  -1   7  13    3.14    1.70
  -1   7  12    9.30    2.34
   1  -7  12    7.46    2.28
   1   7 -12    9.54    2.34
   1  -7  11   31.94    4.04
   1   7 -11   32.09    3.95
  -1   7  11   30.35    3.85
   1  -7  10   28.94    3.74
  -1   7  10   25.01    3.26
   1   7 -10   27.85    3.74
   1   7  -9    7.79    2.16
  -1   7   9    5.80    1.59
   1  -7   9    7.91    2.25
   1  -7   8   -0.38    1.27
  -1   7   8    2.82    1.26
   1   7  -8    1.49    1.56
   1  -7   8    2.44    0.88
  -1  -7  -8    0.85    0.57
   1  -7   7   45.90    3.15
   1   7  -7   47.95    4.82
  -1   7   7   44.02    4.35
   1  -7   7   43.13    3.93
  -1   7   7   40.70    3.66
   1  -7   6   11.05    1.73
   1  -7   6    9.67    2.36
  -1   7   6    9.76    1.79
   1   7  -6   10.78    2.55
   1  -7   6    8.92    1.89
  -1   7   6    9.44    2.60
  -1   7   5   21.83    2.53
  -1   7   5   17.27    3.25
   1   7  -5   23.75    3.47
   1  -7   5   21.79    3.26
   1  -7   5   23.33    2.75
   1  -7   5   22.20    2.63
   1   7  -4   42.46    4.53
  -1   7   4   36.22    3.15
  -1  -7  -4   36.11    1.87
   1  -7   4   41.36    3.56
   1  -7   4   43.41    4.30
  -1   7   4   36.64    4.10
   1   7  -3    0.79    1.42
   1  -7   3    4.82    1.63
  -1   7   3    4.58    1.94
   1  -7   3    3.75    1.69
   1  -7   3    5.87    1.57
   1  -7   2   14.72    2.71
  -1   7   2   13.95    2.95
   1  -7   2   16.91    2.44
   1   7  -2   13.33    2.81
   1  -7   2   19.45    2.69
   1  -7   1    5.98    1.80
  -1   7   1    3.48    1.76
   1  -7   1    6.69    1.52
   1  -7   1    5.92    1.75
   1   7  -1   10.52    2.56
   1  -7   0   10.47    2.20
  -1   7   0    8.60    2.60
   1  -7   0   11.40    1.78
   1   7   0   13.94    2.90
   1  -7  -1    4.34    1.66
  -1   7  -1    5.25    2.28
   1  -7  -1    5.34    1.31
   1   7   1    5.58    2.22
  -1   7  -2   19.12    3.02
   1  -7  -2   17.12    1.97
   1  -7  -2   16.33    2.82
  -1  -7   2   12.66    2.24
   1   7   2   13.34    2.84
  -1  -7   3    4.97    1.58
  -1   7  -3    5.18    2.54
   1  -7  -3    5.72    1.17
   1  -7  -3    3.06    1.64
   1   7   3    4.41    1.87
  -1  -7   4   37.12    3.50
  -1   7  -4   37.30    4.40
   1   7   4   43.00    4.47
   1  -7  -4   37.81    2.49
   1  -7  -4   39.95    4.52
   1   7   5   19.80    2.89
   1  -7  -5   21.77    1.79
  -1  -7   5   19.87    2.60
   1  -7  -5   21.69    3.56
  -1   7  -5   21.51    3.41
   1   7   5   21.86    3.34
  -1  -7   6   11.57    1.99
   1  -7  -6    7.99    2.25
   1   7   6    8.32    1.91
   1   7   6    8.99    2.29
  -1   7  -6    7.87    2.61
   1  -7  -6   10.09    1.17
   1  -7  -7   43.36    2.04
   1   7   7   37.30    4.08
   1   7   7   42.60    4.27
  -1   7  -7   39.68    4.49
   1  -7  -7   42.11    4.95
   1   7   8    0.51    1.21
  -1  -7   8    2.35    1.71
   1  -7  -8   -0.96    1.72
   1   7   8    1.40    1.18
   1  -7  -9    6.07    1.60
   1   7   9    9.09    2.31
  -1  -7   9    5.45    1.82
   1   7   9    4.37    1.64
   1  -7  -9    5.14    2.36
   1  -7 -10   25.60    4.02
  -1  -7  10   26.21    4.01
   1   7  10   31.66    3.86
   1   7  10   31.37    4.03
   1  -7 -10   29.26    3.22
   1   7  11   38.58    4.19
  -1  -7  11   28.65    4.12
   1   7  11   33.96    4.33
   1  -7 -11   42.14    5.23
   1  -7 -11   36.66    3.71
   1   7  12    9.80    2.31
   1  -7 -12   13.32    3.61
  -1  -7  12    6.12    2.31
   1  -7 -12    9.73    1.99
   1   7  12    7.18    2.11
  -1  -7  13    9.97    2.65
   1  -7 -13    2.41    1.85
   1   7  13    6.60    1.95
   1   7  13    3.26    1.57
   1  -7 -13    7.25    1.96
   1  -7 -14   25.49    3.39
   1  -7 -14   20.68    4.14
   1   7  14   21.53    3.77
  -1  -7  14   18.53    3.58
   1   7  15   14.54    3.24
   1  -7 -15   10.24    2.88
  -1  -7  15   13.28    3.44
   1   7  16    3.95    2.13
   1  -7 -16    3.35    2.11
  -1  -7  16    0.44    1.53
  -1  -7  17    9.62    3.30
   1   7  17    4.51    1.90
   1  -7 -17    5.46    2.68
   1  -7 -18   15.97    3.81
  -1  -7  18   17.62    3.95
   1   7  18   14.39    3.47
   1  -7 -19    2.15    2.10
   1   7  19    2.54    1.76
  -1  -7  19    0.69    1.79
   1   7  20    2.35    1.54
   1  -7 -20    1.18    1.50
  -1  -7  20    1.11    1.48
   1   7  21    4.39    2.46
  -1  -7  21    4.00    2.31
   1  -7 -21   11.08    3.45
   1   7  22   -1.49    1.70
  -1   8  22   -4.01    2.23
   1  -8  22    2.09    1.78
   1  -8  21    2.96    2.39
  -1   8  21   -3.75    2.16
   1  -8  21    5.19    2.77
  -1  -8 -21    6.77    2.87
   1  -8  20    2.55    2.04
   1  -8  20   -0.17    1.50
  -1   8  20    5.71    2.69
  -1  -8 -20   -1.13    1.82
   1  -8  19    4.35    2.30
  -1   8  19    4.63    2.14
  -1  -8 -19    5.30    2.59
   1  -8  18    3.10    2.33
  -1   8  18    3.19    1.81
  -1  -8 -18    7.79    2.84
  -1   8  17    4.56    2.05
   1  -8  17    1.94    1.64
  -1   8  16   -0.51    1.45
   1  -8  16    1.50    1.64
   1  -8  15    7.49    2.72
  -1   8  15    4.03    1.97
   1  -8  14   20.40    3.93
  -1   8  14   20.86    3.60
  -1   8  13    9.07    2.44
   1  -8  13    9.53    2.57
   1   8 -13    9.35    2.46
  -1   8  12   35.62    4.34
   1  -8  12   36.09    4.54
   1   8 -12   35.38    4.45
  -1   8  11   15.56    3.06
   1   8 -11   18.89    3.32
   1  -8  11   14.97    2.90
   1  -8  10   44.26    4.54
   1   8 -10   56.08    5.62
  -1   8  10   48.25    4.63
   1   8  -9    9.69    2.64
   1  -8   9    9.97    2.37
  -1   8   9    6.72    1.83
   1  -8   8    4.74    1.85
   1   8  -8    6.42    2.30
  -1   8   8    6.18    1.82
   1  -8   7   36.17    3.80
   1   8  -7   34.01    4.39
  -1   8   7   34.23    4.20
  -1   8   7   31.46    3.41
   1  -8   7   37.82    3.21
   1  -8   6   34.12    3.54
  -1   8   6   23.33    3.53
   1   8  -6   27.97    4.14
  -1   8   6   23.61    2.94
   1  -8   6   28.27    2.93
   1  -8   6   24.41    3.47
   1  -8   5    5.27    1.47
   1  -8   5    2.43    1.22
  -1   8   5    6.23    2.17
   1   8  -5    2.98    1.92
   1  -8   5    4.82    1.97
  -1   8   5    2.60    1.10
   1  -8   5    4.42    1.77
   1  -8   4   13.84    2.79
   1   8  -4   17.34    3.34
   1  -8   4    9.76    2.09
   1  -8   4    8.56    1.97
  -1  -8  -4   12.24    1.23
  -1   8   4   12.40    2.95
   1  -8   3   14.67    2.65
  -1   8   3   10.67    2.96
   1  -8   3   10.93    2.27
   1   8  -3   19.58    3.58
   1  -8   3   18.85    3.43
  -1  -8  -3   11.49    1.38
  -1   8   2   39.07    4.56
   1  -8   2   46.66    4.82
   1  -8   2   41.73    4.23
   1  -8   2   44.17    3.85
   1   8  -2   34.16    4.63
  -1   8   1    2.74    2.22
   1   8  -1   -0.12    1.96
   1  -8   1    1.10    0.88
   1  -8   1    1.12    1.45
   1  -8   1    0.99    1.40
   1  -8   0   50.46    3.84
   1  -8   0   50.61    4.90
   1   8   0   42.73    4.89
  -1   8   0   56.95    5.45
   1  -8   0   48.57    4.94
   1  -8  -1   -0.06    1.46
  -1   8  -1    1.23    1.48
   1   8   1   -0.09    1.82
   1  -8  -1   -0.85    0.71
   1  -8  -2   43.63    3.27
  -1   8  -2   35.41    4.91
   1   8   2   43.79    4.86
   1  -8  -2   45.94    4.80
  -1  -8   2   40.92    4.08
   1  -8  -3   14.38    2.97
  -1  -8   3   12.64    2.36
   1  -8  -3   12.03    1.67
   1   8   3   16.39    3.32
  -1   8  -3   15.97    3.31
   1  -8  -4   11.61    1.54
  -1   8  -4    8.73    2.89
   1  -8  -4   15.44    3.22
  -1  -8   4   11.59    2.23
   1   8   4   13.39    2.80
   1  -8  -5    5.06    2.33
  -1  -8   5    3.33    1.40
  -1   8  -5    2.42    1.84
   1  -8  -5    4.12    0.86
   1   8   5    2.18    1.81
  -1  -8   6   34.56    3.61
   1  -8  -6   22.05    3.91
   1   8   6   24.91    3.39
  -1   8  -6   27.79    4.42
   1   8   6   26.12    3.93
   1  -8  -7   36.70    4.87
  -1   8  -7   32.31    4.53
   1   8   7   30.21    4.05
   1   8   7   38.47    4.28
   1   8   8    4.31    1.92
   1  -8  -8    1.77    1.82
   1   8   8    6.36    2.33
   1   8   9    8.36    2.38
   1  -8  -9    6.72    2.59
   1   8   9    8.73    2.42
  -1  -8   9   13.00    2.91
   1  -8 -10   47.25    4.23
   1   8  10   44.07    4.88
   1  -8 -10   51.84    6.11
  -1  -8  10   51.81    5.36
   1   8  10   40.72    4.77
   1  -8 -11   14.92    2.46
   1  -8 -11   21.12    4.08
   1   8  11   13.93    2.82
  -1  -8  11   21.83    3.82
   1   8  11   18.40    3.39
   1  -8 -12   34.42    5.27
   1   8  12   33.51    4.22
   1   8  12   32.68    4.47
  -1  -8  12   38.80    5.01
   1   8  13   10.39    2.58
   1   8  13   13.49    3.23
  -1  -8  13    5.98    2.56
   1  -8 -13    5.18    2.52
   1  -8 -14   20.17    4.10
   1   8  14   24.22    4.07
  -1  -8  14   20.26    3.89
   1   8  15    5.05    2.15
  -1  -8  15    9.04    2.93
   1  -8 -15    4.06    2.30
   1   8  16   -0.73    1.55
   1  -8 -16    0.47    1.57
  -1  -8  16    0.66    1.51
   1   8  17    0.68    1.30
  -1  -8  17    2.72    1.97
   1  -8 -17    0.22    2.10
   1  -8 -18   -0.29    1.71
  -1  -8  18    5.85    2.81
   1   8  18    9.00    3.01
   1  -8 -19    0.90    1.49
  -1  -8  19    3.73    2.14
   1   8  19    3.34    2.16
  -1  -8  20    1.82    1.95
   1  -8 -20    3.86    2.43
   1   8  20    0.91    1.30
   1   8  21   -3.11    1.93
   1  -8 -21    6.95    2.86
   1  -8 -22   -4.15    2.45
  -1  -9 -21    4.05    2.33
   1  -9  21   11.76    3.67
   1  -9  20   -0.83    1.46
  -1   9  20    0.16    1.13
  -1  -9 -19    2.89    2.58
   1  -9  19    4.84    2.59
  -1   9  19    5.22    2.32
  -1  -9 -18    3.67    1.51
  -1   9  18    4.40    2.16
   1  -9  18    1.63    1.89
  -1  -9 -17   13.02    3.65
  -1   9  17   26.00    4.44
   1  -9  17   17.45    4.00
  -1   9  16   11.16    2.89
   1  -9  16   12.85    3.40
  -1   9  15   17.74    3.54
   1  -9  15   18.92    3.70
   1  -9  14    0.75    1.47
  -1   9  14    3.25    1.53
  -1   9  13    1.52    1.29
   1  -9  13    3.27    1.74
   1   9 -13    1.71    1.03
   1  -9  12    9.39    2.69
  -1   9  12    6.95    2.15
   1   9 -12   10.27    2.63
  -1   9  11    7.50    2.08
   1  -9  11   11.91    2.80
   1   9 -11    9.01    2.54
   1  -9  10   44.83    4.80
  -1   9  10   43.30    4.58
   1   9 -10   48.94    5.59
   1  -9   9   18.25    3.10
  -1   9   9   13.55    2.67
   1   9  -9   18.70    3.77
   1   9  -8    6.65    2.54
  -1   9   8    6.02    1.83
   1  -9   8    7.01    2.04
   1  -9   7   31.80    3.73
   1  -9   7   33.51    4.35
  -1   9   7   36.22    3.96
   1   9  -7   45.09    5.40
  -1   9   7   30.13    4.24
   1  -9   6   13.64    2.96
   1   9  -6   18.77    3.48
   1  -9   6   14.24    2.61
  -1   9   6    9.91    2.60
   1  -9   6   17.89    2.59
   1  -9   6   16.33    3.14
   1  -9   5   15.06    2.53
   1   9  -5   17.58    3.61
   1  -9   5   17.69    3.35
   1  -9   5   19.87    2.86
  -1   9   5   12.68    3.36
   1  -9   5   17.41    2.98
   1   9  -4   25.43    4.19
   1  -9   4   23.87    3.74
   1  -9   4   25.31    3.35
  -1   9   4   27.34    4.03
   1  -9   4   25.06    3.47
   1  -9   3   58.56    5.63
  -1   9   3   55.14    5.89
   1  -9   3   68.74    5.30
   1   9  -3   65.63    6.42
   1  -9   3   68.28    5.53
   1  -9   2    9.74    2.44
   1  -9   2    6.38    2.35
  -1   9   2    5.96    1.92
   1   9  -2    8.08    2.74
   1  -9   2    6.46    1.69
  -1   9   1   69.16    6.31
   1  -9   1   69.12    4.92
   1   9  -1   71.62    6.60
   1  -9   1   72.85    6.05
   1  -9   1   65.77    6.04
  -1   9   0   76.96    6.60
   1   9   0   82.79    7.25
   1  -9   0   71.70    4.80
   1  -9   0   70.56    6.30
   1  -9   0   67.98    6.03
   1   9   1   69.17    6.62
   1  -9  -1   66.31    6.02
   1  -9  -1   75.37    4.74
  -1   9  -1   65.42    6.22
  -1  -9   1   68.21    5.71
   1  -9  -2    6.44    2.30
  -1   9  -2    7.56    2.78
   1   9   2   10.63    2.86
   1  -9  -2   11.53    1.91
  -1  -9   2    3.88    1.59
   1  -9  -3   66.68    4.02
  -1  -9   3   60.46    5.24
  -1   9  -3   50.32    5.89
   1   9   3   65.60    6.28
   1  -9  -3   61.59    6.01
  -1  -9   4   20.99    3.10
   1  -9  -4   15.59    3.24
  -1   9  -4   22.12    3.84
   1   9   4   29.40    4.51
   1   9   5   17.19    3.52
   1  -9  -5   17.02    3.76
  -1  -9   5   12.04    2.48
  -1   9  -5   21.22    3.64
   1  -9  -6   15.65    3.39
  -1  -9   6   15.99    2.69
   1   9   6   17.89    3.44
  -1   9  -6   21.12    3.54
   1  -9  -7   30.05    4.66
   1   9   7   33.76    4.26
  -1  -9   7   31.21    3.63
  -1   9  -7   39.46    4.91
   1   9   7   32.18    4.52
   1   9   8    5.39    1.99
   1   9   8    5.68    2.07
   1  -9  -8    4.06    2.30
   1  -9  -9   15.19    3.65
  -1  -9   9   14.37    3.12
   1   9   9   15.19    3.31
   1   9   9   11.42    2.65
   1   9  10   38.81    4.75
   1  -9 -10   37.89    5.40
  -1  -9  10   42.52    5.10
   1   9  10   43.03    5.08
   1  -9 -11    7.56    2.83
   1   9  11    9.63    2.73
   1   9  11    9.86    2.52
  -1  -9  11   12.00    2.90
   1   9  12    3.96    2.28
   1  -9 -12    4.61    2.57
   1   9  12    9.19    2.73
   1  -9 -13    1.69    2.35
   1   9  13    0.75    1.41
   1   9  13    0.29    1.17
  -1  -9  13    1.99    1.88
  -1  -9  14    0.11    1.68
   1  -9 -14    1.54    1.79
   1  -9 -15   18.37    4.18
  -1  -9  15   19.85    4.19
   1   9  15   14.49    3.30
   1  -9 -16   12.25    3.72
   1   9  16   10.65    2.89
  -1  -9  16   10.27    3.08
   1  -9 -17   20.72    4.81
  -1  -9  17   29.22    5.19
   1   9  17   13.58    3.44
   1  -9 -18    4.88    2.08
  -1  -9  18   10.01    3.44
   1   9  18    2.95    1.96
   1   9  19    6.99    3.06
   1  -9 -19    6.68    2.82
  -1  -9  19    1.35    1.21
   1  -9 -20    6.10    3.02
   1   9  20    5.18    2.38
   1  -9 -21    9.24    3.50
   1 -10  19   11.27    3.36
  -1 -10 -19    9.81    3.61
   1 -10  18   -2.52    2.03
  -1 -10 -18   -1.33    2.63
   1 -10  18   -0.84    1.48
   1 -10  17    0.98    1.55
  -1 -10 -17    1.49    1.72
   1 -10  16    2.30    1.38
  -1 -10 -16    2.17    1.90
   1 -10  16    4.84    2.63
   1 -10  15    5.24    2.25
   1 -10  14   10.84    2.83
   1 -10  13    0.60    1.55
   1  10 -13   -2.90    1.76
   1 -10  12   11.02    2.90
  -1  10  12   10.64    2.56
   1  10 -12   12.12    3.12
  -1  10  11    9.31    2.47
   1 -10  11    8.09    2.39
   1  10 -11    9.81    2.85
   1 -10  10   26.03    4.35
   1 -10  10   22.51    3.54
  -1  10  10   26.63    3.76
   1  10 -10   20.19    3.80
   1 -10   9    4.72    1.57
   1 -10   9    3.28    1.41
  -1  10   9    2.80    1.35
   1  10  -9    6.89    2.72
   1 -10   8   24.57    4.09
   1  10  -8   17.84    3.72
   1 -10   8   24.92    3.68
  -1  10   8   17.66    2.97
   1 -10   7   12.95    3.07
   1  10  -7   18.43    3.78
   1 -10   7   11.83    3.02
  -1  10   7    9.85    2.77
   1 -10   7   14.61    2.63
   1 -10   6    1.00    1.03
  -1  10   6    0.22    1.38
   1 -10   6   -0.05    1.19
   1  10  -6    3.48    2.13
   1 -10   6   -0.48    0.90
   1 -10   6    0.30    1.30
   1 -10   5   17.95    2.97
   1 -10   5   19.45    2.98
   1  10  -5   28.10    4.71
  -1  10   5   17.89    3.69
   1 -10   5   22.75    3.83
   1 -10   5   18.11    3.06
   1 -10   4   22.82    3.87
   1 -10   4   26.99    3.70
   1  10  -4   23.98    4.27
  -1  10   4   26.63    4.31
   1 -10   4   30.03    3.81
  -1  10   3   11.68    3.48
   1 -10   3   10.00    2.54
   1 -10   3   13.16    2.50
   1  10  -3   14.56    3.61
   1 -10   3   15.00    2.91
   1 -10   2   57.16    5.54
  -1  10   2   69.08    6.68
   1  10  -2   64.80    6.67
   1 -10   2   48.06    5.53
   1 -10   2   54.82    4.80
  -1  10   1    6.82    2.52
   1 -10   1    3.64    1.93
   1  10  -1    3.79    2.37
   1 -10   1    4.19    1.24
   1 -10   1    2.86    1.86
   1 -10   0   72.07    6.47
   1 -10   0   68.64    4.88
   1 -10   0   66.81    6.52
  -1  10   0   74.12    6.88
   1  10   0   69.40    6.99
   1 -10  -1    3.83    1.21
   1 -10  -1    4.58    2.18
   1  10   1    2.52    2.02
   1 -10  -1    3.81    2.16
  -1  10  -1    1.43    1.83
  -1 -10   1    3.09    1.61
  -1  10  -2   47.48    5.61
   1 -10  -2   54.06    5.97
   1  10   2   62.50    6.63
  -1 -10   2   62.41    5.67
  -1  10  -3    7.55    2.98
   1  10   3   12.57    3.32
   1 -10  -3   16.68    3.75
  -1 -10   3   13.35    2.77
  -1 -10   4   20.90    3.27
  -1  10  -4   29.01    4.65
   1 -10  -4   22.07    4.01
   1  10   4   21.77    4.13
   1 -10  -5   17.12    3.78
  -1 -10   5   16.49    3.04
   1  10   5   17.61    3.51
  -1  10  -5   16.42    3.37
  -1  10  -6    3.24    2.44
  -1 -10   6    4.60    1.97
   1  10   6    0.57    1.71
   1 -10  -6   -0.02    1.90
   1  10   7   13.12    3.48
   1 -10  -7   15.36    3.63
  -1 -10   7   14.36    2.79
   1 -10  -8   21.68    4.32
   1  10   8   19.64    3.92
  -1 -10   9    3.45    1.58
   1  10   9    5.06    2.29
   1 -10  -9    2.13    2.13
   1  10   9    4.46    1.83
  -1 -10  10   28.05    4.41
   1  10  10   24.38    4.01
   1 -10 -10   26.46    4.89
   1  10  10   25.59    4.22
  -1 -10  11   12.37    3.16
   1  10  11   15.65    3.55
   1 -10 -11   15.16    4.29
   1  10  11   13.52    3.06
   1 -10 -12    9.13    3.15
   1  10  12    7.66    2.20
  -1 -10  12   12.89    3.30
   1  10  12   15.01    3.33
   1  10  13    0.93    1.50
   1  10  13   -1.57    1.62
   1 -10 -13    0.04    1.55
  -1 -10  13   -2.03    2.16
   1 -10 -14   20.53    5.71
   1  10  14    7.64    2.46
  -1 -10  14   19.43    4.00
   1  10  15    8.72    3.00
   1 -10 -15    5.52    2.66
   1  10  16    3.63    1.87
   1 -10 -16    2.86    2.31
  -1 -10  16    2.48    1.62
   1  10  17    4.81    2.38
  -1 -10  17    0.46    1.60
   1 -10 -17    1.17    1.85
   1 -10 -18   -0.17    1.88
   1  10  18   -2.70    1.80
  -1 -10  18    1.01    2.37
   1 -10 -19    8.69    3.52
   1  10  19   11.77    3.54
  -1 -11 -16   32.31    5.93
   1 -11  16   23.28    4.56
   1 -11  16   26.65    5.09
  -1 -11 -15   -2.71    2.40
   1 -11  15    0.26    1.57
   1 -11  14    2.04    1.83
   1 -11  14   -0.69    2.16
   1 -11  13    2.06    1.57
   1 -11  13   10.24    3.06
   1  11 -12    4.47    2.15
   1 -11  12    6.59    2.48
   1 -11  12    4.30    2.43
   1  11 -11   18.72    4.11
   1 -11  11   19.20    3.56
   1 -11  11   25.96    4.49
   1  11 -10   65.51    7.14
   1 -11  10   60.48    6.57
   1 -11  10   59.32    5.92
   1 -11   9   15.34    3.00
   1  11  -9   21.11    4.03
   1 -11   9   11.58    2.92
   1  11  -8    3.63    2.42
   1 -11   8    5.46    2.12
   1 -11   7    4.38    2.05
   1 -11   7    3.83    1.77
   1  11  -7    1.27    1.77
   1 -11   6    3.59    2.14
   1  11  -6    8.03    2.98
   1 -11   6    6.55    2.16
   1 -11   5   -0.49    1.16
   1 -11   5    0.87    1.18
  -1  11   5    2.07    2.13
   1 -11   5    1.51    1.47
   1  11  -5    2.00    2.05
   1  11  -4    9.14    2.82
   1 -11   4   11.77    2.64
  -1  11   4   11.23    3.16
   1 -11   4    4.79    1.69
   1 -11   4    5.98    2.37
   1  11  -3    9.89    3.15
  -1  11   3   13.05    3.59
   1 -11   3    6.82    2.40
   1 -11   3    8.43    2.21
   1 -11   3   11.42    2.71
   1 -11   2    2.29    1.69
   1 -11   2    1.69    1.72
  -1  11   2    2.27    1.59
   1  11  -2    4.04    2.39
   1 -11   2    2.36    1.36
  -1  11   1    6.61    2.55
   1  11  -1    4.33    2.48
   1 -11   1    2.76    1.22
   1 -11   1    2.12    1.53
   1 -11   1    3.82    2.17
   1 -11   0   32.10    4.81
   1  11   0   32.07    5.10
  -1  11   0   34.00    5.08
  -1 -11   0   33.11    4.71
   1 -11   0   30.73    4.66
   1 -11  -1    5.23    2.38
  -1  11  -1    2.13    2.15
   1  11   1    1.43    1.95
   1 -11  -1    0.26    1.53
  -1 -11   1    2.28    1.69
   1 -11  -2    0.17    1.57
  -1 -11   2   -1.00    1.60
   1  11   2    1.04    2.13
  -1  11  -2    3.12    2.27
  -1 -11   3    8.21    2.48
   1 -11  -3   10.52    3.13
  -1  11  -3    8.66    2.88
   1  11   3   10.87    3.27
   1  11   4   15.62    3.69
  -1  11  -4    8.62    2.84
  -1 -11   4    7.86    2.34
   1 -11  -4    6.20    2.52
  -1 -11   5   -0.57    1.35
   1 -11  -5    1.81    1.88
  -1  11  -5    0.13    2.04
   1  11   5    2.27    2.09
   1  11   6    4.38    2.07
  -1 -11   6    7.15    2.13
   1 -11  -6    8.16    3.08
   1 -11  -7    4.80    2.66
  -1 -11   7    4.11    1.63
   1  11   7    6.09    2.54
   1  11   8    4.39    2.37
  -1 -11   8    3.06    1.80
   1 -11  -8    4.28    2.21
  -1 -11   9   15.16    3.30
   1  11   9   12.39    3.33
   1 -11  -9   19.60    4.40
  -1 -11  10   49.58    5.86
   1  11  10   56.46    6.60
   1 -11 -10   51.37    6.76
   1  11  11   20.77    4.27
   1 -11 -11   21.64    4.55
   1  11  11   18.04    3.60
  -1 -11  11   22.11    4.05
  -1 -11  12    9.91    3.06
   1 -11 -12    5.99    2.97
   1  11  12   10.32    2.93
   1  11  12    4.80    1.90
   1  11  13    3.53    2.09
  -1 -11  13    4.15    2.49
   1 -11 -13    8.23    3.21
   1  11  13    5.14    2.32
   1  11  14   -0.37    1.44
   1 -11 -14    2.17    2.90
  -1 -11  14   -0.05    1.18
  -1 -11  15   -1.32    2.56
   1  11  15    5.00    2.43
   1 -11 -15   -0.24    2.32
  -1 -11  16   23.53    4.82
   1  11  16   20.47    4.23
  -1 -11  17   -1.78    1.67
   1  11  17    2.87    2.03
   1  11  18    3.73    2.19
   1 -12  14    1.15    1.56
  -1 -12 -14    3.54    2.60
  -1 -12 -13    1.51    2.22
   1 -12  13    5.07    2.64
   1  12 -12    3.66    1.88
   1 -12  12    9.68    3.26
   1  12 -11    7.46    3.12
   1 -12  11   12.27    3.46
   1  12 -10   12.72    3.41
   1 -12  10   17.00    3.81
   1  12  -9    2.13    2.05
   1 -12   9    1.07    1.72
   1  12  -8    7.70    3.16
   1 -12   8    3.91    1.89
   1 -12   7    0.63    1.27
   1 -12   7    0.00    1.19
   1 -12   6    3.27    1.79
   1 -12   6    0.93    1.35
   1 -12   5    2.89    1.99
   1  12  -5    1.22    1.92
   1 -12   5    2.51    1.57
   1 -12   4   14.98    3.44
   1  12  -4   14.46    3.67
   1 -12   4   13.61    2.71
   1  12  -3   21.34    4.50
   1 -12   3   21.61    4.03
   1 -12   3   19.42    3.68
   1 -12   3   17.94    3.06
  -1  12   3   19.72    4.10
   1 -12   2   10.40    2.88
   1 -12   2   14.74    3.23
  -1  12   2   11.48    3.56
   1  12  -2   14.46    3.70
   1 -12   1   12.99    3.43
   1  12  -1   22.50    4.56
   1 -12   1   14.39    3.51
  -1  12   1    9.44    3.71
  -1 -12  -1   20.00    3.98
   1 -12   0    3.17    2.05
   1 -12   0    0.11    1.58
  -1  12   0   -1.29    1.74
   1  12   0    4.14    2.88
  -1 -12   0    2.72    1.88
   1 -12  -1   18.81    3.94
   1 -12  -1   16.24    3.69
   1  12   1   20.01    4.44
  -1  12  -1   13.15    3.80
  -1 -12   1   12.86    3.08
  -1 -12   2   12.29    2.93
   1  12   2   14.28    3.58
  -1  12  -2   14.64    3.71
   1 -12  -2   17.40    3.98
   1 -12  -2   17.12    3.94
  -1 -12   3   19.06    3.64
   1 -12  -3   16.57    3.80
   1  12   3   21.74    4.24
  -1 -12   4   20.64    3.71
   1 -12  -4   21.96    4.52
   1  12   4   17.42    4.02
  -1 -12   5    6.34    2.24
   1  12   5    0.50    1.85
   1 -12  -5    4.65    2.03
   1 -12  -6    6.37    2.85
  -1 -12   6    2.78    1.63
   1  12   6    6.77    3.06
   1  12   7    2.89    2.35
   1 -12  -7    1.29    1.96
   1 -12  -8    8.83    3.33
   1  12   8    7.79    2.65
  -1 -12   8    2.57    1.72
   1 -12  -9    1.07    1.88
   1  12   9    5.03    2.61
  -1 -12   9    1.51    1.40
  -1 -12  10   13.45    3.26
   1  12  10    7.78    2.65
   1 -12 -10   11.67    3.92
   1  12  11   12.67    3.53
  -1 -12  11    9.60    3.06
   1 -12 -11   10.49    3.69
  -1 -12  12    9.27    2.78
   1  12  12   11.40    3.29
   1 -12 -12   14.08    4.31
   1  12  13    0.46    1.28
   1 -12 -13    6.83    3.04
  -1 -12  13    1.56    1.25
   1  12  13    5.48    2.41
   1 -12 -14    7.34    3.10
  -1 -12  14    3.22    1.99
  -1 -12  15   -2.46    2.08
  -1 -12  16    6.10    2.75
   1 -13  13    3.02    1.99
   1  13 -12   11.95    3.65
   1 -13  12   14.90    3.87
   1  13 -11   19.79    4.74
   1 -13  11   26.51    4.84
  -1 -13 -11   14.13    4.27
  -1 -13 -10    2.89    2.20
   1  13 -10   -2.89    2.09
   1 -13  10    4.06    2.27
   1  13  -9    3.55    2.19
   1 -13   9    6.22    2.65
   1 -13   8   12.34    3.12
   1  13  -8   10.60    3.20
   1  13  -7    2.70    2.27
   1 -13   7    4.21    2.08
   1 -13   7    2.13    1.81
   1 -13   6    2.49    1.77
   1  13  -6    4.01    2.51
   1 -13   6    3.12    1.97
   1  13  -5    4.53    2.90
   1 -13   5    3.16    2.14
   1 -13   4   11.90    3.32
   1  13  -4   13.10    3.79
   1  13  -3    3.74    2.74
   1 -13   3    3.59    2.00
   1  13  -2   27.29    5.22
   1 -13   2   23.14    4.47
  -1 -13  -2   23.07    4.36
   1 -13   2   20.22    3.96
  -1 -13  -1    0.84    1.36
   1 -13   1    3.40    2.33
   1  13  -1    0.80    1.56
   1 -13   1   -2.16    1.85
  -1 -13   0   -2.19    1.40
   1 -13   0   -1.35    1.75
   1 -13   0   -1.97    2.12
   1  13   0   -0.30    1.38
  -1 -13   1    3.52    1.87
   1 -13  -1   -0.98    1.96
   1 -13  -1    1.55    2.30
   1  13   1   -1.24    2.42
  -1 -13   2   22.81    4.13
   1 -13  -2   28.43    5.09
   1  13   2   30.88    5.43
   1 -13  -2   20.55    4.48
   1 -13  -3    3.35    2.07
  -1 -13   3    1.35    1.33
   1  13   3    0.15    2.16
   1 -13  -3    4.19    2.26
   1 -13  -4   15.66    4.06
  -1 -13   4   13.44    3.24
   1  13   4   12.78    3.52
   1 -13  -5    0.76    1.58
   1  13   5    2.11    1.70
   1 -13  -6    8.05    3.09
   1  13   6    4.49    2.57
   1  13   7   -0.59    1.91
   1 -13  -7    5.01    2.98
  -1 -13   7    1.45    1.22
   1  13   8    6.91    3.27
   1 -13  -8   13.54    4.01
  -1 -13   8    5.31    2.38
   1  13   9    7.99    3.19
   1 -13  -9    7.14    3.47
  -1 -13   9    7.79    2.72
   1  13  10    1.05    2.07
   1 -13 -10    7.66    2.96
  -1 -13  10    6.81    2.96
   1 -13 -11   27.67    5.74
   1  13  11   29.95    5.40
  -1 -13  11   19.63    4.15
  -1 -13  12    9.68    3.19
   1  13  12   12.51    3.49
  -1 -13  13    3.26    2.24
  -1 -13  14    3.59    2.17
   1  14 -11    8.84    3.41
   1 -14  11    5.97    2.87
   1  14 -10   -1.33    1.86
   1 -14  10    0.96    1.43
   1  14  -9   -0.32    1.99
   1 -14   9   -0.36    1.04
   1  14  -8   -1.72    2.11
  -1 -14  -8   -6.45    3.12
   1  14  -7    3.09    2.44
   1 -14   7    6.33    2.70
  -1 -14  -7    1.23    2.03
   1  14  -6    4.84    2.79
   1 -14   6    4.21    2.33
  -1 -14  -6   -3.55    2.50
   1  14  -5   22.48    4.93
  -1 -14  -5   17.18    4.44
   1 -14   5   19.40    4.17
   1  14  -4    6.63    3.71
  -1 -14  -4    5.28    2.78
   1 -14   4    2.30    1.75
   1 -14   3   10.13    3.19
  -1 -14  -3    9.99    3.38
   1  14  -3   21.39    4.84
  -1 -14  -3   12.46    3.62
  -1 -14  -2    1.16    1.13
   1  14  -2    0.44    2.07
   1 -14   2    1.06    1.48
  -1 -14  -2   -0.75    1.74
  -1 -14  -1    8.48    2.95
   1 -14   1    3.11    2.12
   1 -14   1    8.92    2.90
   1  14  -1   10.69    3.81
  -1 -14  -1    6.88    2.84
  -1 -14   0    4.17    2.18
   1 -14   0   -1.08    2.32
   1  14   0    3.92    3.06
   1 -14   0    8.01    2.96
  -1 -14   0    5.70    2.36
  -1 -14   1    2.90    1.98
   1 -14  -1    6.44    3.01
   1  14   1   -0.18    2.13
  -1 -14   1    7.27    2.50
   1 -14  -1    3.35    2.18
  -1 -14   2    2.04    1.68
   1 -14  -2    5.04    2.48
   1  14   2    1.53    2.13
   1 -14  -2   -0.13    1.84
   1  14   3   16.55    4.35
   1 -14  -3   16.87    4.17
   1 -14  -3   13.12    3.80
   1 -14  -4    1.47    1.60
   1  14   4    2.16    1.89
   1 -14  -4    5.30    2.69
   1 -14  -5   21.86    4.86
   1  14   5   21.08    4.78
   1 -14  -5   15.14    4.09
   1 -14  -6    5.43    2.59
   1  14   6   -1.19    2.26
   1 -14  -7    0.85    1.74
   1  14   7    0.40    1.75
   1 -14  -8    2.51    2.45
   1  14   8    5.20    3.18
   1  14   9   -1.29    2.08
   1  14  10    1.22    2.01
   1  14  11    5.77    2.50
   1  14  12    8.81    3.29
   1 -15   6    1.56    1.49
   1 -15   5    1.06    1.37
  -1 -15  -4    0.74    1.63
  -1 -15  -4    0.17    1.20
  -1 -15  -3   -4.23    2.68
   1 -15   3   -2.00    1.94
  -1 -15  -3    3.42    2.26
  -1 -15  -2   -2.39    2.14
   1 -15   2   -1.32    1.58
  -1 -15  -2   -0.61    1.32
  -1 -15  -1   -1.34    1.85
  -1 -15  -1    0.13    1.12
   1 -15   1    0.21    1.50
  -1 -15   0   -0.12    1.54
   1 -15   0    1.22    1.73
   1 -15  -1    0.77    1.61
   1 -15  -1    3.06    2.20
   1 -15  -2   -4.68    2.46
   1 -15  -2    1.44    1.78
   1 -15  -3    4.23    2.57
   1 -15  -3    0.09    1.70
   1 -15  -4    4.18    2.50
   2   0   0    0.58    0.66
  -2   0   0    1.77    0.55
  -2   0   0    1.83    0.62
   2   0  -1 1472.34   10.24
   2   0  -1 1450.49   14.35
  -2   0   1 1466.61   10.76
   2   0   1 1450.65   13.88
   2   0   1 1472.41   12.76
   2   0  -2   59.00    3.04
   2   0   2   64.02    3.05
   2   0   2   63.32    2.92
   2   0  -2   56.22    2.05
   2   0  -2   57.41    2.93
   2   0   3  124.34    4.36
   2   0  -3  128.47    4.57
   2   0  -3  119.53    4.59
   2   0   3  127.20    4.48
   2   0  -4  234.79    6.58
   2   0   4  220.67    6.12
   2   0   4  242.32    6.20
   2   0   5   67.66    3.68
  -2   0   5   70.42    3.58
   2   0  -5   78.50    4.12
   2   0   5   73.16    3.61
   2   0   6  119.41    5.20
  -2   0   6  114.13    4.86
   2   0   6  123.35    4.88
   2   0  -6  119.83    5.41
   2   0  -7    5.55    1.61
  -2   0   7    5.38    1.47
   2   0   7    6.35    1.59
   2   0   7    4.44    1.27
  -2   0   8    2.69    1.25
   2   0   8    5.22    1.54
   2   0   8    4.67    1.28
   2   0  -8    2.88    1.39
   2   0   9  144.75    6.07
   2   0   9  148.17    6.92
  -2   0   9  141.25    6.51
   2   0  -9  152.63    7.07
  -2   0  10   -0.60    1.34
   2   0  10    0.74    1.41
   2   0 -10   -0.25    1.25
   2   0  10   -0.62    1.00
   2   0  11    6.34    1.99
  -2   0  11    7.66    2.13
   2   0 -11    3.49    1.64
   2   0 -11    5.25    0.84
   2   0  11    5.32    0.90
   2   0  11    5.35    1.55
   2   0  12    2.41    1.64
  -2   0  12    1.95    1.31
   2   0 -12    1.27    0.49
   2   0  12    2.57    0.64
   2   0  12    2.70    1.30
   2   0  13    0.28    0.34
   2   0  13   -1.17    1.76
   2   0 -13   -0.14    0.24
  -2   0  13   -0.98    1.45
   2   0  13    0.72    1.27
  -2   0  14  114.45    7.24
   2   0  14  111.64    6.63
   2   0  14  111.91    7.60
   2   0  15  100.42    6.55
   2   0  15  109.05    7.87
  -2   0  15  112.22    7.39
   2   0  16    3.59    1.96
  -2   0  16    7.86    2.60
   2   0  16    2.03    1.35
  -2   0  17   19.99    3.68
   2   0  17   23.97    4.13
   2   0  17   18.84    3.14
  -2   0  18    1.86    1.62
  -2   0  18    4.73    2.06
   2   0  18   -0.44    1.43
   2   0  18    3.58    1.74
   2   0  19    1.30    1.77
   2   0  19    1.38    1.14
  -2   0  19    3.10    2.31
   2   0  20    5.89    2.05
   2   0  20    7.02    2.95
  -2   0  20    7.07    2.82
   2   0  21    4.50    2.48
  -2   0  21    5.72    2.30
   2   0  21    7.33    2.18
  -2   0  22   26.67    5.11
   2   0  22   18.50    4.30
  -2   0  23    6.29    2.93
   2   0  23    3.10    2.07
   2   0  24   19.91    4.69
  -2   0  24   11.94    3.78
   2  -1  24   17.11    4.39
  -2   1  24   16.77    4.32
  -2   1  23    5.86    2.80
   2  -1  23    0.25    1.64
  -2   1  22    3.86    2.32
   2  -1  22    8.64    2.99
   2  -1  22    7.96    2.56
   2  -1  21   -0.79    1.73
   2  -1  21    0.08    1.07
  -2   1  20    2.72    1.80
   2  -1  20   -1.15    2.19
   2  -1  20    1.12    1.25
   2  -1  19    1.22    1.75
  -2   1  19    2.04    1.75
   2  -1  19    1.92    1.29
   2  -1  18    1.64    1.45
  -2   1  18    7.49    2.62
   2  -1  18    4.56    1.85
   2  -1  17   14.11    3.17
  -2   1  17   18.73    3.83
   2  -1  17   18.97    3.31
  -2   1  16    8.35    2.55
   2  -1  16    6.53    2.48
   2  -1  16   11.93    2.63
  -2   1  15    2.59    1.87
  -2   1  15    2.85    1.84
   2  -1  15    1.33    1.59
   2  -1  15    1.48    1.46
   2  -1  14   38.36    4.12
   2  -1  14   44.53    4.97
  -2   1  14   41.24    4.37
   2   1 -13   20.13    1.49
  -2   1  13   16.53    2.77
   2  -1  13   20.59    3.41
   2  -1  13   18.79    2.91
  -2   1  12  155.91    7.61
   2   1 -12  137.67    4.19
   2  -1  12  150.79    7.99
   2  -1  12  141.13    7.28
   2  -1  11   -1.29    1.39
  -2   1  11    0.27    1.33
   2   1 -11   -0.23    0.43
   2  -1  11   -0.54    1.03
   2  -1  10   65.52    4.55
  -2   1  10   56.26    4.14
   2   1 -10   60.50    2.93
   2  -1  10   62.77    4.72
  -2   1   9   89.10    5.00
   2  -1   9   85.65    4.94
   2   1  -9   78.31    3.38
   2  -1   9  103.89    6.05
  -2   1   8   77.24    4.40
   2   1  -8   62.67    4.52
   2  -1   8   63.65    4.19
   2   1  -8   60.28    2.90
   2  -1   8   48.96    3.72
   2  -1   7   57.28    3.80
   2   1  -7   61.59    2.94
   2   1  -7   59.87    4.16
  -2   1   7   56.88    3.54
   2  -1   7   56.47    3.72
  -2   1   6  161.44    5.40
   2   1  -6  165.79    4.80
   2  -1   6  153.06    5.88
   2   1  -6  176.09    6.55
   2  -1   6  160.63    5.75
  -2   1   5  112.05    4.14
   2  -1   5  100.80    4.24
   2   1  -5  109.04    4.87
   2  -1   5  100.33    4.56
   2  -1   4  120.08    4.30
  -2   1   4  124.68    3.93
   2  -1   4  125.38    4.88
   2   1  -4  124.95    4.89
  -2   1   3   34.17    1.89
   2  -1   3   34.52    2.50
   2   1  -3   34.33    2.45
   2  -1   3   34.74    2.15
   2  -1   2  177.74    5.36
   2  -1   2  180.76    4.18
   2   1  -2  181.68    4.99
   2   1  -1  207.40    5.60
   2  -1   1  237.34    5.97
   2   1  -1  228.78    5.15
   2  -1   1  238.14    4.22
   2  -1   1  238.62    5.64
   2  -1   0  462.95    8.12
   2   1   0  461.06    8.02
   2   1   0  471.71    6.76
   2  -1  -1  235.36    5.84
   2  -1  -1  239.56    5.48
  -2   1  -1  243.97    4.33
   2   1   1  225.72    6.00
   2   1   1  233.02    5.52
   2  -1  -2  176.92    5.17
   2   1   2  176.66    4.78
  -2   1  -2  178.52    4.17
   2   1   2  177.17    5.34
   2   1   3   31.58    2.45
   2   1   3   35.40    2.19
   2  -1  -3   33.64    2.34
   2  -1  -4  112.04    4.45
   2   1   4  120.38    4.83
   2   1   4  120.85    4.03
   2  -1  -4  124.43    4.92
   2   1   5  110.61    4.92
   2  -1  -5  100.94    4.48
   2  -1  -5  113.03    4.92
   2   1   5  111.91    4.03
   2   1   6  158.75    5.07
   2  -1  -6  172.72    5.97
  -2  -1   6  158.86    6.14
   2  -1  -6  156.34    6.21
   2   1   6  160.62    6.27
   2   1   7   59.47    3.29
   2   1   7   38.09    2.47
   2  -1  -7   54.17    3.58
   2   1   7   56.94    4.07
  -2  -1   7   55.03    3.91
   2  -1  -7   59.67    4.01
  -2  -1   8   61.18    4.32
   2   1   8   64.77    3.12
   2  -1  -8   62.82    3.85
   2   1   8   68.16    3.71
   2  -1  -8   66.63    4.46
   2   1   8   60.89    4.38
  -2  -1   9   97.08    5.53
   2   1   9   88.25    4.39
   2   1   9   94.83    5.71
   2  -1  -9   86.18    4.67
   2  -1  -9   92.37    5.51
   2   1   9   92.85    3.70
  -2  -1  10   59.71    4.63
   2   1  10   61.83    4.88
   2   1  10   61.95    3.89
   2   1  10   58.14    2.96
   2  -1 -10   56.77    3.95
   2  -1 -10   62.14    4.83
   2   1  11    1.65    1.53
   2  -1 -11    1.42    1.65
  -2  -1  11   -0.79    1.38
   2  -1 -11    0.41    0.90
   2   1  11    0.53    0.87
   2   1  11    0.09    0.47
  -2  -1  12  140.92    7.55
   2   1  12  147.20    8.11
   2   1  12  139.59    6.40
   2   1  12  144.46    4.46
   2  -1 -12  151.02    6.64
   2  -1 -12  149.89    8.02
   2   1  13   22.31    2.65
  -2  -1  13   23.36    3.77
   2   1  13   20.96    1.64
   2   1  13   25.79    3.73
   2  -1 -13   23.53    2.77
   2  -1 -13   21.07    3.36
  -2  -1  14   43.96    4.83
   2   1  14   42.89    3.88
   2   1  14   35.56    4.47
   2  -1 -14   42.06    3.71
  -2  -1  15    1.08    1.82
   2   1  15    3.21    1.82
   2  -1 -15    2.14    1.21
   2   1  15    1.76    1.05
   2   1  16    6.89    2.45
  -2  -1  16   11.05    2.75
   2  -1 -16   11.67    2.19
   2   1  16    8.22    2.06
   2   1  17   21.56    3.14
  -2  -1  17   16.21    3.31
   2   1  17   19.33    4.00
   2   1  18    6.64    2.59
  -2  -1  18    6.01    2.64
   2   1  18    7.34    2.06
  -2  -1  19    1.23    1.86
   2   1  19    2.05    1.45
   2   1  19   -0.26    1.55
  -2  -1  20    2.17    1.74
   2   1  20   -0.78    2.17
  -2  -1  20    2.02    1.65
   2   1  21    2.00    1.58
  -2  -1  21    0.20    1.84
   2   1  22    7.01    2.99
  -2  -1  22    5.09    2.46
  -2  -1  23    0.33    1.50
   2   1  23    1.79    1.78
  -2  -1  24   25.02    5.22
   2   1  24   13.28    3.96
  -2   2  24   25.93    5.17
   2  -2  24   26.36    5.31
   2  -2  24   25.60    4.62
  -2   2  23    0.72    1.83
   2  -2  23    2.86    2.07
   2  -2  23    0.07    1.38
   2  -2  22   18.87    4.25
   2  -2  22   12.10    3.11
  -2   2  22   14.39    3.89
  -2   2  21    1.60    1.63
   2  -2  21   -1.88    1.98
   2  -2  21    5.08    2.24
  -2   2  20    6.67    2.68
   2  -2  20    7.19    2.20
   2  -2  20   11.44    3.59
   2  -2  19    5.87    2.49
  -2   2  19    7.54    2.76
   2  -2  19    4.99    1.97
   2  -2  18   13.90    3.42
   2  -2  18    6.85    2.19
  -2   2  18   11.69    3.21
   2  -2  17    0.97    1.42
  -2   2  17    2.01    1.44
   2  -2  17    2.40    1.74
   2  -2  16   12.09    2.97
  -2   2  16   10.49    2.66
   2  -2  16   11.95    2.81
   2  -2  15   70.29    6.03
   2  -2  15   82.35    6.81
  -2   2  15   83.13    6.73
  -2   2  14  173.22    9.24
   2  -2  14  183.23    9.13
   2  -2  14  179.01    9.53
   2  -2  13   28.02    3.68
   2  -2  13   32.28    3.97
  -2   2  13   28.95    3.76
   2   2 -13   27.26    2.05
   2  -2  12   56.11    5.01
   2  -2  12   53.42    4.76
   2   2 -12   51.71    2.96
  -2   2  12   61.66    5.17
   2  -2  11   86.83    5.81
  -2   2  11   90.84    5.84
   2  -2  11   70.17    5.37
   2   2 -11   78.64    3.76
  -2   2  10   24.87    2.74
   2  -2  10   28.39    3.27
   2   2 -10   24.38    2.13
   2  -2  10   21.05    2.85
   2  -2   9  138.98    6.58
   2   2  -9  124.34    4.73
   2  -2   9  125.79    6.41
  -2   2   9  126.82    5.67
  -2   2   8   12.80    1.84
   2  -2   8   12.33    2.07
   2  -2   8   10.51    2.03
   2   2  -8   10.84    1.46
  -2   2   7   40.82    2.86
   2  -2   7   39.27    3.08
   2  -2   7   36.79    3.40
   2   2  -7   34.91    2.61
  -2   2   6   23.88    2.02
   2  -2   6   25.12    2.31
   2   2  -6   24.70    2.15
   2  -2   6   22.87    2.56
  -2   2   5   32.79    2.13
   2  -2   5   35.29    3.00
   2   2  -5   28.66    2.26
   2  -2   5   33.97    2.46
   2  -2   4  233.93    7.17
   2   2  -4  245.60    6.44
  -2   2   4  243.53    5.00
   2  -2   4  244.39    5.77
   2   2  -4  236.69    6.95
   2   2  -3   13.49    1.66
   2  -2   3   13.84    1.25
   2   2  -3   14.70    1.70
   2  -2   3   14.50    1.87
  -2   2   3   14.05    1.05
  -2   2   2  384.49    4.09
   2  -2   2  400.00    8.58
   2  -2   2  396.77    8.50
   2  -2   2  360.54    5.16
   2   2  -2  377.70    7.93
   2   2  -2  376.76    7.38
   2  -2   1  197.61    5.84
   2  -2   1  207.73    2.97
   2   2  -1  194.60    5.80
   2  -2   1  165.85    5.49
   2   2  -1  203.63    4.90
   2  -2   0 1207.00   13.92
   2   2   0 1250.81   10.69
   2  -2   0 1254.19   14.82
   2   2   0 1248.38   14.45
  -2  -2   0 1252.21   10.72
  -2   2  -1  199.90    3.21
   2   2   1  186.76    4.99
  -2   2  -1  172.45    2.67
   2   2   1  194.39    3.59
   2   2   1  192.12    5.75
   2  -2  -1  194.49    5.49
   2  -2  -1  189.30    5.87
  -2   2  -2  399.88    5.69
   2   2   2  380.91    8.11
   2   2   2  384.70    6.80
   2   2   2  387.21    4.18
   2  -2  -2  380.26    7.62
   2  -2  -2  397.37    8.69
   2   2   3   15.15    1.93
   2  -2  -3   14.92    1.62
   2  -2  -3   14.35    1.86
   2   2   3   15.68    1.77
   2   2   3   12.68    1.30
   2  -2  -4  242.28    6.39
   2   2   4  257.93    5.40
   2   2   4  244.08    6.53
   2  -2  -4  244.20    7.33
   2   2   4  239.07    7.28
   2   2   5   34.04    2.96
   2  -2  -5   30.48    2.45
   2  -2  -5   34.43    3.00
   2   2   5   33.10    2.02
   2   2   5   34.54    2.51
   2   2   6   27.80    2.84
   2   2   6   23.50    2.14
   2  -2  -6   24.37    2.58
   2  -2  -6   25.94    2.66
   2   2   6   24.20    1.84
   2   2   7   39.03    3.55
  -2  -2   7   37.94    3.49
   2  -2  -7   40.17    3.48
   2  -2  -7   37.09    3.21
   2   2   7   37.64    2.64
   2   2   7   35.42    2.28
   2  -2  -8   11.02    2.16
  -2  -2   8   12.44    2.32
   2   2   8   11.76    1.54
   2   2   8   12.43    1.51
   2  -2  -8   13.08    2.07
   2   2   8   12.34    2.33
  -2  -2   9  125.73    6.70
   2   2   9  125.88    4.76
   2  -2  -9  122.50    6.10
   2   2   9  131.00    4.89
   2  -2  -9  124.50    6.37
   2   2   9  130.90    6.89
   2  -2 -10   24.44    3.06
   2  -2 -10   25.55    2.96
   2   2  10   25.34    2.30
  -2  -2  10   26.33    3.41
   2   2  10   26.27    2.19
   2   2  10   31.54    3.64
  -2  -2  11   73.58    5.53
   2   2  11   80.76    4.29
   2   2  11   80.26    5.96
   2  -2 -11   87.41    5.38
   2  -2 -11   92.11    5.91
   2   2  11   80.71    3.84
   2  -2 -12   54.75    4.42
   2   2  12   54.13    3.70
   2   2  12   58.44    5.38
   2   2  12   56.50    3.17
  -2  -2  12   55.10    5.07
   2  -2 -12   57.68    5.05
   2   2  13   27.35    2.14
  -2  -2  13   22.57    3.59
   2  -2 -13   28.33    3.75
   2  -2 -13   27.72    3.49
   2   2  13   23.93    3.66
   2   2  13   23.66    2.59
  -2  -2  14  175.38    9.38
   2   2  14  175.55    9.69
   2  -2 -14  174.28    8.15
   2   2  14  178.82    7.28
   2  -2 -14  178.01    9.30
  -2  -2  15   67.05    6.18
   2   2  15   74.35    4.94
   2   2  15   85.71    7.13
   2  -2 -15   87.72    5.88
   2   2  16   12.28    3.21
   2  -2 -16   11.78    2.30
  -2  -2  16    9.13    2.64
   2   2  16   11.21    2.19
   2   2  17    1.13    1.33
  -2  -2  17    0.85    1.89
   2  -2 -17    2.16    1.35
   2   2  17    2.65    1.11
   2  -2 -18   10.83    2.41
   2   2  18   11.33    3.05
  -2  -2  18    9.17    2.91
  -2  -2  19    4.70    2.18
   2   2  19    7.79    2.98
   2   2  20    6.62    2.56
  -2  -2  20    7.80    2.81
  -2  -2  21    5.57    2.55
   2   2  21    0.73    2.05
   2   2  22   18.36    4.31
  -2  -2  22   21.01    4.83
  -2  -2  23    4.82    2.67
   2   2  23    3.28    1.91
   2  -3  25   25.13    4.93
  -2   3  24    5.84    2.74
   2  -3  24    6.18    2.73
   2  -3  24    3.84    1.92
  -2   3  23   -2.32    1.91
   2  -3  23    0.25    1.28
   2  -3  22   -1.73    1.84
   2  -3  22    1.36    1.39
   2  -3  21    3.85    2.57
  -2   3  21    4.43    2.19
   2  -3  21    6.57    2.43
   2  -3  20   16.47    3.95
  -2   3  20   12.12    3.40
   2  -3  20   11.04    2.92
  -2   3  19   12.28    3.30
   2  -3  19   10.68    3.03
   2  -3  19    4.99    2.46
   2  -3  18   16.93    3.71
  -2   3  18   13.37    3.23
   2  -3  18   18.19    3.64
   2  -3  17   -0.36    1.54
   2  -3  17    1.93    1.64
  -2   3  17    1.53    1.45
   2  -3  16    9.01    2.37
  -2   3  16   11.23    2.82
   2  -3  16    9.76    2.67
   2  -3  15   14.42    3.17
  -2   3  15   22.02    3.64
   2  -3  15   20.68    3.47
   2  -3  14    6.28    2.46
  -2   3  14    6.16    2.06
   2  -3  14    7.06    2.26
  -2   3  13   17.46    2.98
   2  -3  13   15.80    2.98
   2   3 -13   14.98    1.84
  -2   3  12    5.41    1.86
   2  -3  12    3.65    1.47
   2  -3  12    1.57    1.54
   2   3 -12    2.00    0.93
  -2   3  11   66.94    5.03
   2  -3  11   66.39    5.11
   2   3 -11   60.03    3.68
   2  -3  11   60.92    5.09
   2   3 -10   36.35    2.93
  -2   3  10   40.47    3.71
   2  -3  10   35.09    3.85
   2  -3  10   38.16    3.70
   2  -3   9  127.94    6.32
   2  -3   9  112.79    6.43
  -2   3   9  115.20    5.84
   2   3  -9  112.83    5.15
   2  -3   8    6.86    1.78
  -2   3   8    6.75    1.53
   2  -3   8    8.94    1.84
   2   3  -8    7.75    1.47
   2  -3   8    7.69    1.80
   2  -3   7   13.97    1.92
   2  -3   7   12.40    1.95
  -2   3   7   14.64    1.92
   2  -3   7   14.86    2.37
   2   3  -7   12.97    1.90
   2  -3   6    6.25    1.42
   2   3  -6    6.07    0.86
   2  -3   6    8.61    1.50
   2   3  -6    7.51    1.42
  -2   3   6    6.81    1.31
   2  -3   6    8.13    1.82
   2  -3   5   85.94    3.96
   2  -3   5   87.10    3.77
   2  -3   5   82.22    4.76
   2   3  -5   91.50    4.52
   2   3  -5   85.86    2.78
  -2   3   5   90.27    3.75
  -2  -3  -5   76.76    2.87
   2  -3   4   53.50    2.84
   2  -3   4   53.31    3.76
   2  -3   4   52.49    2.64
   2   3  -4   53.14    3.55
  -2   3   4   52.79    2.56
   2  -3   3  149.29    4.14
   2  -3   3  153.05    6.02
   2  -3   3  151.96    5.99
   2  -3   3  146.48    3.80
   2   3  -3  155.44    5.82
  -2   3   3  154.90    3.68
  -2   3   2  126.45    2.59
   2  -3   2  121.51    2.76
   2  -3   2  126.67    5.21
   2   3  -2  128.24    5.28
   2  -3   2  120.49    5.31
   2   3  -1  256.17    7.49
   2  -3   1  260.79    7.18
   2  -3   1  265.17    7.05
  -2  -3  -1  259.27    4.33
   2  -3   1  251.39    7.66
  -2  -3   0    3.94    0.70
   2  -3   0    2.28    1.02
   2   3   0    2.84    1.27
   2  -3   0    2.81    1.06
   2  -3   0    3.73    1.43
   2  -3  -1  264.51    6.78
   2  -3  -1  263.54    7.49
   2   3   1  248.61    7.45
  -2   3  -2  124.93    3.21
   2  -3  -2  126.98    4.60
   2   3   2  129.11    5.38
   2  -3  -2  125.41    5.51
   2   3   2  126.53    5.53
   2  -3  -3  161.64    3.14
   2   3   3  170.08    4.35
   2   3   3  146.77    5.70
   2  -3  -3  148.06    4.95
  -2  -3   3  159.49    3.14
   2  -3  -3  147.62    6.10
   2   3   3  148.64    6.01
   2   3   4   54.24    2.41
   2  -3  -4   54.02    2.27
   2   3   4   45.67    3.55
   2  -3  -4   55.97    3.11
   2   3   4   56.93    3.58
   2  -3  -4   52.65    3.81
   2  -3  -5   86.99    3.97
   2   3   5   89.43    4.99
   2  -3  -5   93.34    5.22
   2   3   5   83.93    4.34
   2   3   5   85.77    3.00
   2  -3  -6    5.41    1.59
   2   3   6    7.26    1.83
   2   3   6    8.51    1.02
   2  -3  -6    7.08    1.27
   2   3   6    6.70    1.47
   2  -3  -7   16.09    2.50
   2  -3  -7   12.71    2.08
   2   3   7   13.28    2.22
   2   3   7   13.81    1.29
   2   3   7   14.52    0.97
   2   3   7   14.78    2.01
   2  -3  -8    7.99    1.96
  -2  -3   8    8.71    2.20
   2   3   8    7.36    0.85
   2  -3  -8    8.19    1.72
   2   3   8    8.52    1.09
   2   3   8    7.11    1.46
   2   3   8    8.47    2.03
  -2  -3   9  127.68    7.01
   2   3   9  121.93    5.26
   2   3   9  115.69    6.71
   2  -3  -9  109.14    6.23
   2   3   9  115.34    4.02
   2  -3  -9  126.70    6.41
  -2  -3  10   33.74    3.96
   2   3  10   37.94    4.05
   2   3  10   38.40    3.03
   2   3  10   35.03    2.40
  -2   3 -10   33.87    1.92
   2  -3 -10   43.17    4.10
   2  -3 -10   40.72    3.85
  -2  -3  11   64.00    5.35
   2  -3 -11   67.28    5.19
   2   3  11   59.96    3.70
   2   3  11   68.55    3.50
  -2   3 -11   62.59    2.45
   2  -3 -11   68.96    5.17
   2   3  11   63.69    5.39
   2  -3 -12    3.92    1.64
  -2  -3  12    4.63    2.00
   2   3  12    2.47    1.83
   2  -3 -12    2.87    1.49
   2   3  12    2.60    0.97
   2   3  12    3.52    0.93
   2  -3 -13   18.17    3.08
  -2  -3  13   19.78    3.39
   2   3  13   16.01    1.93
   2   3  13   16.02    3.23
   2  -3 -13   16.51    2.78
   2   3  13   20.48    2.20
   2   3  14    8.66    2.60
  -2  -3  14   -0.57    2.11
   2   3  14    7.92    1.47
   2  -3 -14    7.49    2.11
   2  -3 -14    5.16    2.00
   2   3  15   20.54    3.79
   2  -3 -15   18.38    3.16
   2   3  15   21.06    2.43
  -2  -3  15   13.52    3.20
   2  -3 -15   20.43    3.52
  -2  -3  16   10.25    2.59
   2  -3 -16   13.21    2.64
   2   3  16    6.43    2.37
  -2  -3  17    0.87    1.61
   2  -3 -17    0.23    1.30
   2  -3 -18   11.65    2.53
  -2  -3  18   18.50    3.92
   2   3  18   15.92    3.41
   2   3  19   10.17    3.03
  -2  -3  19    9.75    2.89
  -2  -3  20   13.37    3.56
   2   3  20   15.86    3.74
  -2  -3  21    7.32    3.31
   2   3  21    4.28    2.48
  -2  -3  22    6.88    2.99
   2   3  22    1.98    1.72
  -2  -3  23    0.53    1.83
   2   3  23   -0.89    2.48
  -2  -3  23    4.83    2.53
  -2   4  24    7.04    2.84
   2  -4  24    6.69    2.90
  -2   4  23   13.78    3.72
   2  -4  23   10.80    3.44
   2  -4  23    9.77    3.29
   2  -4  22   18.97    4.33
  -2   4  22   18.07    4.08
   2  -4  22   16.92    3.95
  -2   4  21    3.79    2.28
   2  -4  21    3.75    2.34
   2  -4  21    4.57    2.34
   2  -4  20    1.29    1.83
  -2   4  20    2.44    1.82
   2  -4  20    1.56    1.43
   2  -4  19    7.45    2.78
  -2   4  19    4.33    2.25
   2  -4  19    4.18    2.04
   2  -4  18   17.63    3.77
  -2   4  18   20.15    3.80
   2  -4  18   16.04    3.43
   2  -4  17   17.35    3.50
  -2   4  17   15.59    3.25
   2  -4  17   20.89    3.82
   2  -4  16    1.05    1.63
   2  -4  16   -1.66    1.89
  -2   4  16    0.18    1.32
   2  -4  15   50.33    5.45
   2  -4  15   35.75    4.99
  -2   4  15   41.21    4.75
   2  -4  14   80.23    6.58
  -2   4  14   70.50    6.05
   2  -4  13    1.50    1.58
   2   4 -13    0.76    0.80
  -2   4  13    0.95    1.42
   2  -4  12    3.70    1.58
  -2   4  12    4.74    1.84
   2  -4  12    4.91    1.92
   2   4 -12    3.27    1.22
   2   4 -11   44.12    3.59
   2  -4  11   49.63    4.54
   2  -4  11   39.33    4.50
  -2   4  11   33.29    3.65
   2  -4  11   46.17    4.39
   2  -4  10   98.41    6.04
   2   4 -10  100.85    5.43
   2  -4  10   96.42    6.37
   2  -4  10   93.83    5.83
  -2   4  10   86.07    5.45
  -2   4   9    3.91    1.28
   2   4  -9    2.09    0.96
   2  -4   9    3.73    1.33
   2  -4   9    3.08    1.68
   2  -4   8   37.37    3.36
  -2   4   8   43.77    3.45
   2   4  -8   38.25    3.40
   2  -4   8   35.77    3.74
   2   4  -7   45.84    3.73
   2  -4   7   41.86    3.99
  -2   4   7   43.39    3.19
   2  -4   7   38.66    3.23
  -2   4   6   16.32    1.87
  -2  -4  -6   14.11    1.14
   2  -4   6   17.24    2.11
   2   4  -6   12.07    2.08
   2  -4   6   12.38    2.09
  -2   4   5   15.26    1.67
   2   4  -5   14.81    2.26
  -2  -4  -5   13.83    1.14
   2  -4   5   14.09    1.83
   2  -4   5   13.57    2.17
   2  -4   4   56.32    3.02
  -2  -4  -4   55.25    2.43
   2  -4   4   62.48    4.25
   2   4  -4   58.11    4.19
  -2   4   4   62.16    2.84
   2  -4   4   59.56    4.25
   2  -4   3   35.60    2.19
  -2   4   3   42.31    2.05
   2  -4   3   43.36    3.60
   2  -4   3   39.14    3.33
   2   4  -3   35.31    3.31
   2  -4   2  102.87    3.17
   2  -4   2   97.64    4.96
   2   4  -2  101.61    5.38
   2  -4   2   97.95    4.59
  -2   4   2   94.29    2.49
   2  -4   2  101.84    5.45
  -2  -4  -2   98.52    2.53
   2   4  -1  209.03    7.57
   2  -4   1  198.85    3.64
   2  -4   1  217.04    7.86
   2  -4   1  208.07    6.87
   2  -4   1  214.36    7.00
  -2  -4  -1  203.88    4.43
   2  -4   0   26.42    2.48
   2   4   0   24.44    2.90
   2  -4   0   31.07    3.15
   2  -4   0   29.33    2.82
   2   4   1  202.95    7.55
   2  -4  -1  198.02    6.27
   2  -4  -1  198.82    7.27
   2   4   2  107.39    5.46
   2  -4  -2   99.72    5.34
   2  -4  -2  102.69    4.42
   2  -4  -3   42.08    1.66
   2   4   3   41.45    3.51
   2   4   3   39.43    3.43
  -2  -4   3   41.34    2.28
   2  -4  -3   40.59    2.72
   2  -4  -3   41.38    3.68
   2  -4  -4   55.64    2.32
   2   4   4   55.39    4.12
   2   4   4   62.14    4.23
   2  -4  -4   63.17    4.59
  -2  -4   4   61.71    2.63
   2  -4  -4   57.26    3.21
   2  -4  -5   12.87    1.62
   2   4   5   14.48    2.41
   2   4   5   13.96    2.22
   2  -4  -5   15.66    2.63
   2  -4  -6   15.04    1.73
   2   4   6   15.24    1.16
   2   4   6   12.42    2.14
   2   4   6   14.83    2.21
   2  -4  -6   17.24    2.77
   2   4   7   47.08    4.20
   2   4   7   39.29    1.85
   2   4   7   44.01    3.54
   2  -4  -7   47.76    4.34
   2   4   8   36.53    1.83
   2   4   8   38.31    3.88
   2  -4  -8   36.66    3.46
   2  -4  -8   40.16    4.12
   2   4   8   33.19    3.07
   2   4   9    3.50    0.67
   2  -4  -9    3.84    1.66
   2  -4  -9    2.80    1.43
  -2  -4   9    2.61    1.69
   2   4   9    5.64    1.47
   2   4   9    4.01    1.82
  -2  -4  10   96.27    6.58
   2   4  10   97.18    3.32
  -2   4 -10   87.00    2.88
   2   4  10   98.27    5.26
   2   4  10  100.19    6.59
   2  -4 -10  103.17    6.74
   2  -4 -10  104.76    6.15
  -2  -4  11   41.98    4.68
   2   4  11   47.23    2.50
   2   4  11   45.09    3.63
   2  -4 -11   44.95    4.35
   2  -4 -11   42.87    4.50
   2   4  11   42.36    4.58
   2  -4 -12    5.44    1.82
   2   4  12    3.56    0.81
  -2  -4  12    7.83    2.50
   2   4  12    4.28    1.22
   2  -4 -12    2.85    1.75
   2   4  12    2.84    1.40
   2  -4 -13    3.68    1.82
   2   4  13    1.93    1.99
   2   4  13    0.82    0.66
  -2  -4  13   -1.41    2.24
   2  -4 -13    0.06    1.40
  -2  -4  14   84.10    6.96
   2  -4 -14   87.03    6.53
   2   4  14   77.90    6.74
   2  -4 -14   81.04    6.47
   2  -4 -15   41.41    4.67
  -2  -4  15   47.02    5.46
   2   4  15   39.79    5.05
   2  -4 -15   44.01    4.82
   2  -4 -16    0.30    1.57
  -2  -4  16    2.18    1.76
   2   4  16    0.04    1.47
   2  -4 -16    0.89    1.86
  -2  -4  17   22.96    4.12
   2   4  17   14.51    3.53
   2  -4 -17   14.79    3.08
   2  -4 -17   17.44    3.26
   2   4  18   21.31    4.24
  -2  -4  18   19.06    3.84
   2  -4 -18   14.54    3.23
   2   4  19   10.32    3.10
  -2  -4  19    3.86    1.93
   2  -4 -19    6.17    2.37
   2   4  20    2.39    2.34
  -2  -4  20    1.97    1.85
  -2  -4  21    5.54    3.14
   2   4  21    0.57    1.53
  -2  -4  22   21.58    4.79
   2   4  22   18.03    4.31
   2   4  23   10.14    3.29
  -2  -4  23   13.63    3.92
   2  -5  23   -1.74    1.93
  -2   5  23    1.85    1.82
   2  -5  23    1.17    1.97
   2  -5  22    3.70    2.03
  -2   5  22    6.74    2.78
   2  -5  22    0.55    1.57
   2  -5  21    8.79    3.04
   2  -5  21    7.67    2.84
  -2   5  21   12.73    3.16
  -2   5  20   12.87    3.26
   2  -5  20    9.92    3.32
   2  -5  20    9.53    3.06
  -2   5  19    2.19    2.12
   2  -5  19    0.87    1.19
   2  -5  19    1.32    1.49
  -2   5  18    0.67    1.19
   2  -5  18   -0.84    1.45
   2  -5  18    1.45    1.85
   2  -5  17    0.44    1.68
  -2   5  17   -0.94    1.76
   2  -5  16    8.31    2.56
  -2   5  16    6.66    2.24
   2  -5  16    8.21    2.53
   2  -5  15    6.21    2.54
   2  -5  15   10.53    2.68
  -2   5  15   11.08    2.70
   2  -5  14   42.96    4.92
   2  -5  14   49.94    5.35
  -2   5  14   47.24    4.93
   2  -5  14   42.59    5.48
   2  -5  13    5.11    2.23
   2   5 -13    2.90    1.22
   2  -5  13    5.16    1.77
  -2   5  13    3.43    1.64
   2  -5  13    4.82    1.83
   2  -5  12   36.57    4.75
   2  -5  12   33.03    4.00
   2   5 -12   28.71    3.23
  -2   5  12   34.06    3.87
   2  -5  11   -0.35    1.69
  -2   5  11   -0.15    1.20
   2   5 -11    0.45    1.09
   2  -5  11    0.22    1.21
   2  -5  10    7.18    2.34
   2  -5  10    8.24    2.00
   2   5 -10    7.92    1.96
  -2   5  10    7.00    1.95
   2  -5   9    0.54    1.28
  -2   5   9    1.10    0.78
   2   5  -9    1.27    1.09
   2  -5   9    3.88    2.18
   2   5  -8    4.36    1.51
  -2   5   8    6.63    1.55
   2  -5   8    5.87    1.64
   2  -5   8    9.09    2.24
   2  -5   7   80.66    4.74
   2  -5   7   75.91    5.51
   2   5  -7   75.30    5.17
  -2   5   7   85.66    4.52
   2  -5   6   76.00    4.33
  -2   5   6   92.56    4.37
  -2  -5  -6   81.11    2.17
   2  -5   6   89.97    5.68
   2   5  -6   89.52    5.59
   2  -5   5   13.66    1.85
   2   5  -5   12.89    2.48
  -2  -5  -5   12.53    1.03
   2  -5   5   12.42    2.34
  -2   5   5   11.91    1.52
   2  -5   5   14.41    2.41
   2  -5   4  156.37    5.33
  -2   5   4  174.61    5.00
  -2  -5  -4  157.43    4.08
   2  -5   4  169.54    6.07
   2  -5   4  175.24    7.73
   2   5  -4  170.48    7.62
   2  -5   4  165.77    7.28
   2  -5   3   28.97    2.12
   2  -5   3   30.80    3.18
   2   5  -3   25.69    3.15
  -2   5   3   28.63    1.86
   2  -5   3   31.89    2.80
   2  -5   3   26.32    3.19
   2  -5   2  249.44    5.46
   2  -5   2  255.74    8.41
   2   5  -2  260.70    9.40
   2  -5   2  258.77    9.38
   2  -5   2  259.56    8.10
   2  -5   1  440.57    6.49
   2  -5   1  459.96   12.63
   2   5  -1  462.96   12.43
   2  -5   1  456.71   10.88
   2  -5   1  469.36   11.30
   2  -5   0   57.91    4.59
   2  -5   0   58.30    1.92
   2  -5   0   55.58    4.18
   2  -5   0   62.04    3.88
   2   5   0   55.21    4.53
   2  -5  -1  454.61   10.08
   2  -5  -1  471.51    5.66
   2   5   1  482.32   12.69
   2  -5  -1  470.55   12.21
   2  -5  -2  266.57    4.79
   2  -5  -2  253.26    7.27
   2   5   2  253.57    9.31
   2  -5  -2  271.28    9.55
   2   5   3   27.81    3.20
   2   5   3   35.21    3.62
   2  -5  -3   25.97    3.29
  -2  -5   3   29.17    2.33
   2  -5  -3   31.15    2.53
   2   5   4  174.23    7.71
   2  -5  -4  168.53    5.62
   2   5   4  162.68    7.42
   2  -5  -4  176.97    8.14
  -2  -5   4  168.24    5.23
   2   5   5   11.84    2.28
   2  -5  -5   12.13    1.59
   2   5   5   10.93    2.21
  -2  -5   5   12.23    1.45
   2  -5  -5   11.39    2.64
   2  -5  -6   93.84    4.20
   2   5   6   85.81    5.44
   2   5   6   91.58    5.85
   2  -5  -6   94.89    6.27
   2  -5  -7   79.58    3.86
   2   5   7   75.67    5.52
   2  -5  -7   82.67    6.10
   2   5   7   81.27    5.32
   2  -5  -8    4.91    1.94
   2   5   8    5.87    1.82
   2   5   8    4.70    1.56
   2   5   9    0.79    0.97
   2  -5  -9    2.59    1.62
   2   5   9    0.91    1.25
  -2  -5   9   -0.24    1.57
   2  -5  -9   -0.04    1.50
   2  -5 -10    4.82    2.10
   2  -5 -10    7.89    1.84
   2   5  10    4.75    1.95
   2   5  10    6.12    1.76
  -2  -5  10    7.65    2.26
   2   5  11    1.65    1.46
   2  -5 -11    1.52    1.33
  -2  -5  11   -2.35    2.11
   2   5  11   -0.88    1.34
   2  -5 -11    0.73    1.44
   2   5  12   32.37    4.28
   2  -5 -12   33.44    4.31
  -2  -5  12   36.88    4.61
   2   5  12   37.58    3.61
   2  -5 -12   39.56    4.23
   2  -5 -13    4.56    1.84
  -2  -5  13    9.93    2.78
   2   5  13    6.75    1.61
   2   5  13    5.05    2.03
   2  -5 -13    3.82    1.93
  -2  -5  14   49.29    5.56
   2  -5 -14   47.29    4.85
   2  -5 -14   46.29    5.25
   2   5  14   44.48    5.23
   2   5  15    7.93    2.31
  -2  -5  15   12.42    3.14
   2  -5 -15    6.46    1.92
   2  -5 -15    4.21    1.96
   2   5  16    3.59    2.11
   2  -5 -16    6.76    2.26
  -2  -5  16    7.61    2.66
   2  -5 -16    7.89    2.18
   2  -5 -17    1.43    1.17
   2   5  17   -0.02    1.39
  -2  -5  17    2.85    2.27
   2  -5 -17    4.27    1.96
   2  -5 -18   -1.17    1.79
  -2  -5  18    2.98    2.04
   2   5  18   -0.08    1.80
  -2  -5  19    3.74    2.26
   2  -5 -19   -2.46    1.70
   2   5  19    1.16    2.25
  -2  -5  20    5.35    2.54
   2   5  20    6.97    2.81
   2  -5 -20    7.60    2.63
   2   5  21    8.16    3.20
  -2  -5  21    8.47    3.23
  -2  -5  22   10.56    3.35
   2   5  22    4.73    2.44
   2  -6  23    1.84    1.71
  -2   6  23   -3.28    2.24
  -2   6  22   -0.39    1.09
   2  -6  22   -3.04    2.18
   2  -6  22    0.83    1.58
  -2   6  21    8.35    3.19
   2  -6  21    4.55    2.28
   2  -6  21    6.32    2.61
  -2   6  20   -0.07    0.99
   2  -6  20    0.20    1.93
   2  -6  20   -1.50    1.78
  -2   6  19   18.68    3.94
   2  -6  19   10.06    3.14
   2  -6  19   10.08    2.96
  -2   6  18    1.72    1.76
   2  -6  18    2.73    1.85
   2  -6  18    2.59    2.04
  -2   6  17   -0.30    1.11
   2  -6  17    3.13    2.26
   2  -6  17    2.83    2.07
   2  -6  16   22.83    4.02
   2  -6  16   18.64    3.61
  -2   6  16   21.48    3.68
   2  -6  16   22.38    4.46
   2  -6  15   25.99    4.07
   2  -6  15   20.33    3.70
  -2   6  15   21.85    3.81
   2  -6  15   20.01    3.87
   2  -6  14    0.66    1.54
   2  -6  14    3.66    1.97
  -2   6  14    2.37    1.57
   2  -6  13   52.96    5.22
   2  -6  13   52.67    5.77
   2   6 -13   48.74    4.43
  -2   6  13   54.76    5.18
   2  -6  12   49.75    4.95
   2  -6  12   43.70    5.19
  -2   6  12   52.30    4.88
   2   6 -12   46.33    4.42
   2  -6  11   10.95    2.41
  -2   6  11   10.39    2.25
   2  -6  11    8.15    2.82
   2   6 -11   11.00    2.42
   2   6 -10   12.61    2.56
   2  -6  10   12.35    2.44
  -2   6  10   13.29    2.38
   2  -6  10    9.09    2.42
  -2   6   9    8.66    1.80
   2   6  -9    6.10    1.78
   2  -6   9    8.10    2.49
   2  -6   9    6.99    1.79
   2  -6   8    6.21    1.65
  -2   6   8    6.71    1.55
   2  -6   8    6.56    2.18
   2   6  -8    8.36    2.19
  -2   6   7   25.09    2.54
   2   6  -7   22.27    3.30
   2  -6   7   25.09    2.85
   2  -6   7   20.22    3.03
   2  -6   6   14.86    2.10
  -2   6   6   13.53    1.80
   2   6  -6   15.88    2.72
   2  -6   6   13.25    2.37
   2  -6   5   23.88    2.45
  -2   6   5   24.80    2.23
  -2  -6  -5   24.09    1.39
   2  -6   5   24.03    3.24
   2  -6   5   25.30    3.24
   2   6  -5   23.51    3.32
   2  -6   5   30.21    2.79
   2  -6   4   49.66    3.20
   2   6  -4   54.22    4.76
  -2   6   4   46.79    2.82
   2  -6   4   50.00    4.28
   2  -6   4   49.42    4.66
   2  -6   4   49.63    3.63
   2  -6   3    9.73    2.24
   2  -6   3   11.11    1.50
   2  -6   3   12.14    2.12
   2  -6   3   14.52    2.16
   2   6  -3   14.11    2.70
   2  -6   2   82.31    3.50
   2  -6   2   84.77    5.91
   2  -6   2   87.29    5.23
   2   6  -2   73.80    5.68
   2  -6   2   76.11    4.92
   2  -6   1    0.04    1.37
   2  -6   1    0.68    1.24
   2  -6   1   -0.55    0.55
   2   6  -1    0.04    1.42
   2  -6   1    0.17    0.97
   2  -6   1    0.37    0.35
   2  -6   0   99.55    5.23
   2  -6   0   96.58    3.10
   2   6   0   95.14    6.29
   2  -6   0   91.92    6.20
   2  -6   0   93.65    5.74
   2   6   1   -0.15    1.32
   2  -6  -1    0.20    0.88
   2  -6  -1   -0.01    0.32
   2  -6  -1   -0.96    1.55
   2  -6  -2   92.91    4.71
   2   6   2   90.69    6.06
   2  -6  -2   82.62    5.71
   2  -6  -3   10.57    1.63
   2  -6  -3   13.52    2.58
   2   6   3   10.61    2.41
  -2  -6   3   15.18    1.94
   2   6   4   42.20    4.19
   2   6   4   47.65    4.39
   2  -6  -4   50.07    3.26
   2  -6  -4   51.84    4.88
  -2  -6   4   50.75    3.38
   2  -6  -5   22.42    3.35
   2   6   5   21.43    2.98
   2   6   5   25.24    3.39
   2  -6  -5   26.04    2.30
  -2  -6   5   27.78    2.48
   2   6   6   18.47    2.93
   2  -6  -6   12.78    1.66
   2  -6  -6   12.34    2.66
   2   6   6   14.63    2.62
   2  -6  -7   22.99    2.13
   2   6   7   24.49    3.48
   2   6   7   20.05    2.96
   2  -6  -7   19.36    3.33
   2   6   8    8.48    2.11
   2  -6  -8    8.67    2.61
   2   6   8    6.55    2.05
   2  -6  -9    6.56    1.62
   2   6   9    5.88    1.62
   2  -6  -9   10.74    2.72
   2   6   9    9.92    2.28
   2  -6 -10    6.23    2.23
   2  -6 -10   15.31    2.75
   2   6  10   15.06    2.94
   2   6  10   11.89    2.33
  -2  -6  10   16.39    3.25
   2  -6 -11   12.36    2.52
   2   6  11    6.42    1.61
  -2  -6  11   12.74    3.13
   2  -6 -11    6.98    2.29
   2   6  11    9.73    2.61
  -2  -6  12   47.57    5.30
   2   6  12   42.40    4.98
   2   6  12   40.14    4.13
   2  -6 -12   49.20    5.57
   2  -6 -12   47.43    4.67
  -2  -6  13   59.06    6.08
   2   6  13   45.43    5.32
   2   6  13   54.09    4.76
   2  -6 -13   52.40    4.93
   2  -6 -13   52.83    5.87
   2  -6 -14    1.71    1.30
   2  -6 -14    2.29    1.39
   2   6  14    1.06    1.37
  -2  -6  14    4.24    2.06
   2  -6 -15   25.96    3.86
   2   6  15   24.38    4.20
  -2  -6  15   22.07    4.11
   2  -6 -15   22.11    4.12
  -2  -6  16   24.77    4.41
   2  -6 -16   21.90    3.61
   2  -6 -16   24.94    4.35
   2   6  16   19.10    3.95
   2  -6 -17   -0.60    1.98
   2   6  17    0.38    1.70
  -2  -6  17    3.29    2.00
   2  -6 -17    0.07    1.09
  -2  -6  18    0.28    1.45
   2  -6 -18   -1.97    2.00
   2  -6 -18   -0.53    1.38
   2   6  18    3.06    2.36
   2   6  19    9.50    3.22
   2  -6 -19    5.46    2.29
  -2  -6  19   13.26    3.81
  -2  -6  20    1.54    1.97
   2   6  20   -1.64    1.76
   2  -6 -20    3.24    2.11
   2  -6 -21    5.25    2.49
   2   6  21    3.22    1.95
  -2  -6  21    6.30    2.75
   2   6  22    0.86    1.73
  -2  -6  22   -2.03    1.97
  -2   7  23   18.81    4.34
  -2   7  22   20.29    4.50
   2  -7  22   18.59    4.52
   2  -7  21    3.58    2.14
  -2  -7 -21    0.95    1.80
   2  -7  21    0.38    1.90
  -2   7  20    8.51    2.87
   2  -7  20    4.23    2.24
   2  -7  20    8.17    3.00
  -2   7  19    4.58    1.96
   2  -7  19    3.42    1.71
   2  -7  19    6.06    2.49
   2  -7  18    0.01    1.62
   2  -7  18   -0.29    1.52
  -2   7  17   11.69    2.93
   2  -7  17   14.34    3.21
   2  -7  17   12.42    3.25
   2  -7  17   15.23    3.94
   2  -7  16   12.05    2.94
  -2   7  16   11.14    2.77
   2  -7  16   13.64    3.20
   2  -7  16   14.09    3.87
   2  -7  15   12.40    3.36
   2  -7  15    8.14    2.52
  -2   7  15    5.74    2.06
  -2   7  14   16.27    3.20
   2  -7  14   12.22    2.79
   2  -7  14   14.70    3.33
  -2   7  13   10.55    2.41
   2  -7  13    8.66    2.48
   2   7 -13   10.10    2.36
   2  -7  13    7.94    2.44
   2   7 -12    1.01    1.21
   2  -7  12    0.26    1.28
  -2   7  12    1.27    1.29
   2  -7  12    0.77    1.48
  -2   7  11   24.46    3.33
   2  -7  11   26.55    3.57
   2   7 -11   22.82    3.43
   2  -7  11   22.53    4.01
   2  -7  10    4.21    1.68
   2   7 -10    4.51    2.00
  -2   7  10    3.57    1.43
   2  -7  10    7.75    2.40
   2   7  -9   11.58    2.51
   2  -7   9   14.14    2.66
  -2   7   9   10.09    2.00
   2  -7   9   13.71    3.18
  -2   7   8   22.46    2.71
   2   7  -8   27.42    3.82
   2  -7   8   27.22    3.19
   2  -7   8   20.83    3.55
  -2   7   7    1.60    0.86
   2  -7   7    2.46    1.07
   2   7  -7    2.36    1.30
   2  -7   7    3.58    1.66
   2   7  -6   -0.44    1.52
  -2   7   6    0.39    0.59
   2  -7   6    0.70    1.02
   2  -7   6    2.72    1.62
   2  -7   6    1.71    1.06
   2  -7   6   -0.77    1.22
   2  -7   5   36.89    3.15
  -2   7   5   26.69    2.50
   2  -7   5   34.52    4.06
   2  -7   5   38.63    4.02
   2   7  -5   34.00    4.17
   2  -7   5   33.67    3.15
   2  -7   4    1.69    0.97
   2  -7   4    1.24    1.45
   2  -7   4    1.45    1.54
   2   7  -4    2.01    1.71
   2  -7   4    0.87    0.83
   2  -7   3   10.52    1.59
   2  -7   3    9.06    2.43
   2   7  -3    6.65    2.07
   2  -7   3    6.74    1.61
   2  -7   3    7.25    1.88
   2  -7   2   74.21    3.66
   2  -7   2   77.91    5.30
   2   7  -2   76.81    6.08
   2  -7   2   77.14    5.16
   2  -7   2   76.38    5.96
   2   7  -1   84.44    6.42
   2  -7   1   77.84    6.07
   2  -7   1   83.06    5.28
   2  -7   1   83.18    5.70
   2  -7   0   80.36    5.79
   2  -7   0   80.67    4.97
   2  -7   0   83.01    6.38
   2   7   0   84.03    6.47
   2  -7  -1   80.55    5.86
   2  -7  -1   88.64    5.00
   2   7   1   85.68    6.38
   2  -7  -2   81.41    6.09
   2   7   2   68.95    5.76
   2  -7  -2   71.27    4.35
   2  -7  -3    8.34    2.35
   2  -7  -3    7.85    1.53
   2   7   3    7.89    2.52
  -2  -7   3    7.07    1.57
  -2  -7   4    1.76    1.04
   2   7   4    0.52    1.39
   2  -7  -4    1.51    1.78
   2  -7  -4    1.51    0.77
   2   7   5   42.58    4.42
   2   7   5   31.88    4.02
   2  -7  -5   35.95    4.48
   2  -7  -5   34.48    2.75
  -2  -7   5   39.85    3.28
   2  -7  -6    1.93    0.87
   2   7   6    1.66    1.42
   2  -7  -6    0.35    1.96
  -2  -7   6    1.22    0.82
   2   7   6    0.72    1.41
   2   7   7    3.13    1.92
   2   7   7    2.40    1.68
   2  -7  -7    2.27    1.89
   2  -7  -7    3.05    0.89
   2  -7  -8   20.93    3.87
   2  -7  -8   21.58    2.07
   2   7   8   22.25    3.57
   2   7   8   26.54    3.65
   2   7   9   12.90    2.66
   2  -7  -9    8.84    2.68
   2   7   9   11.66    2.49
   2  -7 -10    6.68    2.74
   2  -7 -10    7.55    1.99
   2   7  10    9.07    2.57
   2   7  10    5.44    1.89
  -2  -7  10    8.36    2.57
   2  -7 -11   22.62    3.19
   2   7  11   18.27    3.24
   2  -7 -11   28.07    4.35
  -2  -7  11   25.03    4.08
   2   7  11   24.08    3.85
   2  -7 -12    1.73    1.52
   2   7  12    0.64    1.06
   2   7  12    2.18    1.74
  -2  -7  12    0.07    1.72
   2  -7 -12    0.46    1.74
  -2  -7  13    6.43    2.72
   2  -7 -13   12.11    2.53
   2   7  13   11.58    3.27
   2   7  13    8.82    2.22
   2  -7 -13    3.02    1.78
   2  -7 -14   16.14    2.92
   2   7  14   12.20    3.00
  -2  -7  14   21.45    4.03
   2  -7 -14   14.07    3.58
   2  -7 -15   13.17    2.77
  -2  -7  15    7.89    2.45
   2   7  15   11.00    2.89
   2  -7 -15   10.80    3.38
  -2  -7  16   12.21    3.49
   2  -7 -16   10.19    2.61
   2   7  16   13.75    3.35
   2  -7 -16   11.85    3.30
   2   7  17   14.48    3.42
  -2  -7  17   13.99    3.65
   2  -7 -17   18.69    4.16
   2   7  18    0.58    1.52
  -2  -7  18    1.61    2.22
   2  -7 -18   -1.31    2.02
   2  -7 -19    2.77    1.91
  -2  -7  19    6.82    2.93
   2   7  19    3.67    2.55
  -2  -7  20    8.99    3.53
   2   7  20    2.56    1.78
   2  -7 -20    7.08    2.92
   2  -7 -21    3.93    2.16
   2   7  21    7.54    2.97
  -2  -7  21    2.83    2.67
   2  -8  21    2.20    1.67
  -2  -8 -21    0.50    1.61
   2  -8  20    1.87    1.40
   2  -8  20    1.12    1.62
  -2   8  19    2.22    1.59
   2  -8  19    3.10    2.05
   2  -8  19    3.20    2.29
  -2   8  18    1.05    1.50
   2  -8  18    1.80    1.85
   2  -8  18    2.02    1.80
  -2   8  17   14.48    3.22
   2  -8  17   15.11    3.63
   2  -8  17   13.07    3.20
   2  -8  17    7.02    3.11
   2  -8  16    6.03    2.58
  -2   8  16    8.22    2.63
   2  -8  16    8.64    3.09
  -2   8  15    0.82    1.03
   2  -8  15    3.45    2.09
   2  -8  15    0.84    1.47
  -2   8  14   26.90    3.93
   2  -8  14   26.17    4.13
   2  -8  14   30.73    4.96
  -2   8  13   18.35    3.20
   2   8 -13   16.83    3.21
   2  -8  13   10.41    2.53
   2  -8  13   12.92    3.17
   2  -8  12   14.79    2.90
   2   8 -12   13.74    2.90
  -2   8  12   13.31    2.63
   2  -8  12    9.53    2.97
   2  -8  11   49.57    4.96
  -2   8  11   48.90    4.69
   2   8 -11   61.95    5.94
   2  -8  11   49.74    5.76
  -2   8  10    3.46    1.43
   2   8 -10    1.35    1.30
   2  -8  10    3.04    1.47
   2  -8  10    0.63    1.54
   2  -8   9   36.70    3.97
   2   8  -9   38.20    4.74
  -2   8   9   31.89    3.43
   2  -8   9   40.00    4.80
  -2   8   8    2.34    1.11
   2  -8   8    4.83    1.92
   2   8  -8    4.82    2.32
   2  -8   8    1.36    1.76
  -2   8   7   21.43    2.66
   2  -8   7   23.44    2.95
   2  -8   7   18.12    3.01
   2   8  -7   21.25    3.53
  -2   8   6    7.92    1.57
   2  -8   6    8.51    1.84
   2  -8   6    6.29    2.30
   2   8  -6    9.43    2.86
   2  -8   6    8.20    1.79
   2  -8   6    6.14    2.15
   2  -8   5    2.36    1.15
   2  -8   5    2.02    1.06
   2   8  -5    1.10    1.57
   2  -8   5    1.93    1.61
   2  -8   5    1.54    1.34
   2   8  -4    6.00    2.23
   2  -8   4    4.48    1.20
   2  -8   4    5.90    1.64
   2  -8   4    4.22    1.77
   2  -8   4    3.55    1.77
   2  -8   3    4.60    2.18
   2  -8   3    3.90    1.63
   2  -8   3    5.59    1.34
   2   8  -3    4.44    2.46
   2  -8   3    5.40    1.80
   2  -8   2   13.48    2.53
   2  -8   2   15.29    1.85
   2   8  -2   16.76    3.30
   2  -8   2   17.16    3.29
   2  -8   2   15.88    2.59
   2  -8   1   57.52    4.57
   2  -8   1   54.97    5.01
   2  -8   1   47.70    5.13
   2   8  -1   58.58    5.72
   2   8   0    3.78    2.00
   2  -8   0    7.13    1.82
   2  -8   0    4.66    1.92
   2  -8   0    1.30    1.55
   2  -8  -1   61.64    4.42
   2   8   1   56.07    5.72
   2  -8  -1   51.17    5.31
   2  -8  -1   57.59    5.38
   2  -8  -2   17.60    3.54
   2   8   2   24.87    3.86
   2  -8  -2   20.07    2.46
  -2  -8   2   18.17    2.72
   2   8   3    3.62    1.67
   2  -8  -3    1.70    1.56
   2  -8  -3    4.04    1.34
  -2  -8   3    3.34    1.30
  -2  -8   4    4.97    1.34
   2  -8  -4    7.56    2.32
   2  -8  -4    6.22    1.39
   2   8   4    7.00    2.44
   2   8   5    1.63    1.43
   2  -8  -5    0.93    0.71
  -2  -8   5    2.80    1.17
   2  -8  -5    1.97    2.00
   2   8   6    5.58    1.87
  -2  -8   6    7.83    1.66
   2  -8  -6    7.78    2.61
   2  -8  -6    6.84    1.32
   2   8   6    5.24    2.14
   2  -8  -7   22.28    4.08
   2   8   7   25.46    3.95
   2   8   7   25.11    3.71
   2   8   8    1.82    1.58
   2  -8  -8    1.05    1.71
   2   8   8    0.88    1.57
   2   8   9   34.34    4.43
   2  -8  -9   35.22    4.98
   2   8   9   37.02    4.57
   2  -8 -10    3.14    1.59
   2   8  10    3.69    1.95
   2  -8 -10    1.74    1.69
   2   8  10    1.97    1.62
  -2  -8  10    0.99    1.51
  -2  -8  11   56.04    6.16
   2   8  11   45.83    5.32
   2  -8 -11   56.24    6.29
   2   8  11   48.45    5.24
   2  -8 -11   50.13    4.85
   2  -8 -12   16.05    2.82
   2   8  12   10.31    2.96
   2  -8 -12   17.19    3.80
  -2  -8  12   14.10    3.44
   2   8  12   15.32    3.03
   2  -8 -13   15.99    2.86
  -2  -8  13   19.13    3.85
   2   8  13   14.44    3.25
   2   8  13   16.61    3.02
   2  -8 -13   15.59    3.56
   2  -8 -14   29.78    3.98
   2   8  14   34.32    5.08
  -2  -8  14   44.24    5.86
   2  -8 -14   23.98    4.32
   2  -8 -15   -2.61    2.14
  -2  -8  15    3.59    2.26
   2   8  15    3.29    2.25
   2   8  16    6.90    2.65
  -2  -8  16    4.57    2.10
   2  -8 -16    7.16    2.68
  -2  -8  17   15.41    3.96
   2  -8 -17   12.12    3.48
   2   8  17   11.00    3.24
   2   8  18   -0.40    1.34
   2  -8 -18    3.01    2.10
   2  -8 -19    3.28    1.91
   2   8  19    3.04    1.92
  -2  -8  19    5.87    2.72
   2  -8 -20    1.16    2.14
   2   8  20    1.46    1.27
  -2  -8  20    0.07    1.67
   2  -8 -21   -3.64    2.15
   2  -8 -22   -0.67    1.78
  -2  -9 -20   -2.19    2.08
   2  -9  19    4.16    2.06
   2  -9  18    7.35    2.85
   2  -9  18    8.15    3.08
   2  -9  17    0.43    1.55
   2  -9  17    0.01    1.81
   2  -9  16   -1.27    1.33
   2  -9  16    3.41    2.44
   2  -9  15    2.58    1.89
   2  -9  15    6.13    3.14
   2  -9  14   10.48    2.95
   2  -9  14    9.47    2.98
   2  -9  13    0.23    1.40
   2  -9  13    0.90    1.51
   2   9 -13    3.92    1.74
   2  -9  12    9.89    2.61
   2   9 -12   14.81    3.27
   2  -9  12   11.91    3.22
   2  -9  11    4.35    1.79
   2   9 -11    6.65    2.29
   2  -9  11    4.33    1.95
   2  -9  10    9.56    2.33
   2   9 -10   12.45    3.00
   2  -9  10    2.27    2.01
   2  -9   9    4.81    1.70
   2   9  -9    8.12    2.77
   2  -9   9    3.10    1.93
   2  -9   8   16.97    2.79
   2   9  -8   19.20    3.74
   2  -9   8   23.09    3.87
   2  -9   7    5.41    2.03
   2   9  -7    4.21    1.90
   2  -9   7    6.40    1.79
   2  -9   7    7.14    2.50
   2  -9   6    6.18    1.66
   2  -9   6    5.90    1.68
   2  -9   6    5.21    2.22
   2   9  -6    5.62    2.54
   2  -9   6    3.65    2.04
   2  -9   5   12.43    3.22
   2  -9   5   11.82    2.01
   2   9  -5   10.96    3.16
   2  -9   5   12.27    2.32
   2  -9   5   11.48    2.50
   2  -9   4   29.68    3.04
   2  -9   4   28.75    4.31
   2  -9   4   28.11    3.75
   2   9  -4   40.37    5.19
   2  -9   4   26.69    3.36
   2  -9   3   49.44    3.67
   2   9  -3   52.58    5.97
   2  -9   3   50.90    4.75
   2  -9   3   55.15    5.04
   2  -9   3   45.24    5.20
   2  -9   2    6.39    2.30
   2   9  -2   11.52    3.25
   2  -9   2   10.65    1.74
   2  -9   2   10.24    2.27
   2  -9   2    8.28    2.30
   2  -9   1   20.38    3.79
   2  -9   1   26.05    3.79
   2   9  -1   21.92    3.93
   2  -9   1   24.10    3.12
   2   9   0    3.64    1.76
   2  -9   0    4.58    1.51
   2  -9   0    2.46    1.69
   2  -9   0    7.81    2.46
   2  -9  -1   21.42    3.62
   2   9   1   20.30    4.17
   2  -9  -1   22.57    2.87
   2  -9  -1   21.47    3.88
   2  -9  -2    5.93    2.10
   2   9   2   11.24    3.06
   2  -9  -2    6.29    1.55
  -2  -9   2    9.99    2.36
   2  -9  -3   50.31    3.91
   2  -9  -3   44.96    5.29
   2   9   3   46.98    5.51
  -2  -9   3   44.26    4.31
   2   9   4   31.60    4.53
   2  -9  -4   30.80    2.93
   2  -9  -4   21.07    3.79
  -2  -9   4   28.27    3.34
   2  -9  -5   10.43    3.11
   2   9   5    9.76    2.87
  -2  -9   5   15.95    2.54
  -2  -9   6    4.82    1.50
   2   9   6    4.10    2.13
   2  -9  -6    5.65    2.41
   2  -9  -7    5.09    2.55
   2   9   7    2.98    1.67
   2   9   8   21.21    3.88
   2   9   8   19.27    3.54
   2  -9  -8   18.27    3.93
   2   9   9    9.69    2.80
   2  -9  -9    5.13    2.25
   2   9   9    7.35    2.50
   2   9  10    6.29    2.27
   2  -9 -10    6.93    2.68
  -2  -9  10    5.49    2.32
   2   9  10    7.94    2.48
   2   9  11    7.22    2.47
   2  -9 -11    6.29    1.91
   2   9  11    9.20    2.73
  -2  -9  11    7.92    2.89
   2  -9 -11    2.64    1.77
   2   9  12   13.39    3.24
  -2  -9  12   12.15    3.36
   2   9  12    8.12    2.41
   2  -9 -12   12.12    3.46
   2   9  13    1.28    1.47
  -2  -9  13   -0.42    2.30
   2   9  13    1.01    1.31
   2  -9 -13    2.61    2.04
   2   9  14    7.72    2.72
  -2  -9  14   12.08    3.25
   2  -9 -14   10.75    3.28
  -2  -9  15    4.77    2.52
   2   9  15    5.47    2.57
   2  -9 -15    4.84    2.60
  -2  -9  16    1.37    1.63
   2   9  16    3.33    1.99
   2  -9 -16    2.81    2.55
  -2  -9  17   -0.40    1.98
   2   9  17   -1.19    1.41
   2  -9 -17   -2.78    2.35
   2  -9 -18    5.19    2.79
   2   9  18    1.89    1.45
  -2  -9  18    3.40    2.46
   2  -9 -19    4.59    2.40
   2   9  19    3.26    2.22
  -2  -9  19    6.66    2.99
   2  -9 -20    2.84    2.22
   2   9  20   -1.10    1.64
   2 -10  17    1.92    1.69
   2 -10  16    6.99    2.63
   2 -10  15   11.23    3.42
   2 -10  14    2.50    2.16
   2  10 -13    6.18    2.20
   2 -10  13    2.67    1.70
   2  10 -12    3.24    1.65
   2 -10  12    0.38    1.61
   2  10 -11   30.99    4.98
   2 -10  11   28.71    4.70
   2 -10  10    6.95    2.25
   2  10 -10   15.07    3.50
   2  10  -9   20.50    4.14
   2 -10   9   13.70    3.01
   2  10  -8    0.17    1.76
   2 -10   8    3.99    1.81
   2 -10   7    7.95    2.79
   2  10  -7    9.50    3.26
   2 -10   7    4.14    1.76
   2  10  -6   40.58    5.62
   2 -10   6   33.69    4.70
   2 -10   6   36.77    4.65
   2 -10   5    5.27    2.18
   2  10  -5   10.80    3.28
   2 -10   5    9.07    2.49
   2 -10   5    9.65    2.22
   2 -10   4   29.36    4.46
   2 -10   4   21.87    3.33
   2  10  -4   23.92    4.30
   2 -10   4   21.37    3.24
   2 -10   3   28.27    3.84
   2 -10   3   25.88    4.33
   2 -10   3   27.90    3.82
   2  10  -3   34.00    5.27
   2 -10   2   29.77    4.62
   2  10  -2   36.49    5.20
   2 -10   2   30.69    3.81
   2 -10   2   38.35    4.63
   2 -10   1   29.43    4.61
   2  10  -1   33.19    5.15
   2 -10   1   40.53    4.12
   2 -10   1   36.62    4.76
   2 -10   0   36.20    4.78
   2  10   0   42.21    5.56
   2 -10   0   43.78    4.28
   2 -10   0   40.66    5.26
   2 -10  -1   39.58    3.83
   2 -10  -1   29.27    4.60
   2  10   1   29.67    4.84
   2 -10  -1   33.08    4.59
  -2 -10   1   33.25    4.10
   2 -10  -2   29.01    3.20
   2 -10  -2   28.12    4.48
   2  10   2   27.96    4.68
   2 -10  -2   27.26    4.41
  -2 -10   2   26.82    3.65
  -2 -10   3   28.23    3.70
   2  10   3   28.54    4.62
   2 -10  -3   27.20    4.34
   2  10   4   20.66    4.01
  -2 -10   4   24.04    3.39
   2 -10  -4   26.96    4.48
  -2 -10   5    9.85    2.16
   2 -10  -5   10.32    3.02
   2  10   5    8.29    2.63
   2 -10  -6   31.07    4.77
   2  10   6   32.73    5.00
  -2 -10   6   29.80    3.63
   2 -10  -7   10.41    2.85
   2  10   7    6.68    2.49
   2 -10  -8    0.79    1.83
   2  10   8    4.69    2.43
   2  10   9   12.00    3.09
   2  10   9   12.10    2.97
   2 -10  -9   14.62    3.85
   2 -10 -10    9.38    2.99
   2  10  10   11.19    3.13
  -2 -10  10    8.56    2.68
   2  10  10   14.69    3.62
   2  10  11   32.17    4.87
   2  10  11   27.20    4.55
  -2 -10  11   24.50    4.18
   2 -10 -11   22.22    4.67
   2  10  12    0.82    1.67
   2 -10 -12    2.59    2.11
  -2 -10  12   -0.26    1.96
   2  10  12    1.95    1.63
   2  10  13    3.78    2.00
   2  10  13    6.70    2.44
  -2 -10  13    2.24    2.09
   2 -10 -13    6.48    2.73
   2  10  14    2.43    2.14
  -2 -10  14    1.97    1.55
   2 -10 -14    1.49    1.73
   2  10  15   14.28    3.59
  -2 -10  15   13.75    3.70
   2 -10 -15   15.33    4.12
   2 -10 -16    5.24    2.44
   2  10  16    6.58    2.56
  -2 -10  16   10.24    3.32
   2  10  17    4.31    2.37
  -2 -10  17    6.25    2.76
   2 -10 -17    3.87    2.54
   2 -10 -18    4.30    2.54
  -2 -10  18    6.50    3.07
   2  10  18    9.71    3.29
   2  10  19    0.36    1.23
   2 -11  16    4.41    2.56
   2 -11  15    2.62    2.64
   2 -11  14   14.23    3.80
   2 -11  13    2.93    2.72
   2  11 -12   12.93    3.36
   2 -11  12   17.40    3.96
   2  11 -11    5.54    2.48
   2 -11  11   12.54    3.25
   2  11 -10    2.13    2.02
   2 -11  10    3.85    1.97
   2  11  -9   -0.12    1.79
   2 -11   9    0.26    1.37
   2 -11   8   11.84    3.09
   2  11  -8   10.93    3.26
   2  11  -7    3.17    1.97
   2 -11   7    2.95    1.59
   2 -11   7    3.50    1.90
   2 -11   6   26.60    4.53
   2  11  -6   36.88    5.53
   2 -11   6   35.20    4.58
   2  11  -5   17.39    4.10
   2 -11   5   17.16    3.69
   2 -11   5   20.38    3.41
   2 -11   4   11.99    3.11
   2 -11   4    6.23    2.06
   2  11  -4    9.98    3.30
   2 -11   4   11.31    2.54
   2 -11   3   18.38    3.72
   2 -11   3   21.47    3.61
   2  11  -3   23.32    4.64
   2 -11   3   21.88    3.49
   2 -11   2   18.93    3.59
   2 -11   2   22.43    3.97
   2 -11   2   20.77    3.25
   2  11  -2   23.48    4.54
   2 -11   1    1.38    1.70
   2 -11   1    3.61    1.72
   2 -11   1    4.51    2.15
   2  11  -1    3.93    2.28
   2 -11   0   10.37    3.26
   2 -11   0   12.76    2.39
   2  11   0    5.54    3.05
   2 -11   0   10.88    2.96
   2  11   1    5.55    2.37
   2 -11  -1    3.10    2.00
  -2 -11   1    4.71    2.03
   2 -11  -1    5.71    2.55
   2  11   2   21.40    4.32
   2 -11  -2   15.53    3.60
   2 -11  -2   18.22    3.83
  -2 -11   2   17.79    3.19
   2 -11  -3   18.54    3.85
  -2 -11   3   23.39    3.56
   2  11   3   16.60    3.95
   2 -11  -3   19.10    4.10
  -2 -11   4    8.02    2.19
   2  11   4    9.41    3.29
   2 -11  -4    7.07    3.02
   2  11   5   18.66    3.93
   2 -11  -5   17.55    3.98
   2  11   6   25.97    4.61
   2 -11  -6   30.19    5.15
   2 -11  -7   -0.07    1.95
   2  11   7    2.46    2.47
   2 -11  -8   14.42    3.81
   2  11   8   12.78    3.64
   2  11   9    0.72    1.53
   2 -11  -9   -2.78    2.74
   2  11  10   -0.81    1.49
  -2 -11  10   -0.01    1.58
   2  11  11    5.07    2.16
   2  11  11    9.97    3.01
  -2 -11  11    8.03    2.85
   2 -11 -11    3.90    2.18
   2  11  12   14.85    3.48
   2  11  12   12.25    3.14
  -2 -11  12   14.21    3.61
   2 -11 -12   16.41    4.47
   2  11  13    6.37    2.62
  -2 -11  13    0.55    1.76
   2  11  13    1.67    1.63
   2 -11 -13    3.87    2.29
   2 -11 -14   17.10    4.19
  -2 -11  14    7.34    2.86
   2  11  14   14.59    3.60
   2  11  15    4.95    2.56
  -2 -11  15   -3.95    2.50
   2 -11 -15    5.79    3.55
   2  11  16    3.08    2.06
  -2 -11  16    5.89    2.67
   2 -11 -16    6.46    3.07
   2  11  17   25.26    5.11
   2 -12  14    3.83    2.55
   2 -12  13    0.86    1.66
   2  12 -12   21.19    4.49
   2 -12  12   27.76    4.96
   2  12 -11    7.37    2.74
   2 -12  11    5.64    2.84
   2  12 -10    8.39    2.91
   2 -12  10    2.56    1.65
   2  12  -9    1.81    1.87
   2 -12   9    2.30    1.78
   2  12  -8   23.92    4.60
   2 -12   8   19.90    3.88
   2 -12   7    2.35    1.83
   2  12  -7    2.61    1.94
   2 -12   7    3.01    1.68
   2 -12   6   10.41    3.19
   2  12  -6    6.70    2.82
   2 -12   6   12.88    3.21
   2 -12   5    0.57    1.13
   2  12  -5    4.95    3.12
   2 -12   5    2.35    1.54
   2 -12   4    5.97    2.56
   2  12  -4    0.49    1.93
   2 -12   4    1.90    1.52
   2 -12   3    3.37    1.77
   2 -12   3    2.03    1.25
   2  12  -3    3.26    2.81
   2 -12   3    3.84    1.95
   2 -12   2    7.28    2.54
   2 -12   2    4.39    2.10
   2  12  -2    9.19    3.27
   2 -12   1   -1.59    1.56
   2  12  -1   -2.08    2.46
   2 -12   1    0.49    1.41
   2 -12   0   -0.75    1.89
   2  12   0    0.65    2.20
  -2 -12   0    1.48    1.50
   2 -12   0    2.48    1.71
   2 -12  -1   -2.21    2.35
   2  12   1   -2.96    2.19
   2 -12  -1    0.22    1.43
  -2 -12   1   -1.12    1.37
  -2 -12   2    6.93    2.21
   2 -12  -2    3.79    2.06
   2  12   2    4.73    2.53
   2 -12  -2    8.94    2.88
   2  12   3    0.15    1.66
   2 -12  -3    0.88    1.21
   2 -12  -3   -0.18    1.68
   2  12   4    2.01    2.66
   2 -12  -4   -0.68    2.07
   2 -12  -5    1.15    2.02
   2  12   5    1.63    1.90
   2  12   6    4.16    2.46
   2 -12  -6    9.14    2.99
   2 -12  -7    5.28    2.50
   2  12   7    4.95    2.74
   2  12   8   27.63    5.01
   2 -12  -8   21.21    4.59
   2  12   9    2.14    1.77
  -2 -12   9    4.60    2.26
   2 -12  -9    0.51    2.04
   2  12  10    4.39    2.42
  -2 -12  10    3.68    2.07
   2 -12 -10    6.64    3.11
   2 -12 -11    9.03    3.50
   2  12  11    3.27    2.12
  -2 -12  11    5.06    2.57
  -2 -12  12   25.84    4.87
   2  12  12   21.99    4.40
   2 -12 -12   19.21    4.59
  -2 -12  13   -0.05    1.39
   2 -12 -13    6.01    3.24
   2  12  13    5.78    2.53
  -2 -12  14    3.84    2.69
   2  12  14    5.65    2.66
  -2 -12  15    0.16    1.20
   2  12  15    7.24    2.63
   2  12  16   11.53    3.40
   2  13 -12   13.96    4.15
   2 -13  12    6.80    2.74
   2  13 -11    2.85    1.94
   2 -13  11    2.88    2.12
   2  13 -10    1.19    1.83
   2 -13  10   -0.88    2.18
   2  13  -9    2.97    2.50
   2 -13   9    4.33    2.07
   2  13  -8   -0.41    1.86
   2 -13   8    1.64    1.40
   2 -13   7    1.19    1.36
   2  13  -7    3.09    2.18
   2 -13   7    3.89    2.14
   2 -13   6    4.97    2.48
   2  13  -6    3.48    2.10
   2 -13   6    1.39    1.36
   2 -13   5   11.88    3.39
   2  13  -5   11.77    3.72
   2 -13   5    9.23    2.72
   2 -13   4    3.68    2.13
   2  13  -4    3.59    2.83
   2 -13   3    8.58    2.92
   2  13  -3   13.46    3.92
   2 -13   2   -0.19    1.93
   2 -13   2    0.23    1.36
   2  13  -2    3.20    2.33
   2 -13   1    4.21    2.01
   2 -13   1    4.14    2.55
   2  13  -1    6.89    2.85
  -2 -13  -1    6.33    2.28
   2 -13   0    3.03    2.22
   2 -13   0    3.52    2.01
   2  13   0    9.62    3.55
  -2 -13   0    3.03    1.73
   2 -13  -1    4.01    2.31
   2  13   1    3.91    2.97
   2 -13  -1    1.23    1.52
   2  13   2    0.44    2.37
   2 -13  -2    2.69    2.00
   2 -13  -2    2.01    1.71
   2  13   3    5.72    2.43
   2 -13  -3    7.05    2.79
   2 -13  -3    1.87    1.98
   2  13   4    3.10    2.99
   2 -13  -4   -0.29    1.59
   2 -13  -4   -0.52    1.54
   2 -13  -5    6.85    2.77
   2  13   5   12.31    3.63
   2 -13  -5    5.69    3.09
   2  13   6    4.68    3.10
   2 -13  -6    3.17    2.73
   2  13   7    4.21    2.52
   2 -13  -7   -0.66    2.21
   2  13   8   -1.24    1.78
   2 -13  -8   -0.23    1.90
   2 -13  -9    3.12    2.57
   2  13   9    4.27    2.34
  -2 -13   9    6.38    2.71
   2  13  10    3.12    2.39
  -2 -13  10    1.21    2.14
   2 -13 -10    8.49    3.49
   2  13  11   -0.24    1.39
  -2 -13  11    3.66    2.04
   2 -13 -11    4.20    2.44
  -2 -13  12   16.42    4.00
   2  13  12   10.55    3.44
  -2 -13  13    6.91    2.76
   2  14 -10   -0.11    1.53
   2 -14  10    0.21    1.49
   2 -14   9    1.83    1.64
   2  14  -9    6.68    2.95
   2  14  -8    6.15    2.95
   2 -14   8    5.73    2.31
   2  14  -7    2.97    2.72
   2 -14   6    2.28    2.21
   2  14  -6    1.37    1.84
   2  14  -5    0.06    1.57
   2 -14   5    3.12    2.01
   2 -14   4   10.24    3.23
   2  14  -4    7.21    3.22
   2 -14   3    4.96    2.45
   2  14  -3    0.31    1.71
   2  14  -2    7.71    3.09
   2 -14   2    4.22    2.26
   2  14  -1    5.40    3.12
   2 -14   1    0.74    1.65
   2 -14   1    3.26    2.43
   2 -14   0    4.26    2.68
   2 -14   0   -3.11    2.05
   2  14   0    1.02    2.55
   2 -14  -1   -0.49    1.63
   2 -14  -1    3.27    2.45
   2  14   1    4.93    2.98
   2 -14  -2    4.84    2.42
   2  14   2    7.67    3.21
   2 -14  -2    5.98    2.70
   2  14   3    0.74    2.20
   2 -14  -3   -0.66    1.49
   2 -14  -3   -1.39    2.19
   2 -14  -4    8.59    3.51
   2  14   4   12.76    3.95
   2 -14  -4    7.32    3.10
   2  14   5    4.53    2.81
   2 -14  -5   -0.24    1.79
   2 -14  -5    5.53    2.74
   2  14   6    1.56    2.09
   2 -14  -6    3.18    2.65
   2 -14  -6    1.50    2.03
   2  14   7    2.12    2.08
   2 -14  -7    6.20    3.01
   2  14   8   -2.15    2.48
  -2 -14   8    0.45    1.40
   2  14   9    6.92    3.34
  -2 -14   9    8.28    3.04
   2  14  10    6.03    3.14
  -2 -14  10   10.11    3.48
  -2 -14  11    5.85    2.76
   2 -15   3    8.85    3.22
   2 -15   2   -2.69    2.37
   2 -15   1   16.67    4.25
   2 -15  -1   18.99    4.40
   2 -15  -2    0.21    1.19
   2 -15  -3    3.30    2.49
   2 -15  -4   10.82    3.61
   3   0   0    0.00    0.80
   3   0   1  364.76    8.56
   3   0  -1  350.06    8.57
   3   0  -2    3.64    1.17
   3   0  -2    3.96    0.79
   3   0   2    3.12    1.00
   3   0   2    3.70    1.04
   3   0   3    9.56    1.46
   3   0  -3    7.24    1.53
   3   0  -3    6.68    1.44
   3   0   3    7.89    1.46
   3   0  -3    7.50    1.01
   3   0  -4  108.29    5.23
   3   0   4  111.12    4.85
   3   0   4  117.92    5.06
   3   0  -4  114.21    5.27
   3   0  -5   17.62    2.36
   3   0   5   14.57    1.98
   3   0   5   11.35    1.83
   3   0  -6   20.17    2.67
  -3   0   6   22.96    2.48
   3   0   6   19.43    2.36
   3   0   6   20.64    2.36
  -3   0   7  151.04    6.24
   3   0   7  153.49    6.63
   3   0   7  163.28    6.45
   3   0  -7  143.69    6.84
   3   0  -8    0.53    1.32
  -3   0   8    1.50    1.26
   3   0   8    0.50    0.84
   3   0  -9   26.10    3.29
  -3   0   9   27.71    3.16
   3   0   9   25.95    3.17
   3   0   9   24.92    2.71
  -3   0  10   34.77    3.63
   3   0  10   35.83    3.43
   3   0  10   35.41    3.86
   3   0 -10   37.85    4.16
   3   0  11    0.73    1.29
  -3   0  11    0.15    1.21
   3   0  11   -0.89    1.33
   3   0 -11    0.25    1.58
  -3   0  12    3.04    1.76
   3   0  12    2.76    1.79
   3   0  12    6.12    1.89
   3   0 -12    3.16    1.98
  -3   0  13   32.75    4.29
   3   0  13   40.03    4.54
   3   0 -13   36.31    2.59
   3   0  13   21.69    2.09
   3   0  13   28.10    3.40
   3   0 -13   35.88    4.42
  -3   0  14   40.74    4.49
   3   0  14   32.00    3.67
   3   0  14   49.20    5.42
  -3   0  15    6.64    2.31
   3   0  15    6.97    2.43
   3   0  15    5.50    1.88
   3   0  16    0.45    1.68
  -3   0  16    0.67    1.75
   3   0  16    2.16    1.49
  -3   0  17   20.92    3.73
   3   0  17   11.43    2.91
   3   0  17   15.80    2.89
  -3   0  18    8.87    2.77
   3   0  18    8.39    2.81
   3   0  18    8.16    2.12
  -3   0  19    3.17    1.79
   3   0  19    4.38    2.38
   3   0  19    5.75    1.86
  -3   0  20   27.93    4.55
   3   0  20   40.23    5.90
  -3   0  20   32.10    5.16
   3   0  20   34.18    4.56
   3   0  21    0.82    1.52
  -3   0  21    4.24    2.40
   3   0  22    7.10    3.00
  -3   0  22    6.31    2.86
  -3   0  23   -1.78    1.84
   3   0  23    1.38    2.16
  -3   1  24    4.81    2.57
   3  -1  23   -0.91    2.28
  -3   1  23    0.72    1.90
   3  -1  22    6.71    3.19
  -3   1  22    7.18    3.07
   3  -1  22    5.22    2.34
   3  -1  21    2.03    1.52
  -3   1  21    2.24    1.81
   3  -1  21    2.09    1.47
  -3   1  20    2.99    2.34
   3  -1  20    6.75    2.93
   3  -1  20    2.33    1.73
   3  -1  19   12.34    3.31
  -3   1  19   12.31    3.27
   3  -1  19    9.68    2.57
  -3   1  18    4.81    2.25
   3  -1  18    3.59    2.19
   3  -1  18    6.06    2.24
  -3   1  17    8.31    2.44
   3  -1  17    7.31    2.64
   3  -1  17    5.22    1.87
  -3   1  16    4.07    1.81
   3  -1  16    2.87    2.07
   3  -1  16    4.59    1.67
   3  -1  15    1.13    1.64
  -3   1  15    3.56    1.71
   3  -1  15   -0.54    1.26
   3  -1  14   19.40    3.36
  -3   1  14   22.00    3.30
   3  -1  14   19.42    3.13
  -3   1  13   50.95    4.66
   3  -1  13   41.50    4.51
   3  -1  13   45.66    4.54
   3   1 -13   50.45    3.19
  -3   1  12   42.24    4.13
   3  -1  12   33.49    3.94
   3  -1  12   41.84    4.14
   3   1 -12   38.26    2.83
   3  -1  11   18.50    2.91
  -3   1  11   15.39    2.57
   3   1 -11   14.99    1.82
   3  -1  11   14.27    2.42
   3   1 -11   11.56    2.54
   3  -1  10   34.47    3.59
  -3   1  10   35.60    3.43
   3  -1  10   35.82    3.66
   3   1 -10   32.35    2.61
   3   1 -10   29.51    3.91
  -3   1   9   32.95    3.17
   3  -1   9   31.64    3.38
   3   1  -9   35.13    2.70
   3   1  -9   28.07    3.48
   3  -1   9   32.46    3.38
  -3   1   8   35.93    3.15
   3  -1   8   33.55    3.22
   3  -1   8   32.05    3.31
   3   1  -8   35.81    3.64
  -3   1   7  127.71    5.35
   3  -1   7  119.06    5.67
   3  -1   7  119.70    5.88
   3   1  -7  126.64    6.40
  -3   1   6  148.48    5.46
   3   1  -6  152.56    6.71
   3  -1   6  160.24    6.18
   3  -1   6  163.87    6.65
  -3   1   5   30.71    2.42
   3  -1   5   33.88    3.10
   3  -1   5   33.42    2.77
   3   1  -5   37.27    3.28
   3  -1   4   76.82    3.80
   3  -1   4   76.67    4.35
   3   1  -4   78.35    2.06
   3   1  -4   73.75    4.24
   3  -1   3   58.26    3.75
   3  -1   3   54.36    2.97
   3   1  -3   56.17    3.53
   3   1  -2   92.53    4.67
   3  -1   2   95.05    3.63
   3   1  -2   99.97    4.38
   3  -1   2   96.56    4.64
   3   1  -1  325.26    8.39
   3  -1   1  313.78    8.18
   3   1  -1  317.46    7.32
   3   1   0   79.20    4.03
   3  -1   0   75.23    4.00
   3  -1   0   77.12    3.59
   3   1   1  318.78    7.92
  -3  -1   1  316.08    5.06
   3  -1  -1  319.32    7.12
   3  -1  -1  316.46    8.24
   3   1   2   91.67    4.45
   3   1   2   95.54    4.31
   3  -1  -2  100.14    4.74
   3  -1  -2   93.19    3.90
   3  -1  -3   52.84    3.54
   3   1   3   59.25    3.42
   3   1   3   59.28    3.69
   3  -1  -4   78.98    4.48
   3   1   4   69.61    3.75
   3   1   4   79.22    4.43
   3  -1  -5   34.61    3.01
   3   1   5   36.41    3.17
   3   1   5   35.43    2.74
   3  -1  -5   35.42    3.31
   3   1   6  150.76    6.54
   3   1   6  155.03    5.76
   3  -1  -6  156.59    6.81
  -3  -1   7  124.24    6.08
   3   1   7  128.82    5.54
   3   1   7  134.00    6.50
   3  -1  -7  120.61    6.31
   3   1   8   27.47    2.61
  -3  -1   8   32.40    3.28
   3   1   8   35.31    3.49
   3  -1  -8   32.56    3.57
  -3  -1   9   36.41    3.60
   3   1   9   34.34    3.00
   3   1   9   28.09    3.32
   3  -1  -9   36.40    3.85
  -3  -1  10   37.15    3.84
   3   1  10   35.41    4.00
   3   1  10   30.08    2.96
   3   1  10   36.26    2.91
   3  -1 -10   36.59    3.95
   3  -1 -11   16.71    3.00
  -3  -1  11   18.24    2.92
   3   1  11   17.90    3.05
   3   1  11   17.04    1.99
   3   1  11   14.91    2.24
   3   1  12   35.66    3.40
   3   1  12   42.28    3.02
  -3  -1  12   36.27    4.14
   3   1  12   30.96    4.06
   3  -1 -12   38.89    4.41
  -3  -1  13   37.37    4.33
   3   1  13   50.53    5.25
   3   1  13   49.84    3.25
   3   1  13   54.24    4.36
   3  -1 -13   53.69    5.41
  -3  -1  14   20.63    3.49
   3   1  14   20.55    3.71
   3   1  14   21.79    2.89
   3  -1 -14   21.38    3.57
   3   1  15    0.17    1.62
   3   1  15    1.04    1.19
  -3  -1  15    1.53    1.65
   3  -1 -15    1.44    1.82
   3   1  16    3.76    2.40
  -3  -1  16    6.59    2.54
   3   1  16    4.53    1.55
  -3  -1  17   10.46    2.81
   3   1  17    8.65    2.94
   3   1  17   11.45    2.37
  -3  -1  18    6.53    2.66
   3   1  18    4.08    2.44
   3   1  18    4.22    1.67
   3   1  19   10.79    3.33
  -3  -1  19    8.67    2.81
  -3  -1  20    1.70    2.03
   3   1  20    0.66    1.88
  -3  -1  21    7.63    3.10
   3   1  21    7.41    3.01
   3   1  22    6.32    3.18
  -3  -1  22    9.52    3.22
   3   1  23    1.72    1.87
  -3  -1  23   -1.67    1.71
  -3   2  24   26.56    5.25
  -3   2  23    6.07    2.71
   3  -2  23    4.10    1.97
   3  -2  23    1.71    1.84
  -3   2  22   22.13    4.62
   3  -2  22   14.51    3.94
   3  -2  22   11.27    3.03
   3  -2  21   -1.92    2.24
  -3   2  21    1.72    1.68
   3  -2  21    1.48    1.50
   3  -2  20    7.27    2.82
  -3   2  20   12.90    3.53
   3  -2  20    7.45    2.55
  -3   2  19   -0.41    1.37
   3  -2  19   -2.02    1.82
   3  -2  19    1.88    1.48
   3  -2  18   15.82    3.37
  -3   2  18    6.79    2.38
   3  -2  18   15.23    3.12
   3  -2  17   34.34    4.78
  -3   2  17   32.79    4.68
   3  -2  17   39.80    4.91
  -3   2  16   88.85    7.27
   3  -2  16   91.12    7.16
   3  -2  16   89.12    7.38
   3  -2  15    0.24    1.23
  -3   2  15    1.90    1.43
   3  -2  15    1.90    1.51
  -3   2  14   72.08    5.70
   3  -2  14   77.29    6.32
   3  -2  14   71.19    6.00
  -3   2  13   39.50    4.05
   3  -2  13   39.41    4.49
   3  -2  13   37.07    4.23
   3   2 -13   34.57    2.88
  -3   2  12    2.64    1.52
   3  -2  12    3.95    1.75
   3   2 -12    2.54    0.92
   3  -2  12    3.47    1.75
  -3   2  11   24.30    2.93
   3  -2  11   29.24    3.47
   3   2 -11   30.40    2.71
   3  -2  11   29.40    3.62
   3  -2  10    5.59    1.68
  -3   2  10    5.46    1.61
   3   2 -10    6.48    1.35
   3  -2  10    5.00    1.79
   3   2  -9   18.09    2.11
   3  -2   9   20.02    2.69
   3  -2   9   20.55    2.82
  -3   2   9   19.11    2.28
   3   2  -8   10.08    1.63
   3  -2   8   10.26    1.83
  -3   2   8   10.10    1.66
   3  -2   8   10.11    2.04
   3   2  -8    9.05    2.17
  -3   2   7   64.84    3.66
   3  -2   7   64.86    4.07
   3   2  -7   63.84    3.84
   3  -2   7   69.79    4.78
   3   2  -7   64.13    4.68
  -3   2   6    0.98    0.71
   3  -2   6    0.52    0.86
   3  -2   6    1.25    1.32
   3   2  -6    1.54    1.00
   3   2  -6    0.77    1.33
   3  -2   5  209.72    7.78
   3   2  -5  209.76    6.87
  -3   2   5  203.20    5.46
   3  -2   5  189.58    5.97
   3   2  -5  204.52    7.39
   3   2  -4   46.74    3.46
  -3   2   4   49.12    2.46
   3   2  -4   42.07    3.17
   3  -2   4   50.54    2.86
   3  -2   4   47.06    3.64
  -3   2   3   34.31    1.84
   3  -2   3   32.48    2.12
   3  -2   3   33.99    3.05
   3   2  -3   37.32    3.09
   3   2  -3   34.54    2.86
   3   2  -2   33.23    2.54
   3   2  -2   35.70    2.96
   3  -2   2   35.36    1.98
   3  -2   2   34.06    2.95
   3  -2   1   75.58    4.13
   3   2  -1   64.31    3.81
   3   2  -1   68.84    4.05
   3  -2   1   73.47    4.20
   3   2  -1   65.94    3.28
   3   2   0   16.07    2.13
   3  -2   0   14.87    1.89
  -3   2   0   14.80    1.12
   3  -2   0   16.97    2.18
   3   2   0   16.28    2.07
   3   2   0   14.18    1.53
   3   2   1   68.50    3.76
  -3   2  -1   64.39    2.42
   3  -2  -1   67.32    3.89
   3   2   1   68.02    4.02
   3  -2  -1   63.68    3.75
   3   2   1   63.22    2.77
   3   2   2   34.30    2.99
   3   2   2   34.63    2.67
  -3   2  -2   36.30    1.98
   3  -2  -2   37.11    3.01
   3   2   2   36.05    3.09
   3  -2  -2   36.13    2.90
   3   2   2   32.22    1.87
   3   2   3   33.24    2.55
   3  -2  -3   34.44    2.91
   3   2   3   33.69    3.08
   3   2   3   36.67    2.99
   3  -2  -4   49.67    3.45
   3   2   4   48.68    3.47
   3   2   4   51.79    3.11
   3   2   4   50.86    3.83
   3  -2  -5  189.60    6.91
   3   2   5  190.75    7.52
   3   2   5  198.17    6.03
   3   2   5  203.08    6.99
   3  -2  -6    0.16    1.13
   3   2   6   -0.29    1.33
   3  -2  -6    1.76    1.17
   3   2   6    0.69    0.63
   3   2   6    0.29    0.80
   3   2   7   66.95    3.67
   3   2   7   67.01    4.86
   3   2   7   69.92    4.16
   3  -2  -7   68.54    4.83
   3   2   8    9.14    2.16
   3  -2  -8   10.74    2.18
  -3  -2   8   12.58    2.32
   3   2   8    9.69    1.56
   3   2   8   11.41    1.74
   3  -2  -9   21.77    3.13
   3  -2  -9   23.97    3.01
   3   2   9   21.98    3.08
   3   2   9   22.57    2.42
  -3  -2   9   27.79    3.42
   3   2   9   17.28    2.03
   3  -2 -10    8.32    2.23
   3   2  10    6.22    2.12
   3  -2 -10    5.79    1.81
  -3  -2  10    6.72    1.93
   3   2  10    6.97    1.54
   3   2  10    4.95    1.24
   3  -2 -11   30.77    3.87
   3   2  11   32.52    2.95
   3   2  11   21.46    3.32
   3  -2 -11   29.66    3.50
   3   2  11   29.88    2.74
  -3  -2  11   26.06    3.68
   3  -2 -12    3.77    1.88
   3  -2 -12    5.39    1.81
   3   2  12    2.23    1.81
  -3  -2  12    3.47    2.19
   3   2  12    5.05    1.48
   3   2  12    3.24    1.17
  -3  -2  13   35.41    4.56
   3   2  13   39.84    4.76
   3   2  13   39.27    3.15
   3   2  13   31.01    3.15
   3  -2 -13   37.25    4.62
  -3  -2  14   70.66    6.28
   3   2  14   68.66    6.34
   3   2  14   71.81    4.90
   3  -2 -14   72.44    6.35
   3   2  15    1.97    1.96
  -3  -2  15    2.33    1.80
   3   2  15    0.34    0.83
   3  -2 -15    4.76    2.32
   3   2  16   95.88    5.98
  -3  -2  16   85.24    7.33
   3   2  16   93.96    7.85
   3  -2 -16   86.53    7.52
  -3  -2  17   31.68    4.67
   3   2  17   35.45    5.08
   3   2  18   20.53    4.18
  -3  -2  18   17.43    3.78
  -3  -2  19   -0.67    1.64
   3   2  19    1.47    1.61
  -3  -2  20    7.84    2.89
   3   2  20    5.25    2.33
   3   2  21   -0.54    1.58
  -3  -2  21    3.28    2.20
  -3  -2  22   13.88    3.67
   3   2  22   18.41    4.46
  -3  -2  23    2.06    1.65
  -3  -2  23    1.98    2.16
   3   2  23    5.47    2.52
  -3   3  24    4.92    2.41
   3  -3  24    6.14    2.82
   3  -3  23    2.56    2.14
  -3   3  23   -3.16    2.33
   3  -3  23    2.31    1.86
   3  -3  22    7.84    3.16
  -3   3  22    3.59    2.48
   3  -3  22    8.58    3.07
   3  -3  21    1.36    1.66
  -3   3  21    4.18    2.11
   3  -3  20    4.94    2.56
  -3   3  20    5.81    2.40
   3  -3  20    2.37    1.70
   3  -3  19    2.13    1.97
  -3   3  19   -0.86    1.54
   3  -3  19    0.16    1.26
   3  -3  18   40.42    5.31
   3  -3  18   39.64    5.37
  -3   3  18   36.72    5.05
  -3   3  17    0.86    1.54
   3  -3  17   -0.85    1.79
   3  -3  17   -0.90    1.98
   3  -3  16    0.46    1.43
  -3   3  16    2.97    1.91
   3  -3  16    1.76    1.65
  -3   3  15   -0.47    1.36
   3  -3  15    1.42    1.28
   3  -3  15    2.48    1.72
  -3   3  14   24.96    3.71
   3  -3  14   17.45    3.10
   3  -3  14   17.57    3.30
  -3   3  13   66.19    5.56
   3  -3  13   58.41    5.47
   3   3 -13   58.99    4.11
   3  -3  13   48.61    4.87
   3  -3  12   12.14    2.70
   3  -3  12    7.10    2.02
  -3   3  12    8.24    2.30
   3   3 -12    9.39    1.78
  -3   3  11    1.73    1.39
   3   3 -11    2.14    1.17
   3  -3  11    1.08    1.13
   3  -3  11    3.84    2.05
   3  -3  10    1.18    1.34
  -3   3  10    1.83    1.28
   3   3 -10   -0.04    0.85
   3  -3  10   -0.08    1.22
   3  -3   9   41.48    3.67
   3   3  -9   42.02    3.45
   3  -3   9   46.04    4.42
  -3   3   8  154.05    5.78
   3  -3   8  157.80    6.60
   3   3  -8  148.18    3.92
   3   3  -8  159.58    6.60
   3  -3   8  145.63    7.39
  -3   3   7   88.67    4.04
   3  -3   7   81.06    5.45
   3  -3   7   86.37    4.54
   3   3  -7   82.71    4.78
   3   3  -7   87.07    2.50
  -3   3   6   70.49    3.29
   3  -3   6   66.86    4.86
   3  -3   6   64.64    3.67
   3   3  -6   72.59    4.43
  -3   3   5   70.32    2.95
   3  -3   5   71.99    4.85
   3   3  -5   72.38    4.43
   3  -3   5   66.52    3.39
  -3   3   4    2.21    0.56
   3   3  -4    1.80    1.17
   3  -3   4    1.80    0.72
   3  -3   4    2.35    1.46
  -3   3   3  108.36    2.46
   3   3  -3  104.18    5.22
   3  -3   3  107.51    3.41
   3   3  -3  114.60    5.09
   3  -3   3  109.55    5.65
   3  -3   2   52.26    1.95
   3  -3   2   56.40    4.00
   3   3  -2   54.76    3.94
   3  -3   2   57.53    4.05
   3   3  -2   52.90    3.24
   3  -3   1   96.71    5.08
   3  -3   1   93.69    5.07
   3   3  -1   89.03    4.96
   3   3  -1   92.67    3.94
   3  -3   0  165.07    6.39
   3   3   0  161.21    6.57
   3  -3   0  156.18    6.48
   3   3   0  158.40    4.72
  -3   3  -1   92.88    2.37
   3   3   1   90.51    4.32
   3  -3  -1  101.25    4.96
   3   3   1   87.72    4.95
   3   3   1   89.60    3.23
   3  -3  -1   88.32    4.92
  -3   3  -2   53.64    2.23
   3   3   2   56.52    3.31
   3  -3  -2   50.83    3.54
   3   3   2   52.06    3.85
   3   3   2   51.52    2.14
   3  -3  -2   50.62    3.81
   3   3   3  109.89    4.48
   3   3   3  112.95    5.89
   3  -3  -3  109.25    5.08
   3   3   3  103.82    5.32
   3   3   3  102.76    2.54
   3   3   4    0.44    1.20
   3   3   4    1.56    0.83
   3  -3  -4    2.62    1.09
   3  -3  -4    2.74    1.32
   3   3   4    1.67    1.15
   3   3   5   69.63    4.85
   3   3   5   71.34    4.47
   3  -3  -5   71.58    4.25
   3   3   5   72.60    3.53
   3  -3  -5   76.90    5.15
   3   3   6   67.09    4.85
   3  -3  -6   62.85    4.09
   3   3   6   72.46    4.52
   3  -3  -6   63.27    4.77
   3   3   6   71.71    3.53
   3  -3  -7   95.18    5.10
   3   3   7   92.12    5.89
   3   3   7   92.85    4.11
   3   3   7   91.70    5.14
   3  -3  -7   92.19    5.74
   3   3   7   85.55    2.15
   3  -3  -7   96.47    5.77
   3   3   8  160.33    8.03
   3   3   8  160.16    5.44
   3   3   8  157.88    6.67
   3  -3  -8  169.30    7.89
   3   3   8  146.21    3.38
   3  -3  -8  168.10    7.87
  -3  -3   9   41.52    4.28
   3   3   9   47.73    4.52
   3   3   9   49.98    3.12
   3   3   9   49.95    3.80
   3  -3  -9   46.82    4.39
   3   3   9   44.27    2.15
   3  -3  -9   50.45    4.49
   3  -3 -10    1.95    1.69
   3   3  10    1.82    1.54
  -3  -3  10    0.25    1.49
   3   3  10    0.89    0.77
   3  -3 -10    2.68    1.81
   3   3  10    0.75    0.75
   3  -3 -11    6.22    2.04
   3   3  11    3.40    1.85
   3  -3 -11    3.97    1.74
  -3  -3  11    1.74    1.82
   3   3  11    1.50    0.82
   3   3  11    2.24    1.13
   3  -3 -12    7.74    2.53
   3   3  12    8.44    2.21
  -3  -3  12   12.43    3.10
   3   3  12   10.73    1.68
   3   3  12    8.87    1.72
   3  -3 -12   13.96    2.79
  -3  -3  13   65.04    5.95
   3   3  13   59.04    5.83
   3   3  13   65.29    4.36
   3   3  13   62.82    4.03
   3  -3 -13   65.26    5.44
   3  -3 -13   61.64    5.63
   3  -3 -14   26.56    3.76
   3  -3 -14   25.57    3.88
   3   3  14   20.01    3.74
  -3  -3  14   21.88    3.86
   3   3  14   22.39    2.51
   3  -3 -15    1.27    1.57
   3   3  15    1.41    1.38
  -3  -3  15    4.66    2.38
   3  -3 -15    2.16    1.81
  -3  -3  16    4.04    2.36
   3   3  16    5.57    2.74
   3  -3 -16    2.15    1.71
   3  -3 -16    2.16    1.71
  -3  -3  17   -1.61    2.11
   3  -3 -17    2.04    1.49
   3   3  17   -0.01    1.43
   3  -3 -17    0.10    1.38
   3   3  18   39.67    5.59
  -3  -3  18   31.36    4.93
  -3  -3  19    0.69    1.84
   3   3  19    1.89    2.01
  -3  -3  20    6.87    2.84
   3   3  20    8.62    2.93
   3   3  21    2.56    1.80
  -3  -3  21    0.23    2.07
  -3  -3  22    3.45    2.58
   3   3  22    2.35    1.84
  -3  -3  23    1.31    2.03
   3   3  23    2.27    2.01
   3  -4  24   -1.43    1.77
   3  -4  23    5.00    2.65
   3  -4  23    6.92    2.81
   3  -4  22    5.93    2.76
  -3   4  22    0.65    1.80
   3  -4  22    4.85    2.38
   3  -4  21    0.29    1.83
  -3   4  21    1.08    1.54
   3  -4  21    4.65    2.57
  -3   4  20    6.73    2.50
   3  -4  20    3.27    2.20
   3  -4  20    7.38    2.65
   3  -4  19   21.03    4.27
  -3   4  19   20.27    4.22
   3  -4  19   19.37    4.07
   3  -4  18    2.78    1.84
  -3   4  18    9.46    2.92
   3  -4  18    6.56    2.36
   3  -4  17   18.18    3.67
  -3   4  17   28.39    4.34
   3  -4  17   29.15    4.47
   3  -4  16    3.77    1.91
  -3   4  16    2.78    1.89
   3  -4  16    3.12    1.96
  -3   4  15    2.74    1.59
   3  -4  15    3.98    1.59
   3  -4  15    3.58    2.10
   3  -4  14   65.20    5.80
  -3   4  14   69.93    5.95
   3  -4  14   50.98    5.42
   3  -4  13    4.00    1.82
  -3   4  13    3.70    1.86
   3   4 -13    2.96    1.28
   3  -4  13    1.44    1.44
  -3   4  12  120.88    7.02
   3  -4  12  123.69    7.26
   3   4 -12  120.58    6.40
   3  -4  12  110.66    7.58
   3  -4  11   46.85    4.90
   3   4 -11   49.76    4.12
  -3   4  11   52.84    4.49
   3  -4  11   50.82    4.50
   3  -4  10  115.26    6.37
  -3   4  10  111.51    6.09
   3  -4  10  101.07    6.90
   3   4 -10   97.59    5.77
   3  -4   9   67.14    4.57
  -3   4   9   75.66    4.74
   3  -4   9   56.58    5.11
   3   4  -9   54.41    4.33
   3   4  -8   12.38    2.22
   3  -4   8   11.06    1.89
  -3   4   8   10.10    1.72
   3  -4   8    6.78    2.12
   3  -4   7   43.52    3.21
  -3   4   7   44.58    3.15
   3  -4   7   34.56    3.96
   3   4  -7   40.64    3.72
   3  -4   6   10.53    1.55
  -3   4   6    8.51    1.32
   3   4  -6    9.80    2.13
   3  -4   6    7.08    1.90
   3  -4   5   16.19    1.68
  -3   4   5   18.30    1.68
   3   4  -5   16.38    2.48
   3  -4   5   18.33    2.81
   3  -4   4   44.78    2.42
  -3   4   4   47.10    2.33
   3  -4   4   50.17    4.16
   3   4  -4   42.14    3.68
   3  -4   3    5.87    1.75
   3  -4   3    8.64    2.22
   3   4  -3    3.96    1.50
   3  -4   3    6.09    0.76
  -3   4   3    6.22    0.73
   3  -4   2  210.68    7.93
   3   4  -2  197.63    7.86
   3  -4   2  192.41    7.95
   3   4  -1  155.92    7.03
   3  -4   1  156.97    7.30
   3  -4   1  165.13    6.97
   3  -4   0    7.63    1.95
   3  -4   0   10.80    1.96
   3   4   0    9.11    2.11
   3   4   1  153.37    6.99
   3  -4  -1  147.81    6.98
   3  -4  -1  149.47    6.27
   3  -4  -1  155.32    6.98
   3  -4  -2  194.88    8.05
   3  -4  -2  198.04    7.10
   3   4   2  200.68    8.03
   3  -4  -2  216.55    8.30
  -3  -4   3    6.54    0.74
   3  -4  -3    6.02    1.49
   3   4   3    6.50    1.72
   3   4   3    4.24    1.74
   3  -4  -3    6.21    1.87
   3   4   4   47.55    2.89
   3   4   4   50.16    4.37
   3   4   4   44.60    3.85
   3  -4  -4   51.87    4.40
   3  -4  -4   48.33    3.55
   3   4   5   14.89    1.63
   3  -4  -5   19.12    2.95
   3   4   5   17.88    2.84
   3  -4  -5   15.47    2.08
   3   4   5   16.95    2.47
   3  -4  -6   15.58    2.72
   3   4   6    8.45    2.17
   3   4   6    8.08    1.87
   3   4   6    8.82    1.23
   3  -4  -6    9.90    1.77
   3   4   7   42.68    4.18
   3  -4  -7   33.60    3.15
   3   4   7   42.39    2.66
   3  -4  -7   45.23    4.43
   3   4   7   35.37    3.54
   3  -4  -8   12.86    2.43
   3   4   8   11.97    2.62
   3   4   8   10.06    1.33
   3   4   8    9.84    1.95
   3  -4  -8   11.20    2.44
   3   4   9   61.84    4.60
   3   4   9   59.59    3.18
   3   4   9   58.96    5.26
   3  -4  -9   70.68    5.67
   3  -4  -9   59.33    4.93
  -3  -4  10  108.88    7.36
   3   4  10   94.02    6.78
   3   4  10   94.61    4.05
   3   4  10  101.62    5.84
   3  -4 -10  100.87    6.83
   3  -4 -10  100.25    6.55
  -3  -4  11   52.76    5.36
   3   4  11   54.47    5.49
   3   4  11   47.83    3.02
   3   4  11   45.59    3.95
   3  -4 -11   48.07    4.89
   3  -4 -11   42.92    4.53
  -3  -4  12  112.74    7.83
   3   4  12  108.01    7.67
   3   4  12  113.23    4.67
   3   4  12  116.97    6.28
   3  -4 -12  113.17    7.53
   3  -4 -12  127.58    7.83
   3  -4 -13    2.19    1.72
   3  -4 -13    3.48    1.82
  -3  -4  13    3.05    2.16
   3   4  13    1.32    1.63
   3   4  13    3.83    1.26
  -3  -4  14   60.59    6.14
   3   4  14   67.24    6.44
   3  -4 -14   57.26    5.58
   3  -4 -14   70.39    6.30
   3  -4 -15    3.31    1.92
  -3  -4  15    6.86    2.71
   3  -4 -15    9.37    2.53
   3   4  15    1.15    1.35
   3   4  16    1.78    1.86
  -3  -4  16    1.46    2.00
   3  -4 -16    2.98    1.87
   3  -4 -16    2.84    1.98
   3   4  17   26.60    4.61
  -3  -4  17   22.24    4.05
   3  -4 -17   24.97    3.89
   3  -4 -17   31.12    4.61
   3  -4 -18    6.85    2.53
  -3  -4  18    3.25    2.31
   3   4  18    6.12    2.72
   3  -4 -18    6.67    2.40
   3  -4 -19   19.90    3.70
   3   4  19   17.67    3.91
  -3  -4  19   13.88    3.68
  -3  -4  20    2.42    1.78
   3   4  20    3.72    2.57
   3   4  21    2.61    2.02
  -3  -4  21   -1.03    2.47
   3   4  22   -2.61    2.72
  -3  -4  22    3.10    2.65
   3  -5  23   13.41    3.70
  -3   5  23   13.23    3.52
   3  -5  23   17.50    4.41
  -3   5  22   10.09    3.19
   3  -5  22    7.30    2.81
   3  -5  22   12.92    3.68
  -3   5  21   24.05    4.60
   3  -5  21   16.08    4.00
   3  -5  21   21.02    4.46
  -3   5  20    6.88    2.57
   3  -5  20    5.52    2.12
   3  -5  20    8.12    2.87
   3  -5  19    6.66    2.47
   3  -5  19   10.12    3.02
  -3   5  19   11.45    3.11
  -3   5  18    5.44    2.34
   3  -5  18    0.68    1.32
   3  -5  18    3.79    2.37
  -3   5  17    3.12    1.48
   3  -5  17    4.60    2.22
   3  -5  17    6.04    2.25
   3  -5  16    8.68    2.36
  -3   5  16    1.93    1.23
   3  -5  16    7.94    2.81
  -3   5  15   13.29    2.82
   3  -5  15   11.67    2.64
   3  -5  15   14.32    3.47
  -3   5  14    9.12    2.32
   3  -5  14   12.45    2.73
   3  -5  14    9.46    2.63
  -3   5  13   51.90    4.90
   3  -5  13   50.60    5.02
   3  -5  13   49.62    5.47
   3   5 -13   52.65    4.57
  -3   5  12   14.45    2.52
   3  -5  12    9.34    2.18
   3   5 -12   11.07    2.31
   3  -5  12    8.99    2.79
  -3   5  11   13.92    2.41
   3  -5  11   14.99    2.63
   3   5 -11   12.80    2.37
   3  -5  11   13.27    3.05
   3  -5  10    1.65    1.16
   3   5 -10    1.39    1.13
   3  -5  10    0.78    1.68
  -3   5  10    1.26    1.01
   3  -5   9   14.59    2.27
  -3   5   9   21.01    2.52
   3   5  -9   16.76    2.68
   3  -5   9    9.92    2.79
  -3   5   8   16.03    2.13
   3  -5   8   13.48    2.03
   3   5  -8   14.60    2.57
   3  -5   8   16.71    3.00
  -3   5   7    8.36    1.42
   3  -5   7    7.54    1.46
   3   5  -7    8.43    2.09
   3  -5   7    6.02    1.97
  -3   5   6   10.81    1.44
   3   5  -6   10.21    2.23
   3  -5   6   10.46    2.42
   3  -5   6   10.54    1.53
  -3   5   5   34.42    2.28
   3  -5   5   31.89    2.28
   3   5  -5   30.65    3.45
   3  -5   5   31.58    3.65
   3  -5   4   11.32    1.23
   3   5  -4    9.21    2.10
   3  -5   4   11.40    2.54
   3  -5   4    8.63    2.11
  -3   5   4   11.94    1.17
  -3   5   3   50.22    1.78
   3  -5   3   52.37    2.05
   3  -5   3   53.18    4.39
   3   5  -3   51.43    4.56
   3  -5   3   54.36    4.70
   3   5  -2  175.46    8.21
   3  -5   2  178.72    8.25
   3  -5   2  182.85    7.76
  -3  -5  -2  168.69    3.92
   3  -5   1    2.05    1.68
   3  -5   1    1.92    1.38
   3  -5   1    2.46    1.42
   3   5  -1    0.86    1.26
   3   5   0   76.68    5.50
   3  -5   0   78.62    5.61
   3  -5   0   84.73    5.07
   3  -5   0   75.18    5.01
   3  -5  -1    1.09    0.86
   3  -5  -1   -0.88    1.11
   3   5   1    0.20    1.26
   3  -5  -1    0.03    1.38
   3  -5  -2  179.91    7.00
   3   5   2  184.93    8.33
   3  -5  -2  183.98    8.20
   3  -5  -3   53.92    3.80
   3   5   3   55.73    4.70
  -3  -5   3   56.76    2.74
   3  -5  -3   53.18    4.74
   3  -5  -4   10.76    2.63
   3   5   4   13.04    2.67
   3  -5  -4   11.50    1.83
   3   5   4   10.96    2.25
  -3  -5   4   11.76    1.15
   3  -5  -5   29.94    1.70
   3  -5  -5   29.79    2.83
   3  -5  -5   33.96    3.92
   3   5   5   33.56    3.73
   3   5   5   28.80    3.57
   3   5   6   10.92    2.40
   3  -5  -6   10.27    1.78
   3  -5  -6   10.11    2.55
   3   5   6   13.71    2.48
   3   5   7    5.42    1.77
   3  -5  -7    8.03    1.69
   3  -5  -7    5.30    1.86
   3   5   7   10.83    2.27
   3   5   8   12.93    1.36
   3   5   8   16.13    2.82
   3  -5  -8   17.18    2.34
   3  -5  -8   12.35    2.70
   3   5   8   18.74    2.84
   3  -5  -9   14.21    2.66
   3   5   9   14.57    1.44
   3   5   9   14.65    2.95
   3  -5  -9   15.75    2.95
   3   5   9   12.86    2.47
   3  -5 -10   -0.90    1.49
   3   5  10    2.75    1.60
   3  -5 -10    3.30    1.97
  -3  -5  10   -0.78    2.15
   3   5  10    0.96    1.31
   3  -5 -11   19.54    3.26
   3   5  11   15.52    3.22
   3  -5 -11   13.86    3.06
  -3  -5  11   16.94    3.53
   3   5  11   14.12    2.57
   3  -5 -12   13.69    2.80
   3   5  12   12.52    2.89
  -3  -5  12   17.15    3.50
   3  -5 -12   10.50    2.77
   3   5  12   15.80    2.66
  -3  -5  13   48.05    5.45
   3   5  13   44.11    5.30
   3   5  13   44.73    4.21
   3  -5 -13   45.32    5.21
   3  -5 -13   48.80    5.10
   3  -5 -14    8.37    2.37
   3   5  14   10.45    2.66
  -3  -5  14   14.07    3.38
   3  -5 -14   12.87    3.07
   3   5  15   13.07    3.19
   3  -5 -15   13.30    2.84
  -3  -5  15    8.19    2.55
   3  -5 -15   10.30    2.73
   3  -5 -16   10.97    2.90
   3  -5 -16    6.84    2.61
   3   5  16    4.15    2.18
  -3  -5  16    5.49    2.58
   3   5  17    2.25    1.70
  -3  -5  17    5.05    2.42
   3  -5 -17    5.28    2.45
   3  -5 -17    5.90    2.19
  -3  -5  18    2.52    2.16
   3  -5 -18    4.79    2.10
   3   5  18    3.49    2.25
   3  -5 -18    7.03    2.55
  -3  -5  19    7.10    2.78
   3  -5 -19    5.40    2.17
   3   5  19    6.08    2.37
   3  -5 -19   12.29    3.42
   3  -5 -20   11.15    3.10
   3   5  20    6.20    2.38
  -3  -5  20    4.18    2.18
  -3  -5  21   25.54    5.23
   3   5  21   23.75    4.97
  -3  -5  22    8.04    3.37
   3   5  22   12.35    3.82
  -3   6  23    2.70    1.91
   3  -6  23    0.51    1.34
  -3   6  22    6.35    2.78
   3  -6  22    1.34    1.94
   3  -6  22    2.57    1.80
   3  -6  21    2.02    2.21
   3  -6  21    1.62    1.51
  -3   6  20   12.84    3.26
   3  -6  20   13.78    3.44
   3  -6  20   17.99    4.12
  -3   6  19    0.70    1.11
   3  -6  19    1.64    1.58
   3  -6  19    1.85    2.08
  -3   6  18    8.35    2.74
   3  -6  18    4.53    2.00
   3  -6  18    4.38    2.59
  -3   6  17    7.42    2.27
   3  -6  17   11.23    2.74
   3  -6  17   16.52    3.79
  -3   6  16    2.32    1.44
   3  -6  16    4.50    2.06
   3  -6  16    0.55    1.67
  -3   6  15    2.70    1.62
   3  -6  15   12.96    2.96
   3  -6  15    8.47    3.07
   3  -6  14   40.75    4.67
  -3   6  14   45.94    4.82
   3  -6  14   33.18    4.86
   3  -6  13    5.95    1.85
  -3   6  13    5.85    1.96
   3   6 -13    3.38    1.48
   3  -6  13    3.58    1.84
  -3   6  12   81.46    5.92
   3  -6  12   77.95    5.89
   3  -6  12   79.55    7.03
   3   6 -12   79.76    6.17
  -3   6  11   71.37    5.26
   3  -6  11   74.73    5.54
   3  -6  11   75.74    6.61
   3   6 -11   64.33    5.48
  -3   6  10   88.75    5.49
   3  -6  10   82.48    5.53
   3  -6  10   83.42    6.81
   3   6 -10   74.37    5.89
  -3   6   9   48.74    3.87
   3  -6   9   51.69    4.10
   3  -6   9   45.35    4.99
   3   6  -9   47.03    4.74
   3  -6   8    5.73    1.57
   3  -6   8    6.65    1.56
  -3   6   8    6.11    1.40
   3   6  -8    6.89    1.91
   3  -6   8    5.36    2.10
   3  -6   7    9.81    1.76
  -3   6   7   11.31    1.65
   3  -6   7    9.32    1.65
   3   6  -7    7.45    2.24
   3  -6   7    9.22    2.29
   3  -6   6   51.00    3.57
   3  -6   6   54.04    4.99
   3  -6   6   54.10    3.34
  -3   6   6   51.23    3.14
   3   6  -6   53.15    4.91
   3  -6   5   12.00    1.64
  -3   6   5   12.96    1.44
   3  -6   5   11.64    1.43
   3  -6   5   14.46    3.01
   3   6  -5   12.50    2.56
   3  -6   5   13.26    2.64
   3  -6   4   76.96    3.62
  -3   6   4   67.47    2.76
   3  -6   4   77.03    5.60
   3   6  -4   74.58    5.82
   3  -6   4   79.36    6.04
   3  -6   4   65.41    2.88
   3  -6   3   17.71    1.56
   3  -6   3   25.22    3.71
   3   6  -3   20.86    3.25
   3  -6   3   17.95    2.76
   3  -6   3   19.08    1.28
  -3  -6  -3   17.00    1.09
   3  -6   2    8.65    1.95
   3  -6   2    7.98    2.21
   3   6  -2   10.84    2.50
   3  -6   2    9.51    2.14
   3  -6   1   34.04    4.08
   3  -6   1   35.83    3.58
   3   6  -1   32.96    4.02
   3  -6   1   35.65    3.73
   3  -6   0   68.96    4.83
   3   6   0   63.21    5.39
   3  -6   0   52.93    4.97
   3  -6   0   51.69    4.53
   3  -6  -1   27.55    3.45
   3  -6  -1   35.32    3.40
   3   6   1   28.54    3.69
   3  -6  -1   34.78    4.11
   3  -6  -2   11.40    1.92
   3   6   2    9.62    2.45
   3  -6  -2    9.81    2.55
   3  -6  -2    8.80    2.45
   3   6   3   18.46    3.18
   3  -6  -3   19.50    2.44
   3  -6  -3   24.84    3.55
  -3  -6   3   20.88    2.03
   3  -6  -4   63.86    1.80
   3   6   4   76.24    5.84
  -3  -6   4   74.18    3.55
   3  -6  -4   75.96    6.02
   3  -6  -4   74.78    4.60
   3   6   5    9.74    2.24
   3  -6  -5   11.91    1.99
   3  -6  -5   14.67    3.07
  -3  -6   5   12.50    1.42
   3   6   5   15.24    2.99
   3   6   6   50.78    4.98
   3  -6  -6   49.74    3.72
   3   6   6   53.10    4.98
   3  -6  -6   46.96    4.93
   3   6   7   11.98    2.46
   3  -6  -7   10.09    1.79
   3  -6  -7    8.44    2.63
   3   6   7   12.25    2.70
   3   6   8    5.99    2.02
   3  -6  -8    6.27    2.25
   3  -6  -8    8.10    1.61
   3   6   8    4.14    1.78
   3   6   9   47.22    5.08
   3   6   9   56.63    5.15
   3  -6  -9   42.72    5.09
   3   6  10   79.18    6.57
   3   6  10   82.54    6.17
   3  -6 -10   86.80    7.16
   3  -6 -10   88.84    6.58
  -3  -6  11   86.01    7.21
   3   6  11   72.26    6.53
   3   6  11   72.17    5.75
   3  -6 -11   73.23    6.69
   3  -6 -11   85.35    6.47
  -3  -6  12   80.14    7.19
   3   6  12   75.08    6.84
   3   6  12   86.80    6.22
   3  -6 -12   73.03    6.79
   3  -6 -12   85.97    6.71
   3  -6 -13    0.76    1.15
   3   6  13    4.62    1.86
   3  -6 -13    0.63    1.64
  -3  -6  13    5.66    2.51
   3   6  13    8.56    2.25
   3   6  14   36.98    5.09
  -3  -6  14   32.66    4.95
   3  -6 -14   36.91    5.09
   3  -6 -14   50.87    5.48
   3  -6 -15   10.13    2.68
   3   6  15    6.22    2.43
  -3  -6  15    2.58    2.02
   3  -6 -15    5.58    2.40
   3  -6 -16    4.08    2.12
   3   6  16    0.25    1.46
  -3  -6  16    3.28    2.07
   3  -6 -16    3.45    2.36
   3   6  17   13.75    3.52
  -3  -6  17   12.35    3.45
   3  -6 -17    5.85    2.51
   3  -6 -17    8.22    2.53
   3  -6 -18    4.07    2.36
   3   6  18    7.33    2.78
  -3  -6  18    5.29    2.54
   3  -6 -18    8.43    2.71
   3   6  19   -1.14    1.88
   3  -6 -19   -1.19    1.64
  -3  -6  19   -0.23    1.93
   3  -6 -19    2.17    1.68
  -3  -6  20   16.17    4.39
   3  -6 -20   16.84    3.90
   3   6  20   19.58    4.33
   3   6  21    4.50    2.11
  -3  -6  21    8.64    3.23
   3  -7  20   35.13    5.46
   3  -7  20   29.40    5.35
   3  -7  19    6.71    2.47
   3  -7  19    7.92    2.95
  -3   7  18   17.74    3.72
   3  -7  18   26.06    4.51
   3  -7  18   15.23    3.75
  -3   7  17   15.03    3.48
   3  -7  17    8.07    2.51
   3  -7  17   12.57    3.49
  -3   7  16    8.05    2.37
   3  -7  16   13.52    3.07
   3  -7  16    6.47    2.40
  -3   7  15   26.84    3.95
   3  -7  15   23.94    3.83
   3  -7  15   21.06    4.00
   3  -7  14   23.24    3.61
  -3   7  14   21.11    3.32
   3  -7  14   22.13    4.22
  -3   7  13    5.60    1.95
   3  -7  13    7.63    2.16
   3   7 -13    5.70    1.85
   3  -7  13    9.63    3.06
  -3   7  12   44.95    4.46
   3  -7  12   53.12    4.95
   3   7 -12   45.02    4.98
   3  -7  12   48.27    5.58
   3  -7  11   27.48    3.59
  -3   7  11   21.99    3.02
   3  -7  11   19.20    2.89
   3   7 -11   26.68    3.95
   3  -7  11   20.13    3.91
   3  -7  10    6.55    1.82
   3  -7  10    6.98    1.74
   3   7 -10    5.78    2.21
  -3   7  10    8.22    1.85
   3  -7  10    5.60    2.27
   3  -7   9   23.26    2.94
   3  -7   9   22.90    2.77
  -3   7   9   20.97    2.63
   3   7  -9   22.90    3.63
   3  -7   9   26.14    3.94
   3  -7   8   29.07    3.20
  -3   7   8   24.27    2.61
   3  -7   8   24.07    2.81
   3   7  -8   24.45    3.62
   3  -7   8   29.07    4.12
   3  -7   7   17.33    2.37
  -3   7   7   15.90    1.98
   3   7  -7   16.86    3.32
   3  -7   7   14.34    2.94
   3  -7   6    2.72    1.13
  -3   7   6    2.54    0.88
   3   7  -6    2.90    2.09
   3  -7   6    1.19    1.27
   3  -7   5   53.85    3.52
  -3   7   5   69.82    3.40
   3   7  -5   50.45    5.16
   3  -7   5   56.32    5.22
   3  -7   5   63.21    5.78
   3  -7   4   17.38    1.88
   3  -7   4   22.38    3.70
   3   7  -4   15.10    3.01
   3  -7   4   17.46    2.97
   3  -7   3   22.24    1.87
   3   7  -3   20.36    3.44
   3  -7   3   28.34    3.98
   3  -7   3   20.40    3.12
   3  -7   3   29.66    3.43
   3  -7   2   25.69    1.75
   3  -7   2   30.99    4.19
   3   7  -2   24.00    3.86
   3  -7   2   24.96    3.33
   3  -7   2   27.11    3.37
   3  -7   1   21.77    1.36
   3  -7   1   26.22    3.79
   3  -7   1   19.45    3.14
   3  -7   1   32.15    3.58
   3   7  -1   29.23    4.08
   3  -7   0    2.72    1.82
   3  -7   0    0.28    0.22
   3  -7   0    0.41    1.03
   3   7   0   -0.26    1.73
   3  -7   0   -0.06    1.29
   3  -7  -1   26.68    3.77
   3  -7  -1   26.48    3.11
   3   7   1   26.39    3.82
   3  -7  -1   24.93    3.75
   3  -7  -2   33.69    3.42
   3  -7  -2   30.48    4.06
   3   7   2   29.53    4.07
   3  -7  -2   27.78    4.03
   3  -7  -3   25.98    2.95
   3  -7  -3   25.24    3.85
   3   7   3   24.04    3.87
  -3  -7   3   24.37    2.49
   3  -7  -4   20.58    3.56
   3  -7  -4   18.02    2.37
   3   7   4   17.73    3.15
  -3  -7   4   17.43    2.06
   3   7   5   57.33    5.58
   3  -7  -5   46.46    5.18
  -3  -7   5   58.49    3.55
   3  -7  -5   56.94    4.08
   3  -7  -6    3.61    2.11
   3  -7  -6    3.07    1.10
   3   7   6    3.47    1.89
   3   7   6    1.80    1.78
   3  -7  -7   12.77    2.91
   3   7   7   15.46    3.14
   3  -7  -7   15.08    2.13
   3   7   7   16.55    3.21
   3   7   8   20.91    3.40
   3  -7  -8   22.40    2.59
   3  -7  -8   16.53    3.65
   3   7   8   23.65    3.78
   3  -7  -9   23.38    3.95
   3   7   9   18.44    3.59
   3   7   9   22.87    3.83
   3  -7 -10    5.23    1.83
   3  -7 -10    9.46    2.89
   3   7  10    8.27    2.64
   3   7  10   11.86    2.71
   3  -7 -11   19.34    3.10
   3  -7 -11   18.19    3.72
   3   7  11   22.48    3.90
  -3  -7  11   23.31    4.00
   3   7  11   20.57    3.28
  -3  -7  12   49.48    5.91
   3   7  12   43.95    5.28
   3  -7 -12   45.42    5.74
   3   7  12   49.68    5.25
   3  -7 -12   46.51    4.98
   3  -7 -13    8.94    2.54
   3   7  13    4.90    2.18
   3  -7 -13    7.66    2.50
  -3  -7  13    6.24    2.57
   3   7  13    6.22    2.16
   3  -7 -14   21.44    3.62
   3  -7 -14   19.15    3.86
  -3  -7  14   19.42    3.99
   3   7  14   20.93    3.96
   3  -7 -15   30.36    4.37
   3   7  15   22.36    4.28
   3  -7 -15   23.77    4.43
  -3  -7  15   23.23    4.50
   3  -7 -16   11.81    2.94
  -3  -7  16   15.24    3.88
   3  -7 -16    4.46    2.38
   3   7  16    9.13    2.90
   3  -7 -17    8.96    2.48
   3   7  17   14.53    3.76
  -3  -7  17    7.33    2.83
   3  -7 -17   12.24    3.23
   3   7  18   14.18    3.86
  -3  -7  18   18.25    4.34
   3  -7 -18   14.68    3.74
   3  -7 -19    1.65    1.58
  -3  -7  19    4.30    2.37
   3   7  19    3.36    2.07
   3  -7 -20   30.21    5.28
  -3  -7  20   31.14    5.51
   3   7  20   37.14    6.02
   3  -7 -21    3.57    2.04
   3  -8  19   21.03    4.82
   3  -8  18    2.49    1.99
   3  -8  17    2.33    2.54
   3  -8  16   11.06    3.40
   3  -8  15   15.81    3.76
   3  -8  14   37.13    5.51
   3   8 -13   11.86    2.83
   3  -8  13    7.00    2.56
   3  -8  12    4.79    1.88
   3   8 -12    5.28    2.08
   3  -8  12    8.39    2.88
   3   8 -11    7.12    2.48
   3  -8  11    4.83    1.62
   3  -8  11    4.42    2.04
   3  -8  10    2.49    1.45
   3   8 -10    2.54    1.57
   3  -8  10    3.26    2.03
   3  -8   9    2.74    1.36
   3   8  -9   -0.13    1.44
   3  -8   9   -0.96    1.71
   3  -8   8    8.46    1.87
   3   8  -8   13.39    3.15
   3  -8   8    9.88    2.88
   3  -8   7    3.86    1.33
   3   8  -7    1.91    1.58
   3  -8   7    1.90    1.46
   3  -8   6    3.22    1.09
   3  -8   6    3.22    1.84
   3   8  -6    0.78    1.86
   3  -8   6    4.74    2.12
   3  -8   5   19.24    3.49
   3   8  -5   17.93    3.40
   3  -8   5   19.47    3.33
   3  -8   5   16.74    2.03
   3  -8   4   20.35    3.61
   3  -8   4   21.08    3.00
   3   8  -4   23.73    3.96
   3  -8   4   18.61    3.23
   3  -8   3   46.91    4.72
   3   8  -3   35.14    4.57
   3  -8   3   42.92    5.02
   3  -8   3   45.95    4.43
   3  -8   2   21.54    3.71
   3  -8   2   21.25    3.27
   3   8  -2   22.47    3.90
   3  -8   2   18.53    3.12
   3  -8   1   27.18    3.70
   3  -8   1   24.53    3.90
   3   8  -1   29.85    4.49
   3  -8   1   28.43    3.58
   3  -8   0   -0.43    1.83
   3  -8   0    2.17    1.80
   3   8   0   -0.83    1.85
   3  -8   0   -0.83    1.08
   3  -8  -1   30.06    3.38
   3  -8  -1   24.26    3.76
   3   8   1   24.04    3.82
   3  -8  -1   21.53    3.74
   3  -8  -2   18.36    2.63
   3   8   2   20.41    3.44
   3  -8  -2   16.47    3.28
   3  -8  -2   19.86    3.50
   3  -8  -3   46.10    3.95
   3   8   3   47.96    5.44
  -3  -8   3   42.95    3.60
   3  -8  -3   48.02    5.27
   3  -8  -4   23.89    3.87
   3  -8  -4   19.38    2.56
   3   8   4   19.68    3.64
  -3  -8   4   21.66    2.53
   3  -8  -5   23.92    3.96
  -3  -8   5   18.89    2.27
   3  -8  -5   16.74    2.37
   3   8   5   13.13    3.03
   3  -8  -6    0.57    1.58
   3  -8  -6    3.25    1.09
   3   8   6    3.07    1.92
   3  -8  -7    1.03    1.99
   3   8   7    2.69    1.90
   3   8   7    3.80    1.85
   3  -8  -8    0.75    1.83
   3   8   8    7.46    2.50
   3   8   8    7.62    2.54
   3   8   9    0.32    1.50
   3  -8  -9   -0.61    1.94
   3   8   9   -0.08    1.55
   3  -8 -10    3.31    2.14
   3   8  10    2.18    1.39
   3   8  10    2.62    2.24
   3  -8 -11    2.91    1.57
   3  -8 -11    0.05    1.77
   3   8  11    1.61    1.52
   3   8  11    2.72    1.55
   3  -8 -12    8.26    2.46
   3  -8 -12    1.73    2.10
   3   8  12    5.94    2.21
  -3  -8  12    6.31    2.58
   3   8  12    5.14    2.11
   3  -8 -13   12.87    2.82
   3   8  13   14.14    3.42
   3  -8 -13   12.12    3.30
  -3  -8  13    8.74    2.98
   3   8  13    7.61    2.00
   3  -8 -14   36.32    4.69
   3  -8 -14   37.80    5.60
  -3  -8  14   34.24    5.34
   3   8  14   31.58    4.94
   3  -8 -15   17.18    3.45
   3  -8 -15   17.10    4.24
   3   8  15   17.54    4.02
  -3  -8  15   15.17    3.77
   3   8  16    8.74    2.78
  -3  -8  16    5.08    2.70
   3  -8 -16    5.55    2.49
   3   8  17   -0.61    1.31
  -3  -8  17    4.20    2.34
   3  -8 -17    0.08    1.88
  -3  -8  18    6.00    3.26
   3  -8 -18    7.76    2.82
   3   8  18    7.56    3.34
  -3  -8  19   11.83    3.56
   3   8  19    6.83    2.57
   3  -8 -19   16.64    4.21
   3  -8 -20    7.10    3.06
   3   8  20    2.42    1.99
   3  -8 -21    5.10    2.52
   3  -9  18   11.95    3.74
   3  -9  17    1.80    2.23
   3  -9  16    8.42    3.29
   3  -9  15   15.14    3.93
   3  -9  14    2.54    1.76
   3   9 -13   -0.08    1.40
   3  -9  13   -0.82    1.36
   3   9 -12    1.69    1.46
   3  -9  12    7.12    2.75
   3   9 -11   29.89    4.65
   3  -9  11   22.28    4.05
   3   9 -10    2.76    2.06
   3  -9  10   -1.79    1.60
   3   9  -9   18.04    3.64
   3  -9   9   19.41    3.72
   3   9  -8    6.51    2.50
   3  -9   8   13.78    3.29
   3   9  -7    2.97    1.71
   3  -9   7    0.26    1.46
   3  -9   6   12.70    3.12
   3   9  -6    8.45    2.90
   3  -9   6   14.09    3.14
   3   9  -5   27.46    4.69
   3  -9   5   27.02    3.93
   3  -9   5   22.41    3.91
   3  -9   4   28.17    3.85
   3   9  -4   23.03    4.08
   3  -9   4   26.15    4.21
   3  -9   4   30.40    3.77
   3  -9   3   10.32    2.46
   3   9  -3    8.10    2.40
   3  -9   3    7.22    2.35
   3  -9   3    6.98    2.47
   3  -9   2   45.99    5.52
   3  -9   2   50.62    4.91
   3   9  -2   48.77    5.84
   3  -9   2   45.43    4.83
   3  -9   1   13.02    3.24
   3   9  -1   18.37    3.88
   3  -9   1   17.32    3.00
   3  -9   1   20.76    3.45
   3  -9   0   22.11    3.92
   3  -9   0   15.59    3.15
   3   9   0   16.76    3.64
   3  -9   0   20.04    3.04
   3  -9  -1   12.97    3.03
   3  -9  -1   21.60    3.05
   3   9   1   18.68    3.63
   3  -9  -1   10.56    3.04
   3  -9  -2   55.80    4.67
   3   9   2   54.52    6.15
  -3  -9   2   45.96    4.20
   3  -9  -2   46.43    5.39
   3  -9  -2   45.67    5.77
  -3  -9   3    6.40    1.62
   3  -9  -3    8.83    1.88
   3  -9  -3    7.57    2.73
   3   9   3   10.49    2.94
   3  -9  -3    6.95    2.55
   3  -9  -4   25.78    4.30
   3  -9  -4   24.12    2.95
   3   9   4   27.37    4.26
  -3  -9   4   27.94    3.10
   3  -9  -5   18.39    3.86
   3   9   5   21.35    3.77
   3  -9  -6    6.75    2.58
   3   9   6    4.15    2.30
   3  -9  -7    0.11    1.81
   3   9   7    0.91    1.48
   3  -9  -8   15.15    3.68
   3   9   8    5.85    2.37
   3  -9  -9   16.12    3.81
   3   9   9   20.18    3.79
   3   9   9   22.52    3.94
   3  -9 -10   -0.18    1.94
   3   9  10   -1.55    1.55
   3   9  10    1.23    1.36
   3   9  11   23.45    4.09
   3  -9 -11   22.19    4.38
   3  -9 -11   18.51    3.39
   3   9  11   14.07    3.31
  -3  -9  11   20.09    3.98
   3  -9 -12    4.99    1.95
   3  -9 -12    4.78    2.67
   3   9  12    5.10    2.32
  -3  -9  12    1.86    2.00
   3   9  12    1.50    1.48
   3  -9 -13   -0.18    1.21
   3   9  13    1.51    1.90
   3   9  13    1.26    1.95
  -3  -9  13    2.09    1.87
   3  -9 -13    0.18    1.60
   3   9  14    0.98    1.14
   3  -9 -14    0.60    1.99
  -3  -9  14   -2.37    2.28
   3   9  15    7.02    2.68
   3  -9 -15    9.79    3.26
  -3  -9  15   15.43    4.23
   3   9  16   10.33    3.23
   3  -9 -16   10.66    3.15
  -3  -9  16   11.80    3.52
   3   9  17    1.02    1.15
  -3  -9  17    4.03    3.17
   3  -9 -17    0.80    1.77
   3   9  18    5.82    2.37
   3  -9 -18    6.81    2.97
  -3  -9  18    6.10    2.63
   3   9  19   14.28    3.93
   3  -9 -19   11.04    3.55
   3 -10  16    3.02    2.28
   3 -10  15   -0.05    1.43
   3 -10  14    2.64    1.71
   3  10 -13    1.22    1.33
   3 -10  13   -1.61    2.06
   3  10 -12    8.08    2.77
   3 -10  12    5.74    2.42
   3  10 -11   13.31    3.28
   3 -10  11   13.24    3.24
   3  10 -10    1.65    1.90
   3 -10  10    2.13    1.41
   3  10  -9   10.67    3.06
   3 -10   9   10.69    3.08
   3  10  -8    1.82    1.76
   3 -10   8    3.60    1.89
   3  10  -7    2.74    1.80
   3 -10   7    2.05    1.82
   3  10  -6    1.91    1.56
   3 -10   6    0.75    1.96
   3 -10   6    2.48    1.75
   3 -10   5   27.28    3.69
   3 -10   5   21.11    4.14
   3  10  -5   15.34    3.48
   3 -10   5   16.96    3.21
   3 -10   4   31.30    4.91
   3  10  -4   37.45    5.52
   3 -10   4   36.72    4.46
   3 -10   4   33.97    4.21
   3 -10   3   -1.35    1.72
   3 -10   3   -0.24    1.18
   3  10  -3    0.28    1.57
   3 -10   3   -0.31    1.21
   3 -10   2    6.85    2.50
   3 -10   2    7.28    2.81
   3  10  -2    7.75    3.17
   3 -10   2    8.26    2.28
   3 -10   1    1.17    1.69
   3  10  -1   -0.65    2.60
   3 -10   1    2.03    1.39
   3 -10   1    3.74    1.83
   3 -10   0    9.22    2.99
   3  10   0   16.14    3.66
   3 -10   0    9.55    2.82
   3 -10   0   11.44    2.36
   3 -10  -1    0.88    1.85
   3 -10  -1    3.55    1.84
   3 -10  -1    1.32    1.09
   3  10   1    4.34    2.52
   3 -10  -2    4.52    1.92
   3 -10  -2    6.41    1.72
   3  10   2    7.68    2.97
  -3 -10   2    4.73    1.57
   3 -10  -2    3.77    1.77
   3 -10  -3    1.94    1.85
   3  10   3   -1.39    2.42
   3 -10  -3    0.54    1.71
   3 -10  -4   30.57    4.98
   3  10   4   30.60    4.87
   3 -10  -5   18.53    3.95
   3  10   5   21.57    4.17
   3 -10  -6    1.38    1.78
   3  10   6    0.92    1.43
   3 -10  -7    2.58    1.84
   3  10   7    2.54    2.15
   3 -10  -8   -0.13    2.10
   3  10   8    0.84    1.65
   3 -10  -9   14.82    3.96
   3  10   9   12.89    3.22
   3 -10 -10   -1.30    2.07
   3  10  10   -0.91    1.69
   3  10  10    2.78    1.87
   3 -10 -11   17.54    4.04
   3 -10 -11   15.42    3.18
   3  10  11   13.40    3.37
  -3 -10  11    7.80    2.87
   3  10  11    8.73    2.81
   3 -10 -12    3.80    2.53
   3  10  12    8.96    2.65
   3  10  12    2.90    1.82
  -3 -10  12    6.19    2.91
   3  10  13   -0.52    2.01
  -3 -10  13    0.54    1.49
   3  10  13    0.89    1.62
   3 -10 -13    1.54    2.31
   3 -10 -14    0.01    2.61
   3  10  14   -0.19    1.29
  -3 -10  14    2.67    2.12
   3  10  15    0.85    1.06
   3 -10 -15    0.44    1.43
  -3 -10  15   -1.60    2.51
   3  10  16    0.30    1.53
   3 -10 -16   -3.17    2.31
  -3 -10  16   -2.01    2.14
   3  10  17   -1.67    1.60
  -3 -10  17    3.41    2.77
   3 -10 -17    4.21    2.67
   3 -11  15   13.88    3.94
   3 -11  14    5.37    2.68
   3 -11  13   11.13    3.34
   3  11 -12    5.67    2.57
   3 -11  12    5.52    2.47
   3  11 -11    4.21    2.20
   3 -11  11    3.48    2.03
   3  11 -10   14.64    3.77
   3 -11  10   15.91    3.71
   3  11  -9   10.55    3.64
   3 -11   9    4.83    2.10
   3  11  -8    6.69    3.06
   3 -11   8    8.43    2.59
   3  11  -7   -1.98    1.79
   3 -11   7    1.04    1.77
   3  11  -6   -0.29    1.92
   3 -11   6    1.09    1.67
   3 -11   6   -0.51    1.57
   3 -11   5   12.06    3.34
   3  11  -5    4.44    2.54
   3 -11   5    8.04    2.14
   3 -11   4   -0.24    1.72
   3 -11   4    2.92    1.19
   3 -11   4    2.74    1.47
   3 -11   3    4.87    2.46
   3 -11   3    7.28    2.22
   3  11  -3    7.90    3.24
   3 -11   3   10.29    2.59
   3 -11   2   39.17    5.60
   3 -11   2   54.58    5.42
   3  11  -2   48.54    6.22
   3 -11   2   45.79    5.32
   3 -11   1    9.67    3.06
   3 -11   1    7.61    2.47
   3  11  -1    5.50    2.62
   3 -11   1    9.60    2.42
   3 -11   0   -0.34    1.62
   3 -11   0    1.45    1.58
   3  11   0   -0.31    1.82
   3 -11   0    0.78    1.25
   3 -11  -1    5.59    2.28
   3 -11  -1    7.25    2.70
   3  11   1    5.09    2.34
   3 -11  -2   40.62    5.51
   3  11   2   45.04    6.17
   3 -11  -2   43.12    6.12
   3 -11  -3    8.63    2.86
   3  11   3    7.78    2.94
   3 -11  -3    6.01    2.72
   3 -11  -4    1.13    1.76
   3  11   4    0.94    1.53
   3 -11  -4    1.39    2.02
   3 -11  -5   11.88    3.46
   3  11   5    3.59    2.20
   3 -11  -6   -1.36    2.04
   3  11   6    0.14    1.53
   3 -11  -7   -0.59    2.27
   3  11   7    0.29    1.60
   3 -11  -8    5.19    2.64
   3  11   8    5.09    2.53
   3 -11  -9    7.48    2.86
   3  11   9   11.27    3.61
   3 -11 -10   13.87    3.74
   3  11  10   14.77    3.72
   3 -11 -11    5.41    2.91
   3  11  11    3.12    1.97
  -3 -11  11    8.33    2.91
  -3 -11  12    1.79    2.11
   3 -11 -12   -0.79    2.04
   3  11  12    3.68    2.21
   3  11  13    3.92    2.24
   3 -11 -13    4.91    2.65
  -3 -11  13    4.02    2.40
   3  11  13    8.61    2.96
   3  11  14    1.82    2.03
   3 -11 -14    6.71    3.20
  -3 -11  14    2.53    1.88
  -3 -11  15   14.69    4.26
   3  11  15   16.86    4.18
   3 -11 -15   15.67    4.45
   3  11  16    2.00    1.77
   3 -12  13    3.39    2.71
   3  12 -12   10.46    3.52
   3 -12  12    5.23    2.79
   3  12 -11   13.67    3.80
   3 -12  11   17.89    4.18
   3  12 -10    8.09    2.95
   3 -12  10    4.67    2.15
   3  12  -9    2.33    2.14
   3 -12   9    3.65    1.92
   3  12  -8    1.31    1.90
   3 -12   8    3.94    2.16
   3  12  -7   -0.92    1.91
   3 -12   7    0.51    1.74
   3 -12   6   -0.42    1.92
   3  12  -6   -3.14    2.32
   3 -12   6    1.73    1.58
   3 -12   5   -1.04    1.64
   3  12  -5    0.31    1.35
   3 -12   5    0.09    1.23
   3 -12   4    7.05    2.64
   3  12  -4    2.17    1.99
   3 -12   4    3.85    1.99
   3 -12   3    4.64    2.19
   3 -12   3    6.51    2.39
   3  12  -3    8.44    3.15
   3 -12   3    8.67    2.47
   3 -12   2   10.09    2.78
   3 -12   2   10.86    3.41
   3  12  -2   16.59    4.28
   3 -12   2   14.99    3.09
   3 -12   1    0.88    1.91
   3  12  -1    2.18    2.34
   3 -12   1    5.29    2.38
   3 -12   0    3.16    2.20
   3  12   0    1.28    2.21
   3 -12   0    3.73    2.12
   3 -12  -1    3.11    2.36
   3 -12  -1   -0.64    1.51
   3  12   1    0.37    1.79
   3 -12  -2   10.58    3.12
   3 -12  -2   12.91    3.34
   3  12   2   11.33    3.68
   3  12   3    6.81    2.91
   3 -12  -3    4.51    2.35
   3 -12  -3    8.17    3.23
   3 -12  -4    2.96    2.36
   3  12   4    2.21    2.48
   3 -12  -4    5.45    3.02
   3  12   5    0.85    2.04
   3 -12  -5   -1.35    1.46
   3 -12  -5   -0.54    2.05
   3 -12  -6   -5.20    2.69
   3  12   6    2.48    2.31
   3 -12  -7    2.02    2.22
   3  12   7    4.17    2.37
   3 -12  -8    1.89    2.02
   3  12   8    3.34    2.56
   3 -12  -9    4.33    2.93
   3  12   9    2.69    1.73
   3 -12 -10    5.92    3.27
   3  12  10    6.45    2.67
  -3 -12  10    0.78    1.39
   3 -12 -11   15.70    4.10
   3  12  11   13.56    3.61
  -3 -12  11   17.73    4.17
   3 -12 -12    2.53    1.93
   3  12  12    9.03    3.49
  -3 -12  12    9.00    3.43
  -3 -12  13    3.90    2.23
   3  13 -12    5.17    2.72
   3  13 -11   -0.32    1.66
   3 -13  11    4.24    2.31
   3  13 -10    6.22    3.17
   3 -13  10    8.66    2.82
   3  13  -9    0.52    1.78
   3 -13   9    3.70    1.96
   3  13  -8    6.15    2.98
   3 -13   8    4.45    2.04
   3  13  -7    5.03    2.71
   3 -13   7   -0.31    1.44
   3 -13   6    1.90    2.01
   3  13  -6    2.61    2.42
   3 -13   6    0.05    1.01
   3 -13   5    8.69    3.05
   3  13  -5    4.01    2.24
   3 -13   5    9.25    2.72
   3 -13   4   20.14    4.38
   3  13  -4   17.64    4.57
   3 -13   3   20.38    4.53
   3  13  -3   19.64    4.78
   3 -13   2    4.44    2.13
   3 -13   2   11.07    3.52
   3  13  -2   12.00    3.58
   3 -13   1    5.41    2.58
   3  13  -1    3.80    2.59
   3 -13   1    3.58    2.09
   3 -13   0    0.31    1.97
   3  13   0    0.18    2.30
   3 -13   0   -0.76    1.28
   3 -13  -1    5.71    2.62
   3  13   1    5.11    3.06
   3 -13  -1    2.72    2.25
   3 -13  -2   11.41    3.70
   3 -13  -2    8.65    3.01
   3  13   2    9.17    3.26
   3 -13  -3   15.08    3.81
   3  13   3   15.58    4.15
   3 -13  -4   18.52    4.20
   3  13   4   18.40    4.45
   3 -13  -4   11.87    3.83
   3 -13  -5    1.62    1.47
   3  13   5    8.59    3.20
   3 -13  -5    7.31    3.12
   3 -13  -6    2.17    2.33
   3  13   6    1.46    2.02
   3 -13  -6    0.58    2.82
   3 -13  -7    0.86    2.24
   3  13   7    0.89    1.88
   3 -13  -8    5.65    2.88
   3  13   8    5.48    2.62
   3  13   9    4.92    2.64
   3 -13  -9    7.44    3.35
   3 -13 -10    7.30    3.60
   3  13  10    4.27    2.54
  -3 -13  10    5.48    2.58
   3  13  11    1.84    1.80
  -3 -13  11   10.75    3.36
   3  13  12    0.79    2.01
   3 -14   9    3.74    2.04
   3 -14   8    5.33    2.62
   3 -14   6    7.30    2.84
   3  14  -6    8.12    3.23
   3 -14   5    1.58    1.85
   3  14  -5    5.35    3.07
   3 -14   4    5.60    2.60
   3  14  -4    1.61    2.39
   3 -14   3    9.97    3.52
   3  14  -3    6.65    3.62
   3 -14   2    1.29    1.68
   3  14  -2    7.14    3.63
   3 -14   1   -2.72    2.23
   3  14  -1    3.53    2.29
   3 -14   0   37.47    6.18
   3  14   0   44.75    7.02
   3 -14   0   30.23    5.28
   3 -14  -1   -0.77    1.56
   3 -14  -1   -2.50    2.02
   3 -14  -2    3.10    1.76
   3  14   2    9.26    3.06
   3 -14  -2    4.73    2.23
   3 -14  -3    5.26    2.65
   3 -14  -3    3.12    2.48
   3  14   3    2.37    2.07
   3 -14  -4    6.36    3.31
   3  14   4    3.10    2.56
   3 -14  -4    0.60    2.01
   3 -14  -5    4.35    2.64
   3  14   5    1.61    1.87
   3 -14  -5    2.13    2.53
   3 -14  -6    9.25    3.43
   3  14   6    7.37    3.39
  -3 -14   9    5.14    2.58
   3 -15  -1    5.83    2.58
   3 -15  -2    9.30    3.23
   4   0   0    1.13    1.27
   4   0   1   55.05    3.93
   4   0  -1   54.08    4.01
   4   0  -2    2.71    1.42
   4   0   2    1.28    1.01
   4   0  -3    0.72    1.13
   4   0   3    1.03    0.85
   4   0  -3    0.96    1.10
   4   0  -3    1.05    0.69
   4   0   3    0.29    1.00
   4   0  -4   83.85    5.42
   4   0   4   78.02    4.72
   4   0  -4   83.72    3.39
   4   0   4   87.76    4.83
   4   0  -4   85.29    5.13
   4   0   5   44.95    3.62
   4   0   5   47.73    3.78
   4   0  -5   48.00    2.68
   4   0  -5   51.62    4.17
   4   0  -6    8.97    2.22
   4   0   6   11.69    2.03
   4   0   6    9.93    1.92
   4   0  -7    3.69    1.68
   4   0   7    2.04    1.29
  -4   0   7    5.57    1.61
   4   0   7    2.36    1.12
   4   0  -8    2.81    1.49
   4   0   8    1.85    1.15
  -4   0   8    4.98    1.75
   4   0   8    3.50    1.47
   4   0  -9    7.34    2.20
   4   0   9    6.69    1.85
  -4   0   9    6.61    1.75
   4   0   9    9.73    2.09
   4   0 -10    0.48    1.80
   4   0  10    0.28    1.07
  -4   0  10   -1.17    1.30
   4   0  10    0.10    1.05
   4   0 -11    2.10    1.68
   4   0  11    0.36    1.20
  -4   0  11    1.30    1.52
   4   0  11    0.93    1.34
   4   0  12   17.54    3.11
  -4   0  12   17.29    3.00
   4   0  12   16.32    2.67
   4   0 -12   18.06    3.28
   4   0  13    7.28    2.44
  -4   0  13    4.91    1.89
   4   0  13    4.18    1.74
   4   0 -13    3.76    2.12
  -4   0  14    1.56    1.39
   4   0  14    0.68    1.53
   4   0  14    0.71    1.10
   4   0 -14    1.71    1.64
   4   0  15    3.76    1.91
  -4   0  15    4.14    1.67
   4   0  15    6.45    2.24
   4   0 -15    3.95    1.79
  -4   0  16   84.05    6.96
   4   0  16   80.17    7.36
   4   0  16   76.60    6.25
  -4   0  17    0.87    1.26
   4   0  17    0.58    1.87
   4   0  17    1.51    1.37
  -4   0  18   16.27    3.36
   4   0  18   12.77    3.28
   4   0  18   13.19    2.90
  -4   0  19    3.79    2.13
   4   0  19   -0.74    1.73
   4   0  19    0.88    1.21
  -4   0  20    0.50    1.41
   4   0  20    1.12    1.92
  -4   0  21   -2.47    1.90
   4   0  21    0.57    1.46
   4   0  22   13.12    3.76
  -4   0  22    9.87    3.18
   4   0  23   36.70    6.23
  -4   0  23   27.74    5.54
  -4   1  23    5.50    2.69
   4  -1  23    8.71    3.26
   4  -1  22   -0.44    1.47
  -4   1  22   -0.31    1.61
  -4   1  21    4.21    2.43
   4  -1  21    3.05    2.14
   4  -1  21    6.36    2.29
   4  -1  20    4.46    2.34
  -4   1  20    3.02    2.28
   4  -1  20    1.31    1.22
  -4   1  19    5.40    2.30
   4  -1  19    3.21    1.91
   4  -1  19    1.30    1.12
  -4   1  18   12.20    3.18
   4  -1  18   10.80    3.01
   4  -1  18   14.56    3.12
  -4   1  17    9.62    2.95
   4  -1  17    7.36    2.68
   4  -1  17    5.22    1.89
   4  -1  16   22.51    3.89
   4  -1  16   25.65    3.79
  -4   1  16   30.91    4.30
  -4   1  15    1.97    1.60
   4  -1  15    4.38    1.95
   4  -1  15    7.15    2.40
  -4   1  14    9.77    2.39
   4  -1  14   10.53    2.53
   4  -1  14   11.36    2.61
   4  -1  13    0.22    1.24
  -4   1  13   -1.92    1.74
   4  -1  13    0.04    1.27
   4   1 -13    1.11    0.77
   4   1 -13    0.20    1.69
  -4   1  12    0.75    1.19
   4  -1  12   -0.41    1.26
   4  -1  12    1.90    1.63
   4   1 -12    2.47    1.07
   4   1 -12    2.46    1.91
  -4   1  11    2.51    1.52
   4  -1  11    1.00    1.37
   4  -1  11    0.13    1.26
   4   1 -11    0.78    0.85
   4   1 -11    1.87    1.83
  -4   1  10   32.78    3.44
   4  -1  10   31.88    3.60
   4  -1  10   32.98    3.75
   4   1 -10   33.08    4.25
   4   1  -9   13.27    2.88
   4  -1   9   14.06    2.44
  -4   1   9   10.06    1.99
   4  -1   9   11.69    2.43
   4   1  -8   14.20    2.66
   4  -1   8   11.57    2.06
  -4   1   8   15.48    2.30
   4  -1   8   12.29    2.23
  -4   1   7   34.87    3.17
   4  -1   7   40.02    3.51
   4  -1   7   34.62    3.49
   4   1  -7   35.87    3.89
  -4   1   6   87.37    4.56
   4  -1   6   86.86    4.88
   4  -1   6   71.29    4.89
   4   1  -6   89.86    2.87
   4   1  -6   80.43    5.35
   4  -1   5   33.95    2.95
   4  -1   5   33.64    3.38
   4   1  -5   25.77    1.40
   4   1  -5   32.42    3.37
   4   1  -4   21.89    2.69
   4  -1   4   16.58    2.39
   4  -1   4   18.32    2.11
   4   1  -3   63.89    4.66
   4  -1   3   49.18    3.25
   4  -1   3   65.74    4.50
   4   1  -3   67.44    4.27
   4   1  -2  116.82    6.02
   4  -1   2  109.66    5.72
   4   1  -2  112.26    5.30
   4   1  -1  151.57    6.60
   4  -1   1  136.55    6.24
   4   1  -1  143.19    5.79
   4   1   0   10.08    1.86
   4  -1   0   12.29    2.13
   4   1   1  149.63    6.35
   4  -1  -1  141.85    6.43
   4  -1  -1  147.13    5.37
   4   1   2  116.04    5.59
   4  -1  -2  109.04    4.75
   4  -1  -2  114.11    5.85
   4   1   3   56.96    4.14
   4  -1  -3   66.03    4.50
   4   1   3   67.78    4.25
   4  -1  -3   67.32    3.64
   4   1   4   16.19    2.34
   4  -1  -4   16.86    2.46
   4   1   4   16.44    2.20
   4  -1  -4   18.31    2.02
   4  -1  -5   32.92    3.32
   4   1   5   33.00    3.28
   4   1   5   36.42    3.15
   4  -1  -5   40.17    3.78
   4  -1  -6   99.08    5.92
   4   1   6   93.57    5.09
   4   1   6   83.42    5.29
   4  -1  -6   82.28    5.50
   4   1   7   34.18    3.62
   4   1   7   32.44    3.09
   4  -1  -7   36.20    3.88
   4  -1  -8   16.72    2.94
   4   1   8   11.99    2.18
   4   1   8   12.14    2.09
  -4  -1   8   12.42    2.30
   4  -1  -9   10.62    2.54
   4   1   9   11.05    2.44
  -4  -1   9   11.51    2.36
   4   1   9    8.25    1.70
   4  -1 -10   31.90    4.10
   4   1  10   36.46    4.07
   4   1  10   30.12    3.23
  -4  -1  10   31.06    3.63
   4  -1 -11    0.74    1.62
   4   1  11    1.09    1.61
  -4  -1  11    2.99    1.56
   4   1  11    0.87    0.90
   4   1  11    0.73    0.87
   4  -1 -12    4.72    2.53
   4   1  12    0.49    1.39
  -4  -1  12    0.63    1.46
   4   1  12    2.98    1.37
   4   1  12    3.22    1.17
   4   1  13    0.55    1.94
  -4  -1  13    0.13    1.70
   4   1  13    0.91    1.08
   4   1  13    1.06    1.01
   4  -1 -13    3.27    2.04
   4   1  14   14.19    3.00
  -4  -1  14    8.61    2.47
   4   1  14    8.58    2.02
   4  -1 -14   11.54    3.13
  -4  -1  15    5.92    2.34
   4   1  15    5.24    2.63
   4   1  15    7.82    2.04
   4  -1 -15    3.88    1.83
  -4  -1  16   26.33    4.21
   4   1  16   24.51    4.22
   4   1  16   23.03    3.34
   4  -1 -16   22.59    4.19
   4   1  17    8.19    2.85
   4   1  17    8.61    2.20
  -4  -1  17    3.98    1.90
  -4  -1  18   10.41    3.00
   4   1  18   13.35    3.33
   4   1  18    9.15    2.21
  -4  -1  19    4.53    2.58
   4   1  19    3.62    2.18
  -4  -1  20    4.23    2.16
   4   1  20    3.67    2.20
  -4  -1  21    6.81    2.84
   4   1  21   10.91    3.78
  -4  -1  22    1.98    1.63
   4   1  22    1.47    1.64
  -4  -1  23    4.42    2.65
   4   1  23    7.17    2.91
  -4  -1  23    2.09    2.57
   4  -2  23    7.51    3.11
  -4   2  23    9.48    3.84
   4  -2  22   -0.18    1.19
  -4   2  22    0.71    1.39
   4  -2  22    3.08    1.88
   4  -2  21   22.29    4.57
  -4   2  21   20.66    4.36
   4  -2  21   19.62    4.02
   4  -2  20   16.11    3.75
  -4   2  20   12.30    3.34
   4  -2  20   20.36    4.00
   4  -2  19    7.46    2.75
  -4   2  19    8.77    2.73
   4  -2  19   10.39    2.86
   4  -2  18    4.39    1.96
   4  -2  18    6.97    2.46
   4  -2  17    3.31    1.81
  -4   2  17    5.54    2.37
   4  -2  17    7.24    2.52
  -4   2  16    9.52    2.57
   4  -2  16   11.96    3.07
   4  -2  16   14.27    3.15
  -4   2  15    3.33    1.59
   4  -2  15    4.79    2.07
   4  -2  15    4.98    2.15
   4  -2  14   22.66    3.59
   4  -2  14   18.79    3.35
  -4   2  14   19.88    3.19
  -4   2  13  123.38    7.22
   4  -2  13  126.65    7.96
   4  -2  13  129.00    8.16
   4   2 -13  119.98    6.05
   4  -2  12   33.11    4.04
   4   2 -12   32.55    3.19
  -4   2  12   29.01    3.44
   4  -2  12   31.61    4.02
  -4   2  11   21.29    2.90
   4  -2  11   14.24    2.65
   4  -2  11   16.93    3.01
   4   2 -11   17.04    2.42
  -4   2  10   66.52    4.59
   4  -2  10   71.98    5.33
   4  -2  10   80.91    5.93
   4   2 -10   80.44    4.95
   4   2 -10   82.49    6.48
  -4   2   9   21.38    2.51
   4  -2   9   21.71    2.90
   4  -2   9   22.80    3.26
   4   2  -9   21.86    2.69
   4   2  -9   24.63    3.50
   4  -2   8   16.26    2.42
  -4   2   8   14.36    1.99
   4  -2   8   15.32    2.68
   4   2  -8   11.35    2.04
   4   2  -8   13.09    2.57
  -4   2   7   40.72    3.06
   4  -2   7   36.30    3.25
   4   2  -7   34.78    3.36
   4   2  -7   39.13    3.97
   4  -2   7   35.71    3.82
   4   2  -6   15.45    2.50
  -4   2   6   16.03    1.88
   4  -2   6   16.58    2.15
   4  -2   6   14.10    2.57
   4   2  -6   17.29    2.32
   4   2  -5   27.62    3.07
  -4   2   5   32.29    2.39
   4  -2   5   36.00    2.90
   4  -2   5   32.23    3.54
   4   2  -5   33.23    3.27
   4   2  -4   11.06    2.03
  -4   2   4    8.55    1.24
   4  -2   4   12.10    2.24
   4  -2   4    9.14    1.39
   4  -2   3   87.67    5.41
   4  -2   3   77.35    3.66
   4   2  -3   79.54    4.65
   4   2  -2  178.46    7.38
   4  -2   2  172.87    7.34
   4   2  -2  171.75    6.46
   4   2  -1   96.65    5.47
   4  -2   1  103.51    5.72
   4   2  -1  105.56    4.80
   4   2   0   15.23    1.86
   4   2   0   12.13    2.07
   4  -2   0   17.45    2.23
   4  -2   0   13.02    2.05
   4   2   1  105.49    5.37
   4  -2  -1  102.76    5.56
   4  -2  -1  116.22    5.39
  -4  -2   1   94.82    3.07
   4   2   1   96.86    4.16
   4   2   2  174.37    6.75
   4  -2  -2  180.05    7.36
  -4  -2   2  163.70    3.34
   4  -2  -2  180.91    6.72
   4  -2  -3   78.19    4.91
   4   2   3   82.44    5.23
   4  -2  -3   79.72    4.52
   4   2   3   87.47    4.76
   4   2   4   10.73    2.08
   4  -2  -4    9.94    2.07
   4   2   4    9.29    1.70
   4  -2  -4    9.30    1.58
   4   2   5   34.98    3.62
   4  -2  -5   32.40    3.30
   4   2   5   33.38    2.96
   4   2   6   24.86    3.13
   4  -2  -6   16.34    2.64
   4  -2  -6   14.51    2.43
   4   2   6   15.05    1.95
   4   2   6   14.84    2.42
   4   2   7   38.90    3.27
   4  -2  -7   43.27    4.02
   4   2   7   41.96    4.06
   4   2   7   30.38    3.19
   4  -2  -7   41.70    4.19
   4  -2  -8   14.71    2.80
   4   2   8   11.87    2.39
   4   2   8   17.00    2.21
   4   2   8   13.84    2.31
   4   2   9   25.63    3.52
   4  -2  -9   22.13    3.37
   4   2   9   23.97    2.99
   4   2   9   21.58    2.54
  -4  -2   9   24.97    3.38
  -4  -2  10   72.86    5.75
   4   2  10   67.24    5.69
   4   2  10   79.68    4.86
   4   2  10   82.45    5.17
   4  -2 -10   80.02    6.16
   4  -2 -11   17.15    3.25
   4   2  11   19.08    3.35
  -4  -2  11   16.11    2.92
   4   2  11   15.40    2.31
   4   2  11   17.94    2.49
   4  -2 -12   31.80    4.29
   4   2  12   31.62    4.33
  -4  -2  12   35.77    4.44
   4   2  12   31.13    3.19
   4   2  12   28.62    3.21
  -4  -2  13  126.93    8.20
   4   2  13  124.13    8.45
   4   2  13  138.69    6.95
   4   2  13  149.57    6.82
   4  -2 -13  127.42    8.68
   4  -2 -14   17.90    3.37
   4   2  14   15.58    3.24
  -4  -2  14   12.23    2.81
   4   2  14   19.48    2.89
  -4  -2  15    2.87    2.14
   4   2  15    5.19    2.28
   4   2  15    2.42    1.42
   4  -2 -15    5.04    2.57
   4   2  16   10.45    2.99
   4   2  16   12.00    2.40
   4  -2 -16    8.16    2.84
  -4  -2  17   -1.17    2.09
   4   2  17    3.47    1.98
   4  -2 -17    1.93    1.51
   4   2  18    8.53    3.00
  -4  -2  18   10.12    2.85
  -4  -2  19    6.68    2.62
   4   2  19   10.07    3.11
   4   2  20   14.72    3.79
  -4  -2  20    8.26    2.94
   4   2  21   18.93    4.12
  -4  -2  21   17.54    4.10
  -4  -2  22    2.34    2.04
   4   2  22    5.18    2.67
  -4  -2  23    6.98    2.85
   4  -3  24    8.38    2.91
   4  -3  23    0.46    1.51
  -4   3  23   -0.17    1.30
   4  -3  23   -0.85    1.43
   4  -3  22    2.54    1.86
  -4   3  22    1.75    2.24
   4  -3  22    2.17    1.95
   4  -3  21    4.59    2.56
  -4   3  21    3.13    2.22
   4  -3  21    4.87    2.08
   4  -3  20    8.82    2.90
  -4   3  20    8.05    2.96
   4  -3  20    5.74    2.46
   4  -3  19    7.39    2.51
  -4   3  19    3.43    1.96
   4  -3  19    4.92    2.40
   4  -3  18   19.66    3.81
  -4   3  18   11.41    3.00
   4  -3  18   15.09    3.44
   4  -3  17    7.24    2.46
  -4   3  17    5.07    2.13
   4  -3  17    9.97    2.83
   4  -3  16   22.62    3.86
  -4   3  16   18.49    3.40
   4  -3  16   17.82    3.63
   4  -3  15   16.89    3.31
  -4   3  15   17.93    3.23
   4  -3  15   12.37    3.00
   4  -3  14   17.63    3.30
  -4   3  14   19.01    3.27
   4  -3  14   11.77    2.89
   4  -3  13  127.22    7.95
   4   3 -13  114.39    6.31
   4  -3  13  126.45    8.35
  -4   3  12   52.02    4.37
   4   3 -12   46.41    4.09
   4  -3  12   46.61    4.62
   4  -3  12   43.77    4.94
  -4   3  11    1.44    1.25
   4  -3  11    0.72    1.02
   4   3 -11    1.88    1.01
   4  -3  11   -1.20    1.68
  -4   3  10   39.63    3.50
   4  -3  10   35.62    3.62
   4  -3  10   40.51    4.50
   4   3 -10   37.29    3.64
  -4   3   9   12.97    1.95
   4  -3   9   10.22    2.00
   4  -3   9    8.42    2.22
   4   3  -9   12.55    2.16
  -4   3   8   11.32    1.70
   4  -3   8    9.98    1.76
   4  -3   8   14.16    2.77
   4   3  -8    9.45    2.01
  -4   3   7   63.31    3.54
   4  -3   7   64.99    4.13
   4   3  -7   63.99    4.67
   4  -3   7   66.50    5.30
   4   3  -7   61.53    4.98
  -4   3   6   39.70    2.57
   4  -3   6   44.53    3.20
   4  -3   6   45.57    4.38
   4   3  -6   37.64    3.55
   4   3  -6   43.67    4.00
  -4   3   5   50.90    2.65
   4  -3   5   49.47    3.15
   4  -3   5   56.60    4.72
   4   3  -5   52.91    4.20
   4   3  -5   53.23    4.19
  -4   3   4   13.86    1.28
   4  -3   4   15.87    1.65
   4  -3   4   16.73    2.64
   4   3  -4   14.09    2.42
   4   3  -4   16.63    2.44
  -4   3   3    8.33    0.89
   4  -3   3   10.15    2.25
   4  -3   3    8.33    1.10
   4   3  -3    8.73    1.96
   4   3  -3    8.43    1.70
  -4   3   2  142.96    3.13
   4  -3   2  146.19    7.10
   4   3  -2  146.69    6.97
   4  -3   2  148.73    6.85
   4   3  -2  145.15    5.88
  -4   3   1  117.64    3.18
   4  -3   1  135.35    6.67
   4   3  -1  125.84    6.38
   4  -3   1  123.93    6.21
   4   3  -1  119.81    5.07
   4   3   0   26.70    2.91
  -4   3   0   31.01    1.59
   4  -3   0   38.44    3.60
   4  -3   0   30.12    3.34
   4   3   0   26.12    3.11
   4   3   0   32.87    2.52
   4   3   1  115.21    5.73
   4  -3  -1  123.97    6.24
  -4   3  -1  107.40    3.08
   4   3   1  123.11    6.50
   4  -3  -1  121.26    6.10
   4   3   1  126.27    4.54
   4   3   2  143.76    6.14
   4  -3  -2  144.09    6.69
  -4   3  -2  124.66    3.64
   4   3   2  148.30    7.03
   4  -3  -2  142.17    6.64
  -4  -3   2  140.29    2.56
   4   3   2  135.91    4.41
   4   3   3    7.00    0.98
   4   3   3    8.29    1.59
   4  -3  -3    8.12    1.86
   4   3   3    9.48    2.11
   4  -3  -3    8.58    1.91
   4   3   4   12.68    2.40
   4   3   4   15.91    2.06
   4  -3  -4   15.70    2.35
   4   3   4   16.10    2.61
   4   3   4   13.17    1.20
   4  -3  -5   53.13    4.30
   4   3   5   42.77    4.15
   4   3   5   54.18    3.68
   4   3   5   58.25    4.55
   4   3   5   54.87    2.24
   4  -3  -6   38.17    3.76
   4   3   6   43.08    3.26
   4   3   6   38.15    4.03
   4   3   6   42.48    3.95
   4  -3  -7   69.58    4.97
   4   3   7   66.95    5.40
   4   3   7   67.30    4.07
   4   3   7   67.36    4.91
   4  -3  -7   59.57    5.04
   4  -3  -8   14.05    2.83
   4   3   8    8.36    2.05
   4   3   8   11.08    1.79
   4   3   8   13.18    2.32
   4  -3  -9    8.97    2.43
   4   3   9   11.39    1.83
   4   3   9   10.75    2.69
   4   3   9   12.43    2.16
   4  -3 -10   39.03    4.52
   4   3  10   36.81    3.20
   4   3  10   34.56    4.30
   4   3  10   36.61    3.68
  -4  -3  10   35.50    4.45
   4  -3 -11   -0.74    1.61
   4   3  11   -0.09    1.90
   4   3  11    0.53    0.90
  -4  -3  11    1.12    1.65
   4   3  11    1.03    1.14
  -4  -3  12   43.78    5.02
   4   3  12   49.53    5.40
   4   3  12   44.01    3.62
   4   3  12   44.06    4.05
   4  -3 -12   49.06    5.23
  -4  -3  13  117.44    8.27
   4   3  13  121.80    8.52
   4   3  13  134.92    6.45
   4   3  13  132.31    6.82
   4  -3 -13  118.27    8.34
   4  -3 -14   14.96    3.34
   4   3  14   16.48    3.28
  -4  -3  14   15.58    3.34
   4   3  14   19.54    2.58
   4   3  15   16.28    3.43
   4  -3 -15   14.99    3.23
  -4  -3  15   12.18    3.08
   4   3  16   16.65    3.65
  -4  -3  16   21.29    4.01
   4  -3 -16   19.21    3.77
   4   3  17   17.17    4.48
  -4  -3  17    7.82    2.93
   4  -3 -17    8.46    2.99
   4   3  18   16.69    3.77
  -4  -3  18   12.55    3.49
   4  -3 -18   15.01    3.77
   4   3  19    4.89    2.28
  -4  -3  19    4.90    2.94
   4  -3 -19    0.28    1.54
  -4  -3  20    5.69    2.82
   4   3  20    6.08    2.53
   4   3  21    1.68    1.70
  -4  -3  21    3.54    2.26
  -4  -3  22    7.98    3.04
   4   3  22    5.57    2.86
   4  -4  23    6.37    2.69
  -4   4  23    1.74    1.84
   4  -4  23    1.77    1.98
   4  -4  22    1.12    1.75
  -4   4  22    5.06    2.45
   4  -4  22    2.86    1.91
   4  -4  21   12.71    3.57
  -4   4  21    6.11    2.48
   4  -4  21    9.94    3.05
   4  -4  20    5.31    2.04
  -4   4  20    2.72    1.51
   4  -4  20    7.17    2.61
   4  -4  19    2.31    1.78
  -4   4  19   -0.08    1.32
   4  -4  19   -0.86    1.75
   4  -4  18    9.28    2.59
  -4   4  18   12.15    3.12
   4  -4  18   11.81    3.35
   4  -4  17   12.32    3.00
  -4   4  17   11.65    3.01
   4  -4  17   13.49    3.42
   4  -4  16   32.98    4.56
  -4   4  16   37.45    4.83
   4  -4  16   29.95    4.52
   4  -4  15   -0.11    1.00
  -4   4  15    2.79    1.85
   4  -4  15    4.17    2.19
   4  -4  14    3.80    1.70
  -4   4  14    5.56    1.94
   4  -4  14    5.23    2.29
   4  -4  13   13.12    2.64
  -4   4  13   19.39    3.13
   4   4 -13   17.32    2.65
   4  -4  13   12.52    3.03
   4  -4  12   15.56    2.70
  -4   4  12   15.12    2.72
   4   4 -12   17.87    2.70
   4  -4  12   12.95    2.94
   4  -4  11   41.90    4.14
  -4   4  11   42.07    4.04
   4   4 -11   34.74    3.82
   4  -4  11   38.37    4.69
   4  -4  10   23.69    3.00
  -4   4  10   24.72    2.99
   4   4 -10   18.25    2.81
   4  -4  10   27.87    3.93
   4  -4   9   11.49    2.01
  -4   4   9   14.49    2.26
   4   4  -9   11.57    2.35
   4  -4   9   12.46    2.70
   4  -4   8    0.58    0.72
  -4   4   8    2.54    1.19
   4  -4   8    0.82    1.65
   4   4  -8    0.91    1.04
   4  -4   7    1.90    0.94
  -4   4   7    2.79    0.98
   4  -4   7    1.98    1.81
   4   4  -7    1.26    1.29
   4  -4   6   31.05    2.59
  -4   4   6   29.71    2.48
   4  -4   6   27.91    3.63
   4   4  -6   25.73    3.22
   4  -4   5    7.98    1.27
  -4   4   5    9.02    1.26
   4  -4   5    7.80    2.37
   4   4  -5    8.90    1.97
  -4   4   4   24.28    1.70
   4  -4   4   21.97    3.19
   4   4  -4   22.01    3.07
   4  -4   4   24.41    1.84
   4  -4   3   12.62    1.14
  -4   4   3   14.13    1.08
   4  -4   3   11.01    2.47
   4  -4   3    9.55    2.15
   4   4  -3   11.82    2.34
   4  -4   2    7.08    2.01
   4  -4   2    7.71    2.08
   4   4  -2    4.37    1.56
   4  -4   1   77.13    5.27
   4   4  -1   74.22    5.43
   4  -4   1   67.59    5.05
   4  -4   0   45.62    4.00
   4   4   0   45.39    4.30
   4  -4   0   45.11    4.17
  -4   4  -1   68.80    1.89
   4  -4  -1   79.47    5.16
   4   4   1   71.10    5.36
   4  -4  -1   77.82    5.37
   4  -4  -2    7.06    2.01
  -4   4  -2    6.87    0.83
   4  -4  -2    7.91    1.78
   4   4   2    6.05    1.76
   4   4   3   11.66    1.75
   4  -4  -3   14.58    2.36
   4   4   3   14.83    2.61
   4  -4  -3   12.14    2.33
   4   4   4   25.93    2.71
   4   4   4   22.42    3.39
   4  -4  -4   25.57    2.94
   4   4   4   23.14    3.15
   4  -4  -5    9.16    1.92
   4   4   5    8.64    2.25
   4   4   5    6.59    2.03
   4   4   5    7.21    1.44
   4  -4  -6   29.88    3.21
   4   4   6   22.71    2.37
   4   4   6   35.45    4.31
   4   4   6   31.36    3.57
   4   4   7    1.01    1.38
   4  -4  -7    0.86    1.06
   4   4   7    1.35    0.70
   4   4   7    2.56    1.41
   4  -4  -8    1.83    1.43
   4   4   8    1.67    1.38
   4  -4  -8    2.11    1.33
   4   4   8    2.25    1.08
   4   4   8    2.91    1.53
   4  -4  -9   16.16    3.26
   4   4   9   10.40    2.53
   4  -4  -9   12.13    2.68
   4   4   9   14.24    1.93
   4   4   9   11.26    2.27
   4  -4 -10   20.76    3.60
   4  -4 -10   31.52    4.11
   4   4  10   24.61    2.50
   4   4  10   32.28    4.43
   4   4  10   22.93    3.09
   4  -4 -11   37.90    4.51
   4   4  11   40.79    3.20
   4   4  11   38.23    4.81
   4   4  11   40.13    4.08
  -4  -4  11   33.50    4.50
   4  -4 -11   36.03    4.60
   4  -4 -12   15.44    3.07
   4   4  12   10.35    2.84
   4   4  12   13.96    1.98
  -4  -4  12   18.06    3.72
   4   4  12   17.48    2.77
   4  -4 -12   11.66    2.76
   4  -4 -13   12.88    3.11
   4   4  13   10.67    2.80
  -4  -4  13   12.59    2.99
   4   4  13   13.54    2.46
   4  -4 -14    8.61    3.10
   4   4  14    5.61    2.20
  -4  -4  14    8.76    2.81
   4  -4 -15    0.83    1.73
  -4  -4  15    3.06    2.15
   4   4  15    2.68    1.53
   4  -4 -16   36.13    5.24
  -4  -4  16   36.23    5.23
   4   4  16   26.23    4.71
   4   4  17    9.89    3.13
  -4  -4  17    6.34    2.60
   4  -4 -17    9.93    2.93
   4   4  18    6.74    2.48
  -4  -4  18   14.76    3.67
   4  -4 -18   13.03    3.55
   4   4  19    0.38    1.31
  -4  -4  19    0.25    1.69
   4  -4 -19    4.21    2.30
  -4  -4  20    6.27    3.02
   4   4  20    1.93    1.77
  -4  -4  21   13.99    3.74
   4   4  21   11.92    3.63
  -4  -4  22    3.67    2.27
   4  -5  23    6.20    2.61
  -4   5  22   11.87    3.41
   4  -5  22    8.44    3.00
   4  -5  21    7.18    2.56
  -4   5  21    3.95    2.08
   4  -5  21    6.41    3.09
   4  -5  20   19.72    4.18
  -4   5  20   17.70    3.92
   4  -5  20   10.24    3.17
   4  -5  19   31.38    5.02
  -4   5  19   29.31    4.68
   4  -5  19   42.91    6.17
   4  -5  18    2.91    1.74
  -4   5  18   -0.33    1.20
   4  -5  18   -1.82    1.76
   4  -5  17    5.46    2.17
  -4   5  17    4.69    2.01
   4  -5  17    9.78    2.96
   4  -5  16    1.79    1.33
  -4   5  16    2.33    1.59
   4  -5  16    2.54    2.07
   4  -5  15    8.26    2.22
  -4   5  15    5.40    1.94
   4  -5  15    3.78    2.02
  -4   5  14   31.48    4.30
   4  -5  14   31.08    4.12
   4  -5  14   23.79    4.02
   4  -5  13   62.79    5.49
  -4   5  13   67.53    5.67
   4  -5  13   64.61    6.48
   4   5 -13   64.74    5.52
   4  -5  12   12.87    2.46
  -4   5  12   19.51    2.97
   4   5 -12   18.97    3.07
   4  -5  12   14.13    3.24
   4  -5  11    0.89    0.96
  -4   5  11    0.94    0.95
   4   5 -11    1.66    1.48
   4  -5  11    1.01    1.73
   4  -5  10   10.48    2.09
  -4   5  10   10.95    2.00
   4   5 -10   11.99    2.50
   4  -5  10   11.31    2.82
   4  -5   9    0.21    0.75
  -4   5   9    0.09    0.74
   4   5  -9    1.08    1.09
   4  -5   9    1.17    1.62
   4  -5   8   24.61    2.72
  -4   5   8   30.46    2.80
   4   5  -8   29.84    3.70
   4  -5   8   29.29    4.09
   4  -5   7    3.52    0.98
  -4   5   7    5.06    1.14
   4   5  -7    3.91    1.66
   4  -5   7    4.96    2.15
   4  -5   6   43.23    2.92
  -4   5   6   46.71    2.82
   4  -5   6   39.15    4.54
   4   5  -6   43.54    4.37
   4  -5   5   18.63    1.73
  -4   5   5   21.08    1.66
   4  -5   5   23.78    3.47
   4   5  -5   21.44    3.23
   4  -5   4    6.32    0.86
  -4   5   4    7.27    0.81
   4  -5   4    7.05    2.11
   4   5  -4    6.23    2.09
   4  -5   3   39.04    4.31
   4   5  -3   26.74    3.49
   4  -5   3   37.57    4.11
   4  -5   2   11.49    2.59
   4  -5   2   12.77    2.49
   4   5  -2   12.56    2.50
   4  -5   1    0.96    1.66
   4  -5   1    0.56    1.14
   4   5  -1    0.97    1.45
   4  -5   0    3.42    1.83
   4  -5   0    2.83    1.40
   4   5   0    4.53    1.94
   4  -5  -1    3.19    1.54
   4  -5  -1    2.11    1.41
   4   5   1   -0.12    1.37
   4  -5  -2   10.82    2.12
   4   5   2   11.28    2.42
   4  -5  -2   11.34    2.47
   4  -5  -3   34.33    3.50
   4  -5  -3   34.65    4.02
  -4  -5   3   35.39    1.69
   4   5   3   34.22    4.05
   4  -5  -4    7.52    1.76
   4   5   4    5.60    1.92
   4   5   5   17.84    3.23
   4  -5  -5   22.79    2.93
   4   5   5   18.35    3.06
   4  -5  -5   25.47    3.76
   4   5   6   41.54    3.12
   4   5   6   43.79    4.76
   4  -5  -6   38.24    3.70
   4   5   6   37.92    4.26
   4  -5  -6   48.19    5.19
   4   5   7    3.09    1.68
   4   5   7    4.87    1.12
   4  -5  -7    3.45    1.33
   4  -5  -7    6.10    2.30
   4   5   7    4.46    1.89
   4  -5  -8   28.07    3.25
   4   5   8   29.46    2.55
   4   5   8   27.07    4.01
   4  -5  -8   31.67    4.31
   4   5   8   25.21    3.55
   4  -5  -9    1.91    2.02
   4  -5  -9   -0.16    1.31
   4   5   9    2.00    1.89
   4   5   9   -0.25    0.69
   4   5   9    0.64    1.38
   4  -5 -10   17.63    3.15
   4  -5 -10   13.00    3.05
   4   5  10   13.13    3.13
   4   5  10   10.08    2.33
   4  -5 -11    2.77    2.07
   4  -5 -11    5.35    2.41
   4   5  11    3.82    2.07
  -4  -5  11    2.77    2.13
   4   5  11    1.49    1.13
   4  -5 -12   17.30    3.33
   4   5  12   13.33    3.13
   4  -5 -12   20.84    3.81
  -4  -5  12   18.59    3.63
   4   5  12   14.74    2.77
  -4  -5  13   72.48    6.91
   4   5  13   66.00    6.69
   4   5  13   68.19    5.57
   4  -5 -13   61.16    6.21
   4  -5 -13   54.95    5.78
   4  -5 -14   25.19    4.09
   4   5  14   26.56    4.33
  -4  -5  14   24.33    3.99
   4  -5 -14   18.64    3.58
   4  -5 -15    6.67    2.63
   4  -5 -15    9.79    2.90
   4   5  15    5.45    2.38
  -4  -5  15    6.92    2.60
   4  -5 -16    0.09    1.79
   4   5  16   -0.72    1.77
  -4  -5  16   -0.35    1.80
   4  -5 -16    3.58    2.20
   4  -5 -17    7.04    2.37
   4  -5 -17    7.77    2.83
  -4  -5  17    3.96    2.39
   4   5  17    7.56    2.84
   4   5  18    0.42    1.61
  -4  -5  18    1.39    2.28
   4  -5 -18   -0.05    1.57
  -4  -5  19   30.23    5.35
   4   5  19   31.01    5.35
   4  -5 -19   36.94    5.68
   4   5  20   13.83    3.73
  -4  -5  20    8.04    3.35
  -4  -5  21    2.57    1.97
   4   5  21   -0.12    1.83
   4  -6  21    0.80    1.90
   4  -6  20    1.97    2.30
   4  -6  19   -5.01    2.47
   4  -6  18    0.64    1.40
   4  -6  18   -0.17    1.68
   4  -6  17    3.48    1.89
   4  -6  17    2.56    1.71
  -4   6  16    9.13    2.60
   4  -6  16   10.63    2.79
   4  -6  16    8.97    2.91
  -4   6  15    3.77    1.65
   4  -6  15   -0.94    1.33
   4  -6  15    3.22    1.80
  -4   6  14   24.39    3.53
   4  -6  14   24.66    3.68
   4  -6  14   27.37    4.49
  -4   6  13   71.85    5.71
   4  -6  13   65.19    5.58
   4  -6  13   57.88    6.38
   4   6 -13   62.59    5.71
  -4   6  12   24.48    3.22
   4  -6  12   27.39    3.54
   4   6 -12   20.38    3.43
   4  -6  12   20.55    3.83
  -4   6  11    4.50    1.50
   4  -6  11    4.32    1.30
   4   6 -11    3.34    1.61
   4  -6  11    3.48    2.00
  -4   6  10  132.76    6.55
   4  -6  10  124.25    6.49
   4  -6  10  121.31    8.42
   4   6 -10  125.39    8.07
  -4   6   9    9.09    1.61
   4  -6   9    9.02    1.75
   4   6  -9    8.61    2.31
   4  -6   9   14.07    3.20
  -4   6   8   34.00    2.87
   4  -6   8   29.13    2.81
   4   6  -8   33.08    4.27
   4  -6   8   27.99    4.14
  -4   6   7   17.90    1.96
   4  -6   7   17.44    2.07
   4   6  -7   17.50    3.35
   4  -6   7   16.16    3.29
  -4   6   6    1.99    0.64
   4  -6   6    1.97    0.71
   4   6  -6    1.53    1.41
   4  -6   6    4.05    1.71
   4  -6   5   29.22    4.02
   4   6  -5   37.61    4.48
   4  -6   4   74.28    6.01
   4   6  -4   65.54    5.83
   4  -6   4   73.11    6.10
   4  -6   3   38.38    4.27
   4   6  -3   37.90    4.43
   4  -6   3   50.09    4.97
   4  -6   2   37.43    4.42
   4  -6   2   28.65    3.52
   4   6  -2   30.02    4.10
   4  -6   1   21.56    3.33
   4  -6   1   27.27    3.51
   4   6  -1   29.64    4.09
   4  -6   0   77.27    5.65
   4   6   0   71.62    5.94
   4  -6   0   80.42    6.39
   4  -6  -1   22.82    3.57
   4  -6  -1   32.87    3.60
   4   6   1   25.45    3.67
   4  -6  -2   34.04    3.66
   4   6   2   35.24    4.39
   4  -6  -2   35.28    4.31
   4  -6  -2   32.91    4.26
   4  -6  -3   50.46    4.30
   4   6   3   46.46    4.97
   4  -6  -3   49.65    5.07
  -4  -6   3   45.55    2.52
   4  -6  -3   47.40    5.14
   4  -6  -4   78.44    5.30
   4   6   4   61.88    5.62
   4  -6  -4   77.08    6.33
   4  -6  -5   34.23    4.45
   4  -6  -5   36.42    3.74
   4   6   5   37.10    4.54
   4   6   6    1.39    1.46
   4  -6  -6    3.92    1.43
   4   6   6    2.50    1.77
   4  -6  -6    2.82    2.15
   4  -6  -7   13.85    2.31
   4   6   7   14.14    2.73
   4  -6  -7   22.05    3.86
   4   6   7   16.05    3.24
   4  -6  -8   30.46    3.41
   4   6   8   25.91    4.08
   4  -6  -8   34.21    4.54
   4   6   8   31.08    3.96
   4   6   9    8.52    2.71
   4  -6  -9    9.99    2.13
   4  -6  -9    9.49    2.86
   4   6   9   10.13    2.71
   4   6  10  119.13    7.81
   4   6  10  123.44    8.65
   4  -6 -10  125.59    8.73
   4  -6 -10  127.50    8.29
   4  -6 -11    4.93    1.95
   4   6  11    4.58    2.23
   4  -6 -11    3.12    1.76
   4   6  11    3.13    1.67
   4  -6 -12   22.31    3.58
   4   6  12   22.84    4.31
  -4  -6  12   22.80    4.30
   4   6  12   26.71    3.81
   4  -6 -12   22.15    4.05
  -4  -6  13   61.30    6.64
   4   6  13   59.83    6.50
   4   6  13   63.27    5.78
   4  -6 -13   67.77    6.74
   4  -6 -13   69.71    6.59
   4  -6 -14   28.61    4.48
   4   6  14   25.00    4.35
  -4  -6  14   24.80    4.44
   4  -6 -14   23.56    4.16
   4  -6 -15    2.79    1.98
   4  -6 -15    4.11    2.14
   4   6  15   -1.49    2.39
  -4  -6  15   -0.46    1.72
   4  -6 -16    6.98    2.28
   4  -6 -16    7.93    2.79
   4   6  16    6.04    2.47
  -4  -6  16    9.48    3.07
   4  -6 -17    2.91    1.71
   4   6  17    4.02    2.46
  -4  -6  17    4.55    2.67
   4  -6 -17    3.17    2.20
  -4  -6  18   -0.49    1.72
   4   6  18   -1.26    1.78
   4  -6 -18   -0.81    1.55
   4   6  19    5.66    3.11
  -4  -6  19   -0.78    2.40
   4  -6 -19    3.12    2.24
   4  -6 -19   -3.41    2.18
   4   6  20    0.33    1.90
  -4  -6  20    1.88    1.80
   4  -6 -20    4.69    2.30
   4  -6 -21    4.38    1.97
   4  -7  20   17.26    4.30
   4  -7  19    4.37    2.45
   4  -7  18    5.59    2.84
   4  -7  17    3.09    2.18
   4  -7  16    8.48    3.03
   4  -7  15   30.02    4.97
   4  -7  14   15.31    3.38
   4   7 -13   39.71    4.91
   4  -7  13   35.30    5.15
   4   7 -12   39.81    4.84
   4  -7  12   42.34    5.53
   4   7 -11   10.28    2.56
   4  -7  11    7.60    2.64
   4  -7  10   63.92    6.41
   4   7 -10   66.83    6.30
   4   7  -9    6.94    2.34
   4  -7   9   13.84    3.37
   4   7  -8   25.90    4.05
   4  -7   8   21.95    3.89
   4   7  -7   22.54    3.76
   4  -7   7   21.15    3.63
   4   7  -6   16.80    3.17
   4  -7   6   13.40    3.17
   4  -7   5    8.61    2.69
   4   7  -5   11.67    3.13
   4  -7   5   11.55    2.64
   4  -7   4   20.14    3.65
   4   7  -4   21.16    3.64
   4  -7   4   24.67    3.64
   4  -7   3    6.74    2.40
   4  -7   3    9.02    2.41
   4   7  -3    2.37    1.66
   4  -7   2    2.33    2.23
   4  -7   2    3.69    2.04
   4   7  -2    3.49    2.24
   4  -7   1   39.07    4.76
   4  -7   1   37.36    4.22
   4   7  -1   36.45    4.63
   4  -7   0    8.22    2.48
   4  -7   0    8.04    2.25
   4   7   0    6.48    2.29
   4  -7  -1   37.69    4.80
   4  -7  -1   42.62    4.27
   4   7   1   36.57    4.71
   4  -7  -1   39.66    4.71
   4  -7  -2    0.51    1.53
   4  -7  -2    2.60    1.23
   4   7   2   -0.97    1.68
   4  -7  -2    3.12    1.90
   4  -7  -3    7.42    2.61
   4  -7  -3    9.04    2.16
   4   7   3    7.16    2.51
   4  -7  -3    3.08    2.22
   4  -7  -4   23.54    3.06
   4   7   4   19.36    3.65
   4  -7  -4   26.39    4.11
   4  -7  -4   17.69    3.26
   4  -7  -5    7.89    1.83
   4  -7  -5   10.65    2.71
   4   7   5   12.80    3.23
   4  -7  -6   20.85    2.81
   4  -7  -6   17.35    3.60
   4   7   6   21.22    3.71
   4   7   7   23.49    3.79
   4  -7  -7   23.98    3.02
   4  -7  -7   24.28    3.89
   4   7   7   23.58    3.90
   4   7   8   18.18    3.69
   4  -7  -8   21.15    3.75
   4  -7  -8   22.98    2.98
   4   7   8   17.67    3.53
   4   7   9    6.59    2.20
   4  -7  -9    5.53    2.73
   4  -7  -9    7.27    1.83
   4   7   9    7.47    2.22
   4   7  10   72.63    7.03
   4   7  10   74.69    6.56
   4  -7 -10   74.83    7.17
   4  -7 -10   73.57    6.63
   4  -7 -11    8.53    2.57
   4   7  11    7.60    2.68
   4  -7 -11    8.64    2.54
   4   7  11   14.93    3.13
   4  -7 -12   41.93    5.15
   4   7  12   38.20    5.35
   4  -7 -12   37.66    5.33
  -4  -7  12   39.81    5.61
   4   7  12   39.71    4.77
   4  -7 -13   40.03    5.08
   4   7  13   27.70    4.58
   4  -7 -13   33.03    5.01
  -4  -7  13   34.25    5.29
   4   7  13   34.38    4.39
   4  -7 -14   21.54    3.82
   4   7  14   18.02    3.88
   4  -7 -14   19.47    4.00
  -4  -7  14   16.51    4.04
   4  -7 -15   35.23    5.09
   4   7  15   29.91    5.00
  -4  -7  15   36.71    5.54
   4  -7 -15   30.68    4.93
   4  -7 -16    5.30    2.49
   4   7  16    2.99    1.81
  -4  -7  16    4.47    2.82
   4  -7 -16    8.11    2.78
   4  -7 -17    0.42    1.35
   4   7  17   -1.05    1.60
  -4  -7  17   -1.47    2.19
   4  -7 -18    6.64    2.43
   4  -7 -18   10.40    3.20
   4   7  18    7.82    2.97
  -4  -7  18    6.66    2.83
   4   7  19    1.02    1.24
  -4  -7  19   -2.42    2.41
   4  -7 -19    0.36    1.04
   4  -7 -20   23.49    4.86
   4  -7 -21   13.95    3.85
   4  -8  18   14.22    3.83
   4  -8  17   -3.73    2.30
   4  -8  16    0.58    1.44
   4  -8  15    9.79    2.86
   4  -8  14    0.10    1.51
   4   8 -13   12.88    3.04
   4  -8  13   19.95    4.06
   4   8 -12   20.72    3.84
   4  -8  12   23.16    4.30
   4   8 -11    5.86    2.16
   4  -8  11    9.32    2.74
   4   8 -10    2.06    1.70
   4  -8  10    6.14    2.58
   4   8  -9    4.86    2.29
   4  -8   9    8.41    2.79
   4   8  -8   23.06    4.01
   4  -8   8   23.23    3.88
   4   8  -7    0.90    1.49
   4  -8   7   -1.23    1.61
   4   8  -6    1.67    1.90
   4  -8   6    1.35    1.34
   4  -8   5    3.14    1.94
   4   8  -5    0.81    1.50
   4  -8   5    1.35    1.42
   4  -8   4   24.91    4.27
   4   8  -4   22.83    4.14
   4  -8   4   25.36    3.91
   4  -8   3   64.88    5.75
   4   8  -3   63.71    6.39
   4  -8   3   59.56    6.16
   4  -8   2    4.29    2.23
   4  -8   2    4.68    2.03
   4   8  -2    4.45    2.50
   4  -8   1   34.75    4.86
   4  -8   1   32.57    4.08
   4   8  -1   28.16    4.53
   4  -8   0   11.67    3.06
   4  -8   0   10.87    2.73
   4  -8   0    7.07    1.94
   4   8   0   12.40    3.12
   4  -8  -1   23.29    3.95
   4  -8  -1   25.53    3.97
   4  -8  -1   28.23    3.64
   4   8   1   20.86    3.80
   4  -8  -2    6.62    1.90
   4   8   2    1.56    1.96
   4  -8  -2    3.21    1.98
   4  -8  -2    1.48    1.59
   4  -8  -3   62.18    5.15
   4   8   3   57.35    6.17
   4  -8  -3   65.83    6.47
   4  -8  -3   58.52    5.97
   4  -8  -4   22.33    3.88
   4  -8  -4   24.30    3.22
   4   8   4   19.96    3.55
   4  -8  -4   22.83    4.17
   4  -8  -5    0.84    1.73
   4  -8  -5    3.96    1.50
   4   8   5   -0.56    1.51
   4  -8  -6    1.29    1.87
   4  -8  -6    1.37    0.85
   4   8   6   -0.61    1.86
   4  -8  -7   -0.78    2.10
   4  -8  -7    0.51    0.78
   4   8   7   -2.40    2.18
   4  -8  -8   19.98    3.93
   4   8   8   19.59    3.81
   4   8   8   16.87    3.48
   4  -8  -9    7.66    3.04
   4   8   9    8.34    2.79
   4   8   9    6.95    2.57
   4  -8 -10    3.95    2.46
   4   8  10    1.17    1.52
   4   8  10    3.32    1.79
   4  -8 -11    6.85    2.87
   4  -8 -11    5.52    2.38
   4   8  11    5.19    2.21
   4   8  11    5.56    2.37
   4  -8 -12   21.44    3.69
   4  -8 -12   24.45    4.55
  -4  -8  12   25.75    4.74
   4   8  12   21.41    3.76
   4   8  12   21.86    4.16
   4  -8 -13   17.11    3.55
   4  -8 -13   14.48    3.75
   4   8  13   10.06    2.93
  -4  -8  13   16.50    3.88
   4   8  13   14.76    3.16
   4  -8 -14    0.54    1.23
   4  -8 -14   -0.37    1.76
   4   8  14    4.11    2.29
  -4  -8  14    3.69    2.18
   4  -8 -15    8.76    2.71
   4   8  15    8.74    2.93
   4  -8 -15   12.67    3.56
  -4  -8  15   16.13    4.18
   4  -8 -16    1.10    1.21
   4   8  16    4.53    2.35
  -4  -8  16    1.39    1.94
   4  -8 -16    7.16    3.01
   4  -8 -17   -1.32    1.60
   4   8  17   -5.66    2.71
  -4  -8  17   -3.72    2.90
   4  -8 -17    1.49    1.77
   4   8  18   13.26    3.72
  -4  -8  18   14.96    4.13
   4  -8 -19   -2.08    2.24
   4  -8 -20    9.21    3.46
   4  -9  17   18.59    4.48
   4  -9  16   -0.39    2.15
   4  -9  15   -1.75    2.07
   4  -9  14    0.66    1.59
   4   9 -13   11.98    3.32
   4  -9  13   14.55    3.69
   4   9 -12    6.87    2.44
   4  -9  12    3.45    1.97
   4   9 -11   -1.39    1.81
   4  -9  11   -0.09    1.86
   4   9 -10    9.44    2.83
   4  -9  10    8.77    2.84
   4   9  -9   -2.03    2.10
   4  -9   9    3.12    2.13
   4   9  -8    4.23    2.22
   4  -9   8   10.73    2.80
   4   9  -7    8.63    2.75
   4  -9   7    6.45    2.50
   4   9  -6   15.51    3.65
   4  -9   6   25.62    4.15
   4  -9   5    1.01    1.74
   4   9  -5   -0.17    1.91
   4  -9   5   -1.05    1.45
   4  -9   4    3.56    2.27
   4   9  -4    3.54    1.96
   4  -9   4    0.84    1.63
   4  -9   3    7.46    2.71
   4   9  -3    2.51    1.94
   4  -9   3    5.60    2.10
   4  -9   2   11.43    3.06
   4  -9   2   16.30    3.13
   4   9  -2   12.43    3.10
   4  -9   1    8.41    2.63
   4  -9   1   12.34    2.61
   4  -9   1   11.60    2.85
   4   9  -1    7.79    2.78
   4  -9   0    1.95    1.89
   4  -9   0    2.47    1.68
   4  -9   0    3.63    1.45
   4   9   0    0.56    1.74
   4  -9  -1   11.50    3.09
   4  -9  -1   12.40    2.67
   4   9   1    7.59    2.84
   4  -9  -1    9.33    2.87
   4  -9  -2   17.16    3.85
   4  -9  -2   14.92    2.73
   4   9   2   10.71    3.02
   4  -9  -2   20.37    3.72
   4  -9  -3    5.00    2.08
   4  -9  -3    5.42    1.73
   4   9   3    3.33    2.11
   4  -9  -3    5.06    2.56
   4  -9  -4    3.59    2.48
   4  -9  -4    2.60    1.40
   4   9   4    1.51    2.24
   4  -9  -4    1.51    1.92
   4  -9  -5    0.96    1.47
   4  -9  -5    0.38    1.13
   4   9   5    1.14    1.49
   4  -9  -6   27.03    4.63
   4   9   6   23.19    4.23
   4  -9  -7    5.88    2.50
   4   9   7    5.79    2.41
   4   9   8    7.54    2.61
   4  -9  -8    4.09    2.32
   4   9   9   18.00    3.91
   4  -9  -9    1.38    1.81
   4   9  10    5.70    2.22
   4   9  10    5.55    2.40
   4  -9 -10    4.50    2.47
   4  -9 -11    0.74    1.49
   4   9  11    1.01    1.24
   4   9  11   -0.54    1.40
   4  -9 -11    0.23    2.05
   4  -9 -12    6.73    3.09
   4  -9 -12    9.36    2.85
   4   9  12    4.58    2.16
   4   9  12    4.19    1.94
  -4  -9  12    6.33    2.92
   4  -9 -13    8.11    2.95
   4  -9 -13    5.70    2.13
   4   9  13    7.11    2.50
  -4  -9  13   12.22    3.81
   4   9  13   13.58    3.33
   4   9  14    1.57    1.49
   4  -9 -14    3.70    2.12
   4  -9 -14    1.02    1.55
  -4  -9  14    2.05    2.26
   4   9  15    1.76    1.94
   4  -9 -15   -1.20    1.72
   4  -9 -15    1.17    1.99
  -4  -9  15   -3.17    2.37
   4   9  16   -1.90    2.03
   4  -9 -16    1.58    1.77
  -4  -9  16    4.13    2.72
   4   9  17   16.80    4.27
  -4  -9  17   15.83    4.30
   4  -9 -17   19.64    4.52
   4  -9 -18   -1.79    1.96
   4 -10  15   11.77    3.81
   4 -10  14    3.66    2.10
   4 -10  13    0.50    2.15
   4  10 -12    2.70    1.99
   4 -10  12    3.85    2.08
   4  10 -11    2.24    2.22
   4 -10  11    1.59    2.01
   4  10 -10    4.99    2.52
   4 -10  10    3.44    2.34
   4  10  -9   -1.66    2.01
   4 -10   9    3.01    2.41
   4  10  -8   16.93    3.96
   4 -10   8   23.81    4.20
   4  10  -7    1.53    1.96
   4 -10   7    5.13    2.43
   4 -10   6    7.63    2.72
   4  10  -6    5.74    2.64
   4 -10   6    5.59    2.26
   4 -10   5    1.64    2.03
   4  10  -5    0.87    1.47
   4 -10   5    0.04    1.57
   4 -10   4    2.30    1.97
   4  10  -4    0.30    2.12
   4 -10   4    4.49    2.03
   4 -10   3   30.48    4.85
   4  10  -3   21.67    4.36
   4 -10   3   36.61    4.76
   4 -10   2    7.42    2.59
   4 -10   2    6.17    2.36
   4  10  -2    7.14    2.91
   4 -10   2    9.35    2.82
   4 -10   1    2.71    2.06
   4 -10   1    2.52    1.76
   4  10  -1    5.15    2.23
   4 -10   1    7.36    2.61
   4 -10   0   33.25    5.11
   4 -10   0   39.37    5.16
   4 -10   0   36.58    4.41
   4  10   0   29.57    4.81
   4 -10  -1    5.83    2.64
   4 -10  -1    5.00    1.71
   4  10   1    6.50    2.95
   4 -10  -1    7.71    2.68
   4 -10  -2    8.32    2.98
   4 -10  -2    8.03    2.71
   4 -10  -2    7.36    2.02
   4  10   2    5.48    2.51
   4 -10  -3   24.57    4.35
   4 -10  -3   31.18    3.76
   4  10   3   28.06    4.83
   4 -10  -3   30.54    5.17
   4 -10  -4    1.50    1.61
   4  10   4    2.75    2.01
   4 -10  -4    5.27    2.54
   4 -10  -5    0.92    1.69
   4  10   5    0.25    1.87
   4 -10  -5   -0.31    2.05
   4 -10  -6    9.34    3.06
   4  10   6    5.17    2.27
   4  10   7    2.53    1.91
   4 -10  -7    6.08    2.96
   4  10   8   15.44    3.67
   4 -10  -8   24.21    4.71
   4  10   9    3.14    1.48
   4 -10  -9   -0.80    2.07
   4  10  10    3.35    1.87
   4 -10 -10    3.00    2.04
   4 -10 -11    2.61    1.66
   4  10  11    2.29    2.21
   4 -10 -11    0.92    2.13
   4 -10 -12    0.45    1.64
   4  10  12    4.91    2.91
   4  10  12    1.80    1.57
  -4 -10  12    4.93    2.28
   4 -10 -12    1.68    1.93
   4 -10 -13   -2.07    2.29
   4 -10 -13    0.15    1.09
   4  10  13    4.42    2.57
  -4 -10  13    4.23    2.53
   4  10  13    0.86    1.82
   4 -10 -14    9.34    3.47
   4  10  14    4.74    2.47
  -4 -10  14    6.79    2.87
   4 -10 -15    7.78    3.21
   4  10  15    7.42    2.86
  -4 -10  15    0.85    2.01
   4  10  16    2.75    2.42
   4 -10 -16   -0.47    2.18
   4 -11  14   10.96    3.51
   4 -11  13    1.35    1.70
   4  11 -12    1.59    2.20
   4 -11  12    7.09    3.03
   4  11 -11    7.00    2.71
   4 -11  11    7.77    2.77
   4  11 -10   10.26    3.53
   4 -11  10    9.40    3.24
   4  11  -9   -0.51    1.77
   4 -11   9   -0.65    1.62
   4  11  -8    8.19    3.03
   4 -11   8    7.04    2.54
   4  11  -7   11.40    3.51
   4 -11   7   15.24    3.59
   4 -11   6    7.13    3.06
   4  11  -6    8.37    3.32
   4 -11   6    7.62    2.61
   4 -11   5    7.10    2.83
   4  11  -5    1.60    1.53
   4 -11   5    4.23    1.93
   4 -11   4    0.60    1.59
   4  11  -4    5.00    2.83
   4 -11   4    3.80    1.99
   4 -11   3   18.50    4.30
   4  11  -3    6.89    2.36
   4 -11   3   15.12    3.36
   4 -11   2    3.40    2.00
   4 -11   2    1.44    2.43
   4  11  -2   -1.08    2.23
   4 -11   2    3.20    1.75
   4 -11   1   22.17    4.26
   4 -11   1   27.81    4.05
   4  11  -1   34.84    5.67
   4 -11   1   37.07    5.09
   4 -11   0    7.32    2.63
   4 -11   0    9.19    2.98
   4  11   0    7.72    2.67
   4 -11   0    4.98    1.74
   4 -11  -1   28.47    5.25
   4  11   1   32.48    5.33
   4 -11  -1   31.29    4.96
   4 -11  -2   -0.30    1.82
   4 -11  -2    0.92    1.96
   4  11   2    3.37    2.43
   4 -11  -3   16.99    3.82
   4 -11  -3   16.20    3.75
   4  11   3   15.44    4.03
   4 -11  -4    3.80    2.23
   4  11   4    3.70    1.92
   4 -11  -4    5.02    2.94
   4 -11  -5    6.75    2.86
   4  11   5   -1.07    2.94
   4 -11  -5    2.21    2.07
   4  11   6    5.52    2.66
   4 -11  -6   15.91    4.04
   4 -11  -6    9.41    3.04
   4  11   7    8.32    3.11
   4 -11  -7   12.25    3.70
   4  11   8    2.19    1.89
   4 -11  -8    2.81    2.10
   4  11   9    2.59    2.22
   4 -11  -9    2.20    2.17
   4  11  10   16.12    3.79
   4 -11 -10   13.16    3.93
   4 -11 -11   11.76    3.22
   4 -11 -11    7.12    3.40
   4  11  12    4.48    2.72
  -4 -11  12    2.62    2.42
   4 -11 -12    6.52    3.11
   4 -11 -13    2.94    2.63
  -4 -11  13   -2.79    2.10
   4  11  13   -0.92    1.30
   4  11  14   14.15    3.77
  -4 -11  14    5.97    2.92
   4  12 -12    8.32    3.12
   4 -12  12    3.43    2.40
   4  12 -11    6.78    3.19
   4 -12  11   -3.26    2.13
   4  12 -10    3.82    2.08
   4 -12  10   -0.32    1.19
   4  12  -9    9.39    3.29
   4 -12   9    3.18    2.02
   4  12  -8    2.89    2.07
   4 -12   8    1.13    1.44
   4  12  -7    2.27    1.77
   4 -12   7    3.36    2.04
   4 -12   6    4.83    2.61
   4  12  -6   10.05    3.37
   4 -12   6    7.86    2.54
   4 -12   5    1.83    2.13
   4  12  -5   -1.34    2.16
   4 -12   5    2.60    1.65
   4 -12   4    1.70    1.81
   4  12  -4    2.40    1.59
   4 -12   4    3.16    1.93
   4 -12   3    5.12    2.33
   4  12  -3    6.92    3.17
   4 -12   3    6.76    2.28
   4 -12   2    2.67    1.76
   4 -12   2    0.28    1.76
   4  12  -2   -1.36    1.63
   4 -12   2    1.62    1.38
   4 -12   1    7.20    2.94
   4  12  -1    4.11    2.54
   4 -12   1    8.86    2.80
   4 -12   0   42.74    5.82
   4 -12   0   48.88    6.69
   4  12   0   61.87    7.78
   4 -12  -1    8.87    3.17
   4  12   1    6.16    3.00
   4 -12  -1    5.74    2.45
   4 -12  -2   -0.82    1.79
   4 -12  -2    3.27    1.93
   4  12   2   -0.70    1.43
   4 -12  -3    6.60    2.90
   4 -12  -3   10.61    3.33
   4  12   3    4.52    2.74
   4 -12  -4    3.91    2.83
   4  12   4    0.50    2.46
   4 -12  -4   -0.53    2.12
   4  12   5    2.00    2.03
   4 -12  -5   -1.14    1.89
   4 -12  -6    5.42    2.75
   4  12   6    1.43    2.29
   4 -12  -6    3.33    2.13
   4  12   7   -0.25    2.18
   4 -12  -7    0.51    2.39
   4 -12  -7    3.07    2.01
   4  12   8    1.54    2.23
   4 -12  -8   -4.44    2.58
   4  12   9    0.20    1.44
   4 -12  -9    9.74    3.30
   4  12  10   -0.26    1.69
   4 -12 -10    0.53    2.05
   4  12  11   -0.07    1.69
  -4 -12  11   -1.52    2.21
   4 -12 -11    1.62    1.89
   4  12  12    8.10    3.10
  -4 -12  12   -0.65    1.36
   4  13 -11   -2.82    2.27
   4  13 -10   17.31    4.95
   4 -13  10    7.30    2.93
   4  13  -9    2.00    2.03
   4 -13   9    0.45    1.63
   4  13  -8   14.82    4.36
   4 -13   8    7.15    2.63
   4  13  -7    4.63    2.58
   4 -13   7    4.81    2.29
   4  13  -6    9.13    3.63
   4 -13   6    3.16    1.82
   4 -13   5    2.82    2.69
   4  13  -5   -0.07    1.66
   4 -13   5    2.47    1.74
   4 -13   4    2.78    2.08
   4  13  -4    1.44    2.11
   4 -13   3    4.72    2.74
   4  13  -3    4.47    2.59
   4 -13   2    4.79    2.41
   4  13  -2    5.86    2.92
   4 -13   2   12.00    3.25
   4 -13   1   -0.41    2.26
   4  13  -1   -1.31    2.32
   4 -13   1    2.66    1.73
   4 -13   0   30.78    5.17
   4 -13   0   30.46    5.54
   4  13   0   24.39    5.18
   4 -13  -1    1.07    1.83
   4  13   1    3.91    2.85
   4 -13  -1    1.81    2.06
   4 -13  -2    8.79    3.10
   4  13   2    9.76    3.60
   4 -13  -2   12.55    3.53
   4 -13  -3    6.67    2.96
   4 -13  -3    2.94    2.32
   4  13   3    2.21    2.19
   4 -13  -4    2.94    2.39
   4 -13  -4    4.52    2.50
   4  13   4    7.51    3.18
   4 -13  -5    0.14    1.98
   4 -13  -5    3.07    2.14
   4 -13  -6    3.00    2.10
   4  13   6    6.83    3.05
   4 -13  -6    8.42    3.27
   4 -13  -7    9.43    3.69
   4  13   7   -0.77    1.89
   4 -13  -7    8.05    3.46
   4 -13  -8    5.22    2.97
   4  13   8   11.57    3.82
   4  13   9    5.25    3.48
   4  13  10   11.04    4.04
   4  13  11   -4.05    2.55
   4 -14   0    0.77    1.55
   4 -14  -1   21.58    4.65
   4 -14  -2    4.84    2.75
   4 -14  -3    0.36    1.66
   4 -14  -4    1.39    1.83
   5   0   0    0.32    1.33
   5   0  -1    0.25    1.17
   5   0   1    1.38    1.46
   5   0  -2  148.20    7.45
   5   0   2  141.32    7.03
   5   0  -3   35.49    3.93
   5   0   3   37.03    3.72
   5   0  -3   37.70    3.72
   5   0  -4   70.30    5.47
   5   0   4   85.93    5.34
   5   0   4   83.26    5.44
   5   0  -4   79.85    3.66
   5   0  -4   81.22    5.47
   5   0  -5    9.00    2.11
   5   0  -5    9.75    1.36
   5   0   5   10.31    2.01
   5   0   5    5.94    1.75
   5   0  -5   10.10    2.58
   5   0  -6   -0.23    1.30
   5   0  -6    2.43    0.82
   5   0   6    1.18    0.99
   5   0   6    3.02    1.42
   5   0  -7    8.10    2.18
   5   0   7    7.76    1.90
   5   0   7    8.64    2.16
   5   0  -7    8.62    1.32
   5   0  -8   10.93    2.48
   5   0   8    8.58    2.01
  -5   0   8    9.74    2.14
   5   0   8    9.54    2.15
   5   0  -9   13.46    2.89
   5   0   9   16.52    2.86
  -5   0   9   13.33    2.51
   5   0   9   13.92    2.52
  -5   0  10   96.75    6.33
   5   0  10  113.95    7.34
   5   0  10  101.00    6.54
   5   0 -10  108.02    7.80
   5   0 -11   30.58    4.33
  -5   0  11   37.20    4.14
   5   0  11   37.57    4.14
   5   0  11   25.95    3.75
   5   0 -12    1.48    1.70
  -5   0  12    1.63    1.56
   5   0  12    1.43    1.44
   5   0  12    1.63    1.24
   5   0  13   18.86    3.49
  -5   0  13   22.55    3.55
   5   0  13   26.85    3.77
   5   0 -13   19.97    3.82
   5   0  14   13.76    2.98
  -5   0  14   15.03    2.98
   5   0  14   14.49    2.83
   5   0 -14   15.15    3.44
   5   0  15    1.35    1.55
  -5   0  15    0.18    1.47
   5   0  15    2.80    1.62
   5   0 -15    3.62    2.15
  -5   0  16    2.74    2.00
   5   0  16   -0.78    1.80
   5   0  16    1.27    1.27
   5   0 -16   -1.95    2.04
  -5   0  17    6.75    2.30
   5   0  17    5.11    2.14
   5   0  17    6.61    2.08
   5   0  18    4.15    2.35
  -5   0  18    5.00    2.06
   5   0  18    8.78    2.53
  -5   0  19    2.76    1.65
   5   0  19    8.45    3.17
   5   0  19    5.31    2.13
  -5   0  20   -0.06    1.21
   5   0  20    3.45    2.37
  -5   0  21    2.65    1.70
   5   0  21   -0.42    1.72
  -5   0  22   -0.50    1.30
   5   0  22   -1.59    1.82
  -5   1  23   -3.11    2.08
   5  -1  22    2.52    2.04
  -5   1  22    0.14    1.20
   5  -1  21   12.81    3.72
  -5   1  21    8.80    3.03
  -5   1  20    7.29    2.54
   5  -1  20    5.05    2.49
   5  -1  20    5.02    2.22
  -5   1  19    4.71    1.97
   5  -1  19    1.78    1.68
   5  -1  19    2.06    1.44
  -5   1  18    7.25    2.39
   5  -1  18    5.82    2.43
   5  -1  18    6.20    2.25
  -5   1  17    3.01    1.30
   5  -1  17    1.30    1.44
   5  -1  17    4.34    1.96
  -5   1  16    9.53    2.59
   5  -1  16   11.53    2.99
   5  -1  16   12.00    2.79
  -5   1  15    9.67    2.66
   5  -1  15   12.05    2.87
   5  -1  15   13.62    2.89
  -5   1  14   10.23    2.64
   5  -1  14   14.63    3.21
   5  -1  14   14.04    2.95
   5   1 -14   12.74    3.45
  -5   1  13    3.85    1.70
   5  -1  13    5.10    1.98
   5  -1  13    5.09    2.00
   5   1 -13    5.53    1.48
   5   1 -13    6.23    2.64
   5  -1  12   38.41    4.50
   5  -1  12   37.19    4.35
  -5   1  12   32.14    3.90
   5   1 -12   31.88    3.43
   5   1 -12   34.86    4.74
   5  -1  11   13.54    2.63
  -5   1  11   14.31    2.62
   5  -1  11   12.93    2.69
   5   1 -11   15.92    3.23
   5   1 -10    2.66    1.89
  -5   1  10    2.51    1.45
   5  -1  10    4.81    1.85
   5  -1  10    2.15    1.46
   5   1  -9   19.03    3.37
   5  -1   9   19.45    2.98
  -5   1   9   20.70    2.74
   5  -1   9   20.04    3.18
   5   1  -8   15.68    2.98
   5  -1   8   15.01    2.55
  -5   1   8   11.27    2.15
   5  -1   8   14.93    2.71
   5   1  -8   13.51    1.30
   5   1  -7    7.92    2.20
  -5   1   7   10.52    1.87
   5  -1   7    6.96    1.99
   5   1  -7   10.12    1.01
   5  -1   7    9.21    2.02
   5   1  -6    2.47    1.56
   5  -1   6    2.86    1.32
   5   1  -6    2.65    0.57
   5  -1   6    5.17    1.83
   5   1  -5   31.69    3.57
   5  -1   5   30.27    3.04
   5  -1   5   29.85    3.54
   5   1  -4    0.58    1.25
   5  -1   4   -0.06    0.70
   5   1  -4    0.03    1.40
   5  -1   4   -1.07    1.48
   5   1  -3   28.16    3.50
   5  -1   3   26.23    3.38
   5   1  -3   30.10    3.24
   5   1  -2   46.16    4.25
   5  -1   2   50.42    4.36
   5   1  -2   48.46    3.93
   5   1  -1    3.83    1.41
   5   1  -1    2.73    1.51
   5  -1   1    3.70    1.74
   5   1   0  129.44    6.84
   5  -1   0  137.65    7.19
   5   1   1   -0.01    1.37
   5  -1  -1    2.75    1.41
   5  -1  -2   52.21    4.54
   5   1   2   41.31    3.82
   5  -1  -2   50.25    3.41
   5   1   3   28.35    3.22
   5  -1  -3   28.65    3.51
   5  -1  -3   29.75    2.64
   5  -1  -4    0.65    0.65
   5   1   4   -1.03    1.04
   5  -1  -4   -1.28    1.52
   5   1   4    2.22    1.51
   5  -1  -5   28.58    3.52
   5   1   5   35.74    3.70
   5  -1  -5   25.99    3.34
   5   1   5   23.64    2.90
   5  -1  -5   29.18    2.66
   5  -1  -6    3.29    1.78
   5   1   6    3.26    1.68
   5   1   6    1.97    1.09
   5  -1  -6    2.30    1.49
   5  -1  -6    3.08    1.02
   5  -1  -7   11.02    2.60
   5   1   7    9.15    2.05
   5   1   7   11.30    2.21
   5  -1  -7   12.08    1.89
   5  -1  -8   20.07    3.40
   5   1   8   15.45    2.69
   5   1   8   13.57    2.38
   5  -1  -9   22.80    3.63
   5   1   9   16.42    2.92
   5   1   9   19.37    2.84
  -5  -1   9   20.63    3.23
   5  -1 -10    5.49    2.27
  -5  -1  10    3.53    1.71
   5   1  10    3.59    1.48
   5   1  10    1.20    1.12
   5  -1 -11   16.47    3.32
   5   1  11   16.89    3.21
  -5  -1  11   18.65    3.24
   5   1  11   13.34    2.42
   5  -1 -12   33.30    4.80
   5   1  12   37.00    4.01
   5   1  12   30.84    4.26
  -5  -1  12   36.56    4.33
   5   1  12   34.70    3.68
   5  -1 -13    2.54    2.21
   5   1  13    4.81    1.97
  -5  -1  13    4.75    2.00
   5   1  13    3.54    1.44
   5   1  13    6.14    1.68
   5   1  14   13.36    3.14
  -5  -1  14   15.42    3.28
   5   1  14   16.13    2.96
   5   1  14   10.71    2.10
   5  -1 -14   15.01    3.35
   5   1  15   10.10    2.80
  -5  -1  15    9.11    2.62
   5   1  15    9.60    2.41
   5  -1 -15    8.90    2.79
   5   1  16    6.69    2.53
  -5  -1  16   13.16    3.11
   5   1  16    8.97    2.25
   5  -1 -16    8.33    2.92
  -5  -1  17    7.31    2.59
   5   1  17    3.16    2.08
   5   1  17    5.53    1.81
   5  -1 -17    8.04    3.06
  -5  -1  18    7.18    2.36
   5   1  18    5.15    2.57
  -5  -1  19    1.16    1.90
   5   1  19    6.64    2.49
  -5  -1  20    4.51    2.33
   5   1  20   -0.51    1.76
  -5  -1  21    8.11    2.78
   5   1  21   11.48    3.47
  -5  -1  22   -1.25    1.82
   5   1  22    2.56    1.89
  -5   2  23    2.54    2.22
   5  -2  22    6.32    2.70
  -5   2  22    9.74    3.28
   5  -2  22    9.75    3.21
   5  -2  21    7.98    3.13
  -5   2  21    3.56    2.17
   5  -2  21    6.09    2.46
   5  -2  20    6.70    2.57
  -5   2  20    7.97    3.07
   5  -2  20    6.95    2.57
   5  -2  19   10.56    3.20
  -5   2  19    8.43    2.81
   5  -2  19    3.43    1.87
  -5   2  18   10.38    2.64
   5  -2  18   12.65    3.27
   5  -2  18    8.64    2.69
  -5   2  17   27.68    4.14
   5  -2  17   26.90    4.33
   5  -2  17   24.90    4.21
  -5   2  16    6.23    2.08
   5  -2  16    3.56    2.05
   5  -2  16    5.56    2.22
  -5   2  15    9.23    2.21
   5  -2  15    8.68    2.55
   5  -2  15    8.35    2.43
  -5   2  14   11.42    2.50
   5  -2  14   13.22    2.86
   5  -2  14    9.64    2.77
  -5   2  13   41.66    4.37
   5  -2  13   33.37    4.34
   5   2 -13   35.01    3.72
   5  -2  13   38.79    4.69
  -5   2  12   17.87    2.88
   5  -2  12   20.06    3.32
   5  -2  12   17.25    3.21
   5   2 -12   17.03    2.66
   5   2 -12   16.36    3.57
  -5   2  11    7.86    1.88
   5  -2  11    9.20    2.08
   5  -2  11   11.05    2.82
   5   2 -11    9.46    1.91
   5   2 -11   15.06    3.20
  -5   2  10   12.12    2.17
   5  -2  10   14.16    2.52
   5  -2  10   10.30    2.52
   5   2 -10   12.27    2.29
   5   2 -10    7.78    2.45
  -5   2   9   45.14    3.80
   5  -2   9   45.80    4.26
   5  -2   9   37.81    4.42
   5   2  -9   44.14    4.17
   5   2  -9   46.29    4.92
   5  -2   8    0.98    1.13
  -5   2   8   -0.05    0.79
   5  -2   8   -1.56    1.66
   5   2  -8    0.17    1.05
   5   2  -8    2.22    1.65
   5   2  -7    1.48    1.71
   5  -2   7    1.20    0.82
  -5   2   7    1.71    1.11
   5  -2   7    0.55    1.47
   5   2  -7    1.67    1.16
   5   2  -6   -0.50    1.28
   5  -2   6   -0.09    0.75
  -5   2   6   -0.10    0.84
   5  -2   6    0.57    1.38
   5   2  -5   15.75    2.55
  -5   2   5   17.95    2.12
   5  -2   5   23.02    2.48
   5  -2   5   17.25    2.90
   5   2  -4   17.09    2.63
   5  -2   4   19.07    2.27
   5  -2   4   19.62    3.04
   5  -2   3   54.53    4.72
   5   2  -3   49.13    4.02
   5   2  -2   -0.74    0.95
   5   2  -2    0.93    1.33
   5  -2   2   -1.22    1.26
   5   2  -1   23.31    3.15
   5  -2   1   25.64    3.31
   5   2  -1   28.12    2.88
   5   2   0   38.29    3.81
   5  -2   0   35.05    3.81
   5   2   0   37.57    3.17
   5   2   1   29.06    3.33
   5  -2  -1   29.98    3.55
   5  -2  -1   30.33    3.03
   5   2   1   25.44    2.56
   5  -2  -2   -0.13    0.90
   5   2   2   -0.78    1.28
   5  -2  -2    0.74    1.29
   5  -2  -3   58.04    4.85
   5   2   3   55.94    4.35
   5  -2  -3   59.97    4.14
   5  -2  -4   20.71    2.52
   5   2   4   16.17    2.58
   5  -2  -4   22.27    3.11
   5   2   4   19.19    2.63
   5   2   5   18.41    3.07
   5  -2  -5   16.83    2.86
   5   2   5   16.34    2.41
   5  -2  -5   20.82    2.58
   5  -2  -6   -0.11    1.53
   5   2   6   -0.34    1.24
   5  -2  -6   -2.23    1.79
   5   2   6    0.16    0.94
   5  -2  -6    0.59    0.99
   5  -2  -7    3.04    2.04
   5   2   7    1.81    1.55
   5  -2  -7    2.81    1.52
   5   2   7    1.76    1.14
   5  -2  -8    2.14    1.96
   5   2   8    1.31    1.09
   5   2   8   -0.39    1.01
   5   2   8    0.42    1.22
   5   2   9   49.46    5.02
   5   2   9   46.53    4.05
   5   2   9   50.47    4.66
   5  -2  -9   43.75    5.00
   5  -2 -10   12.64    3.03
   5   2  10   12.70    2.78
   5   2  10   14.63    2.47
  -5  -2  10   12.14    2.91
   5   2  10   14.15    2.57
   5  -2 -11   10.50    2.89
   5   2  11   11.47    2.22
  -5  -2  11    9.72    2.78
   5   2  11    8.29    2.39
   5   2  11   11.27    2.30
   5  -2 -12   15.82    3.60
   5   2  12   13.35    2.87
  -5  -2  12   19.04    3.50
   5   2  12   15.36    2.62
   5   2  12   21.93    3.08
   5  -2 -13   39.36    5.09
   5   2  13   38.53    4.01
   5   2  13   33.83    4.71
  -5  -2  13   34.97    4.55
   5   2  13   40.12    4.10
   5  -2 -14   11.39    3.34
   5   2  14   11.16    2.93
  -5  -2  14    9.85    2.80
   5   2  14   14.70    2.60
   5   2  14   10.07    2.16
   5  -2 -15    6.41    2.41
   5   2  15    8.35    2.74
  -5  -2  15   10.06    2.98
   5   2  15    9.92    2.24
   5   2  16    4.56    2.14
  -5  -2  16    3.92    2.04
   5  -2 -16    0.82    1.97
   5   2  17   20.62    4.08
  -5  -2  17   20.55    4.05
   5  -2 -17   27.47    5.10
   5   2  18   11.89    3.21
  -5  -2  18   12.73    3.38
   5  -2 -18    9.21    2.79
  -5  -2  19    4.52    2.24
   5   2  19    7.00    2.87
   5  -2 -19    6.81    2.69
  -5  -2  20    3.16    2.26
   5   2  20    8.40    2.93
  -5  -2  21    1.23    1.84
   5   2  21    1.12    1.45
  -5  -2  22   10.43    3.54
  -5   3  23    2.30    1.78
   5  -3  23   10.59    3.30
   5  -3  22    5.04    2.49
  -5   3  22    3.89    2.34
   5  -3  22    6.09    2.62
   5  -3  21   -2.35    1.88
  -5   3  21    2.78    2.24
   5  -3  21    4.39    2.59
   5  -3  20   -3.15    2.10
  -5   3  20    1.92    1.62
   5  -3  20    2.47    1.78
   5  -3  19    0.63    1.51
  -5   3  19   -0.85    1.44
   5  -3  19    2.67    2.07
   5  -3  18   18.72    3.87
  -5   3  18   17.75    3.72
   5  -3  18   21.35    4.12
   5  -3  17   15.24    3.39
  -5   3  17   23.49    4.17
   5  -3  17   18.15    3.74
   5  -3  16    3.20    1.61
  -5   3  16    2.03    1.77
   5  -3  16    3.04    2.05
   5  -3  15   18.61    3.47
   5  -3  15   19.92    3.74
  -5   3  14   26.86    3.58
   5  -3  14   33.83    4.38
   5  -3  14   25.57    4.15
  -5   3  13   23.03    3.21
   5  -3  13   25.87    3.73
   5  -3  13   26.14    4.23
   5   3 -13   23.91    3.24
  -5   3  12   25.59    3.16
   5  -3  12   23.32    3.37
   5  -3  12   27.27    4.27
   5   3 -12   20.67    3.02
  -5   3  11   67.25    4.78
   5  -3  11   61.45    5.18
   5  -3  11   62.95    5.93
   5   3 -11   63.13    5.20
  -5   3  10   93.32    5.35
   5  -3  10   80.33    5.68
   5  -3  10   90.66    7.08
   5   3 -10   97.71    6.35
   5  -3   9   15.58    2.39
  -5   3   9   17.83    2.32
   5  -3   9   16.36    3.21
   5   3  -9   17.69    2.89
   5   3  -9   17.29    3.34
   5  -3   8   11.29    2.04
   5  -3   8    6.98    2.09
  -5   3   8    8.84    1.59
   5   3  -8    6.96    1.91
   5   3  -8    7.22    2.19
   5  -3   7   14.47    2.14
  -5   3   7   15.05    1.94
   5  -3   7    9.10    2.28
   5   3  -7   16.50    2.73
   5   3  -7   14.04    2.84
  -5   3   6   44.03    2.94
   5  -3   6   41.32    3.31
   5   3  -6   43.28    4.23
   5  -3   6   46.25    4.82
   5   3  -6   42.44    4.21
  -5   3   5   33.23    2.36
   5  -3   5   30.88    2.69
   5  -3   5   29.87    3.80
   5   3  -5   28.01    3.43
   5   3  -5   32.05    3.62
   5   3  -4   22.57    2.98
  -5   3   4   20.20    1.77
   5  -3   4   18.99    2.01
   5  -3   4   23.46    3.31
   5   3  -4   20.76    3.19
  -5   3   3  100.33    3.55
   5  -3   3   98.63    6.41
   5   3  -3  102.80    6.40
   5   3  -3  103.62    5.77
   5  -3   2   41.50    4.26
   5   3  -2   43.11    4.37
   5   3  -2   39.75    3.47
   5   3  -1   13.39    2.06
   5  -3   1   12.00    2.49
   5  -3   1   14.93    2.50
   5   3  -1   19.84    3.10
   5   3   0    1.68    0.94
   5   3   0    0.36    1.27
   5  -3   0    0.18    1.19
   5  -3   0    0.39    1.54
   5   3   0    0.37    1.29
   5   3   1   14.79    1.90
   5   3   1   15.45    2.54
   5  -3  -1   12.86    2.28
   5  -3  -1   15.97    2.72
   5   3   1   13.97    2.73
   5   3   2   46.94    4.08
   5  -3  -2   49.18    4.51
   5   3   2   48.71    4.67
  -5  -3   2   35.36    1.60
   5  -3  -2   38.29    3.72
   5   3   2   46.01    3.07
   5   3   3  103.07    5.82
   5  -3  -3  106.99    6.57
   5   3   3  105.05    6.81
   5  -3  -3  101.29    5.99
   5   3   3  104.50    4.38
   5  -3  -4   16.75    2.57
   5   3   4   22.44    2.81
   5  -3  -4   21.43    3.09
   5   3   4   18.62    3.03
   5   3   4   18.71    1.82
   5   3   5   33.80    3.42
   5  -3  -5   29.35    3.59
   5  -3  -5   27.97    3.27
   5   3   5   33.88    4.06
   5   3   5   29.26    3.56
   5   3   5   26.03    2.02
   5  -3  -6   43.59    4.43
   5   3   6   38.99    4.40
   5   3   6   47.62    3.96
   5   3   6   52.47    4.72
   5  -3  -6   46.97    4.21
   5  -3  -7   10.40    2.56
   5   3   7   12.94    2.68
   5  -3  -7   11.39    2.35
   5   3   7   15.49    2.34
   5   3   7   12.83    2.58
   5  -3  -8    5.30    2.21
   5   3   8    9.49    2.75
   5  -3  -8    8.80    2.33
   5   3   8   12.41    2.11
   5   3   8    6.75    1.99
   5  -3  -9   21.87    3.72
   5   3   9   16.18    3.15
   5   3   9   17.30    2.53
   5   3   9   22.69    3.33
   5   3  10   87.55    7.00
   5   3  10   95.86    5.70
   5   3  10  104.75    6.72
   5  -3 -10   87.17    6.99
  -5  -3  11   58.80    5.82
   5   3  11   75.84    6.70
   5   3  11   64.53    4.71
   5   3  11   62.75    5.22
   5  -3 -11   62.71    6.25
   5  -3 -12   22.70    3.88
   5   3  12   19.99    3.82
   5   3  12   15.43    2.39
  -5  -3  12   22.32    3.91
   5   3  12   23.02    3.27
   5  -3 -13   19.81    3.84
   5   3  13   28.34    3.30
   5   3  13   23.59    4.30
   5   3  13   31.38    3.79
  -5  -3  13   26.02    4.28
   5  -3 -14   21.64    4.02
  -5  -3  14   26.05    4.22
   5   3  14   25.14    4.38
   5  -3 -15   24.43    4.39
   5   3  15   18.31    3.91
  -5  -3  15   18.33    3.70
   5  -3 -16   -1.09    2.27
   5   3  16    1.01    1.76
  -5  -3  16   -0.72    1.87
   5   3  17   20.27    4.21
  -5  -3  17   18.35    3.84
   5  -3 -17   19.20    4.01
   5   3  18   15.22    3.75
  -5  -3  18   15.43    3.72
   5  -3 -18   17.53    4.01
   5   3  19    1.49    1.64
  -5  -3  19    0.54    1.65
   5  -3 -19   -3.52    2.61
   5   3  20   -2.20    1.91
  -5  -3  20    3.95    2.66
   5  -3 -20    0.01    2.14
  -5  -3  21    6.53    2.71
   5   3  21    1.22    1.68
   5  -4  22    2.85    1.93
   5  -4  22    6.36    2.79
   5  -4  21    2.72    2.02
   5  -4  21    5.80    2.62
   5  -4  20    2.20    1.53
   5  -4  20   -0.86    1.64
   5  -4  19   -2.54    2.01
  -5   4  19    1.21    1.67
   5  -4  19    2.14    1.90
   5  -4  18    7.85    2.59
  -5   4  18    8.31    2.53
   5  -4  18    8.21    2.90
   5  -4  17   -0.02    1.18
  -5   4  17    5.76    2.10
   5  -4  17    3.47    2.06
   5  -4  16   13.76    3.18
  -5   4  16   13.04    2.97
   5  -4  16   15.03    3.67
   5  -4  15    0.37    1.05
  -5   4  15    3.48    1.76
   5  -4  15    0.02    1.55
   5  -4  14    2.60    1.48
  -5   4  14    1.21    1.33
   5  -4  14   -0.06    1.45
   5  -4  13   33.88    4.15
  -5   4  13   33.43    4.13
   5   4 -13   33.86    4.09
   5  -4  13   32.19    4.55
   5  -4  12    9.94    2.25
  -5   4  12    7.38    2.05
   5  -4  12   10.11    2.88
   5   4 -12    9.74    2.30
  -5   4  11   31.37    3.56
   5  -4  11   26.19    3.43
   5  -4  11   30.44    4.45
   5   4 -11   21.29    3.34
   5  -4  10   78.06    5.40
   5  -4  10   78.24    6.77
   5   4 -10   68.32    5.61
   5  -4   9   36.77    3.56
   5  -4   9   48.23    5.29
   5   4  -9   41.50    4.44
   5  -4   8   11.74    1.99
   5  -4   8   12.53    2.89
   5   4  -8   12.79    2.60
  -5   4   7    8.48    1.30
   5  -4   7    6.57    1.39
   5  -4   7    9.35    2.70
   5   4  -7    5.01    1.67
  -5   4   6   11.27    1.27
   5  -4   6   10.33    1.60
   5  -4   6    6.80    2.37
   5   4  -6    9.82    2.43
  -5   4   5  157.95    4.02
   5  -4   5  157.88    5.43
   5  -4   5  150.72    8.58
   5   4  -5  156.16    8.30
  -5   4   4   32.63    1.51
   5  -4   4   32.10    2.26
   5  -4   4   34.48    4.28
   5   4  -4   32.35    3.85
   5   4  -4   29.26    3.36
   5  -4   3   47.79    4.78
   5   4  -3   40.85    4.32
   5   4  -3   40.48    3.70
   5  -4   2    4.50    1.86
   5  -4   2    0.44    1.60
   5   4  -2    3.57    1.78
   5   4  -2    2.88    1.24
  -5   4   1   22.33    1.11
   5  -4   1   25.93    3.43
   5  -4   1   22.57    3.36
   5   4  -1   22.61    3.26
   5   4  -1   26.92    2.78
  -5   4   0   28.50    1.26
   5  -4   0   36.29    4.00
   5   4   0   36.98    4.33
   5  -4   0   33.57    3.76
   5   4   0   37.48    3.07
   5  -4  -1   23.81    3.24
   5  -4  -1   22.45    3.20
   5   4   1   20.07    3.24
   5   4   1   24.90    2.34
   5  -4  -2    2.11    1.15
   5   4   2    1.84    1.15
   5  -4  -2    2.50    1.67
   5   4   2    4.91    1.84
   5   4   2    2.77    0.77
   5   4   3   38.61    3.69
   5  -4  -3   43.03    4.21
   5   4   3   39.23    4.38
   5  -4  -3   35.06    3.94
   5   4   3   41.60    2.60
   5   4   4   32.68    3.33
   5  -4  -4   30.05    3.68
   5  -4  -4   33.38    3.93
   5   4   4   35.01    4.23
   5   4   4   33.72    2.14
   5   4   5  155.93    6.99
   5  -4  -5  159.82    8.16
   5   4   5  148.45    8.29
   5  -4  -5  158.76    8.27
   5   4   5  150.98    3.96
   5  -4  -6   10.23    2.32
   5   4   6    9.31    1.83
   5   4   6    9.42    2.50
   5   4   6    8.90    2.45
   5   4   7    8.81    2.47
   5  -4  -7    8.12    2.09
   5   4   7    7.66    1.79
   5   4   7    6.36    1.93
   5  -4  -8   10.54    2.59
   5   4   8    9.96    2.74
   5  -4  -8   13.65    2.76
   5   4   8   13.44    2.13
   5   4   8   15.41    2.93
   5  -4  -9   39.37    4.83
   5   4   9   38.73    3.54
   5   4   9   42.04    4.99
   5   4   9   39.22    4.45
   5   4  10   72.10    6.54
   5   4  10   76.38    4.89
   5   4  10   73.88    5.98
   5  -4 -10   74.20    6.55
   5  -4 -11   28.79    4.32
   5   4  11   24.88    2.86
   5   4  11   30.53    4.45
  -5  -4  11   23.90    3.86
   5   4  11   23.44    3.43
   5  -4 -12    6.58    2.33
   5   4  12    9.99    2.72
  -5  -4  12   11.95    3.09
   5   4  12   10.94    2.44
   5  -4 -13   38.12    5.10
   5   4  13   32.54    4.75
   5   4  13   39.00    4.31
  -5  -4  13   33.50    4.84
   5  -4 -14   -2.35    2.05
   5   4  14   -0.88    1.59
  -5  -4  14    0.37    2.12
   5  -4 -15    2.22    2.19
   5   4  15    0.99    1.88
  -5  -4  15    1.25    1.88
   5  -4 -16   10.08    3.09
  -5  -4  16   10.67    3.08
   5   4  16   16.05    3.74
   5  -4 -17    3.74    2.19
   5   4  17    6.13    2.39
  -5  -4  17    5.54    2.28
  -5  -4  18   11.68    3.46
   5   4  18   10.10    3.17
   5  -4 -18    6.29    2.70
   5   4  19    1.95    1.71
  -5  -4  19    1.17    1.75
   5  -4 -19    0.39    1.56
   5   4  20    1.92    1.99
  -5  -4  20    1.26    2.18
   5  -4 -20   -0.10    1.68
  -5  -4  21    3.52    2.55
   5  -5  21    1.53    1.70
   5  -5  20   17.46    4.24
   5  -5  19   -1.81    2.08
   5  -5  18   28.50    5.11
   5  -5  17    2.97    2.11
   5  -5  16    8.58    2.97
   5  -5  15    1.51    1.34
   5  -5  14    7.82    2.32
   5  -5  14    2.24    1.92
   5  -5  13   37.62    4.28
   5   5 -13   37.14    4.54
   5  -5  13   39.64    5.19
   5  -5  12   19.73    3.04
   5   5 -12   20.87    3.36
   5  -5  12   15.81    3.72
   5  -5  11    5.94    1.66
   5   5 -11    5.32    1.81
   5  -5  11   11.45    3.14
   5  -5  10    1.98    1.04
   5  -5  10    4.46    2.61
   5   5 -10    0.71    1.17
   5  -5   9   20.34    2.59
   5  -5   9   17.89    3.55
   5   5  -9   23.11    3.63
   5  -5   8   27.02    4.08
   5   5  -8   23.75    3.63
   5  -5   7    6.99    2.17
   5   5  -7    5.00    2.12
   5   5  -6  113.49    7.50
   5  -5   6  116.97    7.88
   5  -5   5    1.52    1.63
   5   5  -5    3.21    1.72
   5  -5   4   30.79    4.09
   5   5  -4   36.03    4.34
   5  -5   3   10.48    2.54
   5   5  -3   11.48    2.61
   5  -5   2   70.41    5.84
   5   5  -2   64.56    5.69
   5  -5   2   69.16    5.79
   5  -5   1    0.76    1.46
   5  -5   1    3.99    1.92
   5   5  -1    3.95    2.20
   5  -5   0   30.20    3.99
   5  -5   0   33.15    4.00
   5   5   0   29.01    4.30
   5  -5  -1    0.52    1.35
   5  -5  -1    1.66    1.20
   5   5   1   -0.11    1.86
   5  -5  -2   74.37    5.75
   5   5   2   65.08    5.85
   5  -5  -2   74.77    6.07
   5  -5  -3   12.49    2.72
   5  -5  -3   10.02    2.27
   5   5   3   10.46    2.59
   5  -5  -4   36.19    3.99
   5   5   4   36.25    4.45
   5  -5  -4   34.76    4.30
   5   5   5    2.18    1.21
   5  -5  -5    1.25    1.39
   5   5   5    0.62    1.52
   5  -5  -5    1.76    1.44
   5   5   6  111.94    5.86
   5   5   6  108.50    8.08
   5  -5  -6  108.10    6.83
   5   5   6  110.86    7.56
   5   5   7    2.19    1.62
   5   5   7    5.10    1.41
   5  -5  -7    5.83    2.13
   5   5   7    4.13    1.99
   5   5   8   28.24    2.96
   5   5   8   25.01    3.91
   5  -5  -8   23.33    3.39
   5   5   8   24.08    3.71
   5  -5  -9   17.30    3.38
   5   5   9   21.05    3.75
   5  -5  -9   22.42    3.37
   5   5   9   18.75    2.45
   5   5   9   14.93    3.02
   5  -5 -10   -0.07    1.53
   5   5  10    2.69    2.18
   5   5  10    0.55    1.07
   5  -5 -11    8.29    2.52
   5   5  11    7.53    2.70
   5   5  11    6.04    2.05
   5  -5 -12   21.97    3.87
   5   5  12   23.37    4.28
  -5  -5  12   21.67    4.15
   5   5  12   23.40    3.61
   5  -5 -13   40.04    5.37
   5   5  13   45.65    5.82
   5   5  13   35.52    4.34
  -5  -5  13   40.65    5.52
   5  -5 -14    7.19    2.86
   5   5  14    1.18    1.38
  -5  -5  14    6.76    2.90
   5  -5 -15   -0.05    1.84
   5   5  15    1.89    1.68
  -5  -5  15    4.23    2.47
   5  -5 -16   11.23    3.13
   5   5  16    7.26    2.42
  -5  -5  16   13.69    3.53
   5  -5 -17    2.26    2.29
   5   5  17    0.96    1.64
  -5  -5  17   -1.53    2.06
  -5  -5  18   24.86    4.92
   5   5  18   30.11    5.32
   5  -5 -18   28.84    5.08
   5   5  19   -0.38    1.90
  -5  -5  19    2.25    1.73
   5  -5 -19    1.62    1.77
   5   5  20   17.17    4.26
  -5  -5  20   13.47    3.82
   5  -5 -20   20.42    4.71
   5  -5 -21   -2.62    2.25
   5  -6  20    1.58    1.97
   5  -6  19    0.37    1.72
   5  -6  18    2.87    2.15
   5  -6  17   14.84    3.84
   5  -6  16    5.74    2.38
   5  -6  15    5.81    2.67
   5  -6  14    6.95    2.61
   5   6 -13    5.32    2.10
   5  -6  13    3.58    2.22
   5  -6  12   66.88    6.90
   5   6 -12   78.41    6.76
   5   6 -11   21.80    3.67
   5  -6  11   21.20    3.94
   5   6 -10   14.01    2.98
   5  -6  10    9.13    2.96
   5  -6   9   19.13    3.66
   5   6  -9   18.95    3.50
   5  -6   8   21.22    3.79
   5   6  -8   20.97    3.62
   5  -6   7   37.73    4.84
   5   6  -7   37.42    4.62
   5  -6   6   30.21    4.32
   5   6  -6   29.24    4.28
   5  -6   5   37.55    5.09
   5   6  -5   36.21    4.70
   5   6  -4   59.56    5.90
   5  -6   4   59.81    5.79
   5  -6   3  164.59    9.27
   5   6  -3  164.79    9.46
   5  -6   3  183.56    9.90
   5  -6   2  100.94    7.19
   5   6  -2   95.18    7.42
   5  -6   2   93.66    7.20
   5  -6   1   33.85    4.36
   5  -6   1   30.32    3.98
   5   6  -1   26.82    4.13
   5  -6   0    1.72    1.45
   5  -6   0    3.06    1.61
   5   6   0    2.72    2.08
   5  -6  -1   24.69    3.77
   5  -6  -1   27.49    3.60
   5   6   1   27.37    4.26
   5  -6  -2  119.35    7.36
   5   6   2  100.73    7.54
   5  -6  -2   98.00    7.29
   5  -6  -3  177.27    8.82
   5   6   3  177.26    9.89
   5  -6  -3  162.38    9.38
   5  -6  -4   59.07    5.11
   5   6   4   56.00    5.76
   5  -6  -4   60.68    5.92
   5  -6  -5   44.71    4.53
   5  -6  -5   36.93    4.78
   5   6   5   39.81    4.87
   5  -6  -6   34.63    3.92
   5   6   6   36.31    4.71
   5  -6  -7   33.85    4.02
   5   6   7   36.41    5.08
   5   6   7   32.82    4.51
   5   6   8   23.98    4.11
   5  -6  -8   19.96    3.10
   5   6   8   20.28    3.52
   5   6   9   20.02    3.88
   5  -6  -9   20.71    3.25
   5   6   9   25.10    3.99
   5  -6 -10    6.03    2.20
   5   6  10    5.30    2.43
   5   6  10    4.54    1.58
   5  -6 -11   29.67    4.57
   5   6  11   27.25    4.55
   5   6  11   18.08    3.33
  -5  -6  12   71.91    7.20
   5   6  12   68.43    7.06
   5   6  12   71.73    6.50
   5  -6 -12   86.01    7.59
   5  -6 -13    2.22    1.73
   5   6  13    4.48    2.02
  -5  -6  13    1.57    2.01
   5   6  13    5.85    2.33
   5  -6 -14   13.45    3.22
   5   6  14    5.19    2.34
  -5  -6  14    8.82    3.30
   5  -6 -15    6.44    2.47
   5   6  15    9.00    2.89
  -5  -6  15    7.77    2.83
   5  -6 -16    5.17    2.38
   5   6  16    8.63    2.88
  -5  -6  16    2.62    1.76
   5  -6 -17   14.26    3.69
   5   6  17   11.16    3.34
  -5  -6  17    8.75    3.24
   5  -6 -18   -1.30    1.83
   5   6  18   -1.37    2.36
  -5  -6  18    0.26    1.82
   5   6  19   -2.03    1.97
  -5  -6  19    4.84    2.80
   5  -6 -19    2.44    2.06
   5  -6 -20    0.63    1.25
   5  -6 -21    4.80    2.62
   5  -7  18    3.25    1.92
   5  -7  17    4.40    2.67
   5  -7  16   35.20    5.57
   5  -7  15   15.88    3.89
   5  -7  14    9.24    3.15
   5   7 -13   12.83    3.18
   5  -7  13    5.20    2.47
   5   7 -12   12.63    3.01
   5  -7  12   13.75    3.50
   5   7 -11   -1.07    1.31
   5  -7  11    1.46    1.86
   5   7 -10    4.90    2.36
   5  -7  10    0.68    1.73
   5   7  -9   20.12    3.87
   5  -7   9   22.61    4.03
   5   7  -8   11.07    3.06
   5  -7   8   11.79    3.03
   5  -7   7    4.57    2.08
   5   7  -7    5.20    2.33
   5  -7   6    4.32    2.07
   5   7  -6    4.53    2.02
   5  -7   5   31.69    4.43
   5   7  -5   30.20    4.25
   5  -7   4   35.85    4.90
   5  -7   4   34.12    4.63
   5   7  -4   22.67    3.99
   5  -7   3    5.37    2.11
   5  -7   3    4.58    1.94
   5   7  -3    2.81    1.83
   5  -7   2   47.70    5.12
   5   7  -2   40.93    5.25
   5  -7   2   49.73    5.45
   5  -7   1    3.87    2.01
   5   7  -1    2.64    1.93
   5  -7   0    4.67    2.05
   5  -7   0    8.18    2.38
   5   7   0    6.23    2.53
   5  -7  -1    7.10    2.38
   5  -7  -1    5.37    2.01
   5   7   1    8.81    2.69
   5  -7  -2   54.14    5.11
   5  -7  -2   48.41    5.43
   5   7   2   45.53    5.41
   5  -7  -3    4.91    2.06
   5  -7  -3    6.85    2.10
   5   7   3    6.27    2.50
   5  -7  -4   30.96    3.82
   5   7   4   31.05    4.57
   5  -7  -4   32.28    4.67
   5  -7  -5   35.46    4.06
   5   7   5   29.98    4.42
   5  -7  -5   25.78    4.17
   5  -7  -6    5.56    2.02
   5   7   6    4.82    2.08
   5  -7  -6    2.03    1.58
   5  -7  -7    6.13    1.83
   5   7   7    2.88    2.04
   5   7   8   10.79    2.97
   5  -7  -8   13.70    2.66
   5   7   8    8.50    2.67
   5   7   9   20.42    3.96
   5  -7  -9   21.43    3.26
   5   7   9   24.92    4.26
   5  -7 -10    8.19    2.52
   5   7  10    2.16    1.85
   5   7  10    1.61    1.49
   5  -7 -10    2.25    2.27
   5  -7 -11   -1.47    2.13
   5   7  11   -1.92    2.03
   5  -7 -11    0.66    1.94
   5   7  11    2.91    1.98
   5  -7 -12   19.18    3.69
   5   7  12   12.17    3.24
   5  -7 -12   13.17    3.52
  -5  -7  12   12.39    3.56
   5   7  12   20.41    3.90
   5  -7 -13    6.39    2.13
   5   7  13   11.18    3.33
  -5  -7  13    4.76    2.46
   5   7  13    3.56    1.90
   5  -7 -14   19.41    3.99
   5   7  14   10.93    3.04
  -5  -7  14   14.76    3.67
   5  -7 -15   14.90    3.59
   5   7  15   18.80    4.07
  -5  -7  15   20.28    4.30
   5  -7 -16   36.12    5.41
   5   7  16   35.01    5.66
  -5  -7  16   31.12    5.46
   5  -7 -17    1.96    1.58
   5   7  17   -0.47    1.45
  -5  -7  17    0.27    1.87
   5  -7 -18   -0.58    1.34
   5   7  18    3.89    2.49
  -5  -7  18   -1.30    1.81
   5  -7 -19    1.96    1.95
   5  -7 -20    1.89    1.77
   5  -8  17   -4.67    2.45
   5  -8  16    2.46    1.68
   5  -8  15   -2.43    2.49
   5  -8  14   22.42    4.62
   5   8 -13    5.31    2.27
   5  -8  13    0.47    1.85
   5   8 -12    5.02    2.29
   5  -8  12    5.01    2.47
   5   8 -11   15.14    3.65
   5  -8  11   12.23    3.43
   5   8 -10    3.77    1.95
   5  -8  10    5.23    2.27
   5   8  -9    3.61    2.48
   5  -8   9    2.94    2.19
   5   8  -8    8.24    2.89
   5  -8   8    5.81    2.34
   5   8  -7   13.27    3.43
   5  -8   7   14.08    3.50
   5  -8   6   29.84    4.43
   5   8  -6   27.55    4.44
   5  -8   5   12.74    3.11
   5   8  -5   13.34    3.45
   5  -8   4   12.92    3.23
   5  -8   4    9.14    2.69
   5   8  -4   12.04    3.24
   5  -8   3   18.20    3.82
   5  -8   3   11.20    2.95
   5   8  -3    8.76    2.63
   5  -8   2   57.65    5.69
   5   8  -2   58.19    6.42
   5  -8   2   58.83    6.33
   5  -8   1   14.23    3.41
   5  -8   1   18.11    3.13
   5   8  -1   15.45    3.70
   5  -8   0   19.40    3.76
   5  -8   0   19.08    3.23
   5   8   0   16.67    3.76
   5  -8  -1   14.44    3.33
   5  -8  -1   14.96    3.03
   5   8   1   15.07    3.70
   5  -8  -2   59.11    5.44
   5   8   2   42.78    5.64
   5  -8  -2   50.74    5.94
   5  -8  -3   13.50    3.47
   5  -8  -3    8.66    2.18
   5   8   3   12.84    3.29
   5  -8  -4   12.13    2.48
   5   8   4   12.97    3.42
   5  -8  -4    9.23    2.57
   5  -8  -5   11.52    2.54
   5   8   5    8.84    2.90
   5  -8  -5    7.32    2.37
   5  -8  -6   34.46    5.12
   5  -8  -6   37.81    4.23
   5   8   6   29.81    4.76
   5  -8  -6   32.42    4.90
   5  -8  -7   13.03    3.39
   5  -8  -7    9.17    2.10
   5   8   7    8.22    2.82
   5   8   8   12.01    3.56
   5  -8  -8   14.44    3.77
   5  -8  -9    4.03    2.45
   5   8   9    3.64    1.92
   5   8  10    3.03    2.30
   5  -8 -10    3.08    2.05
   5   8  10    2.08    1.74
   5  -8 -11    6.67    2.16
   5   8  11    8.16    2.78
   5  -8 -11   11.86    3.64
   5   8  11   17.49    3.74
   5  -8 -12   11.83    3.14
   5   8  12    6.14    2.58
   5   8  12    6.57    2.28
  -5  -8  12    3.93    2.36
   5  -8 -13    0.05    1.37
   5   8  13   -1.41    1.67
  -5  -8  13   -0.58    1.78
   5   8  13    4.47    2.04
   5  -8 -13    3.19    1.88
   5  -8 -14   19.46    4.00
   5  -8 -14   24.24    4.85
   5   8  14   14.97    3.74
  -5  -8  14   22.96    4.51
   5  -8 -15    3.73    1.84
   5   8  15    3.24    2.19
   5  -8 -15    1.83    2.11
  -5  -8  15   -1.66    2.21
   5  -8 -16   -0.75    1.14
   5   8  16    2.57    2.10
  -5  -8  16   -0.04    1.48
   5  -8 -17    2.90    1.94
   5   8  17    6.01    3.12
  -5  -8  17    6.10    3.48
   5  -8 -18    2.93    2.24
   5  -9  16    9.19    3.23
   5  -9  15    2.50    2.17
   5  -9  14   17.42    4.30
   5  -9  13   50.24    6.69
   5   9 -12    3.85    1.99
   5  -9  12   10.66    3.44
   5   9 -11    5.12    2.31
   5  -9  11    8.03    3.00
   5   9 -10    9.70    2.98
   5  -9  10    6.45    2.50
   5   9  -9    9.78    2.96
   5  -9   9   17.04    3.90
   5   9  -8    8.11    2.92
   5  -9   8    8.32    2.92
   5   9  -7   13.47    3.54
   5  -9   7   14.58    3.44
   5   9  -6    0.49    1.33
   5  -9   6   -1.72    1.68
   5  -9   5   11.28    3.04
   5   9  -5   11.71    3.14
   5  -9   4    5.34    1.99
   5  -9   4    5.53    2.32
   5   9  -4    4.20    2.37
   5  -9   3    6.87    2.94
   5  -9   3    6.10    2.44
   5   9  -3    8.82    2.97
   5  -9   2    5.60    2.55
   5  -9   2    9.34    2.74
   5   9  -2    6.26    2.76
   5  -9   1   17.82    3.95
   5  -9   1   10.43    2.69
   5   9  -1    9.21    2.83
   5  -9   0    5.81    2.47
   5  -9   0    3.89    1.65
   5   9   0    8.31    3.02
   5  -9  -1   14.95    3.74
   5  -9  -1   16.59    3.13
   5   9   1   13.50    3.42
   5  -9  -2    3.67    2.31
   5  -9  -2    8.02    2.25
   5   9   2    2.46    2.41
   5  -9  -3    6.44    2.50
   5  -9  -3    3.40    1.32
   5   9   3    8.00    2.90
   5  -9  -4    5.72    2.61
   5  -9  -4    3.13    1.57
   5   9   4    3.27    2.34
   5  -9  -5    8.51    2.81
   5  -9  -5    8.68    2.23
   5   9   5    7.00    2.80
   5  -9  -5    7.51    2.70
   5  -9  -6    2.35    2.47
   5   9   6   -1.77    2.36
   5  -9  -6    2.90    2.00
   5  -9  -7   19.83    4.37
   5   9   7   14.86    3.62
   5  -9  -7   18.89    3.90
   5   9   8    7.12    2.79
   5  -9  -8   12.55    3.65
   5   9   9   12.48    3.24
   5  -9  -9   13.57    3.75
   5   9  10    6.09    2.53
   5  -9 -10   11.58    3.53
   5  -9 -11    4.51    1.98
   5   9  11    4.60    2.23
   5  -9 -11    3.89    2.68
   5  -9 -12    9.29    2.93
   5   9  12    8.31    3.21
   5   9  12    7.33    2.43
   5  -9 -12    9.30    3.26
   5  -9 -13   45.80    6.59
   5  -9 -13   45.10    5.97
   5   9  13   43.79    6.31
  -5  -9  13   32.70    5.52
   5   9  13   40.03    5.59
   5  -9 -14    6.69    2.59
   5  -9 -14   12.77    3.79
   5   9  14   17.70    4.06
  -5  -9  14   19.47    4.51
   5  -9 -15    1.54    1.78
   5   9  15   -2.29    2.17
  -5  -9  15   -0.57    2.11
   5  -9 -15    3.96    2.52
   5  -9 -16    8.65    2.88
   5   9  16   14.55    4.15
   5  -9 -16   21.12    4.77
   5 -10  14    1.24    1.78
   5 -10  13    0.20    1.68
   5  10 -12    5.51    2.69
   5 -10  12    3.09    2.01
   5  10 -11   -2.08    2.16
   5 -10  11    3.40    2.28
   5  10 -10   -0.67    1.75
   5 -10  10   -0.43    1.97
   5  10  -9    2.39    1.97
   5 -10   9    0.84    1.37
   5  10  -8    0.66    1.65
   5 -10   8    3.74    2.03
   5  10  -7    6.79    3.07
   5 -10   7    1.59    1.60
   5  10  -6    7.37    2.89
   5 -10   6    5.43    2.11
   5 -10   5    5.59    2.77
   5  10  -5    0.65    1.82
   5 -10   5    1.86    1.77
   5 -10   4   29.16    4.89
   5 -10   4   21.84    3.99
   5  10  -4   26.50    4.83
   5 -10   3   14.00    3.54
   5 -10   3   18.12    3.55
   5  10  -3   13.17    3.80
   5 -10   2    1.27    1.61
   5 -10   2    2.61    1.69
   5  10  -2    1.45    1.59
   5 -10   1    4.30    1.92
   5 -10   1    5.26    1.93
   5  10  -1    5.59    3.02
   5 -10   0   -0.77    1.69
   5 -10   0    0.05    1.10
   5 -10  -1    4.67    2.51
   5 -10  -1    3.54    1.77
   5  10   1    4.61    2.46
   5 -10  -2    3.41    1.78
   5  10   2   -1.55    1.90
   5 -10  -3   22.06    4.25
   5 -10  -3   20.86    3.49
   5  10   3   21.30    4.60
   5 -10  -4   19.86    4.29
   5 -10  -4   30.48    5.15
   5  10   4   19.34    4.32
   5 -10  -5    4.88    2.47
   5  10   5    1.17    1.76
   5 -10  -5    1.95    2.29
   5 -10  -6    7.06    2.61
   5  10   6    4.20    1.88
   5 -10  -6    7.25    2.67
   5  10   7    1.53    2.02
   5 -10  -7    5.36    2.82
   5 -10  -7    5.41    2.55
   5 -10  -8    2.04    1.76
   5  10   8    0.88    1.92
   5 -10  -8   -0.10    2.45
   5 -10  -9    0.92    1.47
   5  10   9    5.63    2.93
   5 -10 -10    4.09    2.54
   5  10  10   -6.21    2.71
   5 -10 -11    1.55    1.34
   5 -10 -11    1.17    1.67
   5  10  11    2.46    1.70
   5 -10 -12    4.15    2.25
   5 -10 -12   11.65    3.64
   5  10  12    4.25    1.55
  -5 -10  12    5.34    2.89
   5 -10 -13    4.09    2.25
   5 -10 -13    1.35    2.00
   5  10  13    1.67    1.34
  -5 -10  13    3.95    2.40
   5 -10 -14    2.78    2.05
   5  10  14    1.93    1.63
  -5 -10  14   -2.27    2.46
   5 -10 -14    6.16    3.00
   5  11 -12    5.38    2.61
   5 -11  12    4.98    2.45
   5  11 -11    3.28    2.38
   5 -11  11    3.14    2.09
   5  11 -10    0.39    1.61
   5 -11  10    1.77    1.53
   5  11  -9    7.65    2.94
   5 -11   9    3.30    2.41
   5  11  -8    3.70    2.27
   5 -11   8   10.55    3.05
   5  11  -7   -1.39    2.04
   5 -11   7    3.28    2.06
   5  11  -6    7.84    3.37
   5 -11   6    6.59    2.34
   5 -11   5   -0.11    1.76
   5  11  -5    1.13    2.64
   5 -11   5    1.82    1.57
   5 -11   4    1.90    2.15
   5 -11   4    1.98    2.03
   5  11  -4    0.64    1.58
   5 -11   3    8.26    2.93
   5 -11   3    6.67    2.39
   5  11  -3    8.63    3.90
   5 -11   2    3.87    2.58
   5 -11   2    6.15    2.34
   5  11  -2    3.04    2.35
   5 -11   1    3.50    2.26
   5 -11   1    2.42    1.64
   5  11  -1   -0.85    1.60
   5 -11   0   15.08    3.87
   5 -11   0   14.54    3.16
   5  11   0   16.93    4.36
   5 -11  -1    3.01    2.22
   5 -11  -1    1.46    1.34
   5  11   1   -1.27    1.96
   5 -11  -2    6.15    2.74
   5  11   2   -1.19    2.58
   5 -11  -3    8.45    3.04
   5  11   3   13.15    3.84
   5 -11  -3   11.07    3.28
   5 -11  -4    0.74    2.35
   5  11   4    1.55    1.81
   5 -11  -4    0.31    1.59
   5 -11  -5   -1.26    1.95
   5 -11  -5    4.60    2.53
   5  11   5    1.92    1.54
   5  11   6    7.18    2.88
   5 -11  -6   11.52    3.73
   5 -11  -6   10.06    3.34
   5 -11  -7    3.64    2.52
   5  11   7    0.46    1.75
   5 -11  -7    3.45    2.26
   5 -11  -8    7.58    2.89
   5  11   8    7.90    3.19
   5 -11  -8    8.90    3.06
   5 -11  -9    5.33    2.48
   5  11   9   -2.40    2.16
   5 -11  -9    2.01    2.29
   5 -11 -10   -3.16    2.38
   5  11  10    0.23    1.82
   5 -11 -11    2.35    1.85
   5 -11 -11    6.65    3.19
   5  11  11    7.85    3.05
   5 -11 -12    2.86    1.82
   5 -11 -12    3.50    2.53
   5  11  12    6.80    2.74
  -5 -11  12    1.83    1.95
   5  12 -11    5.50    2.71
   5  12 -10   -2.27    1.98
   5 -12  10    1.58    1.77
   5  12  -9    6.93    2.68
   5 -12   9   13.92    3.84
   5  12  -8    3.16    2.04
   5 -12   8   -0.18    1.07
   5  12  -7   16.24    4.25
   5 -12   7   10.54    3.12
   5  12  -6   -4.68    2.62
   5 -12   6    1.32    1.81
   5 -12   5   10.40    3.68
   5  12  -5    4.48    3.20
   5 -12   5    7.96    2.74
   5 -12   4    1.85    1.92
   5  12  -4    0.86    1.48
   5 -12   4    0.38    1.26
   5 -12   3    4.33    2.60
   5 -12   3    3.16    1.84
   5  12  -3    3.03    2.23
   5 -12   2   14.22    3.88
   5 -12   2    9.42    2.74
   5  12  -2   12.72    3.79
   5 -12   1    1.57    2.11
   5  12  -1   -0.53    1.74
   5 -12   0   10.13    3.37
   5  12   0    6.16    2.98
   5 -12  -1    2.00    2.38
   5  12   1   -1.26    1.76
   5 -12  -2   15.66    4.19
   5  12   2   15.47    4.12
   5 -12  -3    2.35    2.50
   5  12   3   -2.24    3.02
   5 -12  -4    3.66    2.40
   5  12   4    3.20    2.45
   5 -12  -4    3.19    2.11
   5 -12  -5    5.43    2.45
   5 -12  -5   10.01    3.38
   5  12   5    6.44    2.83
   5  12   6   -0.88    2.15
   5 -12  -6    0.86    1.88
   5 -12  -6    4.08    2.20
   5 -12  -7   20.40    4.75
   5  12   7   11.32    3.78
   5 -12  -7   11.21    4.25
   5 -12  -8    1.53    1.71
   5  12   8   -3.72    2.48
   5 -12  -8   -0.15    1.87
   5 -12  -9    9.11    3.37
   5  12   9    4.83    2.45
   5 -12  -9    8.18    3.62
   5  12  10    6.36    2.85
   5  12  11    5.78    2.87
   5  12  12   -1.24    1.86
   5 -13   8   18.90    4.48
   5 -13   7    6.44    2.45
   5 -13   6    0.29    1.29
   5  13  -5    1.76    2.42
   5 -13   5    4.65    2.31
   5 -13   4   15.73    4.10
   5  13  -4   12.26    4.39
   5 -13   3    7.52    3.11
   5  13  -3    5.72    3.05
   5 -13   2   -0.09    1.40
   5  13  -2    1.18    1.99
   5 -13   1    4.09    2.69
   5  13  -1   -0.51    2.59
   5 -13   0    6.58    3.33
   5  13   0   -0.11    1.85
   5 -13  -1   -0.38    2.53
   5  13   1    3.80    2.32
   5 -13  -2    0.17    1.66
   5  13   2    1.67    1.75
   5 -13  -3    2.97    2.45
   5 -13  -3    2.85    2.00
   5  13   3    3.70    2.39
   5 -13  -4   12.63    3.64
   5 -13  -4   16.78    4.61
   5  13   4   15.45    4.50
   5 -13  -5    7.06    3.30
   5  13   5    1.75    2.16
   5 -13  -6   -1.51    1.84
   6   0   0   39.92    4.28
   6   0  -1    6.51    1.93
   6   0   1    3.20    1.64
   6   0  -2    0.41    1.36
   6   0   2    1.07    1.50
   6   0  -3    5.10    1.71
   6   0  -3    8.12    2.64
   6   0   3    9.94    2.30
   6   0  -4    4.00    1.71
   6   0  -4    1.47    1.57
   6   0   4   -0.86    1.51
   6   0  -5   29.28    3.75
   6   0   5   25.94    3.23
   6   0  -5   33.29    4.26
   6   0   5   29.45    3.67
   6   0  -6    6.67    2.07
   6   0   6    6.02    1.74
   6   0  -6    4.57    0.98
   6   0   6    3.72    1.64
   6   0  -7    1.13    1.46
   6   0   7    3.96    1.63
   6   0  -7    3.84    0.94
   6   0   7    3.65    1.88
   6   0  -8    0.58    1.48
   6   0   8   -1.13    1.46
   6   0   8    2.08    1.40
  -6   0   8   -1.05    1.28
   6   0  -9   -0.35    1.72
   6   0   9    1.24    1.08
   6   0   9   -0.57    1.48
  -6   0   9   -0.62    1.11
   6   0 -10    1.61    1.83
   6   0  10    3.38    1.70
  -6   0  10    4.05    1.73
   6   0  10    3.18    1.69
   6   0 -11   -1.21    1.70
   6   0  11    0.31    1.09
  -6   0  11    0.13    1.28
   6   0  11   -0.65    1.44
   6   0 -12    2.77    2.11
   6   0  12    0.46    1.02
  -6   0  12    1.06    1.76
   6   0  12   -1.10    1.72
   6   0  13   42.67    5.29
  -6   0  13   25.62    3.91
   6   0  13   33.51    4.30
   6   0 -13   32.53    4.92
   6   0  14    1.37    1.48
  -6   0  14   -0.47    1.57
   6   0  14    3.23    1.78
   6   0 -14   -1.65    1.65
   6   0  15   13.45    3.13
  -6   0  15   18.60    3.50
   6   0  15   21.00    3.53
   6   0 -15   22.88    4.47
   6   0  16   23.60    4.22
  -6   0  16   19.16    3.63
   6   0  16   27.01    4.14
   6   0 -16   24.23    4.93
  -6   0  17    2.14    1.99
   6   0  17    1.86    1.56
   6   0  17    0.49    1.29
   6   0 -17   -0.60    2.39
  -6   0  18    7.23    2.49
   6   0  18    6.55    2.74
   6   0  18    9.83    2.67
  -6   0  19    2.47    2.01
   6   0  19    0.94    1.56
  -6   0  20    5.05    2.04
   6   0  20   16.74    4.38
  -6   0  21   12.29    3.51
   6   0  21   16.35    4.17
  -6   0  22    2.40    1.97
  -6   1  22   13.03    3.81
   6  -1  21    5.85    2.68
  -6   1  20   -4.53    2.38
   6  -1  20   -1.40    1.09
  -6   1  19    6.01    2.36
   6  -1  19    6.83    2.80
   6  -1  19    4.12    2.15
  -6   1  18    3.26    2.07
   6  -1  18    3.73    1.91
   6  -1  18    2.93    1.94
  -6   1  17    0.92    1.22
   6  -1  17    2.54    1.63
   6  -1  17    1.06    1.69
  -6   1  16   10.68    2.84
   6  -1  16   21.64    4.00
   6  -1  16   14.81    3.36
  -6   1  15    9.67    2.53
   6  -1  15   11.34    2.88
   6  -1  15    9.75    2.87
   6   1 -15   13.66    3.57
   6  -1  14   25.79    4.10
  -6   1  14   25.50    3.87
   6  -1  14   23.85    3.99
   6   1 -14   20.17    4.02
  -6   1  13   37.25    4.41
   6  -1  13   26.86    4.06
   6  -1  13   32.38    4.42
   6   1 -13   29.47    3.67
   6   1 -13   26.44    4.44
   6  -1  12   10.60    2.52
  -6   1  12    8.74    2.11
   6  -1  12    5.08    2.01
   6   1 -12   14.25    2.72
   6   1 -12    7.98    2.77
   6  -1  11   29.06    3.94
  -6   1  11   29.44    3.79
   6  -1  11   26.51    3.93
   6   1 -11   22.95    4.05
   6   1 -10   12.56    3.16
   6  -1  10   10.16    2.30
  -6   1  10   11.45    2.39
   6  -1  10    8.62    2.46
   6   1  -9   13.14    3.05
   6  -1   9   19.74    3.05
  -6   1   9   15.61    2.64
   6  -1   9   16.56    3.16
   6   1  -8    0.33    1.67
   6  -1   8    1.16    1.12
  -6   1   8    0.40    1.08
   6  -1   8    1.93    1.70
   6   1  -7    2.44    1.72
   6  -1   7    2.64    1.34
   6  -1   7    1.29    1.50
  -6   1   7    1.90    1.23
   6   1  -6   15.41    2.97
   6  -1   6   13.75    2.33
   6  -1   6   15.32    2.91
   6   1  -5   17.08    2.97
   6  -1   5   18.55    2.85
   6  -1   5   19.10    3.21
   6   1  -4   20.02    3.12
   6   1  -4   16.78    2.98
   6  -1   4   16.52    2.96
   6   1  -3    1.26    1.22
   6   1  -3    0.45    1.40
   6  -1   3    0.87    1.47
   6   1  -2   21.70    3.02
   6   1  -2   20.31    3.13
   6  -1   2   18.91    3.10
   6   1  -1    5.68    1.77
   6   1  -1    5.39    1.81
   6  -1   1    5.00    2.37
   6   1   0    1.61    1.44
   6  -1   0    1.22    1.82
   6   1   1    4.83    1.87
   6  -1  -1    1.81    1.48
   6  -1  -2   18.81    3.16
   6   1   2   18.63    3.08
   6  -1  -3    1.14    1.46
   6   1   3    1.70    1.27
   6  -1  -4   18.67    3.17
   6  -1  -4   20.20    3.47
   6   1   4   14.69    2.81
   6  -1  -4   18.43    2.17
   6  -1  -5   18.40    3.21
   6  -1  -5   20.45    3.49
   6  -1  -5   18.72    2.18
   6   1   5   18.60    2.95
   6  -1  -6   13.41    2.86
   6  -1  -6   17.16    2.12
   6   1   6   13.04    2.66
   6  -1  -6   16.50    3.21
   6   1   6   15.18    2.75
   6  -1  -7    2.09    1.87
   6  -1  -7    2.22    0.96
   6   1   7    2.35    1.55
   6   1   7    1.56    1.19
   6  -1  -8    0.33    0.68
   6  -1  -8    1.04    1.59
   6   1   8   -0.68    1.35
   6   1   8    0.97    1.21
   6  -1  -9   17.02    3.25
   6   1   9   16.65    3.20
   6   1   9   15.36    2.76
  -6  -1   9    9.86    2.39
   6  -1  -9   16.74    2.29
   6  -1 -10    7.69    2.71
   6   1  10   10.65    2.61
   6   1  10    9.58    2.28
  -6  -1  10    8.53    2.28
   6  -1 -11   22.65    4.03
   6   1  11   31.68    4.32
   6   1  11   26.15    3.70
  -6  -1  11   29.22    4.17
   6  -1 -12    5.45    2.37
   6   1  12    8.02    2.32
  -6  -1  12    6.70    2.24
   6   1  12    7.66    2.21
   6   1  12   11.02    2.64
   6  -1 -13   24.17    4.41
   6   1  13   31.92    4.64
  -6  -1  13   24.83    3.99
   6   1  13   28.89    3.88
   6   1  13   30.56    3.99
   6  -1 -14   18.22    3.80
   6   1  14   21.53    3.92
  -6  -1  14   19.77    3.64
   6   1  14   19.29    3.34
   6   1  15   11.06    2.91
  -6  -1  15    7.98    2.38
   6   1  15   10.83    2.56
   6  -1 -15    8.37    2.98
   6   1  16   19.87    4.06
  -6  -1  16   13.80    3.26
   6   1  16   19.81    3.35
   6  -1 -16   12.92    3.50
   6   1  17   -1.67    1.47
  -6  -1  17    1.68    1.79
   6  -1 -17   -0.02    2.18
  -6  -1  18    2.27    1.57
   6   1  18    3.25    2.06
   6  -1 -18    4.95    2.68
  -6  -1  19    9.94    3.23
   6   1  19    9.38    3.01
  -6  -1  20   -2.08    1.90
   6   1  20   -2.07    1.96
  -6  -1  21    8.69    3.15
   6   1  21   11.00    3.56
  -6  -1  22   13.67    3.80
   6  -2  22    8.76    2.99
  -6   2  22    4.30    2.31
   6  -2  21   -2.37    1.80
   6  -2  21   -0.03    1.43
   6  -2  20    2.32    1.72
   6  -2  20    5.85    2.30
   6  -2  19    2.34    1.95
  -6   2  19   -1.69    1.51
   6  -2  19   -1.89    1.61
   6  -2  18    1.49    1.41
   6  -2  18    1.83    1.44
   6  -2  17    0.68    1.56
   6  -2  17   -1.00    1.50
  -6   2  16    1.11    1.36
   6  -2  16    2.38    1.80
  -6   2  15    8.13    2.44
   6  -2  15    4.56    1.66
   6  -2  15    4.23    2.26
  -6   2  14   10.47    2.43
   6  -2  14   11.63    2.73
   6  -2  14   10.13    2.80
  -6   2  13    5.32    1.79
   6  -2  13    1.60    1.51
   6  -2  13    1.13    1.43
   6   2 -13    5.18    1.80
   6   2 -13    0.00    1.71
   6  -2  12   12.04    2.71
  -6   2  12   10.42    2.26
   6  -2  12   11.50    3.03
   6   2 -12   10.80    2.48
   6   2 -12    8.90    2.80
  -6   2  11   29.38    3.56
   6  -2  11   30.60    3.92
   6  -2  11   21.79    3.78
   6   2 -11   28.15    3.71
   6   2 -11   23.41    4.02
   6  -2  10   10.61    2.15
  -6   2  10    9.02    2.00
   6  -2  10    6.42    2.33
   6   2 -10    8.03    2.16
   6   2 -10    9.17    2.79
   6  -2   9    7.83    2.04
  -6   2   9    4.78    1.57
   6  -2   9    6.23    2.27
   6   2  -9    8.53    2.30
   6   2  -9    7.26    2.48
   6   2  -8   19.21    3.28
  -6   2   8   25.69    2.90
   6  -2   8   18.27    2.71
   6  -2   8   21.78    3.67
   6   2  -8   19.55    3.25
   6   2  -7   13.63    3.13
   6  -2   7   14.67    2.46
  -6   2   7   17.56    2.42
   6  -2   7   10.84    2.67
   6   2  -6   12.02    2.56
   6  -2   6   12.62    2.12
   6  -2   6   13.67    2.85
  -6   2   6   13.94    2.10
   6   2  -5    3.03    1.82
   6  -2   5    1.54    1.03
   6  -2   5    1.29    1.37
   6  -2   4   35.99    4.30
   6   2  -4   34.46    3.87
   6  -2   3   28.37    3.82
   6   2  -3   35.32    3.83
   6   2  -2   39.28    4.58
   6  -2   2   34.59    4.17
   6   2  -2   34.03    3.56
   6   2  -1    1.25    1.03
   6   2  -1    2.60    1.72
   6  -2   1    3.15    1.44
   6   2   0    4.02    1.42
   6   2   0    5.07    1.80
   6  -2   0    2.14    1.54
   6   2   1    2.00    1.06
   6   2   1    1.78    1.19
   6  -2  -1    0.84    1.45
   6   2   2   30.54    3.65
   6  -2  -2   36.72    4.33
   6  -2  -2   34.80    3.38
   6   2   2   40.25    3.46
   6   2   3   32.38    3.77
   6  -2  -3   22.83    3.51
   6  -2  -3   32.43    3.27
   6   2   4   34.38    3.85
   6  -2  -4   33.05    4.12
   6  -2  -4   38.08    3.51
   6  -2  -5    3.32    1.19
   6  -2  -5    3.55    1.97
   6   2   5    0.92    1.22
   6  -2  -6   13.57    2.16
   6  -2  -6   10.60    2.53
   6   2   6   13.42    2.84
   6  -2  -6    7.90    2.07
   6   2   6   13.93    2.47
   6  -2  -7   17.63    2.55
   6  -2  -7   16.78    3.25
   6   2   7   18.73    3.37
   6  -2  -7   25.70    3.82
   6   2   7   19.26    2.96
   6  -2  -8   20.89    3.68
   6   2   8   23.35    3.56
   6   2   8   22.74    3.17
   6   2   8   22.67    3.62
   6  -2  -8   23.85    3.02
   6  -2  -9    7.45    2.54
   6   2   9    4.49    1.99
   6   2   9    6.08    1.92
   6  -2  -9    8.59    1.86
   6   2   9    6.25    1.97
   6  -2 -10    4.45    2.04
   6   2  10    8.93    2.61
   6   2  10    9.04    2.33
  -6  -2  10    8.17    2.41
   6   2  10    8.90    2.34
   6  -2 -11   26.69    4.43
   6   2  11   28.99    4.28
   6   2  11   25.49    3.44
  -6  -2  11   27.26    4.13
   6   2  11   33.14    4.15
   6  -2 -12   11.58    3.25
   6   2  12    8.84    2.63
   6   2  12   10.68    2.33
  -6  -2  12   10.69    2.96
   6   2  12   10.75    2.50
   6  -2 -13    4.00    2.45
   6   2  13    4.15    2.23
  -6  -2  13    2.97    2.01
   6   2  13    4.49    1.59
   6   2  13    3.25    1.51
   6  -2 -14   13.83    3.27
   6   2  14   14.96    3.26
  -6  -2  14   16.29    3.41
   6   2  14   14.86    2.81
   6  -2 -15   10.52    3.10
   6   2  15    7.59    2.69
  -6  -2  15    9.53    2.82
   6   2  16    2.01    1.82
  -6  -2  16   -0.19    1.58
   6  -2 -16   -0.57    1.79
   6   2  17    0.67    1.36
  -6  -2  17   -0.87    2.07
   6  -2 -17   -0.38    1.73
   6   2  18    3.76    2.34
  -6  -2  18   -0.23    1.62
   6   2  19   -1.07    1.42
  -6  -2  19   -2.36    2.10
   6  -2 -19    0.51    2.00
  -6  -2  20    4.80    2.27
   6   2  20    1.16    2.22
  -6  -2  21    1.90    1.81
   6  -3  21   -0.47    1.38
   6  -3  20    8.79    2.87
   6  -3  20   10.43    3.18
   6  -3  19    5.13    2.36
   6  -3  19    8.31    2.87
   6  -3  18   13.33    3.45
  -6   3  18   12.65    3.26
   6  -3  18   15.01    3.72
   6  -3  17   13.65    3.26
  -6   3  17   12.06    2.97
   6  -3  17   10.58    3.08
   6  -3  16    5.44    1.98
   6  -3  16    4.40    2.32
   6  -3  15    1.87    1.18
   6  -3  15    2.29    1.83
   6  -3  14   32.37    4.37
   6  -3  14   33.36    4.98
   6  -3  13   17.44    3.17
   6  -3  13   22.16    4.06
   6   3 -13   24.19    3.55
   6  -3  12    4.83    1.82
   6  -3  12    0.93    1.54
   6   3 -12    1.55    1.35
   6  -3  11   19.42    3.04
   6  -3  11   20.00    3.65
   6   3 -11   20.79    3.36
   6  -3  10    6.43    1.71
   6  -3  10    7.61    2.39
   6   3 -10    5.76    1.79
   6   3 -10    6.29    2.37
   6  -3   9    8.77    1.94
   6  -3   9    8.11    2.64
   6   3  -9    2.61    1.23
   6   3  -9   10.43    2.59
   6  -3   8   60.68    4.61
   6  -3   8   48.29    5.29
   6   3  -8   61.04    5.61
   6   3  -8   61.21    5.92
   6  -3   7   10.21    1.96
  -6   3   7   11.70    1.82
   6  -3   7    6.66    2.26
   6   3  -7   16.26    2.91
   6   3  -7    8.26    2.32
  -6   3   6   17.74    2.09
   6  -3   6   17.83    2.27
   6  -3   6   15.20    3.30
   6   3  -6   15.77    3.03
   6   3  -6   18.54    3.21
   6   3  -5    1.92    1.39
   6  -3   5    2.24    1.01
  -6   3   5    0.93    0.62
   6  -3   5    0.88    1.57
   6   3  -5    1.96    1.67
   6   3  -4   24.56    3.30
  -6   3   4   29.68    2.40
   6  -3   4   26.54    3.90
   6   3  -4   23.84    3.53
   6  -3   3   34.62    4.39
   6   3  -3   34.52    4.39
   6   3  -3   36.32    3.87
   6  -3   2   47.74    5.06
   6   3  -2   47.33    5.05
   6   3  -2   45.97    4.16
   6   3  -1   44.42    4.57
   6  -3   1   42.68    4.63
   6   3  -1   54.79    5.46
   6   3  -1   41.76    3.78
   6   3   0   16.35    2.34
   6   3   0   15.37    3.03
   6  -3   0   13.44    2.86
   6   3   0   13.31    3.01
   6   3   1   41.73    4.34
   6  -3  -1   50.29    4.96
   6   3   1   48.97    5.22
   6  -3  -1   55.28    4.68
   6   3   1   42.86    3.58
   6   3   2   46.50    4.57
   6  -3  -2   48.46    4.87
   6   3   2   53.46    5.30
   6  -3  -2   50.07    4.35
   6   3   2   46.48    3.55
   6   3   3   35.07    3.89
   6  -3  -3   41.05    4.44
   6  -3  -3   40.52    3.99
   6   3   3   34.96    4.44
   6   3   3   37.92    3.06
   6   3   4   25.86    3.31
   6  -3  -4   29.13    3.93
   6  -3  -4   27.78    3.41
   6   3   4   32.56    4.23
   6   3   4   27.30    2.53
   6   3   5    2.69    0.86
   6  -3  -5    1.49    1.16
   6  -3  -5    2.94    1.48
   6   3   5    1.21    1.10
   6   3   5    3.15    2.15
   6  -3  -6   19.14    2.83
   6   3   6   17.71    3.15
   6  -3  -6   18.65    3.08
   6   3   6   16.71    2.69
   6   3   6   18.57    3.34
   6  -3  -7   10.48    2.72
   6   3   7   10.74    2.61
   6  -3  -7    8.97    2.51
   6   3   7    7.30    2.02
   6   3   7    9.97    2.44
   6  -3  -7    9.64    2.16
   6  -3  -8   61.27    5.96
   6   3   8   58.16    5.75
   6   3   8   54.38    4.73
   6   3   8   60.21    5.72
   6  -3  -8   55.35    4.94
   6  -3  -8   53.04    5.53
   6  -3  -9    9.24    2.99
   6   3   9   14.65    3.30
   6   3   9   13.26    2.46
   6  -3  -9    9.16    2.21
   6   3   9    9.19    2.33
   6  -3 -10    7.15    2.56
   6   3  10    5.72    1.95
   6   3  10    3.99    1.40
   6   3  10    7.56    2.35
   6  -3 -11   23.25    3.95
   6   3  11   21.84    4.00
   6   3  11   18.68    2.92
  -6  -3  11   22.12    3.84
   6   3  11   24.88    3.70
   6  -3 -12    1.15    1.48
   6   3  12    1.79    1.63
   6   3  12    1.84    1.19
  -6  -3  12    2.90    1.84
   6   3  12    2.53    1.60
   6  -3 -13   22.23    4.17
   6   3  13   18.94    3.74
   6   3  13   17.24    2.72
  -6  -3  13   14.13    3.32
   6   3  13   17.17    3.11
   6  -3 -14   34.33    5.28
   6   3  14   37.43    5.27
  -6  -3  14   32.56    4.89
   6  -3 -15    2.58    1.85
   6   3  15   -0.87    1.94
  -6  -3  15    0.72    1.45
   6  -3 -16    4.18    2.50
   6   3  16    5.80    2.69
  -6  -3  16    2.86    1.96
   6   3  17   14.71    3.84
  -6  -3  17   11.32    3.42
   6  -3 -17   10.31    3.27
   6   3  18   11.69    3.33
  -6  -3  18   12.04    3.48
   6  -3 -18    9.47    3.21
   6   3  19    5.27    2.61
  -6  -3  19   10.31    3.41
   6  -3 -19   10.42    3.27
   6   3  20   13.25    3.65
  -6  -3  20    7.18    2.90
   6  -3 -20   13.55    3.89
   6  -4  20    0.83    2.17
   6  -4  19   12.96    3.66
   6  -4  18    3.27    2.17
   6  -4  17   23.19    4.36
   6  -4  16    4.19    2.42
   6  -4  15   23.98    4.49
   6  -4  14    4.55    1.85
   6  -4  13   11.55    3.12
   6   4 -13    8.87    2.45
   6  -4  12   26.86    4.35
   6   4 -12   25.85    3.87
   6  -4  11    7.09    2.40
   6   4 -11    7.50    2.37
   6  -4  10   13.10    3.09
   6   4 -10   21.31    3.49
   6   4  -9   37.48    4.55
   6  -4   9   38.95    5.08
   6  -4   8    3.45    1.98
   6   4  -8    2.84    1.75
   6  -4   7   76.20    6.84
   6   4  -7   83.73    6.67
   6   4  -7   74.06    6.15
   6   4  -6   38.96    4.67
   6  -4   6   32.97    4.64
   6   4  -6   34.94    4.28
   6  -4   5   74.13    6.47
   6   4  -5   75.51    6.36
   6   4  -5   82.37    6.05
   6  -4   4   60.57    5.85
   6   4  -4   68.86    6.09
   6   4  -4   64.24    5.21
   6  -4   3    4.27    1.97
   6   4  -3    6.20    2.36
   6   4  -3    5.40    1.84
   6  -4   2   57.11    5.56
   6   4  -2   54.58    5.38
   6   4  -2   50.31    4.28
   6  -4   1  140.33    8.45
   6   4  -1  131.60    8.35
   6   4  -1  142.49    6.85
   6  -4   0   39.41    4.55
   6  -4   0   38.50    4.31
   6   4   0   37.10    4.76
   6   4   0   39.89    3.54
   6  -4  -1  138.57    8.27
   6   4   1  134.83    8.57
   6  -4  -1  139.66    7.82
   6   4   1  137.65    6.13
   6   4   2   50.20    4.63
   6  -4  -2   57.77    5.38
   6   4   2   54.10    5.54
   6  -4  -2   52.19    4.91
   6   4   2   55.50    3.69
   6   4   3    3.56    0.99
   6  -4  -3    6.02    1.87
   6   4   3    7.55    2.03
   6  -4  -3    5.42    1.99
   6   4   3    6.25    2.38
   6   4   4   71.37    5.40
   6  -4  -4   57.12    5.44
   6   4   4   70.12    6.22
   6  -4  -4   65.51    5.55
   6   4   5   79.95    5.65
   6  -4  -5   76.93    6.27
   6   4   5   77.77    6.51
   6  -4  -5   80.78    6.11
   6  -4  -6   33.77    4.06
   6   4   6   32.59    3.71
   6  -4  -6   33.79    4.32
   6   4   6   37.72    4.71
   6  -4  -7   77.76    6.35
   6   4   7   82.82    7.02
   6   4   7   71.80    5.42
   6   4   7   82.39    6.67
   6  -4  -7   77.85    6.17
   6  -4  -8    1.97    1.73
   6   4   8    4.94    2.17
   6  -4  -8    2.19    1.48
   6   4   8    2.58    1.29
   6   4   8    3.75    1.93
   6  -4  -8    1.12    1.43
   6  -4  -9   38.85    4.98
   6  -4  -9   39.80    4.69
   6   4   9   38.60    3.91
   6   4   9   45.97    5.47
   6   4   9   37.14    4.62
   6  -4 -10   16.66    3.48
   6   4  10   20.42    3.93
   6   4  10   15.96    2.59
   6   4  10   15.63    3.04
   6  -4 -11    2.99    2.20
   6   4  11   10.00    2.84
   6   4  11    5.47    1.59
   6   4  11    7.23    2.34
   6  -4 -12   25.64    4.34
   6   4  12   24.51    4.27
  -6  -4  12   22.52    4.26
   6   4  12   23.00    3.70
   6  -4 -13   13.39    3.38
   6   4  13   16.04    3.66
  -6  -4  13   12.08    3.16
   6   4  13   13.17    2.86
   6  -4 -14    3.67    2.05
   6   4  14    7.45    2.87
  -6  -4  14    3.10    1.92
   6  -4 -15   29.75    5.05
   6   4  15   19.15    4.04
  -6  -4  15   22.10    4.16
   6  -4 -16    5.36    2.73
   6   4  16    3.24    2.00
  -6  -4  16    3.34    2.36
   6  -4 -17   26.43    5.00
   6   4  17   28.34    5.06
  -6  -4  17   34.39    5.47
   6   4  18    3.06    2.02
  -6  -4  18    0.66    1.36
   6  -4 -18   -1.14    2.24
   6   4  19    3.38    2.05
   6  -4 -19    9.55    3.39
  -6  -4  20    3.91    2.07
   6  -4 -20    6.42    2.66
   6  -5  19   -0.50    1.58
   6  -5  18    2.82    2.14
   6  -5  17    0.61    1.63
   6  -5  16    0.81    1.35
   6  -5  15    2.37    2.14
   6  -5  14    5.15    2.23
   6  -5  13   12.37    3.14
   6   5 -13   11.21    2.66
   6  -5  12   19.89    4.14
   6   5 -12   23.91    3.92
   6  -5  11   17.16    3.77
   6   5 -11   17.31    3.28
   6  -5  10    2.07    2.12
   6   5 -10   -2.07    1.70
   6  -5   9    0.88    1.46
   6   5  -9    1.22    1.45
   6  -5   8    7.16    2.72
   6   5  -8    1.54    1.64
   6  -5   7    0.08    1.73
   6   5  -7    2.10    2.03
   6  -5   6   34.85    4.79
   6   5  -6   36.18    4.71
   6  -5   5   14.53    3.25
   6   5  -5    8.40    2.69
   6  -5   4  164.08    9.67
   6   5  -4  142.34    8.97
   6  -5   3    2.61    1.64
   6   5  -3    2.70    1.90
   6  -5   2  196.31   10.32
   6   5  -2  203.41   10.76
   6  -5   1    3.30    1.91
   6  -5   1    3.08    1.60
   6   5  -1    1.28    1.97
   6  -5   0   15.26    3.10
   6  -5   0   11.16    2.72
   6   5   0   10.88    2.89
   6  -5  -1    4.14    2.16
   6  -5  -1    2.50    1.67
   6   5   1    3.73    2.02
   6  -5  -2  202.53   10.21
   6   5   2  208.49   10.96
   6  -5  -2  161.92    9.10
   6  -5  -3    1.16    1.47
   6  -5  -3    2.80    1.73
   6   5   3    2.84    1.97
   6  -5  -4  160.78    8.98
   6   5   4  150.68    9.40
   6  -5  -4  152.25    8.87
   6  -5  -5   11.48    2.53
   6   5   5   13.06    2.42
   6  -5  -5   13.63    2.82
   6   5   5   13.69    3.15
   6   5   6   32.14    3.60
   6  -5  -6   35.04    4.35
   6   5   6   32.12    4.55
   6  -5  -6   39.18    4.65
   6   5   7    3.55    1.58
   6  -5  -7    5.74    2.33
   6   5   7    6.95    2.50
   6  -5  -7    1.50    1.30
   6   5   8    6.54    2.43
   6  -5  -8    5.43    2.25
   6   5   8    4.82    1.65
   6   5   8    4.84    2.32
   6  -5  -8    3.48    1.67
   6  -5  -9    0.22    1.72
   6   5   9    0.46    1.87
   6  -5  -9    1.42    1.19
   6   5   9    1.05    1.26
   6  -5 -10   -1.05    1.69
   6   5  10    1.21    2.03
   6   5  10    1.96    1.72
   6  -5 -11   18.91    3.82
   6   5  11    9.79    2.91
   6   5  11   16.36    3.35
   6  -5 -12   21.45    4.04
   6   5  12   24.43    4.67
  -6  -5  12   15.53    3.51
   6   5  12   26.78    4.14
   6  -5 -13   14.75    3.56
   6   5  13   11.46    3.09
  -6  -5  13   16.55    3.87
   6   5  13   15.10    3.05
   6  -5 -14    4.17    1.83
   6   5  14    4.80    2.53
  -6  -5  14    9.41    2.94
   6  -5 -15    9.47    3.09
   6   5  15    7.64    3.06
  -6  -5  15    7.05    2.72
   6  -5 -16    2.30    1.88
   6   5  16    2.52    2.40
  -6  -5  16    1.33    2.03
   6  -5 -17   -0.05    1.84
   6   5  17    1.50    1.85
  -6  -5  17    1.21    1.96
   6  -5 -18    0.72    1.58
   6   5  18   -0.81    1.47
  -6  -5  18   -0.51    2.18
  -6  -5  19   -0.85    1.85
   6  -5 -19    5.53    3.02
   6  -6  18    4.99    2.54
   6  -6  17   16.68    4.06
   6  -6  16   13.23    3.55
   6  -6  15   16.34    3.95
   6  -6  14    2.39    1.81
   6  -6  13    0.25    1.37
   6   6 -13   -3.18    1.76
   6  -6  12    8.55    2.63
   6   6 -12    3.05    1.85
   6  -6  11    7.34    2.45
   6   6 -11    9.42    2.59
   6  -6  10    2.47    1.80
   6   6 -10    3.70    1.66
   6  -6   9    8.78    2.54
   6   6  -9   12.02    3.16
   6  -6   8    1.28    1.71
   6   6  -8   -0.23    1.79
   6  -6   7   24.33    4.28
   6   6  -7   24.53    4.00
   6  -6   6   14.16    3.30
   6   6  -6   19.99    3.77
   6  -6   5    4.14    2.24
   6   6  -5    3.87    1.78
   6  -6   4    8.58    2.62
   6   6  -4   14.89    3.28
   6  -6   3    1.75    1.62
   6   6  -3    2.37    1.88
   6  -6   2   21.43    3.63
   6  -6   2   16.90    3.37
   6   6  -2   15.85    3.20
   6  -6   1   23.57    3.84
   6  -6   1   23.53    3.80
   6   6  -1   21.77    4.06
   6  -6   0    2.03    1.65
   6  -6   0    4.33    2.31
   6   6   0    2.46    1.91
   6  -6  -1   21.62    3.85
   6  -6  -1   23.52    3.71
   6   6   1   24.58    4.11
   6  -6  -2   17.61    3.46
   6  -6  -2   17.27    3.13
   6   6   2   14.60    3.20
   6  -6  -3    3.08    2.04
   6  -6  -3    1.03    1.33
   6   6   3   -0.13    1.64
   6  -6  -4    9.50    2.68
   6  -6  -4   10.94    2.68
   6   6   4   11.62    3.10
   6  -6  -5    5.60    2.29
   6  -6  -5    6.61    2.13
   6   6   5    2.32    1.66
   6  -6  -6   16.01    3.12
   6   6   6   19.40    3.77
   6  -6  -6   17.12    3.45
   6  -6  -7   23.16    3.58
   6   6   7   25.87    4.49
   6  -6  -7   23.93    4.10
   6  -6  -8    3.02    1.56
   6   6   8    0.49    1.92
   6  -6  -8   -0.07    1.57
   6  -6  -9    9.32    2.88
   6   6   9    9.59    2.70
   6  -6  -9    7.42    2.35
   6   6   9    7.25    2.47
   6  -6 -10    5.37    2.46
   6   6  10    4.14    1.75
   6   6  10    3.72    1.86
   6  -6 -11    8.77    2.45
   6   6  11    3.12    2.16
   6   6  11   10.46    2.88
   6  -6 -12    8.57    2.94
   6   6  12    9.89    3.05
   6   6  12    9.98    2.76
   6  -6 -13   -0.51    1.73
   6   6  13   -1.45    1.79
  -6  -6  13    0.78    1.76
   6   6  13    2.15    1.95
   6  -6 -14    5.69    2.78
   6   6  14    6.26    2.94
  -6  -6  14    7.82    3.12
   6  -6 -15   15.74    4.02
   6   6  15   28.60    5.22
  -6  -6  15   16.29    4.08
   6  -6 -16    5.37    2.33
   6   6  16   12.76    3.66
  -6  -6  16    9.77    3.46
   6  -6 -17   13.96    3.77
   6   6  17   16.55    4.27
  -6  -6  17   15.86    4.28
   6  -6 -18   13.56    3.94
   6   6  18    4.95    2.85
  -6  -6  18    5.86    3.11
   6  -6 -19   18.08    4.48
   6  -7  17    3.69    2.37
   6  -7  16    5.80    2.81
   6  -7  15    7.89    3.26
   6  -7  14   14.62    3.66
   6  -7  13    3.92    2.42
   6  -7  12    6.58    2.64
   6   7 -12    7.07    2.73
   6  -7  11    6.28    2.41
   6   7 -11   10.77    3.11
   6  -7  10    0.32    1.90
   6   7 -10   -1.06    1.40
   6  -7   9    5.56    2.46
   6   7  -9    2.97    1.74
   6  -7   8    5.30    2.37
   6   7  -8    7.41    2.90
   6  -7   7   -0.01    1.75
   6   7  -7    3.95    2.46
   6  -7   6   31.06    4.75
   6   7  -6   24.53    4.37
   6  -7   5    4.53    2.31
   6   7  -5    2.61    2.03
   6  -7   4    4.43    2.05
   6   7  -4    3.84    2.32
   6  -7   3    2.81    1.77
   6  -7   3    5.64    2.41
   6   7  -3    5.35    2.37
   6  -7   2    9.68    2.82
   6  -7   2    8.84    2.58
   6   7  -2    6.49    2.12
   6  -7   1    0.55    1.31
   6  -7   1    3.20    1.66
   6   7  -1    2.14    1.83
   6  -7   0    4.41    2.36
   6  -7   0    2.72    1.62
   6   7   0    2.21    1.96
   6  -7  -1    3.47    2.44
   6  -7  -1    4.05    2.02
   6   7   1    4.79    2.60
   6  -7  -2    4.21    2.04
   6  -7  -2   12.08    2.75
   6   7   2    8.55    2.68
   6  -7  -3    7.09    2.53
   6  -7  -3    3.69    2.02
   6   7   3    6.51    2.35
   6  -7  -4    2.54    2.00
   6  -7  -4   -0.77    1.12
   6   7   4    1.32    1.70
   6  -7  -5    1.56    1.81
   6  -7  -5    0.78    1.33
   6   7   5    2.21    1.73
   6  -7  -6   30.97    4.09
   6   7   6   21.47    3.91
   6  -7  -6   32.47    4.83
   6  -7  -7    1.77    1.49
   6   7   7    1.64    1.70
   6  -7  -7    3.11    2.22
   6  -7  -8   10.49    2.44
   6   7   8   10.19    3.11
   6  -7  -8    8.78    2.98
   6  -7  -9    6.06    2.13
   6   7   9    4.05    1.75
   6  -7  -9    2.07    1.81
   6  -7 -10    1.16    1.51
   6   7  10    1.73    1.99
   6  -7 -10    0.03    0.91
   6   7  10    0.33    1.51
   6  -7 -11   11.83    3.33
   6   7  11    8.25    2.81
   6   7  11    9.38    2.57
   6  -7 -12    9.08    2.94
   6   7  12    3.08    1.83
   6   7  12    8.54    3.17
   6  -7 -13    2.70    1.83
   6   7  13    3.88    2.51
  -6  -7  13    6.53    2.96
   6   7  13    5.49    2.24
   6  -7 -14   13.36    3.86
   6   7  14   19.64    4.33
  -6  -7  14   18.20    4.22
   6  -7 -15   10.90    3.59
   6   7  15    9.69    3.14
  -6  -7  15   10.38    3.27
   6  -7 -16   10.23    3.45
   6   7  16    4.37    2.31
   6  -7 -17    1.65    1.88
   6   7  17    0.50    1.56
  -6  -7  17    3.27    2.22
   6  -7 -18   10.26    3.45
   6  -8  15    0.86    1.90
   6  -8  14    1.80    1.74
   6  -8  13   13.36    3.68
   6   8 -12    1.49    1.57
   6  -8  12    2.84    2.00
   6   8 -11   13.09    3.60
   6  -8  11   13.46    3.74
   6  -8  10    7.21    2.61
   6   8 -10    4.84    1.97
   6  -8   9    5.78    2.81
   6   8  -9    1.28    1.44
   6  -8   8    2.13    1.64
   6   8  -8    4.64    2.66
   6  -8   7    6.31    2.37
   6   8  -7    2.71    1.90
   6  -8   6    8.30    2.89
   6   8  -6    8.67    3.18
   6  -8   5    7.46    2.65
   6   8  -5    4.57    1.93
   6  -8   4    0.31    1.52
   6   8  -4    1.70    2.31
   6  -8   3    6.08    2.15
   6  -8   3    8.20    2.41
   6   8  -3    5.65    2.36
   6  -8   2   50.16    5.64
   6  -8   2   41.14    5.47
   6   8  -2   36.31    5.36
   6  -8   1   34.09    5.08
   6  -8   1   36.44    4.94
   6   8  -1   35.07    5.28
   6  -8   0    1.85    1.81
   6  -8   0    0.90    1.53
   6   8   0   -1.00    1.75
   6  -8  -1   29.19    4.64
   6  -8  -1   37.86    4.88
   6   8   1   34.10    5.33
   6  -8  -2   52.12    5.60
   6  -8  -2   41.74    5.54
   6   8   2   31.33    4.95
   6  -8  -3    7.01    2.58
   6  -8  -3    7.15    2.56
   6   8   3    4.18    2.24
   6  -8  -4   -1.08    1.50
   6  -8  -4    0.75    1.28
   6   8   4   -1.53    1.54
   6  -8  -5    4.46    2.44
   6  -8  -5    5.08    2.26
   6   8   5    1.76    1.87
   6  -8  -6    8.95    2.30
   6   8   6   16.17    3.85
   6  -8  -6   11.28    3.36
   6  -8  -7    4.85    1.69
   6   8   7    3.68    2.27
   6  -8  -7    4.19    2.42
   6  -8  -8    6.89    2.18
   6   8   8    5.11    2.60
   6  -8  -8    3.81    2.25
   6   8   9    1.64    1.93
   6  -8  -9    0.96    1.56
   6  -8 -10    3.97    2.19
   6   8  10    8.35    2.74
   6  -8 -11   16.40    3.77
   6   8  11   10.96    3.48
   6  -8 -12    2.29    2.09
   6   8  12    1.41    1.34
   6   8  12    4.85    2.28
   6  -8 -13   17.52    4.03
   6   8  13   16.47    4.19
  -6  -8  13   20.12    4.38
   6   8  13   15.52    3.74
   6  -8 -14    0.73    1.81
   6   8  14    1.75    1.46
  -6  -8  14   -0.44    1.98
   6  -8 -15    3.98    2.36
   6   8  15    1.28    1.94
  -6  -8  15    4.78    2.83
   6  -8 -16    7.61    2.98
   6  -8 -17    1.01    1.49
   6  -9  14    2.21    1.89
   6  -9  13    1.86    2.08
   6   9 -12   23.51    4.79
   6  -9  12   28.76    5.21
   6   9 -11    1.40    1.52
   6  -9  11   -2.92    2.05
   6   9 -10    2.19    2.00
   6  -9  10    2.00    2.01
   6  -9   9   16.50    3.99
   6   9  -9    9.33    2.93
   6  -9   8   -0.75    1.61
   6   9  -8    5.80    2.55
   6  -9   7    0.56    1.40
   6   9  -7   -2.49    2.18
   6  -9   6    0.67    1.96
   6   9  -6    1.40    1.95
   6  -9   5    9.42    3.01
   6   9  -5    8.19    3.18
   6  -9   4   19.66    3.92
   6   9  -4   16.77    3.97
   6  -9   3    4.20    1.97
   6  -9   3   11.11    3.01
   6   9  -3    5.28    2.85
   6  -9   2    7.62    2.79
   6  -9   2    7.97    2.47
   6   9  -2    6.81    3.03
   6  -9   1    5.55    2.86
   6  -9   1    6.76    2.61
   6   9  -1    4.61    2.24
   6  -9   0   17.00    3.71
   6  -9   0   17.28    3.43
   6   9   0   16.17    3.85
   6  -9  -1    6.89    2.57
   6  -9  -1    3.46    1.71
   6   9   1    4.13    2.16
   6  -9  -2    3.86    2.11
   6  -9  -2    7.98    2.36
   6   9   2    2.30    2.32
   6  -9  -3    8.52    2.90
   6  -9  -3    3.45    1.84
   6   9   3    8.07    3.02
   6  -9  -4   16.75    3.98
   6  -9  -4   21.22    3.66
   6   9   4   18.43    4.35
   6  -9  -5    4.49    2.57
   6  -9  -5    7.13    2.46
   6   9   5    3.55    2.32
   6  -9  -6   -0.15    1.32
   6  -9  -6    2.79    1.58
   6   9   6   -0.57    1.70
   6   9   7    2.92    2.13
   6  -9  -7    0.21    1.70
   6   9   8    0.99    2.51
   6  -9  -8    2.52    1.48
   6   9   9    7.19    3.08
   6  -9  -9    6.73    3.11
   6   9  10   -0.81    1.82
   6  -9 -10   -2.37    1.73
   6  -9 -11   -1.54    1.81
   6   9  11   -1.10    1.71
   6  -9 -12   21.30    4.31
   6   9  12   27.43    4.85
   6  -9 -13    5.75    2.37
  -6  -9  13    7.15    3.24
   6   9  13    8.46    2.82
   6  -9 -14    4.60    2.62
   6   9  14    2.91    2.23
  -6  -9  14    8.16    3.36
   6  -9 -15    2.93    1.96
   6  -9 -16    5.11    2.52
   6  10 -12    5.15    2.71
   6 -10  12    5.25    2.70
   6  10 -11    4.60    2.32
   6 -10  11    4.02    2.81
   6  10 -10   -0.29    2.00
   6 -10  10   -1.57    1.92
   6  10  -9   -1.75    1.86
   6 -10   9    4.25    2.34
   6 -10   8    1.88    1.61
   6  10  -8    1.25    2.03
   6 -10   7   -0.37    2.28
   6  10  -7    3.19    2.60
   6 -10   6    7.81    2.84
   6  10  -6    6.64    2.80
   6 -10   5    5.66    2.41
   6  10  -5   13.90    4.45
   6 -10   4    8.27    2.94
   6 -10   4    6.44    2.54
   6  10  -4    2.40    1.89
   6 -10   3    0.83    2.08
   6 -10   3   -1.11    1.36
   6  10  -3   -1.85    2.38
   6 -10   2   12.50    3.35
   6 -10   2   11.29    2.95
   6  10  -2    7.19    3.25
   6 -10   1   -0.68    2.03
   6 -10   1    3.41    2.02
   6  10  -1   -0.14    1.85
   6 -10   0   31.91    5.25
   6 -10   0   30.42    4.54
   6  10   0   32.32    5.60
   6 -10  -1    2.15    2.04
   6 -10  -1    2.93    1.67
   6  10   1    4.14    2.57
   6 -10  -2   12.12    3.56
   6 -10  -2    7.16    2.23
   6  10   2    9.09    3.22
   6 -10  -3   -1.63    1.58
   6 -10  -3    1.22    1.13
   6  10   3   -0.88    2.01
   6 -10  -4    6.80    2.74
   6  10   4    2.67    1.93
   6 -10  -5    5.45    2.48
   6  10   5    7.38    3.34
   6 -10  -6    6.36    2.57
   6  10   6    4.55    2.34
   6  10   7    0.23    1.41
   6 -10  -7    4.00    2.27
   6  10   8   -0.53    1.80
   6 -10  -8   -0.51    1.98
   6  10   9    3.68    2.23
   6 -10  -9    0.19    1.72
   6  10  10    0.97    1.65
   6 -10 -10   -3.44    2.28
   6 -10 -11    7.66    2.73
   6  10  11    3.29    2.04
   6 -10 -11    5.39    2.90
   6 -10 -12    3.18    2.19
   6  10  12   10.78    3.64
   6 -10 -13    2.37    1.98
   6 -10 -14    3.99    2.34
   6  11 -12   -1.04    1.81
   6  11 -11    8.37    3.07
   6  11 -10   -6.62    3.04
   6 -11  10    2.85    2.27
   6  11  -9    5.07    2.74
   6 -11   9    1.28    1.72
   6 -11   8    3.08    2.45
   6  11  -8    7.29    3.15
   6 -11   7    9.91    3.06
   6  11  -7   16.38    4.41
   6 -11   6    3.33    2.23
   6  11  -6    3.31    2.08
   6 -11   5    4.02    2.59
   6  11  -5   -3.33    1.75
   6 -11   4    1.66    1.73
   6  11  -4    0.65    1.82
   6 -11   3    7.64    3.14
   6 -11   3    5.12    2.43
   6  11  -3    4.33    2.68
   6 -11   2    3.02    2.06
   6 -11   2    2.82    1.89
   6  11  -2   -2.01    1.83
   6 -11   1   -0.37    1.52
   6 -11   1   -1.56    1.37
   6  11  -1    2.75    2.14
   6 -11   0    2.14    2.21
   6 -11   0    1.98    1.93
   6  11   0    0.24    2.13
   6 -11  -1    2.46    2.25
   6 -11  -1    0.43    1.47
   6  11   1    3.15    2.64
   6 -11  -2    3.02    2.29
   6  11   2    0.73    1.91
   6 -11  -3    5.99    2.75
   6  11   3    1.63    1.58
   6 -11  -4   10.37    3.54
   6  11   4   -1.39    2.10
   6 -11  -5   -1.94    1.82
   6  11   5   -0.33    2.26
   6 -11  -6    0.75    1.64
   6  11   6    4.02    2.75
   6 -11  -7    9.04    3.34
   6  11   7    9.62    3.41
   6  11   8    3.20    2.70
   6 -11  -8    2.27    1.82
   6  11   9    0.51    1.78
   6 -11  -9    2.54    1.91
   6  11  10    2.31    2.07
   6 -11 -10    0.27    1.89
   6 -11 -11    3.35    2.01
   6  11  11   10.17    3.59
   6 -11 -11    9.32    3.60
   6 -11 -12    3.34    2.27
   6  11  12    1.44    1.87
   6  12  -8    3.29    2.50
   6 -12   8   -1.01    1.77
   6 -12   7    4.80    2.33
   6  12  -7   -1.60    2.15
   6 -12   6   -2.48    2.03
   6  12  -6    1.40    1.59
   6 -12   5   13.74    3.70
   6  12  -5   17.26    4.82
   6 -12   4    8.73    3.24
   6 -12   4    3.52    2.01
   6  12  -4    2.63    2.40
   6 -12   3    3.67    2.01
   6  12  -3    1.46    2.36
   6 -12   2   16.00    4.34
   6 -12   2    9.42    2.93
   6  12  -2    5.59    2.62
   6 -12   1    4.77    2.71
   6  12  -1    0.17    2.37
   6 -12   0   -4.46    2.47
   6  12   0    0.04    2.16
   6 -12  -1    7.49    3.14
   6  12   1    7.77    3.35
   6 -12  -2   11.21    3.53
   6  12   2    6.88    2.98
   6 -12  -3    3.73    2.44
   6  12   3    0.49    1.92
   6 -12  -4    2.90    2.18
   6  12   4    3.13    2.54
   6 -12  -5   23.42    5.17
   6  12   5   12.66    4.00
   6 -12  -6    2.22    2.19
   6  12   6   -5.77    3.07
   6  12   7    2.58    1.80
   6  12   8   -0.46    1.93
   6 -13   5    4.40    2.31
   7   0   0   -1.34    1.51
   7   0  -1  111.19    7.73
   7   0   1   99.94    7.21
   7   0  -2    6.91    2.23
   7   0  -2    9.13    2.52
   7   0   2    5.82    1.87
   7   0  -3    1.62    1.46
   7   0  -3    1.18    1.41
   7   0   3   -0.73    1.65
   7   0  -4   21.78    3.62
   7   0  -4   16.77    3.42
   7   0   4   16.28    3.14
   7   0  -5   58.17    5.98
   7   0   5   53.50    5.38
   7   0  -5   52.29    5.43
   7   0  -6    2.53    1.76
   7   0   6    4.10    2.08
   7   0  -7    6.85    2.15
   7   0   7   10.92    2.56
   7   0   7   10.42    2.70
   7   0  -8   10.50    2.73
   7   0   8   13.32    2.87
   7   0   8    9.51    2.62
   7   0  -9   34.53    4.90
   7   0   9   16.91    3.22
   7   0   9   25.24    3.79
  -7   0   9   29.27    3.90
   7   0 -10   36.62    5.17
   7   0  10   27.36    4.02
   7   0  10   29.73    4.16
  -7   0  10   32.33    4.15
   7   0 -11    8.11    3.09
   7   0  11    6.39    2.35
  -7   0  11    5.81    2.21
   7   0  11    5.18    2.31
   7   0 -12    6.77    2.85
   7   0  12    9.53    2.63
  -7   0  12    9.38    2.30
   7   0  12    7.00    2.31
   7   0 -13   -0.93    1.42
   7   0  13   -1.40    1.35
   7   0  13    1.98    1.85
   7   0  14   24.76    4.26
  -7   0  14   18.64    3.51
   7   0  14   16.21    3.37
   7   0 -14   12.66    3.44
   7   0  15    1.28    1.30
  -7   0  15    1.93    1.46
   7   0  15    5.33    2.23
   7   0 -15    3.88    2.06
   7   0  16    5.65    2.24
  -7   0  16    9.73    2.86
   7   0  16   10.19    2.83
   7   0 -16    8.42    2.88
   7   0  17    2.90    1.94
  -7   0  17    3.10    2.25
   7   0  17    0.59    1.41
   7   0 -17    3.98    2.54
   7   0  18   -3.67    2.23
   7   0  19    3.84    2.17
   7   0  20    3.38    2.24
   7  -1  20    7.24    2.73
   7  -1  19    4.11    2.21
   7  -1  19   -1.88    1.68
   7  -1  18   -1.24    1.67
   7  -1  18    3.21    1.72
   7  -1  17    0.60    1.37
   7  -1  17    3.74    2.24
   7  -1  16    2.97    1.92
   7  -1  16   -0.36    1.25
   7   1 -16    5.68    2.65
   7  -1  15   36.96    5.20
   7  -1  15   37.40    5.14
   7   1 -15   41.98    6.14
   7  -1  14   12.17    2.97
   7  -1  14    9.14    2.69
   7   1 -14   13.88    3.60
   7  -1  13    7.64    2.39
  -7   1  13    6.53    2.22
   7  -1  13    4.02    1.69
   7   1 -13    8.94    2.46
   7   1 -13    8.87    3.15
   7  -1  12    2.90    1.65
  -7   1  12    3.40    1.92
   7  -1  12    2.29    1.41
   7   1 -12    5.70    2.07
   7   1 -12    1.85    1.57
   7   1 -11   19.60    3.92
   7  -1  11   26.69    3.96
  -7   1  11   22.31    3.37
   7  -1  11   25.76    4.07
   7   1 -10   14.06    3.28
   7  -1  10   15.17    2.98
  -7   1  10   13.42    2.65
   7  -1  10   11.75    2.92
   7   1  -9   17.54    3.57
   7  -1   9   20.94    3.52
  -7   1   9   15.96    2.76
   7  -1   9   14.03    2.99
   7   1  -8    0.99    1.87
   7  -1   8    0.70    1.28
   7  -1   8    0.34    1.41
  -7   1   8   -1.62    1.13
   7   1  -7   18.59    3.44
   7  -1   7   15.88    2.79
   7  -1   7   16.82    3.21
  -7   1   7   11.77    2.47
   7   1  -6    2.90    1.58
   7  -1   6    1.92    1.60
   7   1  -5    8.45    2.33
   7  -1   5    6.22    2.31
   7   1  -4   17.62    3.12
   7   1  -4   18.23    3.52
   7  -1   4   21.36    3.54
   7   1  -3   65.20    6.13
   7  -1   3   72.95    6.33
   7   1  -3   73.96    5.86
   7   1  -2    6.11    1.93
   7   1  -2    6.51    2.38
   7  -1   2    5.56    1.93
   7   1  -1    8.85    2.24
   7   1  -1   11.99    3.01
   7  -1   1    8.01    2.46
   7   1   0   26.86    3.43
   7   1   0   21.86    3.66
   7  -1   0   15.22    2.92
   7   1   1    8.83    2.31
   7  -1  -1    6.05    2.15
   7  -1  -2    3.07    1.47
   7   1   2    6.42    2.04
   7  -1  -3   66.38    6.19
   7   1   3   79.69    6.31
   7  -1  -4   24.30    3.74
   7  -1  -4   16.43    3.38
   7   1   4   18.80    3.27
   7  -1  -5    7.92    2.44
   7  -1  -5    6.25    2.38
   7   1   5    9.46    2.46
   7  -1  -6    2.72    2.06
   7  -1  -6    3.40    1.87
   7   1   6    1.69    1.15
   7  -1  -7    9.52    2.70
   7   1   7    9.96    2.88
   7   1   7   16.11    3.12
   7  -1  -8    0.29    1.52
   7   1   8    0.80    1.54
   7   1   8    0.32    1.07
   7  -1  -9   13.03    3.34
   7   1   9   13.98    2.96
   7   1   9   17.27    3.16
   7  -1 -10   17.20    3.66
   7   1  10   21.57    3.92
   7   1  10   13.51    2.86
  -7  -1  10   14.00    3.06
   7  -1 -11   23.15    4.21
   7   1  11   26.05    4.19
   7   1  11   15.73    3.03
  -7  -1  11   18.35    3.51
   7  -1 -12    3.32    2.42
   7   1  12    2.35    1.27
   7   1  12    1.49    1.34
  -7  -1  12    2.51    1.69
   7   1  12    1.60    1.15
   7  -1 -13    3.63    2.51
   7   1  13    5.11    2.10
  -7  -1  13    7.40    2.37
   7   1  13    8.06    2.20
   7   1  13    7.83    2.31
   7  -1 -14   10.01    3.04
   7   1  14    9.67    2.84
  -7  -1  14    5.97    2.26
   7   1  14   11.38    2.73
   7   1  15   28.61    4.71
  -7  -1  15   36.60    5.08
   7   1  15   28.56    4.16
   7  -1 -15   26.17    4.97
   7   1  16    1.51    1.44
  -7  -1  16    4.74    2.41
   7   1  16    2.40    1.69
   7  -1 -16    3.45    1.69
   7   1  17    0.44    1.11
  -7  -1  17    6.38    2.88
   7  -1 -17    5.70    3.46
   7   1  18    6.12    2.79
  -7  -1  18    4.31    2.03
   7  -1 -18    5.99    2.98
  -7  -1  19   -0.26    1.60
   7   1  19   -1.11    1.44
  -7  -1  20    4.18    2.32
   7   1  20    2.04    2.09
  -7  -1  21   10.29    3.34
   7  -2  20    0.44    1.18
   7  -2  19   10.25    3.30
   7  -2  18   14.76    3.80
   7  -2  17    4.00    1.79
   7  -2  16    5.80    2.13
   7  -2  16    7.77    2.74
   7  -2  15    0.94    1.20
   7  -2  15    4.52    2.62
   7  -2  14   20.72    3.70
   7  -2  14   23.82    4.32
   7   2 -14   30.49    5.26
   7  -2  13   -1.08    1.59
   7  -2  13   -0.33    1.46
   7   2 -13    3.43    1.70
   7   2 -13   -2.46    2.40
   7  -2  12   20.17    3.42
   7  -2  12   23.53    4.10
   7   2 -12   23.94    3.78
   7   2 -12   24.53    4.54
   7  -2  11   20.78    3.38
   7  -2  11   14.73    3.35
   7   2 -11   26.73    3.99
   7   2 -11   26.37    4.38
   7  -2  10   11.15    2.43
   7  -2  10    8.79    2.68
   7   2 -10   21.15    3.53
   7   2 -10   12.07    3.14
   7   2  -9    5.96    2.33
   7  -2   9    3.68    1.60
   7  -2   9    4.12    1.78
   7   2  -9    8.79    2.59
   7   2  -8    8.57    2.60
   7  -2   8    6.94    1.89
   7  -2   8    9.10    2.56
   7   2  -8   13.78    3.01
   7   2  -7    7.58    2.22
   7  -2   7   14.63    2.54
   7  -2   7   14.39    3.21
   7  -2   6   32.80    4.60
   7   2  -6   36.73    4.66
   7   2  -5    5.75    2.19
   7  -2   5    3.21    1.83
   7   2  -4   24.77    3.63
   7  -2   4   26.59    4.02
   7   2  -3    0.59    1.36
   7  -2   3    2.09    1.88
   7   2  -2   17.63    2.91
   7   2  -2   19.54    3.54
   7  -2   2   17.43    3.16
   7   2  -1   20.84    2.97
   7   2  -1   18.17    3.32
   7  -2   1   19.52    3.50
   7   2   0   23.79    3.80
   7  -2   0   30.28    4.27
   7   2   0   33.67    3.68
   7   2   1   22.36    3.03
   7   2   1   22.24    3.55
   7  -2  -1   13.52    2.80
   7   2   2   18.61    2.65
   7   2   2   15.50    3.08
   7  -2  -2   15.02    3.01
   7   2   3    0.16    0.79
   7  -2  -3   -0.54    1.65
   7   2   3   -0.35    1.36
   7  -2  -4   23.15    3.79
   7   2   4   26.57    3.73
   7  -2  -4   33.75    3.45
   7  -2  -5    6.06    2.39
   7  -2  -5    4.03    2.21
   7   2   5    2.25    1.47
   7  -2  -5    3.66    1.29
   7  -2  -6   34.66    4.63
   7   2   6   36.81    4.33
   7  -2  -6   41.73    5.02
   7  -2  -6   43.21    3.88
   7  -2  -7    8.81    2.45
   7  -2  -7    8.82    2.69
   7   2   7   10.48    2.47
   7  -2  -8   10.73    2.98
   7   2   8   10.27    2.61
   7   2   8    8.90    2.32
   7   2   8   12.15    3.01
   7  -2  -9    6.32    2.58
   7   2   9    4.30    2.11
   7   2   9    8.67    2.38
   7   2   9    1.97    1.28
   7  -2 -10   11.64    2.96
   7   2  10    9.18    2.70
   7   2  10   13.63    2.79
   7   2  10   14.27    3.10
   7  -2 -11   23.37    4.24
   7   2  11   19.90    3.82
   7   2  11   18.75    3.31
  -7  -2  11   16.84    3.40
   7   2  11   23.23    3.79
   7  -2 -12   30.43    5.06
   7   2  12   21.92    3.98
   7   2  12   21.37    3.39
  -7  -2  12   22.44    4.16
   7   2  12   19.90    3.63
   7  -2 -13   -0.07    1.98
   7   2  13   -0.64    1.74
   7   2  13    1.39    1.21
  -7  -2  13   -1.01    1.34
   7   2  13    2.16    1.57
   7  -2 -14   20.74    4.43
   7   2  14   20.89    4.03
  -7  -2  14   19.52    3.85
   7   2  14   19.42    3.35
   7  -2 -15    1.53    1.93
   7   2  15    4.20    2.11
  -7  -2  15    3.50    2.07
   7   2  16    7.39    2.73
  -7  -2  16    5.44    2.54
   7  -2 -16    7.33    3.08
   7   2  17    8.33    2.92
  -7  -2  17    5.43    2.70
   7  -2 -17   10.16    3.43
   7   2  18   10.66    3.40
  -7  -2  18    4.51    2.32
   7  -2 -18   15.14    4.03
   7   2  19   13.29    3.80
  -7  -2  19   10.01    3.32
  -7  -2  20    2.09    2.01
   7  -3  20    4.91    2.53
   7  -3  19   12.81    3.76
   7  -3  18    3.02    2.17
   7  -3  17   10.44    3.21
   7  -3  16    4.98    2.66
   7  -3  15    3.12    1.99
   7  -3  14    9.08    3.03
   7  -3  13    4.92    2.53
   7   3 -13   -1.09    1.19
   7  -3  12    2.74    1.68
   7   3 -12    3.54    1.72
   7  -3  11   21.07    3.95
   7   3 -11   12.84    3.00
   7   3 -11   14.48    3.57
   7  -3  10    3.39    2.09
   7   3 -10    3.39    1.64
   7   3 -10    5.45    2.42
   7  -3   9   12.78    3.07
   7   3  -9   17.66    3.42
   7   3  -9   15.49    3.40
   7  -3   8   14.63    3.38
   7   3  -8   25.14    3.97
   7   3  -8   14.27    3.12
   7  -3   7   13.48    2.95
   7   3  -7   13.27    2.98
   7   3  -7   12.34    2.80
   7   3  -6   19.04    3.30
   7  -3   6   22.56    3.88
   7   3  -6   23.47    3.77
   7   3  -5   16.30    3.08
   7  -3   5   12.88    2.96
   7   3  -5    9.02    2.48
   7   3  -4    8.35    2.19
   7  -3   4    7.45    2.75
   7   3  -4    6.35    2.37
   7   3  -3   24.31    3.44
   7  -3   3   24.39    4.02
   7   3  -3   24.17    4.02
   7   3  -2    6.47    1.82
   7  -3   2    2.27    1.89
   7   3  -2    3.69    2.16
   7   3  -1   64.21    6.01
   7  -3   1   54.96    5.72
   7   3  -1   58.12    6.15
   7   3  -1   62.03    5.01
   7   3   0    3.36    1.34
   7   3   0    2.56    1.93
   7  -3   0    0.84    1.49
   7   3   0    5.52    2.65
   7   3   1   58.01    5.53
   7  -3  -1   57.75    5.85
   7   3   1   62.27    6.24
   7   3   1   65.80    4.81
   7   3   2    5.75    1.63
   7   3   2    2.34    1.49
   7  -3  -2    4.54    1.80
   7   3   2    4.71    2.41
   7   3   3   22.84    3.47
   7  -3  -3   19.64    3.39
   7  -3  -3   23.91    3.27
   7   3   3   17.95    3.64
   7   3   3   23.26    2.79
   7   3   4    9.35    2.40
   7  -3  -4    3.18    1.64
   7  -3  -4    8.85    2.06
   7   3   4    7.84    2.21
   7  -3  -5   12.43    2.30
   7  -3  -5   14.54    3.18
   7   3   5    9.01    2.27
   7   3   5   14.48    3.24
   7  -3  -6   22.67    3.87
   7  -3  -6   16.95    2.84
   7  -3  -6   20.22    3.62
   7   3   6   20.06    3.28
   7   3   6   31.63    4.53
   7  -3  -7   10.66    3.00
   7  -3  -7   14.35    2.60
   7  -3  -7   11.41    3.14
   7   3   7   14.77    2.83
   7   3   7   20.62    3.82
   7  -3  -8   18.92    3.04
   7  -3  -8   20.75    3.83
   7   3   8   18.54    3.73
   7  -3  -8   13.13    3.03
   7   3   8   12.21    2.56
   7   3   8   14.83    3.40
   7  -3  -9   19.11    3.84
   7   3   9   13.39    3.00
   7   3   9   15.44    2.88
   7   3   9   20.71    3.67
   7  -3 -10    8.89    2.70
   7   3  10    7.08    2.27
   7   3  10    4.90    1.78
   7   3  10    6.50    2.34
   7  -3 -11   17.85    3.88
   7   3  11   16.22    3.50
   7   3  11   16.42    2.94
  -7  -3  11   14.53    3.08
   7   3  11   16.85    3.49
   7  -3 -12    2.70    1.70
   7   3  12    5.78    2.74
   7   3  12    2.45    1.22
  -7  -3  12    4.92    2.10
   7   3  12   -0.98    1.54
   7  -3 -13    6.33    2.99
   7   3  13    1.13    1.80
  -7  -3  13    2.39    2.02
   7   3  13   -0.02    1.42
   7  -3 -14   12.37    3.59
   7   3  14   10.68    3.14
  -7  -3  14    7.96    2.83
   7  -3 -15    3.35    2.54
   7   3  15    7.34    2.51
  -7  -3  15    1.19    1.61
   7  -3 -16    8.00    3.24
   7   3  16    8.73    2.92
  -7  -3  16   10.64    3.18
   7  -3 -17   13.10    3.97
   7   3  17   14.08    3.67
  -7  -3  17    8.33    3.11
   7   3  18    0.72    1.71
  -7  -3  18    4.45    2.43
   7  -3 -18    3.25    2.24
  -7  -3  19    7.20    3.13
   7  -4  19    2.72    1.93
   7  -4  18    0.68    1.37
   7  -4  17    0.69    2.04
   7  -4  16   -4.22    2.35
   7  -4  15    5.62    2.51
   7  -4  14    0.47    1.78
   7  -4  13    3.70    2.25
   7   4 -13    4.85    1.82
   7  -4  12   11.18    3.09
   7   4 -12    9.56    2.66
   7  -4  11    7.31    2.64
   7   4 -11    6.56    1.83
   7  -4  10    8.13    2.85
   7   4 -10    6.20    2.26
   7  -4   9   14.90    3.41
   7   4  -9   19.00    3.58
   7  -4   8   24.20    4.17
   7   4  -8   28.45    4.21
   7   4  -8   24.54    3.93
   7  -4   7   12.12    3.13
   7   4  -7   10.69    2.77
   7   4  -7   13.19    3.07
   7  -4   6   20.71    3.87
   7   4  -6   18.19    3.56
   7   4  -6   15.40    3.03
   7  -4   5   20.04    3.79
   7   4  -5   27.53    4.15
   7   4  -5   28.35    3.90
   7  -4   4   23.21    4.20
   7   4  -4   28.82    4.25
   7   4  -4   21.39    3.36
   7  -4   3   20.90    3.76
   7   4  -3   23.93    4.13
   7   4  -3   25.02    3.43
   7  -4   2   25.55    4.08
   7   4  -2   24.86    4.09
   7   4  -2   25.25    3.25
   7  -4   1   64.11    6.26
   7   4  -1   53.93    5.93
   7   4  -1   59.63    4.86
   7   4   0   22.39    2.92
   7  -4   0   22.20    3.82
   7   4   0   21.05    3.96
   7  -4  -1   48.20    5.35
   7   4   1   54.54    5.86
   7  -4  -1   57.68    5.24
   7   4   1   61.11    4.50
   7   4   2   26.54    3.77
   7  -4  -2   30.49    4.45
   7  -4  -2   27.36    3.73
   7   4   2   25.81    4.25
   7   4   3   23.08    3.47
   7  -4  -3   20.69    3.24
   7  -4  -3   21.43    3.76
   7   4   3   20.90    3.93
   7   4   4   19.36    3.22
   7  -4  -4   26.53    3.70
   7  -4  -4   21.72    3.83
   7   4   4   29.88    4.49
   7  -4  -5   20.10    3.25
   7   4   5   25.54    3.63
   7  -4  -5   26.09    4.06
   7   4   5   29.38    4.56
   7  -4  -6   21.85    3.36
   7   4   6   22.65    3.45
   7  -4  -6   19.23    3.42
   7   4   6   19.94    3.95
   7  -4  -7   14.46    2.81
   7  -4  -7   11.28    3.14
   7  -4  -7    9.64    2.84
   7   4   7   12.02    2.60
   7   4   7    9.08    2.84
   7  -4  -8   24.02    3.55
   7  -4  -8   23.45    4.09
   7  -4  -8   30.25    4.51
   7   4   8   28.26    3.72
   7   4   8   29.50    4.62
   7  -4  -9   15.64    3.00
   7  -4  -9   17.19    3.56
   7   4   9   17.54    3.77
   7  -4  -9   17.53    3.60
   7   4   9   20.13    3.18
   7   4   9    9.48    2.73
   7  -4 -10    5.19    2.41
   7   4  10    2.19    1.66
   7   4  10    2.34    1.33
   7   4  10    6.68    2.42
   7  -4 -10    6.15    2.13
   7  -4 -11    6.59    2.36
   7   4  11    7.70    2.61
   7   4  11    6.47    2.40
   7  -4 -12   17.81    3.90
   7   4  12   14.41    3.61
  -7  -4  12   11.86    3.24
   7   4  12   13.08    3.05
   7  -4 -13    4.47    2.80
   7   4  13    4.57    2.36
  -7  -4  13    5.82    2.47
   7   4  13    1.26    1.22
   7  -4 -14   -1.98    2.16
   7   4  14    4.01    2.60
  -7  -4  14   -0.35    1.42
   7  -4 -15    4.51    2.45
   7   4  15   10.21    3.36
  -7  -4  15   10.30    3.29
   7  -4 -16    0.75    2.01
   7   4  16    0.20    2.20
  -7  -4  16    0.50    1.78
   7   4  17    0.22    1.89
  -7  -4  17   -3.95    2.49
   7  -4 -18    1.96    2.11
   7   4  18    1.70    1.56
  -7  -4  18   -0.03    1.30
   7  -5  17    4.84    2.44
   7  -5  16   -4.36    2.49
   7  -5  15   12.14    3.47
   7  -5  14   11.60    3.31
   7  -5  13    0.76    1.92
   7  -5  12   -1.15    1.58
   7   5 -12    2.93    1.72
   7  -5  11   15.45    3.54
   7   5 -11   20.54    3.90
   7  -5  10    5.74    2.84
   7   5 -10    6.32    2.58
   7  -5   9   -1.03    2.32
   7   5  -9    6.03    2.48
   7  -5   8   29.10    4.80
   7   5  -8   23.42    4.17
   7  -5   7    5.67    2.61
   7   5  -7    0.76    1.55
   7  -5   6   24.43    4.32
   7   5  -6   23.63    4.17
   7  -5   5    3.61    2.05
   7   5  -5    3.46    2.06
   7  -5   4   13.77    3.43
   7   5  -4   14.66    3.40
   7  -5   3   26.27    4.28
   7   5  -3   21.09    3.86
   7  -5   2   30.42    4.60
   7   5  -2   26.65    4.36
   7   5  -2   28.75    3.50
   7  -5   1    0.76    1.46
   7   5  -1    2.44    1.84
   7   5  -1    1.19    0.94
   7  -5   0   46.63    5.40
   7   5   0   55.39    6.16
   7  -5   0   54.82    5.58
   7  -5  -1    2.36    1.54
   7  -5  -1    1.78    1.62
   7   5   1   -1.57    1.81
   7  -5  -2   29.90    4.06
   7  -5  -2   33.31    4.53
   7   5   2   33.45    4.99
   7  -5  -3   21.92    3.64
   7  -5  -3   27.02    4.23
   7   5   3   27.46    4.53
   7  -5  -4   15.72    3.17
   7  -5  -4   13.22    3.00
   7   5   4   16.15    3.47
   7  -5  -5    3.10    1.79
   7   5   5    4.51    1.86
   7  -5  -5    5.50    1.98
   7   5   5    4.02    2.24
   7  -5  -6   34.75    4.42
   7   5   6   25.47    3.59
   7  -5  -6   26.91    4.12
   7   5   6   27.31    4.48
   7  -5  -7    6.10    2.39
   7   5   7    4.74    1.82
   7  -5  -7    7.92    2.13
   7   5   7   -1.00    1.78
   7  -5  -8   19.51    3.46
   7  -5  -8   22.17    4.15
   7  -5  -8   23.41    4.10
   7   5   8   25.29    3.53
   7   5   8   25.54    4.26
   7  -5  -9    3.82    1.95
   7  -5  -9    1.48    1.19
   7   5   9    1.74    1.14
   7  -5  -9    0.60    1.20
   7  -5 -10    0.77    1.71
   7   5  10    5.48    2.26
   7   5  10   -1.81    2.34
   7  -5 -10    2.68    1.67
   7  -5 -11   19.55    4.09
   7   5  11   23.32    4.43
   7   5  11   20.98    3.89
   7  -5 -11   15.67    3.40
   7  -5 -12    1.32    1.59
   7   5  12    4.36    2.51
  -7  -5  12    1.92    2.27
   7   5  12    2.91    2.12
   7  -5 -13   -0.88    1.80
   7   5  13    4.02    2.40
  -7  -5  13   -1.46    2.13
   7   5  13    3.96    1.99
   7  -5 -14    9.66    3.10
   7   5  14    8.38    3.04
  -7  -5  14   12.85    3.58
   7  -5 -15    5.98    2.81
   7   5  15   11.81    3.68
  -7  -5  15    5.56    2.85
   7  -5 -16   -0.25    1.84
   7   5  16    3.66    2.40
  -7  -5  16   -0.24    1.68
   7  -5 -17    9.29    3.41
   7   5  17   12.08    3.73
  -7  -5  17    5.16    2.82
   7  -6  16    0.27    1.92
   7  -6  15   -0.01    1.28
   7  -6  14   -1.72    1.91
   7  -6  13    7.99    2.95
   7  -6  12    4.78    2.15
   7   6 -12    3.20    2.00
   7  -6  11    5.18    2.39
   7   6 -11   10.66    2.90
   7  -6  10    0.08    1.39
   7   6 -10    5.36    2.33
   7  -6   9   -0.04    1.71
   7   6  -9    0.50    1.32
   7  -6   8    6.94    2.64
   7   6  -8    7.36    2.81
   7  -6   7    1.91    1.57
   7   6  -7   12.06    3.09
   7  -6   6    4.53    2.24
   7   6  -6    7.11    2.68
   7  -6   5    0.19    1.88
   7   6  -5    5.41    2.14
   7  -6   4   17.55    3.76
   7   6  -4   24.51    4.40
   7  -6   3   15.79    3.52
   7   6  -3   15.63    3.49
   7  -6   2   22.49    3.95
   7   6  -2   24.09    4.38
   7  -6   1   24.51    4.17
   7   6  -1   17.54    3.99
   7  -6   0    0.56    1.56
   7  -6   0   -0.26    1.31
   7   6   0   -0.13    1.82
   7  -6  -1   19.40    3.62
   7  -6  -1   16.45    3.35
   7   6   1   19.57    4.09
   7  -6  -2   31.34    4.57
   7  -6  -2   27.53    4.29
   7   6   2   34.80    5.27
   7  -6  -3   17.58    3.51
   7  -6  -3   12.33    3.03
   7   6   3   21.22    4.01
   7  -6  -4   21.85    4.01
   7  -6  -4   21.94    3.77
   7   6   4   13.89    3.30
   7  -6  -5    2.21    1.71
   7  -6  -5    3.09    1.60
   7   6   5    2.05    2.04
   7  -6  -6    3.26    1.67
   7  -6  -6    5.37    1.90
   7   6   6    3.99    2.37
   7  -6  -7    7.56    2.53
   7  -6  -7   10.12    2.80
   7   6   7    5.28    2.44
   7  -6  -8   13.82    3.24
   7  -6  -8   13.86    3.03
   7   6   8   14.46    3.43
   7  -6  -9    1.16    1.64
   7  -6  -9    2.87    2.05
   7   6   9   -0.75    1.79
   7  -6  -9    4.21    2.03
   7  -6 -10    4.86    2.70
   7   6  10    1.23    1.63
   7  -6 -10    5.85    2.16
   7  -6 -11    8.40    2.83
   7   6  11    8.95    3.12
   7   6  11    9.24    2.76
   7  -6 -11    6.31    2.28
   7  -6 -12   12.07    3.54
   7   6  12    4.24    2.29
   7   6  12    5.61    2.42
   7  -6 -12    3.59    2.19
   7  -6 -13    6.63    2.68
   7   6  13    8.73    3.19
  -7  -6  13   12.43    3.42
   7   6  13    8.31    2.83
   7  -6 -14    2.37    2.21
   7   6  14    0.69    1.55
  -7  -6  14    4.00    2.46
   7  -6 -15    0.52    1.65
   7   6  15    3.68    2.46
  -7  -6  15   -3.20    2.27
   7  -6 -16    7.54    3.26
   7   6  16    2.82    2.06
  -7  -6  16    6.75    3.01
   7  -7  15   -0.48    1.68
   7  -7  14    3.36    2.15
   7  -7  13   -0.31    1.69
   7  -7  12   10.77    3.45
   7   7 -12   10.08    2.99
   7  -7  11   19.25    4.27
   7   7 -11   20.77    4.21
   7  -7  10   26.51    4.90
   7   7 -10   25.81    4.74
   7  -7   9    6.12    2.80
   7   7  -9    0.40    1.44
   7  -7   8    8.62    2.82
   7   7  -8    4.70    2.29
   7  -7   7   -1.84    1.72
   7   7  -7   -0.66    1.40
   7  -7   6   19.05    4.04
   7   7  -6   16.43    3.74
   7  -7   5    5.91    2.48
   7   7  -5   11.13    3.58
   7  -7   4    4.89    2.21
   7   7  -4    7.90    2.87
   7  -7   3   29.38    4.71
   7   7  -3   28.62    4.78
   7  -7   2    2.17    1.88
   7   7  -2    1.25    1.42
   7  -7   1    1.62    1.80
   7  -7   1    1.88    1.82
   7   7  -1    2.56    1.79
   7  -7   0   -0.78    1.50
   7  -7   0   -0.13    1.44
   7   7   0   -3.17    2.32
   7  -7  -1    2.03    2.16
   7  -7  -1    5.64    2.34
   7   7   1    4.55    2.38
   7  -7  -2    3.60    1.97
   7  -7  -2    6.50    2.25
   7   7   2    2.55    2.03
   7  -7  -3   26.69    4.51
   7  -7  -3   28.37    4.34
   7   7   3   25.45    4.88
   7  -7  -4    0.80    1.19
   7  -7  -4    5.23    2.10
   7   7   4    3.89    2.44
   7  -7  -5    5.67    2.07
   7  -7  -5    4.61    1.90
   7   7   5    4.50    2.07
   7  -7  -6   18.84    3.88
   7  -7  -6   17.55    3.29
   7   7   6   14.05    3.67
   7  -7  -7   -0.63    1.54
   7  -7  -7    2.42    1.42
   7   7   7    3.65    2.34
   7  -7  -8   12.28    3.21
   7  -7  -8   10.81    2.94
   7   7   8    6.56    2.51
   7  -7  -9   -0.21    1.52
   7  -7  -9   -2.00    1.46
   7   7   9   -0.18    1.77
   7  -7  -9    0.41    1.51
   7  -7 -10   27.40    4.83
   7  -7 -10   24.43    4.05
   7   7  10   19.79    4.21
   7  -7 -10   24.91    4.63
   7  -7 -11   24.02    4.67
   7   7  11   24.05    4.50
   7  -7 -11   20.39    4.34
   7  -7 -12    7.57    2.85
   7   7  12    9.40    3.25
   7  -7 -12   10.26    3.03
   7  -7 -13   -1.46    2.22
   7   7  13    2.40    1.58
  -7  -7  13   -0.32    1.96
   7   7  13   -0.39    1.23
   7  -7 -13   -2.58    2.12
   7  -7 -14    0.84    1.44
   7   7  14   -0.27    1.69
   7  -7 -15    5.43    2.58
  -7  -7  15    1.87    1.95
   7  -8  13   13.31    3.92
   7  -8  12   14.07    3.77
   7   8 -12   11.59    3.33
   7  -8  11    4.04    2.18
   7   8 -11    8.80    3.11
   7  -8  10   13.01    3.55
   7   8 -10   10.14    3.26
   7  -8   9    0.39    1.78
   7   8  -9    3.94    2.00
   7  -8   8   11.84    3.51
   7   8  -8   10.22    3.07
   7  -8   7    8.27    2.70
   7   8  -7    5.70    2.59
   7  -8   6    1.81    2.06
   7   8  -6   -1.55    1.82
   7  -8   5    7.27    2.82
   7   8  -5    9.42    3.31
   7  -8   4    7.20    2.83
   7   8  -4    5.30    2.65
   7  -8   3    0.16    1.84
   7   8  -3    1.77    2.01
   7  -8   2    6.31    2.51
   7   8  -2    4.50    2.20
   7  -8   1    4.42    2.41
   7  -8   1    8.58    2.85
   7   8  -1    4.92    2.28
   7  -8   0   -0.15    1.46
   7  -8   0    1.05    1.75
   7   8   0    0.45    1.76
   7  -8  -1    5.03    2.64
   7  -8  -1    4.43    2.11
   7   8   1    4.96    2.59
   7  -8  -2    3.08    1.72
   7  -8  -2    7.05    2.25
   7   8   2    3.49    1.60
   7  -8  -3    0.03    1.20
   7  -8  -3    0.89    1.29
   7   8   3   -1.48    2.13
   7  -8  -4    8.47    2.86
   7  -8  -4   10.38    2.82
   7   8   4    5.83    2.55
   7  -8  -5    6.37    2.75
   7  -8  -5    6.37    2.13
   7   8   5    2.61    1.76
   7  -8  -6   -1.09    2.14
   7  -8  -6    0.60    1.11
   7   8   6   -1.55    2.13
   7  -8  -7    3.22    2.11
   7  -8  -7    1.44    1.29
   7   8   7    2.96    2.46
   7  -8  -8   12.71    3.33
   7  -8  -8    9.59    2.58
   7   8   8   12.71    3.47
   7   8   9    6.87    2.82
   7  -8  -9    8.39    2.93
   7  -8 -10   17.21    4.07
   7   8  10   10.34    3.52
   7  -8 -10   14.95    3.70
   7  -8 -11    6.33    3.01
   7   8  11    5.01    2.60
   7  -8 -11    2.02    1.93
   7  -8 -12   21.98    4.50
   7   8  12   11.19    3.32
   7  -8 -12   11.58    3.30
   7  -8 -13   14.76    3.79
  -7  -8  13    7.51    2.94
   7   8  13   11.70    3.56
   7  -8 -13    7.72    3.05
   7  -8 -14   -2.59    2.15
   7  -8 -14   -2.03    1.95
   7   9 -12    1.87    1.99
   7  -9  11    1.12    1.53
   7   9 -11    2.25    1.88
   7  -9  10    3.58    2.22
   7   9 -10   -3.96    2.42
   7  -9   9   -0.01    1.41
   7   9  -9    1.93    1.94
   7  -9   8   -0.97    1.71
   7   9  -8    0.79    1.70
   7  -9   7   12.05    3.40
   7   9  -7   11.04    3.46
   7  -9   6   14.56    3.78
   7   9  -6    2.62    2.13
   7  -9   5    2.25    1.63
   7   9  -5    2.48    1.91
   7  -9   4   30.23    5.00
   7   9  -4   27.32    5.25
   7  -9   3   26.51    4.66
   7   9  -3   20.76    4.58
   7  -9   2   26.09    4.57
   7  -9   2   25.92    4.78
   7   9  -2   20.70    4.83
   7  -9   1   33.40    5.22
   7  -9   1   26.42    4.65
   7   9  -1   22.91    4.91
   7  -9   0    3.62    2.51
   7  -9   0    1.11    1.40
   7   9   0   -0.55    2.67
   7  -9  -1   23.08    4.44
   7  -9  -1   25.99    4.52
   7   9   1   21.44    4.74
   7  -9  -2   17.22    3.87
   7  -9  -2   17.63    3.78
   7   9   2   16.31    4.18
   7  -9  -3   24.55    4.69
   7  -9  -3   25.90    4.31
   7   9   3   18.52    4.40
   7  -9  -4   26.08    4.80
   7  -9  -4   19.69    3.83
   7   9   4   27.36    5.27
   7  -9  -5    1.62    2.01
   7  -9  -5   -0.28    0.97
   7   9   5   -1.46    1.77
   7  -9  -6    4.50    2.25
   7  -9  -6    7.11    2.35
   7   9   6    9.46    3.65
   7  -9  -7   13.46    3.85
   7   9   7   13.80    3.82
   7  -9  -8    2.69    2.08
   7   9   8    0.34    1.70
   7  -9  -9    4.76    2.33
   7   9   9    0.22    1.83
   7  -9 -10   -3.57    1.58
   7   9  10    4.27    2.50
   7  -9 -10    0.79    1.81
   7  -9 -11    1.95    1.58
   7   9  11    5.66    2.83
   7  -9 -11    0.46    1.34
   7  -9 -12    1.71    2.15
   7   9  12    6.96    2.99
   7  -9 -12    2.53    2.17
   7  -9 -13   -1.64    1.96
   7  -9 -14    4.81    2.66
   7  10 -11    0.10    1.19
   7  10 -10   11.71    3.47
   7 -10   9    5.84    2.70
   7  10  -9   -3.12    2.26
   7 -10   8    4.07    2.61
   7  10  -8   -1.88    1.80
   7 -10   7    7.12    2.71
   7  10  -7    5.24    3.08
   7 -10   6    3.64    2.21
   7  10  -6    2.97    2.28
   7 -10   5   -1.62    1.90
   7  10  -5    3.89    3.20
   7 -10   4   -0.22    1.56
   7  10  -4    2.05    1.54
   7 -10   3    5.08    2.10
   7  10  -3    8.72    3.60
   7 -10   2    4.91    2.34
   7 -10   2    3.39    2.20
   7  10  -2    6.38    2.56
   7 -10   1    9.60    3.38
   7 -10   1    4.80    2.10
   7  10  -1    6.01    2.71
   7 -10   0    1.14    1.82
   7 -10   0    1.67    1.26
   7  10   0    1.67    2.11
   7 -10  -1    6.89    2.52
   7 -10  -1    9.75    3.18
   7  10   1    6.10    3.02
   7 -10  -2    5.50    2.50
   7 -10  -2    2.18    1.59
   7  10   2    5.71    2.75
   7 -10  -3    2.36    1.66
   7 -10  -3    6.46    2.49
   7 -10  -4    1.65    1.96
   7  10   4    4.33    2.73
   7 -10  -5    5.06    2.47
   7  10   5    4.84    2.50
   7 -10  -6    5.19    2.52
   7  10   6    6.96    3.51
   7 -10  -7    4.48    2.37
   7  10   7    8.43    3.55
   7 -10  -8   -2.37    2.09
   7  10   8    2.49    1.72
   7 -10  -9    0.05    1.39
   7  10   9    0.47    1.64
   7 -10 -10   23.41    5.35
   7 -10 -10   12.77    3.80
   7  10  10   12.04    3.68
   7  10  11   -2.19    2.07
   7 -10 -11    6.90    3.20
   7  10  12   26.07    5.25
   7 -10 -12   21.43    4.99
   7 -11   7   -1.22    1.94
   7  11  -7    0.80    1.84
   7 -11   6    2.53    1.73
   7  11  -6    3.56    2.56
   7 -11   5    8.39    3.04
   7  11  -5    1.85    2.32
   7 -11   4   -5.12    2.51
   7  11  -4    0.59    1.55
   7 -11   3   -0.55    1.45
   7  11  -3    1.94    2.26
   7 -11   2    5.16    2.56
   7 -11   2    1.40    2.12
   7  11  -2    3.06    2.64
   7 -11   1   19.14    4.57
   7 -11   1   11.69    3.26
   7  11  -1   13.62    4.03
   7 -11   0   -0.67    1.86
   7 -11   0   -1.82    1.63
   7  11   0   -0.28    1.59
   7 -11  -1   20.78    4.78
   7 -11  -1   16.67    3.72
   7  11   1   22.52    5.17
   7 -11  -2   -0.51    1.88
   7  11   2    0.03    1.68
   7 -11  -3    0.47    1.70
   7  11   3    5.35    3.05
   7 -11  -4    5.62    2.86
   7  11   4    1.15    1.66
   7 -11  -5   13.74    4.00
   7  11   5   13.09    4.21
   7 -11  -6    6.02    2.85
   7  11   6    6.63    3.13
   7 -11  -7    4.69    2.67
   7  11   7   -1.32    2.80
   7 -12   4    0.86    1.36
   7 -12   3    2.20    1.64
   7 -12   2    8.74    2.93
   8   0   0   79.50    7.01
   8   0  -1   22.08    3.46
   8   0  -1   18.00    3.50
   8   0   1   18.16    3.61
   8   0   2   45.29    5.38
   8   0  -2   41.28    5.27
   8   0  -2   40.90    4.81
   8   0  -3   37.26    4.96
   8   0   3   35.74    4.67
   8   0  -3   42.91    4.89
   8   0  -4   11.07    2.79
   8   0  -4   14.79    3.60
   8   0   4   11.37    2.93
   8   0  -5   21.92    3.87
   8   0  -5   22.56    4.13
   8   0   5   27.92    4.22
   8   0  -6    6.74    2.36
   8   0   6    9.31    2.66
   8   0   7   46.66    5.40
   8   0  -7   45.08    5.51
   8   0  -8    1.71    1.56
   8   0   8    0.09    1.57
   8   0  -9    2.14    1.66
   8   0   9   -0.54    1.12
   8   0   9    0.52    1.17
  -8   0   9    0.65    0.99
   8   0 -10   18.48    4.06
   8   0  10   17.23    3.30
   8   0  10   13.00    3.13
   8   0 -11   14.61    3.71
   8   0  11   10.45    2.78
   8   0  11    5.97    2.17
   8   0 -12    0.98    1.47
   8   0  12    4.45    2.16
   8   0  12    2.65    1.74
   8   0 -13    0.54    1.64
   8   0  13    2.42    1.56
   8   0  13    0.24    1.41
   8   0  14    0.97    1.32
   8   0  14    4.92    2.30
   8   0 -14    4.99    2.74
   8   0  15   28.86    4.81
   8   0  15   25.71    4.62
   8   0 -15   28.75    5.32
   8   0  16    3.97    2.20
   8   0  16    0.57    1.07
   8   0 -16    3.45    1.81
   8   0  17    3.91    1.91
   8   0  18   14.30    3.68
   8  -1  18   26.12    4.78
   8  -1  17   18.90    4.09
   8  -1  16    8.70    2.92
   8   1 -16    4.96    2.56
   8  -1  15    7.64    2.90
   8   1 -15    8.45    3.24
   8  -1  14    6.58    2.65
   8   1 -14   10.68    3.59
   8  -1  13    5.22    2.15
   8   1 -13    1.88    1.76
   8  -1  12    1.46    1.38
   8   1 -12   -0.11    1.00
   8   1 -12    1.77    2.43
   8   1 -11    2.24    1.96
   8  -1  11    1.35    1.32
   8   1 -11    6.86    2.31
   8   1 -10    3.81    2.40
   8  -1  10    3.44    2.15
   8   1  -9   26.22    4.55
   8  -1   9   17.20    3.68
   8   1  -8   11.58    3.23
   8  -1   8   10.75    3.04
   8   1  -7    8.58    2.88
   8  -1   7    9.30    2.63
   8   1  -6   29.75    4.45
   8  -1   6   24.84    4.16
   8   1  -5    9.21    2.32
   8  -1   5   12.38    3.31
   8   1  -4    1.45    1.51
   8   1  -4    5.12    2.33
   8  -1   4    7.51    2.61
   8   1  -3    5.41    1.95
   8   1  -3    6.30    2.17
   8  -1   3    5.00    1.98
   8   1  -2   20.05    3.38
   8   1  -2   14.20    3.18
   8  -1   2   18.21    3.63
   8   1  -1   11.50    2.44
   8   1  -1   15.66    3.42
   8  -1   1   10.67    2.91
   8   1   0   30.13    4.31
   8  -1   0   35.40    4.72
   8   1   0   33.85    4.08
   8   1   1   12.66    2.61
   8   1   1    6.55    2.45
   8  -1  -1   13.41    3.11
   8  -1  -2   16.08    3.38
   8   1   2   16.03    3.16
   8  -1  -3    6.89    2.25
   8  -1  -3    6.11    2.45
   8   1   3    5.14    2.00
   8  -1  -4    5.01    2.36
   8  -1  -4    8.43    2.64
   8   1   4    4.32    2.15
   8  -1  -5   10.91    2.81
   8  -1  -5   12.85    3.13
   8   1   5   16.50    3.24
   8  -1  -6   27.56    4.37
   8  -1  -6   30.46    4.77
   8   1   6   31.26    4.45
   8  -1  -7   12.67    2.93
   8   1   7   13.45    3.17
   8  -1  -8   10.88    2.99
   8   1   8    9.82    2.68
   8  -1  -9   27.33    4.59
   8   1   9   23.92    3.92
   8  -1 -10    3.13    2.39
   8   1  10    3.43    1.73
   8   1  10    1.41    1.51
  -8  -1  10    3.37    1.80
   8  -1 -11    1.25    1.91
   8   1  11    3.59    1.76
   8   1  11    0.15    1.39
  -8  -1  11    3.73    2.00
   8  -1 -12    3.15    1.72
   8   1  12    4.60    2.00
   8   1  12   -1.24    1.27
  -8  -1  12    1.12    1.30
   8   1  12    0.49    1.28
   8  -1 -13    7.87    3.12
   8   1  13    4.56    2.14
  -8  -1  13    7.52    2.63
   8   1  13    7.13    2.24
   8   1  13    7.68    2.69
   8  -1 -14    6.09    2.90
   8   1  14    4.88    2.11
  -8  -1  14    1.53    1.64
   8   1  14   -0.09    0.93
   8   1  15    9.54    3.09
  -8  -1  15    5.37    2.20
   8   1  15   13.56    3.24
   8  -1 -15    6.84    2.73
   8   1  16    3.54    2.39
   8  -1 -16   12.61    3.92
   8   1  17   21.44    4.52
   8   1  18   18.88    4.43
   8  -2  18    6.57    2.92
   8  -2  17    1.24    1.37
   8  -2  16    9.11    3.03
   8  -2  15    3.91    2.08
   8  -2  14    1.89    1.83
   8   2 -14    1.00    1.36
   8  -2  13   -0.48    1.63
   8   2 -13   -1.06    1.75
   8  -2  12    9.86    3.03
   8   2 -12   11.93    3.06
   8   2 -12    7.28    2.95
   8  -2  11   26.52    4.51
   8   2 -11   20.68    3.82
   8   2 -11   23.54    4.39
   8  -2  10    1.17    1.72
   8   2 -10    5.36    2.03
   8   2 -10    4.16    2.18
   8   2  -9    9.65    2.74
   8  -2   9   10.90    3.01
   8   2  -9    7.74    2.55
   8   2  -8    1.72    1.58
   8  -2   8    0.75    1.60
   8   2  -8    3.31    2.16
   8  -2   7   46.10    5.61
   8   2  -7   61.50    6.45
   8   2  -7   49.39    5.71
   8   2  -6    8.98    2.70
   8  -2   6    8.50    2.63
   8   2  -5   18.46    3.58
   8  -2   5   15.70    3.55
   8   2  -4    0.94    1.23
   8  -2   4    3.97    2.22
   8   2  -3   23.68    3.66
   8  -2   3   22.24    3.86
   8   2  -2    4.13    1.72
   8   2  -2    4.48    2.00
   8  -2   2    5.47    2.24
   8   2  -1   10.09    2.34
   8   2  -1   12.93    3.29
   8  -2   1   12.54    3.10
   8   2   0    9.52    2.25
   8   2   0    7.77    2.59
   8  -2   0   11.12    3.06
   8   2   1    8.27    2.12
   8   2   1    6.98    2.34
   8  -2  -1    9.48    2.71
   8   2   2    8.53    2.14
   8   2   2    4.42    2.10
   8  -2  -2    8.67    2.51
   8   2   3   23.89    3.11
   8  -2  -3   22.40    3.96
   8   2   3   19.83    3.61
   8  -2  -4   -0.38    1.75
   8  -2  -4    1.60    1.90
   8   2   4    2.19    1.50
   8  -2  -5   14.97    3.35
   8  -2  -5   12.76    3.06
   8   2   5    9.90    2.47
   8  -2  -6    8.45    2.67
   8  -2  -6    8.52    2.20
   8   2   6    7.26    2.21
   8  -2  -7   46.79    5.82
   8   2   7   48.93    5.42
   8  -2  -7   46.64    5.68
   8   2   7   54.09    6.11
   8  -2  -8    2.07    2.49
   8   2   8    2.11    1.70
   8   2   8    2.33    1.99
   8  -2  -9    8.54    3.06
   8   2   9    7.27    2.21
   8   2   9    9.70    2.75
   8  -2 -10    1.38    1.94
   8   2  10    2.56    1.91
   8   2  10    1.94    1.38
[truncated: 43,039 more chars]
