# Supplementary material for: Continuous Flow Sodiation of Substituted Acrylonitriles, Alkenyl Sulfides and Acrylates
Source: Angew Chem Int Ed Engl. 2020 Nov 3;60(2):731–5. doi: 10.1002/anie.202012085 (PMC7821005; doi:10.1002/anie.202012085)
Supplement: Supplementary file 1 — Supplementary [file ANIE-60-731-s001.zip › 7bk_final.cif]

data_publication_text
_publ_requested_journal          'Angew. Chem.'
_publ_contact_author_name        'Prof. Dr. Paul Knochel'
_publ_contact_author_address     
;
Department of Chemistry
Ludwig Maximilian University
Butenandtstr. 5-13 (F)
81377 Munich
Germany
;
_publ_contact_author_email       paul.knochel@cup.uni-muenchen.de
_publ_contact_author_phone       +49-89-2180-77681
loop_
_publ_author_name
_publ_author_address
'Johannes Hauke Harenberg'
;
Department of Chemistry
Ludwig Maximilian University
Butenandtstr. 5-13 (F)
81377 Munich
Germany
;
'Niels Weidmann'
;
Department of Chemistry
Ludwig Maximilian University
Butenandtstr. 5-13 (F)
81377 Munich
Germany
;
'Konstantin Karaghiosoff'
;
Department of Chemistry
Ludwig Maximilian University
Butenandtstr. 5-13 (D)
81377 Munich
Germany
;
'Paul Knochel'
;
Department of Chemistry
Ludwig Maximilian University
Butenandtstr. 5-13 (F)
81377 Munich
Germany
;
     
data_TEST1
 
_audit_creation_method            SHELXL-2014
_chemical_name_systematic
;
(Z)-3-(3,4-dimethylphenyl)-2-
(hydroxy(2-methoxyphenyl)methyl)acrylonitrile
;
_chemical_name_common             ?
_chemical_melting_point           ?
_chemical_formula_moiety          
'C19 H19 N O2'
_chemical_formula_sum
'C19 H19 N O2' 
_chemical_formula_weight          293.35

loop_
 _atom_type_symbol
 _atom_type_description
 _atom_type_scat_dispersion_real
 _atom_type_scat_dispersion_imag
 _atom_type_scat_source
 'C'  'C'   0.0033   0.0016
 'International Tables Vol C Tables 4.2.6.8 and 6.1.1.4'
 'H'  'H'   0.0000   0.0000
 'International Tables Vol C Tables 4.2.6.8 and 6.1.1.4'
 'N'  'N'   0.0061   0.0033
 'International Tables Vol C Tables 4.2.6.8 and 6.1.1.4'
 'O'  'O'   0.0106   0.0060
 'International Tables Vol C Tables 4.2.6.8 and 6.1.1.4'
 
_space_group_crystal_system       triclinic
_space_group_IT_number            2
_space_group_name_H-M_alt         'P -1'
_space_group_name_Hall            '-P 1'
 
_shelx_space_group_comment
;
The symmetry employed for this shelxl refinement is uniquely defined
by the following loop, which should always be used as a source of
symmetry information in preference to the above space-group names.
They are only intended as comments.
;
 
loop_
 _space_group_symop_operation_xyz
 'x, y, z'
 '-x, -y, -z'
 
_cell_length_a                    7.0122(4)
_cell_length_b                    8.2204(6)
_cell_length_c                    14.2407(8)
_cell_angle_alpha                 104.500(5)
_cell_angle_beta                  94.810(5)
_cell_angle_gamma                 103.432(6)
_cell_volume                      764.15(9)
_cell_formula_units_Z             2
_cell_measurement_temperature     143(2)
_cell_measurement_reflns_used     3680 
_cell_measurement_theta_min       3.8740 
_cell_measurement_theta_max       32.0600 
 
_exptl_crystal_description        'block' 
_exptl_crystal_colour             'colorless' 
_exptl_crystal_density_meas       . 
_exptl_crystal_density_method     .              
_exptl_crystal_density_diffrn     1.275          
_exptl_crystal_F_000              312
_exptl_crystal_size_max           0.467
_exptl_crystal_size_mid           0.230
_exptl_crystal_size_min           0.108
_exptl_absorpt_coefficient_mu     0.082
_shelx_estimated_absorpt_T_min    0.963
_shelx_estimated_absorpt_T_max    0.991
_exptl_absorpt_correction_type    multi-scan 
_exptl_absorpt_correction_T_min   0.98825 
_exptl_absorpt_correction_T_max   1.00000 
_exptl_absorpt_process_details    
;
CrysAlisPro 1.171.39.46e (Rigaku Oxford Diffraction, 2018)
Empirical absorption correction using spherical harmonics,
implemented in SCALE3 ABSPACK scaling algorithm.
; 
_diffrn_ambient_temperature       143(2)
_diffrn_radiation_wavelength      0.71073
_diffrn_radiation_type            MoK\a
_diffrn_source                    'fine-focus sealed X-ray tube' 
_diffrn_measurement_device_type   'Xcalibur, Sapphire3' 
_diffrn_measurement_method        '\w scans' 
_diffrn_detector_area_resol_mean  15.9809 
_diffrn_reflns_number             15402
_diffrn_reflns_av_unetI/netI      0.0328
_diffrn_reflns_av_R_equivalents   0.0307
_diffrn_reflns_limit_h_min        -9
_diffrn_reflns_limit_h_max        10
_diffrn_reflns_limit_k_min        -11
_diffrn_reflns_limit_k_max        11
_diffrn_reflns_limit_l_min        -20
_diffrn_reflns_limit_l_max        20
_diffrn_reflns_theta_min          3.388
_diffrn_reflns_theta_max          30.503
_diffrn_reflns_theta_full         25.242
_diffrn_measured_fraction_theta_max   0.999
_diffrn_measured_fraction_theta_full  0.998
_diffrn_reflns_Laue_measured_fraction_max    0.999
_diffrn_reflns_Laue_measured_fraction_full   0.998
_diffrn_reflns_point_group_measured_fraction_max   0.999
_diffrn_reflns_point_group_measured_fraction_full  0.998
_reflns_number_total              4648
_reflns_number_gt                 3719
_reflns_threshold_expression      'I > 2\s(I)'
_reflns_Friedel_coverage          0.000
_reflns_Friedel_fraction_max      .
_reflns_Friedel_fraction_full     .
 
_reflns_special_details
;
 Reflections were merged by SHELXL according to the crystal
 class for the calculation of statistics and refinement.
 
 _reflns_Friedel_fraction is defined as the number of unique
 Friedel pairs measured divided by the number that would be
 possible theoretically, ignoring centric projections and
 systematic absences.
;
 
_computing_data_collection        'CrysAlisPro 1.171.39.46e (Rigaku OD, 2018)'
_computing_cell_refinement        'CrysAlisPro 1.171.39.46e (Rigaku OD, 2018)'
_computing_data_reduction         'CrysAlisPro 1.171.39.46e (Rigaku OD, 2018)'
_computing_structure_solution     'SHELXS-97 (Sheldrick, 1990)'
_computing_structure_refinement   'SHELXL-2014 (Sheldrick, 2014)'
_computing_molecular_graphics     
;
'ORTEP (M. N. Burnett, C. K. Johnson, ORTEP-III: Oak Ridge Thermal Ellipsoid
# Plot Program for Crystal Structure Illustrations, Oak Ridge National
# Laboratory Report ORNL-6895, 1996). Windows version (L. J. Farrugia, Univ.
# Glasgow) used --- SCHAKAL (E. Keller, University of  Freiburg (Breisgau),
# Germany, 1995)'
;
_computing_publication_material   
;
PLATON (A. L. Spek, Acta Crystallogr, Sect. A, 1990, 46, C34, 1995 version).
# --- T.B.Cohen, Pure Appl. Chem. 1996,68,2339-2359 (atomic masses).
;
_refine_special_details
;
 Refinement of F^2^ against ALL reflections.  The weighted R-factor wR and
 goodness of fit S are based on F^2^, conventional R-factors R are based
 on F, with F set to zero for negative F^2^. The threshold expression of
 F^2^ > 2\s(F^2^) is used only for calculating R-factors(gt) etc. and is
 not relevant to the choice of reflections for refinement.  R-factors based
 on F^2^ are statistically about twice as large as those based on F, and R-
 factors based on ALL data will be even larger.
;
_refine_ls_structure_factor_coef  Fsqd
_refine_ls_matrix_type            full
_refine_ls_weighting_scheme       calc
_refine_ls_weighting_details
'w=1/[\s^2^(Fo^2^)+(0.0484P)^2^+0.2284P] where P=(Fo^2^+2Fc^2^)/3'
_atom_sites_solution_hydrogens    mixed
_refine_ls_hydrogen_treatment     mixed
_refine_ls_extinction_method      none
_refine_ls_extinction_coef        .
_refine_ls_number_reflns          4648
_refine_ls_number_parameters      218
_refine_ls_number_restraints      0
_refine_ls_R_factor_all           0.0583
_refine_ls_R_factor_gt            0.0447
_refine_ls_wR_factor_ref          0.1151
_refine_ls_wR_factor_gt           0.1051
_refine_ls_goodness_of_fit_ref    1.032
_refine_ls_restrained_S_all       1.032
_refine_ls_shift/su_max           0.000
_refine_ls_shift/su_mean          0.000
 
loop_
 _atom_site_label
 _atom_site_type_symbol
 _atom_site_fract_x
 _atom_site_fract_y
 _atom_site_fract_z
 _atom_site_U_iso_or_equiv
 _atom_site_adp_type
 _atom_site_occupancy
 _atom_site_site_symmetry_order  
 _atom_site_calc_flag
 _atom_site_refinement_flags_posn
 _atom_site_refinement_flags_adp
 _atom_site_refinement_flags_occupancy
 _atom_site_disorder_assembly
 _atom_site_disorder_group
O1 O 0.25712(13) -0.03640(10) 0.14961(6) 0.02289(18) Uani 1 1 d . . . . .
H200 H 0.093(3) 0.449(2) 0.2179(13) 0.045(5) Uiso 1 1 d . . . . .
O2 O 0.22159(13) 0.46935(10) 0.23845(6) 0.02285(18) Uani 1 1 d . . . . .
C6 C 0.25682(15) 0.04769(14) 0.07814(8) 0.0180(2) Uani 1 1 d . . . . .
C1 C 0.26918(15) 0.22564(14) 0.11155(8) 0.0172(2) Uani 1 1 d . . . . .
C7 C 0.27061(15) 0.30610(13) 0.21948(8) 0.0170(2) Uani 1 1 d . . . . .
H7 H 0.1667(14) 0.2211(11) 0.2444(3) 0.020 Uiso 1 1 calc R U . . .
C13 C 0.11212(16) 0.21714(14) 0.57609(8) 0.0194(2) Uani 1 1 d . . . . .
C9 C 0.50493(16) 0.32774(14) 0.37235(8) 0.0184(2) Uani 1 1 d . . . . .
H9 H 0.645(2) 0.3480(3) 0.3990(4) 0.022 Uiso 1 1 calc R U . . .
C8 C 0.47119(15) 0.33815(13) 0.27986(8) 0.0172(2) Uani 1 1 d . . . . .
C11 C 0.41993(16) 0.21927(14) 0.51294(8) 0.0199(2) Uani 1 1 d . . . . .
H11 H 0.5521(19) 0.1957(4) 0.51719(10) 0.024 Uiso 1 1 calc R U . . .
C12 C 0.29773(16) 0.18042(14) 0.58069(8) 0.0195(2) Uani 1 1 d . . . . .
C10 C 0.36292(16) 0.29055(13) 0.43886(8) 0.0179(2) Uani 1 1 d . . . . .
C16 C 0.64435(16) 0.38057(14) 0.23396(8) 0.0197(2) Uani 1 1 d . . . . .
C2 C 0.27621(17) 0.32180(15) 0.04393(9) 0.0223(2) Uani 1 1 d . . . . .
H2 H 0.2880(3) 0.445(2) 0.0663(4) 0.027 Uiso 1 1 calc R U . . .
C19 C -0.02506(18) 0.17878(15) 0.64794(8) 0.0240(2) Uani 1 1 d . . . . .
H19A H -0.1345(12) 0.2313(11) 0.6414(5) 0.036 Uiso 1 1 calc R U . . .
H19B H 0.0472(7) 0.2267(11) 0.7143(6) 0.036 Uiso 1 1 calc R U . . .
H19C H -0.0767(12) 0.0534(11) 0.6346(5) 0.036 Uiso 1 1 calc R U . . .
N1 N 0.78555(15) 0.41431(14) 0.19975(8) 0.0276(2) Uani 1 1 d . . . . .
C14 C 0.05748(16) 0.29250(14) 0.50405(8) 0.0203(2) Uani 1 1 d . . . . .
H14 H -0.0716(19) 0.3204(4) 0.50143(9) 0.024 Uiso 1 1 calc R U . . .
C15 C 0.17917(16) 0.32939(14) 0.43592(8) 0.0198(2) Uani 1 1 d . . . . .
H15 H 0.1371(7) 0.3816(8) 0.3868(8) 0.024 Uiso 1 1 calc R U . . .
C3 C 0.26663(18) 0.24324(17) -0.05552(9) 0.0264(2) Uani 1 1 d . . . . .
H3 H 0.2721(2) 0.3121(11) -0.1024(8) 0.032 Uiso 1 1 calc R U . . .
C5 C 0.24555(17) -0.03196(16) -0.02102(8) 0.0229(2) Uani 1 1 d . . . . .
H5 H 0.2351(2) -0.156(2) -0.0440(4) 0.027 Uiso 1 1 calc R U . . .
C17 C 0.23970(18) -0.21886(15) 0.11897(10) 0.0254(2) Uani 1 1 d . . . . .
H17A H 0.1114(13) -0.2791(6) 0.0765(7) 0.038 Uiso 1 1 calc R U . . .
H17B H 0.2470(14) -0.2632(5) 0.1770(5) 0.038 Uiso 1 1 calc R U . . .
H17C H 0.3486(13) -0.2404(3) 0.0822(7) 0.038 Uiso 1 1 calc R U . . .
C18 C 0.36613(19) 0.10472(17) 0.65903(9) 0.0270(3) Uani 1 1 d . . . . .
H18A H 0.4921(13) 0.0780(12) 0.6475(4) 0.040 Uiso 1 1 calc R U . . .
H18B H 0.2673(12) -0.0018(12) 0.6573(5) 0.040 Uiso 1 1 calc R U . . .
H18C H 0.3834(14) 0.1887(9) 0.7231(6) 0.040 Uiso 1 1 calc R U . . .
C4 C 0.24927(18) 0.06675(17) -0.08717(9) 0.0262(2) Uani 1 1 d . . . . .
H4 H 0.2395(2) 0.0109(9) -0.1567(11) 0.031 Uiso 1 1 calc R U . . .
 
loop_
 _atom_site_aniso_label
 _atom_site_aniso_U_11
 _atom_site_aniso_U_22
 _atom_site_aniso_U_33
 _atom_site_aniso_U_23
 _atom_site_aniso_U_13
 _atom_site_aniso_U_12
O1 0.0319(4) 0.0174(4) 0.0207(4) 0.0065(3) 0.0036(3) 0.0079(3)
O2 0.0231(4) 0.0193(4) 0.0278(4) 0.0051(3) 0.0042(3) 0.0101(3)
C6 0.0166(5) 0.0190(5) 0.0183(5) 0.0051(4) 0.0021(4) 0.0045(4)
C1 0.0154(5) 0.0190(5) 0.0174(5) 0.0056(4) 0.0016(4) 0.0045(4)
C7 0.0174(5) 0.0158(4) 0.0185(5) 0.0045(4) 0.0034(4) 0.0055(4)
C13 0.0204(5) 0.0166(5) 0.0178(5) 0.0012(4) 0.0039(4) 0.0021(4)
C9 0.0169(5) 0.0178(5) 0.0189(5) 0.0030(4) 0.0022(4) 0.0040(4)
C8 0.0170(5) 0.0147(4) 0.0187(5) 0.0026(4) 0.0034(4) 0.0039(4)
C11 0.0186(5) 0.0216(5) 0.0181(5) 0.0038(4) 0.0012(4) 0.0052(4)
C12 0.0214(5) 0.0187(5) 0.0164(5) 0.0033(4) 0.0016(4) 0.0035(4)
C10 0.0183(5) 0.0172(5) 0.0160(5) 0.0020(4) 0.0022(4) 0.0032(4)
C16 0.0194(5) 0.0192(5) 0.0187(5) 0.0024(4) 0.0021(4) 0.0050(4)
C2 0.0213(5) 0.0235(5) 0.0249(6) 0.0106(4) 0.0045(4) 0.0064(4)
C19 0.0234(6) 0.0245(5) 0.0222(5) 0.0050(4) 0.0068(4) 0.0033(4)
N1 0.0231(5) 0.0289(5) 0.0263(5) 0.0019(4) 0.0066(4) 0.0033(4)
C14 0.0189(5) 0.0201(5) 0.0211(5) 0.0029(4) 0.0033(4) 0.0064(4)
C15 0.0215(5) 0.0186(5) 0.0184(5) 0.0036(4) 0.0022(4) 0.0057(4)
C3 0.0249(6) 0.0360(6) 0.0229(6) 0.0150(5) 0.0053(4) 0.0091(5)
C5 0.0219(5) 0.0240(5) 0.0200(5) 0.0019(4) 0.0031(4) 0.0054(4)
C17 0.0255(6) 0.0174(5) 0.0343(6) 0.0078(5) 0.0056(5) 0.0069(4)
C18 0.0291(6) 0.0337(6) 0.0213(5) 0.0111(5) 0.0043(4) 0.0106(5)
C4 0.0233(6) 0.0366(7) 0.0167(5) 0.0056(5) 0.0041(4) 0.0056(5)
 
_geom_special_details
;
 All esds (except the esd in the dihedral angle between two l.s. planes)
 are estimated using the full covariance matrix.  The cell esds are taken
 into account individually in the estimation of esds in distances, angles
 and torsion angles; correlations between esds in cell parameters are only
 used when they are defined by crystal symmetry.  An approximate (isotropic)
 treatment of cell esds is used for estimating esds involving l.s. planes.
;
 
loop_
 _geom_bond_atom_site_label_1
 _geom_bond_atom_site_label_2
 _geom_bond_distance
 _geom_bond_site_symmetry_2
 _geom_bond_publ_flag
O1 C6 1.3662(13) . ?
O1 C17 1.4259(13) . ?
O2 C7 1.4284(12) . ?
O2 H200 0.888(19) . ?
C6 C5 1.3868(15) . ?
C6 C1 1.3998(14) . ?
C1 C2 1.3876(15) . ?
C1 C7 1.5117(15) . ?
C7 C8 1.5162(15) . ?
C7 H7 1.037(14) . ?
C13 C14 1.3950(16) . ?
C13 C12 1.4026(16) . ?
C13 C19 1.5025(15) . ?
C9 C8 1.3459(15) . ?
C9 C10 1.4642(15) . ?
C9 H9 0.982(14) . ?
C8 C16 1.4401(15) . ?
C11 C12 1.3903(15) . ?
C11 C10 1.4013(15) . ?
C11 H11 0.990(14) . ?
C12 C18 1.5028(16) . ?
C10 C15 1.3975(15) . ?
C16 N1 1.1470(15) . ?
C2 C3 1.3905(17) . ?
C2 H2 0.966(15) . ?
C19 H19A 0.973(9) . ?
C19 H19B 0.973(9) . ?
C19 H19C 0.973(9) . ?
C14 C15 1.3883(15) . ?
C14 H14 0.984(14) . ?
C15 H15 0.967(15) . ?
C3 C4 1.3799(18) . ?
C3 H3 0.975(15) . ?
C5 C4 1.3869(17) . ?
C5 H5 0.974(15) . ?
C17 H17A 0.986(9) . ?
C17 H17B 0.986(9) . ?
C17 H17C 0.986(9) . ?
C18 H18A 0.976(9) . ?
C18 H18B 0.976(9) . ?
C18 H18C 0.976(9) . ?
C4 H4 0.971(15) . ?
 
loop_
 _geom_angle_atom_site_label_1
 _geom_angle_atom_site_label_2
 _geom_angle_atom_site_label_3
 _geom_angle
 _geom_angle_site_symmetry_1
 _geom_angle_site_symmetry_3
 _geom_angle_publ_flag
C6 O1 C17 117.21(9) . . ?
C7 O2 H200 108.1(12) . . ?
O1 C6 C5 124.30(10) . . ?
O1 C6 C1 115.11(9) . . ?
C5 C6 C1 120.59(10) . . ?
C2 C1 C6 118.72(10) . . ?
C2 C1 C7 122.15(10) . . ?
C6 C1 C7 119.12(9) . . ?
O2 C7 C1 112.66(9) . . ?
O2 C7 C8 106.88(8) . . ?
C1 C7 C8 112.24(9) . . ?
O2 C7 H7 108.3 . . ?
C1 C7 H7 108.3 . . ?
C8 C7 H7 108.3 . . ?
C14 C13 C12 118.73(10) . . ?
C14 C13 C19 120.25(10) . . ?
C12 C13 C19 121.01(10) . . ?
C8 C9 C10 129.27(10) . . ?
C8 C9 H9 115.4 . . ?
C10 C9 H9 115.4 . . ?
C9 C8 C16 115.97(10) . . ?
C9 C8 C7 126.55(10) . . ?
C16 C8 C7 117.46(9) . . ?
C12 C11 C10 122.43(10) . . ?
C12 C11 H11 118.8 . . ?
C10 C11 H11 118.8 . . ?
C11 C12 C13 118.88(10) . . ?
C11 C12 C18 120.38(10) . . ?
C13 C12 C18 120.73(10) . . ?
C15 C10 C11 118.24(10) . . ?
C15 C10 C9 124.13(10) . . ?
C11 C10 C9 117.56(10) . . ?
N1 C16 C8 178.04(12) . . ?
C1 C2 C3 121.04(11) . . ?
C1 C2 H2 119.5 . . ?
C3 C2 H2 119.5 . . ?
C13 C19 H19A 109.5 . . ?
C13 C19 H19B 109.5 . . ?
H19A C19 H19B 109.5 . . ?
C13 C19 H19C 109.5 . . ?
H19A C19 H19C 109.5 . . ?
H19B C19 H19C 109.5 . . ?
C15 C14 C13 122.17(10) . . ?
C15 C14 H14 118.9 . . ?
C13 C14 H14 118.9 . . ?
C14 C15 C10 119.51(10) . . ?
C14 C15 H15 120.2 . . ?
C10 C15 H15 120.2 . . ?
C4 C3 C2 119.27(11) . . ?
C4 C3 H3 120.4 . . ?
C2 C3 H3 120.4 . . ?
C6 C5 C4 119.43(11) . . ?
C6 C5 H5 120.3 . . ?
C4 C5 H5 120.3 . . ?
O1 C17 H17A 109.5 . . ?
O1 C17 H17B 109.5 . . ?
H17A C17 H17B 109.5 . . ?
O1 C17 H17C 109.5 . . ?
H17A C17 H17C 109.5 . . ?
H17B C17 H17C 109.5 . . ?
C12 C18 H18A 109.5 . . ?
C12 C18 H18B 109.5 . . ?
H18A C18 H18B 109.5 . . ?
C12 C18 H18C 109.5 . . ?
H18A C18 H18C 109.5 . . ?
H18B C18 H18C 109.5 . . ?
C3 C4 C5 120.92(11) . . ?
C3 C4 H4 119.5 . . ?
C5 C4 H4 119.5 . . ?
 
loop_
 _geom_torsion_atom_site_label_1
 _geom_torsion_atom_site_label_2
 _geom_torsion_atom_site_label_3
 _geom_torsion_atom_site_label_4
 _geom_torsion
 _geom_torsion_site_symmetry_1
 _geom_torsion_site_symmetry_2
 _geom_torsion_site_symmetry_3
 _geom_torsion_site_symmetry_4
 _geom_torsion_publ_flag
C17 O1 C6 C5 -1.61(15) . . . . ?
C17 O1 C6 C1 178.45(9) . . . . ?
O1 C6 C1 C2 177.94(9) . . . . ?
C5 C6 C1 C2 -2.00(16) . . . . ?
O1 C6 C1 C7 -3.18(14) . . . . ?
C5 C6 C1 C7 176.88(10) . . . . ?
C2 C1 C7 O2 17.22(14) . . . . ?
C6 C1 C7 O2 -161.62(9) . . . . ?
C2 C1 C7 C8 -103.49(11) . . . . ?
C6 C1 C7 C8 77.67(12) . . . . ?
C10 C9 C8 C16 178.87(10) . . . . ?
C10 C9 C8 C7 -2.52(18) . . . . ?
O2 C7 C8 C9 89.71(12) . . . . ?
C1 C7 C8 C9 -146.29(11) . . . . ?
O2 C7 C8 C16 -91.69(11) . . . . ?
C1 C7 C8 C16 32.30(13) . . . . ?
C10 C11 C12 C13 -1.34(16) . . . . ?
C10 C11 C12 C18 -179.76(10) . . . . ?
C14 C13 C12 C11 -0.44(16) . . . . ?
C19 C13 C12 C11 -179.61(10) . . . . ?
C14 C13 C12 C18 177.97(10) . . . . ?
C19 C13 C12 C18 -1.19(16) . . . . ?
C12 C11 C10 C15 2.40(16) . . . . ?
C12 C11 C10 C9 179.37(10) . . . . ?
C8 C9 C10 C15 -28.28(18) . . . . ?
C8 C9 C10 C11 154.95(11) . . . . ?
C6 C1 C2 C3 1.47(16) . . . . ?
C7 C1 C2 C3 -177.37(10) . . . . ?
C12 C13 C14 C15 1.14(16) . . . . ?
C19 C13 C14 C15 -179.69(10) . . . . ?
C13 C14 C15 C10 -0.06(16) . . . . ?
C11 C10 C15 C14 -1.66(16) . . . . ?
C9 C10 C15 C14 -178.41(10) . . . . ?
C1 C2 C3 C4 0.19(17) . . . . ?
O1 C6 C5 C4 -179.08(10) . . . . ?
C1 C6 C5 C4 0.85(16) . . . . ?
C2 C3 C4 C5 -1.38(18) . . . . ?
C6 C5 C4 C3 0.86(18) . . . . ?
 
_refine_diff_density_max    0.363
_refine_diff_density_min   -0.199
_refine_diff_density_rms    0.047

_shelxl_version_number 2014-3

_shelx_res_file
;
TITL test1 in P-1
CELL 0.71073   7.0122   8.2204  14.2407 104.500  94.810 103.432
ZERR   2.00   0.0004   0.0006   0.0008   0.005   0.005   0.006
LATT  1
SFAC C H N O
UNIT 38 38 2 4
LIST 4 ! automatically inserted. Change 6 to 4 for CHECKCIF!!
MERG 2
SHEL 1000 0.70

L.S. 40
BOND $H
CONF
TEMP -130
ACTA
SIZE 0.108 0.230 0.467
FMAP 2
PLAN 20

WGHT    0.048400    0.228400
FVAR       0.83275
MOLE   1
O1    4    0.257117   -0.036399    0.149613    11.00000    0.03188    0.01738 =
         0.02070    0.00646    0.00357    0.00788
H200  2    0.092847    0.448709    0.217875    11.00000    0.04536
O2    4    0.221589    0.469350    0.238450    11.00000    0.02306    0.01927 =
         0.02782    0.00508    0.00424    0.01013
C6    1    0.256816    0.047688    0.078141    11.00000    0.01655    0.01900 =
         0.01834    0.00515    0.00212    0.00452
C1    1    0.269178    0.225638    0.111549    11.00000    0.01537    0.01901 =
         0.01740    0.00560    0.00157    0.00446
C7    1    0.270607    0.306100    0.219480    11.00000    0.01741    0.01577 =
         0.01848    0.00445    0.00344    0.00547
AFIX  14
H7    2    0.166654    0.221071    0.244357    11.00000   -1.20000
AFIX   0
C13   1    0.112123    0.217137    0.576093    11.00000    0.02042    0.01662 =
         0.01780    0.00125    0.00387    0.00211
C9    1    0.504935    0.327740    0.372349    11.00000    0.01693    0.01781 =
         0.01887    0.00299    0.00216    0.00402
AFIX  44
H9    2    0.644846    0.347991    0.399047    11.00000   -1.20000
AFIX   0
C8    1    0.471194    0.338152    0.279862    11.00000    0.01704    0.01466 =
         0.01873    0.00260    0.00344    0.00392
C11   1    0.419928    0.219268    0.512943    11.00000    0.01864    0.02161 =
         0.01806    0.00379    0.00120    0.00520
AFIX  44
H11   2    0.552081    0.195706    0.517194    11.00000   -1.20000
AFIX   0
C12   1    0.297728    0.180424    0.580691    11.00000    0.02141    0.01875 =
         0.01639    0.00334    0.00159    0.00349
C10   1    0.362922    0.290546    0.438860    11.00000    0.01829    0.01724 =
         0.01604    0.00203    0.00215    0.00324
C16   1    0.644351    0.380569    0.233957    11.00000    0.01945    0.01921 =
         0.01871    0.00241    0.00206    0.00499
C2    1    0.276209    0.321796    0.043932    11.00000    0.02127    0.02347 =
         0.02486    0.01064    0.00452    0.00636
AFIX  44
H2    2    0.287952    0.445317    0.066319    11.00000   -1.20000
AFIX   0
C19   1   -0.025056    0.178776    0.647945    11.00000    0.02343    0.02448 =
         0.02218    0.00502    0.00684    0.00327
AFIX 138
H19A  2   -0.134465    0.231319    0.641405    11.00000   -1.50000
H19B  2    0.047202    0.226736    0.714322    11.00000   -1.50000
H19C  2   -0.076705    0.053439    0.634619    11.00000   -1.50000
AFIX   0
N1    3    0.785549    0.414310    0.199750    11.00000    0.02308    0.02894 =
         0.02630    0.00187    0.00657    0.00329
C14   1    0.057477    0.292503    0.504048    11.00000    0.01886    0.02006 =
         0.02114    0.00287    0.00326    0.00636
AFIX  44
H14   2   -0.071617    0.320448    0.501430    11.00000   -1.20000
AFIX   0
C15   1    0.179166    0.329394    0.435918    11.00000    0.02152    0.01863 =
         0.01845    0.00363    0.00224    0.00570
AFIX  44
H15   2    0.137074    0.381597    0.386779    11.00000   -1.20000
AFIX   0
C3    1    0.266627    0.243242   -0.055523    11.00000    0.02490    0.03601 =
         0.02294    0.01500    0.00527    0.00908
AFIX  44
H3    2    0.272107    0.312078   -0.102372    11.00000   -1.20000
AFIX   0
C5    1    0.245551   -0.031962   -0.021017    11.00000    0.02194    0.02400 =
         0.02002    0.00193    0.00308    0.00536
AFIX  44
H5    2    0.235115   -0.156166   -0.044010    11.00000   -1.20000
AFIX   0
C17   1    0.239703   -0.218859    0.118973    11.00000    0.02550    0.01745 =
         0.03432    0.00778    0.00563    0.00691
AFIX 138
H17A  2    0.111436   -0.279092    0.076469    11.00000   -1.50000
H17B  2    0.247001   -0.263240    0.177044    11.00000   -1.50000
H17C  2    0.348630   -0.240416    0.082220    11.00000   -1.50000
AFIX   0
C18   1    0.366134    0.104717    0.659025    11.00000    0.02912    0.03370 =
         0.02131    0.01107    0.00433    0.01060
AFIX 138
H18A  2    0.492121    0.078044    0.647489    11.00000   -1.50000
H18B  2    0.267272   -0.001760    0.657308    11.00000   -1.50000
H18C  2    0.383418    0.188717    0.723133    11.00000   -1.50000
AFIX   0
C4    1    0.249271    0.066750   -0.087165    11.00000    0.02331    0.03661 =
         0.01672    0.00565    0.00413    0.00565
AFIX  44
H4    2    0.239531    0.010905   -0.156692    11.00000   -1.20000

REM #####
AFIX   0
HKLF 4

REM  test1 in P-1
REM R1 =  0.0447 for    3719 Fo > 4sig(Fo)  and  0.0583 for all    4648 data
REM    218 parameters refined using      0 restraints

END

WGHT      0.0484      0.2284

REM Highest difference peak  0.363,  deepest hole -0.199,  1-sigma level  0.047
Q1    1   0.1227  0.2959  0.4716  11.00000  0.05    0.36
Q2    1   0.3782  0.3320  0.2576  11.00000  0.05    0.36
Q3    1   0.3940  0.2579  0.4784  11.00000  0.05    0.36
Q4    1   0.4175  0.3052  0.4016  11.00000  0.05    0.34
Q5    1   0.0935  0.2599  0.5383  11.00000  0.05    0.34
Q6    1   0.2764  0.2605  0.1616  11.00000  0.05    0.34
Q7    1   0.0578  0.2023  0.6151  11.00000  0.05    0.33
Q8    1   0.2634  0.1389  0.0947  11.00000  0.05    0.33
Q9    1   0.2947  0.2716  0.0813  11.00000  0.05    0.33
Q10   1   0.1991  0.1813  0.5689  11.00000  0.05    0.32
Q11   1   0.3551  0.2025  0.5457  11.00000  0.05    0.31
Q12   1   0.2319  0.0248 -0.0526  11.00000  0.05    0.31
Q13   1   0.4713  0.3497  0.3273  11.00000  0.05    0.31
Q14   1   0.3393  0.1549  0.6204  11.00000  0.05    0.30
Q15   1   0.2612  0.2841  0.4337  11.00000  0.05    0.30
Q16   1   0.2509  0.0193  0.0291  11.00000  0.05    0.29
Q17   1   0.2914  0.2820 -0.0029  11.00000  0.05    0.28
Q18   1   0.2660  0.1582 -0.0612  11.00000  0.05    0.27
Q19   1   0.5518  0.3454  0.2607  11.00000  0.05    0.25
Q20   1   0.7526  0.4244  0.2559  11.00000  0.05    0.19
;
_shelx_res_checksum   79029

_shelx_hkl_file
;
   0   0   3  253.35    4.32
   0   0   3  258.89    2.69
   0   0  -3  257.17    3.96
   0   0   3  253.87    3.72
   0   0   3  251.46    4.19
   0   0   4    0.55    0.24
   0   0   4    0.08    0.44
   0   0   4    0.54    0.47
   0   0   4    0.97    0.44
   0   0  -4   -0.07    0.34
   0   0   5    0.32    0.48
   0   0  -5    0.20    0.37
   0   0   5    1.34    0.46
   0   0   5    0.70    0.23
   0   0   6  420.93    4.79
   0   0   6  418.53    6.84
   0   0   6  413.72    7.74
   0   0  -6  402.81    7.19
   0   0   7  293.97    7.16
   0   0  -7  283.55    6.51
   0   0   7  310.69    6.33
   0   0   7  293.59    4.32
   0   0   8   16.22    1.86
   0   0  -8   16.75    1.76
   0   0   8   16.08    1.07
   0   0   8   15.80    1.58
   0   0   9   56.58    2.07
   0   0   9   58.56    3.67
   0   0   9   58.14    3.16
   0   0  -9   53.60    3.23
   0   0  10   41.70    1.83
   0   0 -10   46.13    3.19
   0   0  10   41.88    2.84
   0   0  10   42.30    3.35
   0   0 -11   54.00    3.63
   0   0  11   47.59    3.72
   0   0 -11   52.50    4.15
   0   0  11   52.11    3.32
   0   0  12   31.26    2.71
   0   0 -12   31.96    3.38
   0   0  12   29.85    3.15
   0   0 -12   33.98    3.07
   0   0  13   76.53    5.26
   0   0 -13   78.59    4.88
   0   0  13   76.89    4.35
   0   0 -13   73.71    5.33
   0   0 -14  166.93    7.41
   0   0 -14  174.86    8.53
   0   0  14  174.68    8.19
   0   0 -15  116.29    6.46
   0   0  15  112.26    6.88
   0   0 -15   97.29    6.75
   0   0 -16    0.43    0.78
   0   0  16   -0.66    0.99
   0   0 -16    0.85    1.16
   0   0  17    0.79    0.92
   0   0 -17    1.46    1.78
   0   0 -18    1.09    1.24
   0   0  18    2.73    1.62
   0   0  19   -2.93    1.98
   0   0 -19    2.86    1.78
   0   0  20    2.63    1.54
   0  -1  20    1.44    1.12
   0  -1  19    5.30    2.04
   0   1 -19    4.65    2.11
   0   1 -18   43.68    5.12
   0  -1  18   40.77    4.71
   0   1 -18   38.70    4.29
   0   1 -17   62.90    5.85
   0  -1  17   59.74    5.44
   0   1 -17   60.24    5.15
   0   1 -16    7.12    1.87
   0   1 -16    4.23    1.73
   0  -1  16    9.23    2.24
   0   1 -15   17.04    2.58
   0   1 -15   17.91    3.07
   0  -1  15   16.69    2.77
   0   1 -14  255.38    9.35
   0  -1  14  261.88    9.91
   0   1 -13   53.59    4.12
   0  -1  13   52.59    4.33
   0   1 -12  184.01    7.24
   0  -1  12  191.17    7.68
   0  -1  12  195.65    6.71
   0  -1  11  120.04    4.98
   0  -1  11  123.84    4.03
   0   1 -11  115.71    5.51
   0  -1  11  123.77    5.85
   0  -1  10    2.75    0.94
   0   1 -10    4.43    1.23
   0  -1  10    5.06    0.82
   0  -1  10    3.94    0.91
   0  -1  10    4.56    1.31
   0  -1   9    6.84    1.24
   0  -1   9    5.71    1.05
   0  -1   9    6.66    0.94
   0   1  -9    6.24    1.22
   0  -1   9    6.04    1.38
   0  -1   8    3.23    0.88
   0  -1   8    6.55    1.09
   0   1  -8    4.19    0.97
   0  -1   8    4.47    0.73
   0  -1   8    4.14    1.10
   0  -1   7    6.61    1.20
   0  -1   7    6.37    0.98
   0   1  -7    5.02    1.01
   0  -1   7    6.23    0.86
   0  -1   7    5.76    1.06
   0  -1   6  850.03   10.94
   0  -1   6  873.06    9.90
   0  -1   6  878.68   11.23
   0  -1   6  853.80    8.89
   0   1  -6  867.38   10.99
   0  -1   5    3.13    0.71
   0  -1   5    2.42    0.58
   0  -1   5    2.61    0.75
   0   1  -5    2.53    0.67
   0  -1   5    2.76    0.59
   0   1  -4 2888.58   16.63
   0  -1   4 2895.16   16.49
   0  -1   4 2836.16   14.34
   0  -1   3  157.90    3.40
   0   1  -3  160.23    3.49
   0  -1   3  162.46    3.21
   0  -1   2 1795.43   10.02
   0   1  -2 1852.30    9.20
   0  -1   2 1751.72    9.80
   0  -1  -1   80.63    2.11
   0  -1  -1   81.52    1.61
   0  -1  -1   81.67    1.62
   0   1   1   76.84    1.99
   0  -1  -2  665.88    4.20
   0  -1  -2  661.15    7.00
   0   1   2  636.58    6.48
   0  -1  -2  655.67    5.36
   0  -1  -3 1538.38    9.68
   0   1   3 1522.77   11.26
   0  -1  -3 1539.81   12.13
   0   1   3 1526.39   11.94
   0   1   4  638.44    7.53
   0   1   4  624.97    8.47
   0  -1  -4  635.17    8.74
   0  -1  -4  611.73    7.04
   0   1   4  621.35    7.99
   0   1   5 1369.62   12.22
   0   1   5 1381.25   13.79
   0   1   5 1330.83   12.74
   0  -1  -5 1402.50   14.27
   0  -1  -5 1334.72   11.56
   0  -1  -6   44.23    2.79
   0   1   6   48.76    2.48
   0  -1  -6   41.83    2.27
   0   1   6   38.81    2.58
   0  -1  -7  182.69    6.09
   0   1   7  182.42    2.26
   0  -1  -7  178.92    5.04
   0   1   7  189.06    5.20
   0   1   7  178.55    5.87
   0   1   8    1.48    0.68
   0  -1  -8    2.04    0.73
   0  -1  -8    1.16    0.84
   0   1   8    2.09    0.98
   0   1   9    6.05    1.36
   0  -1  -9    4.20    0.95
   0   1   9    9.42    1.40
   0  -1  -9    6.98    1.48
   0   1  10   25.85    2.85
   0  -1 -10   23.99    2.31
   0   1  10   27.06    2.41
   0  -1 -10   24.52    2.77
   0   1  11    3.15    0.84
   0  -1 -11    0.88    0.60
   0  -1 -11    1.78    1.01
   0   1  11    3.51    1.19
   0  -1 -12   17.04    2.54
   0   1  12   24.42    2.47
   0  -1 -12   21.15    2.42
   0   1  12   18.83    2.72
   0   1  13   66.33    4.14
   0   1  13   65.96    4.98
   0  -1 -13   62.40    4.29
   0  -1 -13   56.28    4.86
   0   1  14   64.51    5.16
   0  -1 -14   74.99    4.93
   0  -1 -14   70.14    5.60
   0   1  15  116.19    7.23
   0  -1 -15  108.94    7.27
   0   1  16   88.18    6.57
   0  -1 -16   97.62    7.18
   0   1  17    3.47    1.51
   0  -1 -17    4.06    1.87
   0   1  18   13.55    2.92
   0  -1 -18   22.82    3.94
   0  -1 -19   13.76    3.24
   0   1  19   12.32    2.81
   0  -2  20   35.71    4.73
   0   2 -20   27.30    4.35
   0   2 -19   49.80    5.65
   0  -2  19   53.43    5.59
   0   2 -19   56.93    5.49
   0   2 -18   34.76    4.16
   0   2 -18   35.83    4.61
   0  -2  18   31.01    4.00
   0  -2  17    8.38    2.21
   0   2 -17    9.84    2.18
   0  -2  16    5.07    1.87
   0   2 -16    4.67    1.67
   0   2 -15    1.23    1.03
   0  -2  15    1.08    1.18
   0   2 -14    8.50    1.85
   0  -2  14   10.03    2.35
   0  -2  14    9.87    2.37
   0  -2  13  671.44   15.34
   0  -2  13  681.55   11.50
   0   2 -13  631.37   14.51
   0  -2  13  666.35   14.94
   0  -2  12   17.47    2.45
   0  -2  12   13.40    1.59
   0  -2  12   13.07    2.24
   0   2 -12   14.21    2.19
   0  -2  11  147.29    5.12
   0   2 -11  150.65    6.45
   0  -2  11  150.05    6.57
   0  -2  11  148.21    6.40
   0  -2  10  132.70    4.74
   0  -2  10  124.33    5.71
   0   2 -10  140.84    5.93
   0  -2  10  133.02    5.80
   0   2  -9    3.94    1.05
   0  -2   9    4.37    0.94
   0  -2   9    4.38    1.22
   0  -2   9    4.77    1.32
   0  -2   8   73.60    3.30
   0  -2   8   58.50    3.46
   0   2  -8   61.09    3.51
   0  -2   8   59.91    3.45
   0  -2   7   -0.75    0.80
   0   2  -7   -0.62    0.69
   0  -2   7    0.31    0.45
   0  -2   6    1.38    0.70
   0   2  -6    1.14    0.67
   0   2  -6    0.06    0.46
   0  -2   6    0.38    0.48
   0  -2   5   14.34    1.45
   0   2  -5   12.74    1.23
   0   2  -5   11.33    1.34
   0  -2   5   12.16    1.25
   0  -2   4  343.66    6.22
   0  -2   4  346.28    6.16
   0   2  -4  347.62    5.73
   0   2  -3    0.28    0.31
   0   2  -3    0.06    0.12
   0  -2   3    0.25    0.42
   0  -2   3    0.18    0.37
   0  -2   2  163.89    3.92
   0   2  -2  159.42    3.62
   0  -2   2  159.91    3.12
   0  -2   2  165.84    3.78
   0  -2   1  628.90    7.38
   0   2  -1  632.47    7.21
   0   2  -1  640.49    7.19
   0  -2   1  646.53    5.46
   0  -2   1  653.31    7.45
   0   2   0 1690.11   11.67
   0  -2   0 1696.50    8.57
   0  -2   0 1694.75   12.40
   0   2   0 1684.07   12.05
   0  -2   0 1663.86   11.51
   0   2   1 9532.90   29.93
   0  -2  -1 9443.61   25.90
   0  -2  -2 2683.82   13.10
   0   2   2 2737.08   10.71
   0  -2  -2 2717.14   17.39
   0  -2  -3  127.50    2.79
   0  -2  -3  129.44    4.14
   0  -2  -3  132.51    3.15
   0   2   3  134.00    4.05
   0  -2  -4  145.61    3.60
   0  -2  -4  152.36    4.87
   0   2   4  154.36    4.62
   0   2   5  273.03    6.84
   0   2   5  274.41    6.59
   0  -2  -5  268.44    5.33
   0  -2  -5  282.93    7.08
   0   2   6  257.76    6.79
   0   2   6  256.92    6.23
   0  -2  -6  249.09    5.55
   0   2   6  244.48    6.92
   0  -2  -6  251.80    7.16
   0   2   7    5.87    1.08
   0  -2  -7   11.31    1.79
   0   2   7    9.32    1.60
   0  -2  -7    7.26    1.09
   0   2   7    9.21    1.48
   0  -2  -8    7.09    1.18
   0   2   8    8.46    1.57
   0   2   8    8.48    1.35
   0  -2  -8   10.40    1.98
   0   2   9    4.44    1.05
   0  -2  -9    3.64    0.97
   0  -2  -9    3.48    1.42
   0   2   9    3.32    1.35
   0  -2 -10    2.55    0.94
   0   2  10    1.99    0.88
   0   2  10    1.79    1.07
   0   2  11    2.17    0.91
   0   2  11    0.53    1.20
   0  -2 -11    1.35    0.98
   0  -2 -11    2.45    0.96
   0   2  12   59.49    3.96
   0  -2 -12   61.96    4.03
   0   2  12   55.18    4.58
   0  -2 -12   58.72    4.99
   0   2  13   75.38    5.58
   0  -2 -13   74.56    5.70
   0  -2 -14   30.79    3.93
   0   2  14   26.55    3.52
   0   2  15   84.77    6.42
   0  -2 -15   94.91    7.06
   0  -2 -16  123.54    8.36
   0   2  16  109.83    7.63
   0   2  17   23.69    3.77
   0  -2 -17   25.76    4.36
   0   2  18  113.74    8.35
   0  -2 -18  103.67    8.27
   0   3 -21   -2.13    1.30
   0  -3  20    2.29    1.41
   0   3 -20    3.06    1.78
   0  -3  19    0.06    1.15
   0   3 -19    0.25    0.75
   0   3 -18   50.16    5.12
   0  -3  18   44.84    4.91
   0   3 -17   11.61    2.64
   0  -3  17   10.52    2.29
   0  -3  16   22.37    3.33
   0   3 -16   25.73    3.47
   0  -3  16   21.78    3.19
   0   3 -15   11.93    2.27
   0  -3  15   17.33    2.80
   0  -3  15   19.36    2.97
   0   3 -14   -0.62    0.95
   0  -3  14    0.60    1.08
   0  -3  14    0.06    0.51
   0   3 -14   -0.34    0.73
   0  -3  14    0.28    1.06
   0  -3  13   66.92    4.89
   0   3 -13   77.42    5.23
   0   3 -13   74.31    4.25
   0  -3  13   78.24    5.27
   0  -3  13   74.09    4.30
   0   3 -12  138.60    6.81
   0  -3  12  135.47    6.67
   0  -3  12  137.41    6.58
   0  -3  12  135.97    5.67
   0   3 -12  132.02    5.46
   0  -3  11   45.95    3.65
   0  -3  11   42.91    3.12
   0   3 -11   48.32    3.86
   0  -3  11   42.89    3.57
   0   3 -11   49.14    3.26
   0   3 -10   14.30    2.19
   0  -3  10   16.37    2.25
   0  -3  10   13.74    2.07
   0   3 -10   13.18    1.68
   0  -3  10   12.69    1.65
   0   3  -9  136.26    5.86
   0   3  -9  138.02    5.02
   0  -3   9  135.10    5.65
   0  -3   9  139.47    5.27
   0   3  -8   11.57    1.67
   0  -3   8   11.79    1.57
   0   3  -8   11.76    1.46
   0  -3   8   13.56    1.85
   0   3  -7   15.99    1.97
   0  -3   7   18.99    2.03
   0  -3   7   16.52    1.74
   0   3  -7   15.95    1.61
   0   3  -7   16.86    0.77
   0   3  -6  307.36    6.62
   0   3  -6  321.43    7.62
   0  -3   6  306.49    7.15
   0   3  -5  810.17   10.43
   0  -3   5  802.23   11.27
   0   3  -4   17.08    1.50
   0  -3   4   16.10    1.37
   0  -3   4   15.35    1.61
   0   3  -3   43.79    2.30
   0  -3   3   45.92    2.58
   0  -3   3   43.66    2.43
   0  -3   3   39.44    1.93
   0  -3   2  191.25    3.86
   0   3  -2  190.29    5.03
   0  -3   2  189.82    4.97
   0  -3   2  208.47    5.25
   0   3  -2  196.34    4.92
   0  -3   2  203.22    5.14
   0  -3   1  524.18    8.29
   0  -3   1  516.04    8.11
   0   3  -1  502.73    7.98
   0  -3   1  512.89    5.86
   0   3  -1  533.67    8.21
   0   3   0  631.75    8.88
   0   3   0  651.22    9.23
   0  -3   0  641.74    8.72
   0  -3   0  629.06    6.47
   0  -3   0  652.30    9.48
   0  -3  -1    1.03    0.81
   0   3   1    0.67    0.66
   0  -3  -1    1.04    0.53
   0  -3  -2   11.77    1.11
   0   3   2    9.55    1.29
   0  -3  -2   12.11    1.59
   0   3   3    3.59    0.50
   0   3   3    3.57    0.91
   0  -3  -3    3.03    1.06
   0  -3  -3    2.70    0.56
   0  -3  -4   92.88    3.17
   0  -3  -4   94.00    2.85
   0   3   4   96.33    4.17
   0  -3  -4   94.66    4.31
   0  -3  -5  195.53    3.97
   0  -3  -5  192.11    4.85
   0  -3  -5  201.07    6.56
   0   3   5  200.85    6.31
   0  -3  -6   60.47    3.80
   0   3   6   54.89    3.51
   0  -3  -6   50.28    2.67
   0   3   6   59.45    3.80
   0  -3  -7    2.32    1.02
   0   3   7    4.29    1.17
   0   3   7    3.79    1.13
   0  -3  -7    4.80    0.90
   0   3   7    4.19    1.05
   0   3   8    6.89    1.40
   0   3   8    6.15    1.32
   0   3   8    6.27    1.47
   0  -3  -8    6.59    1.16
   0  -3  -8    8.45    1.74
   0  -3  -9   26.25    2.28
   0   3   9   29.18    2.71
   0  -3  -9   21.04    2.74
   0   3   9   24.20    2.88
   0   3  10    2.70    1.07
   0   3  10    2.30    1.17
   0  -3 -10    3.26    0.94
   0  -3 -10    3.11    1.33
   0  -3 -11   -0.87    1.49
   0   3  11   -0.28    0.96
   0   3  11   -0.39    0.74
   0  -3 -12    2.33    1.33
   0   3  12    2.74    1.41
   0  -3 -13   17.75    3.05
   0   3  13   19.90    3.15
   0  -3 -14   76.32    6.30
   0   3  14   71.83    5.90
   0   3  15   24.21    3.64
   0  -3 -15   24.30    3.83
   0  -3 -16    7.27    2.22
   0   3  16    6.44    2.33
   0  -3 -17  233.48   12.32
   0   3  17  248.34   12.17
   0   3  18   -0.87    1.14
   0   4 -21   34.98    4.79
   0  -4  20   -1.03    1.46
   0   4 -20    1.67    1.50
   0  -4  19   96.33    7.49
   0   4 -19  100.73    7.74
   0  -4  18    0.05    1.59
   0   4 -18    1.87    1.00
   0  -4  18    3.86    1.80
   0   4 -17   10.68    2.46
   0  -4  17   12.14    2.66
   0  -4  17   13.87    2.88
   0  -4  16    0.55    1.14
   0  -4  16    1.04    1.45
   0   4 -16    1.33    0.94
   0  -4  15   -0.28    0.56
   0  -4  15   -0.68    1.16
   0   4 -15    0.60    0.89
   0  -4  15    0.29    1.09
   0  -4  14    0.02    0.97
   0   4 -14    2.73    1.49
   0  -4  14    0.69    1.20
   0  -4  14    0.67    0.69
   0   4 -14   -0.13    0.52
   0   4 -13   73.59    5.34
   0   4 -13   73.07    4.33
   0  -4  13   71.46    5.19
   0  -4  13   78.23    4.83
   0  -4  13   70.28    5.04
   0  -4  12  102.90    5.93
   0  -4  12  102.55    5.84
   0   4 -12  100.14    4.93
   0  -4  12  107.81    5.57
   0   4 -12   99.08    5.92
   0   4 -11   47.33    3.27
   0  -4  11   43.04    3.80
   0   4 -11   47.93    4.04
   0  -4  11   48.04    3.61
   0   4 -10   11.20    2.04
   0  -4  10    9.46    1.59
   0   4 -10   10.66    1.60
   0   4  -9    9.34    1.47
   0  -4   9   10.10    1.65
   0   4  -9   10.67    1.89
   0   4  -8  159.43    5.58
   0   4  -8  160.46    6.39
   0  -4   8  159.41    6.07
   0  -4   7   80.79    4.26
   0   4  -7   81.33    3.89
   0   4  -7   85.30    4.50
   0  -4   6   -0.52    0.81
   0   4  -6    0.05    0.46
   0  -4   5   85.16    4.20
   0   4  -5   88.21    3.88
   0  -4   4    0.14    0.72
   0   4  -4    0.59    0.59
   0  -4   4    1.72    0.56
   0  -4   4    0.61    0.64
   0  -4   3   51.16    3.10
   0  -4   3   51.29    3.05
   0   4  -3   51.35    2.93
   0  -4   3   47.80    2.29
   0  -4   3   47.57    2.97
   0   4  -3   47.12    2.95
   0  -4   2   93.30    4.12
   0  -4   2   92.79    2.95
   0   4  -2   95.76    4.02
   0  -4   2   95.01    4.07
   0   4  -2   90.18    3.94
   0  -4   2   92.49    4.01
   0   4  -1  322.74    7.48
   0   4  -1  323.41    7.38
   0  -4   1  330.35    7.44
   0  -4   1  333.08    7.71
   0  -4   1  335.07    5.31
   0   4   0  372.77    8.22
   0   4   0  370.18    7.95
   0  -4   0  392.93    8.53
   0  -4   0  372.46    5.62
   0  -4   0  370.00    7.72
   0  -4  -1   27.51    2.39
   0   4   1   32.79    2.53
   0  -4  -1   28.54    1.64
   0  -4  -1   29.27    2.15
   0   4   2 1394.49   16.77
   0  -4  -2 1361.41   14.15
   0  -4  -2 1409.38   17.10
   0  -4  -3  967.68   14.75
   0   4   3  971.05    9.21
   0   4   3  983.38   14.47
   0  -4  -3  981.42   11.46
   0   4   4    1.61    0.85
   0   4   4    1.31    0.38
   0  -4  -4    2.01    1.16
   0  -4  -4    1.47    0.49
   0  -4  -5  401.32   10.27
   0   4   5  410.00   10.07
   0  -4  -5  385.74    6.91
   0   4   6    3.34    1.13
   0  -4  -6    2.72    1.21
   0   4   6    3.68    1.30
   0  -4  -7    1.52    0.61
   0   4   7    1.80    1.21
   0   4   7    0.47    0.71
   0  -4  -7    2.04    1.31
   0  -4  -8    4.47    1.61
   0  -4  -8    6.01    1.13
   0   4   8    3.93    1.43
   0   4   8    3.79    1.02
   0   4   8    3.25    1.07
   0   4   9   -0.07    0.60
   0   4   9   -1.57    1.12
   0  -4  -9   -0.56    1.08
   0  -4 -10    2.42    1.35
   0   4  10    6.32    1.77
   0   4  10    2.90    1.04
   0  -4 -11    7.57    2.07
   0   4  11   10.52    2.20
   0   4  12   10.90    2.44
   0  -4 -12   11.95    2.74
   0  -4 -13   27.28    3.84
   0   4  13   33.51    4.09
   0  -4 -14    1.55    1.29
   0   4  14   -0.10    0.89
   0  -4 -15   34.20    4.59
   0   4  15   27.88    4.06
   0  -4 -16   38.90    5.03
   0   4  16   42.87    5.15
   0   5 -20    2.66    2.07
   0  -5  20    5.51    2.07
   0  -5  19    3.91    1.85
   0   5 -19    2.45    1.70
   0  -5  18    4.25    1.98
   0   5 -18    2.00    1.48
   0   5 -17   91.93    7.07
   0  -5  17   98.84    7.18
   0  -5  16    4.02    1.74
   0  -5  16    4.32    1.43
   0   5 -16    6.29    1.98
   0  -5  15   12.23    2.14
   0  -5  15    9.84    2.23
   0   5 -15    8.70    2.29
   0   5 -14    0.97    1.42
   0  -5  14   -0.21    0.71
   0  -5  14   -0.79    0.92
   0   5 -14   -0.21    0.52
   0  -5  13   12.80    2.19
   0   5 -13    9.35    2.13
   0   5 -13   11.39    1.86
   0   5 -12   29.37    2.89
   0   5 -12   31.82    3.47
   0  -5  12   29.57    3.16
   0  -5  11    0.94    0.83
   0   5 -11    0.81    1.15
   0   5 -11    1.41    0.64
   0  -5  10  115.83    5.94
   0   5 -10  113.87    5.34
   0   5 -10  112.31    6.10
   0  -5   9    7.64    1.51
   0   5  -9    8.60    1.55
   0   5  -9    9.52    1.89
   0   5  -8   39.88    3.41
   0  -5   8   39.07    3.40
   0   5  -8   37.56    2.99
   0  -5   7   21.57    2.50
   0   5  -7   22.72    2.28
   0   5  -6   51.71    3.44
   0  -5   6   53.63    3.82
   0  -5   5    9.02    1.56
   0  -5   5   14.09    1.50
   0   5  -5   12.69    1.72
   0  -5   5   13.16    1.87
   0  -5   5   13.57    0.71
   0  -5   4   69.10    4.01
   0  -5   4   73.06    4.24
   0   5  -4   70.82    3.93
   0  -5   4   72.86    3.18
   0   5  -4   73.24    4.15
   0   5  -3  221.57    7.01
   0  -5   3  203.80    6.81
   0  -5   3  218.82    5.17
   0  -5   3  220.89    7.03
   0  -5   3  217.49    7.04
   0   5  -3  221.86    6.90
   0  -5   2    2.80    1.15
   0  -5   2    5.49    1.25
   0   5  -2    1.77    0.77
   0   5  -2    4.52    1.19
   0  -5   2    4.29    0.70
   0  -5   2    4.98    1.24
   0  -5   1    0.26    0.60
   0   5  -1   -0.33    0.69
   0  -5   1   -0.36    0.41
   0  -5   1    1.49    1.07
   0   5  -1    0.20    0.89
   0   5   0   10.03    1.64
   0  -5   0   10.18    1.82
   0  -5   0    8.55    1.01
   0   5   0    9.74    1.52
   0  -5   0   10.54    1.48
   0   5   1  137.82    5.82
   0  -5  -1  137.99    5.16
   0  -5  -1  146.76    6.08
   0  -5  -1  144.68    4.00
   0  -5  -2    0.31    0.45
   0  -5  -2    0.10    1.03
   0  -5  -2    0.11    0.43
   0   5   2    0.88    0.99
   0   5   3    1.03    0.48
   0   5   3    0.88    0.94
   0  -5  -3    0.53    1.19
   0  -5  -3    0.86    0.59
   0  -5  -4   48.77    2.95
   0   5   4   49.28    2.23
   0  -5  -4   55.55    4.12
   0   5   4   50.57    3.81
   0  -5  -5    0.14    1.21
   0  -5  -5    1.33    0.54
   0   5   6    8.11    1.66
   0  -5  -6   10.53    2.43
   0   5   7   38.92    3.81
   0  -5  -7   42.07    4.08
   0   5   7   37.72    3.69
   0   5   8   53.57    4.59
   0  -5  -8   61.97    5.07
   0   5   8   61.40    4.45
   0   5   8   59.42    4.75
   0   5   9   12.10    2.39
   0   5   9    8.20    1.65
   0   5   9    8.92    1.99
   0  -5  -9    8.03    2.28
   0  -5 -10    0.07    1.22
   0   5  10    0.49    1.30
   0   5  10    0.19    0.76
   0   5  10    0.22    0.74
   0   5  11    4.34    1.71
   0  -5 -11    6.74    2.12
   0  -5 -12    1.52    1.30
   0   5  12    4.28    1.61
   0  -5 -13   63.65    6.13
   0   5  13   59.47    5.79
   0   5  14    5.55    1.98
   0  -5 -14    4.12    2.10
   0  -5 -15    3.45    2.00
   0   5  15    6.61    2.44
   0  -6  19    4.92    1.94
   0   6 -19    3.17    1.73
   0   6 -18   42.47    5.22
   0  -6  18   42.46    4.95
   0  -6  17    3.95    1.80
   0   6 -17    5.15    1.87
   0  -6  16   11.65    2.32
   0  -6  16   10.54    2.45
   0   6 -16   10.76    2.57
   0  -6  15   61.40    5.10
   0   6 -15   55.09    5.27
   0  -6  15   60.85    5.31
   0   6 -14   14.29    2.87
   0  -6  14   13.92    2.42
   0   6 -14   13.04    2.13
   0   6 -13   25.55    3.39
   0  -6  13   27.00    3.37
   0   6 -13   26.09    3.00
   0  -6  12   -1.27    1.09
   0   6 -12   -0.02    1.18
   0   6 -12    1.07    0.91
   0  -6  11   24.58    3.05
   0   6 -11   24.51    2.73
   0   6 -11   28.34    3.43
   0  -6  10  117.83    6.53
   0   6 -10  116.74    5.81
   0   6 -10  124.88    6.74
   0  -6   9   22.03    2.82
   0   6  -9   22.50    2.57
   0   6  -9   22.13    2.93
   0   6  -8    0.23    0.95
   0   6  -8    0.02    0.67
   0  -6   8   -0.47    1.04
   0  -6   7   59.65    4.52
   0   6  -7   72.00    4.46
   0  -6   6    6.21    1.61
   0   6  -6    5.19    1.41
   0   6  -6    7.03    1.60
   0  -6   5   23.90    2.76
   0   6  -5   21.80    2.48
   0  -6   5   24.07    2.77
   0  -6   5   27.75    2.20
   0   6  -5   24.18    2.72
   0  -6   4  292.90    9.04
   0   6  -4  276.31    8.58
   0  -6   4  285.96    6.59
   0  -6   4  290.29    9.11
   0   6  -4  295.93    9.04
   0  -6   3    1.57    1.04
   0   6  -3    1.21    0.86
   0  -6   3   -0.16    0.93
   0  -6   3    1.72    0.53
   0  -6   3    2.02    1.12
   0   6  -3    3.00    1.27
   0   6  -2   -0.22    0.80
   0  -6   2    0.75    0.81
   0  -6   2   -0.65    1.21
   0  -6   2    0.72    0.87
   0   6  -2   -0.65    0.84
   0  -6   2    0.38    0.42
   0  -6   1  362.86    6.71
   0   6  -1  368.28   10.15
   0  -6   1  373.56   10.21
   0   6  -1  355.76    9.88
   0  -6   1  375.98    9.87
   0  -6   0   38.10    3.48
   0   6   0   31.85    3.01
   0   6   0   36.84    3.30
   0  -6   0   34.35    2.97
   0  -6   0   35.48    2.08
   0   6   1    0.04    0.77
   0  -6  -1    0.54    1.32
   0  -6  -1    0.57    0.43
   0  -6  -1   -0.36    0.65
   0  -6  -2    6.99    1.94
   0  -6  -2    6.75    1.02
   0  -6  -2    6.11    1.26
   0   6   2    7.16    1.15
   0   6   2    6.01    1.66
   0   6   3  140.32    6.78
   0  -6  -3  139.65    5.61
   0  -6  -3  154.86    7.22
   0  -6  -4   75.05    4.03
   0  -6  -4   80.60    5.46
   0   6   4   75.43    5.17
   0  -6  -5   61.99    4.95
   0   6   5   62.70    4.79
   0   6   6   20.39    2.89
   0  -6  -6   18.98    3.01
   0  -6  -7   20.08    2.98
   0   6   7   25.47    3.34
   0   6   7   18.56    2.87
   0   6   8   10.22    2.25
   0   6   8   11.74    2.44
   0  -6  -8   18.66    3.07
   0   6   9    3.07    1.55
   0  -6  -9    4.99    2.02
   0   6   9    1.29    0.86
   0   6   9    1.79    1.14
   0   6  10    0.17    0.94
   0   6  10    2.44    1.29
   0  -6 -10    2.08    1.60
   0   6  11   19.07    3.34
   0  -6 -11   13.78    2.99
   0   6  12   17.03    3.36
   0  -6 -12   14.02    3.25
   0   6  13   22.51    3.77
   0  -6 -13   20.20    3.92
   0   6  14    7.35    2.20
   0  -7  19   19.39    3.62
   0   7 -18    1.33    0.91
   0  -7  18    1.78    1.03
   0  -7  17   26.47    3.68
   0  -7  17   25.38    3.83
   0   7 -17   32.22    4.58
   0  -7  16   -0.42    0.99
   0   7 -16    3.36    1.87
   0  -7  16    5.53    1.92
   0   7 -15    1.61    1.45
   0  -7  15    4.21    1.55
   0   7 -14    3.61    1.58
   0   7 -14    6.59    1.69
   0  -7  14    6.61    1.94
   0   7 -13    3.76    1.27
   0   7 -13    3.17    1.67
   0  -7  13    2.77    1.54
   0   7 -12    0.06    0.76
   0  -7  12    0.98    1.06
   0   7 -12   -0.63    1.04
   0   7 -11    0.47    0.74
   0  -7  11    0.23    0.85
   0   7 -11    1.03    1.09
   0  -7  10    1.45    1.28
   0   7 -10    2.09    1.09
   0   7 -10    0.89    1.04
   0  -7   9    0.62    1.01
   0   7  -9    0.95    0.84
   0   7  -9    0.27    0.85
   0   7  -8   33.53    3.64
   0   7  -8   34.21    3.35
   0  -7   8   37.87    3.88
   0   7  -7   -0.18    1.11
   0   7  -7   -0.38    0.77
   0  -7   7   -0.21    1.03
   0   7  -6  245.72    9.20
   0  -7   6  229.41    9.14
   0  -7   6  246.10    9.06
   0   7  -6  235.80    8.67
   0   7  -5  452.22   12.00
   0  -7   5  440.02   12.44
   0   7  -5  462.27   12.48
   0  -7   5  467.98   12.42
   0  -7   4  220.96    8.56
   0  -7   4  221.72    6.06
   0  -7   4  226.45    8.76
   0   7  -4  207.81    8.21
   0   7  -4  210.20    8.39
   0  -7   3   -0.14    1.24
   0  -7   3   -0.65    0.73
   0   7  -3    1.79    1.14
   0   7  -3    0.71    1.00
   0  -7   3    0.72    0.54
   0  -7   2    7.60    1.77
   0  -7   2   12.94    2.34
   0  -7   2    8.60    1.79
   0   7  -2    8.45    1.80
   0   7  -2   11.27    2.05
   0  -7   1    4.78    1.31
   0   7  -1    3.59    1.39
   0   7  -1    5.19    1.58
   0  -7   1    3.71    1.60
   0  -7   0   75.50    4.79
   0   7   0   72.57    5.11
   0  -7   0   73.54    5.19
   0   7   1   39.75    3.89
   0  -7  -1   32.54    3.68
   0  -7  -1   36.11    3.24
   0   7   2    1.05    1.03
   0  -7  -2   -0.44    0.66
   0  -7  -2    0.87    1.37
   0   7   3    7.01    1.80
   0  -7  -3   11.20    2.56
   0  -7  -3    5.78    1.34
   0  -7  -4   -0.20    1.33
   0   7   4    0.56    1.02
   0  -7  -5   11.04    2.54
   0   7   5   10.13    2.26
   0   7   6    4.34    1.69
   0  -7  -6    1.24    1.54
   0  -7  -7   12.48    2.69
   0   7   7   11.15    2.55
   0   7   7   13.23    2.70
   0   7   8    9.20    2.25
   0   7   8    5.58    1.90
   0  -7  -8    3.71    1.55
   0   7   9    2.21    1.23
   0  -7  -9    4.95    1.96
   0   7   9    5.68    2.03
   0   7  10    0.65    0.84
   0  -7 -10   -1.93    1.76
   0   7  10   -2.02    1.76
   0   7  11    3.75    1.85
   0   7  11    2.80    1.75
   0  -7 -11    2.93    1.76
   0   7  12    9.73    2.66
   0  -7 -12   10.69    2.77
   0  -8  18   23.06    3.70
   0  -8  18   18.13    3.57
   0  -8  17   77.34    6.67
   0   8 -17   92.61    7.81
   0  -8  17   93.17    7.45
   0  -8  16   20.73    3.61
   0   8 -16   16.53    3.23
   0   8 -15   36.07    4.67
   0  -8  15   32.39    4.25
   0   8 -14   83.18    5.88
   0   8 -14   96.81    7.34
   0  -8  14   87.93    6.83
   0   8 -13   14.53    2.51
   0  -8  13   23.45    3.58
   0   8 -13   17.92    3.20
   0  -8  12    2.04    0.90
   0   8 -12    0.17    0.95
   0   8 -12    1.50    0.96
   0   8 -11    0.64    0.86
   0   8 -11    1.44    1.18
   0   8 -11   -1.34    1.54
   0  -8  11   -0.34    0.92
   0  -8  10    2.33    1.06
   0   8 -10    2.48    1.20
   0   8 -10    2.04    1.16
   0   8 -10    2.74    1.28
   0   8  -9   23.38    3.02
   0   8  -9   22.35    3.14
   0   8  -9   27.41    3.51
   0  -8   9   31.80    3.86
   0   8  -8    5.07    1.69
   0   8  -8    6.14    1.84
   0  -8   8    2.90    1.26
   0   8  -8    6.30    1.71
   0   8  -7   38.78    4.08
   0  -8   7   34.36    3.90
   0   8  -7   35.19    3.69
   0   8  -6   18.47    2.76
   0  -8   6   19.75    2.99
   0  -8   6   26.79    3.29
   0   8  -6   21.03    3.03
   0  -8   5    0.84    1.32
   0   8  -5   -0.16    0.80
   0   8  -5   -0.62    1.13
   0  -8   5    0.94    1.22
   0  -8   4    0.65    1.30
   0   8  -4    1.13    1.45
   0  -8   4    0.40    0.91
   0   8  -4    3.08    1.41
   0   8  -3   22.45    3.01
   0  -8   3   27.41    3.41
   0   8  -3   23.49    3.12
   0  -8   3   25.44    3.31
   0  -8   3   24.40    3.12
   0   8  -2   15.79    2.83
   0  -8   2   13.59    2.60
   0  -8   2   11.30    2.16
   0  -8   2   14.05    2.50
   0   8  -2   12.04    2.31
   0  -8   1    0.04    1.26
   0   8  -1    0.41    1.02
   0  -8   1    1.54    1.30
   0  -8   1    0.69    0.91
   0  -8   0  128.26    7.30
   0   8   0  117.51    7.05
   0  -8   0  117.36    6.45
   0   8   1   28.82    3.68
   0  -8  -1   34.69    3.50
   0  -8  -1   39.37    4.33
   0  -8  -2   13.07    2.73
   0   8   2   15.07    2.70
   0  -8  -2   12.50    2.10
   0  -8  -3    9.88    2.39
   0   8   3   13.15    2.73
   0  -8  -4   10.47    2.51
   0   8   4    8.47    2.05
   0  -8  -5   22.86    3.60
   0   8   5   18.29    3.13
   0   8   6   -1.04    1.28
   0  -8  -6    1.91    1.44
   0   8   7    8.05    2.36
   0   8   7    6.58    2.10
   0  -8  -7    8.48    2.70
   0   8   8   22.43    3.85
   0   8   8   29.60    4.27
   0  -8  -8   26.92    4.12
   0   8   9   16.04    3.22
   0  -8  -9   11.13    2.86
   0   8  10   14.41    3.15
   0  -8 -10    5.24    2.06
   0   8  10   12.66    3.06
   0   8  11    9.61    2.54
   0  -9  17   33.36    4.71
   0   9 -16   -0.46    1.15
   0   9 -16   -0.56    0.99
   0  -9  16   -0.09    1.35
   0  -9  15   13.09    3.07
   0   9 -15    4.36    1.72
   0   9 -15    9.93    2.62
   0   9 -14    4.04    1.59
   0  -9  14    4.47    1.84
   0   9 -14    6.49    2.21
   0   9 -14    3.70    2.10
   0   9 -13   -1.30    1.46
   0   9 -13   -0.16    1.63
   0  -9  13    1.46    1.34
   0   9 -13    1.30    1.12
   0   9 -12   13.54    2.58
   0   9 -12   19.34    3.39
   0   9 -12   14.08    2.91
   0  -9  12   17.31    3.24
   0   9 -11    0.02    1.00
   0   9 -11    1.75    1.52
   0  -9  11   -0.70    1.01
   0   9 -11   -0.25    0.85
   0  -9  10    2.34    1.10
   0   9 -10    1.73    0.98
   0   9 -10   -1.42    1.68
   0   9 -10   -0.08    1.17
   0   9  -9    1.00    0.82
   0  -9   9    1.67    0.90
   0   9  -9   -0.17    1.07
   0   9  -9   -0.22    1.27
   0  -9   8   -0.50    1.36
   0   9  -8    0.37    0.94
   0   9  -8   -1.78    1.32
   0   9  -8    0.01    0.93
   0   9  -7    5.34    1.78
   0   9  -7    5.09    1.66
   0  -9   7    2.03    1.36
   0  -9   6    0.57    1.44
   0   9  -6    0.88    1.17
   0   9  -6    3.09    1.36
   0  -9   6    2.82    1.58
   0  -9   5    0.91    1.14
   0  -9   5    1.67    1.44
   0   9  -5    0.52    1.15
   0   9  -5    0.55    1.06
   0  -9   4    5.73    2.13
   0   9  -4    6.13    1.86
   0  -9   4    3.30    1.38
   0   9  -4    5.74    1.93
   0  -9   3    0.23    1.07
   0  -9   3    1.91    1.21
   0   9  -3    1.76    1.06
   0   9  -3    0.97    1.00
   0  -9   3    0.01    1.40
   0  -9   2   11.00    2.56
   0   9  -2    9.25    2.24
   0  -9   2    8.25    2.15
   0  -9   2    5.32    1.67
   0  -9   1    1.37    1.45
   0  -9   1    3.26    1.56
   0   9  -1    0.72    1.17
   0  -9   1    3.29    1.42
   0   9   0   20.73    3.28
   0  -9   0   16.40    2.70
   0  -9   0   17.56    3.10
   0  -9   0   19.50    3.13
   0  -9  -1    2.31    1.52
   0   9   1    2.42    1.53
   0  -9  -1    3.13    1.18
   0  -9  -2   11.62    2.53
   0   9   2    7.72    2.34
   0  -9  -3    3.30    1.88
   0   9   3    1.30    1.51
   0   9   4   23.08    3.87
   0  -9  -4   30.87    4.31
   0  -9  -5   14.77    3.20
   0   9   5   10.28    2.65
   0   9   6    0.35    0.89
   0  -9  -6   -0.15    1.17
   0  -9  -7   39.54    5.21
   0   9   7   36.29    4.89
   0   9   7   38.45    5.09
   0   9   8    9.22    2.69
   0   9   8    4.34    1.80
   0  -9  -8   12.93    3.24
   0  10 -14   -1.78    1.25
   0  10 -14    1.75    1.46
   0 -10  14   -1.49    1.46
   0  10 -13   52.29    5.78
   0  10 -13   53.18    5.31
   0 -10  13   56.50    6.04
   0  10 -13   59.57    6.22
   0 -10  12   60.71    6.16
   0  10 -12   56.88    5.48
   0  10 -12   54.42    5.76
   0  10 -12   65.98    6.40
   0  10 -11   -0.22    0.82
   0 -10  11   -1.64    1.58
   0  10 -11    1.37    1.52
   0  10 -11   -0.60    1.20
   0 -10  10   -0.64    1.11
   0  10 -10   -0.51    1.40
   0  10 -10   -0.17    0.91
   0  10 -10    0.77    1.21
   0  10  -9    6.53    2.13
   0 -10   9    8.47    2.43
   0  10  -9    6.44    1.90
   0  10  -9    6.01    1.79
   0  10  -8    3.72    1.74
   0  10  -8    0.51    1.21
   0  10  -8    1.91    1.16
   0 -10   8    3.32    1.48
   0  10  -7    1.92    1.65
   0  10  -7    0.81    0.87
   0  10  -7    1.36    1.25
   0 -10   7    0.35    1.08
   0  10  -6   34.57    4.37
   0 -10   6   39.14    4.62
   0 -10   6   36.87    4.52
   0  10  -6   33.14    4.39
   0  10  -5    9.60    2.49
   0 -10   5    8.54    2.25
   0  10  -5    4.05    1.54
   0 -10   5    9.99    2.48
   0  10  -4   34.32    4.27
   0  10  -4   25.69    3.85
   0 -10   4   37.48    4.57
   0 -10   4   34.94    4.33
   0 -10   3   -0.71    1.51
   0 -10   3    2.06    1.41
   0 -10   2    4.32    1.68
   0 -10   2    6.93    2.20
   0 -10   2    6.23    2.17
   0  10  -2    3.90    1.72
   0 -10   1   24.90    3.75
   0 -10   1   23.83    3.49
   0  10  -1   28.14    4.08
   0 -10   1   30.96    4.30
   0 -10   0    1.58    1.06
   0 -10   0    1.97    1.44
   0  10   0    1.92    1.29
   0 -10   0    2.74    1.90
   0  10   1   45.82    5.32
   0 -10  -1   53.76    5.66
   0 -10  -1   54.40    5.79
   0  10   2    4.10    1.90
   0 -10  -2    7.50    2.72
   0 -10  -3   35.18    4.75
   0  10   3   39.94    5.13
   0  10   4    5.83    2.30
   0 -10  -4    1.91    1.70
   0 -10  -5    7.75    2.60
   0  10   5    6.86    2.16
   0  11 -13    1.15    0.82
   0  11 -12    5.37    2.04
   0  11 -12    1.95    1.27
   0  11 -11    2.18    1.24
   0  11 -11   -1.15    1.38
   0  11 -11   -0.08    1.13
   0 -11  10    1.33    1.39
   0  11 -10   -0.32    0.91
   0  11 -10    2.09    1.65
   0  11  -9    0.58    1.40
   0  11  -9    3.40    1.71
   0  11  -9    1.62    1.16
   0 -11   9    3.03    1.70
   0  11  -8   13.50    2.81
   0  11  -8   14.02    3.28
   0  11  -8   13.99    2.92
   0 -11   8   10.15    2.62
   0  11  -7    1.68    1.23
   0  11  -7    1.30    1.34
   0 -11   7    2.78    1.62
   0 -11   6   28.83    4.29
   0  11  -6   20.30    3.65
   0  11  -6   22.75    3.76
   0 -11   5   34.01    4.67
   0  11  -5   33.57    4.54
   0 -11   5   40.52    5.04
   0  11  -5   45.48    5.36
   0  11  -4    1.09    1.29
   0 -11   4    5.44    1.93
   0 -11   4    3.60    1.60
   0  11  -3   -0.68    1.35
   0 -11   3   -1.31    1.35
   0 -11   3    0.65    0.81
   0 -11   2   -0.36    1.06
   0  11  -2    0.84    1.18
   0 -11   2    2.36    1.34
   0 -11   1   21.91    3.77
   0  11  -1   24.50    4.20
   0 -11   1   27.49    4.17
   0 -11   0   51.51    5.79
   0  11   0   62.26    6.47
   0 -11   0   65.55    6.56
   0 -11  -1   22.34    4.03
   1 -12   3   -0.81    1.07
   1 -12   4    5.29    2.11
   1 -12   5    0.74    0.78
  -1  12  -5   -0.55    1.18
  -1  12  -6    0.94    1.16
  -1  12  -7    0.33    0.94
   1 -11  -2   28.92    4.66
   1 -11  -2   31.41    4.62
  -1  11   1   80.25    7.44
   1 -11  -1   75.72    7.13
   1 -11  -1   71.86    6.77
   1 -11   0    0.80    1.39
   1 -11   0   -0.46    1.23
  -1  11   0    1.30    1.13
   1 -11   1    0.48    1.56
  -1  11  -1    0.10    0.88
   1 -11   1    0.35    1.47
   1 -11   2   -1.60    1.75
   1 -11   2    1.18    1.54
  -1  11  -2    1.81    1.68
   1 -11   2    0.67    1.21
  -1  11  -3    9.10    2.38
   1 -11   3    6.49    1.99
   1 -11   3    7.01    2.17
   1 -11   4   37.22    4.66
   1 -11   4   41.04    4.89
  -1  11  -4   46.24    5.37
  -1  11  -4   35.33    4.56
  -1  11  -5    7.90    2.51
   1 -11   5    7.92    2.63
  -1  11  -5    7.36    2.28
   1 -11   5   12.53    2.95
  -1  11  -6    0.48    1.19
  -1  11  -6   -0.62    0.86
   1 -11   6    0.79    1.24
  -1  11  -7   79.22    6.80
   1 -11   7   67.86    6.53
  -1  11  -7   67.32    6.39
  -1  11  -8   19.39    3.62
   1 -11   8   22.15    3.74
  -1  11  -8   21.31    3.77
   1 -11   9    1.44    1.40
  -1  11  -9    1.69    1.10
  -1  11  -9    1.24    1.18
  -1  11 -10    0.27    1.00
   1 -11  10    0.96    1.35
  -1  11 -10    0.35    0.82
  -1  11 -11    3.80    1.84
  -1  11 -11    3.13    1.47
  -1  11 -11    0.37    1.08
   1 -11  11    0.75    1.19
  -1  11 -12   -1.12    1.22
  -1  11 -12   -1.14    1.57
  -1  11 -12    0.23    0.98
  -1  11 -13    0.48    1.05
  -1  11 -13    2.58    1.56
  -1  10   6    5.40    2.20
  -1  10   5    2.57    1.62
   1 -10  -5    6.72    2.37
   1 -10  -4    8.90    2.74
  -1  10   4    9.68    2.43
   1 -10  -3    0.62    1.77
  -1  10   3    3.35    1.58
  -1  10   2    2.08    1.33
   1 -10  -2    0.65    1.87
   1 -10  -1   13.53    3.14
   1 -10  -1    9.40    2.74
  -1  10   1   10.31    2.61
   1 -10   0    0.46    0.78
  -1  10   0    0.76    1.08
   1 -10   0   -0.35    1.18
   1 -10   0    0.09    1.77
   1 -10   1    0.44    0.99
   1 -10   1    4.02    1.86
   1 -10   1   -0.13    1.31
  -1  10  -1    1.34    1.65
  -1  10  -2    4.54    1.79
   1 -10   2    3.96    1.72
   1 -10   2    3.87    1.49
   1 -10   2    2.65    1.88
  -1  10  -2    4.88    1.70
   1 -10   3    3.71    1.61
   1 -10   3    4.79    1.75
  -1  10  -3    1.57    1.02
  -1  10  -3    1.93    1.30
  -1  10  -4   -1.02    1.11
   1 -10   4    0.00    1.24
   1 -10   4    0.40    0.94
  -1  10  -4   -0.43    0.97
  -1  10  -5   27.39    3.88
   1 -10   5   31.94    4.16
   1 -10   5   24.06    3.55
  -1  10  -5   33.18    4.18
  -1  10  -6    8.68    2.25
  -1  10  -6    6.33    2.06
   1 -10   6    7.40    2.23
  -1  10  -6    7.73    1.83
   1 -10   7   -0.62    1.27
  -1  10  -7   -0.88    1.15
  -1  10  -7   -0.17    1.07
  -1  10  -7   -1.64    1.44
  -1  10  -8   23.66    3.64
  -1  10  -8   22.29    3.33
   1 -10   8   25.30    3.82
  -1  10  -8   24.65    3.65
  -1  10  -9    8.51    2.19
  -1  10  -9    7.79    2.06
   1 -10   9    7.82    2.09
  -1  10  -9   10.57    2.50
  -1  10 -10    2.43    1.81
  -1  10 -10    0.45    0.82
   1 -10  10   -0.23    1.08
  -1  10 -10   -2.42    1.58
   1 -10  11   25.39    4.12
  -1  10 -11   37.97    4.62
  -1  10 -11   23.77    3.71
  -1  10 -11   30.74    4.25
  -1  10 -12   23.49    3.63
  -1  10 -12   25.26    3.93
   1 -10  12   17.21    3.35
  -1  10 -12   19.07    3.50
  -1  10 -13   -0.65    1.20
   1 -10  13    1.14    1.42
  -1  10 -13   -0.02    0.84
  -1  10 -13    0.69    1.40
  -1  10 -14    0.05    0.93
  -1  10 -14   -0.01    0.88
   1 -10  14    0.13    1.34
  -1  10 -14   -0.96    1.17
  -1  10 -15    5.76    2.06
  -1  10 -15    4.52    1.90
   1 -10  15    8.86    2.55
  -1   9   9    5.95    2.10
  -1   9   9   11.58    2.84
  -1   9   8   16.73    3.39
   1  -9  -8   11.70    3.02
  -1   9   8   12.31    2.98
  -1   9   7    5.25    1.91
  -1   9   7    8.90    2.40
   1  -9  -7    7.78    2.89
  -1   9   6   68.25    6.34
   1  -9  -6   70.96    6.74
  -1   9   5   18.20    3.25
   1  -9  -5   15.64    3.25
  -1   9   4    1.21    1.07
   1  -9  -4    0.18    1.54
  -1   9   3    9.51    2.43
   1  -9  -3    9.37    2.80
   1  -9  -2    2.79    1.79
  -1   9   2    3.42    1.49
   1  -9  -1   24.10    3.73
  -1   9   1   24.80    3.52
   1  -9  -1   24.14    3.10
  -1   9   0   59.60    5.32
   1  -9   0   70.59    5.71
   1  -9   0   56.51    4.73
   1  -9   0   69.12    5.92
   1  -9   1    0.89    0.93
   1  -9   1    0.95    1.28
  -1   9  -1    3.23    1.72
  -1   9  -1    0.59    0.93
   1  -9   1    1.06    0.84
   1  -9   2   57.89    5.02
  -1   9  -2   55.44    4.89
   1  -9   2   56.41    5.16
   1  -9   2   55.03    4.79
  -1   9  -2   54.63    5.05
   1  -9   3    0.38    1.31
  -1   9  -3    2.18    1.27
   1  -9   3    0.45    1.14
   1  -9   3    0.31    0.79
  -1   9  -3   -1.09    1.10
  -1   9  -4   -0.05    0.98
  -1   9  -4   -0.14    0.69
   1  -9   4   -0.05    0.79
  -1   9  -4   -0.09    0.74
   1  -9   4   -1.65    1.41
  -1   9  -5    0.86    1.23
   1  -9   5    1.87    1.38
   1  -9   5    3.28    1.47
  -1   9  -5    1.99    1.10
  -1   9  -5    1.30    0.84
  -1   9  -6   34.80    3.95
  -1   9  -6   40.53    4.33
   1  -9   6   42.63    4.55
  -1   9  -6   33.97    3.64
   1  -9   7   28.91    3.79
  -1   9  -7   30.99    3.80
  -1   9  -7   30.21    3.75
  -1   9  -7   22.60    3.14
   1  -9   8   32.87    4.09
  -1   9  -8   40.93    4.19
  -1   9  -8   28.45    3.74
  -1   9  -8   31.24    3.81
  -1   9  -9   18.47    2.99
   1  -9   9   20.39    3.29
  -1   9  -9   18.44    2.95
  -1   9  -9   17.99    3.00
  -1   9 -10   35.34    4.29
   1  -9  10   37.19    4.49
  -1   9 -10   33.49    4.05
  -1   9 -10   28.37    3.63
  -1   9 -11   31.94    4.11
  -1   9 -11   33.80    4.22
   1  -9  11   33.76    4.31
  -1   9 -11   34.07    4.03
  -1   9 -12    2.43    1.28
  -1   9 -12    4.26    1.72
   1  -9  12    4.00    1.87
  -1   9 -13   -1.30    1.20
   1  -9  13    1.48    1.50
  -1   9 -13    0.92    0.98
  -1   9 -14   12.25    2.54
  -1   9 -14   13.02    2.85
   1  -9  14   12.09    2.84
  -1   9 -15   29.80    3.91
  -1   9 -15   35.86    4.79
   1  -9  15   32.30    4.45
  -1   9 -16   77.22    7.22
   1  -9  16   96.71    7.78
   1  -9  17   41.35    5.09
   1  -9  17   38.60    4.98
  -1   8  11   13.13    2.99
   1  -8 -10    4.90    2.17
  -1   8  10    5.39    2.06
  -1   8  10    5.73    2.15
  -1   8   9    9.87    2.39
  -1   8   9    7.59    2.14
   1  -8  -9    4.68    2.02
  -1   8   9    5.07    2.01
  -1   8   8   25.98    3.78
  -1   8   8   30.11    4.11
   1  -8  -8   32.89    4.51
  -1   8   7    1.11    0.88
   1  -8  -7    1.44    1.73
  -1   8   7    5.03    1.87
  -1   8   6   47.62    4.87
   1  -8  -6   45.78    5.14
   1  -8  -5   34.18    4.35
  -1   8   5   40.10    4.38
  -1   8   4   35.55    4.08
   1  -8  -4   38.26    4.55
  -1   8   3    8.17    2.08
   1  -8  -3    9.48    2.55
  -1   8   2    2.88    1.36
   1  -8  -2    3.97    1.21
   1  -8  -2    2.99    1.82
  -1   8   1   41.48    4.14
   1  -8  -1   53.43    4.89
   1  -8  -1   39.54    3.61
   1  -8   0  141.61    6.89
   1  -8   0  140.74    7.72
  -1   8   0  145.48    7.64
  -1   8  -1    8.79    2.25
   1  -8   1   10.52    2.16
  -1   8  -1   10.89    2.07
   1  -8   1    8.14    1.73
   1  -8   1    7.34    1.96
   1  -8   2   23.78    3.08
   1  -8   2   22.17    3.16
  -1   8  -2   17.59    2.69
   1  -8   2   17.98    2.66
  -1   8  -2   21.99    2.93
  -1   8  -3   -0.20    0.72
   1  -8   3    0.24    1.13
  -1   8  -3    1.62    1.11
   1  -8   3    1.12    1.03
   1  -8   3    0.06    1.11
   1  -8   4    1.81    1.14
   1  -8   4    2.61    1.24
  -1   8  -4    2.36    1.23
  -1   8  -4    2.80    1.06
  -1   8  -4    1.77    1.21
  -1   8  -5    4.64    1.57
  -1   8  -5    1.83    1.04
   1  -8   5    5.54    1.36
   1  -8   5    3.40    1.46
  -1   8  -5    2.67    1.01
  -1   8  -6    0.21    1.05
  -1   8  -6   -0.60    0.95
   1  -8   6    0.68    1.15
  -1   8  -6    0.23    0.69
  -1   8  -7    4.60    1.66
   1  -8   7    5.19    1.50
  -1   8  -7    8.12    1.79
  -1   8  -7    3.98    1.17
  -1   8  -8    3.54    1.18
  -1   8  -8    3.32    1.38
   1  -8   8    1.86    1.46
  -1   8  -8    1.65    0.93
  -1   8  -9    3.27    1.29
   1  -8   9    4.47    1.58
  -1   8  -9    4.26    1.47
   1  -8  10   31.33    3.88
  -1   8 -10   28.78    3.44
  -1   8 -10   33.91    3.84
   1  -8  11    9.89    2.30
  -1   8 -11    9.18    2.00
  -1   8 -11   11.89    2.45
  -1   8 -12   42.48    4.24
   1  -8  12   47.45    4.86
  -1   8 -12   40.44    4.44
  -1   8 -13   24.02    3.24
  -1   8 -13   18.13    3.10
   1  -8  13   26.45    3.73
  -1   8 -14    1.46    1.53
   1  -8  14    3.64    2.12
  -1   8 -14    3.01    1.39
  -1   8 -15   -1.23    1.03
   1  -8  15    2.29    1.53
  -1   8 -15    0.22    1.02
   1  -8  16    7.59    2.28
  -1   8 -16    4.13    1.72
   1  -8  16    5.22    2.00
   1  -8  17   30.71    4.25
   1  -8  17   28.37    4.11
  -1   8 -17   32.91    4.75
   1  -8  18   -1.21    1.21
   1  -8  18    3.57    1.90
  -1   7  13    4.42    2.02
   1  -7 -12   -0.66    1.24
  -1   7  12    2.82    1.63
  -1   7  11   19.22    3.45
   1  -7 -11   15.90    3.42
  -1   7  10    0.99    0.88
  -1   7  10    2.18    1.33
  -1   7  10   -1.79    1.41
   1  -7 -10   -2.09    2.05
  -1   7   9   -0.34    0.89
   1  -7  -9   -0.41    1.87
  -1   7   9    0.97    1.31
  -1   7   9   -0.95    1.17
  -1   7   8   -0.39    0.89
  -1   7   8   -0.23    0.95
   1  -7  -8   -1.89    1.79
  -1   7   7   36.22    4.00
   1  -7  -7   43.48    4.81
   1  -7  -6   13.97    2.79
  -1   7   6    9.74    2.05
   1  -7  -5   -2.30    1.82
  -1   7   5    0.31    0.97
   1  -7  -4  181.55    8.72
  -1   7   4  164.14    7.86
  -1   7   3   11.91    2.24
   1  -7  -3   13.16    1.87
   1  -7  -3    9.27    2.21
   1  -7  -2  194.78    7.17
   1  -7  -2  230.54    9.44
  -1   7   2  209.50    8.57
  -1   7   1    4.78    1.59
   1  -7  -1    2.63    1.55
   1  -7  -1    2.92    0.98
  -1   7   0  131.72    6.60
   1  -7   0  139.32    7.15
   1  -7   0  129.00    6.11
  -1   7   0  124.79    6.04
   1  -7   1   52.31    3.94
  -1   7  -1   47.63    3.78
   1  -7   1   49.48    4.23
  -1   7  -1   44.51    3.85
   1  -7   2   46.01    3.82
  -1   7  -2   43.52    3.59
   1  -7   2   49.65    3.96
  -1   7  -2   44.26    3.82
   1  -7   2   46.43    4.06
   1  -7   3   58.56    4.51
  -1   7  -3   52.78    3.98
  -1   7  -3   61.57    4.46
   1  -7   3   57.24    4.28
   1  -7   3   50.01    3.92
  -1   7  -4  115.30    5.89
  -1   7  -4  121.68    6.21
   1  -7   4  113.10    6.12
   1  -7   4  116.32    5.94
   1  -7   5    0.74    1.01
  -1   7  -5    1.40    0.85
  -1   7  -5    1.23    0.68
  -1   7  -5    2.74    1.36
   1  -7   5    2.16    1.21
   1  -7   6  217.51    8.82
  -1   7  -6  228.61    8.63
  -1   7  -6  243.92    8.50
  -1   7  -7  240.42    8.86
  -1   7  -7  241.15    8.96
   1  -7   7  226.00    9.03
   1  -7   8   10.04    2.10
  -1   7  -8   12.35    2.15
  -1   7  -8   14.54    2.37
  -1   7  -9    3.46    1.29
  -1   7  -9    1.74    1.34
   1  -7   9    4.61    1.47
   1  -7  10  128.90    7.25
  -1   7 -10  131.50    7.20
  -1   7 -10  122.56    6.58
  -1   7 -11   -1.45    1.20
  -1   7 -11    0.65    1.16
   1  -7  11    0.96    1.11
  -1   7 -12    0.43    1.03
   1  -7  12    0.88    0.86
  -1   7 -12    0.54    0.85
  -1   7 -13    3.87    1.34
   1  -7  13    8.35    2.19
  -1   7 -13    6.37    2.00
   1  -7  14    2.59    1.29
  -1   7 -14    1.37    0.96
  -1   7 -14    1.38    1.06
   1  -7  15  117.81    7.58
   1  -7  15  114.56    7.39
  -1   7 -15  110.12    6.80
  -1   7 -15  113.89    7.91
   1  -7  16    3.73    1.51
  -1   7 -16    4.55    2.08
   1  -7  16    2.93    1.72
   1  -7  17    1.55    1.04
   1  -7  17    1.53    1.55
  -1   7 -17    0.24    1.06
  -1   7 -18    9.62    2.62
   1  -7  18    8.51    2.32
   1  -7  19   10.04    2.63
  -1   6  15    9.97    2.68
  -1   6  14    2.43    1.29
   1  -6 -14   -1.80    1.95
   1  -6 -13   33.79    4.77
  -1   6  13   37.42    4.63
   1  -6 -12   37.50    4.88
  -1   6  12   35.55    4.40
  -1   6  11    4.37    1.79
  -1   6  11    3.71    1.43
  -1   6  11    1.72    1.22
   1  -6 -11    3.14    1.70
  -1   6  10   43.12    4.49
  -1   6  10   39.71    4.11
  -1   6  10   35.20    3.96
   1  -6 -10   43.27    4.93
  -1   6   9    1.47    0.96
  -1   6   9    2.29    1.13
  -1   6   9    1.17    1.02
   1  -6  -9    1.10    1.14
  -1   6   8   81.26    5.69
  -1   6   8   83.46    5.79
  -1   6   8   80.04    5.62
   1  -6  -8   79.11    6.11
   1  -6  -7    5.42    1.94
  -1   6   7    6.49    1.75
  -1   6   7    8.17    2.01
   1  -6  -6   41.02    4.20
  -1   6   6   34.21    3.48
   1  -6  -5   12.34    2.49
  -1   6   5   14.10    2.27
   1  -6  -4   33.06    3.51
  -1   6   4   32.63    3.25
   1  -6  -4   29.84    2.41
   1  -6  -3    8.38    1.40
  -1   6   3   10.13    1.78
   1  -6  -3    6.51    1.80
   1  -6  -2  141.36    5.57
   1  -6  -2  151.92    7.07
  -1   6   2  128.99    6.14
   1  -6  -1   56.31    4.30
  -1   6   1   56.73    4.04
  -1   6   1   57.08    3.70
   1  -6  -1   59.05    3.72
   1  -6   0  251.19    8.65
  -1   6   0  241.43    7.51
  -1   6   0  256.07    8.38
   1  -6   0  251.82    7.70
   1  -6   1  246.63    8.38
  -1   6  -1  241.89    7.55
   1  -6   1  238.75    7.72
  -1   6  -1  249.13    8.20
   1  -6   2  160.56    3.53
   1  -6   2  158.38    6.30
  -1   6  -2  165.99    6.64
   1  -6   2  169.01    6.95
   1  -6   2  157.17    6.34
  -1   6  -2  157.80    6.13
   1  -6   3   82.37    4.49
  -1   6  -3   83.85    4.55
  -1   6  -3   82.77    4.78
   1  -6   3   76.86    4.60
   1  -6   3   81.22    4.82
   1  -6   3   77.67    1.79
   1  -6   4   78.48    4.39
  -1   6  -4   86.01    4.70
   1  -6   4   82.55    4.86
  -1   6  -4   86.02    4.39
  -1   6  -4   82.56    4.70
  -1   6  -5  268.17    8.17
  -1   6  -5  266.32    8.47
   1  -6   5  268.16    8.90
   1  -6   5  270.44    8.26
   1  -6   6  141.99    6.53
  -1   6  -6  143.12    6.26
  -1   6  -6  137.39    6.03
  -1   6  -7   87.20    5.01
   1  -6   7   83.79    5.20
  -1   6  -7   80.77    4.83
   1  -6   8   21.31    2.74
  -1   6  -8   20.73    2.53
  -1   6  -8   21.07    2.62
   1  -6   9    0.72    0.99
  -1   6  -9   -0.80    1.11
  -1   6  -9    0.82    0.77
  -1   6 -10    3.34    1.36
  -1   6 -10    2.98    1.14
   1  -6  10    1.14    0.80
  -1   6 -11  160.91    7.23
  -1   6 -11  173.76    8.22
   1  -6  11  161.69    7.74
  -1   6 -12   56.41    4.38
  -1   6 -12   51.88    4.68
   1  -6  12   60.08    4.80
   1  -6  13    0.07    0.79
  -1   6 -13   -0.39    1.13
  -1   6 -13    0.56    0.67
   1  -6  14    0.95    1.05
  -1   6 -14   -1.25    1.24
  -1   6 -14    1.37    1.06
   1  -6  14    0.46    0.87
   1  -6  15    9.99    2.18
  -1   6 -15   15.42    2.93
  -1   6 -15   12.37    2.27
   1  -6  15   11.30    2.26
  -1   6 -16    1.62    1.15
   1  -6  16    1.47    0.91
   1  -6  16    4.35    1.54
  -1   6 -17   58.16    5.86
   1  -6  17   59.96    5.68
   1  -6  18   17.60    3.21
  -1   6 -18   15.01    3.14
   1  -6  19   15.19    3.09
  -1   6 -19   13.37    3.27
   1  -6  20   13.87    3.01
  -1   5  16   11.98    2.89
   1  -5 -15    5.09    2.42
  -1   5  15   14.90    3.28
   1  -5 -14    0.54    1.17
  -1   5  14    0.47    1.12
   1  -5 -13   32.51    4.46
  -1   5  13   38.60    4.42
  -1   5  12    2.98    1.57
  -1   5  12    3.26    1.28
   1  -5 -12    2.68    1.77
  -1   5  11   38.96    4.01
  -1   5  11   39.41    4.00
   1  -5 -11   40.96    4.55
  -1   5  11   35.11    3.93
  -1   5  10   17.69    2.82
  -1   5  10   22.75    2.97
  -1   5  10   24.15    3.02
   1  -5 -10   27.79    3.67
  -1   5   9    2.36    1.14
   1  -5  -9    5.08    1.94
  -1   5   9    4.35    1.59
  -1   5   9    3.83    1.37
   1  -5  -8   12.92    2.58
  -1   5   8   13.88    2.26
  -1   5   8   11.93    2.02
  -1   5   8   13.70    2.22
  -1   5   7  119.97    6.01
  -1   5   7  121.28    6.30
   1  -5  -7  124.79    6.79
  -1   5   6  595.80   12.98
   1  -5  -6  623.82   14.54
   1  -5  -5  339.02    6.71
  -1   5   5  343.82    9.57
   1  -5  -5  333.87   10.32
   1  -5  -4    8.16    1.17
   1  -5  -4    3.51    1.38
  -1   5   4    6.28    1.35
   1  -5  -3  503.08    6.09
  -1   5   3  489.83   10.80
   1  -5  -3  533.19    9.25
   1  -5  -3  495.81   11.79
   1  -5  -2    4.03    0.91
  -1   5   2    3.20    1.05
   1  -5  -2    4.05    0.47
   1  -5  -2    4.53    1.48
   1  -5  -1  237.76    6.60
   1  -5  -1  230.61    7.68
   1  -5  -1  246.02    2.94
  -1   5   1  242.29    6.63
  -1   5   1  244.38    7.36
  -1   5   0   36.16    2.87
   1  -5   0   35.04    1.11
  -1   5   0   32.41    2.48
   1  -5   0   32.97    2.99
   1  -5   0   38.02    2.71
  -1   5  -1  329.20    8.40
   1  -5   1  327.02    8.73
   1  -5   1  325.66    8.10
  -1   5  -1  325.20    7.72
  -1   5  -2  260.46    7.06
   1  -5   2  253.58    7.70
   1  -5   2  260.67    7.44
  -1   5  -2  276.49    7.71
   1  -5   2  257.25    7.08
   1  -5   2  255.35    4.12
   1  -5   3   10.40    0.67
   1  -5   3   10.91    1.61
  -1   5  -3   12.42    1.75
   1  -5   3   10.46    1.54
   1  -5   3   10.52    1.66
  -1   5  -4  317.59    7.83
   1  -5   4  323.47    7.96
   1  -5   4  316.22    8.61
  -1   5  -4  314.89    8.32
   1  -5   5  442.90   10.40
  -1   5  -5  458.56    9.89
  -1   5  -5  456.87   10.17
  -1   5  -6    0.66    0.72
  -1   5  -6   -0.08    0.77
   1  -5   6    0.13    0.90
   1  -5   7   92.02    5.00
  -1   5  -7   90.93    4.71
  -1   5  -7   94.84    4.93
  -1   5  -8    7.45    1.57
  -1   5  -8    7.66    1.62
   1  -5   8    8.73    1.65
  -1   5  -9   52.20    3.77
  -1   5  -9   50.64    4.00
   1  -5   9   57.07    4.07
   1  -5  10    3.63    1.13
  -1   5 -10    3.60    1.12
  -1   5 -10    6.31    1.86
  -1   5 -11   62.63    4.75
   1  -5  11   62.82    4.47
  -1   5 -11   61.17    4.23
   1  -5  12   -0.72    0.85
  -1   5 -12    2.86    1.49
  -1   5 -12    2.42    1.12
   1  -5  13    7.43    1.87
  -1   5 -13    8.82    2.03
  -1   5 -13    5.13    1.42
   1  -5  13    6.58    1.63
   1  -5  13    7.43    2.05
   1  -5  14    2.20    1.23
   1  -5  14    3.46    1.51
  -1   5 -14    1.74    1.18
   1  -5  14    3.86    1.51
  -1   5 -14    1.34    0.87
  -1   5 -15   16.19    2.54
   1  -5  15   17.08    2.54
   1  -5  15   16.84    2.82
   1  -5  15   25.28    3.62
  -1   5 -15   17.66    2.99
  -1   5 -16   15.17    2.79
   1  -5  16   15.69    2.54
   1  -5  16   11.54    2.79
   1  -5  16   13.64    2.61
   1  -5  17   42.59    4.89
  -1   5 -17   39.27    4.72
   1  -5  17   44.26    4.76
   1  -5  18    4.50    1.59
  -1   5 -18    7.19    2.39
   1  -5  18    3.59    1.69
  -1   5 -19    2.98    1.75
   1  -5  19    3.06    1.75
   1  -5  19    6.42    2.24
  -1   5 -20   12.24    2.87
   1  -5  20   12.60    2.96
  -1   4  17    9.16    2.56
   1  -4 -16    0.26    1.32
  -1   4  16    1.74    1.20
   1  -4 -15    2.76    1.39
  -1   4  15    1.23    0.94
  -1   4  14   37.69    4.33
   1  -4 -14   41.49    4.87
  -1   4  13    0.88    1.17
   1  -4 -13   -1.03    1.78
  -1   4  12   34.11    3.78
   1  -4 -12   32.86    4.05
  -1   4  12   34.13    3.59
   1  -4 -11   57.85    5.01
  -1   4  11   58.48    4.76
  -1   4  11   52.77    4.32
  -1   4  10   -0.48    0.78
  -1   4  10    0.33    0.87
   1  -4 -10    1.35    1.60
  -1   4  10    2.83    1.28
  -1   4   9   37.60    3.36
  -1   4   9   39.47    3.57
  -1   4   9   36.99    3.43
   1  -4  -9   36.02    3.74
  -1   4   8  170.66    6.78
   1  -4  -8  169.85    7.54
  -1   4   8  171.96    7.12
  -1   4   8  166.23    6.93
  -1   4   7  468.84   10.77
  -1   4   7  469.69   11.29
  -1   4   7  454.90   11.13
   1  -4  -7  475.06   12.09
  -1   4   6   97.55    4.75
   1  -4  -6  102.26    5.45
   1  -4  -6   92.83    2.61
  -1   4   5    3.11    0.98
   1  -4  -5    3.29    0.59
   1  -4  -5    4.58    1.45
   1  -4  -4   34.19    3.05
  -1   4   4   33.67    2.62
   1  -4  -4   34.64    1.97
   1  -4  -3   13.17    1.27
   1  -4  -3   11.76    1.79
  -1   4   3    9.78    1.43
   1  -4  -2   50.14    2.58
  -1   4   2   50.56    3.02
   1  -4  -2   49.16    3.33
   1  -4  -1  821.41   12.75
  -1   4   1  789.83   10.33
  -1   4   1  815.40   11.78
   1  -4  -1  830.93   10.77
  -1   4   0  322.66    6.66
  -1   4   0  327.90    7.40
   1  -4   0  330.25    7.05
   1  -4   0  318.52    7.82
   1  -4   1  589.43    6.81
   1  -4   1  617.28    9.94
  -1   4  -1  603.20   10.05
   1  -4   1  604.85   10.49
  -1   4  -1  586.81    9.18
  -1   4  -2  358.85    7.80
   1  -4   2  358.28    4.46
   1  -4   2  363.40    7.87
   1  -4   2  349.06    7.22
   1  -4   2  353.51    8.05
   1  -4   3  266.03    3.37
   1  -4   3  262.29    6.92
   1  -4   3  269.74    6.32
  -1   4  -3  265.66    6.20
  -1   4  -3  277.01    6.93
  -1   4  -4  160.87    5.13
   1  -4   4  154.32    5.46
  -1   4  -4  156.82    5.33
   1  -4   4  160.99    2.63
  -1   4  -5   33.75    2.59
  -1   4  -5   31.19    2.47
   1  -4   5   34.11    2.66
  -1   4  -6   14.02    1.79
  -1   4  -6   16.11    1.84
   1  -4   6   18.45    2.08
  -1   4  -7    4.22    1.03
  -1   4  -7    4.75    1.26
   1  -4   7    4.07    1.18
   1  -4   8    1.55    0.85
  -1   4  -8    1.03    0.78
  -1   4  -8   -0.76    1.01
   1  -4   8    0.26    0.82
  -1   4  -9    6.02    1.29
   1  -4   9    5.74    1.33
  -1   4  -9    4.75    1.52
   1  -4   9    7.58    1.60
  -1   4 -10    8.40    1.79
   1  -4  10   12.59    2.32
  -1   4 -10    6.72    1.40
   1  -4  10    9.92    1.76
   1  -4  11    2.18    1.31
   1  -4  11    0.99    0.89
   1  -4  11   -0.71    1.03
  -1   4 -11    0.78    0.68
  -1   4 -11    0.39    1.04
  -1   4 -12   -0.64    0.75
  -1   4 -12    0.66    1.13
   1  -4  12   -0.20    0.67
   1  -4  12    1.12    1.15
   1  -4  12   -0.37    1.07
  -1   4 -13    5.81    1.47
  -1   4 -13    7.12    1.73
   1  -4  13    7.92    1.87
   1  -4  13    7.75    1.87
   1  -4  13    7.03    1.56
  -1   4 -14   -1.24    1.23
   1  -4  14    1.68    1.25
   1  -4  14    0.16    0.66
   1  -4  14   -0.14    0.98
  -1   4 -14    0.01    0.65
   1  -4  15    0.39    1.23
  -1   4 -15    0.22    0.73
  -1   4 -15   -0.51    1.01
   1  -4  15    0.63    0.79
   1  -4  15   -0.14    1.27
  -1   4 -16    1.70    1.37
   1  -4  16    0.43    1.12
   1  -4  16    1.17    1.27
  -1   4 -17   12.68    2.66
   1  -4  17    8.96    2.53
   1  -4  17   12.51    2.59
  -1   4 -18   23.27    3.64
   1  -4  18   25.53    3.80
  -1   4 -19   49.78    5.46
   1  -4  19   52.89    5.69
   1  -4  20    4.14    2.30
  -1   4 -20    2.49    1.39
  -1   3  18   49.75    5.44
  -1   3  17    3.38    1.69
   1  -3 -17    1.53    1.45
   1  -3 -16    4.15    1.97
  -1   3  16    1.15    1.31
  -1   3  15   60.99    5.39
   1  -3 -15   50.59    5.34
  -1   3  14   36.36    4.06
   1  -3 -14   33.61    4.29
  -1   3  13    1.90    1.08
  -1   3  13    5.27    1.66
   1  -3 -13    4.52    1.67
  -1   3  12   15.03    2.46
   1  -3 -12   17.13    2.73
  -1   3  12   16.56    2.45
  -1   3  11   16.96    2.53
   1  -3 -11    9.78    1.91
  -1   3  11   11.28    1.92
  -1   3  10    5.41    1.41
  -1   3  10    5.12    1.39
   1  -3 -10    6.59    1.78
   1  -3  -9   24.15    2.84
   1  -3  -9   28.52    2.06
  -1   3   9   27.42    2.59
  -1   3   9   28.07    2.81
  -1   3   9   28.47    2.84
  -1   3   8   83.99    4.62
  -1   3   8   84.14    4.28
   1  -3  -8   78.69    3.11
   1  -3  -8   84.59    5.06
  -1   3   8   86.68    4.61
  -1   3   7    0.71    0.71
   1  -3  -7   -0.91    1.27
  -1   3   7    0.48    0.68
  -1   3   7    0.68    0.81
   1  -3  -7    0.76    0.37
   1  -3  -6    1.18    0.88
  -1   3   6    2.23    0.69
  -1   3   6    2.59    0.93
   1  -3  -6    1.30    0.38
  -1   3   6    2.24    0.84
   1  -3  -5  150.12    3.08
  -1   3   5  150.59    4.93
   1  -3  -5  148.94    5.66
   1  -3  -5  155.18    2.85
  -1   3   4  127.17    4.35
   1  -3  -4  132.31    3.03
   1  -3  -4  134.68    5.08
   1  -3  -3  108.42    2.99
   1  -3  -3  102.44    4.29
  -1   3   3  110.77    3.90
  -1   3   2  127.33    4.08
   1  -3  -2  122.65    4.50
   1  -3  -2  124.49    3.44
   1  -3  -1    1.78    0.52
   1  -3  -1    0.77    0.73
  -1   3   1    1.06    0.43
  -1   3   1    0.43    0.49
  -1   3   0 1221.20   12.29
  -1   3   0 1245.59   10.79
   1  -3   0 1229.63   13.18
   1  -3   0 1210.69   11.76
   1  -3   1   27.06    1.87
   1  -3   1   28.54    1.31
  -1   3  -1   28.30    1.92
   1  -3   1   28.37    2.03
  -1   3  -2  208.81    4.62
   1  -3   2  194.58    5.21
   1  -3   2  211.13    3.22
   1  -3   2  204.72    5.21
  -1   3  -2  200.43    5.11
   1  -3   2  192.62    4.50
   1  -3   3  285.43    3.81
   1  -3   3  284.56    6.33
  -1   3  -3  289.19    5.91
  -1   3  -3  295.28    6.35
   1  -3   4   36.29    1.53
  -1   3  -4   39.85    2.39
  -1   3  -4   38.06    2.37
   1  -3   4   37.40    2.45
  -1   3  -5 1465.78   15.25
  -1   3  -5 1509.21   15.63
   1  -3   5 1511.01   15.68
   1  -3   5 1497.29   15.54
   1  -3   6   46.83    2.88
   1  -3   6   55.30    3.22
  -1   3  -6   47.56    2.85
  -1   3  -6   53.61    3.21
   1  -3   7  471.38    9.27
   1  -3   7  478.68    9.84
  -1   3  -7  479.83    9.49
  -1   3  -7  487.10   10.00
  -1   3  -7  485.36    6.29
  -1   3  -8   95.14    4.79
   1  -3   8   96.15    4.36
  -1   3  -8  104.23    3.24
   1  -3   8  102.54    4.84
  -1   3  -9   38.76    3.22
  -1   3  -9   46.92    2.39
   1  -3   9   43.27    3.05
   1  -3   9   42.35    3.34
   1  -3   9   43.83    3.14
   1  -3  10  115.03    5.43
   1  -3  10  110.53    5.59
  -1   3 -10  118.12    4.15
  -1   3 -10  106.34    5.54
   1  -3  10  107.67    4.96
   1  -3  11   69.23    4.40
   1  -3  11   67.19    4.04
  -1   3 -11   70.07    3.43
  -1   3 -11   68.01    4.66
   1  -3  11   66.96    4.59
  -1   3 -12  350.66    8.18
   1  -3  12  341.65   10.39
   1  -3  12  346.16   10.82
   1  -3  12  344.49    9.20
  -1   3 -12  339.84   10.78
   1  -3  13  104.07    5.21
  -1   3 -13   96.23    6.00
   1  -3  13   97.91    6.06
   1  -3  13  103.60    6.04
  -1   3 -14    6.68    1.97
   1  -3  14    3.19    1.10
   1  -3  14    6.18    1.77
   1  -3  14    5.11    1.75
  -1   3 -15    0.98    1.02
   1  -3  15    0.03    1.22
   1  -3  15    0.97    1.17
  -1   3 -16    2.12    1.62
   1  -3  16   -1.02    1.04
  -1   3 -17    4.16    1.82
   1  -3  17    2.86    1.65
   1  -3  18   12.59    2.72
  -1   3 -18   17.05    3.24
   1  -3  19   56.60    5.86
  -1   3 -19   46.13    5.16
  -1   3 -20    5.40    2.00
  -1   3 -20    2.83    1.92
   1  -3  20    8.17    2.69
  -1   2  19   19.29    3.43
   1  -2 -18    2.66    1.92
  -1   2  18    6.58    2.28
  -1   2  17   24.49    3.66
   1  -2 -17   28.94    4.33
   1  -2 -16    3.09    1.54
  -1   2  16    1.68    1.23
  -1   2  15   34.94    4.02
   1  -2 -15   42.07    4.69
   1  -2 -14   12.65    2.50
  -1   2  14   14.26    2.33
  -1   2  14   14.13    2.45
  -1   2  13   13.14    2.18
   1  -2 -13   11.78    2.49
  -1   2  13    9.42    1.94
  -1   2  12   82.23    5.22
   1  -2 -12   81.72    5.72
  -1   2  12   75.05    4.80
   1  -2 -11   60.54    3.39
  -1   2  11   76.87    4.85
  -1   2  11   56.49    4.03
   1  -2 -11   56.59    4.58
  -1   2  10   28.85    2.86
   1  -2 -10   22.37    2.80
  -1   2  10   24.11    2.58
   1  -2 -10   25.26    2.09
   1  -2  -9    7.64    1.12
   1  -2  -9    8.01    1.60
  -1   2   9    7.97    1.50
  -1   2   9    9.09    1.62
   1  -2  -8   17.06    2.22
   1  -2  -8   15.72    1.42
  -1   2   8   17.11    2.01
  -1   2   8   16.45    1.75
  -1   2   8   17.51    2.04
   1  -2  -7   90.61    3.07
  -1   2   7   93.92    4.36
  -1   2   7   91.88    4.17
  -1   2   7   92.39    3.76
   1  -2  -7   89.56    4.57
   1  -2  -6   37.63    1.78
  -1   2   6   41.87    2.63
  -1   2   6   39.98    2.31
  -1   2   6   39.81    2.75
   1  -2  -6   46.44    3.11
  -1   2   5    6.71    1.11
  -1   2   5    5.80    0.90
   1  -2  -5    5.81    0.62
  -1   2   5    7.17    1.22
   1  -2  -5    3.73    0.94
   1  -2  -4   96.80    3.87
   1  -2  -4  113.50    1.93
  -1   2   4  100.80    3.21
   1  -2  -4   97.63    2.00
   1  -2  -3   15.06    0.86
   1  -2  -3   15.06    1.46
  -1   2   3   14.86    1.20
   1  -2  -2  108.36    3.57
  -1   2   2  112.39    3.07
   1  -2  -2  113.76    2.57
   1  -2  -1  296.76    5.57
  -1   2   1  311.74    3.91
   1  -2  -1  315.51    4.69
  -1   2   1  313.62    5.04
   1  -2   0   35.14    1.88
  -1   2   0   37.31    1.26
  -1   2   0   35.12    1.74
   1  -2   0   37.16    1.74
  -1   2  -1  280.38    4.99
  -1   2  -1  292.25    4.24
   1  -2   1  288.28    4.11
   1  -2   1  277.86    5.00
   1  -2   1  285.38    3.85
   1  -2   1  275.97    5.01
   1  -2   2  146.13    2.74
  -1   2  -2  143.07    3.45
   1  -2   2  137.66    3.75
  -1   2  -2  140.74    3.73
  -1   2  -3    1.00    0.52
  -1   2  -3    1.77    0.57
   1  -2   3    1.91    0.46
   1  -2   3    2.13    0.64
   1  -2   3    1.58    0.58
   1  -2   4   44.13    1.87
  -1   2  -4   42.53    2.33
   1  -2   4   37.69    2.17
   1  -2   4   40.18    2.19
   1  -2   5    3.85    0.77
   1  -2   5    2.46    0.70
  -1   2  -5    3.18    0.81
  -1   2  -5    4.09    0.63
   1  -2   6  170.38    4.89
   1  -2   6  169.20    5.28
  -1   2  -6  174.59    5.43
   1  -2   6  165.97    4.83
  -1   2  -6  171.38    4.04
  -1   2  -7  109.35    3.56
   1  -2   7  103.99    3.97
   1  -2   7  105.16    4.18
   1  -2   7  108.78    4.58
  -1   2  -7  106.33    4.51
   1  -2   8  146.69    5.66
   1  -2   8  142.68    4.79
   1  -2   8  148.08    5.38
  -1   2  -8  144.40    5.58
   1  -2   9    5.20    1.01
  -1   2  -9    4.93    1.25
   1  -2   9    5.38    1.35
   1  -2   9    6.76    1.43
  -1   2 -10  232.91    7.90
   1  -2  10  233.00    8.02
   1  -2  10  218.91    7.49
   1  -2  10  228.29    6.57
   1  -2  11  443.81    9.35
  -1   2 -11  444.20   11.39
   1  -2  11  433.71   11.06
   1  -2  11  451.79   11.71
   1  -2  12  241.18    8.95
  -1   2 -12  237.98    8.73
   1  -2  12  247.01    8.80
   1  -2  12  246.80    7.11
   1  -2  13    1.60    1.15
  -1   2 -13    0.60    0.90
   1  -2  13    2.40    0.87
  -1   2 -14   -0.25    1.03
   1  -2  14   -1.00    1.32
   1  -2  15    0.25    1.04
  -1   2 -15    2.72    1.35
  -1   2 -16   -0.07    0.85
   1  -2  16   -0.90    1.38
   1  -2  17   16.80    3.02
  -1   2 -17   15.78    2.86
  -1   2 -18   17.72    3.31
  -1   2 -18   12.96    2.72
   1  -2  18   13.33    2.98
  -1   2 -19   35.15    4.52
   1  -2  19   37.42    4.79
  -1   2 -19   36.92    4.86
  -1   2 -20   22.23    3.77
   1  -2  20   22.47    3.90
  -1   1  20    0.60    0.94
   1  -1 -19    8.94    2.75
  -1   1  19    4.28    1.77
   1  -1 -18   15.34    3.14
  -1   1  18    8.14    2.21
   1  -1 -17    2.45    1.59
  -1   1  17    1.51    1.05
  -1   1  16    3.38    1.47
   1  -1 -16    3.48    1.72
  -1   1  15   44.46    3.96
   1  -1 -15   46.44    4.76
  -1   1  15   49.20    4.46
  -1   1  14   39.55    3.87
   1  -1 -14   37.87    4.12
  -1   1  14   43.35    3.81
   1  -1 -13  218.35    9.28
  -1   1  13  206.20    8.36
  -1   1  13  200.82    7.88
   1  -1 -13  208.66    7.27
   1  -1 -12    0.07    0.47
   1  -1 -12    1.97    1.52
  -1   1  12    0.76    0.74
  -1   1  12    0.93    0.92
   1  -1 -11    0.06    0.46
   1  -1 -11    2.31    1.33
  -1   1  11    1.45    0.96
  -1   1  11    0.75    0.74
   1  -1 -10  172.27    5.57
  -1   1  10  173.51    6.49
  -1   1  10  170.44    6.44
   1  -1 -10  166.72    6.96
   1  -1  -9   -0.51    1.18
  -1   1   9    0.24    0.67
   1  -1  -9   -0.37    0.50
  -1   1   9    0.07    0.61
   1  -1  -8   42.94    3.12
   1  -1  -8   40.96    2.37
  -1   1   8   43.86    2.89
  -1   1   8   38.66    2.81
  -1   1   7   15.06    1.59
   1  -1  -7   16.73    1.91
  -1   1   7   13.82    1.68
   1  -1  -7   16.06    1.40
   1  -1  -6  841.58    9.00
   1  -1  -6  871.93   12.08
  -1   1   6  851.60   10.87
  -1   1   6  902.83   11.93
  -1   1   5  473.34    7.24
   1  -1  -5  476.78    8.26
   1  -1  -5  484.44    5.92
  -1   1   5  475.30    6.07
  -1   1   5  493.27    8.22
   1  -1  -4   21.28    1.07
   1  -1  -4   18.96    1.55
  -1   1   4   19.18    1.10
  -1   1   4   18.67    1.30
  -1   1   4   19.88    1.59
  -1   1   3  121.77    2.39
   1  -1  -3  119.05    3.40
   1  -1  -3  127.01    2.14
   1  -1  -3  121.66    1.97
  -1   1   3  124.50    2.83
  -1   1   3  120.62    3.50
  -1   1   2  906.52    6.25
   1  -1  -2  889.65    8.07
  -1   1   2  890.55    5.98
   1  -1  -2  897.06    5.73
  -1   1   2  869.06    8.55
   1  -1  -1   14.58    0.94
  -1   1   1   12.90    0.62
  -1   1   1   12.98    0.77
   1  -1   0 3218.32   12.43
  -1   1   0 3213.36   10.24
   1  -1   0 3330.69   13.03
   1  -1   1  998.76    7.11
   1  -1   1  979.40    6.70
  -1   1  -1  997.02    7.16
   1  -1   2  351.99    4.62
  -1   1  -2  344.86    4.99
   1  -1   2  339.32    4.73
  -1   1  -3  143.49    3.19
   1  -1   3  144.57    3.40
   1  -1   3  142.75    3.56
   1  -1   3  145.66    3.06
  -1   1  -3  145.09    3.68
  -1   1  -4  139.98    4.02
   1  -1   4  137.76    3.69
  -1   1  -4  149.11    3.60
   1  -1   4  144.07    3.61
   1  -1   4  142.60    4.01
   1  -1   5  594.15    8.92
   1  -1   5  577.83    8.25
  -1   1  -5  582.18    8.98
  -1   1  -6  558.05    9.38
   1  -1   6  533.51    8.72
   1  -1   6  547.35    9.36
   1  -1   7   76.90    3.86
  -1   1  -7   76.09    3.70
   1  -1   7   68.47    3.44
   1  -1   7   74.45    3.05
   1  -1   8  212.47    5.29
   1  -1   8  204.47    6.63
  -1   1  -8  217.72    6.69
  -1   1  -9    3.46    1.16
   1  -1   9    2.51    0.66
   1  -1   9    2.35    1.02
   1  -1  10   20.27    2.47
  -1   1 -10   21.64    2.40
   1  -1  10   16.80    1.63
  -1   1 -11    7.42    1.61
   1  -1  11    8.31    1.17
   1  -1  11    7.54    1.81
   1  -1  12   -0.09    0.46
   1  -1  12   -0.85    0.91
  -1   1 -12    1.23    1.02
  -1   1 -13   24.07    2.96
   1  -1  13   28.77    3.34
   1  -1  14   17.77    2.86
  -1   1 -14   23.90    3.09
   1  -1  15   47.77    4.66
  -1   1 -15   48.89    4.77
  -1   1 -15   44.44    4.27
  -1   1 -16   -1.08    1.14
   1  -1  16   -1.13    1.47
  -1   1 -16    0.00    1.18
  -1   1 -17    1.50    1.41
  -1   1 -17   -1.06    1.06
   1  -1  17   -0.07    0.98
   1  -1  18   25.29    3.95
  -1   1 -18   26.48    3.74
  -1   1 -18   22.00    3.83
  -1   1 -19   19.72    3.74
   1  -1  19   20.63    3.69
  -1   0  20    4.52    1.73
  -1   0  19    1.03    1.17
   1   0 -19    1.74    1.68
  -1   0  18   17.07    3.02
   1   0 -18   19.02    3.44
  -1   0  17   18.81    3.08
   1   0 -17   19.04    3.39
  -1   0  16    0.08    0.68
   1   0 -16   -1.72    1.16
  -1   0  16   -1.79    1.54
   1   0 -15   43.32    4.48
  -1   0  15   41.59    3.78
   1   0 -15   42.14    3.77
  -1   0  15   45.86    4.28
  -1   0  14   68.89    4.68
   1   0 -14   64.37    5.22
   1   0 -14   70.14    4.62
  -1   0  14   73.34    5.15
  -1   0  13  124.50    6.38
  -1   0  13  125.84    6.11
   1   0 -13  127.39    5.95
   1   0 -13  126.19    6.96
   1   0 -12    2.92    1.38
  -1   0  12    0.64    0.75
   1   0 -12    1.52    0.87
  -1   0  12    1.82    0.88
  -1   0  11   40.43    3.23
   1   0 -11   40.97    3.09
   1   0 -11   36.35    3.47
  -1   0  11   42.43    3.25
  -1   0  10   29.53    2.66
   1   0 -10   36.24    3.22
  -1   0  10   32.15    1.47
  -1   0  10   27.39    2.52
   1   0 -10   30.02    2.47
  -1   0   9  199.39    3.60
  -1   0   9  198.97    6.27
   1   0  -9  179.02    5.64
  -1   0   9  197.13    6.35
   1   0  -8   25.89    2.00
  -1   0   8   30.35    2.60
  -1   0   8   26.93    1.33
  -1   0   8   27.83    2.34
  -1   0   8   26.50    2.21
  -1   0   7  224.79    3.67
   1   0  -7  208.17    5.26
  -1   0   7  225.32    6.41
  -1   0   7  217.65    5.60
  -1   0   7  218.68    6.06
  -1   0   6  206.97    3.42
   1   0  -6  201.05    4.77
  -1   0   6  203.01    4.96
  -1   0   6  210.59    5.57
  -1   0   6  211.88    5.69
   1   0  -5    8.05    0.91
  -1   0   5    8.09    0.67
  -1   0   5    8.82    0.98
  -1   0   5    7.70    1.07
  -1   0   5    7.31    1.07
  -1   0   4   83.68    2.06
  -1   0   4   87.81    2.50
  -1   0   4   86.23    2.97
  -1   0   4   82.39    3.01
  -1   0   3   31.42    1.57
  -1   0   3   32.86    1.26
  -1   0   3   30.07    1.22
  -1   0   3   31.03    1.71
  -1   0   3   31.42    1.56
  -1   0   2 1358.09    9.64
  -1   0   2 1380.40    5.97
  -1   0   2 1349.97    8.97
   1   0  -2 1380.59    6.59
   1   0   1  383.90    4.32
  -1   0  -1  375.05    4.92
  -1   0  -2  409.76    5.59
   1   0   2  405.22    5.62
  -1   0  -2  414.91    5.70
   1   0   2  405.31    5.42
   1   0   3  120.47    3.43
   1   0   3  116.26    3.36
  -1   0  -3  118.07    3.35
  -1   0  -4   16.99    1.46
   1   0   4   17.93    0.82
   1   0   4   15.96    1.47
   1   0   5   41.87    2.50
   1   0   5   42.77    1.55
  -1   0  -5   39.60    2.32
  -1   0  -6  398.26    7.89
   1   0   6  433.94    5.61
   1   0   6  410.14    8.38
   1   0   7  102.52    4.53
  -1   0  -7  114.22    4.48
   1   0   7  113.06    3.22
   1   0   8   -0.72    0.85
  -1   0  -8    0.17    0.64
   1   0   8    0.76    0.42
  -1   0  -9   41.89    3.10
   1   0   9   42.87    2.40
   1   0   9   39.10    3.24
   1   0   9   44.30    2.34
   1   0  10    2.83    1.10
   1   0  10    5.03    0.91
  -1   0 -10    4.94    1.26
   1   0  10    3.65    0.73
   1   0  11    2.91    0.76
   1   0  11    0.57    1.04
  -1   0 -11    0.26    1.14
  -1   0 -11   -0.10    0.90
  -1   0 -12   47.90    3.89
  -1   0 -12   41.37    3.94
   1   0  12   40.23    3.79
  -1   0 -13   20.51    2.66
   1   0  13   17.42    2.74
  -1   0 -13   19.90    2.93
  -1   0 -14   29.70    3.34
  -1   0 -14   25.60    3.46
   1   0  14   28.46    3.51
  -1   0 -15   23.08    3.28
   1   0  15   29.25    3.74
  -1   0 -15   30.54    3.56
  -1   0 -16    6.14    1.84
  -1   0 -16    1.41    1.45
   1   0  16    5.53    1.87
   1   0  17   20.42    3.37
  -1   0 -17   18.74    3.08
  -1   0 -17   23.82    3.80
  -1   0 -18   -0.02    1.25
   1   0  18    1.11    1.63
   1   0  19    5.11    2.14
  -1   0 -19    4.56    1.94
  -1  -1  21    2.76    1.52
  -1  -1  20   -0.94    0.99
   1   1 -20   -0.50    1.43
   1   1 -19   30.08    4.31
  -1  -1  19   30.87    4.12
   1   1 -18   23.67    3.66
  -1  -1  18   29.34    3.95
   1   1 -17    0.24    1.05
  -1  -1  17    4.06    1.62
   1   1 -17    4.05    1.48
  -1  -1  16   15.87    2.62
   1   1 -16   18.83    3.18
   1   1 -16   17.09    2.60
  -1  -1  15    6.63    1.61
   1   1 -15    7.92    1.78
   1   1 -15    5.27    1.94
  -1  -1  15    4.21    1.47
   1   1 -14  107.30    5.95
  -1  -1  14   98.08    5.87
  -1  -1  14   97.34    5.55
   1   1 -13   80.17    4.93
  -1  -1  13   89.94    5.31
  -1  -1  13   90.84    5.13
  -1  -1  13   86.58    5.65
  -1  -1  12  299.56    9.85
   1   1 -12  306.49    9.12
  -1  -1  12  312.50    9.37
  -1  -1  12  311.40    9.11
  -1  -1  11  140.98    5.95
   1   1 -11  129.54    5.66
  -1  -1  11  133.57    5.78
  -1  -1  11  124.63    6.06
  -1  -1  11  140.27    4.20
  -1  -1  10   33.62    2.99
  -1  -1  10   34.12    2.08
   1   1 -10   33.66    2.79
  -1  -1  10   34.12    2.79
  -1  -1  10   31.90    2.75
  -1  -1   9   92.89    4.63
   1   1  -9   86.33    4.12
  -1  -1   9   92.69    4.25
  -1  -1   9   92.15    4.39
  -1  -1   9   94.76    3.31
  -1  -1   8  212.36    6.55
  -1  -1   8  211.38    5.99
  -1  -1   8  213.00    6.29
  -1  -1   8  208.95    4.78
   1   1  -8  205.28    6.01
  -1  -1   7  103.98    3.87
  -1  -1   7  106.55    4.35
   1   1  -7  102.91    4.00
  -1  -1   7  104.26    4.21
  -1  -1   7  103.39    3.30
  -1  -1   6   47.92    2.43
  -1  -1   6   46.03    2.17
   1   1  -6   47.57    1.73
  -1  -1   6   50.92    2.74
  -1  -1   5  314.90    6.24
  -1  -1   5  331.73    5.76
  -1  -1   5  336.20    6.50
  -1  -1   5  330.77    5.53
   1   1  -5  339.55    4.05
  -1  -1   4  537.71    6.80
   1   1  -4  552.68    4.74
  -1  -1   4  536.80    7.54
  -1  -1   4  531.67    6.61
  -1  -1   4  544.28    7.70
  -1  -1   3    7.28    0.80
  -1  -1   3    6.83    0.86
  -1  -1   3    5.75    0.82
   1   1  -3    7.41    0.56
   1   1  -2    6.39    0.58
   1   1  -2    6.44    0.74
   1   1  -2    5.96    0.61
  -1  -1   2    5.97    0.77
  -1  -1   2    6.21    0.78
  -1  -1   1   91.74    2.60
   1   1  -1   93.41    2.17
  -1  -1   1   91.27    2.46
  -1  -1   1   88.27    2.28
   1   1  -1   91.55    2.63
  -1  -1   1   88.03    2.59
   1   1  -1   90.79    2.30
   1   1   0 2431.55   11.97
  -1  -1   0 2296.11   13.16
   1   1   0 2311.51   12.99
   1   1   0 2296.19   13.28
  -1  -1   0 2432.55    9.89
  -1  -1   0 2314.33   12.79
  -1  -1  -1 1446.44   11.05
  -1  -1  -1 1493.10    8.95
   1   1   1 1454.10   11.51
   1   1   1 1465.34   10.84
   1   1   1 1446.46   10.56
  -1  -1  -2 4309.43   18.09
   1   1   2 4288.77   20.48
  -1  -1  -2 4345.33   20.18
  -1  -1  -3  199.47    4.45
   1   1   3  195.95    4.91
  -1  -1  -3  198.02    4.65
   1   1   3  189.81    5.01
   1   1   4   16.42    1.61
  -1  -1  -4   18.55    1.59
  -1  -1  -4   15.37    1.45
  -1  -1  -5  562.18    9.17
   1   1   5  571.69    6.59
  -1  -1  -5  546.44    8.83
   1   1   5  586.30    9.86
  -1  -1  -6  466.82    9.08
   1   1   6  472.75    9.54
   1   1   6  466.79    6.61
  -1  -1  -6  456.81    8.61
  -1  -1  -7   10.02    1.41
   1   1   7   12.12    1.75
   1   1   7   11.91    1.17
  -1  -1  -7    8.98    1.47
  -1  -1  -8  195.17    6.76
   1   1   8  197.78    7.01
  -1  -1  -8  184.91    6.19
   1   1   8  188.43    5.01
   1   1   9    0.51    1.06
   1   1   9    0.92    0.48
  -1  -1  -9    0.81    0.89
  -1  -1  -9    0.81    0.70
  -1  -1 -10   47.47    3.83
   1   1  10   43.30    3.70
  -1  -1 -10   47.29    3.52
   1   1  10   48.09    2.77
  -1  -1 -11   18.87    2.38
   1   1  11   19.03    2.69
  -1  -1 -11   15.01    2.39
  -1  -1 -12   10.12    2.18
  -1  -1 -12    8.95    1.85
   1   1  12    5.02    1.67
  -1  -1 -13   27.56    3.44
   1   1  13   29.75    3.55
  -1  -1 -13   31.37    3.31
  -1  -1 -14    0.82    0.71
  -1  -1 -14   -0.57    1.39
   1   1  14   -0.65    1.16
  -1  -1 -15   23.34    3.08
   1   1  15   17.33    3.02
  -1  -1 -15   20.57    3.31
  -1  -1 -16   29.66    4.12
   1   1  16   34.80    4.37
   1   1  17   -1.73    1.30
  -1  -1 -17   -0.55    1.20
  -1  -1 -18    4.40    1.88
   1   1  18   10.81    2.83
  -1  -2  21    1.72    1.44
  -1  -2  20    8.01    2.36
   1   2 -20   10.94    2.92
   1   2 -19    6.27    2.19
   1   2 -19    7.85    2.06
  -1  -2  19    4.55    1.83
   1   2 -18   18.04    3.23
   1   2 -18   25.96    3.53
  -1  -2  18   19.58    3.16
  -1  -2  17    1.59    1.43
   1   2 -17    2.99    1.70
   1   2 -16    0.12    1.02
  -1  -2  16   -0.18    0.95
   1   2 -15    0.89    0.85
  -1  -2  15   -1.27    1.32
  -1  -2  15    0.31    1.22
  -1  -2  14   14.26    2.47
   1   2 -14   13.90    2.24
  -1  -2  14   11.25    2.03
   1   2 -13   21.82    2.67
  -1  -2  13   22.29    2.98
  -1  -2  13   24.67    2.17
  -1  -2  13   24.11    2.85
  -1  -2  12  962.88   13.24
   1   2 -12  915.47   16.40
  -1  -2  12  927.71   17.28
   1   2 -12  916.01   12.03
  -1  -2  12  911.91   16.00
  -1  -2  11  197.33    7.64
   1   2 -11  190.56    5.19
  -1  -2  11  197.97    7.16
  -1  -2  11  206.14    6.03
   1   2 -11  201.69    7.36
   1   2 -10  401.50    7.23
  -1  -2  10  399.05    9.58
   1   2 -10  385.69    9.73
  -1  -2  10  410.93   10.38
  -1  -2  10  389.87    8.23
  -1  -2   9    3.13    1.16
   1   2  -9    2.43    0.87
   1   2  -9    2.11    0.55
  -1  -2   9    2.80    0.83
  -1  -2   9    3.51    1.06
   1   2  -8  288.42    5.56
  -1  -2   8  292.84    6.69
   1   2  -8  282.45    7.52
  -1  -2   8  303.69    7.42
  -1  -2   7   68.49    3.38
   1   2  -7   76.06    2.70
  -1  -2   7   69.86    3.20
  -1  -2   6    3.23    0.80
  -1  -2   6    2.33    0.84
   1   2  -6    1.95    0.49
  -1  -2   6    3.67    0.87
  -1  -2   5  184.23    5.05
   1   2  -5  189.36    4.01
  -1  -2   5  196.68    5.05
  -1  -2   4  219.37    5.16
  -1  -2   4  215.34    5.21
   1   2  -4  223.56    3.79
   1   2  -4  223.88    4.29
   1   2  -3  144.04    4.10
   1   2  -3  144.44    3.50
   1   2  -3  146.47    2.73
  -1  -2   3  139.29    4.09
  -1  -2   3  138.80    3.85
  -1  -2   3  146.00    4.16
  -1  -2   2   48.52    1.81
   1   2  -2   48.33    2.11
  -1  -2   2   48.00    2.38
   1   2  -2   48.71    2.40
   1   2  -2   49.15    1.56
  -1  -2   2   49.03    2.39
  -1  -2   2   50.42    2.26
  -1  -2   1  207.73    4.82
  -1  -2   1  224.36    4.21
  -1  -2   1  222.46    4.21
   1   2  -1  216.82    3.55
   1   2  -1  228.63    4.78
   1   2  -1  210.89    5.02
  -1  -2   1  203.36    4.49
  -1  -2   0    5.47    0.80
   1   2   0    7.25    0.77
  -1  -2   0    6.25    0.89
  -1  -2   0    4.93    0.86
   1   2   0    5.57    0.87
   1   2   1    9.43    1.01
  -1  -2  -1    7.93    1.01
  -1  -2  -1    8.96    1.05
   1   2   1    7.86    1.12
   1   2   1    9.39    1.02
   1   2   2  229.08    4.86
  -1  -2  -2  232.84    5.28
  -1  -2  -2  237.44    5.15
  -1  -2  -2  238.92    4.97
   1   2   2  231.55    5.81
  -1  -2  -3   44.31    2.42
   1   2   3   44.27    2.74
   1   2   3   43.39    2.16
  -1  -2  -3   39.48    2.28
   1   2   4   90.13    4.08
   1   2   4   94.14    4.11
  -1  -2  -4   87.24    3.54
  -1  -2  -4   87.54    3.71
  -1  -2  -5   12.04    1.41
   1   2   5    9.09    1.42
   1   2   5   11.42    1.61
  -1  -2  -5   12.22    1.51
  -1  -2  -6    1.04    0.86
  -1  -2  -6    2.05    0.82
   1   2   6    3.30    1.14
   1   2   6    2.26    0.65
   1   2   6    1.46    0.78
   1   2   7  172.53    4.91
  -1  -2  -7  189.09    6.67
  -1  -2  -7  168.07    5.70
   1   2   7  166.81    6.49
  -1  -2  -8   12.03    1.71
  -1  -2  -8   12.85    1.98
   1   2   8   15.35    2.21
   1   2   8   13.31    1.45
   1   2   9   53.49    3.00
  -1  -2  -9   52.48    3.62
   1   2   9   48.59    3.96
  -1  -2  -9   49.56    3.97
  -1  -2 -10    6.59    1.71
  -1  -2 -10    7.76    1.58
   1   2  10    6.99    1.18
   1   2  10    5.88    1.58
   1   2  11   49.59    4.35
  -1  -2 -11   55.20    4.57
  -1  -2 -11   48.14    3.75
  -1  -2 -12   13.70    2.67
   1   2  12    9.43    2.14
  -1  -2 -12    9.70    1.77
  -1  -2 -13    4.45    1.41
  -1  -2 -13    0.95    1.61
   1   2  13    3.00    1.55
  -1  -2 -14   -0.45    0.92
   1   2  14   -0.73    1.13
  -1  -2 -15   47.46    5.05
   1   2  15   46.07    4.95
  -1  -2 -16   14.98    3.02
   1   2  16   15.89    3.01
  -1  -2 -17   18.43    3.43
   1   2  17   21.83    3.69
   1   2  18   28.20    4.40
  -1  -2 -18   30.34    4.63
  -1  -3  21    0.62    1.39
   1   3 -20    7.30    2.17
  -1  -3  20    6.11    1.92
   1   3 -20    9.12    2.73
   1   3 -19   27.59    3.92
  -1  -3  19   20.25    3.36
  -1  -3  18   17.68    3.15
  -1  -3  18   15.54    3.12
   1   3 -18   13.56    2.75
  -1  -3  17   11.21    2.50
   1   3 -17    8.33    2.05
  -1  -3  17   11.31    2.50
  -1  -3  16   29.13    3.72
  -1  -3  16   22.49    3.18
   1   3 -16   19.48    3.05
   1   3 -15   14.43    2.52
  -1  -3  15   20.63    2.93
  -1  -3  15   14.48    2.76
  -1  -3  14    7.32    1.85
   1   3 -14    9.31    2.09
  -1  -3  14    9.97    1.62
  -1  -3  14    9.41    1.99
   1   3 -13  304.44   10.37
  -1  -3  13  299.62    9.86
  -1  -3  13  304.68   10.52
  -1  -3  13  311.66    8.70
   1   3 -12    8.44    1.27
  -1  -3  12    9.95    1.98
   1   3 -12    8.37    1.82
  -1  -3  12    6.95    1.37
  -1  -3  12    6.25    1.58
  -1  -3  11  763.34   13.10
  -1  -3  11  745.28   14.20
   1   3 -11  734.21   14.77
   1   3 -11  743.17   10.94
  -1  -3  11  756.65   15.03
   1   3 -10   99.27    5.27
  -1  -3  10   98.21    4.96
  -1  -3  10  105.88    4.81
   1   3 -10  104.72    3.98
   1   3  -9  192.64    5.24
  -1  -3   9  186.71    6.22
   1   3  -9  193.28    6.97
  -1  -3   8   20.37    2.08
   1   3  -8   17.13    1.53
  -1  -3   7  447.48    9.20
  -1  -3   7  435.57    9.09
   1   3  -7  447.16    7.63
  -1  -3   6  133.44    4.75
  -1  -3   6  133.27    4.91
   1   3  -6  131.03    4.09
  -1  -3   5   99.60    4.13
   1   3  -5   97.57    2.45
  -1  -3   5   96.67    3.89
   1   3  -5  106.72    3.64
   1   3  -4   22.51    1.71
   1   3  -4   22.56    1.04
   1   3  -4   21.00    1.88
  -1  -3   4   20.75    1.74
  -1  -3   4   22.46    1.96
   1   3  -3    5.63    0.54
  -1  -3   3    5.71    1.13
   1   3  -3    5.48    0.90
  -1  -3   3    6.39    1.09
  -1  -3   3    7.11    0.75
   1   3  -3    5.20    1.02
  -1  -3   3    6.05    0.96
   1   3  -2   20.28    1.67
  -1  -3   2   22.05    1.87
  -1  -3   2   20.34    1.37
  -1  -3   2   20.03    1.89
  -1  -3   2   22.21    1.73
   1   3  -2   21.77    1.89
  -1  -3   2   20.37    1.64
   1   3  -2   21.78    1.12
  -1  -3   1   80.40    3.20
   1   3  -1   76.59    3.57
   1   3  -1   82.73    3.48
  -1  -3   1   85.50    3.58
   1   3  -1   79.34    2.43
  -1  -3   1   80.35    3.10
  -1  -3   0   27.88    1.95
   1   3   0   26.90    2.09
  -1  -3   0   31.38    2.13
  -1  -3   0   28.98    2.09
   1   3   1  176.19    5.48
  -1  -3  -1  170.71    4.93
   1   3   1  165.53    4.59
  -1  -3  -1  172.77    4.99
  -1  -3  -2  948.91   12.26
  -1  -3  -2  934.04   11.29
   1   3   2  954.70   13.30
   1   3   2  904.25   10.65
  -1  -3  -3 1920.50   16.02
  -1  -3  -3 1932.10   18.28
   1   3   3 1882.60   19.58
   1   3   3 1843.79   15.32
   1   3   4  588.14   11.51
  -1  -3  -4  587.39   10.59
  -1  -3  -4  580.78    9.76
  -1  -3  -5   12.95    1.58
   1   3   5   12.28    1.84
   1   3   5   10.57    1.72
  -1  -3  -5   10.20    1.61
  -1  -3  -6  121.88    5.42
  -1  -3  -6  120.64    4.85
   1   3   6  118.12    5.71
   1   3   6  126.66    5.88
   1   3   7   24.80    2.73
  -1  -3  -7   26.09    2.72
  -1  -3  -7   24.66    2.31
   1   3   7   24.56    2.80
   1   3   7   31.56    2.42
  -1  -3  -8  103.88    4.87
   1   3   8  100.31    5.68
  -1  -3  -8   92.00    5.32
   1   3   8   97.88    4.31
  -1  -3  -9   54.40    3.69
   1   3   9   52.35    4.36
  -1  -3  -9   54.26    4.26
   1   3   9   59.41    3.49
  -1  -3 -10   -1.42    1.40
  -1  -3 -10    2.57    1.05
   1   3  10    1.13    1.18
   1   3  11    1.58    1.25
  -1  -3 -11   -0.09    1.40
  -1  -3 -11    1.94    0.78
  -1  -3 -12    7.92    2.19
   1   3  12   11.53    2.40
   1   3  13   11.83    2.49
  -1  -3 -13    7.54    2.36
  -1  -3 -14    8.57    2.19
   1   3  14    5.13    2.05
  -1  -3 -15   25.51    4.00
   1   3  15   26.67    3.87
  -1  -3 -16    5.41    2.09
   1   3  16    4.00    1.50
  -1  -3 -17   -1.30    1.41
   1   3  17    1.37    1.70
   1   4 -21    5.76    2.19
   1   4 -20    0.37    0.99
  -1  -4  20    5.03    2.21
  -1  -4  20    4.10    2.23
   1   4 -19    1.89    1.08
  -1  -4  19    2.27    1.41
  -1  -4  19    2.90    1.69
   1   4 -18   14.56    3.07
  -1  -4  18   14.64    2.91
  -1  -4  18   14.04    2.92
   1   4 -17   15.05    3.01
  -1  -4  17   10.47    2.55
  -1  -4  17    9.73    2.26
   1   4 -16    4.30    1.73
  -1  -4  16    5.15    1.74
  -1  -4  16    3.69    1.77
  -1  -4  15    1.56    1.32
   1   4 -15   -0.48    0.94
  -1  -4  15    3.32    1.67
  -1  -4  15    2.09    0.99
  -1  -4  14   -0.82    0.95
  -1  -4  14    0.32    0.59
   1   4 -14    0.99    1.34
  -1  -4  13   15.36    2.49
   1   4 -13   12.06    2.18
  -1  -4  13   12.67    1.98
  -1  -4  12   82.85    4.83
   1   4 -12   71.36    5.09
   1   4 -12   70.29    3.77
   1   4 -11  247.29    9.08
  -1  -4  11  261.88    8.43
   1   4 -11  259.67    7.10
   1   4 -10   58.55    3.32
   1   4 -10   58.10    4.30
  -1  -4  10   58.31    3.93
   1   4  -9   22.63    2.06
  -1  -4   9   19.09    2.25
  -1  -4   8    2.36    0.99
   1   4  -8    2.12    0.52
   1   4  -8    2.03    0.64
   1   4  -7   25.63    1.36
  -1  -4   7   24.22    2.43
  -1  -4   7   26.96    2.37
   1   4  -7   26.84    2.18
  -1  -4   6    0.67    0.74
  -1  -4   6    0.62    0.76
   1   4  -6    0.37    0.24
   1   4  -6    0.17    0.44
  -1  -4   5   75.36    4.06
   1   4  -5   66.51    3.81
   1   4  -5   70.36    3.49
  -1  -4   5   71.23    3.50
   1   4  -5   64.24    1.43
  -1  -4   4   15.93    1.59
   1   4  -4   14.66    1.62
   1   4  -4   15.65    0.69
   1   4  -4   16.74    1.91
  -1  -4   4   15.46    1.10
  -1  -4   4   15.43    1.85
  -1  -4   4   15.39    1.87
   1   4  -3    5.51    1.30
   1   4  -3    4.25    1.01
  -1  -4   3    3.83    0.66
  -1  -4   3    5.24    1.04
  -1  -4   3    3.04    0.94
  -1  -4   3    4.64    1.16
  -1  -4   2    0.34    0.78
  -1  -4   2    0.23    0.51
   1   4  -2    1.33    0.89
   1   4  -2    0.89    0.56
  -1  -4   2    1.07    0.77
  -1  -4   2   -0.16    0.60
   1   4  -1   51.99    3.23
  -1  -4   1   49.23    2.66
  -1  -4   1   46.83    2.94
   1   4  -1   49.37    3.26
  -1  -4   1   47.62    3.05
  -1  -4   0    1.22    0.79
   1   4   0    0.54    0.70
  -1  -4   0   -0.11    0.58
  -1  -4   0    1.62    0.76
  -1  -4  -1  377.66    8.36
  -1  -4  -1  389.97    8.67
   1   4   1  378.05    9.13
   1   4   1  380.45    7.71
  -1  -4  -1  375.41    7.59
  -1  -4  -2  335.33    7.71
  -1  -4  -2  337.56    8.44
   1   4   2  330.69    7.22
   1   4   2  335.63    8.88
   1   4   3   55.04    3.75
  -1  -4  -3   57.55    3.63
   1   4   3   53.71    2.87
  -1  -4  -3   58.09    3.22
  -1  -4  -4   13.63    1.60
   1   4   4   14.92    2.21
   1   4   4   15.44    1.53
  -1  -4  -4   15.10    2.01
   1   4   5  191.28    7.57
  -1  -4  -5  183.87    7.01
   1   4   6    9.39    1.91
  -1  -4  -6    8.96    1.81
   1   4   6    7.57    1.87
   1   4   7  299.34   10.18
  -1  -4  -7  289.12    8.21
   1   4   7  291.34    9.92
  -1  -4  -7  283.77    9.47
  -1  -4  -8  361.36    9.46
   1   4   8  371.06   11.62
  -1  -4  -8  371.32   11.27
   1   4   8  371.81   11.72
   1   4   8  385.48    9.55
  -1  -4  -9   18.50    2.24
   1   4   9   11.98    2.37
  -1  -4  -9   12.60    2.30
  -1  -4 -10   98.77    6.34
   1   4  10  103.84    6.64
  -1  -4 -11   -2.07    1.71
   1   4  11    2.69    1.72
  -1  -4 -12    9.98    2.36
   1   4  12   11.40    2.57
  -1  -4 -13    1.91    1.20
   1   4  13    2.44    1.33
   1   4  14   12.33    2.82
  -1  -4 -14    5.98    2.01
  -1  -4 -15    0.44    1.24
   1   4  15    4.43    2.07
   1   4  16   -1.86    1.57
  -1  -4 -16    0.20    1.11
   1   5 -20    2.04    1.32
  -1  -5  20    0.83    1.19
   1   5 -19    5.37    1.82
  -1  -5  19    2.49    1.57
  -1  -5  18    6.07    2.03
   1   5 -18    3.86    1.79
  -1  -5  17   53.91    5.43
   1   5 -17   55.86    5.54
   1   5 -16    5.96    1.83
  -1  -5  16    8.81    1.92
  -1  -5  16    7.86    2.18
  -1  -5  15    3.68    1.38
   1   5 -15    8.20    2.29
  -1  -5  15    4.86    1.39
   1   5 -14    2.40    1.13
  -1  -5  14    1.79    1.04
  -1  -5  13   18.02    2.56
   1   5 -13   17.63    2.88
  -1  -5  12   63.25    4.61
   1   5 -12   58.66    4.78
   1   5 -12   63.29    3.89
   1   5 -11  107.86    4.98
   1   5 -11  118.98    6.60
  -1  -5  11  106.32    5.91
  -1  -5  10  404.62   11.25
   1   5 -10  393.80    9.44
   1   5  -9  180.86    6.34
  -1  -5   9  177.69    7.33
  -1  -5   8   81.64    4.45
   1   5  -8   85.77    4.39
  -1  -5   8   81.43    4.90
  -1  -5   7  111.78    5.02
  -1  -5   7  113.10    5.70
   1   5  -7  113.72    5.66
   1   5  -7  109.80    4.87
   1   5  -6   18.64    2.14
  -1  -5   6   21.60    2.13
   1   5  -6   16.72    2.23
  -1  -5   6   18.25    2.33
  -1  -5   5   42.19    3.41
   1   5  -5   43.74    3.44
  -1  -5   5   39.18    2.75
  -1  -5   5   41.33    3.38
   1   5  -5   43.08    3.11
  -1  -5   4    6.12    0.83
  -1  -5   4    7.51    1.57
   1   5  -4    5.66    1.15
  -1  -5   4    6.70    1.14
   1   5  -4    4.06    1.24
  -1  -5   4    6.38    1.47
  -1  -5   3   81.44    4.22
  -1  -5   3   82.70    4.64
  -1  -5   3   86.24    3.81
  -1  -5   3   80.72    4.50
   1   5  -3   79.52    4.28
   1   5  -3   75.80    4.52
  -1  -5   3   77.56    3.20
  -1  -5   2    0.46    0.62
  -1  -5   2   -0.88    0.75
  -1  -5   2   -0.49    0.96
   1   5  -2   -0.25    0.71
   1   5  -2    0.81    0.83
  -1  -5   2   -0.72    0.70
  -1  -5   1   17.91    1.76
   1   5  -1   18.40    2.17
  -1  -5   1   17.79    2.10
   1   5  -1   18.18    2.28
  -1  -5   1   16.83    2.07
  -1  -5   0    4.07    1.33
  -1  -5   0    6.18    1.10
  -1  -5   0    7.56    1.47
   1   5   0    5.78    1.34
  -1  -5  -1    0.62    0.60
  -1  -5  -1    1.33    0.79
   1   5   1    0.97    0.82
  -1  -5  -1   -0.42    0.87
   1   5   1    0.28    0.59
  -1  -5  -2   74.25    4.05
   1   5   2   68.09    3.56
  -1  -5  -2   68.33    3.60
  -1  -5  -2   67.53    4.28
   1   5   2   70.78    4.61
   1   5   3   85.72    5.18
   1   5   3   80.28    3.83
  -1  -5  -3   83.88    4.90
  -1  -5  -3   81.24    4.19
  -1  -5  -3   81.75    4.07
   1   5   4  711.40   15.24
  -1  -5  -4  734.37   14.73
  -1  -5  -4  700.67   12.13
   1   5   4  701.50   11.11
  -1  -5  -5  908.99   17.02
   1   5   5  862.40   17.40
   1   5   6  164.16    7.81
  -1  -5  -6  167.57    7.59
   1   5   6  156.88    7.65
   1   5   7  284.23   10.58
  -1  -5  -7  315.75   10.79
   1   5   7  295.77   10.88
   1   5   8    3.72    1.53
   1   5   8    3.41    1.42
  -1  -5  -8    6.40    1.76
   1   5   9   21.16    3.34
  -1  -5  -9   22.20    3.21
   1   5   9   20.66    3.19
  -1  -5 -10   28.39    3.75
   1   5  10   23.43    3.39
  -1  -5 -11    2.01    1.19
   1   5  11    0.37    1.14
   1   5  12   42.98    4.95
  -1  -5 -12   41.85    4.92
   1   5  13   34.16    4.58
  -1  -5 -13   31.27    4.47
   1   5  14   10.58    2.98
  -1  -5 -14   13.52    3.04
   1   6 -19   29.21    4.53
  -1  -6  19   26.50    4.24
  -1  -6  18    7.08    2.08
   1   6 -18   10.91    2.74
   1   6 -17    0.75    1.00
  -1  -6  17   -1.17    1.33
   1   6 -16   -0.94    1.49
  -1  -6  16    3.75    1.40
  -1  -6  16    2.38    1.34
   1   6 -15   12.04    2.45
  -1  -6  15   10.90    2.16
   1   6 -14    2.30    1.55
  -1  -6  14    1.02    0.84
   1   6 -13    2.35    1.27
  -1  -6  13    5.52    1.62
   1   6 -12    7.12    2.00
  -1  -6  12    6.48    1.74
   1   6 -12    6.93    1.48
   1   6 -11   78.80    5.65
  -1  -6  11   70.78    5.22
   1   6 -11   74.65    4.56
  -1  -6  10  251.03    9.60
   1   6 -10  260.01    8.43
  -1  -6   9  163.36    7.62
   1   6  -9  160.33    7.54
   1   6  -9  163.16    6.67
   1   6  -8   16.58    2.12
  -1  -6   8   16.77    2.46
  -1  -6   8   16.83    2.10
   1   6  -8   15.86    2.41
  -1  -6   7   51.42    3.54
  -1  -6   7   52.69    4.20
   1   6  -7   52.38    4.22
   1   6  -7   41.09    3.35
  -1  -6   6  217.37    6.94
  -1  -6   6  212.83    8.27
   1   6  -6  202.24    8.12
   1   6  -6  202.24    7.40
   1   6  -5  198.26    7.34
  -1  -6   5  201.39    7.96
   1   6  -5  219.33    8.35
  -1  -6   5  208.63    6.62
  -1  -6   5  207.18    8.05
  -1  -6   4    9.29    1.44
   1   6  -4    9.03    1.99
  -1  -6   4    8.78    1.82
  -1  -6   4    9.27    1.88
   1   6  -4   11.06    1.87
  -1  -6   4    9.86    1.19
   1   6  -3   25.49    2.73
  -1  -6   3   25.06    2.03
  -1  -6   3   22.41    2.49
  -1  -6   3   19.53    2.51
  -1  -6   3   24.15    2.87
   1   6  -3   24.82    2.93
  -1  -6   3   26.21    2.31
  -1  -6   2    8.05    1.61
   1   6  -2    8.39    1.84
  -1  -6   2    6.91    1.20
  -1  -6   2    7.87    2.10
   1   6  -2    8.82    1.77
  -1  -6   2    5.21    1.44
   1   6  -1   29.29    3.05
  -1  -6   1   29.88    3.01
  -1  -6   1   33.86    3.17
  -1  -6   1   30.69    2.43
   1   6   0   82.67    5.16
  -1  -6   0   81.11    3.92
  -1  -6   0   88.03    5.11
  -1  -6   0   83.11    4.79
   1   6   1    0.70    0.92
  -1  -6  -1    0.27    0.57
  -1  -6  -1    1.34    1.20
   1   6   1    1.41    0.71
  -1  -6  -1    0.18    0.61
  -1  -6  -2   51.53    4.18
   1   6   2   48.78    4.15
  -1  -6  -2   44.56    3.05
  -1  -6  -2   50.96    3.71
   1   6   2   57.12    3.55
   1   6   3   15.35    2.39
  -1  -6  -3   18.44    2.05
  -1  -6  -3   16.95    2.14
  -1  -6  -3   14.33    2.39
  -1  -6  -4   64.93    4.87
  -1  -6  -4   60.61    3.97
   1   6   4   65.11    5.16
  -1  -6  -4   69.77    4.06
  -1  -6  -5    3.36    1.57
   1   6   5    4.02    1.60
  -1  -6  -6   16.22    2.76
   1   6   6   16.20    2.83
   1   6   7   60.26    5.37
  -1  -6  -7   67.48    5.45
   1   6   7   65.43    5.48
  -1  -6  -8   42.70    4.54
   1   6   8   49.03    4.96
   1   6   8   47.38    4.83
  -1  -6  -9   59.90    5.60
   1   6   9   58.84    5.47
   1   6   9   60.42    5.66
   1   6  10   22.45    3.54
  -1  -6 -10   26.93    3.93
  -1  -6 -11   39.17    4.93
   1   6  11   39.71    4.81
  -1  -6 -12    5.71    1.97
   1   6  12    5.55    2.20
  -1  -6 -13   22.32    3.89
   1   6  13   20.13    3.73
  -1  -7  18    2.79    1.58
   1   7 -18    2.11    1.65
   1   7 -17    0.52    0.98
  -1  -7  17    0.23    0.73
  -1  -7  17    1.02    1.15
  -1  -7  16    5.79    1.86
   1   7 -16   10.65    2.48
   1   7 -15   60.16    5.81
  -1  -7  15   47.64    4.84
   1   7 -14   22.36    3.56
  -1  -7  14   22.36    3.34
   1   7 -13    2.46    1.32
   1   7 -13    3.35    1.66
  -1  -7  13    2.50    1.46
   1   7 -12   42.21    3.78
   1   7 -12   40.58    4.53
   1   7 -12   45.98    4.60
  -1  -7  12   37.29    4.12
  -1  -7  11   26.35    3.41
   1   7 -11   29.11    3.65
   1   7 -11   29.25    3.67
   1   7 -11   24.48    2.89
   1   7 -10   39.44    3.62
  -1  -7  10   44.03    4.35
   1   7 -10   43.99    4.36
   1   7  -9  235.48    8.76
   1   7  -9  254.46   10.15
  -1  -7   9  244.90   10.03
   1   7  -8  145.84    7.59
  -1  -7   8  149.80    7.70
   1   7  -8  136.29    6.65
  -1  -7   7   -0.55    0.61
   1   7  -7    1.00    0.99
  -1  -7   7   -0.67    0.91
   1   7  -7   -1.15    1.18
  -1  -7   6  329.06    8.93
   1   7  -6  307.48   10.04
  -1  -7   6  332.54   11.03
   1   7  -6  317.88   10.98
  -1  -7   6  321.73   11.01
  -1  -7   5    0.72    0.76
   1   7  -5    1.25    0.95
  -1  -7   5    0.98    1.20
  -1  -7   5    0.08    1.12
   1   7  -5   -0.28    1.07
  -1  -7   4  105.26    4.80
   1   7  -4   91.53    5.61
  -1  -7   4   91.90    5.81
   1   7  -4  103.75    6.27
  -1  -7   4   93.50    5.81
  -1  -7   3    0.69    0.66
  -1  -7   3    0.18    0.47
  -1  -7   3   -0.51    1.09
   1   7  -3   -0.23    0.87
   1   7  -3    0.03    1.09
  -1  -7   3   -1.33    1.34
  -1  -7   3   -0.98    1.04
   1   7  -2    2.95    1.27
   1   7  -2    3.90    1.37
  -1  -7   2    2.85    1.34
  -1  -7   2    4.56    1.50
  -1  -7   2    4.35    1.71
  -1  -7   2    4.75    1.16
  -1  -7   1    8.98    1.41
   1   7  -1   11.20    2.24
  -1  -7   1    9.55    2.11
  -1  -7   1    7.94    2.12
  -1  -7   1    6.08    1.60
  -1  -7   0   12.50    2.11
   1   7   0   10.80    2.09
  -1  -7   0   15.27    2.57
   1   7   0   15.97    2.13
  -1  -7  -1   47.14    3.92
   1   7   1   43.14    4.27
   1   7   1   49.79    3.65
  -1  -7  -1   49.99    4.47
  -1  -7  -2   10.78    2.26
   1   7   2   10.90    2.28
  -1  -7  -2   13.19    2.14
  -1  -7  -3    5.01    1.96
  -1  -7  -3    5.10    1.37
   1   7   3    5.51    1.77
   1   7   4   30.96    3.87
  -1  -7  -4   25.29    3.45
  -1  -7  -5  255.10   10.64
   1   7   5  258.28   11.19
   1   7   6  222.26   10.68
  -1  -7  -6  213.64   10.07
   1   7   7    2.21    1.29
  -1  -7  -7    1.04    1.77
   1   7   7    2.09    1.45
  -1  -7  -8   57.78    5.51
   1   7   8   51.24    5.51
   1   7   8   54.78    5.57
  -1  -7  -9   12.37    2.83
   1   7   9   16.25    3.20
   1   7   9   20.12    3.56
   1   7  10    1.57    1.78
   1   7  10    6.33    2.21
  -1  -7 -10    2.97    1.87
   1   7  11   37.11    4.93
  -1  -7 -11   26.25    4.20
  -1  -7 -12    5.99    2.12
   1   8 -18    1.03    1.28
  -1  -8  18    3.37    1.74
   1   8 -17    1.48    0.95
   1   8 -17   -0.17    0.86
  -1  -8  17    0.63    1.00
  -1  -8  16   -0.68    0.97
   1   8 -16   -1.75    1.73
   1   8 -15    1.59    1.26
  -1  -8  15    0.86    1.27
   1   8 -15    1.22    1.72
   1   8 -14    6.37    1.96
  -1  -8  14    4.48    1.63
   1   8 -14    4.60    1.96
  -1  -8  13   10.45    2.47
   1   8 -13    8.13    2.38
   1   8 -13    7.31    1.95
   1   8 -12   18.42    2.72
   1   8 -12   16.93    3.06
   1   8 -12   18.53    3.16
  -1  -8  12   16.83    3.08
   1   8 -11   18.41    2.66
   1   8 -11   22.96    3.44
   1   8 -11   17.89    3.06
  -1  -8  11   26.22    3.67
   1   8 -10   37.20    4.34
  -1  -8  10   35.18    4.17
   1   8 -10   34.66    3.68
   1   8  -9   50.46    4.92
  -1  -8   9   53.19    5.05
   1   8  -9   58.38    4.81
   1   8  -8   56.44    4.74
   1   8  -8   52.49    4.94
  -1  -8   8   48.84    4.73
  -1  -8   7    5.27    1.80
   1   8  -7    6.03    1.69
   1   8  -7    9.58    2.27
  -1  -8   7    7.31    1.59
  -1  -8   6   18.12    2.96
   1   8  -6   19.65    2.84
   1   8  -6   20.79    3.23
  -1  -8   6   17.79    2.87
   1   8  -5    2.52    1.35
  -1  -8   5   -1.67    1.51
   1   8  -5   -0.97    1.10
  -1  -8   5    1.75    1.18
   1   8  -4    0.55    0.97
  -1  -8   4    2.08    1.31
  -1  -8   4    3.51    1.57
   1   8  -4    1.79    1.35
  -1  -8   3   -1.07    1.41
  -1  -8   3    0.42    1.07
   1   8  -3    0.26    0.91
   1   8  -3   -0.75    1.29
  -1  -8   3    0.63    0.94
  -1  -8   2   10.65    2.17
   1   8  -2    9.87    2.21
  -1  -8   2    7.20    1.94
  -1  -8   2    9.95    2.08
  -1  -8   1    0.12    0.95
  -1  -8   1    1.19    1.28
  -1  -8   1    0.06    0.82
   1   8  -1   -0.18    1.12
  -1  -8   0   56.65    4.89
   1   8   0   57.65    5.18
  -1  -8   0   53.98    4.57
  -1  -8  -1   21.67    3.07
  -1  -8  -1   17.30    2.62
   1   8   1   21.86    3.33
   1   8   2   -1.13    1.50
  -1  -8  -2    1.62    1.41
  -1  -8  -2    0.27    0.72
   1   8   3   -0.42    1.36
  -1  -8  -3   -1.32    1.41
  -1  -8  -4    3.46    1.50
   1   8   4    3.73    1.84
   1   8   5   67.06    6.20
  -1  -8  -5   66.86    5.91
   1   8   6    6.52    2.18
  -1  -8  -6   11.64    2.82
  -1  -8  -7   43.90    5.09
   1   8   7   60.24    6.13
   1   8   7   57.41    6.08
   1   8   8   17.82    3.26
   1   8   8   16.64    3.36
  -1  -8  -8   24.64    4.08
  -1  -8  -9    5.11    2.07
   1   8   9    6.42    2.09
   1   8   9    8.66    2.52
  -1  -8 -10   -0.52    1.51
   1   8  10    4.18    1.83
  -1  -9  17   21.55    3.81
   1   9 -16   64.88    6.52
   1   9 -16   58.06    6.38
  -1  -9  16   58.90    6.14
   1   9 -15   67.32    6.51
   1   9 -15   73.74    7.08
  -1  -9  15   78.78    7.03
   1   9 -14    9.22    2.54
   1   9 -14    7.88    2.25
  -1  -9  14    6.96    2.13
  -1  -9  13    3.63    1.80
   1   9 -13    2.45    1.50
   1   9 -13    1.94    1.54
   1   9 -12   40.39    4.92
   1   9 -12   40.07    4.81
  -1  -9  12   34.32    4.47
   1   9 -12   39.16    4.24
   1   9 -11   -2.14    1.32
   1   9 -11    0.87    0.86
  -1  -9  11    1.80    1.27
   1   9 -11    1.91    1.67
  -1  -9  10   12.08    2.78
   1   9 -10    9.95    2.23
   1   9 -10   14.16    2.95
   1   9  -9   71.93    5.77
   1   9  -9   74.36    6.32
  -1  -9   9   67.57    6.04
  -1  -9   8   34.33    4.29
   1   9  -8   34.53    4.35
   1   9  -8   38.59    4.24
   1   9  -7   25.07    3.46
  -1  -9   7   28.83    3.93
   1   9  -7   32.34    4.14
   1   9  -6   14.86    2.82
  -1  -9   6   16.71    3.01
   1   9  -6   13.71    2.64
  -1  -9   6   14.88    2.84
   1   9  -5   86.35    6.40
  -1  -9   5   86.13    6.49
  -1  -9   5   83.50    6.44
   1   9  -5   76.34    6.26
   1   9  -4   -1.56    1.36
   1   9  -4   -0.47    1.26
  -1  -9   4    0.93    1.12
  -1  -9   4    0.92    1.25
  -1  -9   3    0.07    0.83
  -1  -9   3    1.23    1.31
   1   9  -3    2.18    1.36
  -1  -9   2   34.65    4.10
  -1  -9   2   37.29    4.47
  -1  -9   2   30.36    3.78
   1   9  -2   39.40    4.45
  -1  -9   1   10.83    2.67
  -1  -9   1   10.28    2.46
   1   9  -1   16.66    3.04
  -1  -9   1   11.86    2.48
  -1  -9   0    0.10    1.20
  -1  -9   0    1.18    1.40
   1   9   0    1.04    1.05
  -1  -9   0   -0.75    0.96
  -1  -9  -1    8.85    2.32
  -1  -9  -1    5.46    1.63
   1   9   1    7.39    2.17
   1   9   2    1.45    1.09
  -1  -9  -2    7.56    2.47
  -1  -9  -3   27.05    3.85
   1   9   3   22.30    3.83
   1   9   4   -3.53    1.63
  -1  -9  -4    0.77    1.38
   1   9   5   18.28    3.64
  -1  -9  -5   21.14    3.80
   1   9   6    8.44    2.60
   1   9   6    8.20    2.59
  -1  -9  -6    7.53    2.42
  -1  -9  -7   96.06    7.95
   1   9   7   88.20    8.01
   1  10 -14    2.14    1.21
  -1 -10  14    4.76    1.90
   1  10 -13   -0.76    1.23
  -1 -10  13    0.85    1.33
   1  10 -13   -2.20    1.62
   1  10 -12    5.12    2.04
   1  10 -12    3.22    1.43
   1  10 -12    4.25    1.85
  -1 -10  12    4.76    1.93
   1  10 -11   10.39    2.68
   1  10 -11    8.28    2.13
  -1 -10  11    8.28    2.47
   1  10 -11    7.83    2.65
   1  10 -10   39.38    4.85
   1  10 -10   23.03    3.51
  -1 -10  10   26.61    4.14
   1  10 -10   40.20    5.04
   1  10  -9    3.94    1.65
   1  10  -9    0.11    0.94
  -1 -10   9    2.72    1.81
   1  10  -8   -1.46    1.63
   1  10  -8   -0.14    0.86
  -1 -10   8    1.90    1.35
  -1 -10   7   40.17    4.82
   1  10  -7   34.06    4.55
   1  10  -7   33.54    4.33
  -1 -10   6    8.05    2.33
   1  10  -6    7.70    2.21
  -1 -10   6   12.74    2.88
   1  10  -6   14.54    3.17
   1  10  -5    3.65    1.59
   1  10  -5    1.24    1.20
  -1 -10   5    2.67    1.61
  -1 -10   5    2.09    1.63
  -1 -10   4    1.20    1.13
  -1 -10   4   -0.25    1.63
   1  10  -4    0.24    0.97
  -1 -10   3    2.18    1.42
  -1 -10   3    4.44    2.13
   1  10  -3    4.55    1.73
  -1 -10   2   -2.02    1.75
  -1 -10   2   -1.11    0.93
   1  10  -2    0.45    0.98
  -1 -10   2    2.78    1.80
   1  10  -1    0.26    1.51
  -1 -10   1    5.89    2.04
  -1 -10   1    1.59    0.94
  -1 -10   1    4.93    1.91
  -1 -10   0    2.94    1.68
  -1 -10   0    4.07    2.04
   1  10   0    4.66    1.73
  -1 -10  -1    9.31    2.44
   1  10   1    9.85    2.69
   1  10   2    6.70    2.44
  -1 -10  -2    4.12    1.89
  -1 -10  -2    7.08    2.63
  -1 -10  -3   -0.54    1.30
   1  10   3   -0.61    1.06
  -1 -10  -4   -1.88    1.41
  -1 -10  -5    3.23    1.70
   1  11 -12    3.13    1.49
   1  11 -11   19.43    3.40
   1  11 -11   15.70    3.37
   1  11 -10   46.22    5.47
   1  11 -10   42.76    5.09
  -1 -11   9    7.31    2.54
   1  11  -9    5.43    1.95
   1  11  -9    7.48    2.45
   1  11  -9    7.25    2.28
  -1 -11   8   13.95    3.18
   1  11  -8   10.34    2.66
   1  11  -8   11.95    2.95
   1  11  -7    0.41    0.90
  -1 -11   7   -0.41    0.98
   1  11  -7    0.16    1.05
  -1 -11   6   18.12    3.55
   1  11  -6   25.37    4.15
  -1 -11   5   20.91    3.75
  -1 -11   5   17.15    3.48
   1  11  -5   19.96    3.62
  -1 -11   4    0.71    1.05
  -1 -11   4    1.22    1.50
   1  11  -4    0.26    1.18
   1  11  -3   13.75    3.11
  -1 -11   3   11.36    2.69
  -1 -11   3   11.69    3.11
  -1 -11   2    0.16    1.32
  -1 -11   1    0.97    1.17
  -1 -11   0    3.09    1.80
  -1 -11  -1   25.52    4.20
   2 -12   2   -4.08    1.81
   2 -12   3   26.62    4.11
   2 -12   3   45.57    5.35
   2 -12   4   -0.18    1.07
   2 -12   4    0.35    0.99
   2 -12   5   -1.27    1.66
   2 -12   6    4.64    2.06
  -2  12  -6    2.84    1.70
  -2  12  -7    2.41    1.29
  -2  12  -8   17.42    3.47
  -2  11   3   10.43    2.75
  -2  11   2    2.42    1.53
   2 -11  -2    2.76    1.78
   2 -11  -1  182.92   11.05
   2 -11  -1  187.65   10.50
  -2  11   1  185.92   10.86
   2 -11   0   62.38    6.44
   2 -11   0   45.35    5.18
  -2  11   0   57.73    6.03
  -2  11  -1    4.47    1.79
   2 -11   1    1.01    1.54
   2 -11   1    3.52    1.59
   2 -11   2   -3.37    1.86
   2 -11   2    2.29    1.40
   2 -11   2   -1.66    1.08
  -2  11  -2   -0.02    1.25
   2 -11   3   -0.91    1.15
  -2  11  -3    0.56    1.45
   2 -11   3   -2.11    1.93
  -2  11  -3   -0.82    1.06
   2 -11   4    9.18    2.36
  -2  11  -4    6.65    2.20
   2 -11   4    5.13    1.94
  -2  11  -4    6.46    2.13
   2 -11   5   48.88    5.12
  -2  11  -5   62.85    6.14
  -2  11  -5   59.14    5.67
   2 -11   5   63.34    6.11
   2 -11   6   25.36    3.96
  -2  11  -6   33.62    4.59
  -2  11  -6   27.11    3.95
  -2  11  -7    2.36    1.29
   2 -11   7   -0.51    1.00
  -2  11  -8    8.99    2.35
   2 -11   8    3.67    1.70
  -2  11  -8    6.81    2.13
   2 -11   9    0.18    1.18
  -2  11  -9   -0.27    0.98
  -2  11  -9    0.09    1.10
  -2  11 -10    2.67    1.71
  -2  11 -10   -0.02    0.60
   2 -11  10    1.06    1.43
  -2  11 -10    2.58    1.47
  -2  11 -11    7.62    2.30
   2 -11  11   10.86    2.84
  -2  11 -11    7.82    2.58
  -2  11 -11    5.71    1.95
  -2  11 -12    5.70    2.00
  -2  11 -12    2.16    1.30
  -2  11 -12    1.73    1.28
  -2  11 -13    2.50    1.62
  -2  11 -13    1.07    1.19
  -2  10   7   26.79    4.17
  -2  10   7   20.96    3.75
   2 -10  -6   -0.87    1.63
  -2  10   6   -0.35    0.80
   2 -10  -5    2.44    2.13
  -2  10   5    1.43    1.06
   2 -10  -4    5.07    2.28
  -2  10   4    8.80    2.37
  -2  10   3    9.32    2.44
   2 -10  -3   14.93    3.33
  -2  10   2   96.76    7.35
   2 -10  -2   94.51    7.60
   2 -10  -1   13.99    3.04
  -2  10   1   11.63    2.79
   2 -10  -1   15.74    2.96
  -2  10   0    2.80    1.61
   2 -10   0    1.08    1.38
   2 -10   0   -0.33    0.90
   2 -10   0    0.36    0.73
   2 -10   1    3.14    1.58
  -2  10  -1    2.24    1.55
   2 -10   1    0.65    1.81
   2 -10   1    0.82    1.05
  -2  10  -2   39.75    4.54
   2 -10   2   33.05    4.03
  -2  10  -2   35.67    4.07
   2 -10   2   40.28    4.70
   2 -10   2   40.70    4.42
   2 -10   3    3.50    1.58
  -2  10  -3    3.63    1.36
  -2  10  -3    7.88    2.26
   2 -10   3    5.11    1.68
   2 -10   3    3.24    1.51
   2 -10   4   68.63    5.62
   2 -10   4   62.29    5.57
  -2  10  -4   69.66    5.72
  -2  10  -4   70.95    6.03
  -2  10  -5    8.86    2.39
   2 -10   5    2.65    1.30
   2 -10   5   11.28    2.47
  -2  10  -5    6.12    1.83
  -2  10  -6    8.02    2.10
  -2  10  -6    9.38    2.47
   2 -10   6    6.14    1.86
  -2  10  -7    0.89    0.99
  -2  10  -7    1.90    1.30
   2 -10   7    1.46    1.54
  -2  10  -7    1.16    1.10
  -2  10  -8   19.55    3.28
  -2  10  -8   16.66    3.02
   2 -10   8   19.63    3.44
  -2  10  -8   20.39    3.17
  -2  10  -9    9.42    2.42
   2 -10   9    7.44    2.36
  -2  10  -9    7.20    1.97
  -2  10  -9    8.61    2.36
   2 -10  10   38.72    4.95
  -2  10 -10   28.20    3.85
  -2  10 -10   30.14    4.21
  -2  10 -10   32.45    4.35
  -2  10 -11    1.34    1.25
  -2  10 -11    1.54    1.22
   2 -10  11    0.05    1.42
  -2  10 -11    1.72    1.43
  -2  10 -12   14.17    2.96
  -2  10 -12    8.49    2.30
   2 -10  12    8.92    2.54
  -2  10 -13   13.96    3.13
   2 -10  13   16.04    3.38
  -2  10 -13   14.54    3.02
  -2  10 -14   50.13    5.67
   2 -10  14   45.38    5.58
  -2  10 -14   49.17    5.38
  -2  10 -15    7.24    2.31
   2 -10  15   13.28    3.06
  -2  10 -15   10.99    2.57
  -2  10 -16    4.10    1.74
  -2   9  10    0.14    0.96
  -2   9  10   -2.86    1.59
  -2   9   9    2.02    1.37
  -2   9   9   -0.26    0.78
   2  -9  -8   20.21    3.94
  -2   9   8   15.48    3.14
  -2   9   8   15.35    3.05
  -2   9   8   13.55    3.14
  -2   9   7    1.58    1.16
  -2   9   7    2.24    1.54
   2  -9  -7    1.79    2.17
  -2   9   6   30.05    4.15
   2  -9  -6   29.91    4.62
   2  -9  -5   19.87    3.64
  -2   9   5   28.98    3.95
   2  -9  -4   12.95    2.87
  -2   9   4    9.50    2.28
  -2   9   3   15.10    2.81
   2  -9  -3   12.79    3.07
  -2   9   2   42.93    4.53
   2  -9  -2   44.52    4.96
  -2   9   1   23.14    3.34
   2  -9  -1   22.05    2.92
   2  -9  -1   29.43    4.03
  -2   9   0   27.44    3.60
   2  -9   0   23.06    3.51
   2  -9   0   26.74    3.51
   2  -9   0   21.52    2.92
  -2   9   0   22.80    3.00
   2  -9   1   -0.39    1.49
  -2   9  -1   -1.10    0.98
   2  -9   1    2.77    1.25
   2  -9   1   -0.11    0.79
  -2   9  -1    1.41    1.05
  -2   9  -2    1.19    1.40
   2  -9   2    0.72    1.33
   2  -9   2    1.79    1.04
   2  -9   2    2.64    1.06
  -2   9  -2    1.88    1.28
  -2   9  -3    4.18    1.74
   2  -9   3    3.57    1.60
   2  -9   3    1.43    0.89
  -2   9  -3    2.54    1.10
   2  -9   3    3.18    1.79
  -2   9  -4   -0.12    1.22
  -2   9  -4   -0.71    1.07
   2  -9   4   -0.17    1.06
   2  -9   4    0.80    0.85
  -2   9  -5    8.99    2.12
  -2   9  -5    8.25    1.84
   2  -9   5    6.30    1.89
   2  -9   5    8.12    1.86
  -2   9  -5    8.89    2.38
  -2   9  -6   -1.00    1.13
  -2   9  -6   -0.17    0.83
   2  -9   6   -0.63    1.14
  -2   9  -6   -0.55    1.08
  -2   9  -7    4.24    1.55
  -2   9  -7    1.39    0.75
   2  -9   7    3.11    1.40
  -2   9  -7    1.38    0.84
  -2   9  -8    3.49    1.49
  -2   9  -8    3.33    1.30
  -2   9  -8    3.54    1.68
   2  -9   8    5.08    1.64
   2  -9   9    7.14    2.04
  -2   9  -9    8.13    2.15
  -2   9  -9   10.09    2.20
   2  -9  10    0.23    1.14
  -2   9 -10   -0.02    1.05
  -2   9 -10    0.21    0.84
  -2   9 -11    8.44    2.28
   2  -9  11   11.94    2.65
  -2   9 -11    8.78    2.24
  -2   9 -12   -1.25    1.15
  -2   9 -12   -0.27    1.00
   2  -9  12    1.15    1.26
  -2   9 -13    0.83    1.01
   2  -9  13    1.03    0.89
  -2   9 -14    0.45    1.22
  -2   9 -14    0.71    0.96
   2  -9  14   -1.25    1.71
  -2   9 -15   -0.39    1.00
  -2   9 -15    1.64    1.10
   2  -9  16   35.66    4.84
  -2   9 -16   26.82    3.86
   2  -9  16   29.56    4.07
  -2   9 -16   39.24    5.22
   2  -9  17   67.90    6.65
   2  -9  17   66.31    6.22
  -2   8  11    0.25    1.19
  -2   8  11    3.35    1.73
  -2   8  10    0.51    1.13
   2  -8 -10    1.37    1.42
  -2   8  10    0.05    0.88
   2  -8  -9    4.78    1.94
  -2   8   9    4.89    1.90
  -2   8   9    1.73    1.35
  -2   8   9    1.90    1.28
  -2   8   8    4.01    1.40
  -2   8   8    5.69    2.01
   2  -8  -8    6.69    2.46
  -2   8   8    9.42    2.57
   2  -8  -7    4.13    2.04
  -2   8   7    1.14    1.23
  -2   8   6   51.22    4.85
   2  -8  -6   44.29    5.08
  -2   8   5    4.72    1.72
   2  -8  -5    8.96    2.62
   2  -8  -4   72.29    6.17
  -2   8   4   61.18    5.13
  -2   8   3   26.54    3.42
   2  -8  -3   32.76    4.18
   2  -8  -2    0.51    0.57
   2  -8  -2   -1.31    1.84
  -2   8   2    0.81    0.84
   2  -8  -1   81.28    6.05
  -2   8   1   79.93    5.58
   2  -8  -1   76.63    4.97
  -2   8   0    1.30    1.13
   2  -8   0    1.64    1.63
   2  -8   0    0.09    0.68
  -2   8   0    1.53    0.86
   2  -8   1    4.03    1.42
   2  -8   1    4.29    1.24
   2  -8   1    2.49    1.21
  -2   8  -1    4.60    1.34
  -2   8  -1    2.65    1.26
   2  -8   2    0.34    1.26
  -2   8  -2   -0.54    0.79
   2  -8   2    0.23    0.83
   2  -8   2    0.06    1.03
  -2   8  -3    0.29    0.76
  -2   8  -3    0.10    1.11
  -2   8  -3   -0.38    0.69
   2  -8   3    0.58    0.91
   2  -8   3    0.08    1.30
   2  -8   3    0.09    0.81
   2  -8   4   12.45    2.35
  -2   8  -4   15.50    2.14
   2  -8   4   11.52    1.93
  -2   8  -4   14.21    2.41
  -2   8  -4   13.23    2.24
  -2   8  -5   47.10    3.78
  -2   8  -5   53.66    4.35
   2  -8   5   54.12    4.26
  -2   8  -5   65.60    5.03
   2  -8   5   48.74    4.39
   2  -8   6   19.58    2.87
  -2   8  -6   18.20    2.49
  -2   8  -6   20.57    2.91
  -2   8  -7   25.15    3.28
  -2   8  -7   28.11    3.20
   2  -8   7   24.24    3.20
  -2   8  -8   11.33    2.10
  -2   8  -8   17.93    2.78
   2  -8   8   14.89    2.70
  -2   8  -9    1.13    1.00
  -2   8  -9   -0.10    0.89
   2  -8   9    0.91    0.96
  -2   8 -10   50.29    4.68
   2  -8  10   50.47    4.90
  -2   8 -10   42.33    4.29
   2  -8  11   72.44    5.95
  -2   8 -11   74.36    5.87
  -2   8 -11   66.45    5.39
  -2   8 -12   -0.07    0.71
  -2   8 -12    1.80    1.34
   2  -8  12   -0.04    0.98
  -2   8 -13   13.90    2.69
   2  -8  13   10.74    2.52
  -2   8 -13   18.76    3.10
  -2   8 -14   -1.63    1.66
  -2   8 -14    0.85    0.92
   2  -8  14    0.84    1.22
  -2   8 -15    0.42    0.69
  -2   8 -15    1.72    1.42
   2  -8  15   -1.32    1.10
   2  -8  16  105.14    7.33
  -2   8 -16  118.31    8.68
   2  -8  16   98.67    7.61
  -2   8 -16  100.12    7.17
   2  -8  17    1.51    1.15
  -2   8 -17    3.30    1.59
   2  -8  18   11.99    2.77
   2  -8  18    9.85    2.61
  -2   7  12   13.25    2.79
  -2   7  12   14.39    2.84
   2  -7 -12   14.84    3.35
   2  -7 -11    6.00    2.45
  -2   7  11    4.12    1.68
  -2   7  11    4.24    1.76
   2  -7 -10   15.96    3.23
  -2   7  10   13.05    2.56
  -2   7  10    7.08    2.06
  -2   7   9    7.31    1.87
   2  -7  -9    6.40    2.29
  -2   7   9    8.07    2.09
  -2   7   9    5.66    1.82
  -2   7   8    1.82    1.21
   2  -7  -8    0.01    1.46
  -2   7   8   -0.42    0.92
  -2   7   8    2.79    1.38
   2  -7  -7    1.08    1.55
  -2   7   7   -0.20    0.84
   2  -7  -6   49.84    4.94
  -2   7   6   42.98    4.07
  -2   7   5    4.78    1.62
   2  -7  -5    4.08    1.91
  -2   7   4    6.83    1.78
   2  -7  -4    5.51    1.97
   2  -7  -3    6.17    2.13
  -2   7   3    4.81    1.40
   2  -7  -3    3.76    1.01
  -2   7   2   58.79    4.46
   2  -7  -2   56.04    4.86
   2  -7  -2   58.03    3.92
  -2   7   1    1.83    1.06
   2  -7  -1    2.08    1.63
   2  -7  -1    0.21    0.65
  -2   7   1    0.85    0.67
   2  -7   0    6.78    2.09
   2  -7   0    4.78    1.04
  -2   7   0    4.09    1.09
  -2   7   0    4.14    1.19
   2  -7   0    6.36    1.43
  -2   7  -1   33.31    2.48
  -2   7  -1   30.26    2.81
   2  -7   1   34.17    3.20
   2  -7   1   36.37    3.66
   2  -7   1   33.18    3.17
  -2   7  -1   31.24    3.25
  -2   7  -2   13.52    2.17
  -2   7  -2   15.90    1.82
   2  -7   2   13.52    2.49
   2  -7   2   11.63    1.96
   2  -7   2   15.08    2.17
  -2   7  -2   14.69    2.02
  -2   7  -3   22.06    2.24
   2  -7   3   26.06    3.11
   2  -7   3   23.41    2.78
  -2   7  -3   21.63    2.50
   2  -7   3   22.01    2.52
  -2   7  -3   27.27    3.01
   2  -7   4  354.44    9.77
  -2   7  -4  362.96   10.88
   2  -7   4  353.89   10.80
  -2   7  -4  354.00    9.32
  -2   7  -5  391.52   10.22
   2  -7   5  369.54   11.32
  -2   7  -5  376.12   11.16
  -2   7  -6   93.84    5.25
   2  -7   6   92.40    5.76
  -2   7  -6   98.15    5.75
   2  -7   7   17.92    2.78
  -2   7  -7   15.75    2.36
  -2   7  -7   15.82    2.54
  -2   7  -8   19.50    2.70
   2  -7   8   19.32    2.79
  -2   7  -8   21.62    2.83
  -2   7  -9   19.83    2.78
   2  -7   9   18.26    2.75
  -2   7  -9   17.17    2.69
   2  -7  10   21.20    3.08
  -2   7 -10   22.25    3.11
  -2   7 -10   23.10    3.02
  -2   7 -11    9.80    2.15
  -2   7 -11    8.39    2.09
   2  -7  11   12.13    2.48
  -2   7 -12   11.75    2.30
  -2   7 -12   15.30    2.74
   2  -7  12   10.48    2.14
   2  -7  13    6.34    2.08
  -2   7 -13    4.07    1.57
  -2   7 -13    4.71    1.53
   2  -7  14    0.70    0.77
  -2   7 -14    4.30    1.55
   2  -7  14    5.98    1.73
  -2   7 -14    3.39    1.68
  -2   7 -15    0.35    1.06
  -2   7 -15    0.50    0.99
   2  -7  15   -0.86    0.96
   2  -7  15    1.94    1.38
   2  -7  16   27.34    3.75
   2  -7  16   24.86    3.66
  -2   7 -16   19.87    3.16
  -2   7 -16   22.82    3.73
   2  -7  17   -0.18    1.18
  -2   7 -17    2.12    1.13
   2  -7  17    0.70    0.89
  -2   7 -18    9.60    2.74
   2  -7  18    7.83    2.19
   2  -7  19   -2.93    1.58
   2  -6 -14    7.79    2.48
  -2   6  13    1.79    1.18
  -2   6  13   -0.55    1.14
   2  -6 -12   15.32    3.41
  -2   6  12   13.80    2.79
  -2   6  12    7.38    1.88
   2  -6 -11   87.46    7.11
  -2   6  11   71.84    5.60
  -2   6  11   76.36    6.02
   2  -6 -10    9.46    2.52
  -2   6  10    8.72    1.91
  -2   6  10    4.54    1.61
   2  -6  -9    2.01    1.66
  -2   6   9    2.20    1.25
  -2   6   9    1.71    0.94
  -2   6   9    2.02    1.34
   2  -6  -8   13.78    2.74
  -2   6   8   12.16    2.26
  -2   6   8   11.33    2.07
  -2   6   8   16.27    2.75
  -2   6   7    0.57    0.74
  -2   6   7    0.95    0.80
   2  -6  -7    1.63    1.48
   2  -6  -6    9.98    2.24
  -2   6   6    7.45    1.55
   2  -6  -5    2.77    1.75
  -2   6   5    2.93    1.22
  -2   6   4   80.25    4.80
   2  -6  -4   78.85    5.46
   2  -6  -4   82.80    3.95
   2  -6  -3  174.43    7.76
  -2   6   3  163.12    6.74
   2  -6  -3  165.11    5.87
  -2   6   2  215.31    6.53
   2  -6  -2  229.18    8.71
   2  -6  -2  220.78    6.94
  -2   6   2  227.90    7.89
  -2   6   1   24.01    2.20
   2  -6  -1   18.17    2.57
  -2   6   1   20.98    2.43
  -2   6   1   23.70    1.62
   2  -6  -1   22.07    2.31
  -2   6   0   85.91    4.16
   2  -6   0   89.64    3.83
  -2   6   0   85.37    3.39
   2  -6   0   86.45    4.53
   2  -6   0   87.12    5.17
  -2   6   0   90.16    4.93
  -2   6  -1   93.40    3.79
   2  -6   1   98.00    5.50
   2  -6   1   92.53    3.64
   2  -6   1   92.75    4.85
  -2   6  -1   98.19    4.52
  -2   6  -1   98.29    5.14
   2  -6   2    1.03    0.45
   2  -6   2    0.80    1.31
  -2   6  -2    0.33    0.91
   2  -6   2    0.98    0.84
  -2   6  -2    0.98    0.59
   2  -6   2    1.07    0.71
  -2   6  -2    0.73    0.58
  -2   6  -3    3.64    1.22
  -2   6  -3    3.22    0.87
   2  -6   3    2.55    0.93
   2  -6   3    3.97    0.68
   2  -6   3    5.05    1.16
   2  -6   3    0.75    1.40
   2  -6   4  124.98    5.23
   2  -6   4  125.63    3.26
  -2   6  -4  132.91    5.34
  -2   6  -4  119.62    5.77
   2  -6   4  128.77    6.08
   2  -6   5    1.73    0.46
  -2   6  -5    1.83    1.14
   2  -6   5    0.78    0.92
  -2   6  -5    4.01    1.15
  -2   6  -6   37.79    3.20
   2  -6   6   35.11    3.42
  -2   6  -6   37.46    3.36
   2  -6   7   14.23    2.26
  -2   6  -7   16.41    2.24
  -2   6  -7   14.42    2.26
  -2   6  -8    1.55    1.19
  -2   6  -8    2.99    1.22
   2  -6   8    2.47    1.18
   2  -6   9   90.35    5.72
  -2   6  -9  108.58    6.08
  -2   6  -9   86.89    5.38
   2  -6  10   -0.35    0.99
  -2   6 -10    0.74    0.93
  -2   6 -10    0.39    0.82
  -2   6 -11   38.28    3.97
  -2   6 -11   34.69    3.60
   2  -6  11   34.32    3.68
  -2   6 -12  153.31    8.11
   2  -6  12  153.70    7.77
  -2   6 -12  132.68    7.08
  -2   6 -13    6.31    1.93
  -2   6 -13    6.45    1.81
   2  -6  13    5.23    1.70
   2  -6  13    4.38    1.56
   2  -6  14    0.50    0.91
  -2   6 -14    0.00    0.96
   2  -6  14    0.67    1.01
  -2   6 -14    1.68    1.63
   2  -6  15    3.90    1.51
  -2   6 -15    4.40    1.60
   2  -6  15    7.48    1.94
  -2   6 -15    5.30    1.77
  -2   6 -16    2.54    1.49
  -2   6 -16    4.81    1.97
   2  -6  16    1.08    0.89
   2  -6  16    0.99    0.88
  -2   6 -17   27.05    4.10
   2  -6  17   30.91    4.00
  -2   6 -17   26.99    3.62
  -2   6 -18    1.53    1.41
   2  -6  18    0.07    1.20
  -2   6 -19    5.16    2.20
   2  -6  19    3.84    1.57
   2  -5 -15    0.94    1.41
   2  -5 -14   14.67    3.15
  -2   5  14   14.78    2.80
  -2   5  14   10.18    2.42
  -2   5  13   17.77    2.95
  -2   5  13   19.70    3.06
   2  -5 -13   18.48    3.43
  -2   5  12    7.18    1.84
   2  -5 -12    7.57    2.29
  -2   5  12    9.88    2.19
   2  -5 -11   30.09    3.99
  -2   5  11   27.04    3.32
  -2   5  11   26.56    3.39
  -2   5  10   65.32    4.62
  -2   5  10   67.84    5.00
  -2   5  10   57.61    4.88
   2  -5 -10   57.51    5.24
  -2   5   9   11.15    1.85
  -2   5   9   10.16    1.98
   2  -5  -9   16.62    2.89
  -2   5   9   10.24    2.15
  -2   5   8   24.58    2.71
  -2   5   8   24.34    2.89
  -2   5   8   26.15    3.13
   2  -5  -8   22.83    3.26
  -2   5   7   95.02    5.70
   2  -5  -7   82.57    5.67
  -2   5   7   92.62    5.19
  -2   5   7   84.80    4.77
   2  -5  -6    9.97    2.37
  -2   5   6   10.07    1.68
  -2   5   5  180.60    6.58
   2  -5  -5  186.51    7.75
   2  -5  -5  183.00    4.93
   2  -5  -4   23.03    2.84
  -2   5   4   21.87    2.30
   2  -5  -4   27.41    2.05
  -2   5   3   -0.22    0.60
   2  -5  -3    0.71    1.19
   2  -5  -3    1.08    0.54
  -2   5   2  153.57    2.97
   2  -5  -2  159.14    6.53
  -2   5   2  144.52    4.61
   2  -5  -2  156.70    5.27
  -2   5   2  151.26    5.77
  -2   5   1    2.39    0.50
   2  -5  -1    1.92    0.66
  -2   5   1    3.56    1.07
   2  -5  -1    2.25    1.36
  -2   5   1    2.61    0.70
   2  -5   0   45.34    2.59
  -2   5   0   46.02    2.18
  -2   5   0   46.84    2.72
   2  -5   0   43.04    3.47
   2  -5   0   49.18    3.13
  -2   5   0   43.69    3.10
  -2   5  -1   52.51    2.59
   2  -5   1   52.81    2.58
   2  -5   1   46.59    3.41
   2  -5   1   50.87    3.30
  -2   5  -1   47.63    3.27
  -2   5  -2    4.14    1.14
   2  -5   2    4.19    1.14
   2  -5   2    4.49    1.20
  -2   5  -2    4.02    0.83
   2  -5   2    4.40    0.73
   2  -5   2    4.51    1.01
  -2   5  -3  337.68    7.54
   2  -5   3  321.51    7.35
   2  -5   3  319.31    5.70
   2  -5   3  338.70    8.91
   2  -5   3  333.47    8.76
  -2   5  -3  321.58    8.56
   2  -5   4  106.44    3.21
  -2   5  -4  102.42    4.43
   2  -5   4  105.07    5.10
  -2   5  -4  102.51    4.93
   2  -5   5  141.36    3.79
  -2   5  -5  149.48    5.63
  -2   5  -5  144.80    5.96
   2  -5   5  149.18    6.24
   2  -5   6   33.93    1.93
  -2   5  -6   39.27    3.11
   2  -5   6   36.98    3.22
  -2   5  -6   35.48    3.06
  -2   5  -7   24.92    2.63
   2  -5   7   17.88    1.47
  -2   5  -7   17.83    2.20
   2  -5   7   18.05    2.50
  -2   5  -8    2.28    1.03
  -2   5  -8    0.13    0.93
   2  -5   8    3.29    1.30
   2  -5   9    1.04    1.06
  -2   5  -9   -0.62    1.14
  -2   5  -9    1.53    1.15
   2  -5  10    7.30    1.86
  -2   5 -10    7.22    1.85
   2  -5  10    7.19    1.68
  -2   5 -10    7.24    1.69
  -2   5 -11  102.48    6.18
   2  -5  11  109.61    5.70
   2  -5  11   98.67    5.76
  -2   5 -11   96.15    5.71
   2  -5  11   97.03    5.94
  -2   5 -12    3.42    1.28
  -2   5 -12    6.74    1.75
   2  -5  12    4.82    1.45
   2  -5  12    5.89    1.49
   2  -5  12    3.80    1.59
   2  -5  13    2.47    1.47
  -2   5 -13    2.14    0.96
   2  -5  13    3.30    1.45
  -2   5 -13    2.91    1.41
   2  -5  13    2.89    1.19
  -2   5 -14    6.04    1.94
   2  -5  14    5.11    1.57
   2  -5  14    7.49    1.83
  -2   5 -14    5.64    1.62
   2  -5  14    7.24    2.02
  -2   5 -15    5.51    1.65
  -2   5 -15    8.39    2.05
   2  -5  15    7.27    1.75
   2  -5  15    5.73    1.67
   2  -5  15    4.30    1.82
   2  -5  16   16.19    2.60
  -2   5 -16   18.23    3.21
   2  -5  16   18.03    2.84
  -2   5 -16   13.87    2.63
   2  -5  16   15.42    2.82
  -2   5 -17   10.65    2.48
   2  -5  17   18.97    3.04
   2  -5  17   17.40    3.14
  -2   5 -18    5.64    1.98
   2  -5  18    6.17    2.35
   2  -5  19   38.97    5.07
  -2   5 -19   37.74    4.96
   2  -4 -16   10.25    2.82
   2  -4 -15   -2.30    1.61
  -2   4  15    0.04    0.99
   2  -4 -14   -1.14    1.60
  -2   4  14    1.43    0.97
  -2   4  14    3.28    1.49
   2  -4 -13   10.89    2.52
  -2   4  13    8.59    2.05
  -2   4  13   10.40    2.20
   2  -4 -12   -0.06    1.18
  -2   4  12   -0.66    1.10
  -2   4  12    0.67    1.24
  -2   4  11    6.91    1.68
   2  -4 -11   13.73    2.59
  -2   4  11   10.60    2.02
  -2   4  10  138.98    6.06
   2  -4 -10  125.63    7.07
  -2   4  10  126.88    6.25
  -2   4  10  117.39    6.53
  -2   4   9   63.41    4.29
  -2   4   9   59.53    3.82
   2  -4  -9   62.28    4.79
  -2   4   9   58.42    4.50
  -2   4   8    1.98    0.97
   2  -4  -8    3.22    1.50
  -2   4   8    3.56    1.00
  -2   4   8    5.52    1.66
  -2   4   7    0.23    0.51
   2  -4  -7   -0.10    1.16
  -2   4   7   -0.82    0.78
  -2   4   7    1.02    1.04
  -2   4   6  142.16    5.30
   2  -4  -6  138.57    6.35
  -2   4   6  138.04    5.50
  -2   4   6  142.11    6.33
   2  -4  -6  135.17    3.25
  -2   4   5  139.67    5.08
   2  -4  -5  129.07    5.91
   2  -4  -5  131.85    3.64
  -2   4   4   79.52    3.75
   2  -4  -4   76.74    4.38
   2  -4  -4   80.67    3.09
   2  -4  -3   29.84    2.70
   2  -4  -3   34.35    2.13
  -2   4   3   33.96    2.45
   2  -4  -2  294.06    6.44
   2  -4  -2  281.01    7.77
  -2   4   2  295.27    5.42
  -2   4   2  284.31    2.95
  -2   4   2  287.51    6.94
  -2   4   1 1573.59   16.31
  -2   4   1 1590.17    9.76
   2  -4  -1 1573.18   17.89
  -2   4   1 1581.86   12.94
   2  -4  -1 1598.55   15.57
   2  -4   0  510.82    8.10
   2  -4   0  501.22    9.87
   2  -4   0  507.31    9.04
  -2   4   0  476.42    6.33
  -2   4   0  506.85    9.25
   2  -4   1   -0.06    0.42
  -2   4  -1    0.55    0.61
   2  -4   1   -0.25    0.57
  -2   4  -1    0.28    0.36
   2  -4   1    1.42    1.08
  -2   4  -2    9.20    1.37
   2  -4   2    7.47    1.34
   2  -4   2    7.63    1.31
   2  -4   2    7.37    0.98
   2  -4   2    7.05    0.98
  -2   4  -2    8.58    1.09
  -2   4  -3  191.80    5.34
   2  -4   3  170.10    5.75
   2  -4   3  162.02    4.49
  -2   4  -3  172.88    5.77
   2  -4   3  160.20    4.09
  -2   4  -4   -0.08    0.68
   2  -4   4    0.55    0.80
   2  -4   4    0.71    0.42
  -2   4  -4    0.64    0.54
   2  -4   5  226.12    5.02
  -2   4  -5  229.10    6.62
   2  -4   5  221.27    6.92
  -2   4  -5  221.62    6.91
  -2   4  -6   28.98    2.59
   2  -4   6   31.93    2.03
   2  -4   6   28.06    2.59
  -2   4  -6   28.95    2.63
   2  -4   7  191.67    5.27
   2  -4   7  193.11    6.79
   2  -4   7  190.72    6.79
  -2   4  -7  187.46    6.72
  -2   4  -7  198.69    6.95
  -2   4  -8   76.59    4.62
   2  -4   8   82.06    4.72
  -2   4  -8   78.77    4.50
   2  -4   8   81.95    4.58
  -2   4  -9   -0.19    0.76
   2  -4   9    0.34    0.79
   2  -4   9    0.58    0.59
   2  -4   9   -1.02    1.13
  -2   4  -9    0.03    1.01
   2  -4  10   54.40    3.72
  -2   4 -10   51.52    4.11
   2  -4  10   49.45    3.82
  -2   4 -10   52.38    3.98
   2  -4  10   57.54    4.39
  -2   4 -11   33.09    3.43
   2  -4  11   37.88    3.27
   2  -4  11   35.80    3.57
   2  -4  11   32.95    3.19
  -2   4 -12   48.07    4.37
   2  -4  12   37.42    3.86
   2  -4  12   38.16    3.47
   2  -4  12   40.77    3.59
   2  -4  13   13.45    2.20
  -2   4 -13   13.25    2.49
   2  -4  13   12.04    2.20
   2  -4  13   14.28    2.58
  -2   4 -14   33.02    3.91
   2  -4  14   31.52    3.47
   2  -4  14   33.32    3.78
   2  -4  14   31.11    3.29
  -2   4 -15    2.60    1.38
  -2   4 -15    1.47    1.00
   2  -4  15    2.89    1.13
   2  -4  15    4.52    1.56
   2  -4  15    4.61    1.71
  -2   4 -16    3.15    1.29
   2  -4  16    2.42    1.11
  -2   4 -16    4.96    2.07
  -2   4 -17   20.30    3.34
   2  -4  17   16.18    3.18
  -2   4 -18    9.41    2.61
   2  -4  18    5.87    2.11
  -2   4 -19    1.63    1.39
   2  -4  19    1.13    1.45
   2  -3 -17   82.89    7.38
  -2   3  16   54.88    5.07
   2  -3 -16   68.55    6.37
   2  -3 -15   67.03    6.07
  -2   3  15   63.18    5.21
  -2   3  15   71.85    5.73
  -2   3  14   11.60    2.23
   2  -3 -14    9.71    2.52
  -2   3  14   11.81    2.41
   2  -3 -13    0.99    1.24
  -2   3  13   -0.12    0.80
  -2   3  13    1.09    1.15
   2  -3 -12    7.19    1.94
  -2   3  12    7.62    1.66
  -2   3  12    7.84    1.73
   2  -3 -11    2.48    1.43
  -2   3  11   -0.14    0.96
  -2   3  11   -1.05    1.28
  -2   3  10   51.78    3.77
   2  -3 -10   50.81    4.24
  -2   3  10   41.70    3.78
  -2   3   9   46.73    3.41
   2  -3  -9   49.44    4.06
  -2   3   9   50.50    3.14
  -2   3   9   50.91    3.98
   2  -3  -8  167.15    6.99
  -2   3   8  181.51    6.25
  -2   3   8  176.35    7.03
  -2   3   8  174.62    5.54
  -2   3   7    0.60    0.39
  -2   3   7   -0.23    0.69
   2  -3  -7   -0.44    1.09
   2  -3  -7    0.20    0.17
  -2   3   7   -0.29    0.90
   2  -3  -6    2.35    1.05
   2  -3  -6    3.96    0.46
  -2   3   6    3.62    0.79
  -2   3   6    2.73    0.77
  -2   3   6    3.57    1.04
   2  -3  -5    3.88    1.04
   2  -3  -5    3.27    0.51
  -2   3   5    2.62    0.64
  -2   3   5    3.60    1.15
   2  -3  -4   40.68    2.84
  -2   3   4   37.65    2.20
   2  -3  -4   40.84    1.94
   2  -3  -3   33.09    2.54
   2  -3  -3   30.47    1.74
  -2   3   3   29.67    1.93
   2  -3  -2   42.96    2.65
   2  -3  -2   41.80    2.18
  -2   3   2   38.54    1.50
  -2   3   2   36.64    2.15
   2  -3  -1  191.58    5.46
  -2   3   1  212.93    3.06
   2  -3  -1  211.69    5.21
  -2   3   1  207.34    5.13
  -2   3   0   15.85    1.05
  -2   3   0   17.77    0.78
   2  -3   0   15.90    1.66
   2  -3   0   16.47    1.44
  -2   3   0   13.08    1.40
   2  -3   1  123.93    3.12
  -2   3  -1  134.12    3.50
   2  -3   1  133.98    3.77
   2  -3   1  126.19    4.24
  -2   3  -1  127.79    4.23
  -2   3  -2  211.31    4.89
   2  -3   2  202.15    4.56
   2  -3   2  191.33    3.94
   2  -3   2  195.43    5.29
  -2   3  -2  202.90    5.51
   2  -3   3   28.40    1.77
  -2   3  -3   28.33    1.98
  -2   3  -3   30.45    2.31
   2  -3   4   82.70    3.07
  -2   3  -4   85.74    3.71
   2  -3   4   78.38    3.50
  -2   3  -4   81.88    3.79
   2  -3   5  258.11    5.74
   2  -3   5  264.57    6.73
  -2   3  -5  245.83    6.71
   2  -3   5  252.20    6.88
  -2   3  -6 1050.28   14.58
   2  -3   6 1036.20   12.27
   2  -3   6 1044.28   14.25
   2  -3   6 1035.68   14.27
   2  -3   7   10.42    1.36
   2  -3   7   12.72    1.50
   2  -3   7   12.49    1.70
   2  -3   7   14.07    1.92
  -2   3  -7   12.54    1.90
  -2   3  -8  165.67    6.52
   2  -3   8  166.45    6.06
   2  -3   8  162.69    5.57
  -2   3  -8  166.97    5.19
   2  -3   8  178.06    6.60
   2  -3   9    7.33    1.46
  -2   3  -9    9.66    1.42
   2  -3   9   10.99    1.66
   2  -3   9    8.29    1.78
  -2   3  -9   11.92    2.04
   2  -3  10    5.01    1.28
  -2   3 -10    5.22    1.60
  -2   3 -10    5.39    1.10
   2  -3  10    4.07    1.16
   2  -3  10    4.25    1.46
   2  -3  11   -0.58    0.64
  -2   3 -11   -0.74    0.75
  -2   3 -11   -0.42    1.06
   2  -3  11    0.40    1.02
   2  -3  11    0.51    1.09
  -2   3 -12   10.19    2.13
   2  -3  12    7.92    1.92
  -2   3 -12   11.00    1.73
   2  -3  12    9.66    1.90
   2  -3  12    6.40    1.38
  -2   3 -13    9.72    2.25
   2  -3  13    9.66    2.15
  -2   3 -13   10.98    1.75
   2  -3  13   10.94    1.85
   2  -3  14   34.18    3.92
  -2   3 -14   37.39    4.08
   2  -3  14   33.01    3.19
  -2   3 -15   10.36    2.23
   2  -3  15    6.81    2.02
   2  -3  16   27.74    3.88
  -2   3 -16   22.94    3.43
  -2   3 -17    0.92    1.24
   2  -3  17   -1.10    1.31
  -2   3 -18    1.97    1.50
   2  -3  18    1.92    2.12
   2  -3  19   -0.14    1.46
  -2   3 -19    2.34    1.87
  -2   3 -20   15.59    3.27
   2  -2 -18   66.98    6.66
   2  -2 -17   10.93    2.73
  -2   2  17   11.86    2.42
  -2   2  16    6.27    1.78
   2  -2 -16    6.03    1.97
  -2   2  16    6.08    1.62
  -2   2  15    9.88    2.05
  -2   2  15    8.95    2.15
   2  -2 -15   13.53    2.80
  -2   2  14    7.84    1.87
   2  -2 -14    9.98    2.42
  -2   2  14    5.88    1.65
   2  -2 -13   70.83    5.53
  -2   2  13   58.04    4.39
  -2   2  13   59.60    4.76
  -2   2  12   43.40    3.65
   2  -2 -12   38.16    4.02
  -2   2  12   41.15    3.76
   2  -2 -11    0.83    1.23
  -2   2  11    0.87    0.71
  -2   2  11    1.89    1.12
   2  -2 -10   -0.04    0.35
   2  -2 -10    1.21    1.37
  -2   2  10    1.68    0.89
  -2   2  10   -0.75    1.17
   2  -2  -9   57.50    2.66
  -2   2   9   62.13    4.14
   2  -2  -9   67.59    4.45
  -2   2   9   63.44    3.66
   2  -2  -8  172.58    4.08
  -2   2   8  173.47    5.65
   2  -2  -8  181.08    6.83
  -2   2   8  185.41    4.85
   2  -2  -8  176.58    3.63
  -2   2   8  181.82    6.80
   2  -2  -7   63.27    2.21
   2  -2  -7   63.92    3.84
   2  -2  -7   60.18    2.05
  -2   2   7   61.44    3.15
  -2   2   7   64.44    3.86
  -2   2   7   62.93    2.68
   2  -2  -6  307.03    7.78
  -2   2   6  310.98    5.53
  -2   2   6  294.30    6.29
   2  -2  -6  294.20    4.14
  -2   2   6  298.66    7.99
   2  -2  -6  311.22    4.60
   2  -2  -5    5.73    0.47
  -2   2   5    5.05    0.70
   2  -2  -5    5.28    0.62
  -2   2   5    6.81    0.94
  -2   2   5    6.86    1.33
   2  -2  -5    4.97    1.08
   2  -2  -4   36.67    2.37
  -2   2   4   37.96    2.61
  -2   2   4   35.75    1.84
  -2   2   4   36.36    1.72
  -2   2   3    3.87    0.62
  -2   2   3    4.21    0.58
   2  -2  -3    4.85    1.00
  -2   2   3    3.25    0.94
  -2   2   2  191.03    3.30
   2  -2  -2  187.85    4.70
  -2   2   2  187.38    4.03
  -2   2   1  226.80    3.47
   2  -2  -1  209.31    4.72
   2  -2  -1  219.49    5.01
  -2   2   1  221.43    4.49
  -2   2   1  224.38    3.29
   2  -2   0 1479.87   12.47
  -2   2   0 1473.25    9.92
   2  -2   0 1432.76   11.90
  -2   2   0 1459.17   12.17
   2  -2   1  571.19    7.70
   2  -2   1  568.06    7.36
  -2   2  -1  595.69    7.18
   2  -2   2 1121.57   10.88
  -2   2  -2 1119.53   10.90
   2  -2   2 1115.94   10.25
  -2   2  -3    2.68    0.73
   2  -2   3    2.96    0.73
   2  -2   3    4.38    0.86
   2  -2   4  598.55    8.75
  -2   2  -4  600.02    9.37
   2  -2   4  574.23    6.97
   2  -2   4  602.37    9.06
  -2   2  -5   69.33    3.06
   2  -2   5   63.49    3.24
  -2   2  -5   68.46    3.45
   2  -2   5   68.95    2.77
   2  -2   5   69.61    3.18
  -2   2  -6  100.68    3.89
   2  -2   6   89.70    3.51
   2  -2   6   97.42    4.25
   2  -2   6  102.52    4.12
  -2   2  -6  103.38    4.49
  -2   2  -7  300.36    8.06
   2  -2   7  316.62    8.14
   2  -2   7  310.99    7.12
  -2   2  -7  311.33    7.20
  -2   2  -8  311.47    7.53
  -2   2  -8  308.72    8.67
   2  -2   8  317.35    8.65
   2  -2   8  313.63    7.67
   2  -2   9    0.92    0.76
  -2   2  -9    1.25    1.13
  -2   2  -9    0.05    0.54
   2  -2   9    0.46    0.98
   2  -2  10   69.53    3.94
  -2   2 -10   72.60    4.69
  -2   2 -10   70.07    3.99
   2  -2  10   71.93    4.64
  -2   2 -11    5.46    1.57
   2  -2  11    5.16    1.21
  -2   2 -11    5.57    1.38
   2  -2  11    6.75    1.93
  -2   2 -12  482.25   12.98
   2  -2  12  491.53   13.24
  -2   2 -12  471.10   11.43
   2  -2  12  506.75   11.01
  -2   2 -13   34.78    3.29
  -2   2 -13   39.29    3.96
   2  -2  13   42.82    4.26
   2  -2  13   37.79    3.08
  -2   2 -14   66.62    5.28
   2  -2  14   72.57    5.56
  -2   2 -14   66.34    4.73
   2  -2  15   12.76    2.84
  -2   2 -15   11.38    2.37
  -2   2 -15   10.93    2.05
  -2   2 -16    4.95    1.61
   2  -2  16    7.97    2.28
  -2   2 -17   23.90    3.58
   2  -2  17   21.29    3.52
   2  -2  18    9.71    2.43
  -2   2 -18    7.07    2.11
  -2   2 -18   12.60    2.89
   2  -2  19   23.09    3.92
  -2   2 -19   22.20    3.73
  -2   2 -19   24.67    4.12
  -2   2 -20    1.88    1.72
   2  -1 -19    0.23    1.25
   2  -1 -18   -0.56    1.28
  -2   1  17    6.16    1.75
   2  -1 -17   10.34    2.62
  -2   1  17    9.83    2.25
  -2   1  16   22.26    3.13
   2  -1 -16   20.84    3.44
  -2   1  16   21.31    3.10
  -2   1  15    0.56    0.83
  -2   1  15   -0.87    1.11
   2  -1 -14   67.62    5.51
  -2   1  14   69.63    4.88
  -2   1  14   68.18    5.08
   2  -1 -13   -0.38    1.00
  -2   1  13   -0.18    1.01
  -2   1  13    0.06    0.76
   2  -1 -12   15.47    1.83
   2  -1 -12   14.16    2.38
  -2   1  12   15.96    2.12
  -2   1  12   10.63    1.97
   2  -1 -11   19.36    1.93
  -2   1  11   19.05    2.20
   2  -1 -11   14.86    2.33
  -2   1  11   20.23    2.49
  -2   1  10    7.74    1.38
   2  -1 -10   10.33    1.38
   2  -1 -10   11.86    2.04
  -2   1  10    9.24    1.75
   2  -1  -9   95.77    5.00
   2  -1  -9   96.20    3.77
  -2   1   9   89.07    4.07
  -2   1   9   95.38    4.95
  -2   1   8  175.88    5.28
   2  -1  -8  174.51    4.67
   2  -1  -8  167.23    6.11
  -2   1   8  182.87    6.52
   2  -1  -7   47.31    2.28
   2  -1  -7   47.93    3.09
  -2   1   7   47.20    2.53
  -2   1   7   46.63    3.17
  -2   1   6   16.91    0.91
   2  -1  -6   16.89    1.25
  -2   1   6   17.25    1.40
   2  -1  -6   19.72    1.46
   2  -1  -6   16.13    1.71
  -2   1   6   15.77    1.91
   2  -1  -5  504.35    7.07
  -2   1   5  500.69    4.41
   2  -1  -5  491.69    8.34
  -2   1   5  508.83    6.45
  -2   1   5  492.22    9.19
  -2   1   5  507.01    7.78
   2  -1  -4  462.72    7.37
  -2   1   4  466.99    8.41
   2  -1  -4  463.60    6.77
  -2   1   4  461.38    5.15
  -2   1   4  455.19    6.83
  -2   1   4  458.48    4.07
   2  -1  -3  159.32    3.86
  -2   1   3  168.75    3.87
  -2   1   3  154.64    3.64
  -2   1   3  158.18    2.35
   2  -1  -3  155.47    3.97
  -2   1   3  157.69    4.59
  -2   1   3  160.17    2.63
  -2   1   2  925.47    8.69
   2  -1  -2  896.61    8.09
  -2   1   2  935.71    7.15
  -2   1   2  932.69    7.32
   2  -1  -2  942.03   10.35
  -2   1   2  914.91   10.18
   2  -1  -2  929.08    9.66
   2  -1  -1  224.15    4.88
  -2   1   1  246.17    4.39
   2  -1  -1  229.58    3.71
  -2   1   1  236.40    4.03
  -2   1   1  233.49    4.68
  -2   1   0  753.37    7.79
   2  -1   0  739.77    8.74
   2  -1   0  752.78    6.20
   2  -1   0  746.15    5.38
  -2   1   0  757.17    7.66
  -2   1  -1  763.15    8.56
   2  -1   1  746.92    8.83
   2  -1   1  751.33    6.78
  -2   1  -1  760.54    6.82
  -2   1  -2  371.66    6.46
   2  -1   2  379.05    6.48
   2  -1   2  366.15    5.59
   2  -1   3   26.51    1.75
   2  -1   3   27.97    1.93
  -2   1  -3   27.07    1.89
  -2   1  -3   28.35    1.96
   2  -1   4  627.98    9.49
  -2   1  -4  644.08    9.75
   2  -1   4  638.92    9.27
  -2   1  -4  616.41    9.29
   2  -1   5  410.32    8.20
  -2   1  -5  391.15    7.86
   2  -1   5  404.92    8.06
  -2   1  -5  402.24    8.32
   2  -1   6  352.90    8.07
  -2   1  -6  345.61    8.19
   2  -1   6  347.77    8.03
  -2   1  -6  355.10    7.84
  -2   1  -7  457.47    9.89
   2  -1   7  447.41    9.74
  -2   1  -7  449.71    9.31
  -2   1  -8  205.18    7.05
  -2   1  -8  198.06    6.55
   2  -1   8  203.13    7.03
  -2   1  -9   41.63    3.24
   2  -1   9   42.17    3.52
  -2   1  -9   41.61    3.42
  -2   1 -10   26.57    2.69
  -2   1 -10   28.76    3.02
   2  -1  10   32.80    3.19
  -2   1 -11  108.85    5.93
  -2   1 -11  109.41    5.71
   2  -1  11  104.61    4.65
   2  -1  11  103.85    5.91
  -2   1 -12   37.40    3.75
   2  -1  12   27.69    3.38
   2  -1  12   31.33    2.65
  -2   1 -12   29.15    3.10
  -2   1 -13    0.74    0.82
  -2   1 -13    1.16    0.91
   2  -1  13    1.17    1.10
  -2   1 -14    0.96    1.05
   2  -1  14    2.46    1.16
  -2   1 -14    0.09    0.84
   2  -1  15   42.23    4.57
  -2   1 -15   36.98    3.92
  -2   1 -15   41.67    4.39
  -2   1 -15   40.55    4.37
  -2   1 -16   37.98    4.12
   2  -1  16   43.09    4.80
  -2   1 -16   41.91    4.55
  -2   1 -16   42.41    4.71
  -2   1 -17   45.76    4.95
   2  -1  17   53.15    5.63
  -2   1 -17   48.50    5.24
  -2   1 -18    4.26    1.59
   2  -1  18    8.58    2.50
  -2   1 -18    3.84    1.90
  -2   1 -19   -3.85    1.65
   2  -1  19    0.76    1.26
  -2   1 -19   -1.03    1.62
   2   0 -19   -1.52    1.10
  -2   0  18   29.42    3.76
   2   0 -18   29.99    4.26
  -2   0  17    0.25    0.96
   2   0 -17   -0.17    1.11
  -2   0  17    2.02    0.99
  -2   0  16    0.85    0.84
  -2   0  16   -0.57    1.34
  -2   0  15    2.24    1.13
   2   0 -15    1.27    1.15
  -2   0  15    3.18    1.26
   2   0 -14    3.72    1.68
   2   0 -14    5.31    1.22
  -2   0  14    2.59    1.19
  -2   0  14    2.93    1.21
   2   0 -13   -0.63    0.77
   2   0 -13    0.04    1.17
  -2   0  13    0.71    0.99
  -2   0  13    1.37    0.95
  -2   0  12   34.23    3.06
   2   0 -12   35.99    2.96
   2   0 -12   37.49    3.69
  -2   0  12   32.28    3.25
  -2   0  11   34.85    2.89
   2   0 -11   34.48    2.74
   2   0 -11   29.62    3.12
  -2   0  11   36.32    3.27
   2   0 -10   30.47    2.48
  -2   0  10   34.65    3.12
  -2   0  10   32.60    2.61
   2   0 -10   29.55    2.89
  -2   0  10   34.35    3.06
   2   0  -9   26.31    2.16
   2   0  -9   30.27    2.76
  -2   0   9   28.37    2.27
  -2   0   9   29.10    2.78
  -2   0   9   29.15    2.72
   2   0  -8    9.10    1.21
  -2   0   8    9.75    1.21
   2   0  -8   10.99    1.59
  -2   0   8   10.40    1.66
  -2   0   8   11.58    1.74
  -2   0   7   47.55    2.47
  -2   0   7   47.29    3.04
   2   0  -7   52.20    3.05
  -2   0   7   47.11    3.15
  -2   0   6 1244.53   13.87
  -2   0   6 1201.07   13.56
   2   0  -6 1186.37   13.28
  -2   0   6 1191.20   10.84
  -2   0   6 1235.56   14.98
  -2   0   5  304.91    6.49
   2   0  -5  299.47    5.98
  -2   0   5  306.04    6.29
  -2   0   5  299.51    6.98
  -2   0   5  293.07    4.73
   2   0  -4  130.25    3.49
  -2   0   4  137.01    4.07
  -2   0   4  138.40    2.67
   2   0  -4  140.39    4.12
   2   0  -4  143.38    3.01
  -2   0   4  135.86    4.38
   2   0  -3  230.91    5.17
   2   0  -3  223.53    3.85
  -2   0   3  230.99    5.03
   2   0  -3  228.57    5.14
   2   0  -3  227.12    3.82
  -2   0   3  234.62    5.38
   2   0  -2  306.26    6.01
   2   0  -2  310.38    3.52
  -2   0   2  299.66    5.56
  -2   0   2  305.25    5.64
   2   0  -2  294.01    5.62
   2   0  -1 3221.85   18.04
  -2   0   1 3200.13   17.98
   2   0  -1 3209.59   19.46
  -2   0   1 3146.70   16.25
   2   0   0 4803.72   16.24
  -2   0   0 4850.15   22.24
   2   0   0 4784.37   24.50
   2   0   0 4835.22   22.26
   2   0   1 5950.80   25.56
   2   0   1 5828.63   21.19
  -2   0  -1 5689.73   26.41
  -2   0  -1 5726.35   16.05
  -2   0  -2   59.45    2.89
   2   0   2   56.16    2.67
  -2   0  -2   62.64    2.86
   2   0   2   60.72    2.46
  -2   0  -3  675.34    9.96
   2   0   3  687.11    9.26
  -2   0  -3  693.92    9.98
   2   0   3  684.68    9.84
  -2   0  -4    0.38    0.71
   2   0   4   -0.14    0.66
   2   0   4    0.16    0.84
  -2   0  -4    0.71    0.70
  -2   0  -5   47.98    3.03
   2   0   5   47.52    2.89
  -2   0  -5   55.30    3.17
   2   0   5   49.63    3.03
  -2   0  -6  296.75    7.69
   2   0   6  293.64    7.68
  -2   0  -7    5.65    1.29
   2   0   7    3.08    1.13
  -2   0  -8  368.92    9.47
   2   0   8  359.00    9.64
  -2   0  -9  454.34   11.11
   2   0   9  461.22   11.49
  -2   0 -10    7.98    1.71
  -2   0 -10    8.92    1.76
   2   0  10    4.47    1.39
  -2   0 -11  160.49    7.22
  -2   0 -11  144.91    6.88
   2   0  11  148.77    7.23
  -2   0 -12   10.76    2.18
  -2   0 -12    7.76    1.87
   2   0  12    8.69    2.03
  -2   0 -13   61.28    4.94
   2   0  13   57.40    4.95
  -2   0 -13   60.43    4.97
  -2   0 -14    5.45    1.84
  -2   0 -14    6.80    2.09
   2   0  14    5.51    1.72
  -2   0 -15    0.99    1.08
  -2   0 -15   -1.14    1.29
   2   0  15    0.62    1.16
   2   0  16   21.80    3.47
  -2   0 -16   22.25    3.39
  -2   0 -16   22.94    3.35
  -2   0 -16   20.79    3.40
  -2   0 -17    3.43    1.67
  -2   0 -17   -0.13    1.02
   2   0  17   -0.62    1.27
  -2   0 -17    0.09    1.13
  -2   0 -18    3.62    1.55
  -2   0 -18    1.70    1.21
   2   0  18   -0.45    1.95
   2   1 -20   40.00    5.16
   2   1 -19   -0.51    1.56
   2   1 -18   12.84    2.87
  -2  -1  18   17.33    2.90
   2   1 -17   18.28    3.22
  -2  -1  17   25.69    3.38
   2   1 -16   34.17    3.57
  -2  -1  16   37.65    3.90
   2   1 -16   34.19    4.19
  -2  -1  16   36.61    3.89
   2   1 -15    4.62    1.25
  -2  -1  15    6.29    1.59
   2   1 -15    5.27    1.64
  -2  -1  15    8.16    1.99
   2   1 -14   97.45    5.63
  -2  -1  14   88.16    5.31
  -2  -1  14   94.35    6.18
   2   1 -14   95.93    6.21
  -2  -1  14   87.38    5.60
   2   1 -13  115.35    5.83
  -2  -1  13  116.06    6.55
  -2  -1  13  117.82    5.84
  -2  -1  13  118.70    6.32
   2   1 -12   25.31    2.62
  -2  -1  12   25.64    2.61
  -2  -1  12   23.61    2.82
  -2  -1  12   27.68    3.01
  -2  -1  11    6.49    1.05
  -2  -1  11    6.16    1.48
  -2  -1  11    5.99    1.30
   2   1 -11    5.92    1.25
  -2  -1  11    6.48    1.49
  -2  -1  10  188.93    5.26
   2   1 -10  170.11    6.18
  -2  -1  10  183.47    6.10
  -2  -1  10  186.47    7.11
  -2  -1  10  180.71    6.94
  -2  -1   9   20.29    1.72
   2   1  -9   18.67    1.95
  -2  -1   9   18.19    2.15
  -2  -1   9   19.54    1.92
  -2  -1   9   17.89    2.16
   2   1  -9   16.96    0.84
  -2  -1   8   55.66    2.78
  -2  -1   8   53.39    2.85
  -2  -1   8   49.55    3.26
  -2  -1   8   52.13    3.47
   2   1  -8   53.86    1.32
  -2  -1   7  253.73    5.85
  -2  -1   7  266.90    5.90
  -2  -1   7  270.83    7.35
  -2  -1   7  253.89    6.90
   2   1  -7  263.11    2.68
  -2  -1   6   20.99    1.69
   2   1  -6   21.17    0.80
  -2  -1   6   22.36    2.01
  -2  -1   6   21.61    2.10
  -2  -1   6   20.03    1.53
   2   1  -5   82.77    3.30
  -2  -1   5   79.02    3.21
  -2  -1   5   83.93    3.72
   2   1  -5   86.57    3.12
   2   1  -5   86.26    1.83
  -2  -1   5   83.15    3.60
   2   1  -4  885.18   10.22
  -2  -1   4  896.25   11.16
   2   1  -4  914.75    6.91
  -2  -1   4  914.58   11.41
  -2  -1   4  904.66   10.61
   2   1  -4  915.79    9.85
  -2  -1   3  167.17    4.67
   2   1  -3  167.41    4.25
  -2  -1   3  176.35    4.66
   2   1  -3  170.16    3.41
   2   1  -3  169.89    4.31
  -2  -1   3  169.79    4.62
  -2  -1   2  626.19    8.86
  -2  -1   2  631.39    8.85
   2   1  -2  627.83    8.09
   2   1  -2  644.83    9.37
  -2  -1   2  653.38    7.85
  -2  -1   2  626.97    8.28
   2   1  -2  633.39    7.41
   2   1  -1  375.87    6.22
   2   1  -1  377.97    6.27
  -2  -1   1  385.30    5.91
   2   1  -1  384.69    7.25
  -2  -1   1  381.76    6.89
  -2  -1   0    3.76    0.86
   2   1   0    4.70    0.89
  -2  -1   0    6.20    1.16
   2   1   0    4.63    0.87
  -2  -1   0    4.50    0.94
  -2  -1   0    4.63    0.45
   2   1   0    3.85    0.78
   2   1   1   81.71    3.20
   2   1   1   79.57    3.35
  -2  -1  -1   79.10    3.33
  -2  -1  -1   77.27    2.07
  -2  -1  -1   80.11    3.35
   2   1   1   77.82    3.42
   2   1   2   79.60    3.61
   2   1   2   87.82    3.42
  -2  -1  -2   90.93    3.65
  -2  -1  -2   89.98    2.65
  -2  -1  -2   93.79    3.81
   2   1   2   92.01    3.63
  -2  -1  -3   61.57    3.23
   2   1   3   59.88    3.14
  -2  -1  -3   57.82    3.22
   2   1   3   62.99    3.13
  -2  -1  -3   62.26    2.54
   2   1   4    2.64    0.88
  -2  -1  -4    2.86    0.89
  -2  -1  -4    1.70    0.64
   2   1   4    2.85    0.78
   2   1   5  452.19    9.50
  -2  -1  -5  448.04    8.26
   2   1   5  454.53    4.59
  -2  -1  -5  437.95    9.22
  -2  -1  -6   51.45    3.34
  -2  -1  -6   54.15    3.14
   2   1   6   60.15    3.76
   2   1   6   55.18    1.74
  -2  -1  -7  147.22    5.89
   2   1   7  151.91    6.26
   2   1   7  146.94    3.11
  -2  -1  -7  147.53    5.61
  -2  -1  -8  170.14    6.59
  -2  -1  -8  163.98    6.29
   2   1   8  162.54    6.82
   2   1   8  163.93    3.57
   2   1   9  104.00    5.74
  -2  -1  -9  104.45    5.35
  -2  -1  -9  107.48    5.53
  -2  -1 -10   23.29    2.66
   2   1  10   20.01    2.81
  -2  -1 -10   25.00    2.91
  -2  -1 -11    1.99    1.23
  -2  -1 -11    2.90    1.23
   2   1  11   -0.75    1.07
  -2  -1 -12   78.81    5.34
  -2  -1 -12   69.27    5.19
   2   1  12   71.80    5.50
  -2  -1 -13   10.71    2.22
   2   1  13   14.81    2.65
  -2  -1 -13   14.92    2.54
  -2  -1 -14    2.99    1.44
  -2  -1 -14    1.25    1.31
   2   1  14    0.15    1.17
  -2  -1 -15    3.96    1.61
  -2  -1 -15    2.22    1.52
   2   1  15    3.84    1.59
  -2  -1 -16    3.98    1.51
   2   1  16    5.92    2.24
  -2  -1 -16    2.20    1.55
  -2  -1 -17   23.01    3.76
  -2  -1 -17   18.43    3.46
   2   1  17   21.99    3.81
  -2  -1 -18   19.92    3.87
  -2  -1 -18   11.35    2.85
   2   2 -20    6.39    2.35
   2   2 -19    1.28    1.22
  -2  -2  19    3.74    1.60
   2   2 -18   24.86    3.42
   2   2 -18   27.62    4.07
  -2  -2  18   22.65    3.34
   2   2 -17   56.47    4.95
   2   2 -17   56.14    5.48
  -2  -2  17   53.16    4.75
  -2  -2  17   58.05    5.53
   2   2 -16    1.47    1.00
  -2  -2  16    1.44    1.16
  -2  -2  16    4.20    1.43
  -2  -2  15    5.42    1.98
   2   2 -15    7.43    1.82
  -2  -2  15    2.97    1.21
   2   2 -14   19.00    2.58
  -2  -2  14   19.13    2.98
  -2  -2  14   15.34    2.31
  -2  -2  13   95.59    4.52
  -2  -2  13   97.53    5.38
  -2  -2  13   93.94    5.93
   2   2 -13   98.29    5.63
   2   2 -12   48.89    3.83
  -2  -2  12   51.71    3.73
  -2  -2  12   52.48    4.25
  -2  -2  12   53.42    3.29
  -2  -2  11  238.70    6.88
  -2  -2  11  241.56    7.62
  -2  -2  11  247.96    8.64
   2   2 -11  231.92    7.96
  -2  -2  10  186.80    6.01
   2   2 -10  173.59    6.60
  -2  -2  10  188.26    6.37
  -2  -2  10  181.00    7.03
   2   2 -10  177.93    3.76
  -2  -2   9   27.69    2.35
  -2  -2   9   26.64    2.25
   2   2  -9   25.24    1.42
   2   2  -8   18.94    1.21
  -2  -2   8   17.62    2.09
  -2  -2   8   21.48    2.00
  -2  -2   7    0.27    0.55
   2   2  -7    0.59    0.31
  -2  -2   7    0.47    0.76
   2   2  -6  109.31    3.80
  -2  -2   6  116.24    4.38
   2   2  -6  115.35    3.04
   2   2  -6  109.81    4.22
  -2  -2   6  115.24    4.60
  -2  -2   5  333.10    7.36
   2   2  -5  345.49    7.23
   2   2  -5  357.55    5.59
  -2  -2   5  343.96    7.60
   2   2  -5  329.34    6.22
   2   2  -4 1083.04   10.69
  -2  -2   4 1123.68   13.27
   2   2  -4 1153.64   10.57
  -2  -2   4 1098.47   13.20
   2   2  -4 1115.31   12.97
   2   2  -3   34.62    1.97
  -2  -2   3   34.26    2.32
   2   2  -3   32.74    1.86
  -2  -2   3   33.48    2.34
  -2  -2   3   37.23    2.33
   2   2  -3   30.38    2.20
   2   2  -2  252.96    6.31
   2   2  -2  257.42    5.63
  -2  -2   2  263.41    6.47
  -2  -2   2  272.20    6.12
   2   2  -2  262.39    5.18
  -2  -2   2  264.44    6.28
   2   2  -1   74.28    3.19
   2   2  -1   76.00    2.90
  -2  -2   1   71.44    3.38
  -2  -2   1   75.83    3.39
  -2  -2   1   73.92    3.19
   2   2  -1   73.99    3.47
  -2  -2   1   76.85    2.40
  -2  -2   0   39.37    2.58
   2   2   0   37.60    2.45
  -2  -2   0   40.48    2.54
  -2  -2   0   40.76    2.51
   2   2   0   37.90    2.20
  -2  -2   0   38.02    1.82
   2   2   0   36.33    2.47
   2   2   1  239.21    5.78
  -2  -2  -1  236.29    4.78
   2   2   1  243.31    6.49
   2   2   1  242.52    6.32
  -2  -2  -1  245.24    6.40
   2   2   2   36.23    2.41
  -2  -2  -2   38.53    2.11
   2   2   2   39.02    2.77
   2   2   2   33.71    2.44
  -2  -2  -2   36.38    2.60
  -2  -2  -2   35.56    2.56
  -2  -2  -3   13.52    1.69
   2   2   3   13.88    1.64
  -2  -2  -3   14.42    1.41
   2   2   3   12.39    1.74
  -2  -2  -4   85.74    4.14
   2   2   4   81.73    4.45
   2   2   4   80.57    4.13
  -2  -2  -4   86.98    3.71
   2   2   5  130.29    5.60
  -2  -2  -5  131.95    5.30
  -2  -2  -5  130.36    4.89
  -2  -2  -6   81.52    4.19
   2   2   6   79.23    4.58
  -2  -2  -6   86.77    4.48
   2   2   6   85.01    2.96
  -2  -2  -7    1.07    0.92
  -2  -2  -7    0.98    0.75
   2   2   7   -1.21    1.06
   2   2   7    0.50    0.39
  -2  -2  -8    1.46    0.90
  -2  -2  -8    2.03    0.95
   2   2   8    2.94    1.18
  -2  -2  -9  246.17    8.53
  -2  -2  -9  248.93    8.68
   2   2   9  249.24    9.28
  -2  -2 -10  221.83    8.33
  -2  -2 -10  200.25    8.19
   2   2  10  212.67    8.99
  -2  -2 -11    0.64    0.92
   2   2  11    2.54    1.54
  -2  -2 -11    1.10    1.16
  -2  -2 -12    1.84    1.17
  -2  -2 -12    0.85    1.11
   2   2  12    1.59    1.47
   2   2  13   21.06    3.42
  -2  -2 -13   18.85    2.84
  -2  -2 -13   14.19    2.74
  -2  -2 -14   31.37    3.72
  -2  -2 -14   25.83    3.66
   2   2  14   21.11    3.46
  -2  -2 -15    0.75    1.17
   2   2  15    0.68    1.20
   2   2  16    6.60    2.11
  -2  -2 -16   12.45    2.97
  -2  -2 -17   77.65    7.00
   2   2  17   75.49    6.97
   2   3 -20    7.75    2.45
   2   3 -19    0.29    0.95
  -2  -3  19    3.54    2.07
  -2  -3  19    2.27    1.35
   2   3 -18   14.52    2.75
  -2  -3  18   12.85    2.89
  -2  -3  18   14.33    2.68
   2   3 -17   -0.29    0.92
  -2  -3  17    0.71    1.05
  -2  -3  17    0.90    0.79
   2   3 -16    7.76    2.06
  -2  -3  16    7.80    2.24
  -2  -3  16    8.57    1.93
   2   3 -15   30.14    3.58
  -2  -3  15   35.21    3.67
  -2  -3  15   28.90    3.64
   2   3 -14   12.57    2.26
  -2  -3  14   15.50    2.04
  -2  -3  14   12.24    2.29
  -2  -3  14   11.12    1.99
  -2  -3  13   33.04    2.95
   2   3 -13   32.34    3.48
  -2  -3  13   29.48    3.50
   2   3 -12    0.95    0.92
  -2  -3  12    0.87    1.18
  -2  -3  12    1.62    0.77
   2   3 -11    6.30    1.48
  -2  -3  11    7.12    1.42
  -2  -3  10   89.85    4.68
   2   3 -10   90.38    3.29
  -2  -3   9   25.86    2.48
  -2  -3   9   22.71    2.55
   2   3  -9   25.94    1.75
  -2  -3   8   30.89    2.66
  -2  -3   8   26.49    2.61
   2   3  -8   31.53    2.19
   2   3  -8   29.80    1.90
  -2  -3   7   13.87    1.84
   2   3  -7   10.90    1.20
   2   3  -7    8.56    1.39
  -2  -3   7   13.08    1.80
   2   3  -7   13.54    1.32
   2   3  -6  303.32    5.91
   2   3  -6  332.53    6.52
  -2  -3   6  329.18    8.18
   2   3  -6  321.98    8.10
  -2  -3   6  322.84    8.22
   2   3  -5  194.88    6.23
   2   3  -5  186.85    4.43
   2   3  -5  195.51    5.14
  -2  -3   5  203.21    6.43
  -2  -3   5  197.84    6.11
   2   3  -4   83.02    2.85
   2   3  -4   88.62    3.59
  -2  -3   4   83.18    4.01
  -2  -3   4   89.31    4.22
   2   3  -4   84.54    4.09
  -2  -3   4   86.99    3.92
   2   3  -3  118.77    4.27
   2   3  -3  107.24    3.27
  -2  -3   3  115.81    4.79
   2   3  -3  110.76    4.74
  -2  -3   3  117.37    4.64
  -2  -3   3  112.72    4.44
   2   3  -2  106.67    3.40
  -2  -3   2  111.50    3.64
  -2  -3   2  112.14    4.62
  -2  -3   2  108.83    3.96
  -2  -3   2  107.60    4.30
  -2  -3   2  103.96    4.41
   2   3  -2  102.52    4.58
   2   3  -2  113.39    4.34
  -2  -3   1  505.55    9.27
  -2  -3   1  506.33    9.85
   2   3  -1  487.46    7.73
  -2  -3   1  520.79    8.97
   2   3  -1  532.65   10.00
   2   3  -1  523.11    9.66
  -2  -3   1  509.15    7.82
   2   3   0   85.20    4.10
  -2  -3   0   77.69    3.20
   2   3   0   79.92    3.87
  -2  -3   0   74.31    3.84
  -2  -3   0   78.23    3.76
   2   3   0   77.87    3.31
  -2  -3   0   81.67    3.82
   2   3   1   35.79    2.82
   2   3   1   32.22    2.29
  -2  -3  -1   33.72    2.64
  -2  -3  -1   33.20    2.23
   2   3   1   33.95    2.58
  -2  -3  -1   30.80    2.48
  -2  -3  -1   32.43    2.58
  -2  -3  -2   45.77    2.98
   2   3   2   48.12    3.38
  -2  -3  -2   49.25    2.85
   2   3   2   45.74    2.98
  -2  -3  -3    1.39    0.68
   2   3   3    0.10    0.83
   2   3   3    0.05    0.50
  -2  -3  -4    1.13    0.84
  -2  -3  -4   -0.41    0.83
   2   3   4   -0.81    0.79
   2   3   5    9.17    1.76
  -2  -3  -5    6.69    1.37
  -2  -3  -5    8.03    1.48
   2   3   5    7.40    1.71
   2   3   6   44.44    3.88
  -2  -3  -6   44.66    3.40
   2   3   6   42.78    3.65
  -2  -3  -6   42.61    3.23
   2   3   7   28.74    3.18
  -2  -3  -7   29.07    2.82
   2   3   7   30.21    2.16
  -2  -3  -7   30.63    2.93
  -2  -3  -8   12.79    2.01
  -2  -3  -8   14.42    2.13
   2   3   8   15.73    2.47
  -2  -3  -9   11.35    1.99
   2   3   9    8.30    1.81
  -2  -3  -9    9.46    2.00
   2   3  10   46.18    4.49
  -2  -3 -10   35.96    3.71
  -2  -3 -10   36.83    3.59
   2   3  11    5.84    1.74
  -2  -3 -11   10.22    2.04
  -2  -3 -11    8.21    2.14
  -2  -3 -12   -0.11    0.99
  -2  -3 -12   -0.83    1.42
   2   3  12    0.32    1.36
  -2  -3 -13   42.57    4.65
   2   3  13   49.50    5.16
   2   3  14   22.68    3.82
  -2  -3 -14   15.19    2.87
  -2  -3 -15    3.54    1.84
   2   3  15    1.12    1.49
   2   3  16   12.96    3.01
  -2  -3 -16   13.36    3.04
   2   4 -21   13.49    3.01
   2   4 -20   -0.43    1.22
  -2  -4  20   -1.30    1.09
   2   4 -19   40.74    4.87
  -2  -4  19   43.23    5.24
   2   4 -18    8.62    2.34
  -2  -4  18    7.45    2.27
   2   4 -17    5.25    1.78
  -2  -4  17    3.98    1.72
   2   4 -16   -0.74    1.00
  -2  -4  16    0.80    1.35
   2   4 -15    0.43    0.81
  -2  -4  15    0.08    1.24
  -2  -4  15    0.41    0.60
  -2  -4  14   -0.13    0.55
   2   4 -14    1.06    1.10
  -2  -4  14    2.21    1.71
   2   4 -13    2.55    1.44
  -2  -4  13   -0.28    0.67
   2   4 -12    0.54    0.94
  -2  -4  12    1.63    0.83
   2   4 -11   41.67    2.84
  -2  -4  11   43.35    3.61
   2   4 -11   40.68    2.58
  -2  -4  10  269.94    8.76
   2   4 -10  244.79    6.37
   2   4 -10  258.26    6.51
  -2  -4   9  102.20    5.30
  -2  -4   9   97.59    5.21
   2   4  -9  101.65    5.40
   2   4  -9   96.79    3.74
   2   4  -9  106.40    4.23
  -2  -4   8  125.75    5.82
   2   4  -8  119.14    3.87
  -2  -4   8  126.39    5.71
   2   4  -8  121.42    5.73
   2   4  -8  130.48    4.73
   2   4  -7   28.18    2.25
   2   4  -7   28.46    1.79
  -2  -4   7   29.55    2.74
  -2  -4   7   33.07    3.01
   2   4  -7   28.72    2.76
   2   4  -6   18.99    1.89
  -2  -4   6   20.33    2.41
   2   4  -6   17.19    1.32
  -2  -4   6   20.51    2.20
   2   4  -6   20.17    2.29
   2   4  -5   71.41    3.66
   2   4  -5   68.18    4.15
  -2  -4   5   61.06    3.61
   2   4  -5   60.50    2.37
  -2  -4   5   63.75    3.99
   2   4  -4  132.71    5.06
  -2  -4   4  123.84    5.50
  -2  -4   4  125.14    5.46
   2   4  -4  134.30    5.84
   2   4  -4  131.51    3.52
  -2  -4   4  136.89    5.25
   2   4  -3  130.32    5.13
  -2  -4   3  116.39    4.81
  -2  -4   3  114.75    4.14
   2   4  -3  115.55    3.45
  -2  -4   3  116.15    5.30
   2   4  -3  121.25    5.59
  -2  -4   3  121.17    5.34
  -2  -4   2   23.84    2.43
  -2  -4   2   28.98    2.64
  -2  -4   2   27.45    2.17
  -2  -4   2   25.45    2.11
   2   4  -2   27.80    2.75
  -2  -4   2   31.16    2.55
   2   4  -2   27.40    2.48
   2   4  -2   26.49    1.79
  -2  -4   1   25.48    2.49
  -2  -4   1   27.32    2.21
  -2  -4   1   23.30    2.15
  -2  -4   1   22.69    2.09
   2   4  -1   24.68    2.43
   2   4  -1   29.18    2.54
   2   4  -1   23.43    1.81
  -2  -4   0  190.01    6.20
  -2  -4   0  193.97    6.38
   2   4   0  192.61    6.89
   2   4   0  195.03    6.55
  -2  -4   0  200.54    5.99
  -2  -4   0  187.78    6.52
  -2  -4  -1  201.32    6.80
   2   4   1  212.87    7.48
  -2  -4  -1  212.37    6.39
   2   4   1  216.15    6.85
  -2  -4  -1  218.85    6.76
   2   4   2   36.51    3.32
  -2  -4  -2   37.61    2.97
   2   4   2   32.89    2.69
  -2  -4  -2   37.28    2.85
  -2  -4  -2   41.32    3.10
  -2  -4  -3  165.14    6.14
   2   4   3  170.19    7.26
   2   4   3  159.85    5.88
   2   4   4    1.71    0.74
  -2  -4  -4    5.94    1.58
   2   4   4    2.32    1.24
   2   4   5  264.29    9.45
  -2  -4  -5  271.17    8.50
   2   4   5  265.58    9.64
   2   4   6    0.09    1.08
  -2  -4  -6   -0.58    0.98
  -2  -4  -7    5.84    1.52
   2   4   7    4.44    1.41
  -2  -4  -7    6.67    1.73
   2   4   7    6.99    1.80
  -2  -4  -8   21.46    2.70
  -2  -4  -8   21.28    2.83
   2   4   8   24.39    3.35
  -2  -4  -9    3.63    1.30
   2   4   9    7.61    2.10
  -2  -4  -9    8.50    1.99
  -2  -4 -10  138.27    7.54
   2   4  10  145.86    8.33
  -2  -4 -10  142.60    7.10
  -2  -4 -11   22.09    3.21
   2   4  11   28.28    3.90
  -2  -4 -12    1.08    1.08
   2   4  12    4.73    1.78
  -2  -4 -13   -1.21    1.22
   2   4  13   -0.56    1.26
  -2  -4 -14    1.21    1.01
   2   4  14    1.68    1.72
   2   4  15    1.60    0.97
  -2  -4 -15    1.22    1.03
   2   5 -20   -0.01    1.21
   2   5 -19   28.16    4.24
  -2  -5  19   27.38    4.24
  -2  -5  18    4.49    2.18
   2   5 -18    6.35    2.18
   2   5 -17   27.89    3.96
  -2  -5  17   21.69    3.51
  -2  -5  16   15.16    2.97
  -2  -5  16   20.43    2.90
   2   5 -16   18.33    3.26
  -2  -5  15   21.58    2.94
   2   5 -15   20.87    3.27
  -2  -5  15   20.37    3.21
   2   5 -14    1.08    1.10
  -2  -5  14    1.61    1.05
   2   5 -13   -0.79    0.81
  -2  -5  13    0.66    0.95
  -2  -5  12   49.42    4.18
   2   5 -12   47.55    4.25
   2   5 -11   14.04    2.37
  -2  -5  11   16.48    2.42
   2   5 -11   16.25    1.90
  -2  -5  10   25.59    2.96
  -2  -5  10   30.84    3.31
   2   5 -10   25.05    3.00
   2   5 -10   25.78    2.35
  -2  -5   9  106.61    5.88
  -2  -5   9   98.31    5.39
   2   5  -9  107.84    5.94
   2   5  -9  112.71    4.95
  -2  -5   8    7.12    1.68
   2   5  -8    8.57    1.46
   2   5  -8    5.33    1.35
  -2  -5   8    8.13    1.62
   2   5  -7    4.09    1.03
   2   5  -7    5.06    1.49
  -2  -5   7    4.97    1.16
  -2  -5   7    4.12    1.33
  -2  -5   6   27.95    3.05
   2   5  -6   31.32    2.70
  -2  -5   6   29.86    2.76
   2   5  -6   26.83    2.91
  -2  -5   5    1.83    1.24
   2   5  -5    1.45    0.39
  -2  -5   5    2.02    0.99
   2   5  -5    2.02    0.93
  -2  -5   5    1.68    1.06
   2   5  -5    0.35    0.94
   2   5  -4   19.39    1.35
  -2  -5   4   21.75    2.33
  -2  -5   4   20.49    1.83
   2   5  -4   18.73    2.22
  -2  -5   4   17.64    2.36
   2   5  -4   21.88    2.71
  -2  -5   4   19.84    2.52
   2   5  -3   36.98    3.12
  -2  -5   3   38.79    2.99
  -2  -5   3   36.57    3.25
  -2  -5   3   37.40    2.61
  -2  -5   3   42.99    3.58
   2   5  -3   38.61    3.47
  -2  -5   2   55.25    3.35
  -2  -5   2   57.85    3.64
  -2  -5   2   60.55    4.31
  -2  -5   2   59.68    3.58
  -2  -5   2   60.33    4.13
   2   5  -2   58.03    3.99
  -2  -5   1   30.94    2.95
  -2  -5   1   27.51    2.52
  -2  -5   1   28.07    2.59
  -2  -5   1   29.31    2.56
   2   5  -1   30.08    2.83
   2   5  -1   26.91    2.81
   2   5   0   13.86    1.97
  -2  -5   0   13.09    2.02
  -2  -5   0   15.24    2.03
  -2  -5   0   18.50    2.25
   2   5   0   12.82    2.11
  -2  -5   0   12.10    1.76
  -2  -5  -1    0.04    0.71
  -2  -5  -1   -0.35    0.86
   2   5   1   -0.12    0.96
   2   5   1   -1.19    0.81
  -2  -5  -2   22.77    2.51
  -2  -5  -2   27.79    2.77
   2   5   2   25.14    3.06
   2   5   2   25.69    2.60
  -2  -5  -2   24.61    2.59
  -2  -5  -3    9.69    1.79
  -2  -5  -3    5.44    1.38
   2   5   3    6.74    1.80
  -2  -5  -3    6.19    1.45
   2   5   3    8.04    1.58
   2   5   4   52.13    3.59
   2   5   4   51.66    4.51
  -2  -5  -4   49.29    3.89
  -2  -5  -5    3.16    1.51
   2   5   5    1.24    1.01
  -2  -5  -6    2.74    1.10
   2   5   6    1.68    1.32
   2   5   6    1.74    1.25
   2   5   7   85.09    6.11
  -2  -5  -7   87.00    5.78
   2   5   7   85.24    6.25
  -2  -5  -8   10.76    2.32
   2   5   8    6.70    2.22
   2   5   8    6.84    1.98
   2   5   9    0.03    1.28
  -2  -5  -9    1.74    1.36
   2   5  10   27.46    3.93
  -2  -5 -10   31.01    3.98
   2   5  11    6.65    2.06
  -2  -5 -11   10.99    2.57
  -2  -5 -12   25.99    3.92
   2   5  12   29.67    4.43
  -2  -5 -13   37.64    4.80
   2   5  13   33.57    4.64
  -2  -5 -14   -2.60    1.74
   2   6 -19    1.38    1.18
  -2  -6  19    4.57    2.20
   2   6 -19    3.67    1.65
   2   6 -18   16.80    3.31
  -2  -6  18   14.11    3.25
   2   6 -18   12.58    2.76
   2   6 -17   -0.75    1.52
  -2  -6  17    1.21    1.14
   2   6 -17   -0.22    0.94
  -2  -6  16    1.33    1.08
   2   6 -16    0.51    0.96
   2   6 -16    1.13    0.78
   2   6 -15   12.32    2.60
   2   6 -15   11.00    2.30
  -2  -6  15    8.21    1.96
   2   6 -14    6.78    1.94
   2   6 -14    4.60    1.71
  -2  -6  14    3.46    1.42
  -2  -6  13   49.83    4.53
   2   6 -13   42.54    4.36
   2   6 -13   45.65    4.70
  -2  -6  12   43.50    4.31
   2   6 -12   42.48    4.27
   2   6 -11   11.71    1.82
   2   6 -11   14.66    2.55
  -2  -6  11   16.89    2.72
  -2  -6  10  213.10    9.07
  -2  -6  10  215.43    8.54
   2   6 -10  218.47    9.17
   2   6 -10  219.13    7.66
   2   6  -9  120.28    5.76
  -2  -6   9  128.34    6.98
  -2  -6   9  125.78    6.32
   2   6  -9  124.18    6.88
  -2  -6   8  122.58    6.75
   2   6  -8  119.98    5.78
  -2  -6   8  129.13    6.20
   2   6  -8  126.05    6.85
  -2  -6   7  185.32    8.25
   2   6  -7  202.51    7.52
  -2  -6   7  203.34    7.58
   2   6  -7  193.24    8.42
  -2  -6   6    5.21    1.38
   2   6  -6    3.90    1.66
   2   6  -6    4.30    1.27
  -2  -6   6    6.29    1.76
  -2  -6   5   97.23    5.82
  -2  -6   5   98.01    5.03
   2   6  -5   90.90    5.17
  -2  -6   5   90.34    5.69
   2   6  -5  104.80    6.20
  -2  -6   4  265.82    8.12
  -2  -6   4  257.67    9.34
   2   6  -4  281.83    9.30
  -2  -6   4  280.95    7.18
  -2  -6   4  268.12    9.57
   2   6  -4  258.32    9.62
   2   6  -3    0.26    0.88
  -2  -6   3   -0.84    0.96
  -2  -6   3   -0.96    1.22
  -2  -6   3    0.96    0.72
   2   6  -3   -0.64    1.11
  -2  -6   3   -0.36    1.01
  -2  -6   2    1.27    0.77
  -2  -6   2    0.60    0.77
  -2  -6   2   -0.31    0.60
   2   6  -2    1.28    0.98
  -2  -6   2    0.57    1.12
  -2  -6   2    2.41    1.07
  -2  -6   1   81.87    5.18
  -2  -6   1   95.10    4.91
  -2  -6   1   93.90    5.09
   2   6  -1   95.01    5.30
  -2  -6   1   94.09    5.79
   2   6  -1   98.87    5.85
  -2  -6   1   98.41    5.11
  -2  -6   0    3.10    1.33
  -2  -6   0    4.02    1.20
   2   6   0    5.47    1.47
  -2  -6   0    7.05    1.63
   2   6   0    5.72    1.61
  -2  -6   0    3.55    1.09
  -2  -6  -1    8.06    1.45
  -2  -6  -1    7.59    1.73
  -2  -6  -1    9.03    1.81
   2   6   1    6.33    1.61
   2   6   1   11.70    1.87
   2   6   2   11.00    2.22
  -2  -6  -2   12.00    1.88
   2   6   2   11.48    1.84
  -2  -6  -2   12.56    2.07
  -2  -6  -2   13.76    2.17
  -2  -6  -3   -0.11    0.70
  -2  -6  -3   -0.19    0.84
  -2  -6  -3    1.07    1.21
   2   6   3    1.22    1.02
  -2  -6  -4   34.06    3.63
  -2  -6  -4   34.40    3.35
   2   6   4   40.42    4.34
  -2  -6  -5  139.13    6.66
  -2  -6  -5  133.09    7.11
   2   6   5  126.39    7.72
   2   6   6   54.38    5.29
   2   6   6   56.05    5.24
  -2  -6  -6   54.90    4.79
  -2  -6  -7   23.36    3.28
   2   6   7   26.97    3.82
   2   6   7   23.09    3.55
  -2  -6  -8   15.56    2.82
   2   6   8   14.43    2.82
   2   6   8   14.09    2.90
  -2  -6  -9   22.80    3.51
   2   6   9   19.76    3.54
  -2  -6 -10   -2.59    2.17
   2   6  10    2.47    1.94
  -2  -6 -11   88.48    7.33
   2   6  11   88.45    7.45
   2   6  12    1.15    1.05
  -2  -6 -12   -1.42    1.81
  -2  -6 -13   -0.69    1.45
   2   7 -19    5.87    2.02
   2   7 -18   14.23    3.28
  -2  -7  18   17.23    3.51
   2   7 -18   14.29    3.00
  -2  -7  17    5.72    2.05
   2   7 -17    7.97    2.53
   2   7 -17    4.17    1.86
   2   7 -16    3.16    1.39
   2   7 -16    3.53    1.57
  -2  -7  15    1.88    1.26
   2   7 -15    1.64    1.26
   2   7 -15   -0.05    0.94
   2   7 -14   13.50    2.89
   2   7 -14   12.28    2.57
  -2  -7  14   13.95    2.78
   2   7 -13    2.53    1.18
   2   7 -13    2.61    1.51
  -2  -7  13    2.14    1.17
   2   7 -12   14.94    2.71
  -2  -7  12   13.47    2.61
   2   7 -11    0.81    0.74
   2   7 -11    0.17    0.78
   2   7 -10   10.15    1.96
   2   7 -10    8.81    2.08
  -2  -7  10    6.64    1.72
  -2  -7  10    7.21    2.03
   2   7  -9   11.87    2.58
  -2  -7   9   11.40    2.09
   2   7  -9   10.47    1.89
  -2  -7   9   13.46    2.57
   2   7  -8  144.46    7.00
  -2  -7   8  156.10    8.19
  -2  -7   8  150.42    7.01
   2   7  -8  142.71    7.90
  -2  -7   7   26.88    3.46
   2   7  -7   32.47    3.37
  -2  -7   7   28.36    3.02
   2   7  -7   32.66    3.86
  -2  -7   6  247.91   10.06
   2   7  -6  244.81    9.20
  -2  -7   6  256.37   10.14
   2   7  -6  249.76   10.31
  -2  -7   6  256.01    8.72
   2   7  -5  302.86   10.39
  -2  -7   5  303.30   10.98
  -2  -7   5  307.55   11.05
   2   7  -5  311.15   11.44
  -2  -7   5  324.24    9.59
  -2  -7   4   54.14    3.89
  -2  -7   4   47.97    4.45
   2   7  -4   36.58    3.71
  -2  -7   4   52.17    4.59
   2   7  -4   48.67    4.62
  -2  -7   3    0.07    0.79
  -2  -7   3    1.19    0.76
  -2  -7   3   -0.42    1.28
   2   7  -3    1.29    1.06
   2   7  -2    3.62    1.20
  -2  -7   2    4.07    1.30
   2   7  -2    2.28    1.19
  -2  -7   2    4.01    1.07
  -2  -7   2    2.40    1.23
  -2  -7   2    3.11    1.20
  -2  -7   2    3.88    1.14
   2   7  -1   11.14    2.01
  -2  -7   1    4.96    1.43
  -2  -7   1   12.91    1.99
  -2  -7   1    8.41    1.67
  -2  -7   1   12.40    2.18
   2   7  -1   10.04    2.13
  -2  -7   1   11.70    2.61
  -2  -7   0    4.79    1.26
  -2  -7   0    2.72    1.15
  -2  -7   0    3.11    1.26
   2   7   0    4.24    1.66
  -2  -7   0    4.21    1.35
   2   7   0    3.74    1.19
  -2  -7  -1   59.13    4.63
   2   7   1   45.53    4.53
  -2  -7  -1   40.90    3.97
   2   7   1   47.94    3.98
   2   7   2   21.32    3.32
  -2  -7  -2   22.84    3.01
  -2  -7  -2   23.89    2.96
  -2  -7  -3    0.60    0.74
  -2  -7  -3    1.97    1.33
   2   7   3    1.80    1.19
  -2  -7  -4    3.78    1.84
   2   7   4    3.21    1.34
  -2  -7  -5   20.77    3.16
   2   7   5   22.35    3.64
   2   7   6   -4.61    1.91
  -2  -7  -6   -1.45    1.41
  -2  -7  -7   18.01    3.14
   2   7   7   20.00    3.54
   2   7   7   17.94    3.40
   2   7   8   17.94    3.45
  -2  -7  -8   21.10    3.44
   2   7   8   20.55    3.70
  -2  -7  -9   18.94    3.36
   2   7   9   24.08    3.98
   2   7  10   13.30    3.16
  -2  -7 -10    9.24    2.61
  -2  -7 -11    4.37    1.94
  -2  -8  18   37.91    4.85
  -2  -8  17   52.58    5.64
   2   8 -17   60.92    6.28
  -2  -8  16   23.85    3.81
   2   8 -16   35.07    4.93
   2   8 -16   32.08    4.51
  -2  -8  15   25.89    3.96
   2   8 -15   23.17    3.92
   2   8 -15   21.57    3.63
  -2  -8  14   15.73    3.11
   2   8 -14   15.13    3.10
   2   8 -14   15.82    3.14
  -2  -8  13   19.43    3.41
   2   8 -13   23.39    3.83
   2   8 -13   19.79    3.45
   2   8 -12   23.43    3.68
  -2  -8  12   19.41    3.23
   2   8 -11   31.29    3.53
   2   8 -11   33.40    4.23
  -2  -8  11   29.43    4.12
   2   8 -10   18.99    2.81
   2   8 -10   20.55    3.37
  -2  -8  10   23.69    3.59
  -2  -8   9  112.86    7.52
   2   8  -9  112.45    6.68
  -2  -8   9  110.31    6.34
   2   8  -9  128.41    8.08
  -2  -8   8  136.49    8.19
   2   8  -8  123.52    7.08
  -2  -8   8  142.80    7.02
   2   8  -8  143.26    8.51
  -2  -8   7   43.63    3.84
   2   8  -7   37.43    3.95
  -2  -8   7   41.00    4.49
   2   8  -7   42.55    4.74
  -2  -8   6  163.29    8.75
   2   8  -6  162.93    8.26
  -2  -8   6  169.21    8.83
   2   8  -6  164.53    9.07
  -2  -8   6  169.88    7.36
   2   8  -5  112.73    6.98
  -2  -8   5  108.26    7.06
  -2  -8   5  117.08    7.36
   2   8  -5  108.76    7.37
  -2  -8   5  117.69    6.01
  -2  -8   4   21.05    3.16
   2   8  -4   19.26    3.00
  -2  -8   4   20.01    3.13
  -2  -8   3   28.23    3.77
   2   8  -3   33.93    3.97
  -2  -8   3   29.33    3.64
  -2  -8   2   17.15    2.79
   2   8  -2   18.20    2.74
  -2  -8   2   15.37    2.58
   2   8  -2   16.91    2.88
  -2  -8   2   15.65    2.92
   2   8  -1    5.83    1.64
   2   8  -1    4.81    1.45
  -2  -8   1    2.04    1.08
  -2  -8   1    4.50    1.95
  -2  -8   1    4.54    1.56
  -2  -8   0   13.36    2.55
  -2  -8   0   11.98    2.23
   2   8   0   10.02    2.33
  -2  -8   0   12.42    2.72
  -2  -8   0   13.49    2.50
  -2  -8  -1   -1.23    0.85
  -2  -8  -1    0.71    0.87
  -2  -8  -1    0.68    1.19
   2   8   1    2.53    1.61
  -2  -8  -2    1.23    1.06
  -2  -8  -2    1.62    1.07
   2   8   2    0.01    1.38
  -2  -8  -2    0.53    0.95
  -2  -8  -3    2.18    1.21
   2   8   3   -0.67    1.11
  -2  -8  -4   15.48    2.93
   2   8   4   10.32    2.69
  -2  -8  -5   31.46    4.09
   2   8   5   31.92    4.66
   2   8   6   51.85    5.86
  -2  -8  -6   42.35    4.88
   2   8   6   47.62    5.52
  -2  -8  -7   26.95    4.07
   2   8   7   27.36    4.23
   2   8   7   27.35    4.59
   2   8   8   54.35    6.27
  -2  -8  -8   60.14    6.03
  -2  -9  16    0.21    0.80
  -2  -9  15    1.64    1.24
   2   9 -15    3.12    1.63
   2   9 -15   -0.09    1.16
  -2  -9  14    0.51    1.29
   2   9 -14   -0.82    1.81
   2   9 -14   -0.26    0.86
  -2  -9  13    1.23    1.58
   2   9 -13   -1.13    1.68
   2   9 -13   -1.22    1.05
  -2  -9  12    3.14    1.76
   2   9 -12    3.13    1.62
  -2  -9  11   13.91    2.85
   2   9 -11   10.74    2.33
   2   9 -11   11.21    2.72
  -2  -9  10   -0.65    1.02
   2   9 -10   -0.43    0.97
   2   9 -10   -0.18    0.93
  -2  -9   9   36.78    4.61
   2   9  -9   30.15    3.81
   2   9  -9   36.95    4.73
  -2  -9   8    6.76    2.11
   2   9  -8    5.19    1.59
   2   9  -8    9.43    2.42
  -2  -9   7   89.09    6.97
   2   9  -7   81.19    6.32
   2   9  -7   69.76    6.35
  -2  -9   6   -0.44    0.87
   2   9  -6    0.24    0.98
  -2  -9   6   -0.59    1.45
   2   9  -6    0.25    1.43
  -2  -9   5   12.95    2.80
   2   9  -5   11.99    2.66
  -2  -9   5   11.95    2.70
   2   9  -4    5.78    1.94
  -2  -9   4    3.50    1.68
  -2  -9   4    4.09    1.63
   2   9  -3    3.80    1.54
  -2  -9   3    4.21    1.59
   2   9  -3    1.03    1.20
  -2  -9   3    0.74    1.70
  -2  -9   2    3.15    1.45
   2   9  -2    1.59    1.34
  -2  -9   2   -1.24    1.43
  -2  -9   1    0.76    0.84
  -2  -9   1    1.75    1.54
   2   9  -1    2.30    1.46
  -2  -9   1   -0.81    1.31
  -2  -9   0   -0.15    0.59
  -2  -9   0    0.84    1.08
   2   9   0    0.29    1.01
  -2  -9   0    1.33    1.51
  -2  -9  -1    4.64    1.62
  -2  -9  -1    4.06    1.77
   2   9   1    3.29    1.96
  -2  -9  -1    3.99    2.12
  -2  -9  -2   -0.06    1.37
   2   9   2    1.17    1.61
  -2  -9  -3    0.62    0.89
   2   9   3    2.02    1.74
  -2  -9  -3    3.68    1.55
  -2  -9  -4    4.15    1.76
   2   9   4    7.05    2.54
  -2  -9  -4    6.08    2.13
   2   9   5    2.02    1.28
  -2  -9  -5    0.92    0.98
   2   9   5    1.72    1.23
  -2  -9  -6    1.55    1.49
  -2 -10  12    1.06    1.50
   2  10 -12    0.04    0.88
   2  10 -12    2.29    2.07
  -2 -10  11   19.15    3.72
   2  10 -11   15.43    3.31
   2  10 -10   26.87    3.79
  -2 -10  10   20.78    3.69
   2  10 -10   24.05    4.00
  -2 -10   9    8.12    2.44
   2  10  -9    9.88    2.73
   2  10  -9    7.23    2.12
  -2 -10   8   18.19    3.49
   2  10  -8   14.08    2.89
   2  10  -8    9.16    2.53
  -2 -10   7   91.33    7.55
   2  10  -7   97.35    7.95
   2  10  -7   95.50    7.43
  -2 -10   6    4.35    1.91
   2  10  -6    2.21    1.51
  -2 -10   6    6.68    2.30
   2  10  -5  165.45    9.93
   2  10  -5  160.17    9.35
  -2 -10   5  174.66   10.33
  -2 -10   5  145.47    9.35
  -2 -10   4   42.53    5.07
   2  10  -4   41.39    5.04
  -2 -10   4   32.42    4.56
   2  10  -3   41.65    5.21
  -2 -10   3   34.58    4.50
  -2 -10   3   40.72    5.09
  -2 -10   2    1.53    1.19
   2  10  -2   -1.60    1.55
  -2 -10   2    0.86    1.41
   2  10  -1   49.67    5.76
  -2 -10   1   43.76    5.36
  -2 -10   1   37.04    4.72
   2  10   0    7.71    2.39
  -2 -10   0    5.50    2.37
   2  10   1    3.57    1.65
  -2 -10  -1    0.50    1.85
   2  11 -10    2.18    1.30
   2  11  -9   10.53    2.67
   2  11  -8    0.36    1.04
  -2 -11   3    0.96    0.89
  -2 -11   2   10.59    2.75
   3 -12   3   -3.31    1.63
   3 -12   4   -2.87    1.60
   3 -12   5    0.10    1.10
   3 -12   6   -1.41    1.42
  -3  12  -7   -0.63    0.89
  -3  12  -8    4.72    1.78
  -3  12  -9    3.90    1.71
  -3  11   4    8.81    2.46
  -3  11   3   22.34    3.81
   3 -11  -2  147.60   10.12
  -3  11   2  132.58    9.09
  -3  11   1   18.25    3.47
   3 -11  -1   20.25    4.00
  -3  11   0   67.48    6.43
   3 -11   0   57.46    6.28
  -3  11  -1   24.92    3.96
   3 -11   1   25.18    4.35
   3 -11   2    8.70    2.36
  -3  11  -2    9.79    2.59
   3 -11   2    6.54    2.29
  -3  11  -3   35.59    4.69
   3 -11   3   25.42    3.78
   3 -11   4   46.10    5.18
  -3  11  -4   45.61    5.28
  -3  11  -5    4.56    1.92
   3 -11   5    7.97    2.37
  -3  11  -5    5.36    1.82
  -3  11  -6   20.95    3.68
  -3  11  -6   18.98    3.23
   3 -11   6   22.65    3.76
   3 -11   7    6.98    2.11
  -3  11  -7    7.70    2.45
  -3  11  -7    8.60    2.33
  -3  11  -8    2.16    1.27
   3 -11   8    0.73    1.24
  -3  11  -8   -0.04    1.45
  -3  11  -9    0.34    0.86
   3 -11   9    2.68    1.70
  -3  11  -9    2.65    1.38
  -3  11 -10    2.67    1.55
   3 -11  10    4.13    1.93
  -3  11 -10    5.32    1.94
  -3  11 -11    2.39    1.64
  -3  11 -11    1.38    0.92
   3 -11  11   -0.55    1.27
  -3  11 -12   37.89    4.84
  -3  11 -12   40.95    5.22
  -3  11 -12   44.42    5.41
  -3  11 -13   43.48    5.31
   3 -10  -6    4.75    2.23
  -3  10   6    1.01    1.00
   3 -10  -5    1.86    2.00
  -3  10   5   -1.12    1.08
  -3  10   4    2.92    1.39
   3 -10  -4   -1.18    1.86
  -3  10   3    1.92    1.03
   3 -10  -3    3.70    2.03
  -3  10   2    9.73    2.51
   3 -10  -2   11.15    2.90
   3 -10  -1   10.78    2.88
   3 -10  -1   11.98    2.60
  -3  10   1    8.17    2.28
  -3  10   0  121.11    7.94
   3 -10   0  114.69    7.30
   3 -10   0  114.47    8.12
   3 -10   0  111.96    7.10
  -3  10  -1   26.05    3.78
   3 -10   1   19.10    3.54
   3 -10   1   21.74    3.25
   3 -10   1   20.94    3.12
   3 -10   2    5.21    2.05
  -3  10  -2    5.09    1.73
   3 -10   2    7.57    2.14
   3 -10   2    7.37    1.94
  -3  10  -3    1.45    1.14
   3 -10   3    2.41    1.20
  -3  10  -3    1.62    1.05
   3 -10   3    0.62    0.93
  -3  10  -4   28.74    3.91
  -3  10  -4   32.67    3.81
   3 -10   4   27.18    3.78
   3 -10   4   28.25    3.47
   3 -10   5    5.34    1.86
  -3  10  -5    8.30    2.23
  -3  10  -5    5.29    1.76
  -3  10  -6    5.30    1.92
   3 -10   6    3.11    1.34
  -3  10  -6    2.52    1.17
  -3  10  -7    2.93    1.46
   3 -10   7    3.48    1.69
  -3  10  -7    5.78    1.75
  -3  10  -8    8.18    2.25
  -3  10  -8    5.18    1.79
   3 -10   8    4.27    2.12
  -3  10  -8    4.38    1.61
  -3  10  -9   14.52    2.94
   3 -10   9   16.19    3.26
  -3  10  -9   13.28    2.56
  -3  10 -10   10.04    2.53
  -3  10 -10    7.62    2.00
   3 -10  10    6.79    2.11
  -3  10 -11    5.99    1.78
   3 -10  11    8.31    2.46
  -3  10 -11    8.49    2.36
   3 -10  12   12.19    2.96
  -3  10 -12   17.90    3.31
  -3  10 -12   12.64    2.81
  -3  10 -13    6.37    1.94
  -3  10 -13    5.43    2.12
   3 -10  13    6.80    2.28
  -3  10 -14    3.90    1.61
   3 -10  14    5.58    2.10
  -3  10 -14    6.35    2.24
  -3  10 -15    2.34    1.54
  -3   9   9    0.51    0.92
   3  -9  -8    6.58    2.52
  -3   9   8    1.99    1.12
  -3   9   7    6.43    1.98
   3  -9  -7    2.06    1.78
  -3   9   7    3.36    1.54
  -3   9   7    5.51    2.17
   3  -9  -6   47.26    5.51
  -3   9   6   44.65    4.82
   3  -9  -5   10.95    3.01
  -3   9   5    8.11    2.12
  -3   9   4   -0.39    0.89
   3  -9  -4    1.32    1.62
  -3   9   3   26.58    3.54
   3  -9  -3   37.83    4.79
  -3   9   2    9.00    2.11
   3  -9  -2    8.09    2.45
  -3   9   1   39.42    4.34
   3  -9  -1   43.69    4.86
   3  -9  -1   38.11    3.82
   3  -9   0   83.26    6.58
   3  -9   0   86.29    5.77
   3  -9   0   79.54    5.59
  -3   9   0   75.75    5.86
   3  -9   1  164.88    8.95
   3  -9   1  163.34    7.78
   3  -9   1  153.76    7.89
  -3   9  -1  150.83    8.20
  -3   9  -2   11.53    2.39
   3  -9   2   14.11    2.73
   3  -9   2    8.78    2.08
   3  -9   2   10.85    2.09
  -3   9  -2   11.08    2.01
   3  -9   3  108.85    7.25
  -3   9  -3  116.32    7.22
   3  -9   3  129.61    6.79
  -3   9  -3  127.38    6.84
   3  -9   3  111.74    6.95
  -3   9  -4   24.80    3.10
   3  -9   4   20.58    3.13
  -3   9  -4   22.89    3.30
   3  -9   4   21.98    2.81
  -3   9  -5    6.02    1.81
   3  -9   5    6.88    1.99
  -3   9  -5    8.90    1.97
  -3   9  -6   44.02    3.95
  -3   9  -6   40.02    4.11
   3  -9   6   45.54    4.74
  -3   9  -6   43.33    4.54
   3  -9   7    0.24    1.16
  -3   9  -7    1.43    1.06
  -3   9  -7   -0.11    0.62
  -3   9  -8   10.10    2.35
   3  -9   8   20.17    3.30
  -3   9  -8   14.01    2.51
  -3   9  -9   -0.89    1.17
  -3   9  -9   -0.52    1.15
   3  -9   9    2.48    1.55
  -3   9 -10   35.57    4.15
   3  -9  10   39.95    4.78
  -3   9 -10   30.96    4.01
  -3   9 -11    1.04    1.17
   3  -9  11    2.84    1.61
  -3   9 -11    0.30    1.09
  -3   9 -12   12.71    2.79
   3  -9  12   11.82    2.66
  -3   9 -12   13.43    2.81
  -3   9 -13   18.97    3.31
   3  -9  13   24.35    3.85
  -3   9 -13   20.06    3.41
  -3   9 -14   66.46    6.46
   3  -9  14   77.10    6.95
  -3   9 -14   71.93    6.45
  -3   9 -15    9.79    2.49
   3  -9  15   14.00    3.12
  -3   9 -15   17.93    3.48
  -3   9 -16  191.07   11.38
   3  -9  16  182.40   10.85
  -3   9 -16  173.50   10.12
  -3   9 -17    0.20    1.21
  -3   8  12   36.04    4.91
  -3   8  11    2.19    1.10
   3  -8 -10    5.71    2.47
  -3   8  10    4.57    1.83
   3  -8  -9   -3.11    2.36
  -3   8   9   -1.48    1.52
   3  -8  -8   17.18    3.30
  -3   8   8   19.70    3.08
  -3   8   8   16.90    3.14
   3  -8  -7   15.60    3.36
  -3   8   7   12.57    2.37
  -3   8   7    9.84    2.43
   3  -8  -6   26.86    3.99
  -3   8   6   28.12    3.56
  -3   8   5    4.49    1.56
   3  -8  -5    8.82    2.56
   3  -8  -4   12.81    2.98
  -3   8   4   15.50    2.59
   3  -8  -4   14.71    2.32
   3  -8  -3   -0.41    0.85
  -3   8   3   -0.08    0.87
   3  -8  -3    2.46    1.60
  -3   8   2   19.14    2.81
   3  -8  -2   17.95    3.18
   3  -8  -2   15.36    2.24
  -3   8   1    2.92    1.43
   3  -8  -1   -0.23    1.68
   3  -8  -1    0.60    0.61
  -3   8   0   14.81    2.40
   3  -8   0   20.18    3.20
   3  -8   0   18.04    2.51
  -3   8   0   15.78    2.12
   3  -8   1   93.91    6.32
   3  -8   1   90.42    5.34
  -3   8  -1   95.69    5.22
   3  -8   1   89.07    5.66
  -3   8  -1   95.17    6.06
   3  -8   2  115.44    7.03
   3  -8   2  133.59    6.32
  -3   8  -2  123.35    6.04
   3  -8   2  114.28    6.48
  -3   8  -2  127.95    7.02
   3  -8   3   26.90    3.39
   3  -8   3   23.08    2.64
  -3   8  -3   24.14    3.16
  -3   8  -3   25.50    2.87
   3  -8   3   25.40    3.25
  -3   8  -4    2.15    1.41
   3  -8   4    0.03    0.74
  -3   8  -4    1.76    0.74
   3  -8   4   -1.00    1.07
  -3   8  -5   20.25    2.99
  -3   8  -5   19.57    2.47
   3  -8   5   20.68    3.04
  -3   8  -6    8.34    2.01
  -3   8  -6   11.84    2.07
   3  -8   6    7.16    2.01
   3  -8   7   13.21    2.51
  -3   8  -7   17.99    2.82
  -3   8  -7   12.86    2.20
  -3   8  -8   -0.94    1.23
   3  -8   8    1.55    1.50
  -3   8  -8   -0.31    0.83
  -3   8  -9   -0.10    0.87
   3  -8   9   -1.60    1.62
  -3   8  -9   -0.27    0.90
  -3   8 -10   13.88    2.50
   3  -8  10   15.49    3.00
  -3   8 -10   13.76    2.65
  -3   8 -11    8.45    2.10
  -3   8 -11   10.05    2.24
   3  -8  11   10.12    2.45
  -3   8 -12   13.93    2.69
  -3   8 -12   16.86    2.98
   3  -8  12   11.95    2.69
  -3   8 -13   27.15    3.81
  -3   8 -13   31.24    4.18
   3  -8  13   29.36    4.05
   3  -8  13   32.67    3.70
  -3   8 -14   -1.13    1.30
  -3   8 -14    1.42    1.05
   3  -8  14    0.61    0.89
  -3   8 -15    9.35    2.56
   3  -8  15    8.89    2.44
  -3   8 -15    9.91    2.50
  -3   8 -16   14.71    3.10
  -3   8 -16   12.75    2.94
   3  -8  16   15.26    3.13
  -3   8 -17    1.82    1.05
  -3   8 -17    4.38    1.81
   3  -8  17    6.53    2.19
   3  -8  18   14.73    3.11
  -3   7  13    1.22    0.89
   3  -7 -12    3.00    1.83
  -3   7  12    1.48    1.20
   3  -7 -11   -2.05    1.62
  -3   7  11   -0.30    1.08
   3  -7 -10   11.10    2.96
  -3   7  10    9.60    2.56
  -3   7   9    4.71    1.66
   3  -7  -9   -1.48    1.52
  -3   7   9    2.00    1.32
  -3   7   8    3.09    1.19
  -3   7   8    2.38    1.19
  -3   7   8    1.70    1.31
  -3   7   7   20.73    2.82
   3  -7  -7   23.50    3.55
  -3   7   7   23.15    3.01
  -3   7   7   18.94    3.15
   3  -7  -6    0.16    1.42
  -3   7   6   -0.33    0.80
  -3   7   5   -0.16    0.68
   3  -7  -5   -0.71    1.52
  -3   7   4   47.69    4.04
   3  -7  -4   47.04    4.63
   3  -7  -3   20.37    2.48
   3  -7  -3   23.71    3.48
  -3   7   3   21.13    2.67
   3  -7  -3   22.71    2.43
   3  -7  -2   -0.55    0.78
  -3   7   2    2.97    1.43
   3  -7  -2    0.74    0.83
   3  -7  -2    0.83    1.79
   3  -7  -1   81.83    5.69
  -3   7   1   84.23    4.27
   3  -7  -1   79.94    4.77
   3  -7  -1   70.21    4.15
  -3   7   1   82.07    5.12
   3  -7   0    0.10    0.66
  -3   7   0   -1.15    0.89
   3  -7   0    0.48    1.29
  -3   7   0    0.32    0.51
   3  -7   1  166.61    6.48
   3  -7   1  158.36    7.63
  -3   7  -1  171.51    6.35
   3  -7   1  176.47    7.40
   3  -7   1  165.75    5.75
  -3   7  -1  164.74    7.28
   3  -7   2   94.79    4.12
  -3   7  -2  100.18    4.41
   3  -7   2   95.12    5.82
   3  -7   2  101.46    4.99
  -3   7  -2   98.24    4.97
   3  -7   2   96.65    5.63
  -3   7  -2   98.78    5.72
  -3   7  -3   72.63    4.01
   3  -7   3   63.48    4.80
   3  -7   3   62.95    3.90
   3  -7   3   65.39    4.71
  -3   7  -3   60.70    4.56
  -3   7  -4   66.38    4.06
   3  -7   4   62.30    3.90
   3  -7   4   53.91    4.38
  -3   7  -4   60.38    4.60
  -3   7  -5   31.46    2.99
   3  -7   5   29.99    3.39
  -3   7  -5   28.34    3.23
  -3   7  -6  124.70    6.09
   3  -7   6  110.74    6.53
  -3   7  -6  112.10    6.36
  -3   7  -7  422.08   11.74
   3  -7   7  419.00   12.72
  -3   7  -7  410.50   12.25
  -3   7  -8    7.28    1.89
  -3   7  -8    6.32    1.56
   3  -7   8    4.27    1.49
  -3   7  -9   82.54    5.61
  -3   7  -9   76.95    5.54
   3  -7   9   71.70    5.50
  -3   7 -10   37.97    3.99
   3  -7  10   42.24    4.39
  -3   7 -10   46.80    4.44
   3  -7  11    3.58    1.37
  -3   7 -11    1.94    1.19
  -3   7 -11    2.23    1.22
  -3   7 -12   32.62    4.00
   3  -7  12   36.34    3.60
   3  -7  12   41.49    4.46
  -3   7 -12   39.71    4.19
  -3   7 -13   -0.67    1.47
   3  -7  13    0.39    0.95
  -3   7 -13    1.64    1.15
   3  -7  13    0.87    0.69
   3  -7  14    3.19    1.18
   3  -7  14    3.84    1.42
  -3   7 -14    5.12    1.84
  -3   7 -14    4.15    1.95
  -3   7 -15    1.29    1.37
  -3   7 -15    2.18    1.42
   3  -7  15    0.57    0.82
   3  -7  15    1.86    1.31
  -3   7 -16   72.73    6.73
   3  -7  16   69.41    6.14
  -3   7 -16   73.33    6.29
  -3   7 -17  103.63    8.18
   3  -7  17  108.75    7.74
  -3   7 -17   97.02    7.33
  -3   7 -18   10.03    2.42
   3  -6 -14    8.00    2.52
  -3   6  14    6.54    2.08
   3  -6 -13    0.27    2.03
  -3   6  13    5.77    2.01
   3  -6 -12   18.80    3.52
  -3   6  12   17.80    3.16
   3  -6 -11   51.34    5.50
  -3   6  11   50.21    5.05
   3  -6 -10    0.44    1.57
  -3   6  10    2.29    1.23
  -3   6  10    0.54    0.96
   3  -6  -9    0.67    1.46
  -3   6   9    1.03    0.76
  -3   6   9    0.27    1.36
  -3   6   8   42.97    3.70
  -3   6   8   38.10    3.59
   3  -6  -8   41.83    4.42
  -3   6   8   42.49    4.43
  -3   6   7   23.66    2.72
   3  -6  -7   22.15    3.25
  -3   6   7   22.58    2.68
  -3   6   7   24.35    3.35
  -3   6   6    4.16    1.27
   3  -6  -6    6.50    2.05
  -3   6   5   26.82    2.78
   3  -6  -5   26.46    3.31
   3  -6  -4   11.89    2.15
  -3   6   4    9.21    1.64
   3  -6  -4   11.57    1.56
   3  -6  -3   -0.59    1.10
   3  -6  -3    1.16    0.80
   3  -6  -3   -0.06    1.43
  -3   6   3   -0.16    0.77
   3  -6  -2  103.68    4.98
   3  -6  -2  102.78    5.90
  -3   6   2  108.47    4.15
   3  -6  -2  102.86    4.94
  -3   6   2  101.38    5.22
  -3   6   1    3.04    1.22
   3  -6  -1    2.70    1.02
   3  -6  -1    1.36    1.50
  -3   6   1    2.23    0.75
   3  -6  -1    3.97    1.19
   3  -6   0   12.09    1.68
   3  -6   0   13.15    1.95
  -3   6   0   16.17    2.17
   3  -6   0   13.88    2.17
  -3   6   0   12.63    1.55
  -3   6   0   10.57    1.16
   3  -6   1  109.25    4.50
   3  -6   1  106.51    5.70
  -3   6  -1  105.55    3.92
   3  -6   1  106.76    4.57
   3  -6   1   96.99    5.12
  -3   6  -1  106.05    5.37
  -3   6  -2    7.65    1.59
   3  -6   2    8.75    1.65
   3  -6   2   10.74    2.00
   3  -6   2    7.80    1.31
   3  -6   2    9.27    1.37
  -3   6  -2    8.82    1.26
   3  -6   3  161.11    5.09
   3  -6   3  156.28    5.41
   3  -6   3  148.96    6.68
  -3   6  -3  155.44    5.57
   3  -6   3  158.09    6.78
  -3   6  -3  153.02    6.64
  -3   6  -4   16.96    2.01
  -3   6  -4   16.09    2.18
   3  -6   4   17.42    1.65
   3  -6   4   18.58    2.48
   3  -6   5  293.01    6.56
  -3   6  -5  279.60    8.39
   3  -6   5  273.98    9.31
  -3   6  -5  266.65    9.10
  -3   6  -6  256.40    8.39
   3  -6   6  259.31    6.26
   3  -6   6  261.21    9.29
  -3   6  -6  262.55    9.11
   3  -6   7   14.89    1.55
  -3   6  -7    9.84    1.94
  -3   6  -7   11.59    1.94
   3  -6   7   13.59    2.29
   3  -6   8    2.08    0.77
   3  -6   8    2.03    0.87
  -3   6  -8    3.01    1.31
  -3   6  -8    4.11    1.45
   3  -6   9    5.80    1.69
  -3   6  -9    6.63    1.63
  -3   6  -9    4.29    1.56
   3  -6  10    1.34    1.09
  -3   6 -10    1.00    1.24
  -3   6 -10    0.19    0.87
  -3   6 -11  137.90    7.53
   3  -6  11  136.64    6.35
   3  -6  11  133.71    7.34
  -3   6 -11  118.43    6.93
  -3   6 -12   76.28    5.83
   3  -6  12   76.86    4.99
   3  -6  12   72.79    5.60
  -3   6 -12   75.24    5.61
  -3   6 -13    0.34    0.98
  -3   6 -13    0.05    1.03
   3  -6  13   -0.60    0.86
   3  -6  13    1.32    0.87
  -3   6 -14    1.05    0.91
  -3   6 -14    2.65    1.35
   3  -6  14    2.88    1.46
   3  -6  14    3.24    1.31
   3  -6  14    2.19    1.43
  -3   6 -15   11.03    2.48
   3  -6  15    8.69    2.23
  -3   6 -15    9.88    2.52
   3  -6  15   13.94    2.47
   3  -6  15   15.03    2.91
  -3   6 -16   25.29    3.64
  -3   6 -16   28.91    4.19
   3  -6  16   29.70    3.86
   3  -6  16   31.62    3.78
   3  -6  16   33.55    4.45
  -3   6 -17   -0.35    0.82
  -3   6 -17   -2.02    1.75
   3  -6  17    4.24    1.92
   3  -6  17    4.08    2.13
  -3   6 -18   27.04    4.25
   3  -6  18   29.82    4.49
  -3   6 -18   28.59    4.01
   3  -5 -15   19.95    3.81
  -3   5  15   17.87    3.28
   3  -5 -14    2.40    1.76
  -3   5  14    2.21    1.32
   3  -5 -13    2.23    1.68
  -3   5  13    1.17    1.18
   3  -5 -12   73.38    6.32
  -3   5  12   62.80    5.61
   3  -5 -11    6.49    2.08
  -3   5  11    5.74    1.60
  -3   5  11    4.61    1.82
  -3   5  10    0.32    0.91
   3  -5 -10    1.26    1.42
  -3   5  10   -0.66    1.12
   3  -5  -9   10.20    2.52
  -3   5   9    8.75    1.66
  -3   5   9    8.13    2.08
   3  -5  -8   10.94    2.29
  -3   5   8    5.80    1.20
  -3   5   8    9.66    1.72
  -3   5   8    7.72    2.04
   3  -5  -7  208.03    8.81
  -3   5   7  205.32    7.03
  -3   5   7  194.12    7.00
  -3   5   7  190.79    8.34
  -3   5   6  635.80   12.10
   3  -5  -6  630.15   14.78
  -3   5   6  613.35   14.73
  -3   5   5  195.45    6.60
   3  -5  -5  186.95    7.85
   3  -5  -5  210.26    5.69
   3  -5  -4    4.02    0.89
  -3   5   4    4.10    1.14
   3  -5  -4    4.03    1.45
   3  -5  -3  384.87   10.51
   3  -5  -3  389.22    8.51
  -3   5   3  386.56    9.12
  -3   5   2   31.47    1.00
   3  -5  -2   38.06    3.33
  -3   5   2   32.04    1.91
   3  -5  -2   34.37    2.65
   3  -5  -2   35.13    2.85
  -3   5   2   33.75    2.77
   3  -5  -1   57.30    3.42
   3  -5  -1   58.52    4.10
  -3   5   1   63.33    2.82
   3  -5  -1   65.48    3.70
  -3   5   1   58.55    2.11
  -3   5   1   53.36    3.47
   3  -5   0   24.99    2.22
   3  -5   0   21.88    2.43
  -3   5   0   22.16    1.55
   3  -5   0   24.74    2.32
  -3   5   0   22.15    2.37
  -3   5  -1   56.81    1.48
  -3   5  -1   60.99    2.81
   3  -5   1   55.19    3.77
   3  -5   1   55.54    3.13
   3  -5   1   60.79    2.99
   3  -5   1   56.99    3.66
  -3   5  -1   56.57    3.69
   3  -5   2   46.55    2.78
  -3   5  -2   44.25    2.66
   3  -5   2   44.74    3.36
   3  -5   2   39.83    2.39
   3  -5   2   43.58    3.32
  -3   5  -2   41.95    3.21
   3  -5   3  234.28    7.73
  -3   5  -3  242.05    6.64
  -3   5  -3  240.63    7.73
   3  -5   3  221.61    5.97
   3  -5   4   12.21    1.48
  -3   5  -4   10.19    1.84
   3  -5   4   13.34    2.09
  -3   5  -4    9.03    1.44
  -3   5  -5   10.20    1.93
   3  -5   5    8.43    1.23
   3  -5   5   11.59    1.97
  -3   5  -5   10.75    1.69
   3  -5   6  188.55    5.62
  -3   5  -6  183.60    6.88
   3  -5   6  177.78    7.23
  -3   5  -6  178.40    7.19
   3  -5   7    7.35    1.23
   3  -5   7   10.27    1.93
  -3   5  -7    9.36    1.75
  -3   5  -7    8.65    1.71
   3  -5   8  120.21    4.89
  -3   5  -8  120.55    6.07
   3  -5   8  120.59    6.25
  -3   5  -8  113.50    6.04
   3  -5   9   18.14    2.61
  -3   5  -9   17.37    2.53
   3  -5   9   15.44    1.94
   3  -5   9   14.08    2.33
  -3   5  -9   13.94    2.36
   3  -5  10   65.65    4.87
  -3   5 -10   65.02    4.89
   3  -5  10   66.06    4.15
   3  -5  10   68.53    4.90
  -3   5 -10   68.41    5.00
  -3   5 -11    8.44    1.99
   3  -5  11    8.95    1.93
  -3   5 -11    9.74    2.21
   3  -5  11   15.06    2.12
   3  -5  11   12.68    2.40
   3  -5  12   48.45    3.92
   3  -5  12   39.53    4.14
  -3   5 -12   34.91    3.92
   3  -5  12   41.60    4.00
  -3   5 -12   37.70    3.95
  -3   5 -13    7.61    1.88
  -3   5 -13   12.50    2.57
   3  -5  13    6.92    1.84
   3  -5  13    8.49    1.76
   3  -5  13    7.49    1.85
  -3   5 -14    4.17    1.45
  -3   5 -14    4.68    1.82
   3  -5  14    6.92    1.81
   3  -5  14    5.38    1.56
   3  -5  14    8.20    2.22
  -3   5 -15    9.27    2.24
  -3   5 -15    9.60    2.48
   3  -5  15   12.51    2.35
   3  -5  15   13.70    2.41
   3  -5  15   15.41    3.12
   3  -5  16    3.86    1.46
  -3   5 -16    3.96    1.60
  -3   5 -16   -0.13    0.88
   3  -5  16    5.86    2.09
  -3   5 -17   12.11    2.53
  -3   5 -17   14.89    3.15
   3  -5  17   17.78    3.30
  -3   5 -18   38.26    4.60
   3  -5  18   38.22    4.96
  -3   5 -18   42.12    5.25
   3  -4 -16   23.49    4.02
  -3   4  16   23.03    3.62
   3  -4 -15   12.00    2.74
  -3   4  15   13.26    2.70
   3  -4 -14   20.12    3.30
  -3   4  14   17.42    3.00
   3  -4 -13   20.23    3.31
  -3   4  13   18.66    3.07
   3  -4 -12   -0.30    1.30
  -3   4  12    2.18    0.98
  -3   4  12    0.90    0.89
   3  -4 -11    8.67    2.19
  -3   4  11    6.34    1.52
  -3   4  11    5.52    1.72
  -3   4  10   34.81    3.13
   3  -4 -10   29.38    3.54
  -3   4  10   27.57    3.41
  -3   4   9    6.14    1.39
   3  -4  -9    5.38    1.74
  -3   4   9    2.13    1.19
  -3   4   8   75.56    3.85
  -3   4   8   86.69    4.40
   3  -4  -8   73.24    4.99
  -3   4   8   73.69    5.11
  -3   4   7  324.96    7.76
   3  -4  -7  325.09   10.06
  -3   4   7  307.69    7.99
  -3   4   7  336.90   10.42
  -3   4   6   99.25    4.17
   3  -4  -6  112.22    5.72
  -3   4   6  100.68    4.29
   3  -4  -6  102.07    3.40
  -3   4   6  102.25    5.65
   3  -4  -5    9.33    1.12
  -3   4   5    9.87    1.39
   3  -4  -5   10.48    2.06
  -3   4   5    5.20    1.52
   3  -4  -4   89.09    4.77
   3  -4  -4   86.45    3.57
  -3   4   4   85.67    3.80
   3  -4  -3    5.04    1.20
  -3   4   3    4.48    0.90
   3  -4  -3    6.29    1.06
  -3   4   3    5.04    0.54
   3  -4  -3    4.83    1.35
  -3   4   2   72.43    1.69
  -3   4   2   76.89    2.40
   3  -4  -2   73.19    4.08
   3  -4  -2   80.07    4.00
  -3   4   2   78.26    3.66
  -3   4   1  433.89    4.18
   3  -4  -1  441.85    9.02
   3  -4  -1  422.85    9.41
  -3   4   1  421.66    5.60
  -3   4   1  434.39    8.79
  -3   4   0    3.77    0.47
   3  -4   0    3.17    1.00
  -3   4   0    4.55    1.08
  -3   4   0    4.82    0.72
   3  -4   0    5.76    1.25
  -3   4  -1   34.38    2.08
   3  -4   1   36.42    2.52
   3  -4   1   35.99    1.88
   3  -4   1   38.16    2.76
  -3   4  -1   39.77    2.81
   3  -4   2  181.87    5.45
  -3   4  -2  193.73    5.28
   3  -4   2  185.13    5.95
   3  -4   2  182.20    4.10
  -3   4  -2  195.02    6.33
  -3   4  -3   15.17    1.96
   3  -4   3   16.53    1.73
  -3   4  -3   15.61    1.65
   3  -4   4  183.12    5.44
  -3   4  -4  194.82    6.11
  -3   4  -4  190.02    6.71
   3  -4   5   -0.66    0.58
  -3   4  -5   -0.27    0.74
  -3   4  -5    0.61    0.79
   3  -4   5   -0.48    0.65
   3  -4   6   51.27    3.09
  -3   4  -6   51.75    3.52
   3  -4   6   45.37    3.26
  -3   4  -7   74.36    4.48
   3  -4   7   77.83    3.97
   3  -4   7   81.33    4.54
   3  -4   7   76.04    3.53
   3  -4   7   78.92    4.73
   3  -4   8   -0.57    0.83
   3  -4   8   -0.37    0.69
   3  -4   8    0.66    0.85
   3  -4   8    0.36    0.82
  -3   4  -8   -0.29    0.86
  -3   4  -9   70.43    4.80
   3  -4   9   77.88    4.26
   3  -4   9   61.33    4.37
   3  -4   9   65.85    3.82
   3  -4   9   67.64    4.60
   3  -4  10   -0.21    0.78
  -3   4 -10    1.00    1.09
   3  -4  10    1.24    0.89
   3  -4  10   -0.19    1.04
   3  -4  11   12.31    2.11
  -3   4 -11   10.60    2.17
   3  -4  11   13.00    2.02
   3  -4  11    8.05    1.87
   3  -4  12   13.38    2.22
  -3   4 -12   17.10    2.70
   3  -4  12   15.61    2.26
   3  -4  12   14.07    2.50
   3  -4  13   -0.57    0.97
   3  -4  13   -0.36    1.14
  -3   4 -14    0.51    1.03
   3  -4  14   -0.64    1.25
   3  -4  14    0.51    1.09
  -3   4 -15    3.58    1.77
   3  -4  15    2.61    1.04
   3  -4  15    4.66    2.12
  -3   4 -16    2.76    1.61
   3  -4  16    2.21    1.34
   3  -4  17   -2.42    1.71
  -3   4 -17    0.22    1.34
  -3   4 -18    8.68    2.43
   3  -4  18    7.41    2.59
  -3   4 -19    4.55    1.90
   3  -3 -17    9.09    2.89
  -3   3  17    5.08    1.91
   3  -3 -16    0.95    1.34
  -3   3  16    3.09    1.49
   3  -3 -15    1.28    1.35
  -3   3  15    1.88    1.20
   3  -3 -14   46.05    4.95
  -3   3  14   46.78    4.72
   3  -3 -13   25.01    3.53
  -3   3  13   32.73    3.93
   3  -3 -12   12.25    2.36
  -3   3  12   17.12    2.29
  -3   3  12   15.91    2.74
   3  -3 -11   10.65    2.29
  -3   3  11    9.96    1.71
  -3   3  11   12.31    2.32
   3  -3 -10    0.54    1.15
  -3   3  10    1.98    0.85
  -3   3  10    0.26    1.04
   3  -3  -9    1.85    1.08
  -3   3   9    4.76    1.09
  -3   3   9    2.30    1.27
  -3   3   8   29.27    2.00
  -3   3   8   23.93    2.11
   3  -3  -8   21.57    2.49
  -3   3   8   27.66    3.00
  -3   3   7   10.05    1.17
  -3   3   7    9.17    1.29
   3  -3  -7    9.72    0.93
   3  -3  -7    9.52    1.84
  -3   3   7    9.58    1.83
  -3   3   6    1.76    0.52
   3  -3  -6    1.08    0.91
  -3   3   6    2.50    0.66
  -3   3   6    1.80    1.07
  -3   3   5  155.84    4.36
   3  -3  -5  151.97    5.75
  -3   3   5  147.60    6.07
  -3   3   5  155.11    4.40
   3  -3  -4   22.54    2.26
  -3   3   4   24.92    2.51
  -3   3   4   26.79    1.63
  -3   3   4   27.09    1.83
  -3   3   3   52.60    2.12
   3  -3  -3   51.04    3.14
  -3   3   3   56.38    3.55
   3  -3  -3   54.83    3.31
  -3   3   3   51.95    2.57
   3  -3  -2  160.75    5.44
   3  -3  -2  168.99    5.34
  -3   3   2  167.79    4.74
  -3   3   2  163.72    3.61
  -3   3   2  158.92    3.09
  -3   3   1  960.51    8.86
   3  -3  -1  939.17   12.20
   3  -3  -1  968.27   12.91
  -3   3   1  986.49   11.83
  -3   3   1  979.51    8.84
  -3   3   0   45.35    2.04
   3  -3   0   54.00    3.01
   3  -3   0   49.32    2.77
  -3   3   0   45.87    2.22
  -3   3   0   48.50    2.73
   3  -3   1  264.52    6.23
   3  -3   1  269.45    3.48
  -3   3  -1  261.47    5.76
  -3   3  -1  267.72    6.64
   3  -3   1  276.20    6.61
  -3   3  -2   13.96    1.50
   3  -3   2   14.73    1.65
  -3   3  -3    8.16    1.23
   3  -3   3    6.55    1.27
   3  -3   3    9.90    1.28
   3  -3   4   97.26    4.11
  -3   3  -4   95.81    4.24
   3  -3   4  103.54    4.16
   3  -3   4   88.57    2.71
   3  -3   5  117.50    4.62
  -3   3  -5  113.55    4.89
   3  -3   5  116.80    4.72
   3  -3   5  110.15    3.40
   3  -3   6  322.07    7.97
  -3   3  -6  312.41    8.50
   3  -3   6  308.55    8.08
   3  -3   6  299.54    6.33
   3  -3   7    3.24    0.99
  -3   3  -7    2.68    1.11
   3  -3   7    3.58    0.89
   3  -3   7    2.36    1.11
   3  -3   8    3.04    0.95
  -3   3  -8    3.32    1.35
   3  -3   8    4.34    1.04
   3  -3   8    1.83    0.77
  -3   3  -9    6.42    1.63
   3  -3   9    7.08    1.41
  -3   3 -10   91.79    4.85
  -3   3 -10   99.46    5.82
   3  -3  10   93.19    5.60
   3  -3  10   92.37    5.21
  -3   3 -11  235.36    9.25
  -3   3 -11  215.68    7.73
   3  -3  11  229.55    9.00
   3  -3  11  223.18    8.27
  -3   3 -12  290.07   10.70
  -3   3 -12  274.60    8.99
   3  -3  12  286.55   10.54
   3  -3  12  281.63    9.40
   3  -3  13    3.59    1.13
  -3   3 -13    4.93    1.76
  -3   3 -13    4.62    1.50
   3  -3  13    6.43    1.98
   3  -3  14   17.16    2.53
   3  -3  14   12.14    2.61
  -3   3 -14    9.16    2.05
  -3   3 -15   27.57    3.74
   3  -3  15   25.80    3.63
  -3   3 -16    7.43    2.12
   3  -3  16   12.28    2.68
  -3   3 -17   -1.70    1.73
   3  -3  17   -0.17    1.15
  -3   3 -18    8.93    2.53
   3  -3  18    0.99    1.02
  -3   3 -19    2.01    1.58
  -3   2  18    5.16    1.85
   3  -2 -18    6.62    2.19
  -3   2  17    2.36    1.30
   3  -2 -17   -0.34    1.41
   3  -2 -16   40.80    4.84
  -3   2  16   36.06    4.29
   3  -2 -15    3.77    1.68
  -3   2  15    1.22    1.15
   3  -2 -14   31.41    3.97
  -3   2  14   30.00    3.79
   3  -2 -13  120.67    7.20
  -3   2  13  117.03    5.83
  -3   2  13  124.49    7.19
   3  -2 -12    1.64    1.15
  -3   2  12    0.30    0.64
  -3   2  12    1.37    0.94
   3  -2 -11   10.41    2.02
  -3   2  11   11.51    1.68
  -3   2  11    9.37    1.88
   3  -2 -10   16.56    2.37
  -3   2  10   16.43    1.86
  -3   2  10   20.40    2.75
   3  -2  -9    2.75    0.69
   3  -2  -9    3.16    1.16
  -3   2   9    2.97    0.76
  -3   2   9    2.84    1.02
   3  -2  -8    3.96    0.66
   3  -2  -8    3.39    0.72
   3  -2  -8    4.48    1.16
  -3   2   8    3.60    0.55
  -3   2   8    4.63    0.97
  -3   2   8    1.87    1.06
   3  -2  -7  100.91    2.87
  -3   2   7  103.21    2.78
   3  -2  -7   95.61    4.63
  -3   2   7  109.02    3.66
  -3   2   7   97.16    5.12
   3  -2  -7  101.59    3.75
  -3   2   6   67.95    3.22
   3  -2  -6   65.83    3.62
  -3   2   6   65.96    4.10
  -3   2   6   63.61    2.16
   3  -2  -6   69.38    3.05
  -3   2   6   70.09    2.64
   3  -2  -5   11.64    1.33
  -3   2   5    8.65    0.83
   3  -2  -5    6.71    1.17
  -3   2   5    8.08    1.07
  -3   2   5    8.67    1.47
  -3   2   5    9.58    0.89
   3  -2  -4    0.51    0.70
  -3   2   4    0.04    0.39
  -3   2   4    0.10    0.22
   3  -2  -4    0.31    0.55
  -3   2   4   -0.10    0.22
  -3   2   4    0.75    0.82
   3  -2  -3  130.24    4.90
  -3   2   3  118.84    3.64
   3  -2  -3  124.87    4.14
  -3   2   3  118.93    4.70
  -3   2   3  123.15    3.44
  -3   2   2    0.91    0.45
  -3   2   2    1.24    0.59
  -3   2   2    0.72    0.34
   3  -2  -2    0.22    0.55
  -3   2   2    0.94    0.81
   3  -2  -2    1.43    0.68
  -3   2   1    1.01    0.54
   3  -2  -1    1.47    0.97
   3  -2  -1    0.66    0.59
  -3   2   1    0.77    0.45
  -3   2   1    1.11    0.58
  -3   2   1    1.06    0.59
   3  -2   0   23.62    2.04
  -3   2   0   22.96    1.68
  -3   2   0   27.05    1.82
   3  -2   0   24.78    1.65
  -3   2   0   26.14    1.93
   3  -2   1    1.43    0.51
   3  -2   1    2.16    0.84
  -3   2  -1    1.66    0.67
   3  -2   2   21.56    1.98
   3  -2   2   21.07    1.57
  -3   2  -2   21.03    1.84
   3  -2   3    0.99    0.90
  -3   2  -3    0.46    0.68
   3  -2   3    0.01    0.44
   3  -2   4    0.91    0.78
  -3   2  -4    1.82    0.89
   3  -2   4    0.85    0.57
   3  -2   5   15.61    1.89
   3  -2   5   18.44    1.88
  -3   2  -5   16.08    1.98
   3  -2   6   12.74    1.81
  -3   2  -6   14.46    2.00
   3  -2   6   12.85    1.73
   3  -2   7   20.48    2.31
  -3   2  -7   24.87    2.46
   3  -2   7   20.49    2.30
  -3   2  -7   20.33    2.37
   3  -2   8  186.75    6.93
  -3   2  -8  192.38    6.86
   3  -2   8  192.33    7.12
  -3   2  -8  187.54    7.34
  -3   2  -9    4.64    1.50
  -3   2  -9    4.45    1.31
   3  -2   9    3.02    1.30
  -3   2 -10  399.13   11.55
   3  -2  10  397.37   11.45
  -3   2 -10  387.63   10.53
  -3   2 -11  198.70    8.52
   3  -2  11  201.46    8.47
  -3   2 -11  195.95    7.79
  -3   2 -12   39.17    4.03
  -3   2 -12   29.46    3.18
   3  -2  12   38.92    4.03
   3  -2  12   37.05    3.33
  -3   2 -13   15.01    2.45
   3  -2  13   16.57    2.28
   3  -2  13   15.78    2.71
  -3   2 -13   17.24    2.89
  -3   2 -14    4.04    1.41
   3  -2  14    1.62    1.24
  -3   2 -14    2.93    1.43
  -3   2 -15   10.13    2.24
  -3   2 -15   13.72    2.84
   3  -2  15   10.58    2.32
  -3   2 -16   15.85    3.00
   3  -2  16   15.98    3.17
  -3   2 -17    1.32    1.05
  -3   2 -17    4.25    1.73
  -3   2 -18    3.49    1.67
  -3   2 -18    2.41    1.91
   3  -2  18   -1.02    1.13
  -3   2 -19    1.17    1.20
  -3   2 -19   -1.52    1.43
   3  -1 -19    8.05    2.52
  -3   1  18    1.31    1.12
   3  -1 -18   -0.65    1.34
  -3   1  17    6.59    1.78
   3  -1 -17    5.96    2.05
  -3   1  16    1.48    1.05
   3  -1 -16   -1.32    1.41
  -3   1  15   17.00    2.86
   3  -1 -15   13.82    2.76
   3  -1 -14   61.68    5.23
  -3   1  14   64.63    4.43
  -3   1  14   61.37    5.08
  -3   1  13   29.40    2.86
   3  -1 -13   31.78    3.59
  -3   1  13   30.99    3.58
   3  -1 -12   60.24    4.69
  -3   1  12   69.69    4.08
  -3   1  12   59.48    4.75
   3  -1 -11   19.62    1.91
   3  -1 -11   16.94    2.51
  -3   1  11   18.71    1.97
  -3   1  11   20.49    2.84
   3  -1 -10   11.13    1.41
   3  -1 -10   13.33    1.60
   3  -1 -10   11.98    2.06
  -3   1  10   13.59    1.63
  -3   1  10   15.30    2.15
   3  -1  -9   10.02    1.37
   3  -1  -9   10.55    1.29
   3  -1  -9   13.32    1.93
  -3   1   9    8.63    1.21
  -3   1   9    9.39    1.86
   3  -1  -8   10.32    1.40
   3  -1  -8   10.06    1.59
  -3   1   8   10.46    1.20
   3  -1  -8   11.41    0.89
   3  -1  -8   11.74    1.28
  -3   1   8    9.25    1.73
  -3   1   7   31.71    2.43
   3  -1  -7   31.78    2.55
  -3   1   7   36.52    1.93
   3  -1  -7   39.01    2.56
  -3   1   7   39.72    2.79
   3  -1  -7   35.62    1.40
  -3   1   7   35.81    3.06
  -3   1   6  879.00   12.03
   3  -1  -6  798.71   11.52
  -3   1   6  850.78    8.01
  -3   1   6  872.09   11.94
   3  -1  -6  845.67   11.84
  -3   1   6  846.68   13.95
  -3   1   5   37.76    2.44
   3  -1  -5   43.35    2.98
   3  -1  -5   41.01    2.41
  -3   1   5   42.99    1.43
  -3   1   5   40.08    2.36
   3  -1  -5   41.62    2.63
  -3   1   5   42.71    3.01
  -3   1   5   40.70    1.17
   3  -1  -4  136.31    5.01
  -3   1   4  132.17    4.28
   3  -1  -4  125.78    3.79
  -3   1   4  133.70    3.86
   3  -1  -4  133.32    4.63
  -3   1   4  134.56    5.02
  -3   1   4  131.30    2.70
   3  -1  -3  152.06    5.16
   3  -1  -3  146.63    3.71
  -3   1   3  151.70    4.51
  -3   1   3  144.66    3.57
  -3   1   3  145.66    4.93
   3  -1  -3  154.67    5.02
   3  -1  -2  755.34   11.07
   3  -1  -2  725.28   11.12
   3  -1  -2  689.46    7.29
  -3   1   2  724.32    6.58
  -3   1   2  749.23    9.82
  -3   1   2  728.12   10.30
  -3   1   1  366.48    6.97
   3  -1  -1  371.47    7.60
  -3   1   1  361.98    6.62
   3  -1  -1  359.06    4.64
   3  -1  -1  377.86    3.33
  -3   1   1  368.52    3.60
  -3   1   1  352.81    6.74
  -3   1   0  194.06    5.05
   3  -1   0  200.63    5.60
   3  -1   0  203.87    3.42
  -3   1   0  192.05    4.59
   3  -1   1 1417.21   10.81
  -3   1  -1 1399.57   14.22
   3  -1   1 1390.67   14.77
  -3   1  -1 1368.33   11.04
   3  -1   2  211.18    5.98
  -3   1  -2  207.41    5.80
   3  -1   2  208.61    4.81
  -3   1  -2  206.35    3.86
   3  -1   3   31.90    2.48
  -3   1  -3   32.40    2.51
   3  -1   3   30.22    2.05
  -3   1  -3   33.02    1.28
  -3   1  -4   95.92    4.44
   3  -1   4   97.11    4.39
   3  -1   4   93.09    3.89
  -3   1  -4   91.39    4.32
   3  -1   5  131.39    5.36
   3  -1   5  117.09    4.74
  -3   1  -5  129.48    5.32
  -3   1  -5  117.42    5.06
   3  -1   6    7.24    1.47
  -3   1  -6    5.17    1.31
  -3   1  -6    6.11    1.34
   3  -1   6    4.87    1.10
  -3   1  -7  118.28    5.60
  -3   1  -7  124.36    5.59
   3  -1   7  127.09    5.59
   3  -1   7  116.02    5.47
  -3   1  -8   20.23    2.40
   3  -1   8   18.45    2.36
  -3   1  -8   21.24    2.57
  -3   1  -9   52.90    4.12
  -3   1  -9   62.16    4.30
   3  -1   9   50.16    3.94
  -3   1 -10   14.69    2.40
  -3   1 -10   16.75    2.48
   3  -1  10   13.70    2.26
  -3   1 -11   12.83    2.29
  -3   1 -11   12.51    2.22
   3  -1  11    8.93    2.16
  -3   1 -12    0.80    0.92
  -3   1 -12    0.44    0.91
   3  -1  12    1.14    1.01
  -3   1 -13   78.01    5.60
   3  -1  13   78.84    5.89
  -3   1 -13   71.04    5.59
  -3   1 -14   11.60    2.46
  -3   1 -14   13.97    2.61
  -3   1 -14    9.42    2.14
   3  -1  14    9.12    2.27
  -3   1 -15    0.26    0.84
  -3   1 -15   -1.44    1.09
  -3   1 -15    0.24    1.27
   3  -1  15   -1.53    1.37
  -3   1 -16   21.91    3.55
  -3   1 -16   20.32    3.24
  -3   1 -16   24.13    3.60
   3  -1  16   18.08    3.33
  -3   1 -17   28.91    3.95
  -3   1 -17   32.00    4.39
  -3   1 -17   26.76    3.98
   3  -1  17   34.13    4.66
  -3   1 -18    3.13    1.68
  -3   1 -18    4.17    1.79
   3  -1  18    4.49    1.91
  -3   1 -19    1.53    1.53
  -3   0  19   31.62    4.21
   3   0 -19   33.69    4.65
  -3   0  18   19.05    3.17
   3   0 -18   11.66    2.79
  -3   0  17   21.43    3.25
   3   0 -17   22.43    3.61
  -3   0  16   11.79    2.39
   3   0 -16   10.97    2.40
  -3   0  15    2.45    1.27
   3   0 -15   -0.32    1.01
  -3   0  14    5.47    1.84
   3   0 -14    3.40    1.29
  -3   0  14    1.31    0.95
  -3   0  13   12.10    2.31
   3   0 -13   13.54    1.89
   3   0 -13   10.92    2.14
  -3   0  13   12.41    1.89
  -3   0  12  274.43    7.96
   3   0 -12  261.03    7.90
   3   0 -12  248.43    9.04
  -3   0  12  266.95    9.56
  -3   0  12  248.15    9.41
  -3   0  11   12.22    2.15
   3   0 -11   16.11    1.97
  -3   0  11   18.88    1.99
   3   0 -11   16.66    2.26
  -3   0  11   17.64    2.44
   3   0 -10  147.90    5.48
  -3   0  10  153.53    5.17
   3   0 -10  134.65    5.98
  -3   0  10  146.37    6.37
  -3   0  10  139.64    6.60
   3   0  -9   27.32    2.59
  -3   0   9   28.60    2.11
  -3   0   9   29.51    2.73
   3   0  -9   27.86    1.87
  -3   0   9   24.52    2.76
   3   0  -8   18.44    1.97
  -3   0   8   20.35    1.63
  -3   0   8   19.89    2.13
   3   0  -8   20.64    1.54
  -3   0   8   20.70    2.16
  -3   0   8   18.14    2.20
   3   0  -7   10.24    1.49
  -3   0   7    9.63    1.47
  -3   0   7   11.67    1.08
  -3   0   7    7.87    1.27
   3   0  -7   10.09    1.03
   3   0  -7    8.64    1.31
  -3   0   7    8.44    1.51
  -3   0   6  184.59    5.88
   3   0  -6  188.41    5.11
   3   0  -6  184.43    5.84
  -3   0   6  184.21    5.46
   3   0  -6  193.20    4.38
  -3   0   6  197.97    6.53
   3   0  -6  184.66    6.13
  -3   0   5   11.56    1.46
   3   0  -5   11.18    1.17
   3   0  -5   10.90    1.45
   3   0  -5   11.12    1.06
   3   0  -5   12.82    1.61
  -3   0   5   10.15    1.49
  -3   0   4   28.71    2.23
   3   0  -4   29.98    2.35
   3   0  -4   26.51    1.54
   3   0  -4   27.79    2.28
  -3   0   4   28.72    2.33
   3   0  -3   12.63    1.60
   3   0  -3   11.41    0.88
   3   0  -3   13.77    1.62
  -3   0   3    9.93    1.35
  -3   0   3   11.77    1.49
   3   0  -2   25.39    0.91
   3   0  -2   26.83    2.14
  -3   0   2   25.79    2.01
   3   0  -2   27.48    2.37
  -3   0   2   26.85    1.98
   3   0  -1  213.86    5.81
  -3   0   1  205.31    5.72
   3   0  -1  215.45    3.61
  -3   0   1  222.32    5.08
   3   0  -1  205.89    6.25
   3   0   0   35.22    2.48
   3   0   0   33.66    2.65
   3   0   0   34.31    1.70
  -3   0   0   34.08    1.59
  -3   0   0   34.92    2.48
  -3   0   0   34.54    1.85
  -3   0   0   35.30    2.42
  -3   0  -1  364.72    7.83
   3   0   1  367.59    7.81
   3   0   1  355.84    6.13
  -3   0  -1  368.02    3.49
  -3   0  -1  366.47    5.27
   3   0   2  422.80    8.64
  -3   0  -2  432.04    9.12
   3   0   2  418.23    7.31
  -3   0  -2  416.70    8.72
   3   0   3    0.10    0.95
  -3   0  -3   -0.45    0.84
  -3   0  -3    1.62    0.91
   3   0   3    0.54    0.60
  -3   0  -4   97.82    4.68
   3   0   4  105.50    4.80
  -3   0  -4   93.53    4.55
   3   0   4   94.61    4.16
  -3   0  -5   32.26    2.82
  -3   0  -5   35.40    3.03
   3   0   5   38.98    2.88
   3   0   5   31.12    2.77
   3   0   6   32.92    3.00
  -3   0  -6   27.31    2.70
   3   0   6   27.63    2.60
  -3   0  -6   30.33    2.89
   3   0   7  178.77    7.11
  -3   0  -7  184.15    7.20
   3   0   7  188.47    7.02
  -3   0  -7  182.36    7.13
  -3   0  -8   48.79    3.87
  -3   0  -8   43.19    3.69
  -3   0  -8   42.21    3.24
   3   0   8   49.25    3.84
  -3   0  -9  162.62    6.52
   3   0   9  155.27    7.05
  -3   0  -9  142.51    6.89
  -3   0  -9  143.19    6.86
  -3   0 -10    3.31    1.41
  -3   0 -10    1.50    1.31
  -3   0 -10    1.80    0.95
   3   0  10    0.33    1.13
  -3   0 -11   56.47    4.70
  -3   0 -11   61.49    4.54
   3   0  11   53.79    4.62
  -3   0 -11   58.08    4.77
  -3   0 -12   21.63    3.11
  -3   0 -12   19.35    2.79
   3   0  12   15.32    2.67
  -3   0 -12   20.75    2.99
  -3   0 -13   -0.81    1.04
  -3   0 -13   -0.46    1.15
  -3   0 -13   -0.66    0.91
   3   0  13   -0.96    1.38
  -3   0 -14   -1.34    1.26
  -3   0 -14   -1.20    0.91
  -3   0 -14    0.99    1.25
   3   0  14    0.26    1.00
  -3   0 -15   -0.92    1.49
  -3   0 -15    1.39    1.32
  -3   0 -15   -1.58    1.50
   3   0  15   -0.70    1.55
  -3   0 -16   74.13    6.42
  -3   0 -16   70.18    6.18
   3   0  16   66.58    6.25
  -3   0 -16   75.18    6.43
  -3   0 -17    4.95    2.03
  -3   0 -17    2.86    1.52
  -3   0 -17    2.96    1.69
   3   0  17    4.85    2.05
  -3   0 -18    1.86    1.04
  -3   0 -18    2.70    1.63
  -3   0 -18   -2.08    1.53
   3   1 -20   -1.81    1.31
   3   1 -19   10.23    2.69
   3   1 -18    1.05    1.11
  -3  -1  17   11.31    2.47
   3   1 -17   11.84    2.69
   3   1 -16   63.18    5.49
  -3  -1  16   66.60    5.56
  -3  -1  15   15.18    2.71
   3   1 -15   15.49    2.38
   3   1 -15   14.97    2.62
  -3  -1  15   15.58    2.78
  -3  -1  15   16.95    2.45
   3   1 -14   54.32    4.19
   3   1 -14   52.02    4.57
  -3  -1  14   53.97    4.00
  -3  -1  14   48.14    4.50
  -3  -1  14   47.02    4.38
   3   1 -13   80.86    4.90
   3   1 -13   92.53    5.72
  -3  -1  13   92.33    4.95
  -3  -1  13   90.16    5.88
  -3  -1  13   82.14    5.60
   3   1 -12   41.96    3.66
  -3  -1  12   39.20    3.04
  -3  -1  12   35.77    3.49
   3   1 -12   40.71    3.39
  -3  -1  12   39.49    3.82
  -3  -1  11   23.82    2.17
   3   1 -11   31.09    2.86
  -3  -1  11   28.48    2.49
  -3  -1  11   23.88    2.89
  -3  -1  11   26.55    2.93
  -3  -1  10   29.33    2.39
  -3  -1  10   30.00    2.36
  -3  -1  10   26.44    2.78
   3   1 -10   35.21    2.53
  -3  -1  10   30.27    3.19
  -3  -1   9   69.58    3.63
  -3  -1   9   62.93    4.13
  -3  -1   9   74.23    4.27
   3   1  -9   71.63    3.46
  -3  -1   9   62.34    4.19
   3   1  -8   92.40    4.54
  -3  -1   8   92.73    4.73
  -3  -1   8   88.58    4.03
   3   1  -8   93.79    3.81
  -3  -1   8   86.45    4.83
   3   1  -7  292.19    7.65
  -3  -1   7  281.42    7.15
  -3  -1   7  285.10    7.92
   3   1  -7  288.14    6.53
  -3  -1   7  295.66    8.42
  -3  -1   6   45.00    2.88
   3   1  -6   39.53    2.74
  -3  -1   6   43.27    3.01
   3   1  -6   42.68    2.51
  -3  -1   6   47.79    3.29
  -3  -1   5  844.81   12.68
   3   1  -5  842.92   12.11
   3   1  -5  869.42   13.27
   3   1  -5  854.41   11.09
  -3  -1   5  847.18   12.92
  -3  -1   4  108.70    4.45
   3   1  -4  104.80    4.64
   3   1  -4  100.06    4.06
  -3  -1   4  107.30    4.36
   3   1  -3  125.01    4.48
  -3  -1   3  137.69    5.00
   3   1  -3  130.38    5.15
  -3  -1   3  131.87    4.59
   3   1  -2    4.79    1.13
  -3  -1   2    2.48    0.92
  -3  -1   2    3.82    0.92
  -3  -1   2    2.24    0.60
   3   1  -2    0.78    0.68
   3   1  -1   12.06    1.54
  -3  -1   1   10.68    1.60
   3   1  -1   10.73    1.54
  -3  -1   1   12.05    1.28
  -3  -1   0  183.90    5.89
   3   1   0  191.93    5.61
  -3  -1   0  190.59    5.91
   3   1   0  191.59    6.34
   3   1   1  551.97   10.86
  -3  -1  -1  554.01   10.34
  -3  -1  -1  561.36   10.50
   3   1   1  562.49    8.87
  -3  -1  -1  552.25    5.25
   3   1   1  547.40    9.78
   3   1   2  247.22    6.96
  -3  -1  -2  254.51    7.26
   3   1   2  258.04    6.45
  -3  -1  -2  243.71    4.35
  -3  -1  -2  267.75    7.55
   3   1   3  327.26    8.28
  -3  -1  -3  314.06    8.51
   3   1   3  313.10    7.67
  -3  -1  -3  323.68    5.82
  -3  -1  -3  341.03    8.58
   3   1   4   93.99    4.68
  -3  -1  -4   86.20    4.54
   3   1   4   90.63    4.31
  -3  -1  -4   89.42    3.42
  -3  -1  -4   95.16    4.93
   3   1   5  139.16    5.95
  -3  -1  -5  142.61    5.99
   3   1   5  135.23    5.69
  -3  -1  -5  133.56    5.99
  -3  -1  -5  141.05    4.74
   3   1   6  269.90    8.68
  -3  -1  -6  258.40    8.30
   3   1   6  256.64    8.23
  -3  -1  -6  257.74    6.93
  -3  -1  -6  250.22    8.58
  -3  -1  -7   18.06    2.45
  -3  -1  -7   17.56    2.40
  -3  -1  -7   21.62    2.18
   3   1   7   16.54    2.38
  -3  -1  -8    3.28    1.37
  -3  -1  -8    3.11    1.19
   3   1   8    1.88    1.27
  -3  -1  -8    3.26    1.06
  -3  -1  -9   -0.18    1.10
  -3  -1  -9    1.90    1.11
  -3  -1  -9   -0.47    0.95
   3   1   9   -0.57    1.23
  -3  -1 -10  231.48    9.51
  -3  -1 -10  240.37    8.67
   3   1  10  235.56    9.50
  -3  -1 -10  237.57    9.29
  -3  -1 -11    0.23    1.13
  -3  -1 -11   -0.46    1.22
  -3  -1 -11    0.61    0.99
   3   1  11   -0.57    1.20
  -3  -1 -12    0.11    0.90
  -3  -1 -12   -0.20    1.09
   3   1  12   -0.15    0.98
  -3  -1 -12   -1.79    1.33
  -3  -1 -13   12.47    2.53
  -3  -1 -13    7.73    2.11
  -3  -1 -13    9.62    2.15
   3   1  13   16.57    2.92
  -3  -1 -14   46.09    4.99
  -3  -1 -14   44.35    4.60
   3   1  14   46.69    4.98
  -3  -1 -14   56.12    5.31
  -3  -1 -15   12.60    2.72
  -3  -1 -15   19.61    3.39
  -3  -1 -15   17.89    3.19
   3   1  15   15.54    3.02
  -3  -1 -16    2.89    1.33
  -3  -1 -16   -1.31    1.62
  -3  -1 -16    1.38    1.44
   3   1  16    2.19    2.06
  -3  -1 -17   24.80    4.12
  -3  -1 -17   13.54    3.00
   3   1  17   16.04    3.37
   3   2 -20    1.73    1.62
   3   2 -19   38.05    4.85
   3   2 -18   96.71    7.28
   3   2 -17    1.22    0.73
   3   2 -17    0.68    1.13
  -3  -2  17    1.48    1.34
   3   2 -16    0.44    0.78
   3   2 -16    0.95    1.04
  -3  -2  16   -0.95    1.17
  -3  -2  16    2.56    1.25
   3   2 -15    5.08    1.50
  -3  -2  15    6.39    2.09
  -3  -2  15    6.21    1.62
   3   2 -14    1.39    0.94
  -3  -2  14    1.37    1.20
  -3  -2  14    2.45    1.19
   3   2 -13    3.30    1.21
  -3  -2  13    3.08    0.99
  -3  -2  13    4.14    1.67
  -3  -2  12  145.01    5.92
   3   2 -12  143.40    6.72
  -3  -2  12  141.41    7.00
  -3  -2  12  137.44    7.05
  -3  -2  11 1246.84   17.23
  -3  -2  11 1268.38   19.88
   3   2 -11 1236.90   17.10
  -3  -2  11 1229.55   20.35
  -3  -2  10   54.88    3.63
  -3  -2  10   57.55    4.23
   3   2 -10   60.96    3.91
   3   2 -10   56.80    3.58
  -3  -2  10   61.85    4.55
  -3  -2   9  115.64    5.66
  -3  -2   9  106.35    4.93
   3   2  -9  104.66    4.86
   3   2  -9  104.85    4.76
  -3  -2   9  107.95    5.73
   3   2  -8   26.14    2.35
   3   2  -8   26.96    1.41
  -3  -2   8   30.62    2.87
   3   2  -8   28.61    2.46
  -3  -2   8   30.32    2.97
  -3  -2   8   29.12    2.60
  -3  -2   7    0.11    0.63
  -3  -2   7    0.25    0.83
   3   2  -7    0.21    0.31
   3   2  -7   -0.05    0.48
   3   2  -7    0.00    0.53
   3   2  -6   90.51    3.02
  -3  -2   6   81.80    4.17
   3   2  -6   83.11    3.99
   3   2  -6   79.17    3.72
  -3  -2   6   80.66    4.34
  -3  -2   5   48.88    3.22
   3   2  -5   49.39    2.40
   3   2  -5   47.10    2.81
   3   2  -5   48.69    3.09
  -3  -2   5   47.21    3.27
   3   2  -4  277.07    6.09
  -3  -2   4  281.66    7.69
  -3  -2   4  266.63    7.45
   3   2  -4  276.39    8.01
   3   2  -4  257.02    7.06
   3   2  -4  253.27    6.33
  -3  -2   3   33.88    2.70
   3   2  -3   33.91    2.32
   3   2  -3   34.37    2.33
  -3  -2   3   36.60    2.81
   3   2  -3   35.02    2.87
  -3  -2   3   37.60    2.50
  -3  -2   2   13.47    1.77
   3   2  -2   14.57    1.64
   3   2  -2   15.51    1.96
  -3  -2   2   15.16    1.58
   3   2  -2   13.30    1.52
   3   2  -1   31.88    2.49
  -3  -2   1   28.33    2.20
   3   2  -1   26.99    2.55
   3   2  -1   27.21    2.19
  -3  -2   1   27.25    2.48
   3   2   0  104.62    4.32
  -3  -2   0  119.90    5.07
   3   2   0  114.02    4.81
  -3  -2   0  104.12    4.73
  -3  -2   0  113.59    2.90
   3   2   0  109.52    5.07
   3   2   1   12.39    1.82
   3   2   1   11.53    1.62
  -3  -2  -1   10.02    1.62
  -3  -2  -1    9.74    0.99
   3   2   1   11.38    1.67
   3   2   2    5.46    1.30
  -3  -2  -2    3.36    1.04
  -3  -2  -2    3.99    1.15
  -3  -2  -2    3.85    0.75
   3   2   2    3.38    0.99
  -3  -2  -3    2.95    1.03
  -3  -2  -3    3.15    1.19
  -3  -2  -3    4.78    0.91
   3   2   3    3.63    1.05
   3   2   3    3.85    1.04
   3   2   4   14.90    2.05
  -3  -2  -4   10.88    1.90
  -3  -2  -4   15.86    2.21
  -3  -2  -4   15.73    1.61
   3   2   4   14.76    2.02
  -3  -2  -5   35.47    3.34
  -3  -2  -5   36.88    3.28
   3   2   5   34.98    3.17
  -3  -2  -5   39.93    2.75
  -3  -2  -6    5.04    1.68
  -3  -2  -6    3.95    1.08
   3   2   6    4.20    1.29
  -3  -2  -6    6.47    1.71
  -3  -2  -7    3.96    1.36
  -3  -2  -7    6.63    1.74
  -3  -2  -7    5.81    1.31
   3   2   7    6.16    1.63
  -3  -2  -8    9.38    2.04
  -3  -2  -8    7.33    1.55
   3   2   8    7.36    1.75
  -3  -2  -8    7.90    1.78
  -3  -2  -9    3.82    1.55
  -3  -2  -9    2.85    1.50
  -3  -2  -9    3.67    1.27
   3   2   9    2.06    1.09
  -3  -2 -10   52.37    4.48
  -3  -2 -10   53.02    4.94
  -3  -2 -10   44.09    3.93
   3   2  10   49.91    4.66
  -3  -2 -11   55.05    5.15
  -3  -2 -11   50.39    4.59
  -3  -2 -11   46.85    4.29
   3   2  11   49.51    4.83
  -3  -2 -12   33.15    3.85
  -3  -2 -12   28.78    3.83
  -3  -2 -12   36.95    3.98
   3   2  12   39.39    4.40
  -3  -2 -13    0.28    0.96
  -3  -2 -13    0.26    1.14
  -3  -2 -13    1.04    1.11
   3   2  13    0.16    1.09
  -3  -2 -14   11.22    2.46
  -3  -2 -14   10.71    2.63
  -3  -2 -14   14.43    2.79
   3   2  14   10.10    2.65
  -3  -2 -15    8.32    2.45
  -3  -2 -15    7.38    2.09
   3   2  15   13.39    3.02
  -3  -2 -16    1.76    1.41
  -3  -2 -16   -1.04    1.25
   3   2  16    1.69    1.60
  -3  -2 -17   18.52    3.51
   3   3 -20    1.60    0.92
   3   3 -19    8.87    2.41
  -3  -3  19   13.39    2.95
   3   3 -18    1.67    0.98
  -3  -3  18    4.48    1.92
   3   3 -17    1.31    1.04
  -3  -3  17   -0.69    1.21
   3   3 -16    4.81    1.65
  -3  -3  16    9.07    2.27
   3   3 -15   73.36    5.54
  -3  -3  15   67.46    5.61
   3   3 -14   -0.47    0.80
  -3  -3  14    0.71    0.79
  -3  -3  14    0.69    1.03
   3   3 -14    0.92    0.76
  -3  -3  13  177.09    7.18
   3   3 -13  176.65    8.05
  -3  -3  13  164.55    8.02
   3   3 -13  171.02    7.33
   3   3 -13  173.95    7.22
  -3  -3  12  162.40    6.85
   3   3 -12  153.06    6.78
   3   3 -12  161.26    6.62
   3   3 -11    4.43    1.25
  -3  -3  11    5.52    1.30
  -3  -3  11    5.17    1.70
   3   3 -11    5.31    1.37
  -3  -3  10    1.80    0.96
  -3  -3  10    2.79    1.04
   3   3 -10    5.24    1.42
   3   3 -10    2.36    0.91
   3   3  -9   22.86    1.63
  -3  -3   9   21.42    2.45
   3   3  -9   20.41    2.09
  -3  -3   9   19.55    2.59
   3   3  -9   21.92    2.41
   3   3  -8   20.47    1.61
  -3  -3   8   21.56    2.63
   3   3  -8   18.87    1.92
   3   3  -8   18.23    2.17
  -3  -3   8   20.20    2.36
   3   3  -7  178.56    5.56
  -3  -3   7  183.12    6.94
  -3  -3   7  190.56    6.99
   3   3  -7  178.49    6.52
   3   3  -7  189.72    5.10
  -3  -3   6  315.81    8.80
   3   3  -6  297.40    6.75
   3   3  -6  291.32    6.89
   3   3  -6  304.23    8.47
  -3  -3   6  307.07    8.77
  -3  -3   5   31.23    2.87
   3   3  -5   29.13    2.20
   3   3  -5   31.66    2.82
  -3  -3   5   26.08    2.55
   3   3  -5   26.60    2.08
   3   3  -4  490.30    8.70
   3   3  -4  500.28    9.50
  -3  -3   4  512.75   10.84
  -3  -3   4  507.15   11.10
   3   3  -4  526.73   11.83
  -3  -3   4  506.63   10.45
   3   3  -4  510.67   11.06
  -3  -3   3  426.08   10.22
   3   3  -3  442.57    9.30
  -3  -3   3  444.44   10.07
   3   3  -3  426.46   10.54
  -3  -3   3  444.92    9.63
   3   3  -3  420.19    8.10
   3   3  -2   16.90    1.93
   3   3  -2   20.47    2.35
  -3  -3   2   21.05    2.37
   3   3  -2   19.33    1.87
  -3  -3   2   20.25    2.24
  -3  -3   2   21.18    2.12
   3   3  -1   45.25    3.24
   3   3  -1   43.20    2.82
  -3  -3   1   39.21    3.00
  -3  -3   1   43.01    3.15
  -3  -3   1   46.16    2.29
  -3  -3   1   42.50    3.04
  -3  -3   1   39.77    3.18
   3   3  -1   43.47    3.38
   3   3   0    7.90    1.50
  -3  -3   0   10.22    1.69
  -3  -3   0    8.56    1.13
   3   3   0    6.78    1.39
   3   3   0    8.89    1.45
  -3  -3   0    7.68    1.56
   3   3   1    4.57    1.18
  -3  -3  -1    4.91    1.49
  -3  -3  -1    3.76    1.35
  -3  -3  -1    4.89    0.90
   3   3   1    5.30    1.41
   3   3   1    5.02    1.21
   3   3   2   52.06    3.94
  -3  -3  -2   60.22    4.07
  -3  -3  -2   59.54    3.08
   3   3   2   59.66    3.71
   3   3   2   56.57    3.90
  -3  -3  -3   76.08    4.78
   3   3   3   77.73    5.00
   3   3   3   83.94    4.73
   3   3   3   88.07    4.70
  -3  -3  -3   85.03    3.90
  -3  -3  -4   40.17    3.65
   3   3   4   44.70    3.92
  -3  -3  -4   45.75    3.68
   3   3   4   47.19    3.77
  -3  -3  -4   47.41    3.14
  -3  -3  -5  115.63    5.91
   3   3   5  121.05    6.19
  -3  -3  -5  117.71    5.14
  -3  -3  -5  122.16    6.45
  -3  -3  -6   13.46    2.19
  -3  -3  -6   10.04    2.03
  -3  -3  -6   12.82    1.97
   3   3   6    9.82    2.02
  -3  -3  -7    0.47    0.73
  -3  -3  -7    2.01    1.43
  -3  -3  -7   -0.29    0.87
   3   3   7   -0.08    1.07
  -3  -3  -8    2.40    1.27
  -3  -3  -8    5.92    1.86
  -3  -3  -8    3.17    1.08
   3   3   8    3.00    1.46
  -3  -3  -9    3.90    1.57
  -3  -3  -9    1.67    1.30
  -3  -3  -9    0.44    1.01
   3   3   9    2.66    1.23
  -3  -3 -10   12.66    2.32
  -3  -3 -10   12.50    2.63
  -3  -3 -10    9.14    1.90
   3   3  10   14.45    2.67
  -3  -3 -11   81.92    6.57
  -3  -3 -11   81.69    5.97
  -3  -3 -11   75.41    5.60
   3   3  11   73.36    6.10
  -3  -3 -12   42.88    4.45
  -3  -3 -12   48.27    5.35
  -3  -3 -12   42.94    4.43
   3   3  12   45.31    5.12
  -3  -3 -13   -2.95    1.98
  -3  -3 -13   -0.62    0.96
   3   3  13    0.47    1.07
  -3  -3 -14    3.30    1.92
  -3  -3 -14    4.06    1.71
  -3  -3 -15    1.80    1.71
  -3  -3 -15    1.55    1.19
   3   3  15    2.36    1.61
  -3  -3 -16   10.13    2.62
   3   4 -20   -1.72    1.32
   3   4 -19    4.15    1.85
  -3  -4  19   -0.10    1.51
   3   4 -18   13.84    2.87
  -3  -4  18   12.98    3.06
   3   4 -17   85.16    6.67
  -3  -4  17   82.10    6.74
   3   4 -16   15.02    2.83
  -3  -4  16   14.45    2.95
   3   4 -16   17.30    2.71
   3   4 -15    1.01    0.99
  -3  -4  15   -0.11    0.57
  -3  -4  15    1.09    1.10
   3   4 -15   -0.41    0.99
  -3  -4  14    3.92    1.34
   3   4 -14    3.78    1.40
  -3  -4  14    4.13    1.57
   3   4 -14    3.06    1.18
   3   4 -13    0.58    0.79
  -3  -4  13    4.04    1.41
  -3  -4  12   69.34    4.87
   3   4 -12   65.34    4.73
   3   4 -11    0.83    0.59
  -3  -4  11   -1.29    1.35
  -3  -4  11    0.20    0.80
   3   4 -11   -0.19    0.75
  -3  -4  10  193.87    7.85
  -3  -4  10  181.59    7.80
   3   4 -10  195.20    6.24
   3   4 -10  180.22    7.50
  -3  -4   9   18.40    2.51
  -3  -4   9   20.12    2.64
   3   4  -9   19.00    1.83
   3   4  -9   16.09    1.75
   3   4  -9   15.84    2.28
  -3  -4   8  139.00    6.59
   3   4  -8  129.40    4.74
  -3  -4   8  137.75    6.46
   3   4  -8  140.96    5.06
   3   4  -8  139.38    6.41
   3   4  -7    4.59    0.96
  -3  -4   7    9.22    1.83
  -3  -4   7    6.16    1.54
   3   4  -7    5.84    1.14
   3   4  -7    5.75    1.47
   3   4  -6   57.08    3.41
   3   4  -6   56.63    4.15
  -3  -4   6   61.58    4.25
   3   4  -6   52.07    2.84
  -3  -4   6   53.03    3.86
   3   4  -5    6.07    1.05
  -3  -4   5    8.27    1.77
  -3  -4   5    8.73    1.75
   3   4  -5    8.09    1.77
   3   4  -5   10.14    1.53
   3   4  -4    2.54    0.73
  -3  -4   4    5.06    1.35
  -3  -4   4    4.83    1.45
   3   4  -4    4.05    0.99
  -3  -4   4    3.58    1.07
   3   4  -4    3.05    1.29
  -3  -4   3   31.94    2.93
   3   4  -3   28.11    2.15
   3   4  -3   30.05    2.75
  -3  -4   3   29.45    2.96
   3   4  -3   29.98    3.05
  -3  -4   3   31.71    2.89
   3   4  -2    9.78    1.36
  -3  -4   2    8.59    1.66
  -3  -4   2   10.95    1.96
   3   4  -2   11.97    1.93
  -3  -4   2   11.00    1.71
   3   4  -2   13.58    1.97
  -3  -4   2   10.34    1.76
  -3  -4   1    0.24    1.02
  -3  -4   1    0.76    0.88
  -3  -4   1    0.23    0.68
  -3  -4   1    1.53    0.72
   3   4  -1    0.21    0.79
   3   4  -1    0.40    0.74
  -3  -4   1   -0.65    0.84
   3   4  -1    0.44    0.61
  -3  -4   0    6.46    1.52
   3   4   0    5.93    1.22
  -3  -4   0    4.69    1.24
  -3  -4   0    6.05    1.12
   3   4   0    4.64    1.36
  -3  -4   0    5.73    1.45
   3   4   0    6.07    1.44
   3   4   1  120.83    5.28
  -3  -4  -1  111.99    5.58
   3   4   1  113.26    6.02
  -3  -4  -1  117.83    5.80
  -3  -4  -1  113.69    4.64
   3   4   1  109.78    5.64
  -3  -4  -2   81.94    4.87
  -3  -4  -2   81.86    4.12
  -3  -4  -2   84.85    5.17
   3   4   2   81.38    4.88
   3   4   2   76.38    5.22
   3   4   3    2.94    1.20
  -3  -4  -3    1.84    1.08
  -3  -4  -3    2.41    1.08
   3   4   3    2.57    1.36
  -3  -4  -4   26.45    3.15
  -3  -4  -4   23.66    2.51
   3   4   4   28.65    3.24
   3   4   4   23.87    3.08
   3   4   5   51.07    4.62
  -3  -4  -5   49.19    4.45
   3   4   5   51.29    4.40
  -3  -4  -5   49.71    3.74
  -3  -4  -6  221.19    9.62
   3   4   6  221.90    9.38
  -3  -4  -6  231.43    8.36
  -3  -4  -7  135.99    7.87
  -3  -4  -7  135.39    6.64
   3   4   7  129.59    7.39
  -3  -4  -8   51.42    4.48
  -3  -4  -8   53.34    5.13
  -3  -4  -8   52.06    4.33
   3   4   8   45.30    4.61
  -3  -4  -9    1.11    0.84
  -3  -4  -9    1.61    1.29
  -3  -4  -9    2.84    1.25
   3   4   9    1.18    1.34
  -3  -4 -10    7.81    2.25
  -3  -4 -10    6.36    1.86
   3   4  10    8.07    2.30
  -3  -4 -10    7.08    1.87
  -3  -4 -11   69.06    6.36
  -3  -4 -11   57.59    5.15
   3   4  11   63.12    5.95
  -3  -4 -12   15.21    3.15
  -3  -4 -12   18.08    3.16
   3   4  12   20.28    3.66
  -3  -4 -13    0.93    1.21
  -3  -4 -13   -2.17    1.57
   3   4  13    2.22    1.49
  -3  -4 -14    0.88    1.15
   3   5 -20    3.06    1.74
   3   5 -19    3.78    1.76
  -3  -5  19    2.52    1.80
   3   5 -18   -3.92    1.77
  -3  -5  18    1.99    1.71
   3   5 -17   33.99    4.49
  -3  -5  17   29.86    4.28
   3   5 -17   27.21    3.63
   3   5 -16    1.49    1.13
  -3  -5  16   -0.11    1.09
   3   5 -16    2.70    1.11
  -3  -5  15   14.00    2.45
   3   5 -15   12.00    2.48
   3   5 -15   11.35    2.37
  -3  -5  14   13.29    2.45
   3   5 -14   14.07    2.59
   3   5 -14   16.43    2.74
  -3  -5  13    8.06    1.98
   3   5 -13    5.83    1.72
   3   5 -12   63.75    5.01
  -3  -5  12   60.40    4.82
  -3  -5  11   25.85    3.25
  -3  -5  11   35.35    3.73
   3   5 -11   32.52    3.59
  -3  -5  10   -0.60    1.11
   3   5 -10    0.80    1.02
  -3  -5  10    0.69    0.97
   3   5  -9    3.54    0.95
  -3  -5   9    5.39    1.47
  -3  -5   9    4.24    1.41
   3   5  -9    1.79    0.86
  -3  -5   8    3.99    1.25
   3   5  -8    4.98    1.08
   3   5  -8    2.50    1.11
  -3  -5   8    2.22    0.89
  -3  -5   7    3.92    1.29
  -3  -5   7    4.35    1.58
   3   5  -7    2.17    0.86
   3   5  -7    1.82    1.16
   3   5  -6   35.15    3.05
  -3  -5   6   32.77    3.47
  -3  -5   6   33.48    3.17
   3   5  -6   30.18    3.28
  -3  -5   5   54.92    4.03
   3   5  -5   48.88    3.66
  -3  -5   5   50.75    4.31
  -3  -5   5   59.04    4.35
   3   5  -5   48.79    4.19
   3   5  -4    6.01    1.02
  -3  -5   4    3.77    1.14
  -3  -5   4    5.78    1.63
   3   5  -4    8.38    1.66
  -3  -5   4    5.23    1.44
   3   5  -3   73.16    3.51
  -3  -5   3   71.67    4.87
   3   5  -3   75.45    4.75
  -3  -5   3   79.44    4.37
   3   5  -3   82.91    5.26
  -3  -5   3   79.73    5.02
  -3  -5   3   74.31    4.61
   3   5  -2  317.08    7.68
  -3  -5   2  317.48    9.45
   3   5  -2  303.49    9.78
  -3  -5   2  312.32   10.13
  -3  -5   2  307.89    8.94
   3   5  -2  342.64   10.59
  -3  -5   2  330.22    8.26
  -3  -5   2  335.84   10.31
   3   5  -1   89.00    4.27
  -3  -5   1   80.74    4.85
   3   5  -1   78.95    5.11
  -3  -5   1   95.92    5.59
  -3  -5   1   89.43    4.40
  -3  -5   1   91.89    5.46
   3   5  -1   86.62    5.27
  -3  -5   1   81.58    4.78
  -3  -5   0    3.06    1.23
  -3  -5   0    3.34    1.12
  -3  -5   0    4.53    1.07
   3   5   0    3.42    1.37
   3   5   0    3.98    1.33
  -3  -5   0    3.66    1.20
  -3  -5  -1   -0.32    0.76
   3   5   1   -0.27    0.85
  -3  -5  -1    0.36    0.85
  -3  -5  -1    0.63    0.91
  -3  -5  -1   -0.50    0.93
   3   5   1   -1.92    1.27
  -3  -5  -2   14.88    2.29
  -3  -5  -2   14.45    2.30
  -3  -5  -2   13.66    1.96
   3   5   2   14.25    2.41
   3   5   2   13.83    2.17
  -3  -5  -3   41.34    3.78
  -3  -5  -3   38.70    3.92
  -3  -5  -3   44.13    3.57
   3   5   3   44.04    4.31
   3   5   3   42.15    3.74
  -3  -5  -4    7.50    2.11
  -3  -5  -4    9.85    2.18
  -3  -5  -4    7.64    1.70
   3   5   4    6.14    1.85
   3   5   5   39.77    4.36
  -3  -5  -5   33.55    3.36
  -3  -5  -5   37.85    4.09
   3   5   5   33.32    3.80
  -3  -5  -6  306.76   10.44
   3   5   6  283.91   11.29
   3   5   6  289.17   12.02
  -3  -5  -6  273.61   11.31
  -3  -5  -7   48.37    4.99
  -3  -5  -7   54.57    4.64
   3   5   7   57.07    5.26
  -3  -5  -8    0.20    1.11
  -3  -5  -8    3.03    1.28
   3   5   8    3.03    1.49
  -3  -5  -9   -0.82    1.56
  -3  -5  -9    0.10    0.84
   3   5   9   -0.52    1.54
  -3  -5 -10    2.29    1.56
  -3  -5 -10    3.21    1.44
   3   5  10    3.87    1.95
  -3  -5 -11   32.84    4.82
  -3  -5 -11   23.85    3.57
   3   5  11   27.69    4.16
  -3  -5 -12    5.28    2.14
   3   5  12   10.32    2.67
   3   6 -18    6.56    2.28
  -3  -6  18    2.42    1.43
   3   6 -18    6.51    2.49
   3   6 -17   13.95    3.08
  -3  -6  17   14.93    3.26
   3   6 -17   11.04    2.63
  -3  -6  16   15.13    2.79
   3   6 -16   14.65    3.12
   3   6 -16   13.05    2.70
  -3  -6  15   22.70    3.40
   3   6 -15   19.63    3.37
   3   6 -15   24.34    3.55
  -3  -6  14    4.07    1.57
   3   6 -14    4.89    1.72
  -3  -6  13   10.02    2.23
   3   6 -13    8.69    2.10
  -3  -6  12   39.32    4.29
  -3  -6  12   51.46    4.74
   3   6 -12   40.15    4.25
  -3  -6  11    7.14    1.71
  -3  -6  11   11.48    2.40
   3   6 -11    7.62    1.96
  -3  -6  10   40.58    4.00
   3   6 -10   43.82    4.36
  -3  -6  10   40.03    4.18
  -3  -6   9   14.69    2.70
  -3  -6   9   15.46    2.52
   3   6  -9   16.19    2.16
   3   6  -9   14.43    2.58
   3   6  -8   67.12    4.49
   3   6  -8   63.59    5.18
  -3  -6   8   70.46    4.99
  -3  -6   8   69.56    5.35
  -3  -6   7  219.87    9.36
  -3  -6   7  209.24    8.36
   3   6  -7  223.57    9.62
   3   6  -7  222.87    8.26
  -3  -6   6   52.67    4.12
  -3  -6   6   56.50    4.77
   3   6  -6   47.06    4.46
   3   6  -6   54.95    4.18
  -3  -6   5   53.66    4.62
  -3  -6   5   51.84    4.10
   3   6  -5   48.27    4.02
  -3  -6   5   52.06    4.56
   3   6  -5   54.69    4.78
  -3  -6   4    7.65    1.88
  -3  -6   4    8.61    1.75
   3   6  -4   10.45    2.07
   3   6  -4    6.13    1.52
  -3  -6   4    9.01    1.91
  -3  -6   3    0.34    0.86
  -3  -6   3    0.32    1.02
   3   6  -3   -1.27    1.24
  -3  -6   3   -0.75    1.07
  -3  -6   3    1.17    1.10
   3   6  -3    0.28    0.70
  -3  -6   2   -0.10    0.79
  -3  -6   2   -0.28    0.90
  -3  -6   2   -0.10    0.73
   3   6  -2   -0.15    0.84
  -3  -6   2   -0.84    0.76
   3   6  -2    1.38    1.16
  -3  -6   2   -1.42    1.05
  -3  -6   1    0.36    0.79
  -3  -6   1    0.56    0.98
  -3  -6   1   -0.10    0.90
  -3  -6   1   -0.05    0.78
   3   6  -1    0.48    0.92
   3   6  -1    0.48    0.69
  -3  -6   1    0.09    1.16
   3   6   0   34.79    3.90
  -3  -6   0   39.54    3.93
  -3  -6   0   38.66    3.27
  -3  -6   0   38.76    3.57
   3   6   0   38.93    3.84
  -3  -6   0   43.47    3.92
  -3  -6  -1    3.73    1.26
   3   6   1    1.77    1.10
  -3  -6  -1    2.75    1.18
  -3  -6  -1    0.36    0.87
  -3  -6  -1    1.15    0.90
   3   6   1    0.94    1.01
   3   6   2   45.10    4.62
  -3  -6  -2   39.41    3.60
  -3  -6  -2   41.29    4.18
   3   6   2   47.51    4.13
  -3  -6  -2   41.35    3.82
  -3  -6  -3   -0.96    1.19
  -3  -6  -3    0.58    1.12
  -3  -6  -3    0.27    0.93
   3   6   3    1.11    1.46
  -3  -6  -4   17.50    2.64
  -3  -6  -4   17.90    2.92
  -3  -6  -4   19.56    2.79
   3   6   4   19.36    3.18
  -3  -6  -5    1.46    1.17
  -3  -6  -5    0.74    1.04
  -3  -6  -5    0.28    0.95
   3   6   5   -0.23    1.00
   3   6   5   -0.47    1.14
  -3  -6  -6   11.18    2.33
  -3  -6  -6    8.21    2.36
  -3  -6  -6    7.17    1.97
   3   6   6   10.88    2.53
   3   6   6    9.93    2.45
  -3  -6  -7    0.74    0.99
  -3  -6  -7    3.53    1.41
   3   6   7    2.12    1.29
  -3  -6  -8    9.16    2.49
   3   6   8    8.97    2.32
  -3  -6  -9    1.71    1.31
   3   6   9    1.16    1.26
  -3  -6 -10    1.62    1.41
   3   6  10   -0.63    1.19
   3   7 -18    0.59    1.01
  -3  -7  17   -0.36    0.79
   3   7 -17   -2.13    1.57
   3   7 -17    0.68    0.91
  -3  -7  16   -0.10    0.74
   3   7 -16    0.31    1.16
  -3  -7  15   33.98    4.35
   3   7 -15   44.57    5.25
   3   7 -15   43.95    4.99
  -3  -7  14    0.85    1.11
   3   7 -14    3.41    1.66
  -3  -7  13    1.47    1.11
   3   7 -13    1.94    1.49
  -3  -7  12    7.15    2.06
   3   7 -12    4.04    1.75
  -3  -7  11    9.27    2.30
  -3  -7  11   10.37    2.19
   3   7 -11    6.21    1.94
  -3  -7  10   12.22    2.48
  -3  -7  10    9.45    2.14
   3   7 -10   10.19    2.38
  -3  -7   9    0.35    0.78
   3   7  -9    2.65    1.12
  -3  -7   9    3.38    1.41
   3   7  -9    5.84    1.92
  -3  -7   8   24.37    3.47
  -3  -7   8   26.79    3.20
   3   7  -8   30.92    3.38
   3   7  -8   31.38    3.97
  -3  -7   7    0.43    1.33
  -3  -7   7   -1.00    1.13
   3   7  -7   -0.15    0.83
   3   7  -7    1.56    1.02
   3   7  -6   64.09    5.01
  -3  -7   6   76.66    5.93
  -3  -7   6   75.25    5.16
  -3  -7   6   73.39    5.76
   3   7  -6   70.02    5.80
  -3  -7   5    0.69    0.91
  -3  -7   5    1.36    1.04
   3   7  -5    2.42    1.27
  -3  -7   5    0.62    1.22
   3   7  -4    0.06    1.03
  -3  -7   4    1.40    0.98
  -3  -7   4    0.50    1.08
   3   7  -4    0.10    0.98
  -3  -7   4   -0.30    1.11
  -3  -7   3   22.28    2.82
  -3  -7   3   13.64    2.52
   3   7  -3   19.65    3.00
   3   7  -3   15.69    2.56
  -3  -7   3   17.91    2.80
  -3  -7   2   45.44    3.93
  -3  -7   2   41.30    4.30
   3   7  -2   39.23    4.18
  -3  -7   2   40.25    4.21
   3   7  -2   44.06    4.30
  -3  -7   2   44.76    3.84
  -3  -7   1   89.47    5.67
  -3  -7   1   83.04    6.01
   3   7  -1   80.17    6.07
  -3  -7   1   91.82    5.49
  -3  -7   1   86.46    6.25
   3   7  -1   89.75    6.13
  -3  -7   1   85.89    5.43
  -3  -7   0   50.10    4.24
   3   7   0   50.82    4.99
  -3  -7   0   53.49    4.54
  -3  -7   0   54.46    4.32
  -3  -7   0   49.39    4.99
   3   7   0   44.25    4.27
  -3  -7   0   48.42    4.56
  -3  -7  -1   24.25    3.01
  -3  -7  -1   27.25    3.42
  -3  -7  -1   19.20    2.90
  -3  -7  -1   27.67    3.16
   3   7   1   29.48    3.87
   3   7   1   31.68    3.59
  -3  -7  -2   19.57    2.99
   3   7   2   19.73    3.34
  -3  -7  -3    7.23    2.02
   3   7   3   10.92    2.61
  -3  -7  -4    2.53    1.54
   3   7   4    2.04    1.37
  -3  -7  -5    5.16    1.96
   3   7   5    3.10    1.80
   3   7   5    3.62    1.65
  -3  -7  -6    7.59    2.38
   3   7   6    6.96    2.19
   3   7   6   12.04    3.25
  -3  -7  -7   31.74    4.47
   3   7   7   29.64    4.33
  -3  -7  -8    2.49    1.63
   3   7   8    4.89    2.47
  -3  -8  17    0.95    1.20
   3   8 -16    3.84    1.58
  -3  -8  16    3.11    1.67
  -3  -8  15    0.45    1.06
   3   8 -15    0.55    1.17
   3   8 -15   -0.57    1.02
  -3  -8  14   15.56    3.12
   3   8 -14   19.48    3.44
  -3  -8  13   28.54    4.20
   3   8 -13   27.83    4.16
  -3  -8  12   12.44    2.90
   3   8 -12   13.73    2.98
  -3  -8  11   -0.82    1.46
  -3  -8  11    0.01    0.87
  -3  -8  10   -0.53    1.38
  -3  -8  10   -0.49    0.94
   3   8 -10    0.50    1.19
  -3  -8   9    5.12    1.62
  -3  -8   9    3.22    1.73
   3   8  -9    5.75    1.77
   3   8  -9    7.74    2.33
  -3  -8   8    0.37    1.00
   3   8  -8   -0.85    0.96
   3   8  -8    1.67    1.28
  -3  -8   8    1.65    1.21
  -3  -8   7    0.94    0.93
   3   8  -7    0.69    1.02
   3   8  -7    0.16    0.92
  -3  -8   7    0.73    1.03
  -3  -8   6    1.08    1.08
  -3  -8   6   -0.12    0.86
   3   8  -6    1.56    1.02
  -3  -8   6    2.52    1.46
  -3  -8   5    4.90    1.62
  -3  -8   5    5.82    1.60
   3   8  -5    5.09    1.65
   3   8  -5    2.93    1.10
  -3  -8   5    4.83    1.79
  -3  -8   4    0.15    1.17
  -3  -8   4   -0.17    0.83
   3   8  -4    0.20    0.76
  -3  -8   4    0.77    1.28
   3   8  -4   -0.37    0.94
  -3  -8   3    1.80    1.25
   3   8  -3    1.12    1.04
   3   8  -3   -0.94    1.34
  -3  -8   3    0.98    1.36
  -3  -8   2    5.61    1.74
   3   8  -2    5.49    1.78
   3   8  -2    7.99    2.03
  -3  -8   2    6.24    2.27
  -3  -8   1    1.26    0.92
   3   8  -1    2.46    1.31
  -3  -8   1    2.23    1.80
   3   8  -1    2.80    1.31
  -3  -8   0    3.74    1.67
   3   8   0    2.52    1.35
  -3  -8   0    5.30    2.20
  -3  -8  -1   21.84    3.26
  -3  -8  -1   22.98    3.42
   3   8   1   19.77    3.49
  -3  -8  -1   21.22    3.54
  -3  -8  -2    0.63    0.76
   3   8   2    0.89    1.69
  -3  -8  -3    7.24    2.26
   3   8   3    5.05    1.81
  -3  -8  -4    5.31    1.92
   3   8   4    7.38    2.42
  -3  -8  -5   32.65    4.48
   3   8   5   40.17    5.17
   3   8   5   38.37    5.25
  -3  -8  -6   17.20    3.42
   3   8   6   14.39    3.32
   3   8   6   21.63    4.09
  -3  -8  -7    4.24    2.19
  -3  -9  14   10.26    2.71
   3   9 -14    9.86    2.80
  -3  -9  13    1.95    1.31
   3   9 -13    3.12    1.60
  -3  -9  12    7.15    2.46
   3   9 -12    6.22    2.31
  -3  -9  11    8.91    2.61
   3   9 -11   11.82    2.93
  -3  -9  10   11.54    2.78
   3   9 -10    9.68    2.58
  -3  -9   9    4.70    1.96
   3   9  -9    4.88    1.68
   3   9  -9    9.74    2.77
  -3  -9   8   -0.27    1.39
   3   9  -8   -1.26    1.04
   3   9  -8    1.22    1.33
  -3  -9   7   26.69    4.10
   3   9  -7   18.44    3.13
   3   9  -6   14.22    2.96
  -3  -9   6   16.47    3.30
   3   9  -6   13.16    2.83
  -3  -9   6   12.03    2.82
   3   9  -5   52.43    5.41
  -3  -9   5   59.60    5.91
   3   9  -5   60.15    5.77
  -3  -9   5   55.95    5.72
   3   9  -4    6.37    2.05
  -3  -9   4    4.13    1.86
   3   9  -4    3.91    1.70
  -3  -9   4    4.72    1.84
  -3  -9   3   40.25    4.85
   3   9  -3   37.88    4.46
   3   9  -3   36.57    4.67
  -3  -9   3   37.45    4.85
  -3  -9   2    2.46    1.51
   3   9  -2    0.04    1.27
  -3  -9   2    0.97    1.38
  -3  -9   1    2.17    1.32
   3   9  -1    2.01    1.28
   3   9   0   48.29    5.63
  -3  -9   0   37.89    4.64
  -3  -9   0   46.23    5.45
   3   9   1   28.43    4.45
  -3  -9  -1   24.60    3.97
   3   9   2   -3.26    1.84
  -3  -9  -2   -1.77    1.61
   3  10  -9    1.22    1.09
   3  10  -8    0.23    0.94
   3  10  -8    0.62    0.86
  -3 -10   7    5.71    2.22
   3  10  -7    6.01    2.18
   3  10  -7    3.58    1.72
  -3 -10   6    1.44    1.43
   3  10  -6    1.52    0.88
  -3 -10   5    8.57    2.47
   3  10  -5   11.07    2.74
  -3 -10   5   10.81    2.82
  -3 -10   4    3.10    1.66
   3  10  -4   -0.14    1.11
  -3 -10   4   -0.18    1.49
  -3 -10   3   11.21    2.72
   3  10  -3   14.23    3.29
  -3 -10   3   19.39    3.78
  -3 -10   2    7.28    2.42
   3  10  -2    4.40    1.89
  -3 -10   1    4.20    1.72
   4 -12   3   12.59    2.90
   4 -12   4   14.94    3.21
   4 -12   5    8.13    2.47
  -4  11   4    4.17    1.78
  -4  11   3   -0.42    0.82
  -4  11   2    1.27    1.29
  -4  11   1  100.13    7.79
   4 -11  -1  103.93    8.44
  -4  11   0   24.80    3.94
   4 -11   0   29.87    4.63
   4 -11   1   65.93    6.60
  -4  11  -1   50.61    5.53
  -4  11  -2   13.64    2.90
   4 -11   2   11.21    2.53
  -4  11  -3   -3.43    1.68
   4 -11   3   -1.00    1.45
  -4  11  -4   13.14    2.99
   4 -11   4    7.12    2.12
  -4  11  -5   16.98    3.45
   4 -11   5   14.84    3.17
  -4  11  -6   33.58    4.55
   4 -11   6   32.91    4.58
  -4  11  -7   14.42    3.09
   4 -11   7   13.22    2.90
  -4  11  -7   10.08    2.41
  -4  11  -8   28.30    4.25
   4 -11   8   31.85    4.67
  -4  11  -8   26.34    3.82
  -4  11  -9    1.36    1.76
   4 -11   9   -0.15    1.04
  -4  11  -9   -1.62    1.27
  -4  11 -10   25.38    4.15
   4 -11  10   18.90    3.75
  -4  10   6    1.69    1.47
   4 -10  -5    4.61    2.23
  -4  10   5    4.83    1.87
  -4  10   4   -1.57    1.11
   4 -10  -4    1.25    1.53
  -4  10   3   23.10    3.56
   4 -10  -3   25.50    4.19
  -4  10   2    4.41    1.62
   4 -10  -2    5.72    2.30
  -4  10   1    5.07    1.76
   4 -10  -1    6.04    2.37
  -4  10   0   31.43    4.20
   4 -10   0   30.33    4.27
   4 -10   0   31.34    3.84
   4 -10   1   41.25    4.83
   4 -10   1   47.76    4.79
  -4  10  -1   48.91    5.10
   4 -10   2  125.96    8.51
   4 -10   2  104.19    7.19
  -4  10  -2  104.34    7.34
   4 -10   3   32.44    4.08
  -4  10  -3   31.79    4.16
  -4  10  -4    5.91    1.97
   4 -10   4    7.01    1.99
   4 -10   5   25.77    3.85
  -4  10  -5   26.81    3.44
  -4  10  -5   26.69    3.89
  -4  10  -6   15.88    3.14
   4 -10   6    8.97    2.32
  -4  10  -6   11.29    2.37
  -4  10  -7   31.86    4.23
   4 -10   7   23.93    3.80
   4 -10   8    6.32    2.26
  -4  10  -8   10.94    2.70
  -4  10  -9   10.67    2.49
   4 -10   9    5.38    1.91
  -4  10 -10    8.09    2.47
  -4  10 -10    6.80    2.02
   4 -10  10    4.96    1.99
  -4  10 -11   -0.11    0.96
  -4  10 -11   -0.02    0.97
   4 -10  11   -0.47    1.36
  -4  10 -12    0.42    1.43
  -4  10 -12    2.73    1.48
   4 -10  12    3.11    1.50
  -4  10 -13    2.83    1.54
   4 -10  13    4.38    2.13
  -4  10 -13    4.67    1.93
  -4  10 -14   28.65    4.33
  -4   9   9    0.31    1.30
   4  -9  -8   10.00    2.85
  -4   9   8    2.58    1.83
   4  -9  -7   20.97    4.25
  -4   9   7   10.01    2.64
   4  -9  -6   11.95    3.22
  -4   9   6   14.23    3.16
  -4   9   5   27.68    3.64
   4  -9  -5   27.72    4.28
  -4   9   4   15.52    2.84
   4  -9  -4   16.81    3.47
  -4   9   3    1.57    1.03
   4  -9  -3    4.96    2.12
  -4   9   2   10.53    2.29
   4  -9  -2    9.77    2.63
  -4   9   1    6.24    1.78
   4  -9  -1    8.49    2.37
   4  -9  -1    6.28    1.72
  -4   9   0   18.64    2.98
   4  -9   0   23.58    3.57
   4  -9   0   21.85    3.04
  -4   9  -1   13.52    2.64
   4  -9   1   13.24    2.45
   4  -9   1   15.79    2.78
  -4   9  -2   29.62    3.75
   4  -9   2   17.68    2.84
   4  -9   2   26.88    3.83
  -4   9  -3   20.63    3.21
   4  -9   3   18.99    2.95
  -4   9  -3   19.80    2.66
   4  -9   4    2.15    1.12
  -4   9  -4    1.98    1.19
  -4   9  -4    0.13    0.70
   4  -9   5    0.64    1.07
  -4   9  -5   -1.19    0.86
   4  -9   6   31.77    4.07
  -4   9  -6   39.40    4.40
  -4   9  -7   -0.39    0.88
  -4   9  -7   -0.97    1.06
   4  -9   7   -1.14    1.32
  -4   9  -8    6.21    1.99
  -4   9  -8    8.97    2.07
   4  -9   8    5.77    1.83
  -4   9  -9    3.02    1.56
  -4   9  -9    6.39    1.78
  -4   9 -10    1.74    1.05
  -4   9 -10    0.54    1.06
   4  -9  10   -0.24    0.97
  -4   9 -11   -0.24    0.84
   4  -9  11    2.37    1.53
  -4   9 -11    1.49    1.53
  -4   9 -12    2.19    1.55
  -4   9 -12    1.04    1.09
   4  -9  12    1.94    1.18
  -4   9 -13    0.37    0.97
  -4   9 -13    1.49    1.18
   4  -9  13    0.38    1.04
  -4   9 -14    0.61    1.08
  -4   9 -14    2.47    1.43
  -4   9 -15    0.20    1.07
   4  -9  15    1.50    1.55
  -4   9 -15   -1.51    1.24
  -4   8  11   27.31    4.33
   4  -8 -10    7.56    2.60
  -4   8  10    9.08    2.51
   4  -8  -9    1.90    1.82
  -4   8   9    3.07    1.57
   4  -8  -8    5.82    1.93
   4  -8  -8    2.48    1.94
  -4   8   8    6.04    2.08
   4  -8  -7    0.14    1.61
  -4   8   7    3.17    1.62
   4  -8  -7    3.87    1.57
   4  -8  -6   45.95    4.60
  -4   8   6   44.21    4.24
   4  -8  -6   46.94    5.24
  -4   8   6   45.88    5.09
   4  -8  -5    1.43    1.04
  -4   8   5    3.09    1.18
   4  -8  -5    5.61    2.41
   4  -8  -4    4.52    1.61
  -4   8   4    3.12    1.42
   4  -8  -4    1.29    1.38
   4  -8  -3    4.04    1.33
  -4   8   3    4.29    1.42
   4  -8  -3   10.17    2.59
   4  -8  -2   24.73    2.95
  -4   8   2   26.23    3.17
   4  -8  -2   19.67    2.61
   4  -8  -2   23.09    3.44
  -4   8   1    1.90    1.16
   4  -8  -1    3.02    1.13
   4  -8  -1    2.95    1.79
  -4   8   0    7.43    1.85
   4  -8   0    5.03    1.56
   4  -8   0    2.60    1.21
   4  -8   1  128.69    7.45
   4  -8   1  125.68    6.88
  -4   8  -1  133.42    7.21
   4  -8   2  161.98    8.28
  -4   8  -2  152.23    6.54
   4  -8   2  142.25    7.49
  -4   8  -2  149.63    7.69
   4  -8   3   85.30    5.94
  -4   8  -3   89.50    6.03
   4  -8   4  231.09    9.83
  -4   8  -4  242.36    9.97
  -4   8  -5    0.91    1.19
  -4   8  -5    0.86    0.58
   4  -8   5    1.76    1.23
  -4   8  -6   84.68    5.32
   4  -8   6   74.96    5.83
  -4   8  -6   83.60    6.05
  -4   8  -7   60.33    4.72
   4  -8   7   57.02    5.15
  -4   8  -7   62.62    5.34
  -4   8  -8   39.19    3.97
   4  -8   8   32.79    4.01
  -4   8  -8   39.11    4.33
  -4   8  -9   10.68    2.35
  -4   8  -9   15.40    2.60
   4  -8   9   13.33    2.75
  -4   8 -10    2.62    1.57
  -4   8 -10    2.31    1.32
   4  -8  10    1.26    1.21
  -4   8 -11   15.56    2.83
   4  -8  11   22.96    3.59
  -4   8 -11   17.51    3.10
  -4   8 -12    3.16    1.84
   4  -8  12    1.70    1.66
  -4   8 -12    1.55    1.32
  -4   8 -13   15.21    3.18
   4  -8  13   14.40    2.99
  -4   8 -13    9.61    2.42
  -4   8 -14    1.28    1.34
   4  -8  14    0.27    1.03
  -4   8 -14    3.68    1.88
  -4   8 -15    2.12    1.50
   4  -8  15    3.69    1.53
  -4   8 -15    3.49    2.01
  -4   8 -16  118.09    8.80
   4  -8  16  114.10    8.45
  -4   8 -16  100.05    7.90
  -4   8 -17   -0.30    0.85
   4  -8  17    5.27    2.14
  -4   7  13    4.16    1.78
   4  -7 -12   50.91    5.95
  -4   7  12   49.85    5.67
   4  -7 -11  161.45   10.15
  -4   7  11  143.54    9.36
   4  -7 -10   37.93    4.91
  -4   7  10   37.11    4.68
   4  -7  -9   50.94    5.45
  -4   7   9   48.79    5.25
   4  -7  -8   -0.23    1.67
  -4   7   8    0.22    1.04
   4  -7  -7    2.77    1.95
  -4   7   7    1.14    1.07
   4  -7  -6    2.46    1.14
  -4   7   6    5.20    1.44
   4  -7  -6    9.24    2.46
  -4   7   6    4.97    1.88
  -4   7   5    0.81    0.82
   4  -7  -5    0.16    1.32
   4  -7  -5   -0.61    1.03
   4  -7  -4    2.47    1.56
  -4   7   4    0.68    0.90
   4  -7  -4    0.69    0.75
   4  -7  -3    0.36    0.84
   4  -7  -3    2.05    0.91
  -4   7   3   -0.24    0.74
   4  -7  -3    1.19    1.58
   4  -7  -2    0.13    1.45
   4  -7  -2   -0.47    0.79
   4  -7  -2    1.22    0.75
  -4   7   2    0.57    1.00
   4  -7  -1    8.91    1.79
  -4   7   1    5.71    1.54
   4  -7  -1   11.38    2.23
   4  -7  -1    6.80    1.54
   4  -7   0   33.62    3.03
   4  -7   0   34.57    3.78
   4  -7   0   36.02    2.91
  -4   7   0   32.66    2.60
   4  -7   0   34.98    3.39
  -4   7   0   29.90    3.17
   4  -7   1   31.16    2.83
   4  -7   1   33.52    3.64
   4  -7   1   34.13    2.75
   4  -7   1   32.71    3.36
  -4   7  -1   36.58    3.58
   4  -7   2   26.63    3.21
   4  -7   2   27.07    2.41
   4  -7   2   27.46    3.12
  -4   7  -2   27.98    3.13
   4  -7   2   26.38    2.51
  -4   7  -3   10.58    2.11
   4  -7   3    4.75    1.52
  -4   7  -3    5.77    1.17
   4  -7   3    8.40    1.51
   4  -7   4  247.74    7.17
  -4   7  -4  253.95    8.01
   4  -7   4  237.33    9.40
  -4   7  -4  240.71    9.37
  -4   7  -5  379.59   10.36
   4  -7   5  377.55   12.01
  -4   7  -5  378.97   11.86
  -4   7  -6  148.04    6.82
   4  -7   6  149.60    7.78
  -4   7  -6  143.83    7.52
  -4   7  -7   34.46    3.45
   4  -7   7   41.97    4.22
  -4   7  -7   33.32    3.74
  -4   7  -8    2.56    1.42
   4  -7   8    2.36    1.16
  -4   7  -8    1.07    0.89
   4  -7   9    2.10    1.23
  -4   7  -9    3.08    1.41
  -4   7  -9    0.60    0.99
  -4   7 -10    3.13    1.53
   4  -7  10    1.56    1.28
  -4   7 -10    3.88    1.62
  -4   7 -11    3.07    1.40
   4  -7  11    3.71    1.60
  -4   7 -11    4.62    1.60
  -4   7 -12    5.46    1.72
  -4   7 -12    9.22    2.35
   4  -7  12   10.71    2.50
  -4   7 -13    4.59    1.96
  -4   7 -13    4.12    1.66
   4  -7  13    3.59    1.56
  -4   7 -14   11.42    2.67
  -4   7 -14   14.23    3.13
   4  -7  14   12.07    2.68
  -4   7 -15    9.88    2.58
  -4   7 -15    6.53    2.43
   4  -7  15    5.90    2.27
  -4   7 -16   24.76    3.93
   4  -7  16   27.20    4.08
  -4   7 -16   27.65    4.26
  -4   7 -17    5.40    1.94
   4  -7  17    4.70    1.92
  -4   7 -17    6.93    2.29
  -4   7 -18    6.88    2.29
  -4   6  15    5.55    2.15
   4  -6 -14    2.93    2.20
  -4   6  14    0.74    1.13
   4  -6 -13    4.24    1.96
  -4   6  13    0.83    0.94
   4  -6 -12   94.78    7.63
  -4   6  12   97.81    7.58
   4  -6 -11    6.70    2.80
  -4   6  11   -0.41    1.24
   4  -6 -10   16.31    3.10
  -4   6  10   13.74    2.83
   4  -6  -9  149.03    8.65
  -4   6   9  127.98    8.03
   4  -6  -8    8.88    2.28
  -4   6   8    5.75    1.98
   4  -6  -7    5.93    2.18
  -4   6   7    9.55    1.71
  -4   6   7    5.06    1.64
  -4   6   6   22.39    2.55
   4  -6  -6   22.41    2.99
   4  -6  -6   22.55    3.18
  -4   6   6   20.56    3.01
  -4   6   5    3.91    1.13
   4  -6  -5    1.97    1.25
  -4   6   5    2.53    1.53
   4  -6  -5    1.78    1.03
   4  -6  -4    8.01    1.57
   4  -6  -4    9.63    1.56
  -4   6   4   10.30    1.73
   4  -6  -4    9.58    2.06
   4  -6  -3    3.54    1.02
   4  -6  -3    2.43    1.13
  -4   6   3    2.02    0.95
   4  -6  -3    2.82    1.56
   4  -6  -2    0.69    0.63
  -4   6   2    1.47    0.97
   4  -6  -2    1.37    1.45
   4  -6  -2    0.39    0.83
   4  -6  -1    5.91    1.46
   4  -6  -1    5.84    1.39
  -4   6   1    7.07    1.48
   4  -6  -1    7.32    1.90
  -4   6   1    4.91    0.85
   4  -6   0   13.36    1.94
  -4   6   0   11.79    1.92
   4  -6   0   17.40    2.23
   4  -6   0   16.37    2.51
   4  -6   0   16.11    1.74
   4  -6   1   74.48    4.23
  -4   6  -1   78.32    3.53
   4  -6   1   69.17    4.62
   4  -6   1   77.96    3.53
   4  -6   1   72.66    4.66
  -4   6  -1   75.62    4.71
  -4   6  -2  184.89    5.92
   4  -6   2  187.38    7.54
   4  -6   2  173.35    5.16
   4  -6   2  175.75    7.39
   4  -6   2  177.06    6.36
  -4   6  -2  189.52    7.54
   4  -6   3  327.83    8.43
  -4   6  -3  334.91    8.44
   4  -6   3  322.93   10.18
  -4   6  -3  322.98   10.09
   4  -6   4   84.40    4.26
  -4   6  -4   83.35    4.50
   4  -6   4   80.60    5.20
  -4   6  -4   74.60    4.99
  -4   6  -5  301.99    8.99
   4  -6   5  312.39    8.15
   4  -6   5  304.74   10.28
  -4   6  -5  290.34    9.94
   4  -6   6  167.53    6.06
  -4   6  -6  173.02    7.12
   4  -6   6  171.71    7.94
  -4   6  -6  167.96    7.74
   4  -6   7   52.84    3.51
  -4   6  -7   56.38    4.28
   4  -6   7   44.80    4.27
  -4   6  -7   47.78    4.26
   4  -6   8   34.20    2.87
  -4   6  -8   27.76    3.13
   4  -6   8   28.44    3.49
  -4   6  -8   33.22    3.66
   4  -6   9   84.33    4.65
  -4   6  -9   90.47    5.90
   4  -6   9   81.49    5.81
  -4   6  -9   82.71    5.86
   4  -6  10   58.93    4.02
  -4   6 -10   58.11    4.89
   4  -6  10   49.97    4.60
  -4   6 -10   50.86    4.74
  -4   6 -11   15.96    2.77
   4  -6  11   15.29    2.64
  -4   6 -11   13.86    2.58
  -4   6 -12   86.05    6.39
   4  -6  12  104.25    6.92
   4  -6  12   85.47    6.23
  -4   6 -12   88.20    6.44
  -4   6 -13    0.62    0.93
   4  -6  13    2.88    1.57
  -4   6 -13    2.55    1.54
   4  -6  13    5.57    2.11
  -4   6 -14    0.34    0.97
  -4   6 -14    0.72    1.20
   4  -6  14    1.20    1.43
   4  -6  14    1.96    1.33
  -4   6 -15   -1.21    1.13
   4  -6  15   -1.54    1.11
  -4   6 -15   -0.89    1.71
   4  -6  15   -0.24    1.24
  -4   6 -16   -1.35    1.33
  -4   6 -16    0.56    1.44
   4  -6  16    4.00    1.68
   4  -6  16    0.71    1.22
   4  -6  17  109.98    8.41
  -4   6 -17   97.97    8.06
  -4   6 -17   91.81    7.40
  -4   6 -18   22.60    3.83
  -4   5  16   12.01    2.91
   4  -5 -15    5.25    2.29
  -4   5  15    7.89    2.39
   4  -5 -14   -0.08    1.39
  -4   5  14    3.39    1.96
   4  -5 -13  136.14    8.86
  -4   5  13  119.42    8.21
   4  -5 -12    7.32    2.20
  -4   5  12    8.62    2.21
   4  -5 -11   96.60    7.03
  -4   5  11   83.08    6.44
   4  -5 -10   94.93    6.65
  -4   5  10   93.13    6.67
   4  -5  -9   79.76    5.97
  -4   5   9   82.99    6.22
   4  -5  -8   15.81    2.69
  -4   5   8   12.34    2.49
  -4   5   7  150.26    5.71
   4  -5  -7  136.57    7.19
  -4   5   7  135.62    7.43
  -4   5   6    1.37    0.69
   4  -5  -6    0.26    1.17
  -4   5   6    1.99    0.76
   4  -5  -6    1.58    1.02
  -4   5   6    0.88    0.97
   4  -5  -5  169.11    7.36
   4  -5  -5  158.59    7.30
   4  -5  -5  164.44    5.68
  -4   5   5  163.39    7.70
  -4   5   5  161.92    5.91
   4  -5  -4   62.04    4.33
   4  -5  -4   68.68    4.70
   4  -5  -4   69.82    3.84
  -4   5   4   70.91    5.00
  -4   5   4   65.86    3.82
   4  -5  -3    0.22    0.60
  -4   5   3   -0.41    0.67
   4  -5  -3    0.46    1.05
   4  -5  -3   -0.14    0.79
   4  -5  -2   61.52    4.12
   4  -5  -2   63.89    4.34
   4  -5  -2   62.31    3.85
  -4   5   2   60.27    2.43
  -4   5   2   60.96    3.77
   4  -5  -1   30.39    2.79
   4  -5  -1   29.20    2.97
  -4   5   1   25.10    1.62
  -4   5   1   22.53    2.35
   4  -5   0   22.96    2.49
   4  -5   0   26.82    2.71
  -4   5   0   23.69    1.81
   4  -5   0   20.82    1.64
  -4   5   0   26.16    2.60
  -4   5  -1    0.56    0.52
  -4   5  -1    0.08    0.29
  -4   5  -1    1.53    0.92
   4  -5   1    0.71    0.99
   4  -5   1    1.03    0.46
   4  -5   1    0.95    0.87
   4  -5   2    1.82    0.88
  -4   5  -2    0.39    0.84
  -4   5  -2    1.65    0.82
   4  -5   2   -0.31    0.95
  -4   5  -3   -0.07    0.51
   4  -5   3    0.38    0.82
  -4   5  -3   -0.25    0.74
   4  -5   4  231.60    7.08
  -4   5  -4  234.74    7.39
  -4   5  -4  242.44    8.47
   4  -5   5    6.95    1.46
  -4   5  -5   10.39    1.95
  -4   5  -5    9.07    1.64
   4  -5   6  142.05    5.74
  -4   5  -6  134.59    6.15
   4  -5   6  122.61    4.15
  -4   5  -6  136.52    6.69
   4  -5   7    7.13    1.77
   4  -5   7    5.75    1.30
  -4   5  -7    8.10    1.75
  -4   5  -7    8.50    1.92
   4  -5   7    6.27    1.02
  -4   5  -8   71.28    4.92
   4  -5   8   65.98    4.65
   4  -5   8   74.10    3.72
   4  -5   8   70.27    4.27
   4  -5   8   67.20    4.94
  -4   5  -8   71.52    5.14
   4  -5   9    3.40    1.15
  -4   5  -9    3.81    1.44
   4  -5   9    3.04    1.51
   4  -5   9    6.25    1.30
  -4   5  -9    4.46    1.64
   4  -5   9    2.55    1.32
   4  -5  10   61.46    4.26
   4  -5  10   60.97    4.80
  -4   5 -10   66.90    5.16
   4  -5  10   61.61    4.95
  -4   5 -10   54.14    4.78
   4  -5  11   24.46    3.21
  -4   5 -11   29.20    3.58
   4  -5  11   29.06    3.63
  -4   5 -12    2.89    1.64
   4  -5  12    1.42    1.15
   4  -5  12    1.62    1.32
   4  -5  13   11.35    2.32
  -4   5 -13   10.60    2.50
   4  -5  13   19.58    3.14
   4  -5  14   15.71    2.73
  -4   5 -14   19.88    3.33
   4  -5  14   18.26    3.05
  -4   5 -15   19.62    3.32
   4  -5  15   23.01    3.37
  -4   5 -15   20.75    3.56
   4  -5  15   24.50    3.69
  -4   5 -16   -0.03    0.97
   4  -5  16    1.20    1.64
  -4   5 -16   -0.82    1.47
  -4   5 -17    7.25    2.47
  -4   5 -17    4.21    1.89
   4  -5  17    3.59    1.86
  -4   5 -18   53.75    5.74
  -4   4  17   15.16    3.16
   4  -4 -16    2.91    2.03
  -4   4  16    1.04    1.25
   4  -4 -15    9.22    2.53
  -4   4  15    7.41    2.40
   4  -4 -14    1.01    1.72
  -4   4  14   -2.43    1.57
   4  -4 -13   73.63    6.11
  -4   4  13   67.93    5.97
   4  -4 -12    9.39    2.26
  -4   4  12    7.72    2.08
   4  -4 -11  147.09    7.96
  -4   4  11  129.32    7.76
   4  -4 -10   20.01    2.98
  -4   4  10   14.79    2.73
   4  -4  -9    7.79    1.95
  -4   4   9    5.09    1.84
   4  -4  -8  202.60    8.34
  -4   4   8  189.87    8.58
  -4   4   7  232.88    6.16
   4  -4  -7  230.67    8.62
  -4   4   7  232.85    6.12
  -4   4   7  215.49    8.83
   4  -4  -6   78.89    5.09
   4  -4  -6   72.15    4.76
  -4   4   6   81.21    3.43
  -4   4   6   79.64    5.27
  -4   4   6   83.99    3.70
   4  -4  -5   24.29    2.77
  -4   4   5   22.32    1.73
   4  -4  -5   22.28    2.56
  -4   4   5   29.39    3.13
  -4   4   5   23.22    2.01
   4  -4  -4   37.98    3.30
  -4   4   4   44.90    2.18
   4  -4  -4   38.43    3.18
  -4   4   4   41.39    3.56
  -4   4   4   43.78    2.76
  -4   4   3    5.23    1.07
   4  -4  -3    6.97    1.51
   4  -4  -3    5.73    1.52
  -4   4   3    4.97    0.79
  -4   4   3    4.99    0.46
  -4   4   3    5.12    1.57
   4  -4  -2   -0.65    1.11
  -4   4   2   -0.29    0.37
  -4   4   2    0.54    0.45
  -4   4   2   -0.06    0.22
   4  -4  -2    1.50    0.86
   4  -4  -1  161.84    6.17
  -4   4   1  157.67    4.03
  -4   4   1  150.98    4.13
   4  -4  -1  151.36    5.68
  -4   4   1  154.40    5.53
  -4   4   0  163.61    4.35
   4  -4   0  167.70    6.18
  -4   4   0  178.85    4.98
   4  -4   0  156.20    5.64
   4  -4   0  164.38    3.33
  -4   4   0  172.30    6.04
  -4   4  -1  249.17    6.38
   4  -4   1  241.66    6.95
   4  -4   1  246.75    7.41
  -4   4  -1  263.89    7.72
   4  -4   2   38.15    2.97
  -4   4  -2   33.95    2.55
  -4   4  -2   32.72    2.84
   4  -4   3   12.43    1.77
  -4   4  -3    8.22    1.63
  -4   4  -3    9.94    1.49
   4  -4   4  410.24    9.45
  -4   4  -4  428.94    9.88
   4  -4   4  401.96    5.41
   4  -4   5   39.73    3.12
  -4   4  -5   48.39    3.53
   4  -4   5   45.32    3.22
   4  -4   5   45.39    2.10
  -4   4  -6  511.37   11.88
   4  -4   6  491.61   10.91
   4  -4   6  494.59   10.99
   4  -4   6  493.69    7.69
   4  -4   7  162.97    6.52
  -4   4  -7  169.17    7.11
   4  -4   7  167.00    6.72
   4  -4   7  152.50    4.75
   4  -4   8  156.57    6.60
  -4   4  -8  150.75    7.08
   4  -4   8  156.29    6.81
   4  -4   9   37.59    3.32
  -4   4  -9   34.19    3.62
   4  -4   9   33.43    3.41
   4  -4  10   59.24    4.40
  -4   4 -10   54.74    4.64
   4  -4  10   60.49    4.67
   4  -4  10   59.66    4.71
  -4   4 -11   25.63    3.31
   4  -4  11   28.67    3.29
   4  -4  11   31.45    3.65
  -4   4 -12    4.86    1.91
   4  -4  12    2.66    1.20
   4  -4  12    6.38    1.86
   4  -4  13    1.50    0.83
  -4   4 -13    2.35    1.33
   4  -4  13    2.82    1.15
  -4   4 -14   34.56    4.28
   4  -4  14   37.06    3.93
   4  -4  14   35.51    4.24
  -4   4 -15    7.37    2.26
   4  -4  15    4.89    1.66
   4  -4  15    4.50    1.84
  -4   4 -16    1.39    1.40
   4  -4  16   -0.25    1.60
   4  -4  17    2.73    1.59
  -4   4 -17    3.54    1.66
  -4   4 -18   51.71    5.96
   4  -4  18   50.31    5.83
  -4   3  18   41.76    5.19
   4  -3 -17   69.12    6.64
  -4   3  17   66.34    6.32
   4  -3 -16   72.95    6.58
  -4   3  16   63.35    6.07
   4  -3 -15   34.45    4.31
  -4   3  15   25.13    3.77
   4  -3 -14   58.85    5.47
  -4   3  14   57.09    5.52
   4  -3 -13   22.83    3.23
  -4   3  13   20.61    3.23
   4  -3 -12   89.08    6.14
  -4   3  12   91.81    6.50
   4  -3 -11   21.57    3.06
  -4   3  11   18.38    2.93
   4  -3 -10   80.20    5.30
  -4   3  10   71.07    5.42
   4  -3  -9  124.45    6.33
  -4   3   9  127.30    6.97
   4  -3  -8    0.71    0.86
  -4   3   8    0.41    1.03
  -4   3   7  124.27    3.70
   4  -3  -7  126.85    5.83
  -4   3   7  121.54    3.79
  -4   3   7  123.19    6.44
   4  -3  -6  167.91    7.07
  -4   3   6  172.85    5.29
   4  -3  -6  164.51    6.40
  -4   3   6  172.38    4.03
  -4   3   6  169.99    7.22
  -4   3   6  171.07    4.47
  -4   3   5    1.71    0.55
   4  -3  -5    1.42    1.13
   4  -3  -5    3.92    1.25
  -4   3   5    1.50    0.43
  -4   3   5    1.72    0.54
  -4   3   5    2.25    1.09
   4  -3  -4   59.49    4.00
  -4   3   4   63.68    2.01
   4  -3  -4   59.51    3.49
  -4   3   4   60.22    4.08
  -4   3   4   62.52    2.93
  -4   3   4   60.73    2.92
  -4   3   3   29.95    2.01
   4  -3  -3   30.09    2.47
  -4   3   3   30.02    2.81
   4  -3  -3   29.54    2.81
  -4   3   3   29.77    2.09
   4  -3  -2   74.95    4.18
  -4   3   2   70.48    3.09
  -4   3   2   69.37    2.87
   4  -3  -2   69.72    3.48
  -4   3   2   70.64    4.04
  -4   3   2   76.26    3.49
  -4   3   1   70.38    3.14
   4  -3  -1   69.15    4.06
  -4   3   1   71.64    3.06
   4  -3  -1   70.92    3.39
  -4   3   1   72.48    3.90
  -4   3   1   74.68    3.60
  -4   3   0   19.22    1.72
   4  -3   0   16.27    2.01
  -4   3   0   17.23    1.64
   4  -3   0   17.70    1.71
  -4   3   0   18.22    1.99
  -4   3   0   18.11    1.86
   4  -3   1   27.95    2.61
  -4   3  -1   29.40    2.28
   4  -3   2   21.88    2.29
  -4   3  -2   16.66    1.85
   4  -3   2   18.29    1.65
   4  -3   3   21.43    2.33
  -4   3  -3   20.50    2.13
   4  -3   3   23.34    2.03
   4  -3   4   42.59    3.16
  -4   3  -4   43.24    3.23
   4  -3   4   45.26    2.92
  -4   3  -5    3.29    1.16
   4  -3   5    4.02    1.12
   4  -3   5    3.80    1.27
  -4   3  -6  128.13    5.95
   4  -3   6  132.43    5.82
   4  -3   6  117.32    5.21
  -4   3  -7   32.47    3.23
   4  -3   7   24.51    2.58
   4  -3   7   27.43    2.79
   4  -3   8   47.68    3.82
  -4   3  -8   50.64    4.16
   4  -3   8   48.97    3.82
   4  -3   9   79.59    5.06
  -4   3  -9   71.30    5.06
   4  -3   9   68.35    4.79
   4  -3  10    0.94    0.86
  -4   3 -10    0.01    1.08
   4  -3  10    1.13    1.10
  -4   3 -11   13.35    2.54
   4  -3  11   16.08    2.62
   4  -3  12   12.19    2.28
  -4   3 -12   13.11    2.54
   4  -3  12   13.43    2.51
   4  -3  13    0.21    0.66
  -4   3 -13    0.88    1.06
   4  -3  13    1.62    1.45
  -4   3 -14   -1.25    1.11
   4  -3  14   -0.22    0.55
  -4   3 -15    3.59    1.50
   4  -3  15    8.32    2.35
  -4   3 -16    1.67    1.18
   4  -3  16    5.79    2.20
   4  -3  17   30.29    4.36
  -4   3 -17   32.48    4.64
  -4   3 -18   -2.43    1.60
  -4   2  19   46.55    5.45
   4  -2 -18   98.43    7.91
  -4   2  18   98.20    7.73
  -4   2  17   17.82    3.27
   4  -2 -17   15.93    3.35
  -4   2  16    0.35    1.09
   4  -2 -16    1.40    1.69
   4  -2 -15    2.59    1.43
  -4   2  15    1.50    1.33
   4  -2 -14   -0.63    1.11
  -4   2  14    0.69    0.95
   4  -2 -13   -1.44    1.80
  -4   2  13   -2.02    1.70
   4  -2 -12  222.39    9.27
  -4   2  12  217.26    9.71
   4  -2 -11   18.21    2.61
  -4   2  11   19.30    2.98
   4  -2 -10   80.89    5.11
  -4   2  10   86.08    5.76
   4  -2  -9    0.53    0.41
   4  -2  -9    2.28    1.09
  -4   2   9    0.62    1.11
   4  -2  -8    7.38    1.26
   4  -2  -8    6.74    1.51
  -4   2   8    6.01    0.84
  -4   2   8    5.59    1.69
   4  -2  -7  300.09    9.49
  -4   2   7  275.97    7.45
   4  -2  -7  279.47    7.86
  -4   2   7  290.08    4.72
  -4   2   7  282.50    9.32
   4  -2  -7  291.51    7.68
   4  -2  -6  117.04    4.95
   4  -2  -6  119.81    4.87
  -4   2   6  121.96    2.38
  -4   2   6  124.48    5.97
   4  -2  -6  127.70    6.05
  -4   2   6  122.08    4.74
  -4   2   6  125.29    2.98
  -4   2   5    0.68    0.29
   4  -2  -5    0.47    0.95
  -4   2   5    0.74    0.49
   4  -2  -5    0.63    0.63
  -4   2   5    0.03    0.85
  -4   2   4   10.98    1.38
   4  -2  -4    9.41    1.31
  -4   2   4    8.71    1.00
   4  -2  -4    9.66    1.83
  -4   2   4    8.56    1.57
  -4   2   3    0.38    0.40
   4  -2  -3    1.21    1.11
   4  -2  -3    0.71    0.50
  -4   2   3    0.89    0.64
  -4   2   3    0.63    0.78
   4  -2  -2   50.86    3.40
  -4   2   2   51.95    2.93
  -4   2   2   48.27    2.62
   4  -2  -2   48.02    2.47
  -4   2   2   51.22    3.21
  -4   2   1    2.75    0.77
   4  -2  -1    1.72    0.83
   4  -2  -1    2.50    0.61
  -4   2   1    1.25    0.70
  -4   2   1    1.72    0.72
  -4   2   0  111.27    4.38
   4  -2   0  113.48    5.04
  -4   2   0  111.65    4.31
   4  -2   0  107.51    2.86
  -4   2   0  107.12    4.19
   4  -2   1  210.38    6.75
  -4   2  -1  201.73    6.08
   4  -2   1  195.63    4.47
  -4   2  -1  194.57    5.31
   4  -2   2    0.73    0.99
  -4   2  -2   -0.18    0.85
   4  -2   2   -0.08    0.42
  -4   2  -2   -0.11    0.35
   4  -2   3   67.16    4.01
  -4   2  -3   69.27    3.89
   4  -2   3   64.95    3.20
  -4   2  -3   68.38    2.72
   4  -2   4   30.62    2.80
  -4   2  -4   36.40    3.01
   4  -2   4   32.75    2.46
  -4   2  -4   33.59    1.74
  -4   2  -5   55.16    3.80
   4  -2   5   54.62    3.40
   4  -2   5   59.27    3.97
  -4   2  -5   59.20    2.01
  -4   2  -6  176.62    7.15
   4  -2   6  169.74    6.85
   4  -2   6  171.41    6.32
  -4   2  -6  169.15    2.65
   4  -2   7  233.56    8.28
   4  -2   7  223.47    7.67
  -4   2  -7  238.85    8.60
  -4   2  -8  189.04    7.99
   4  -2   8  187.68    7.63
   4  -2   8  189.29    7.45
   4  -2   9   78.11    5.20
  -4   2  -9   76.86    5.35
  -4   2  -9   70.74    4.88
   4  -2   9   74.79    5.03
  -4   2 -10    1.77    1.02
  -4   2 -10    0.88    1.14
   4  -2  10    3.65    1.43
  -4   2 -11    1.62    1.34
  -4   2 -11    2.17    1.22
   4  -2  11   -0.50    0.97
  -4   2 -12  126.83    7.55
  -4   2 -12  115.04    6.80
   4  -2  12  114.92    6.99
  -4   2 -13  182.29    9.36
  -4   2 -13  148.75    7.98
   4  -2  13  165.29    8.79
  -4   2 -14   32.60    4.27
  -4   2 -14   27.70    3.60
   4  -2  14   35.24    4.29
  -4   2 -15   21.51    3.60
  -4   2 -15   15.47    2.82
   4  -2  15   20.97    3.52
  -4   2 -16    7.77    2.34
  -4   2 -16    8.80    2.30
   4  -2  16   10.60    2.59
  -4   2 -17   22.32    3.81
  -4   2 -17   16.95    3.23
   4  -2  17   19.31    3.53
  -4   2 -18    3.36    1.46
  -4   2 -18    2.37    1.50
  -4   1  19   -0.24    0.96
   4  -1 -19   -1.25    1.33
  -4   1  18    2.11    1.58
   4  -1 -18    4.10    1.91
  -4   1  17    6.49    2.23
   4  -1 -17    4.65    1.71
  -4   1  16    1.90    1.11
   4  -1 -16    4.68    1.71
  -4   1  15   12.34    2.60
   4  -1 -15   11.52    2.42
   4  -1 -14   42.50    4.32
  -4   1  14   44.77    4.64
  -4   1  13    3.38    1.52
   4  -1 -13    4.13    1.59
   4  -1 -12    0.97    1.17
  -4   1  12    1.25    1.14
   4  -1 -11  167.62    7.32
   4  -1 -11  169.11    6.48
  -4   1  11  166.39    7.95
   4  -1 -10   16.80    1.78
   4  -1 -10   19.26    2.47
   4  -1 -10   17.23    2.07
  -4   1  10   18.38    2.71
   4  -1  -9   32.40    3.36
   4  -1  -9   29.73    2.83
  -4   1   9   31.11    2.86
   4  -1  -9   30.87    2.74
  -4   1   9   32.00    3.39
   4  -1  -8   12.80    1.77
  -4   1   8   13.72    1.86
  -4   1   8   13.46    1.12
   4  -1  -8   13.01    1.87
  -4   1   8   13.91    1.84
   4  -1  -8    9.34    1.72
  -4   1   8   10.69    1.90
   4  -1  -7   -0.53    0.54
   4  -1  -7   -0.71    1.17
  -4   1   7   -0.18    0.64
   4  -1  -7   -0.86    0.78
  -4   1   7    0.19    0.64
  -4   1   7   -0.20    0.99
   4  -1  -6  132.80    5.91
  -4   1   6  123.00    5.07
   4  -1  -6  117.43    4.38
  -4   1   6  127.41    4.63
   4  -1  -6  126.16    5.36
  -4   1   6  134.78    6.01
  -4   1   6  122.37    2.03
   4  -1  -5    0.00    0.83
  -4   1   5    0.29    0.60
  -4   1   5    0.02    0.18
   4  -1  -5    0.39    0.51
  -4   1   5   -0.25    0.48
   4  -1  -5    0.31    0.52
  -4   1   5    0.07    0.86
   4  -1  -4  170.40    6.34
  -4   1   4  175.67    5.71
   4  -1  -4  159.67    4.23
  -4   1   4  163.20    4.31
  -4   1   4  175.18    6.23
   4  -1  -4  166.05    6.24
   4  -1  -3   28.20    2.64
  -4   1   3   25.20    2.20
   4  -1  -3   20.41    2.16
   4  -1  -3   22.85    1.46
  -4   1   3   23.05    1.43
  -4   1   3   25.52    2.32
  -4   1   2  409.38    8.69
   4  -1  -2  370.42    9.47
   4  -1  -2  401.69    9.33
   4  -1  -2  385.19    5.24
  -4   1   2  408.55    5.18
  -4   1   2  405.54    8.59
   4  -1  -1  296.09    7.95
  -4   1   1  294.51    7.46
  -4   1   1  288.87    7.12
   4  -1  -1  293.21    3.82
  -4   1   1  289.99    6.83
  -4   1   0  245.91    6.96
   4  -1   0  248.24    7.31
  -4   1   0  239.30    6.72
   4  -1   0  244.12    4.48
  -4   1   0  236.75    5.78
   4  -1   1  383.29    9.11
  -4   1  -1  382.03    8.72
   4  -1   1  384.38    6.51
  -4   1  -1  385.93    4.08
  -4   1  -1  381.26    6.75
   4  -1   2  257.88    7.60
  -4   1  -2  248.20    7.27
   4  -1   2  244.92    5.80
  -4   1  -2  251.87    4.92
   4  -1   3   53.58    3.58
  -4   1  -3   53.82    3.62
   4  -1   3   53.29    3.00
  -4   1  -3   54.26    1.98
   4  -1   4   78.34    4.47
  -4   1  -4   73.96    4.40
   4  -1   4   76.56    3.84
  -4   1  -4   80.88    1.74
   4  -1   5   17.88    2.43
  -4   1  -5   19.89    2.40
   4  -1   5   19.37    2.11
   4  -1   6   22.88    2.72
  -4   1  -6   29.22    3.14
  -4   1  -6   26.57    2.91
   4  -1   6   25.77    2.60
   4  -1   7   36.14    3.60
  -4   1  -7   37.65    3.57
  -4   1  -7   28.64    3.12
   4  -1   7   32.73    3.07
   4  -1   8    6.78    1.83
  -4   1  -8    7.36    1.83
  -4   1  -8    5.67    1.67
   4  -1   8    8.42    1.73
  -4   1  -9   17.17    2.72
  -4   1  -9   16.30    2.53
   4  -1   9   21.46    2.76
  -4   1 -10    4.38    1.44
   4  -1  10    5.95    1.69
  -4   1 -10    2.78    1.46
  -4   1 -11   27.96    3.50
  -4   1 -11   29.06    3.50
   4  -1  11   26.90    3.42
  -4   1 -12   30.91    3.71
  -4   1 -12   31.69    3.52
   4  -1  12   30.72    3.67
  -4   1 -12   37.63    4.22
  -4   1 -13    2.71    1.56
  -4   1 -13    2.46    1.19
  -4   1 -13    1.83    1.07
   4  -1  13    4.19    1.65
  -4   1 -14    8.74    2.23
  -4   1 -14    2.82    1.33
  -4   1 -14    6.72    1.82
   4  -1  14    7.40    2.23
  -4   1 -15    2.57    1.73
  -4   1 -15   -0.09    1.12
  -4   1 -15   -0.95    1.14
  -4   1 -16    1.05    1.59
  -4   1 -16    0.60    1.31
  -4   1 -16   -0.87    1.15
   4  -1  16    4.23    1.84
  -4   1 -17   15.66    3.21
  -4   1 -17   11.83    2.74
  -4   1 -17   12.66    2.89
   4  -1  17   16.42    3.35
  -4   1 -18   34.57    4.69
  -4   0  19   -0.02    0.80
   4   0 -19    1.90    1.62
  -4   0  18   15.52    3.01
   4   0 -18   13.39    2.95
  -4   0  17    2.00    1.30
   4   0 -17    1.67    1.39
  -4   0  16    0.45    1.22
   4   0 -16    0.75    0.86
  -4   0  15    0.36    1.21
   4   0 -15   -0.99    0.96
  -4   0  14    2.15    1.22
   4   0 -14   -1.13    1.26
  -4   0  13    1.96    1.44
   4   0 -13    1.46    1.15
  -4   0  13    1.37    1.17
   4   0 -12   36.07    3.05
   4   0 -12   37.55    3.57
   4   0 -12   39.68    3.45
  -4   0  12   37.09    3.66
  -4   0  12   43.66    4.23
   4   0 -11   77.11    4.75
   4   0 -11   70.97    4.53
  -4   0  11   71.33    4.76
  -4   0  11   67.05    4.99
  -4   0  10    7.71    1.70
  -4   0  10    6.45    1.53
   4   0 -10    8.17    1.51
   4   0 -10    6.61    1.39
  -4   0  10    9.48    1.86
   4   0 -10    9.30    1.69
  -4   0   9    5.77    1.57
   4   0  -9    8.62    1.75
  -4   0   9   11.15    1.99
   4   0  -9    6.78    1.34
   4   0  -9    9.27    1.51
  -4   0   9   11.44    1.89
   4   0  -9   10.39    1.22
  -4   0   8    0.22    0.88
   4   0  -8    0.92    1.15
  -4   0   8   -0.02    0.80
   4   0  -8    1.02    0.77
   4   0  -8   -0.75    0.68
  -4   0   8    0.07    0.64
   4   0  -8    0.21    0.28
  -4   0   7    1.67    1.02
   4   0  -7    1.14    0.94
  -4   0   7    2.11    1.09
   4   0  -7    1.72    0.64
   4   0  -7    2.35    0.95
  -4   0   7    1.05    0.78
   4   0  -6   26.01    2.57
  -4   0   6   28.34    2.55
   4   0  -6   24.89    1.93
  -4   0   6   24.55    2.10
   4   0  -6   30.41    2.81
  -4   0   6   27.37    2.70
  -4   0   5  204.11    6.67
   4   0  -5  210.41    7.06
   4   0  -5  197.73    4.65
   4   0  -5  211.21    7.26
  -4   0   5  222.84    7.19
  -4   0   4   11.32    1.66
   4   0  -4   13.10    1.90
   4   0  -4   11.79    0.97
   4   0  -4   12.68    1.71
  -4   0   4   13.75    1.84
  -4   0   3    3.78    1.01
   4   0  -3    3.86    1.18
  -4   0   3    6.33    1.33
   4   0  -3    5.59    0.53
   4   0  -3    4.50    0.45
   4   0  -3    3.43    1.07
   4   0  -2   56.92    3.56
  -4   0   2   51.52    3.35
   4   0  -2   53.03    1.86
  -4   0   2   49.91    2.97
   4   0  -2   57.72    3.87
   4   0  -1  817.10   14.70
   4   0  -1  830.71   13.21
  -4   0   1  835.12   13.24
   4   0  -1  839.75    8.45
  -4   0   1  823.09   11.15
   4   0   0 1240.57   16.32
  -4   0   0 1199.12   16.29
  -4   0   0 1265.48   16.36
   4   0   0 1219.43   11.71
  -4   0   0 1179.22   10.64
  -4   0   0 1184.52   12.58
   4   0   1 1152.26   16.03
  -4   0  -1 1167.94   16.21
   4   0   1 1150.62   12.46
  -4   0  -1 1141.34   11.03
   4   0   2  155.93    6.16
  -4   0  -2  156.12    6.14
   4   0   2  150.58    4.92
  -4   0  -2  158.03    2.97
   4   0   3    0.65    1.10
  -4   0  -3    0.32    0.79
  -4   0  -3    0.31    0.28
   4   0   3    0.58    0.68
   4   0   4   98.21    5.31
  -4   0  -4   92.02    5.04
  -4   0  -4   98.22    5.37
   4   0   4   87.88    4.35
  -4   0  -4   89.43    3.29
   4   0   5   19.70    2.63
  -4   0  -5   13.97    2.33
  -4   0  -5   13.25    2.26
  -4   0  -5   13.89    1.49
   4   0   5   12.98    1.85
   4   0   6   49.13    3.96
  -4   0  -6   46.12    3.93
  -4   0  -6   48.05    3.99
  -4   0  -6   50.02    2.98
   4   0   6   52.00    3.81
   4   0   7  169.68    7.58
  -4   0  -7  161.47    7.37
  -4   0  -7  163.19    7.49
  -4   0  -7  164.50    5.87
   4   0   7  163.72    7.04
  -4   0  -8  121.10    6.60
   4   0   8  113.51    6.43
  -4   0  -8  113.80    6.49
  -4   0  -8  113.92    5.26
   4   0   8  114.60    6.13
  -4   0  -9   46.55    4.34
  -4   0  -9   43.00    4.18
  -4   0  -9   47.72    3.64
   4   0   9   40.12    3.86
  -4   0 -10   26.89    3.44
  -4   0 -10   29.53    3.71
  -4   0 -10   30.66    3.09
   4   0  10   29.58    3.55
  -4   0 -11   24.38    3.32
  -4   0 -11   18.34    3.05
  -4   0 -11   17.00    2.48
   4   0  11   19.25    3.05
  -4   0 -12   32.14    3.92
  -4   0 -12   30.43    3.89
  -4   0 -12   25.72    3.20
   4   0  12   31.08    3.85
  -4   0 -13    4.98    1.86
  -4   0 -13    3.48    1.29
  -4   0 -13    4.66    1.53
   4   0  13    3.82    1.60
  -4   0 -14    2.03    1.49
  -4   0 -14    4.69    1.75
  -4   0 -14    3.69    1.46
   4   0  14    2.00    1.47
  -4   0 -15   -1.38    1.33
  -4   0 -15   -0.35    1.26
   4   0  15    2.00    1.76
  -4   0 -15    1.82    1.52
  -4   0 -16   21.08    3.64
  -4   0 -16   19.31    3.50
  -4   0 -16   17.92    3.21
   4   0  16   22.86    3.85
  -4   0 -17   -1.02    1.15
  -4   0 -17   -0.86    1.21
  -4   0 -17    0.11    1.24
   4   1 -20    3.74    1.85
   4   1 -19    0.53    1.23
  -4  -1  18   30.06    4.22
   4   1 -18   32.26    4.31
  -4  -1  17   18.36    3.32
   4   1 -17   12.23    2.57
   4   1 -16   32.49    4.00
  -4  -1  16   29.63    3.94
  -4  -1  16   30.24    3.99
  -4  -1  15    2.90    1.64
   4   1 -15    1.76    1.10
  -4  -1  15    2.49    1.27
  -4  -1  14   27.40    3.60
   4   1 -14   21.61    2.90
   4   1 -14   26.05    2.96
   4   1 -14   24.46    3.13
  -4  -1  14   23.17    3.25
   4   1 -13  131.45    7.11
   4   1 -13  140.68    6.64
   4   1 -13  125.40    6.57
   4   1 -13  129.69    6.72
  -4  -1  13  124.35    6.93
  -4  -1  13  130.34    7.48
   4   1 -12   40.31    3.83
   4   1 -12   37.41    3.46
   4   1 -12   38.52    3.61
  -4  -1  12   40.14    3.78
  -4  -1  12   35.24    3.77
   4   1 -11  119.79    6.29
  -4  -1  11  119.79    6.37
   4   1 -11  113.20    5.64
   4   1 -11  118.94    6.20
  -4  -1  11  117.42    6.12
  -4  -1  11  123.98    6.77
   4   1 -10   28.43    3.01
  -4  -1  10   23.60    2.75
   4   1 -10   29.33    2.67
   4   1 -10   27.58    3.01
  -4  -1  10   30.79    3.03
   4   1 -10   30.32    2.39
  -4  -1  10   32.13    3.51
  -4  -1   9   17.88    2.52
   4   1  -9   17.47    2.31
  -4  -1   9   14.15    2.17
   4   1  -9   18.12    2.04
  -4  -1   9   16.56    2.07
   4   1  -9   18.59    1.89
   4   1  -9   17.34    2.31
  -4  -1   8    3.40    1.42
  -4  -1   8    3.05    1.19
   4   1  -8    1.98    0.95
   4   1  -8    2.63    0.86
   4   1  -8    3.34    0.93
   4   1  -8    2.39    1.01
  -4  -1   7    8.29    1.74
  -4  -1   7    5.80    1.45
   4   1  -7    6.18    1.40
   4   1  -7    6.31    1.44
   4   1  -7    6.46    1.04
   4   1  -7    5.44    1.09
  -4  -1   6    8.63    1.58
   4   1  -6   10.50    1.65
  -4  -1   6    7.40    1.51
   4   1  -6   10.84    1.71
   4   1  -6    8.48    1.05
  -4  -1   5   16.41    2.04
  -4  -1   5   16.93    2.21
   4   1  -5   15.51    1.99
   4   1  -5   16.18    1.24
   4   1  -5   18.07    2.27
  -4  -1   4    3.01    1.04
   4   1  -4    1.09    0.92
  -4  -1   4    3.31    1.11
   4   1  -4    3.04    0.43
   4   1  -4    3.76    1.12
  -4  -1   3   48.12    3.44
   4   1  -3   45.40    3.21
   4   1  -3   49.28    3.76
  -4  -1   3   46.06    3.00
  -4  -1   2    4.96    1.13
   4   1  -2    7.63    1.55
  -4  -1   2    2.98    1.01
   4   1  -2    5.95    1.50
   4   1  -1  203.80    6.71
  -4  -1   1  213.59    7.20
  -4  -1   1  210.09    5.50
   4   1  -1  212.49    7.75
   4   1   0    0.50    0.89
  -4  -1   0    1.35    1.14
   4   1   0    0.95    0.54
  -4  -1   0    0.75    0.64
   4   1   0    1.57    0.93
   4   1   1   -0.01    0.89
  -4  -1  -1    1.23    0.88
  -4  -1  -1    0.48    0.15
   4   1   1    0.64    0.53
   4   1   1    0.06    0.91
   4   1   2   55.69    3.78
  -4  -1  -2   62.54    4.15
  -4  -1  -2   55.64    3.99
  -4  -1  -2   56.73    1.97
   4   1   2   58.48    3.37
   4   1   3   29.28    2.98
  -4  -1  -3   21.78    2.63
  -4  -1  -3   23.72    2.94
  -4  -1  -3   25.05    1.61
   4   1   3   24.56    2.30
   4   1   4   59.07    4.17
  -4  -1  -4   61.26    4.32
  -4  -1  -4   52.52    4.16
  -4  -1  -4   58.44    2.76
   4   1   4   57.02    3.78
   4   1   5   83.52    5.12
  -4  -1  -5   80.19    5.07
  -4  -1  -5   81.32    5.28
  -4  -1  -5   79.65    3.58
   4   1   5   76.52    4.60
   4   1   6   -0.88    1.33
  -4  -1  -6   -0.86    1.02
  -4  -1  -6   -0.47    1.05
  -4  -1  -6   -0.59    0.61
  -4  -1  -7   75.39    5.23
   4   1   7   70.52    5.17
  -4  -1  -7   69.59    5.21
  -4  -1  -7   79.91    4.23
   4   1   7   70.93    4.89
  -4  -1  -8    5.24    1.62
  -4  -1  -8    3.14    1.82
  -4  -1  -8    4.81    1.12
   4   1   8    2.57    1.37
  -4  -1  -9    9.98    2.33
  -4  -1  -9    7.72    2.13
  -4  -1  -9    8.97    1.63
   4   1   9   13.05    2.36
  -4  -1 -10    1.18    1.32
  -4  -1 -10    1.32    1.31
  -4  -1 -10    4.20    1.50
   4   1  10    0.51    1.26
  -4  -1 -11    2.74    1.43
  -4  -1 -11    2.14    1.14
  -4  -1 -11    1.88    0.89
   4   1  11    1.21    0.96
  -4  -1 -12   16.39    2.98
  -4  -1 -12   18.09    3.26
  -4  -1 -12   23.68    3.21
   4   1  12   19.49    3.27
  -4  -1 -13   30.96    4.22
  -4  -1 -13   30.48    4.24
  -4  -1 -13   26.33    3.45
   4   1  13   28.90    4.05
  -4  -1 -14    3.62    1.80
  -4  -1 -14    4.16    1.72
  -4  -1 -14   -1.00    1.23
   4   1  14    0.21    1.21
  -4  -1 -15   11.29    2.75
  -4  -1 -15   12.33    2.99
  -4  -1 -15    9.62    2.30
   4   1  15   12.04    2.94
  -4  -1 -16    0.96    1.35
  -4  -1 -16    1.23    1.34
   4   2 -20    2.19    1.57
   4   2 -19   -0.59    0.97
   4   2 -18   19.38    3.29
   4   2 -18   19.92    3.31
  -4  -2  18   27.37    4.19
   4   2 -17   42.22    4.54
   4   2 -17   37.00    4.29
  -4  -2  17   40.52    4.76
   4   2 -16    1.81    0.83
   4   2 -16    4.34    1.40
   4   2 -16    4.44    1.64
  -4  -2  16    5.06    1.88
   4   2 -15    0.36    0.81
   4   2 -15   -0.12    0.61
   4   2 -15    0.02    0.70
  -4  -2  15   -0.27    0.99
   4   2 -14    5.69    1.48
   4   2 -14    7.57    1.82
   4   2 -14    6.80    1.74
  -4  -2  14    6.00    1.86
   4   2 -13   78.05    5.29
  -4  -2  13   77.91    5.58
   4   2 -12  105.41    5.93
  -4  -2  12   93.04    5.97
  -4  -2  12   97.51    5.95
   4   2 -12   98.89    5.09
  -4  -2  12  107.57    6.66
  -4  -2  11   14.80    2.56
   4   2 -11   12.82    1.97
  -4  -2  11   13.08    2.36
  -4  -2  11   14.22    2.42
   4   2 -11   13.76    1.95
  -4  -2  10   16.74    2.65
   4   2 -10   18.67    2.40
  -4  -2  10   19.11    2.65
   4   2 -10   23.04    2.39
   4   2  -9   83.95    4.79
  -4  -2   9   74.82    4.90
   4   2  -9   72.18    4.98
   4   2  -9   82.29    4.50
  -4  -2   9   91.45    5.54
   4   2  -8    0.97    0.82
   4   2  -8    2.92    1.12
  -4  -2   8    2.54    1.29
   4   2  -8    0.14    0.69
   4   2  -7   -0.39    0.84
  -4  -2   7    0.67    1.14
   4   2  -7    0.72    0.75
   4   2  -7   -0.23    0.73
   4   2  -6   -0.90    1.00
  -4  -2   6   -0.11    1.11
   4   2  -6    0.43    0.85
   4   2  -5   60.39    3.71
  -4  -2   5   64.46    4.22
   4   2  -5   69.54    4.64
  -4  -2   4    3.35    1.21
   4   2  -4    5.79    1.32
   4   2  -4    5.37    1.50
  -4  -2   3    6.32    1.73
   4   2  -3    5.04    1.39
   4   2  -3    6.92    1.54
   4   2  -2    0.68    0.89
   4   2  -2    0.22    0.99
  -4  -2   2   -0.39    0.67
  -4  -2   2   -0.03    1.18
  -4  -2   1   26.06    2.68
   4   2  -1   25.76    2.55
   4   2  -1   22.82    2.76
  -4  -2   1   24.56    2.17
  -4  -2   0   15.76    2.28
   4   2   0   18.93    2.63
   4   2   0   13.56    1.94
  -4  -2   0   17.85    1.97
   4   2   1   66.69    4.11
  -4  -2  -1   64.87    4.45
  -4  -2  -1   64.38    4.36
  -4  -2  -1   63.67    2.21
   4   2   1   55.53    3.50
   4   2   1   59.67    4.38
   4   2   2   89.70    4.96
   4   2   2   82.90    5.23
  -4  -2  -2   92.10    5.24
  -4  -2  -2   88.41    5.24
  -4  -2  -2   93.60    3.12
   4   2   2   96.43    4.78
  -4  -2  -3  169.61    7.28
  -4  -2  -3  175.15    7.55
  -4  -2  -3  174.78    4.75
   4   2   3  167.83    6.62
   4   2   3  178.46    7.17
   4   2   4   73.69    4.82
  -4  -2  -4   80.62    5.15
  -4  -2  -4   79.63    3.52
   4   2   4   80.51    4.81
  -4  -2  -4   80.02    5.32
  -4  -2  -5   -0.07    1.20
   4   2   5    1.07    1.04
  -4  -2  -5    2.35    1.53
  -4  -2  -5    1.65    0.60
   4   2   5    1.24    0.86
  -4  -2  -6  109.50    6.32
  -4  -2  -6  110.40    6.57
  -4  -2  -6  109.39    4.82
   4   2   6  111.69    6.09
  -4  -2  -7   21.54    3.04
  -4  -2  -7   18.71    2.24
   4   2   7   18.07    2.68
  -4  -2  -7   21.66    3.04
  -4  -2  -8   30.56    3.57
  -4  -2  -8   34.39    4.03
  -4  -2  -8   35.55    3.19
   4   2   8   33.48    3.74
  -4  -2  -9   13.19    2.62
  -4  -2  -9   13.93    2.82
  -4  -2  -9   14.45    2.24
   4   2   9   12.99    2.62
  -4  -2 -10   11.07    2.46
  -4  -2 -10   12.71    2.64
  -4  -2 -10   12.54    2.16
   4   2  10   12.86    2.60
  -4  -2 -11   32.41    4.13
  -4  -2 -11   29.77    4.18
   4   2  11   40.06    4.58
  -4  -2 -11   32.36    3.59
  -4  -2 -12   11.34    2.56
  -4  -2 -12   12.73    2.83
  -4  -2 -12   14.56    2.62
   4   2  12   17.06    3.13
  -4  -2 -13    6.35    2.10
  -4  -2 -13    4.09    1.91
   4   2  13    1.44    1.57
  -4  -2 -14    8.13    2.25
  -4  -2 -14   12.97    3.14
   4   2  14   11.38    2.92
  -4  -2 -15   -0.08    0.79
  -4  -2 -15    4.67    2.34
   4   3 -20    2.68    1.53
   4   3 -19    1.02    0.99
  -4  -3  19    1.66    1.65
   4   3 -18   31.97    4.10
   4   3 -18   24.76    3.72
  -4  -3  18   32.70    4.48
   4   3 -17    5.59    1.80
   4   3 -17    8.67    2.17
  -4  -3  17    8.92    2.47
   4   3 -16    1.90    1.36
  -4  -3  16   -0.48    1.19
   4   3 -15   44.62    4.48
  -4  -3  15   46.68    4.75
   4   3 -14    0.48    0.71
  -4  -3  14   -0.01    0.67
  -4  -3  14   -1.57    1.41
   4   3 -13   -0.35    0.67
  -4  -3  13    0.45    0.79
  -4  -3  13    1.62    1.09
   4   3 -13    0.84    0.74
   4   3 -12    3.36    1.23
  -4  -3  12    1.99    1.26
  -4  -3  12    1.72    0.96
   4   3 -12    2.42    0.87
  -4  -3  11   35.75    3.48
  -4  -3  11   38.65    3.86
   4   3 -11   34.21    3.20
   4   3 -11   38.41    3.47
   4   3 -10   13.32    1.99
  -4  -3  10   14.81    2.52
  -4  -3  10   13.91    2.12
   4   3 -10   12.80    2.08
   4   3  -9   60.57    3.94
  -4  -3   9   61.42    4.60
  -4  -3   9   64.46    4.58
   4   3  -9   59.21    4.21
   4   3  -8    5.99    1.27
  -4  -3   8    5.60    1.42
  -4  -3   8    5.64    1.39
   4   3  -8    7.72    1.72
   4   3  -7   44.54    3.22
  -4  -3   7   44.84    3.74
   4   3  -7   48.27    2.89
  -4  -3   7   44.29    3.74
   4   3  -7   49.92    4.22
   4   3  -7   45.41    3.68
  -4  -3   6  110.12    5.91
  -4  -3   6  113.06    5.87
   4   3  -6  114.09    4.67
   4   3  -6  115.97    6.33
   4   3  -6  106.91    4.85
   4   3  -5   20.91    2.13
   4   3  -5   21.02    2.17
  -4  -3   5   17.94    2.48
   4   3  -5   19.85    2.74
  -4  -3   5   19.52    2.54
   4   3  -4    4.35    1.17
  -4  -3   4    5.80    1.58
   4   3  -4    8.27    1.86
   4   3  -4    7.20    1.34
   4   3  -3   15.74    1.95
  -4  -3   3   16.59    2.29
  -4  -3   3   15.70    1.94
   4   3  -3   17.64    2.18
   4   3  -3   16.20    2.44
  -4  -3   2   15.71    2.23
   4   3  -2   16.16    2.05
  -4  -3   2   18.35    2.18
   4   3  -2   18.50    2.29
   4   3  -2   20.45    2.72
  -4  -3   1   58.86    4.22
   4   3  -1   55.09    3.96
   4   3  -1   60.01    3.84
  -4  -3   1   57.80    3.79
   4   3  -1   61.74    4.60
   4   3   0  137.90    5.91
  -4  -3   0  135.85    6.41
   4   3   0  137.17    6.47
  -4  -3   0  144.69    6.52
  -4  -3   0  140.03    3.84
   4   3   0  130.28    6.68
   4   3   1   13.14    2.00
  -4  -3  -1    7.94    1.93
  -4  -3  -1   13.49    2.22
   4   3   1   13.13    2.21
  -4  -3  -1   10.56    1.22
   4   3   2    8.11    1.76
  -4  -3  -2    6.60    1.72
  -4  -3  -2    7.48    1.99
  -4  -3  -2    6.38    1.08
   4   3   2    5.83    1.47
   4   3   2    3.08    1.19
   4   3   3    2.14    1.17
  -4  -3  -3    4.48    1.66
  -4  -3  -3    3.87    0.91
   4   3   3    2.02    1.16
   4   3   4    1.84    1.00
  -4  -3  -4    1.74    0.94
  -4  -3  -4    2.44    0.90
   4   3   4    2.31    1.35
  -4  -3  -5   13.78    2.43
  -4  -3  -5   11.61    2.38
  -4  -3  -5   16.32    2.02
   4   3   5   10.83    2.11
  -4  -3  -6   63.19    5.01
  -4  -3  -6   64.18    5.31
  -4  -3  -6   59.72    3.85
   4   3   6   54.57    4.60
  -4  -3  -7    6.04    1.83
  -4  -3  -7    7.47    2.17
  -4  -3  -7    4.97    1.24
   4   3   7    4.61    1.57
  -4  -3  -8   -0.89    1.11
  -4  -3  -8    0.98    1.09
   4   3   8   -1.11    1.52
  -4  -3  -9   19.12    3.06
  -4  -3  -9   19.51    3.28
   4   3   9   14.34    2.60
  -4  -3 -10    5.94    1.86
  -4  -3 -10    8.46    2.43
   4   3  10    2.81    1.20
  -4  -3 -11    0.53    1.48
   4   3  11    0.64    1.17
  -4  -3 -11   -0.37    1.02
  -4  -3 -12    0.91    0.92
  -4  -3 -12    1.42    1.34
   4   3  12   -1.08    1.30
  -4  -3 -13    8.16    2.40
  -4  -3 -13    6.09    2.16
   4   3  13    9.90    2.73
   4   4 -19   34.32    4.58
  -4  -4  19   27.84    4.37
   4   4 -18   17.10    3.17
  -4  -4  18   14.95    3.14
   4   4 -17    0.02    0.69
  -4  -4  17    3.65    1.74
   4   4 -16    2.52    1.10
  -4  -4  16    2.25    1.57
   4   4 -15   49.95    4.94
  -4  -4  15   47.78    4.93
  -4  -4  14   12.41    2.34
   4   4 -14   11.73    2.26
  -4  -4  13    0.08    1.27
  -4  -4  13    1.51    1.18
   4   4 -13    2.22    1.19
  -4  -4  12    3.41    1.48
  -4  -4  12    4.74    1.41
   4   4 -12    2.26    1.23
  -4  -4  11    5.98    1.76
  -4  -4  11    5.70    1.69
   4   4 -11    5.20    1.56
  -4  -4  10    9.01    1.99
  -4  -4  10    6.75    1.72
   4   4 -10    8.77    1.88
   4   4  -9  105.01    4.99
  -4  -4   9  110.64    6.36
  -4  -4   9  121.28    6.65
   4   4  -9  113.37    6.28
  -4  -4   8    2.11    1.09
  -4  -4   8    0.73    1.01
   4   4  -8    2.73    0.82
   4   4  -8    2.27    0.88
   4   4  -8    1.50    1.02
   4   4  -7   67.38    3.90
   4   4  -7   65.59    3.79
  -4  -4   7   65.43    4.87
  -4  -4   7   63.94    4.68
   4   4  -7   68.06    5.19
   4   4  -7   65.98    4.76
   4   4  -6   -0.25    0.77
  -4  -4   6   -0.03    0.91
   4   4  -6   -0.07    0.85
  -4  -4   6    0.47    0.82
   4   4  -6    1.00    0.87
   4   4  -5    0.66    0.63
  -4  -4   5    0.59    1.20
   4   4  -5    0.00    1.02
  -4  -4   5   -1.35    1.26
   4   4  -5   -0.74    0.60
   4   4  -4    4.51    1.11
  -4  -4   4    5.45    1.56
  -4  -4   4    8.94    1.97
   4   4  -4    8.86    2.07
   4   4  -4    9.64    1.75
  -4  -4   4    7.54    1.78
  -4  -4   3    1.08    1.26
   4   4  -3   -0.55    0.80
  -4  -4   3   -0.05    1.09
   4   4  -3   -0.48    1.29
  -4  -4   3   -1.47    1.28
   4   4  -3    0.05    0.64
   4   4  -2   88.43    4.60
  -4  -4   2   80.86    5.14
  -4  -4   2   80.72    4.92
   4   4  -2   78.71    5.35
   4   4  -2   90.33    5.30
  -4  -4   1  151.09    7.00
  -4  -4   1  151.33    6.87
  -4  -4   1  144.18    6.62
   4   4  -1  149.63    7.40
   4   4  -1  154.85    6.25
   4   4  -1  137.34    6.74
   4   4   0   56.55    3.95
  -4  -4   0   52.57    4.19
   4   4   0   56.13    4.49
  -4  -4   0   47.84    4.06
   4   4   0   53.51    4.48
   4   4   1   45.65    3.69
  -4  -4  -1   42.99    3.94
   4   4   1   37.57    3.82
  -4  -4  -1   45.81    4.08
   4   4   1   48.90    4.30
   4   4   2    0.31    0.74
  -4  -4  -2    2.08    1.48
   4   4   2   -0.56    1.07
  -4  -4  -2    3.54    1.79
   4   4   2    1.70    1.14
  -4  -4  -3    2.87    1.42
  -4  -4  -3    5.24    1.80
   4   4   3    1.78    1.16
  -4  -4  -4  175.74    8.57
   4   4   4  163.81    7.96
  -4  -4  -5    4.42    1.71
   4   4   5    3.24    1.37
  -4  -4  -6   77.13    6.08
   4   4   6   67.68    5.45
  -4  -4  -7   35.97    4.37
   4   4   7   34.68    4.11
  -4  -4  -8   -0.23    1.45
   4   4   8    1.68    1.26
  -4  -4  -9    0.20    1.17
   4   4   9    2.60    1.39
  -4  -4 -10   -1.06    1.19
  -4  -4 -10   -0.16    1.18
   4   4  10   -0.34    1.37
  -4  -4 -11   15.00    2.90
  -4  -4 -11   14.59    3.11
   4   4  11   13.79    2.99
  -4  -4 -12   -1.05    1.98
   4   4  12    1.00    1.84
   4   5 -19    1.37    1.47
   4   5 -18    8.67    2.50
  -4  -5  18    7.10    2.29
   4   5 -17   32.68    4.39
  -4  -5  17   39.87    4.94
   4   5 -16   -0.24    1.12
  -4  -5  16    0.43    1.74
  -4  -5  15   44.82    4.59
   4   5 -15   42.70    4.43
  -4  -5  14   12.72    2.46
   4   5 -14   11.87    2.31
  -4  -5  13   22.04    3.24
  -4  -5  13   21.03    3.11
   4   5 -13   18.06    2.86
  -4  -5  12   28.96    3.61
  -4  -5  12   29.26    3.71
   4   5 -12   24.83    3.28
  -4  -5  11    4.63    1.64
  -4  -5  11    1.38    0.90
   4   5 -11    2.22    1.27
  -4  -5  10    0.59    1.22
  -4  -5  10    0.85    1.23
   4   5 -10    0.27    1.02
  -4  -5   9   10.96    2.27
  -4  -5   9   14.94    2.64
   4   5  -9   11.60    2.25
   4   5  -8   72.40    4.39
  -4  -5   8   61.04    4.82
  -4  -5   8   72.03    5.45
   4   5  -8   69.21    5.30
   4   5  -7   11.24    2.34
  -4  -5   7    5.75    1.76
  -4  -5   7    7.59    1.89
   4   5  -7    8.60    1.63
   4   5  -7    8.12    1.93
  -4  -5   6   47.58    4.13
  -4  -5   6   48.88    4.50
   4   5  -6   50.77    4.74
   4   5  -6   48.34    3.83
  -4  -5   5   -0.70    1.10
   4   5  -5    2.55    1.49
  -4  -5   5   -0.09    1.10
   4   5  -5    0.97    1.08
  -4  -5   5   -0.70    1.28
  -4  -5   4   79.26    5.28
  -4  -5   4   73.57    5.37
  -4  -5   4   69.34    4.96
   4   5  -4   69.44    5.38
   4   5  -4   80.90    5.20
   4   5  -3   17.48    2.13
  -4  -5   3   15.53    2.55
  -4  -5   3   12.01    2.37
   4   5  -3   16.24    2.67
   4   5  -3   17.24    2.52
  -4  -5   3   14.63    2.41
   4   5  -2    3.68    1.18
  -4  -5   2    2.45    1.28
   4   5  -2    2.03    1.03
  -4  -5   2    1.15    1.23
   4   5  -2    1.67    0.85
  -4  -5   2    1.86    1.23
   4   5  -1    3.21    1.42
   4   5  -1    5.87    1.36
  -4  -5   1    4.15    1.50
  -4  -5   1    3.14    1.26
   4   5  -1    6.20    1.82
  -4  -5   1    3.14    1.20
   4   5   0    2.30    0.87
  -4  -5   0    1.43    1.11
  -4  -5   0    3.91    1.56
   4   5   0   -0.30    1.05
   4   5   0    0.49    0.88
  -4  -5   0    2.67    1.35
  -4  -5  -1   -0.18    1.17
  -4  -5  -1    2.31    1.16
   4   5   1    2.17    1.56
   4   5   1   -0.31    0.94
  -4  -5  -2   10.39    2.16
  -4  -5  -2   13.42    2.54
   4   5   2   11.09    2.43
   4   5   2   13.92    2.49
  -4  -5  -3    4.80    1.50
   4   5   3    3.05    1.50
  -4  -5  -3    3.89    1.43
   4   5   3    5.83    1.91
  -4  -5  -4   16.34    2.81
  -4  -5  -4   12.47    2.63
   4   5   4   14.80    2.75
  -4  -5  -5    8.06    2.30
  -4  -5  -5    5.83    1.84
   4   5   5    3.81    1.52
  -4  -5  -6   21.53    3.36
  -4  -5  -6   28.33    3.96
   4   5   6   23.25    3.52
  -4  -5  -7    7.11    2.26
   4   5   7    0.86    0.91
  -4  -5  -8   33.87    4.64
   4   5   8   29.52    4.13
  -4  -5  -9    3.22    1.58
   4   5   9    2.29    1.25
  -4  -5 -10    3.50    1.72
   4   5  10    5.87    2.29
   4   5  11    0.26    1.24
   4   6 -17   -0.96    1.26
  -4  -6  17   -2.56    1.55
   4   6 -16    5.62    1.90
   4   6 -16    2.73    1.39
  -4  -6  16    2.76    1.39
  -4  -6  15   30.60    4.06
   4   6 -15   30.21    4.04
  -4  -6  14   29.44    3.94
   4   6 -14   33.88    4.22
  -4  -6  13    0.22    1.00
   4   6 -13   -0.59    1.03
  -4  -6  12    8.48    2.14
  -4  -6  12   10.29    2.37
   4   6 -12    9.57    2.39
  -4  -6  11    3.43    1.47
  -4  -6  11    2.31    1.43
   4   6 -11    0.86    0.76
  -4  -6  10   37.84    4.36
  -4  -6  10   41.68    4.31
   4   6 -10   34.59    4.11
  -4  -6   9   39.16    4.19
  -4  -6   9   30.01    3.78
   4   6  -9   27.96    3.69
   4   6  -8   56.44    4.34
  -4  -6   8   59.10    4.94
   4   6  -8   64.16    5.50
  -4  -6   8   64.07    5.55
  -4  -6   7    0.02    0.91
  -4  -6   7   -0.94    1.22
   4   6  -7    1.20    1.56
   4   6  -7   -0.63    0.84
   4   6  -6   62.77    4.75
  -4  -6   6   68.77    5.22
  -4  -6   6   65.87    5.47
   4   6  -6   72.72    5.88
  -4  -6   5   11.10    2.30
   4   6  -5   15.13    2.77
  -4  -6   5   10.21    2.21
   4   6  -5   12.38    2.18
  -4  -6   5    8.65    1.99
   4   6  -4  106.29    6.43
  -4  -6   4  105.35    6.82
  -4  -6   4  105.89    6.36
  -4  -6   4  108.11    6.73
   4   6  -4  106.77    7.00
  -4  -6   3   86.33    5.71
   4   6  -3   85.91    5.93
  -4  -6   3   82.75    6.05
  -4  -6   3   86.19    6.02
   4   6  -3   86.93    6.34
  -4  -6   2    7.99    2.04
  -4  -6   2    9.73    2.04
  -4  -6   2    8.11    2.05
   4   6  -2    9.87    2.08
  -4  -6   2    4.08    1.44
   4   6  -2    7.14    1.99
   4   6  -1  270.02   11.01
  -4  -6   1  284.80   10.41
  -4  -6   1  274.86   10.77
  -4  -6   1  273.86   10.22
   4   6  -1  274.80   11.05
   4   6   0   48.98    4.87
  -4  -6   0   53.75    4.69
  -4  -6   0   47.47    4.40
  -4  -6   0   51.98    4.78
   4   6   0   48.49    4.69
   4   6   1   -0.93    1.13
  -4  -6  -1   -1.07    1.04
  -4  -6  -1    1.91    1.39
   4   6   1   -1.15    1.43
  -4  -6  -2    0.04    1.10
  -4  -6  -2    2.13    1.45
   4   6   2    2.17    1.78
   4   6   2    1.14    1.29
  -4  -6  -3    7.49    1.92
  -4  -6  -3    7.90    2.12
   4   6   3    7.52    2.04
  -4  -6  -4    1.36    1.46
   4   6   4    0.87    1.44
   4   6   4    1.25    1.41
  -4  -6  -4    2.06    1.34
  -4  -6  -5   -0.33    1.32
  -4  -6  -5   -0.78    1.46
   4   6   5   -1.67    1.54
  -4  -6  -6   34.62    4.18
  -4  -6  -6   28.98    4.14
   4   6   6   37.59    4.65
  -4  -6  -7   41.23    4.64
  -4  -6  -7   48.41    5.55
   4   6   7   42.18    5.00
  -4  -6  -8    5.72    2.11
   4   6   8    5.45    2.04
  -4  -6  -9    6.27    2.56
   4   6   9    8.86    2.64
  -4  -7  17    1.81    1.35
   4   7 -17   -1.92    1.34
  -4  -7  16    1.61    1.28
   4   7 -16    1.16    1.18
   4   7 -16    1.39    1.37
  -4  -7  15    4.21    1.85
   4   7 -15    1.42    1.18
  -4  -7  14   47.39    5.29
   4   7 -14   43.59    5.09
  -4  -7  13   28.35    4.10
  -4  -7  13   28.79    4.03
   4   7 -13   27.35    4.04
  -4  -7  12   -0.91    1.37
  -4  -7  12    0.20    0.90
   4   7 -12    1.11    1.08
  -4  -7  11    2.67    1.59
  -4  -7  11   -0.29    1.15
   4   7 -11    0.59    1.50
  -4  -7  10   -0.38    0.94
  -4  -7  10   -0.77    1.02
   4   7 -10   -0.18    1.30
  -4  -7   9   -1.42    1.05
  -4  -7   9   -0.04    1.28
   4   7  -9   -0.57    1.02
   4   7  -8    0.26    0.90
  -4  -7   8   -0.23    1.01
  -4  -7   8    1.16    1.05
   4   7  -8    0.18    0.66
   4   7  -7    8.45    2.39
  -4  -7   7    9.46    2.18
  -4  -7   7   11.31    2.51
   4   7  -7   11.42    2.31
   4   7  -6  125.66    7.32
  -4  -7   6  140.19    7.61
  -4  -7   6  131.24    8.18
   4   7  -6  123.98    8.10
   4   7  -5  283.56   11.20
  -4  -7   5  281.95   10.74
  -4  -7   5  277.02   11.75
   4   7  -5  266.13   11.73
  -4  -7   5  276.65   11.47
   4   7  -4   37.91    4.24
  -4  -7   4   30.34    3.55
  -4  -7   4   31.38    3.96
   4   7  -4   35.11    4.24
  -4  -7   4   30.74    3.93
  -4  -7   3   16.70    2.66
  -4  -7   3   16.32    3.02
   4   7  -3   12.67    2.53
  -4  -7   3   17.16    2.86
   4   7  -3   16.18    3.00
  -4  -7   2    5.91    1.83
  -4  -7   2    5.86    1.86
   4   7  -2    8.61    2.14
  -4  -7   2    9.11    2.26
   4   7  -2    8.05    2.15
  -4  -7   1    2.24    1.18
   4   7  -1    1.83    1.42
  -4  -7   1    0.83    0.78
   4   7  -1    2.11    1.42
  -4  -7   0    1.08    1.09
  -4  -7   0    1.81    1.20
   4   7   0    2.83    1.51
   4   7   0    0.92    1.13
  -4  -7   0   -1.13    1.29
  -4  -7  -1   81.61    5.94
   4   7   1   73.47    6.58
  -4  -7  -1   72.03    5.91
  -4  -7  -1   75.28    6.29
  -4  -7  -2   29.17    3.97
   4   7   2   30.71    4.38
  -4  -7  -2   27.34    3.55
  -4  -7  -3    6.05    1.95
   4   7   3   15.68    3.35
  -4  -7  -4    1.60    1.38
   4   7   4    1.32    1.38
   4   7   4    2.00    1.40
  -4  -7  -5   18.74    3.49
   4   7   5   17.93    3.43
  -4  -7  -6   10.01    2.62
   4   7   6   12.14    3.03
  -4  -7  -7   -0.87    1.42
   4   7   7    2.93    2.17
  -4  -8  15    4.50    2.00
   4   8 -15    5.64    2.07
  -4  -8  14   34.34    4.74
   4   8 -14   32.59    4.68
  -4  -8  13    5.75    2.11
   4   8 -13    4.53    1.95
  -4  -8  12    3.08    1.48
  -4  -8  12    2.95    1.49
   4   8 -12    1.73    1.32
  -4  -8  11   17.06    3.36
   4   8 -11   16.47    3.38
  -4  -8  11   13.73    2.76
  -4  -8  10    6.16    1.97
  -4  -8  10    3.41    1.58
   4   8 -10    4.72    1.90
   4   8  -9   25.83    4.15
  -4  -8   9   20.54    3.19
  -4  -8   9   17.90    3.32
   4   8  -8    1.85    1.73
  -4  -8   8   -0.67    0.92
  -4  -8   8   -1.37    1.42
   4   8  -8    1.80    1.08
   4   8  -7   38.12    4.30
  -4  -8   7   43.48    4.57
   4   8  -7   35.11    4.60
  -4  -8   7   44.37    5.05
  -4  -8   6    2.43    1.43
  -4  -8   6    2.02    1.62
   4   8  -6    0.71    1.37
   4   8  -6    1.25    1.02
  -4  -8   5    0.62    0.89
  -4  -8   5    1.47    1.33
   4   8  -5    0.29    1.27
   4   8  -5    0.18    0.94
  -4  -8   5    0.67    1.21
  -4  -8   4   18.85    2.91
  -4  -8   4   12.95    2.93
   4   8  -4   16.65    3.05
  -4  -8   4   17.71    3.31
   4   8  -4   18.07    3.32
  -4  -8   3    5.62    1.78
  -4  -8   3    6.55    2.24
   4   8  -3    7.76    2.21
  -4  -8   3    7.31    2.27
   4   8  -3    6.70    2.17
   4   8  -2   21.15    3.54
  -4  -8   2   17.95    3.28
   4   8  -2   28.76    4.14
  -4  -8   2   17.31    3.29
   4   8  -1    5.87    2.13
  -4  -8   1    7.72    2.37
   4   8   0  104.68    8.14
  -4  -8   0  119.40    8.32
   4   8   1   74.24    6.96
  -4  -8  -1   76.17    6.77
  -4  -8  -2    2.63    1.55
  -4  -8  -2    0.53    1.41
   4   8   2    3.30    2.17
  -4  -8  -3   -0.63    1.25
   4   8   3    1.91    1.48
   4   8   3    2.19    1.83
  -4  -8  -4   24.67    4.02
   4   8   4   27.15    4.31
  -4  -8  -5    0.29    1.08
  -4  -9  12   30.97    4.24
   4   9 -11    2.74    2.12
  -4  -9  11   -1.61    1.32
   4   9 -10    2.87    2.10
  -4  -9  10    0.36    1.08
  -4  -9  10   -1.11    1.27
   4   9  -9    4.27    1.89
  -4  -9   9    2.09    1.64
   4   9  -8    5.44    2.00
  -4  -9   8    0.86    1.22
  -4  -9   7    1.08    1.37
   4   9  -7    0.40    0.76
  -4  -9   6   21.85    3.81
   4   9  -6   18.12    3.48
   4   9  -6   16.92    3.19
  -4  -9   5    8.56    2.47
   4   9  -5    8.99    2.40
   4   9  -5    5.24    1.87
  -4  -9   5    8.77    2.55
  -4  -9   4   17.49    3.42
   4   9  -4   16.27    3.24
  -4  -9   4   29.52    4.39
   4   9  -4   21.72    3.75
  -4  -9   3   -0.24    1.40
   4   9  -3   -0.19    1.28
  -4  -9   3   -2.40    1.63
   4   9  -2   17.05    3.39
  -4  -9   2   11.45    3.03
  -4  -9   1    6.71    2.36
   4   9  -1    3.51    1.89
  -4  -9   0   21.39    3.93
   4  10  -7    5.35    1.96
   4  10  -6   20.10    3.83
  -5  11   3    5.71    2.04
  -5  11   2   38.07    4.78
  -5  11   1   13.73    3.03
  -5  11   0    8.94    2.46
   5 -11   0    1.63    1.48
  -5  11  -1    1.95    1.34
   5 -11   1    2.22    2.08
  -5  11  -2   -0.84    1.12
   5 -11   2    0.16    0.88
  -5  11  -3    4.22    1.85
   5 -11   3    8.63    2.31
  -5  11  -4   11.18    2.80
   5 -11   4   13.10    2.99
  -5  11  -5    3.58    2.10
   5 -11   5    6.28    2.19
  -5  11  -6   12.88    2.89
   5 -11   6   11.68    2.92
   5 -11   7  106.81    8.39
  -5  11  -7  116.56    8.68
   5 -11   8   53.76    6.06
  -5  11  -8   61.69    6.35
   5 -10  -5   12.49    3.11
  -5  10   5   11.26    2.94
   5 -10  -4    0.95    1.48
  -5  10   3    4.08    1.63
   5 -10  -3    3.71    2.03
  -5  10   2   -0.05    1.26
   5 -10  -2   -1.43    1.78
  -5  10   1    5.06    1.68
   5 -10  -1    4.84    2.16
  -5  10   0    4.76    1.65
   5 -10   0    3.52    1.68
  -5  10  -1   16.73    3.03
   5 -10   1   11.31    2.89
   5 -10   1    8.75    2.31
  -5  10  -2    1.41    1.33
   5 -10   2    1.54    1.23
  -5  10  -3   15.81    3.04
   5 -10   3   12.74    2.73
  -5  10  -4   20.93    3.37
   5 -10   4   17.56    3.21
   5 -10   5   33.42    4.44
  -5  10  -5   35.32    4.52
  -5  10  -6    2.27    1.45
   5 -10   6    7.67    2.35
  -5  10  -7    0.77    0.93
   5 -10   7    0.44    1.26
  -5  10  -8    0.53    1.15
   5 -10   8    1.23    1.85
   5 -10   9   68.69    6.69
  -5  10  -9   69.80    6.54
  -5  10 -10   12.85    2.93
   5 -10  10    9.57    2.67
  -5  10 -11   -2.40    1.35
  -5  10 -11   -0.59    1.16
   5 -10  11    1.91    1.58
  -5  10 -12    4.81    1.78
  -5  10 -13   17.58    3.46
   5  -9  -8    0.94    1.30
  -5   9   8    0.52    1.58
   5  -9  -7    1.87    2.00
  -5   9   7    2.65    1.54
   5  -9  -6  101.55    8.07
  -5   9   6   77.51    7.18
   5  -9  -5    6.38    2.49
  -5   9   5    4.59    1.74
  -5   9   4   -0.63    1.01
   5  -9  -4    1.14    1.39
  -5   9   3    7.51    1.95
   5  -9  -3    8.14    2.53
  -5   9   2    1.19    0.96
   5  -9  -2    5.23    2.09
  -5   9   1   14.67    2.69
   5  -9  -1   11.11    2.19
   5  -9  -1   12.19    2.75
  -5   9   0    1.18    0.96
   5  -9   0    1.03    0.89
   5  -9   0    0.67    1.35
  -5   9  -1    6.57    1.83
   5  -9   1    7.82    1.99
   5  -9   1   12.52    2.90
  -5   9  -2   -1.60    1.52
   5  -9   2   -1.10    1.23
  -5   9  -3   31.15    3.90
   5  -9   3   29.26    3.83
  -5   9  -4    2.92    1.48
   5  -9   4    1.39    1.10
  -5   9  -5   -1.35    1.45
   5  -9   5    1.23    1.53
  -5   9  -6   10.57    2.52
   5  -9   6    4.28    1.79
  -5   9  -7    0.27    0.84
   5  -9   7   -0.78    1.39
  -5   9  -8   31.55    3.74
  -5   9  -8   27.46    3.94
   5  -9   8   30.05    4.25
  -5   9  -9   81.32    6.14
   5  -9   9   90.56    7.27
  -5   9  -9   81.61    6.77
  -5   9 -10   20.68    3.59
  -5   9 -10   20.44    3.27
   5  -9  10   21.60    3.70
  -5   9 -11   12.48    2.88
  -5   9 -11   14.18    3.02
   5  -9  11   15.02    3.31
  -5   9 -12   16.66    3.27
  -5   9 -12   15.16    2.86
   5  -9  12   24.17    4.14
  -5   9 -13   -0.98    1.11
  -5   9 -13    1.55    1.21
   5  -9  13    1.82    1.20
  -5   9 -14   10.67    2.81
  -5   9 -14   20.25    3.65
   5  -9  14   18.37    3.64
   5  -8 -11   56.31    6.05
   5  -8 -10   46.22    5.40
   5  -8 -10   46.11    5.71
  -5   8  10   49.80    5.85
   5  -8  -9    1.59    1.42
   5  -8  -9    5.95    2.47
  -5   8   9    2.08    1.63
   5  -8  -8    4.72    1.92
   5  -8  -8    4.21    1.78
  -5   8   8    6.13    2.40
   5  -8  -7   69.58    5.99
   5  -8  -7   62.49    6.17
  -5   8   7   67.25    6.43
   5  -8  -6   16.21    2.83
   5  -8  -6   13.42    2.93
  -5   8   6   19.64    3.45
   5  -8  -5    4.69    1.96
   5  -8  -5    9.12    2.25
  -5   8   5   11.13    2.67
   5  -8  -4   35.00    3.92
   5  -8  -4   44.75    4.87
  -5   8   4   36.92    4.55
  -5   8   4   36.17    3.77
   5  -8  -3    3.05    1.41
  -5   8   3    2.40    1.35
   5  -8  -3    2.49    1.90
   5  -8  -2    4.46    1.66
   5  -8  -2    5.41    1.53
  -5   8   2    6.71    1.70
   5  -8  -2    6.11    1.89
   5  -8  -1   29.23    3.27
  -5   8   1   22.94    3.03
   5  -8  -1   27.81    3.76
   5  -8  -1   27.30    3.28
   5  -8   0    2.35    1.28
  -5   8   0    0.06    0.92
   5  -8   1    3.42    1.56
   5  -8   1    4.73    1.60
  -5   8  -1    4.97    1.68
  -5   8  -2   19.21    2.98
   5  -8   2   19.59    2.86
  -5   8  -3   12.13    2.34
   5  -8   3    7.49    1.90
   5  -8   4    8.90    2.17
  -5   8  -4   10.19    2.27
  -5   8  -5    6.84    1.94
   5  -8   5    6.77    1.91
  -5   8  -6   -0.47    1.03
   5  -8   6   -2.04    1.66
  -5   8  -6    0.40    0.57
   5  -8   7    1.50    1.09
  -5   8  -7    1.81    0.95
  -5   8  -8    7.95    2.15
   5  -8   8    3.19    1.60
  -5   8  -8    6.60    1.76
  -5   8  -9    3.96    1.70
   5  -8   9    6.65    2.07
  -5   8  -9    7.61    1.99
  -5   8 -10    3.82    1.64
   5  -8  10    6.10    2.09
  -5   8 -10    5.46    2.09
  -5   8 -11    6.13    1.89
   5  -8  11    7.81    2.32
  -5   8 -11    4.96    1.80
  -5   8 -12    2.26    1.65
  -5   8 -12    1.90    1.13
   5  -8  12    0.84    1.08
  -5   8 -13   14.64    3.08
  -5   8 -13   10.34    2.61
   5  -8  13   15.55    3.16
  -5   8 -14   11.07    2.74
  -5   8 -14   13.60    3.01
   5  -8  14    9.86    2.61
  -5   8 -15   -1.03    1.20
   5  -8  15    0.35    1.11
   5  -8  16   -0.68    1.36
   5  -7 -12    7.82    2.52
   5  -7 -12    8.06    2.58
  -5   7  12    7.80    2.28
   5  -7 -11   22.06    3.87
   5  -7 -11   30.90    4.59
  -5   7  11   29.45    4.45
   5  -7 -10   11.18    2.82
  -5   7  10   12.36    2.94
   5  -7 -10   11.63    2.63
   5  -7  -9   -0.82    1.53
  -5   7   9   -1.88    1.79
   5  -7  -8   42.14    4.62
   5  -7  -8   46.51    5.09
  -5   7   8   48.51    5.28
   5  -7  -7    3.41    1.73
   5  -7  -7    5.93    1.97
  -5   7   7    2.66    1.54
   5  -7  -6   13.97    2.85
  -5   7   6    9.54    2.58
   5  -7  -6   13.13    2.51
   5  -7  -5    8.46    2.08
  -5   7   5   10.21    1.77
   5  -7  -5    6.49    2.03
  -5   7   5    6.06    1.86
   5  -7  -4   27.79    3.41
  -5   7   4   21.96    2.74
   5  -7  -4   24.63    3.27
  -5   7   4   25.98    3.67
   5  -7  -3    0.71    1.01
   5  -7  -3    0.68    0.72
  -5   7   3   -0.82    0.88
   5  -7  -3    0.03    1.26
   5  -7  -2   17.40    2.59
   5  -7  -2   18.23    2.52
  -5   7   2   17.29    2.49
   5  -7  -2   14.98    2.65
  -5   7   1   10.68    1.94
   5  -7  -1   11.47    2.09
   5  -7  -1   11.85    2.11
   5  -7  -1    9.14    2.17
   5  -7   0   -0.21    1.00
   5  -7   0    0.62    0.73
  -5   7   0    0.22    0.92
   5  -7   0    1.40    1.39
   5  -7   1    9.77    1.90
   5  -7   1    7.98    1.78
  -5   7  -1    8.89    1.92
   5  -7   1   10.52    2.07
   5  -7   2   18.59    2.48
   5  -7   2   15.15    2.49
  -5   7  -2   16.01    2.52
   5  -7   3   41.10    3.49
   5  -7   3   36.83    3.89
  -5   7  -3   39.90    3.98
   5  -7   4   48.29    3.73
  -5   7  -4   42.22    3.48
   5  -7   4   45.95    4.49
  -5   7  -4   48.76    4.44
   5  -7   5    4.03    1.23
   5  -7   5    5.84    1.69
  -5   7  -5    3.58    1.44
  -5   7  -5    8.53    1.61
  -5   7  -6  283.20    9.84
   5  -7   6  276.42   11.01
  -5   7  -6  281.30   10.88
  -5   7  -7   38.28    3.81
   5  -7   7   37.95    4.20
  -5   7  -7   39.37    4.21
  -5   7  -8   15.47    2.78
   5  -7   8   14.79    2.82
  -5   7  -8   19.59    2.88
  -5   7  -9    0.64    1.13
   5  -7   9    0.02    1.14
  -5   7  -9    1.20    1.19
  -5   7 -10  145.09    8.15
   5  -7  10  144.93    8.54
  -5   7 -10  149.96    8.66
  -5   7 -11    1.95    1.63
   5  -7  11   -1.03    1.13
  -5   7 -11    0.06    0.82
   5  -7  12   10.84    2.49
  -5   7 -12   16.05    3.11
  -5   7 -12   10.62    2.56
   5  -7  13    0.31    0.95
  -5   7 -13    0.69    1.03
  -5   7 -13    0.90    1.34
  -5   7 -14   -0.56    1.26
   5  -7  14    0.57    0.96
  -5   7 -14   -0.37    0.95
  -5   7 -15   -0.06    1.28
  -5   7 -15    1.04    1.35
   5  -7  15   -0.75    1.53
  -5   7 -16   11.23    2.87
   5  -7  16    9.51    2.45
  -5   7 -16   14.96    3.22
   5  -7  17    2.85    1.47
   5  -6 -14    7.88    2.61
  -5   6  14    6.27    2.23
   5  -6 -13    1.71    1.47
  -5   6  13    4.46    2.34
   5  -6 -12    2.59    1.78
   5  -6 -12    2.76    1.47
  -5   6  12    2.48    1.35
   5  -6 -11   44.68    5.16
   5  -6 -11   48.79    5.38
  -5   6  11   33.57    4.54
   5  -6 -10   83.77    6.71
   5  -6 -10   83.11    6.72
  -5   6  10   86.05    7.02
   5  -6  -9   67.07    5.87
   5  -6  -9   73.72    6.12
  -5   6   9   63.68    5.89
   5  -6  -8   76.27    6.02
   5  -6  -8   88.87    6.49
  -5   6   8   77.75    6.31
   5  -6  -7   -0.24    0.89
   5  -6  -7    2.74    1.56
  -5   6   7    0.72    1.20
   5  -6  -6   64.57    5.23
   5  -6  -6   65.77    5.37
  -5   6   6   68.71    5.71
   5  -6  -5    1.19    0.98
  -5   6   5    2.16    0.95
   5  -6  -5    3.71    1.56
  -5   6   5    5.35    1.88
   5  -6  -4    2.07    0.89
  -5   6   4    2.76    1.03
   5  -6  -4    2.14    1.47
  -5   6   4    2.01    1.01
   5  -6  -4    5.92    1.63
   5  -6  -3    4.45    1.67
  -5   6   3    3.16    1.09
   5  -6  -3    1.36    1.12
   5  -6  -3    3.01    1.14
  -5   6   3    2.28    1.34
   5  -6  -2   56.30    4.37
   5  -6  -2   56.06    4.44
   5  -6  -2   54.36    4.10
  -5   6   2   56.70    4.04
   5  -6  -1    4.27    1.38
  -5   6   1    4.95    1.27
   5  -6  -1    3.32    1.19
   5  -6  -1    7.84    1.97
   5  -6   0   42.89    3.72
   5  -6   0   45.57    3.92
   5  -6   0   45.24    3.88
  -5   6   0   42.50    3.67
   5  -6   1   21.16    2.72
  -5   6  -1   20.93    2.02
  -5   6  -1   19.60    2.58
   5  -6   1   24.48    2.91
   5  -6   2   -0.03    0.80
  -5   6  -2    2.23    1.05
  -5   6  -2    0.67    0.69
   5  -6   3   50.28    3.81
  -5   6  -3   48.94    3.57
  -5   6  -3   54.59    4.39
   5  -6   4   60.13    4.12
  -5   6  -4   59.42    4.11
   5  -6   4   54.04    4.55
  -5   6  -4   61.47    4.74
   5  -6   5  125.15    5.96
  -5   6  -5  130.42    6.31
   5  -6   5  116.91    6.79
  -5   6  -5  122.64    6.82
   5  -6   6   73.11    4.64
  -5   6  -6   69.73    4.87
   5  -6   6   73.64    5.55
  -5   6  -6   71.77    5.34
  -5   6  -7    0.48    1.20
   5  -6   7    0.73    1.03
  -5   6  -7    0.07    0.88
   5  -6   7    2.24    1.35
  -5   6  -8   14.66    2.67
   5  -6   8   16.95    2.87
  -5   6  -8   17.64    2.69
   5  -6   8   23.10    2.77
   5  -6   9   11.37    1.95
  -5   6  -9    5.85    1.82
   5  -6   9    6.88    2.03
  -5   6  -9    6.89    1.84
   5  -6  10   11.16    2.02
   5  -6  10   12.38    2.51
  -5   6 -10   10.32    2.25
  -5   6 -10   17.46    2.99
   5  -6  11   14.86    2.40
  -5   6 -11   17.98    3.23
   5  -6  11   16.34    2.94
  -5   6 -11   16.66    2.95
   5  -6  11   16.72    2.92
  -5   6 -12   49.69    5.12
   5  -6  12   52.42    5.08
   5  -6  12   46.64    4.89
  -5   6 -12   43.88    4.88
  -5   6 -13    6.51    2.10
   5  -6  13    4.45    1.56
  -5   6 -13    5.61    2.20
   5  -6  13    4.22    1.75
  -5   6 -14    1.30    1.55
   5  -6  14    0.82    1.05
  -5   6 -14   -1.10    1.69
   5  -6  14    1.20    1.10
  -5   6 -15    1.91    1.19
   5  -6  15    0.16    0.76
  -5   6 -15   -0.15    1.29
   5  -6  15   -1.42    1.59
  -5   6 -16   17.80    3.51
  -5   6 -16   14.23    3.35
   5  -6  16   10.63    2.53
   5  -6  16   13.45    3.17
  -5   6 -17    4.01    1.68
   5  -5 -15    0.22    1.36
  -5   5  15    3.00    1.69
   5  -5 -14    4.50    2.09
  -5   5  14    7.19    2.36
   5  -5 -13    6.14    2.04
  -5   5  13    7.43    2.36
   5  -5 -12    1.48    1.04
   5  -5 -12    3.06    1.67
  -5   5  12    2.83    1.59
   5  -5 -11   -1.13    1.43
   5  -5 -11    0.45    1.43
  -5   5  11    0.52    1.17
   5  -5 -10   40.11    4.55
   5  -5 -10   43.57    4.60
  -5   5  10   37.21    4.44
   5  -5  -9   55.80    5.10
   5  -5  -9   64.51    5.44
  -5   5   9   51.80    5.15
   5  -5  -8    0.43    1.34
  -5   5   8   -1.36    1.45
   5  -5  -8    0.50    0.97
   5  -5  -7  568.23   15.32
   5  -5  -7  560.82   14.66
  -5   5   7  578.70   15.88
   5  -5  -6  133.21    7.19
   5  -5  -6  142.99    7.17
  -5   5   6  144.39    7.76
   5  -5  -5   87.32    5.71
   5  -5  -5   78.38    5.23
  -5   5   5   81.35    5.73
  -5   5   5   80.78    4.21
   5  -5  -4   18.90    2.67
   5  -5  -4   17.81    2.52
  -5   5   4   20.28    2.91
  -5   5   4   20.35    2.23
   5  -5  -3  134.66    6.68
   5  -5  -3  147.64    6.72
  -5   5   3  137.32    7.03
  -5   5   3  150.04    5.97
   5  -5  -2   31.58    3.24
   5  -5  -2   31.77    3.15
  -5   5   2   30.62    3.32
  -5   5   2   33.24    2.95
   5  -5  -1   10.84    1.99
  -5   5   1    9.12    1.69
   5  -5  -1    8.99    1.78
  -5   5   1   11.86    2.13
   5  -5   0   12.93    2.06
  -5   5   0   14.52    1.67
  -5   5   0   13.63    2.02
   5  -5   0   13.00    2.08
   5  -5   1   56.90    4.06
  -5   5  -1   56.37    2.99
  -5   5  -1   62.11    3.56
   5  -5   1   60.52    4.03
  -5   5  -1   63.04    4.28
  -5   5  -2    1.34    0.99
  -5   5  -2   -0.50    0.75
   5  -5   2    0.50    0.90
   5  -5   3  109.37    5.63
  -5   5  -3  122.69    5.58
  -5   5  -3  115.02    6.09
  -5   5  -4   60.96    4.12
   5  -5   4   62.76    4.25
  -5   5  -4   58.42    4.43
   5  -5   5   27.55    2.91
  -5   5  -5   27.32    3.16
  -5   5  -5   30.29    3.10
  -5   5  -6  254.30    9.08
   5  -5   6  264.97    8.91
  -5   5  -6  267.41    9.92
   5  -5   7  206.66    7.98
  -5   5  -7  206.76    8.49
   5  -5   7  194.69    7.79
   5  -5   8   18.13    2.58
  -5   5  -8   21.33    2.95
   5  -5   8   22.58    2.85
   5  -5   9    0.98    0.99
  -5   5  -9   -0.58    0.89
   5  -5   9   -1.53    1.19
   5  -5  10    0.63    0.84
   5  -5  10    1.23    0.77
  -5   5 -10    0.49    0.95
   5  -5  10    1.58    1.09
   5  -5  11   26.80    3.20
   5  -5  11   25.13    3.46
  -5   5 -11   23.53    3.52
   5  -5  11   23.03    3.21
   5  -5  12   27.15    3.68
  -5   5 -12   26.51    3.80
   5  -5  12   27.69    3.69
   5  -5  13    0.74    0.89
  -5   5 -13   -0.53    1.05
   5  -5  13   -1.81    1.37
   5  -5  14    5.13    1.81
  -5   5 -14    4.15    1.24
   5  -5  14    4.93    1.84
   5  -5  15    3.72    1.61
  -5   5 -15    3.33    1.72
   5  -5  15    6.19    2.23
  -5   5 -16   20.79    4.06
   5  -5  16   16.55    3.51
   5  -4 -16    7.28    2.52
  -5   4  16    6.94    2.39
   5  -4 -15    0.35    1.29
  -5   4  15    3.13    1.58
   5  -4 -14    2.17    1.26
  -5   4  14    3.52    1.85
   5  -4 -13    3.13    1.63
  -5   4  13    2.67    1.64
   5  -4 -12    4.77    1.67
  -5   4  12    4.64    2.00
   5  -4 -11   10.38    2.50
   5  -4 -11   14.21    2.73
  -5   4  11    9.97    2.45
   5  -4 -10   64.82    5.56
   5  -4 -10   67.85    5.28
  -5   4  10   68.32    5.80
   5  -4  -9  153.56    8.20
   5  -4  -9  164.03    7.90
  -5   4   9  151.83    8.29
   5  -4  -8   26.96    3.51
   5  -4  -8   29.87    3.35
  -5   4   8   29.64    3.62
   5  -4  -7  323.30   11.17
   5  -4  -7  318.07   10.19
  -5   4   7  323.56   11.45
   5  -4  -6   -0.80    1.27
   5  -4  -6    0.50    0.93
  -5   4   6   -1.27    1.53
   5  -4  -5   48.67    4.19
  -5   4   5   56.50    3.04
   5  -4  -5   53.95    3.91
  -5   4   5   59.42    4.59
  -5   4   5   58.07    3.20
   5  -4  -4    3.11    1.21
  -5   4   4    3.30    0.73
  -5   4   4    3.43    0.87
   5  -4  -4    2.91    1.13
  -5   4   4    5.71    1.67
  -5   4   3    1.17    0.62
  -5   4   3    0.98    0.67
   5  -4  -3    2.06    1.28
   5  -4  -3    3.03    1.32
  -5   4   3   -0.15    0.89
  -5   4   2   20.52    1.84
   5  -4  -2   17.65    2.36
  -5   4   2   16.49    1.54
   5  -4  -2   21.10    2.31
  -5   4   2   19.63    2.11
  -5   4   2   18.63    2.33
   5  -4  -1   91.68    5.28
  -5   4   1   92.43    3.92
  -5   4   1   93.27    3.95
   5  -4  -1   87.27    4.38
  -5   4   1   92.86    5.13
  -5   4   1   98.40    4.77
   5  -4   0    3.56    1.33
  -5   4   0    3.43    0.93
  -5   4   0    3.72    1.17
  -5   4   0    6.29    1.26
   5  -4   0    4.25    1.13
  -5   4   0    5.07    1.39
  -5   4  -1   39.47    2.79
   5  -4   1   43.93    3.63
  -5   4  -1   35.24    2.76
  -5   4  -1   40.70    3.21
  -5   4  -1   38.58    3.24
   5  -4   2   53.26    3.94
  -5   4  -2   52.62    3.55
  -5   4  -2   51.50    3.44
  -5   4  -2   53.48    3.95
   5  -4   3    6.99    1.67
  -5   4  -3    6.19    1.45
   5  -4   4  134.75    6.18
  -5   4  -4  132.82    6.09
   5  -4   4  126.64    5.21
   5  -4   5   40.01    3.49
  -5   4  -5   39.38    3.54
   5  -4   5   38.98    3.05
   5  -4   6   47.15    3.87
  -5   4  -6   53.17    4.24
   5  -4   6   50.53    3.72
   5  -4   7    1.33    1.23
  -5   4  -7   -0.93    0.88
   5  -4   7   -0.50    1.16
  -5   4  -8   -0.30    0.90
   5  -4   8    0.51    0.85
   5  -4   9    0.50    0.89
  -5   4  -9    1.06    1.01
   5  -4   9    1.48    1.12
   5  -4  10   19.47    2.85
  -5   4 -10   16.97    2.80
   5  -4  10   20.89    2.99
   5  -4  11    0.08    1.10
  -5   4 -11   -1.21    1.25
   5  -4  11   -0.80    1.31
  -5   4 -12    0.47    1.11
   5  -4  12   -0.78    0.89
   5  -4  12    0.66    1.13
   5  -4  13    2.53    1.32
  -5   4 -13    4.54    1.78
  -5   4 -14   -0.72    1.34
   5  -4  14    2.07    1.47
   5  -4  14   -0.51    0.91
  -5   4 -15    2.44    1.93
   5  -4  15   -1.76    1.59
  -5   4 -16    3.24    1.85
   5  -4  16    3.72    1.75
   5  -4  17    5.48    2.27
  -5   3  17    9.48    2.67
   5  -3 -17    9.40    2.56
   5  -3 -16   11.59    2.60
  -5   3  16    9.81    2.60
   5  -3 -15    0.14    1.61
  -5   3  15    1.03    1.58
   5  -3 -14    1.41    1.26
  -5   3  14    0.59    1.40
   5  -3 -13   -0.19    1.29
  -5   3  13    0.76    1.15
   5  -3 -12   -0.39    1.39
   5  -3 -12    0.16    0.90
  -5   3  12   -0.53    1.27
   5  -3 -11    2.95    1.49
   5  -3 -11    4.48    1.69
  -5   3  11    3.64    1.67
   5  -3 -10    8.15    2.01
   5  -3 -10   11.33    2.12
  -5   3  10   11.60    2.42
   5  -3  -9   19.30    2.97
   5  -3  -9   23.36    2.78
  -5   3   9   24.96    3.26
   5  -3  -8    2.68    1.45
   5  -3  -8    6.17    1.43
  -5   3   8    5.97    1.70
   5  -3  -7  222.70    9.01
  -5   3   7  215.36    6.79
   5  -3  -7  210.79    7.60
  -5   3   7  221.19    9.03
   5  -3  -6  355.51   11.09
  -5   3   6  345.20    8.35
   5  -3  -6  335.20    9.12
  -5   3   6  344.05   10.93
   5  -3  -5   43.62    3.95
  -5   3   5   47.59    3.06
   5  -3  -5   46.63    3.31
  -5   3   5   45.69    3.96
  -5   3   5   43.76    2.49
   5  -3  -4   -0.47    1.06
  -5   3   4    1.03    0.49
  -5   3   4    0.91    0.60
   5  -3  -4   -0.33    0.87
  -5   3   4   -1.30    1.27
  -5   3   3   17.75    1.92
   5  -3  -3   22.01    2.74
   5  -3  -3   15.69    1.85
  -5   3   3   19.06    1.89
  -5   3   3   18.34    2.38
  -5   3   2   22.04    2.11
  -5   3   2   24.04    2.06
   5  -3  -2   19.65    2.45
   5  -3  -2   20.59    1.98
  -5   3   2   21.15    2.02
  -5   3   2   20.94    2.41
   5  -3  -1   51.07    3.94
  -5   3   1   50.48    3.18
  -5   3   1   51.31    3.12
   5  -3  -1   55.08    3.03
  -5   3   1   55.44    3.69
  -5   3   1   48.82    3.20
   5  -3   0  146.92    6.46
  -5   3   0  141.52    5.43
  -5   3   0  147.64    5.51
  -5   3   0  146.01    5.72
  -5   3  -1    1.65    1.02
   5  -3   1    1.26    1.02
  -5   3  -1    0.20    0.55
  -5   3  -1    0.45    0.63
   5  -3   2   11.91    2.08
  -5   3  -2   14.35    1.96
   5  -3   2   12.74    1.43
  -5   3  -2   13.19    1.65
   5  -3   3   15.43    2.36
  -5   3  -3   16.80    2.23
   5  -3   3   17.30    1.78
  -5   3  -3   18.92    1.78
   5  -3   4   78.35    4.90
  -5   3  -4   74.21    4.60
   5  -3   4   75.10    3.94
  -5   3  -4   75.10    3.34
   5  -3   5   -0.06    1.08
  -5   3  -5   -1.19    1.22
   5  -3   5   -0.76    0.61
  -5   3  -5    0.13    0.36
   5  -3   6  338.06   10.44
  -5   3  -6  345.00   10.70
   5  -3   6  347.06    9.50
   5  -3   7  104.65    5.99
  -5   3  -7   98.62    6.01
   5  -3   7   89.47    5.13
   5  -3   8  332.12   10.86
  -5   3  -8  326.25   11.20
   5  -3   8  324.92   10.15
   5  -3   9  193.45    8.59
  -5   3  -9  200.10    9.06
   5  -3   9  205.48    8.47
   5  -3  10   34.01    3.82
  -5   3 -10   34.94    4.03
   5  -3  10   31.63    3.58
  -5   3 -11   87.35    6.48
   5  -3  11   95.23    6.36
  -5   3 -12  159.25    8.97
   5  -3  12  159.93    8.54
  -5   3 -13   28.24    3.95
   5  -3  13   26.78    3.80
  -5   3 -14    2.73    1.58
   5  -3  14    2.31    1.55
  -5   3 -15   33.38    4.62
   5  -3  15   31.02    4.30
  -5   3 -16    3.22    1.71
   5  -3  16   -2.33    1.63
  -5   3 -17    9.41    2.47
   5  -2 -18    5.95    2.15
  -5   2  17    7.56    2.40
   5  -2 -17    5.18    2.06
  -5   2  16   32.04    4.44
   5  -2 -16   30.81    4.12
  -5   2  15    4.41    1.99
   5  -2 -15    3.98    1.65
   5  -2 -14   -1.69    1.93
   5  -2 -14   -0.74    1.00
   5  -2 -13    1.81    1.39
   5  -2 -13   -0.41    0.85
  -5   2  13    1.97    1.62
   5  -2 -12   35.23    4.14
   5  -2 -12   35.47    3.69
  -5   2  12   31.79    3.99
   5  -2 -11   64.46    5.29
   5  -2 -11   66.29    4.81
  -5   2  11   67.60    5.56
   5  -2 -10    2.64    1.51
   5  -2 -10    5.51    1.41
  -5   2  10    4.00    1.64
   5  -2  -9    1.96    0.80
   5  -2  -9    0.81    1.07
  -5   2   9    1.11    0.89
   5  -2  -9    1.00    0.79
  -5   2   9    3.47    1.56
   5  -2  -8  237.55    8.10
   5  -2  -8  242.63    9.40
  -5   2   8  223.60    7.60
   5  -2  -8  229.08    7.60
  -5   2   8  228.77    9.24
   5  -2  -7   24.36    2.61
  -5   2   7   25.74    2.59
   5  -2  -7   27.03    3.28
   5  -2  -7   25.96    2.49
  -5   2   7   22.50    2.91
   5  -2  -6  249.75    9.10
  -5   2   6  250.47    7.54
   5  -2  -6  246.05    7.03
  -5   2   6  252.84    9.06
   5  -2  -5   51.05    4.08
  -5   2   5   56.24    3.55
   5  -2  -5   50.16    3.05
  -5   2   5   54.01    4.07
  -5   2   5   52.88    2.52
  -5   2   4  102.10    4.71
   5  -2  -4   94.40    5.41
   5  -2  -4   94.95    3.86
  -5   2   4   98.99    5.23
  -5   2   4  100.34    3.79
  -5   2   3   18.36    2.07
   5  -2  -3   17.50    1.60
   5  -2  -3   18.45    2.51
  -5   2   3   18.44    2.22
   5  -2  -2   23.89    2.70
  -5   2   2   21.72    2.20
   5  -2  -2   22.15    1.63
  -5   2   2   24.54    2.45
   5  -2  -1   21.92    2.74
  -5   2   1   19.59    2.18
  -5   2   1   18.44    2.00
  -5   2   1   20.24    2.16
   5  -2   0   -0.11    1.03
  -5   2   0    1.00    0.75
  -5   2   0    0.26    0.67
   5  -2   0    0.54    0.38
  -5   2   0    0.07    0.56
  -5   2  -1    3.00    1.17
   5  -2   1    1.07    1.28
  -5   2  -1    2.51    1.10
   5  -2   1    1.94    0.55
  -5   2  -1    1.49    0.61
   5  -2   2   16.55    2.38
  -5   2  -2   16.10    2.13
   5  -2   2   16.78    1.62
  -5   2  -2   18.67    1.72
   5  -2   3   -0.61    1.18
  -5   2  -3   -0.01    0.80
   5  -2   3   -0.24    0.54
  -5   2  -3    0.09    0.33
   5  -2   4    5.40    1.65
  -5   2  -4    5.28    1.39
   5  -2   4    5.76    1.17
  -5   2  -4    6.06    0.85
   5  -2   5   -0.05    1.05
  -5   2  -5    1.08    1.05
   5  -2   5    2.18    0.89
   5  -2   6   74.76    5.13
  -5   2  -6   87.62    5.50
   5  -2   6   80.92    4.63
   5  -2   7   20.72    2.86
  -5   2  -7   30.04    3.40
   5  -2   7   24.33    2.74
   5  -2   8    0.14    1.41
  -5   2  -8   -0.98    1.10
   5  -2   8    1.48    0.96
   5  -2   9    0.05    1.13
  -5   2  -9    0.50    1.03
   5  -2   9    0.94    1.05
   5  -2  10   69.46    5.45
  -5   2 -10   70.62    5.65
   5  -2  10   67.25    5.18
  -5   2 -11  186.94    9.48
   5  -2  11  173.94    8.63
  -5   2 -12   25.50    3.69
   5  -2  12   25.79    3.55
  -5   2 -13    2.17    1.16
   5  -2  13    0.85    1.21
  -5   2 -14    3.89    1.83
  -5   2 -14    5.51    1.70
   5  -2  14    2.80    1.48
  -5   2 -15    0.19    0.89
  -5   2 -15    1.41    1.02
   5  -2  15   -1.09    1.81
  -5   2 -16    1.87    1.38
   5  -2  16    2.33    1.62
  -5   1  18   16.80    3.37
   5  -1 -18   18.24    3.55
   5  -1 -18   17.99    3.45
  -5   1  17    2.06    1.29
   5  -1 -17    1.05    1.03
  -5   1  16    4.07    1.83
   5  -1 -16    5.52    1.96
   5  -1 -16    3.93    1.59
  -5   1  15    2.61    1.40
   5  -1 -15    0.22    1.23
  -5   1  14   17.87    3.14
   5  -1 -14   22.86    3.47
   5  -1 -14   18.24    2.76
  -5   1  13    4.60    1.86
   5  -1 -13    8.73    2.12
   5  -1 -13    6.13    1.52
  -5   1  12    5.10    1.88
   5  -1 -12   11.13    2.38
   5  -1 -12    9.59    1.94
   5  -1 -11   -0.07    1.07
   5  -1 -11    0.38    0.62
   5  -1 -11   -0.63    1.00
  -5   1  11    0.65    1.49
   5  -1 -10    8.68    2.02
  -5   1  10   11.93    2.14
   5  -1 -10   11.17    1.92
   5  -1 -10   12.85    1.92
  -5   1  10   12.69    2.39
   5  -1  -9   24.39    3.17
  -5   1   9   23.86    2.74
   5  -1  -9   14.99    1.96
  -5   1   9   23.02    2.52
   5  -1  -9   23.96    2.75
  -5   1   9   17.35    2.60
  -5   1   8    0.24    0.80
   5  -1  -8   -0.04    0.97
   5  -1  -8   -0.95    0.90
  -5   1   8    0.49    0.69
   5  -1  -8    0.27    0.57
  -5   1   8   -0.58    1.12
   5  -1  -7   95.98    5.69
  -5   1   7   89.11    4.85
   5  -1  -7   95.06    4.20
  -5   1   7   96.44    4.40
  -5   1   7   95.63    5.68
   5  -1  -7   97.90    5.44
   5  -1  -6    1.24    1.26
  -5   1   6    1.48    0.83
   5  -1  -6    2.59    1.19
   5  -1  -6    2.62    0.78
  -5   1   6    2.08    0.78
  -5   1   6    3.03    1.37
   5  -1  -5 1107.18   18.14
  -5   1   5 1087.47   16.22
   5  -1  -5 1031.38   11.70
  -5   1   5 1048.76   12.55
  -5   1   5 1079.49   17.51
   5  -1  -5 1071.16   18.05
   5  -1  -4  273.57    8.96
  -5   1   4  258.83    7.91
   5  -1  -4  266.71    9.05
   5  -1  -4  261.22    5.22
  -5   1   4  266.96    5.64
  -5   1   4  267.32    8.40
   5  -1  -3   76.58    4.73
  -5   1   3   68.69    4.13
   5  -1  -3   71.13    4.80
   5  -1  -3   78.08    2.44
  -5   1   3   80.09    2.78
  -5   1   3   78.08    4.36
   5  -1  -2   39.88    3.43
  -5   1   2   37.44    3.07
  -5   1   2   36.26    1.62
  -5   1   2   37.60    2.91
   5  -1  -1  100.37    5.40
  -5   1   1  108.52    5.19
  -5   1   1  101.92    4.94
   5  -1  -1  103.65    2.68
  -5   1   1  111.48    4.68
   5  -1   0   10.12    2.10
  -5   1   0    6.09    1.68
  -5   1   0    5.98    1.34
   5  -1   0    6.33    0.86
  -5   1   0    5.03    1.07
   5  -1   1   21.00    2.62
  -5   1  -1   19.86    2.45
  -5   1  -1   21.44    2.48
   5  -1   1   23.08    1.77
  -5   1  -1   20.44    1.78
  -5   1  -2    2.80    0.70
   5  -1   2    4.31    1.70
  -5   1  -2    3.14    0.49
   5  -1   2    2.36    0.63
  -5   1  -2    2.19    1.03
  -5   1  -3    0.32    0.31
   5  -1   3    0.25    1.12
  -5   1  -3    1.10    1.13
   5  -1   3    0.31    0.57
   5  -1   4    1.39    1.21
  -5   1  -4    1.06    0.97
   5  -1   4    2.03    1.08
   5  -1   5   45.38    4.04
  -5   1  -5   42.45    3.95
   5  -1   5   43.94    3.34
   5  -1   6   16.55    2.60
  -5   1  -6   18.09    2.66
   5  -1   6   20.71    2.51
   5  -1   7  171.66    7.99
  -5   1  -7  188.68    8.61
   5  -1   7  170.20    7.27
   5  -1   8  117.60    6.99
  -5   1  -8  123.52    7.15
   5  -1   8  111.66    6.21
   5  -1   9  250.45   10.34
  -5   1  -9  261.63   10.63
  -5   1  -9  234.09   10.01
  -5   1  -9  256.54    8.36
   5  -1   9  243.58    9.56
  -5   1 -10  173.27    9.00
  -5   1 -10  165.93    8.72
  -5   1 -10  166.22    7.14
   5  -1  10  159.73    8.06
  -5   1 -11   48.44    5.02
  -5   1 -11   36.87    4.26
  -5   1 -11   37.95    3.56
   5  -1  11   31.46    3.80
  -5   1 -12    1.80    1.30
  -5   1 -12    2.30    1.68
   5  -1  12    0.37    1.27
  -5   1 -13   17.07    3.11
  -5   1 -13   14.86    3.03
   5  -1  13   14.33    2.85
  -5   1 -14    8.84    2.40
  -5   1 -14    5.07    1.88
   5  -1  14   10.94    2.67
  -5   1 -15    0.78    1.21
  -5   1 -15   -1.24    1.39
   5  -1  15    0.63    1.38
  -5   1 -16   18.35    3.55
   5  -1  16   17.52    3.54
   5   0 -19   46.26    5.38
  -5   0  18   16.56    3.35
   5   0 -18   13.45    3.17
   5   0 -18   20.82    3.56
   5   0 -17   57.88    5.91
   5   0 -17   63.15    5.78
  -5   0  17   73.69    6.67
  -5   0  16    3.50    1.75
   5   0 -16    1.07    1.28
   5   0 -16    1.10    1.47
  -5   0  15   11.29    2.63
   5   0 -15   10.08    2.38
   5   0 -15   17.13    2.85
  -5   0  14    9.78    2.19
   5   0 -14   11.66    2.33
   5   0 -14   11.45    2.25
  -5   0  13    3.66    1.64
   5   0 -13    0.40    0.96
   5   0 -13    1.34    0.91
  -5   0  13    0.64    0.76
  -5   0  12    2.99    1.42
   5   0 -12    1.29    1.30
   5   0 -12    3.31    1.19
  -5   0  12    3.08    1.22
   5   0 -12    3.54    1.35
  -5   0  11    0.80    1.09
   5   0 -11    1.37    1.10
  -5   0  11    0.67    0.97
   5   0 -11    0.63    0.76
  -5   0  11    2.64    1.32
   5   0 -11   -0.14    0.71
  -5   0  10   10.58    2.19
  -5   0  10    7.24    1.81
   5   0 -10    7.48    1.93
   5   0 -10   11.37    1.75
  -5   0  10   10.94    1.97
   5   0 -10    8.60    1.78
   5   0  -9  178.75    7.93
  -5   0   9  162.17    7.19
   5   0  -9  173.45    6.19
  -5   0   9  178.65    6.85
   5   0  -9  163.23    7.38
  -5   0   9  179.15    8.14
  -5   0   8    3.31    1.45
   5   0  -8    1.09    0.82
   5   0  -8    3.69    1.67
  -5   0   8    1.94    1.30
   5   0  -8    3.83    0.95
  -5   0   8    2.99    1.00
   5   0  -7  181.97    7.54
  -5   0   7  170.64    7.00
   5   0  -7  174.24    5.17
  -5   0   7  178.12    6.13
   5   0  -7  179.84    7.66
  -5   0   7  171.61    7.41
  -5   0   6   22.34    2.66
   5   0  -6   19.16    2.53
  -5   0   6   23.12    2.69
   5   0  -6   23.91    1.71
   5   0  -6   20.08    2.66
  -5   0   6   25.41    2.20
  -5   0   5   63.24    4.22
   5   0  -5   54.59    2.20
   5   0  -5   54.12    3.98
   5   0  -5   56.51    4.32
  -5   0   5   59.65    4.08
  -5   0   4   95.13    5.10
   5   0  -4   93.66    5.25
  -5   0   4   99.49    5.01
   5   0  -4   95.27    5.64
   5   0  -3  164.79    6.80
  -5   0   3  159.78    6.53
  -5   0   3  167.63    6.23
   5   0  -3  166.41    7.46
  -5   0   2   -0.25    0.69
   5   0  -2    1.05    1.17
  -5   0   2   -1.41    1.28
   5   0  -2   -0.01    0.23
   5   0  -1  132.98    6.11
  -5   0   1  142.66    6.28
   5   0  -1  125.67    6.64
   5   0  -1  139.16    3.94
  -5   0   1  143.33    5.16
  -5   0   0   10.42    1.41
   5   0   0   13.00    2.27
  -5   0   0    6.32    1.73
  -5   0   0    7.74    1.63
   5   0   0    9.19    1.16
  -5   0   0   10.19    1.10
   5   0   1  310.67    9.52
  -5   0  -1  300.22    9.45
  -5   0  -1  315.71    9.57
   5   0   1  308.15    7.10
  -5   0  -1  305.13    6.14
  -5   0  -1  314.43    6.61
   5   0   2  123.12    6.15
  -5   0  -2  128.10    6.29
   5   0   2  125.31    4.90
   5   0   3    1.49    1.30
  -5   0  -3    2.46    1.01
   5   0   3    2.25    0.79
   5   0   4   10.11    2.07
  -5   0  -4   15.51    2.49
   5   0   4   15.35    2.04
   5   0   5   37.90    3.79
  -5   0  -5   32.45    3.58
   5   0   5   35.26    3.18
   5   0   6   32.43    3.56
  -5   0  -6   35.77    3.82
  -5   0  -6   39.32    3.99
   5   0   6   38.91    3.43
   5   0   7   22.16    3.12
  -5   0  -7   21.37    3.05
  -5   0  -7   20.05    3.07
   5   0   7   15.54    2.40
   5   0   8   19.02    3.03
  -5   0  -8   14.96    2.82
  -5   0  -8   16.93    2.84
   5   0   8   14.11    2.42
  -5   0  -9    2.41    1.83
  -5   0  -9   -0.19    1.32
   5   0   9   -0.04    1.09
  -5   0 -10   31.65    4.03
  -5   0 -10   34.40    4.27
   5   0  10   27.72    3.60
  -5   0 -11   17.59    3.26
  -5   0 -11   11.65    2.59
   5   0  11   12.56    2.56
  -5   0 -12   31.54    4.16
  -5   0 -12   27.54    4.04
   5   0  12   24.07    3.65
  -5   0 -13    4.67    1.79
  -5   0 -13    2.45    1.66
  -5   0 -14    0.68    0.83
  -5   0 -14    0.20    1.24
   5   0  14    1.20    1.06
  -5   0 -15    2.66    2.01
  -5   0 -15    4.73    2.01
   5   0  15   -0.44    1.19
  -5   0 -16   14.05    3.35
   5   1 -19    1.14    1.49
   5   1 -18   13.39    2.84
  -5  -1  17   13.82    3.06
   5   1 -17   12.52    2.77
  -5  -1  16   13.50    2.99
   5   1 -16    7.27    2.17
   5   1 -16    5.34    1.67
  -5  -1  16   10.22    2.36
   5   1 -15    4.92    1.75
  -5  -1  15    6.92    2.21
   5   1 -15    4.24    1.45
  -5  -1  15    4.65    1.65
   5   1 -14   14.88    2.87
  -5  -1  14    8.67    2.21
   5   1 -14   13.44    2.42
   5   1 -14   10.93    2.17
  -5  -1  14    8.29    1.89
   5   1 -13   44.74    4.44
   5   1 -13   40.18    3.73
   5   1 -13   43.31    4.23
  -5  -1  13   44.78    4.36
  -5  -1  13   45.30    4.67
  -5  -1  12    2.27    1.31
   5   1 -12    1.83    1.32
  -5  -1  12    0.64    1.02
   5   1 -12    1.96    1.16
   5   1 -12    0.98    0.93
  -5  -1  12    1.19    1.08
  -5  -1  11   20.57    3.08
   5   1 -11   24.89    3.25
  -5  -1  11   21.39    2.93
   5   1 -11   20.86    2.89
   5   1 -11   18.71    2.25
  -5  -1  11   18.56    2.60
  -5  -1  10    6.53    1.84
   5   1 -10   11.82    2.29
  -5  -1  10   10.21    2.15
   5   1 -10    9.99    2.09
   5   1 -10    9.64    1.56
  -5  -1  10   10.54    1.90
   5   1  -9   46.22    3.99
  -5  -1   9   40.94    3.72
   5   1  -9   36.13    3.66
  -5  -1   9   46.83    3.61
  -5  -1   9   46.07    4.21
  -5  -1   8   14.74    2.47
   5   1  -8   12.84    2.25
  -5  -1   8   11.50    2.06
   5   1  -8   14.35    2.43
  -5  -1   7  156.62    7.00
   5   1  -7  160.38    6.97
   5   1  -7  162.02    7.62
  -5  -1   7  171.30    7.41
  -5  -1   6    5.62    1.53
   5   1  -6    8.52    1.88
   5   1  -6    5.28    1.54
  -5  -1   6    6.48    1.70
  -5  -1   5    1.61    1.12
   5   1  -5   -1.18    1.38
   5   1  -5   -0.46    1.16
  -5  -1   5   -0.07    1.11
  -5  -1   4  633.18   13.66
   5   1  -4  673.62   13.79
   5   1  -4  663.66   15.24
  -5  -1   4  693.44   13.20
   5   1  -3  380.23   10.23
  -5  -1   3  371.32   10.54
   5   1  -3  382.50    6.72
   5   1  -3  372.70   11.50
  -5  -1   3  377.94    9.37
  -5  -1   2   -1.09    1.32
   5   1  -2   -1.33    1.10
   5   1  -2    2.03    1.28
   5   1  -2    0.47    0.47
   5   1  -1   94.25    5.90
   5   1  -1   83.78    4.96
  -5  -1   1   86.97    5.24
   5   1  -1   81.18    3.63
  -5  -1   1   84.28    3.80
   5   1   0   84.33    5.66
   5   1   0   76.53    4.81
  -5  -1   0   88.99    5.35
   5   1   0   85.28    3.91
  -5  -1   0   80.81    3.71
   5   1   1   23.64    2.81
  -5  -1  -1   22.24    2.88
  -5  -1  -1   28.88    3.16
   5   1   1   21.94    2.11
  -5  -1  -1   21.53    2.02
   5   1   2   24.56    2.92
  -5  -1  -2   26.65    3.12
   5   1   2   26.43    2.46
   5   1   3    5.51    1.78
  -5  -1  -3    3.99    1.53
   5   1   3    2.61    0.99
   5   1   4    2.13    1.47
  -5  -1  -4   -0.40    1.25
   5   1   4    1.02    0.79
   5   1   5   23.78    3.08
  -5  -1  -5   18.26    2.82
  -5  -1  -5   23.22    3.26
   5   1   5   21.44    2.63
   5   1   6  166.09    8.12
  -5  -1  -6  164.16    8.12
  -5  -1  -6  158.30    8.29
   5   1   6  164.39    7.45
   5   1   7    9.34    2.23
  -5  -1  -7    7.92    2.01
  -5  -1  -7    9.83    2.37
   5   1   7    8.03    2.03
  -5  -1  -8   19.41    2.99
  -5  -1  -8   22.18    3.31
   5   1   8   23.20    3.11
  -5  -1  -9  161.56    8.75
  -5  -1  -9  147.52    8.66
   5   1   9  150.76    8.12
  -5  -1 -10   53.05    5.18
  -5  -1 -10   67.49    6.04
   5   1  10   58.55    5.29
  -5  -1 -11  260.85   11.73
  -5  -1 -11  252.66   11.94
   5   1  11  246.68   11.20
  -5  -1 -12   12.78    2.85
  -5  -1 -12   12.49    2.90
   5   1  12    9.76    2.49
  -5  -1 -13    2.35    1.81
  -5  -1 -13    0.51    1.34
   5   1  13   -0.71    1.27
  -5  -1 -14    8.15    2.39
  -5  -1 -14    7.62    2.59
   5   1  14    3.94    1.88
  -5  -1 -15   -0.52    1.26
  -5  -2  18    2.97    1.88
   5   2 -17   69.46    6.00
  -5  -2  17   77.33    6.66
   5   2 -16   29.06    3.82
  -5  -2  16   34.07    4.31
   5   2 -15    3.39    1.44
   5   2 -15    0.72    1.00
   5   2 -15    3.54    1.38
  -5  -2  15    2.30    1.50
   5   2 -14    7.63    1.95
   5   2 -14    6.28    1.96
  -5  -2  14    6.48    1.89
   5   2 -13   52.07    4.66
  -5  -2  13   50.12    4.75
   5   2 -13   49.63    4.78
  -5  -2  13   58.22    4.92
   5   2 -12  140.28    7.32
  -5  -2  12  132.00    7.45
   5   2 -12  129.64    7.56
  -5  -2  12  129.90    7.01
   5   2 -11  346.49   11.10
  -5  -2  11  312.79   11.15
   5   2 -11  318.16   11.57
  -5  -2  11  328.08   10.72
   5   2 -10  112.69    6.14
  -5  -2  10  105.41    6.36
   5   2 -10  107.66    6.66
   5   2  -9    4.18    1.18
  -5  -2   9    0.51    1.04
   5   2  -9    4.56    1.62
   5   2  -8  197.21    7.78
  -5  -2   8  188.29    8.14
   5   2  -8  185.06    8.52
   5   2  -7   -0.46    1.06
  -5  -2   7    3.37    1.34
   5   2  -7    1.42    1.22
  -5  -2   6    1.32    1.20
   5   2  -6    2.75    1.30
   5   2  -6    1.91    1.07
   5   2  -5  157.70    6.67
  -5  -2   5  154.65    7.09
   5   2  -5  153.94    7.69
   5   2  -4   25.16    2.81
  -5  -2   4   22.11    2.75
   5   2  -4   21.64    2.98
   5   2  -3   68.78    4.46
  -5  -2   3   67.99    4.80
   5   2  -3   66.70    5.12
   5   2  -2  207.59    7.66
  -5  -2   2  203.27    8.18
  -5  -2   2  200.51    6.57
   5   2  -2  203.61    8.92
   5   2  -1    1.55    1.15
  -5  -2   1    0.16    1.32
   5   2  -1    2.16    1.53
   5   2  -1    2.51    0.94
  -5  -2   1    0.47    0.79
   5   2   0  230.39    9.45
   5   2   0  225.79    8.19
  -5  -2   0  224.34    8.72
   5   2   0  233.53    7.29
  -5  -2   0  242.32    7.37
   5   2   1   13.28    2.26
  -5  -2  -1    9.84    1.96
   5   2   1    8.91    2.15
   5   2   1   12.42    1.93
  -5  -2  -1   13.62    1.92
   5   2   2   23.04    2.98
  -5  -2  -2   20.70    2.88
   5   2   2   18.85    2.34
   5   2   3    2.89    1.34
  -5  -2  -3    3.00    1.24
  -5  -2  -3    2.59    1.49
   5   2   3    3.63    1.22
   5   2   4   47.71    4.28
  -5  -2  -4   44.12    4.17
  -5  -2  -4   46.04    4.48
   5   2   4   44.27    3.80
   5   2   5    3.14    1.39
  -5  -2  -5    2.63    1.41
  -5  -2  -5    4.36    1.76
   5   2   5    3.76    1.25
   5   2   6    2.16    1.42
  -5  -2  -6    1.90    1.37
  -5  -2  -6    0.14    1.22
   5   2   6    2.37    1.39
  -5  -2  -7    5.00    1.77
  -5  -2  -7    4.49    1.82
   5   2   7    4.51    1.47
  -5  -2  -8    0.50    1.10
  -5  -2  -8    0.14    1.28
   5   2   8    1.04    1.14
  -5  -2  -9   -1.02    1.66
  -5  -2  -9   -0.36    1.59
   5   2   9   -1.85    1.29
  -5  -2 -10    6.07    1.98
  -5  -2 -10    8.86    2.45
   5   2  10    7.01    2.16
  -5  -2 -11   -0.03    1.35
  -5  -2 -11    0.84    1.62
   5   2  11    1.25    1.17
  -5  -2 -12   20.78    3.65
  -5  -2 -12   18.01    3.57
   5   2  12   23.72    3.80
  -5  -2 -13    1.33    1.42
  -5  -2 -13    0.54    1.41
   5   2  13    0.50    1.48
  -5  -2 -14    0.07    1.13
  -5  -3  18   -0.62    1.18
   5   3 -17   20.34    3.52
  -5  -3  17   19.19    3.39
   5   3 -16    3.75    1.73
   5   3 -16    3.58    1.57
  -5  -3  16    3.27    1.56
   5   3 -15   16.34    3.05
  -5  -3  15   14.09    2.78
   5   3 -14    1.10    0.95
  -5  -3  14    1.27    1.44
  -5  -3  13   73.04    5.86
   5   3 -13   75.60    5.36
   5   3 -13   66.56    5.78
  -5  -3  13   71.09    5.60
  -5  -3  12   49.00    4.76
   5   3 -12   53.45    4.40
   5   3 -12   53.52    5.10
   5   3 -11    3.68    1.26
  -5  -3  11    3.24    1.41
   5   3 -11    3.19    1.73
   5   3 -11    3.26    1.26
   5   3 -10    1.54    0.80
  -5  -3  10    1.18    1.04
   5   3 -10    2.87    1.41
   5   3 -10    1.65    1.11
   5   3  -9    2.89    1.20
  -5  -3   9    2.70    1.50
   5   3  -9   -0.11    0.91
   5   3  -8   29.01    2.97
  -5  -3   8   32.94    3.64
   5   3  -8   32.34    3.82
   5   3  -7   55.31    4.05
  -5  -3   7   51.98    4.44
   5   3  -7   49.53    4.64
   5   3  -6   97.65    5.26
  -5  -3   6   90.82    5.75
   5   3  -6  101.33    6.53
   5   3  -5   10.45    1.92
  -5  -3   5    9.96    2.32
   5   3  -5    8.31    1.97
   5   3  -4    0.58    1.08
   5   3  -4    0.80    0.82
  -5  -3   4    2.74    1.33
   5   3  -3  232.71    8.10
  -5  -3   3  229.26    8.99
  -5  -3   3  231.68    8.00
   5   3  -3  230.30    9.75
   5   3  -2  340.72    9.96
  -5  -3   2  342.77   11.07
  -5  -3   2  358.29    9.84
   5   3  -2  347.23   11.97
   5   3  -1    2.99    1.18
  -5  -3   1    4.24    1.54
  -5  -3   1    6.10    1.37
   5   3  -1    5.03    1.66
   5   3   0   14.76    2.43
  -5  -3   0    9.62    2.11
   5   3   0   12.62    2.41
  -5  -3   0   13.38    2.00
   5   3   1   43.46    3.86
   5   3   1   37.51    4.06
  -5  -3  -1   32.82    3.72
   5   3   1   42.42    3.60
  -5  -3  -1   38.30    3.41
   5   3   2    5.03    1.44
  -5  -3  -2    3.45    1.61
  -5  -3  -2    6.05    1.71
   5   3   2    3.12    1.16
   5   3   3   39.40    3.89
  -5  -3  -3   35.61    3.84
  -5  -3  -3   40.66    4.27
   5   3   3   35.43    3.49
   5   3   4   -0.04    1.09
  -5  -3  -4    0.06    1.14
   5   3   4    0.85    0.79
   5   3   5    8.56    2.02
  -5  -3  -5   10.29    2.32
   5   3   5    8.44    1.96
  -5  -3  -6    4.35    1.68
  -5  -3  -6    2.02    1.36
   5   3   6    0.70    1.31
  -5  -3  -7   56.16    5.29
  -5  -3  -7   56.21    5.58
   5   3   7   44.86    4.63
  -5  -3  -8    3.81    1.73
   5   3   8    6.20    1.94
  -5  -3  -9    2.94    1.70
  -5  -3  -9    2.72    1.95
   5   3   9    0.32    1.28
  -5  -3 -10   34.71    4.55
  -5  -3 -10   37.87    5.05
   5   3  10   40.63    4.85
  -5  -3 -11   71.56    6.54
  -5  -3 -11   74.64    7.14
   5   3  11   72.66    6.65
  -5  -3 -12   52.60    5.76
  -5  -3 -12   62.47    6.71
   5   3  12   66.05    6.56
  -5  -3 -13   14.44    3.10
   5   4 -18    0.63    0.86
   5   4 -18   -2.38    1.35
  -5  -4  18   -0.04    1.21
   5   4 -17    1.36    1.38
  -5  -4  17    1.50    1.54
   5   4 -17   -1.22    1.41
   5   4 -16   20.53    3.62
   5   4 -16   24.86    3.77
  -5  -4  16   25.80    3.96
   5   4 -15   30.23    4.30
  -5  -4  15   34.78    4.40
  -5  -4  14    3.22    1.69
   5   4 -14    4.29    2.00
   5   4 -13   33.14    4.26
  -5  -4  13   30.71    4.06
   5   4 -13   33.91    3.82
   5   4 -12    6.05    2.12
  -5  -4  12    2.89    1.46
   5   4 -12    2.78    1.25
  -5  -4  11   -0.74    1.27
  -5  -4  11    1.57    1.19
   5   4 -11   -0.84    1.16
  -5  -4  10   32.14    3.80
   5   4 -10   30.82    4.06
  -5  -4  10   28.61    3.54
   5   4 -10   26.16    3.29
  -5  -4   9    0.96    1.28
   5   4  -9   -0.67    1.04
   5   4  -8    6.16    1.48
  -5  -4   8    6.90    1.83
   5   4  -8    5.19    1.76
   5   4  -7   31.96    2.99
  -5  -4   7   36.45    4.01
   5   4  -7   32.30    3.96
  -5  -4   6   69.70    5.28
   5   4  -6   58.86    4.09
   5   4  -6   66.31    4.29
   5   4  -6   71.74    5.79
   5   4  -5   29.88    2.98
   5   4  -5   33.96    3.27
  -5  -4   5   25.28    3.26
   5   4  -5   27.58    3.68
   5   4  -4    0.83    0.74
  -5  -4   4    1.53    1.22
   5   4  -4    0.82    0.70
   5   4  -4    0.33    1.33
   5   4  -3   14.03    2.11
   5   4  -3   13.89    2.68
  -5  -4   3   12.68    2.40
  -5  -4   3   14.37    2.26
   5   4  -3   13.04    2.18
   5   4  -2   40.89    3.58
  -5  -4   2   38.95    4.07
   5   4  -2   38.12    3.77
  -5  -4   2   45.74    3.92
   5   4  -2   36.62    4.13
   5   4  -1  101.08    5.72
  -5  -4   1  100.02    6.30
  -5  -4   1  107.64    6.06
   5   4  -1   94.92    6.62
  -5  -4   0   19.54    2.93
   5   4   0   17.75    2.99
  -5  -4   0   16.75    2.57
   5   4   0   18.62    2.61
  -5  -4  -1    1.37    1.19
   5   4   1    2.64    1.57
   5   4   1   -1.01    1.06
  -5  -4  -1    0.44    1.40
   5   4   1    1.21    0.95
  -5  -4  -1    2.31    1.31
  -5  -4  -2   31.40    3.77
   5   4   2   21.84    2.87
  -5  -4  -2   31.55    3.90
   5   4   2   28.50    3.33
   5   4   2   21.35    3.37
  -5  -4  -3   17.76    2.93
   5   4   3   12.25    2.32
  -5  -4  -3   10.43    2.36
   5   4   3   14.13    2.46
  -5  -4  -4   14.95    2.90
  -5  -4  -4   14.76    3.04
   5   4   4   11.26    2.33
  -5  -4  -5   91.26    6.64
  -5  -4  -5   88.59    6.86
   5   4   5   86.03    6.26
  -5  -4  -6  129.87    8.46
   5   4   6  113.16    7.39
  -5  -4  -7   73.93    6.65
   5   4   7   66.03    5.85
  -5  -4  -8   32.15    4.62
   5   4   8   30.77    4.18
  -5  -4  -9   -0.88    1.32
   5   4   9   -1.90    1.59
  -5  -4 -10   17.67    3.73
   5   4  10   11.96    2.98
   5   4  11   -0.51    1.60
   5   5 -18    1.73    1.25
   5   5 -18   -0.13    0.82
   5   5 -17    1.62    1.56
   5   5 -17    2.88    1.43
  -5  -5  17    1.12    1.02
   5   5 -16   30.99    4.55
  -5  -5  16   31.42    4.40
   5   5 -15    1.82    1.25
  -5  -5  15    1.95    1.20
   5   5 -14    7.93    2.31
  -5  -5  14    9.48    2.42
  -5  -5  14    7.12    2.05
   5   5 -14    7.61    2.02
   5   5 -13   17.00    3.33
  -5  -5  13   10.77    2.60
  -5  -5  13   11.85    2.56
   5   5 -13   11.54    2.47
  -5  -5  12   51.78    5.16
  -5  -5  12   47.01    4.82
   5   5 -12   49.73    5.41
   5   5 -12   45.73    4.65
   5   5 -11   18.94    3.30
  -5  -5  11   17.44    2.98
  -5  -5  11   17.17    3.00
   5   5 -11   18.22    2.98
  -5  -5  10   -0.69    1.33
   5   5 -10   -1.30    1.36
  -5  -5  10   -4.65    1.70
  -5  -5   9    2.20    0.97
   5   5  -9    2.09    1.40
  -5  -5   9    2.43    1.25
  -5  -5   8   25.50    3.45
  -5  -5   8   23.78    3.38
   5   5  -8   32.11    4.20
  -5  -5   7   11.57    2.49
   5   5  -7    8.00    2.32
  -5  -5   7    7.88    2.06
  -5  -5   6   74.21    5.63
   5   5  -6   74.25    5.08
   5   5  -6   64.18    5.77
  -5  -5   5    6.83    1.80
   5   5  -5    9.13    1.89
   5   5  -5    8.07    2.18
  -5  -5   4   22.65    3.30
  -5  -5   4   21.81    2.96
   5   5  -4   21.51    2.97
   5   5  -4   18.87    3.16
   5   5  -3    9.96    2.28
  -5  -5   3    6.78    1.90
  -5  -5   3    5.67    1.65
   5   5  -3    8.34    1.96
   5   5  -2   47.87    3.91
  -5  -5   2   48.71    4.61
   5   5  -2   42.95    4.29
  -5  -5   2   50.52    4.49
   5   5  -2   40.94    4.53
   5   5  -1   72.44    4.92
  -5  -5   1   69.16    5.46
   5   5  -1   66.77    5.53
  -5  -5   1   63.32    5.11
   5   5  -1   68.89    5.89
   5   5   0   -0.76    1.21
  -5  -5   0    1.76    1.22
   5   5   0    0.20    0.82
  -5  -5   0    1.63    1.17
   5   5   0   -0.82    1.15
   5   5   1    2.43    1.55
   5   5   1    3.99    1.49
  -5  -5  -1    3.66    1.52
  -5  -5  -1    6.05    1.88
  -5  -5  -1    5.31    1.67
  -5  -5  -2   25.63    3.46
  -5  -5  -2   21.19    3.31
   5   5   2   21.69    3.15
   5   5   2   29.83    3.89
  -5  -5  -3    8.99    2.19
  -5  -5  -3    8.62    2.33
   5   5   3    7.88    1.96
  -5  -5  -4   31.08    4.04
  -5  -5  -4   26.82    3.95
   5   5   4   32.56    4.10
  -5  -5  -5   14.14    2.85
  -5  -5  -5   13.26    2.90
   5   5   5   12.74    2.60
  -5  -5  -6   79.36    6.56
  -5  -5  -6   81.19    7.00
   5   5   6   85.99    6.84
  -5  -5  -7    9.32    2.59
  -5  -5  -7    5.08    2.08
   5   5   7    2.73    1.45
  -5  -5  -8   13.17    3.06
  -5  -5  -8   17.19    3.83
   5   5   8   16.79    3.39
  -5  -5  -9   26.70    4.16
  -5  -5  -9   20.39    3.93
   5   5   9   22.94    4.00
   5   6 -16    0.56    1.02
  -5  -6  16   -0.25    1.02
   5   6 -15    6.90    2.45
  -5  -6  15    4.00    1.64
   5   6 -15    4.09    1.69
   5   6 -14    4.26    2.02
  -5  -6  14    1.28    1.70
  -5  -6  14    0.19    1.01
   5   6 -14    2.44    1.48
   5   6 -13   17.48    3.53
  -5  -6  13   18.51    3.44
  -5  -6  13   18.15    3.41
   5   6 -13   14.84    2.94
   5   6 -12    0.31    1.08
  -5  -6  12    1.26    1.02
  -5  -6  12    0.35    1.25
   5   6 -12    1.71    1.28
   5   6 -11   37.51    4.90
  -5  -6  11   38.23    4.52
  -5  -6  11   33.27    4.31
  -5  -6  10   24.15    3.59
   5   6 -10   19.55    3.60
  -5  -6  10   20.53    3.37
  -5  -6   9   -0.48    1.11
   5   6  -9    1.01    1.28
  -5  -6   9    0.61    0.86
  -5  -6   8   65.33    5.60
  -5  -6   8   54.78    5.36
   5   6  -8   64.65    6.11
  -5  -6   7   41.22    4.44
  -5  -6   7   41.85    4.69
   5   6  -7   45.27    5.12
   5   6  -6  109.56    6.71
  -5  -6   6  117.69    7.28
  -5  -6   6  114.50    7.72
   5   6  -6  120.31    8.17
  -5  -6   5    9.37    2.17
   5   6  -5   15.88    2.71
   5   6  -5   11.03    2.48
  -5  -6   4    1.19    1.08
  -5  -6   4    1.89    1.41
   5   6  -4    0.89    1.19
   5   6  -4    0.60    1.33
  -5  -6   3    9.52    2.24
   5   6  -3    8.38    2.31
  -5  -6   3    6.41    1.95
   5   6  -3    6.10    1.73
  -5  -6   2    0.82    1.06
   5   6  -2   -1.04    1.12
   5   6  -2    1.24    0.85
  -5  -6   1   19.15    3.10
  -5  -6   1   20.27    3.14
   5   6  -1   18.89    3.25
   5   6  -1   20.51    3.43
  -5  -6   0    3.86    1.54
   5   6   0    6.04    2.01
  -5  -6   0    8.29    2.09
   5   6   0    4.55    1.83
   5   6   1    0.62    1.09
  -5  -6  -1   -1.59    1.55
  -5  -6  -1   -0.25    0.91
  -5  -6  -1    1.72    1.54
   5   6   1   -1.27    1.62
  -5  -6  -2    2.84    1.37
  -5  -6  -2    0.30    0.89
   5   6   2   -0.38    1.40
   5   6   2    0.66    1.07
  -5  -6  -2    3.52    1.71
  -5  -6  -3    0.99    1.29
  -5  -6  -3   -0.66    1.18
   5   6   3   -1.44    1.35
  -5  -6  -4    1.59    1.28
  -5  -6  -4    0.33    1.28
   5   6   4   -2.34    1.46
  -5  -6  -5    1.63    1.27
  -5  -6  -5    1.61    1.62
   5   6   5    2.11    1.52
  -5  -6  -6   -0.51    1.24
  -5  -6  -6   -1.64    1.34
   5   6   6   -1.05    1.15
  -5  -6  -7    0.05    1.11
  -5  -6  -7    3.50    1.92
   5   6   7    1.14    1.36
  -5  -7  15   -5.28    2.02
   5   7 -15    0.00    0.67
   5   7 -14    0.48    1.20
  -5  -7  14    3.05    1.66
  -5  -7  14    3.39    1.76
   5   7 -13   18.41    3.91
  -5  -7  13   10.60    2.62
  -5  -7  13   16.01    3.30
   5   7 -13   13.00    2.95
   5   7 -12   20.33    3.75
  -5  -7  12   18.14    3.29
  -5  -7  12   17.46    3.37
  -5  -7  11    3.08    1.53
   5   7 -11   -0.78    0.97
  -5  -7  11    2.51    1.62
  -5  -7  10    3.32    1.64
  -5  -7  10    3.82    1.90
  -5  -7   9    0.28    1.57
   5   7  -9    4.18    2.10
  -5  -7   9    0.30    1.48
  -5  -7   8    1.99    1.48
   5   7  -8   -1.05    1.13
  -5  -7   8    1.06    1.16
  -5  -7   7   43.94    4.68
  -5  -7   7   40.69    4.95
   5   7  -7   45.30    5.41
  -5  -7   6    4.93    1.67
  -5  -7   6    2.60    1.62
   5   7  -6    3.19    1.44
   5   7  -6    2.26    1.24
  -5  -7   5   15.86    2.89
   5   7  -5   21.18    3.30
   5   7  -5   20.49    3.58
  -5  -7   4   50.80    5.03
   5   7  -4   43.50    4.82
  -5  -7   4   50.22    5.18
   5   7  -4   51.32    5.59
  -5  -7   3    0.32    0.93
   5   7  -3    0.63    1.15
  -5  -7   3   -3.19    1.91
   5   7  -3   -1.10    1.21
  -5  -7   2    0.63    0.98
   5   7  -2   -2.41    1.64
  -5  -7   2    0.83    1.29
   5   7  -2   -1.22    1.39
  -5  -7   1   18.48    3.16
  -5  -7   1   23.11    3.71
   5   7  -1   19.96    3.55
   5   7  -1   20.17    3.50
  -5  -7   0    5.96    2.02
   5   7   0    6.44    2.20
  -5  -7   0    6.93    2.25
   5   7   0    7.26    2.36
  -5  -7  -1   15.48    2.89
  -5  -7  -1   17.17    3.18
  -5  -7  -1   23.79    3.79
   5   7   1   19.60    3.65
  -5  -7  -2    0.69    1.18
  -5  -7  -2    8.58    2.42
   5   7   2    7.56    2.36
  -5  -7  -2    7.26    2.35
  -5  -7  -3   -0.42    0.92
   5   7   3    0.82    1.37
  -5  -7  -3   -0.38    1.29
  -5  -7  -4    3.03    1.62
   5   7   4   52.73    6.05
  -5  -7  -5    1.20    1.39
  -5  -8  12   -0.29    1.18
  -5  -8  11   14.10    2.86
   5   8 -11   15.24    3.55
  -5  -8  11   17.84    3.62
  -5  -8  10    1.84    1.57
   5   8 -10    8.78    2.89
  -5  -8  10    5.89    2.29
  -5  -8   9    2.38    1.59
   5   8  -9    2.51    1.71
  -5  -8   9    1.96    1.40
  -5  -8   8    1.31    1.56
  -5  -8   8    0.87    1.01
   5   8  -8    1.66    1.46
  -5  -8   7    1.34    1.32
  -5  -8   7   -0.12    1.19
   5   8  -7    3.56    1.65
  -5  -8   6    9.54    2.39
  -5  -8   6    7.48    2.48
   5   8  -6   10.34    2.52
   5   8  -6   11.84    2.90
  -5  -8   5    1.43    1.32
   5   8  -5   -0.84    1.05
   5   8  -5   -1.12    1.35
   5   8  -4    1.08    0.89
  -5  -8   4   -1.75    1.54
  -5  -8   4   -1.29    1.60
   5   8  -4   -0.49    0.79
  -5  -8   3    1.15    0.76
   5   8  -3   -0.89    1.01
  -5  -8   3   -1.05    1.45
   5   8  -3    1.52    0.88
  -5  -8   2   -2.05    1.56
   5   8  -2   -3.12    1.56
   5   8  -2    0.33    1.18
  -5  -8   1    9.35    2.57
   5   8  -1    4.68    1.89
  -5  -8   0   25.33    4.24
   5   8   0   14.43    3.24
  -5  -8  -1    8.22    2.49
   5   9  -6   13.63    3.24
   5   9  -5   -4.06    1.98
   5   9  -5    3.41    1.58
   5   9  -4   25.44    4.34
   5   9  -4   27.24    4.35
  -6  11   1   40.31    5.01
  -6  11   0   83.42    7.13
  -6  11  -1    0.87    0.90
  -6  11  -2    1.11    1.25
   6 -11   2    2.33    1.54
  -6  11  -3    2.28    1.44
   6 -11   3    0.89    1.14
  -6  11  -4    2.40    1.50
   6 -11   4   -1.55    1.35
   6 -11   5   63.00    6.44
   6 -10  -4    6.69    2.30
   6 -10  -3   11.75    2.75
  -6  10   3   22.51    4.05
  -6  10   2    5.37    1.80
   6 -10  -2    8.74    2.68
  -6  10   1    4.84    1.83
   6 -10  -1    4.60    2.15
  -6  10   0    6.70    1.98
   6 -10   0    8.01    2.24
  -6  10  -1   14.54    2.95
   6 -10   1   18.91    3.24
  -6  10  -2    3.85    1.55
   6 -10   2   -0.37    0.80
  -6  10  -3    6.10    2.24
   6 -10   3    4.44    1.83
   6 -10   4   56.61    5.89
  -6  10  -4   67.05    6.26
  -6  10  -5    0.62    1.23
   6 -10   5    0.43    0.86
  -6  10  -6    6.57    2.14
   6 -10   6    7.68    2.30
  -6  10  -7    0.21    1.22
   6 -10   7   -0.65    1.18
  -6  10  -8   23.76    4.01
   6 -10   8   24.26    4.06
  -6  10  -9   14.42    3.25
   6 -10   9   11.01    2.85
   6  -9  -7    8.81    2.60
   6  -9  -6    7.12    2.61
  -6   9   6    6.88    2.47
   6  -9  -5   54.59    5.84
  -6   9   5   54.37    6.10
   6  -9  -4    2.99    1.25
  -6   9   4    5.64    2.12
   6  -9  -3    7.90    2.28
  -6   9   3    9.67    2.65
  -6   9   2   10.36    2.29
   6  -9  -2   11.44    2.75
   6  -9  -1    2.23    1.37
  -6   9   1    1.84    1.36
   6  -9  -1    2.24    1.47
  -6   9   0    4.61    1.48
   6  -9   0    2.72    1.13
   6  -9   0    5.12    2.00
  -6   9  -1   11.97    2.49
   6  -9   1    8.99    2.19
  -6   9  -2   23.33    3.46
   6  -9   2   20.11    3.31
  -6   9  -3   -1.76    1.35
   6  -9   3    1.43    1.35
  -6   9  -4   -0.21    1.21
   6  -9   4    1.90    1.25
  -6   9  -5    0.65    1.11
   6  -9   5    5.59    1.83
  -6   9  -6    0.94    1.26
   6  -9   6    2.75    1.22
  -6   9  -7    4.57    1.74
   6  -9   7    3.13    1.51
  -6   9  -8    0.33    1.17
   6  -9   8    1.09    1.05
  -6   9  -9    0.35    1.13
   6  -9   9    0.60    1.18
  -6   9 -10    1.06    1.20
  -6   9 -10    2.60    1.56
   6  -9  10   -0.43    0.99
  -6   9 -11    0.99    0.96
  -6   9 -11    1.72    1.21
   6  -9  11   -0.20    0.98
  -6   9 -12    1.17    1.24
   6  -9  12    1.20    1.19
  -6   9 -13    2.47    1.48
   6  -8 -10    0.28    1.13
   6  -8 -10    0.08    1.38
   6  -8  -9   12.86    2.97
   6  -8  -9   18.02    3.57
  -6   8   9   13.91    3.24
   6  -8  -8   -0.12    1.51
   6  -8  -8   -0.09    1.24
  -6   8   8   -0.34    1.37
   6  -8  -7   17.20    3.27
   6  -8  -7   20.85    3.71
  -6   8   7   16.04    3.34
   6  -8  -6    3.13    1.69
   6  -8  -6    2.21    1.70
  -6   8   6    3.56    1.85
   6  -8  -5    3.44    1.39
   6  -8  -5    0.95    1.21
  -6   8   5    1.66    1.26
   6  -8  -4   24.34    3.49
   6  -8  -4   26.05    3.85
  -6   8   4   20.09    3.43
   6  -8  -3    5.73    1.70
  -6   8   3    5.62    1.63
   6  -8  -3    9.19    2.47
  -6   8   3    5.38    1.87
   6  -8  -2   34.09    3.90
   6  -8  -2   42.83    4.58
   6  -8  -2   34.74    3.79
  -6   8   2   32.01    4.20
  -6   8   2   40.43    4.07
   6  -8  -1   10.52    2.25
   6  -8  -1    9.24    2.06
  -6   8   1    7.04    2.00
   6  -8  -1    9.06    2.32
   6  -8   0    6.05    1.71
   6  -8   0    7.22    1.95
  -6   8   0    5.44    1.61
   6  -8   0    6.46    1.79
   6  -8   1    7.42    1.83
   6  -8   1    4.79    1.61
  -6   8  -1    9.60    2.18
   6  -8   2    0.78    0.94
  -6   8  -2    3.33    1.65
   6  -8   3   35.97    4.19
  -6   8  -3   37.94    4.26
   6  -8   4    4.75    1.72
  -6   8  -4    3.33    1.42
   6  -8   5  127.56    8.10
  -6   8  -5  131.36    8.02
  -6   8  -6   19.26    3.22
   6  -8   6   23.29    3.53
  -6   8  -7    1.36    0.92
   6  -8   7    1.95    1.66
  -6   8  -7   -0.41    0.81
  -6   8  -8   -0.35    1.34
   6  -8   8    0.45    0.94
  -6   8  -8    0.55    1.11
  -6   8  -9    1.37    1.18
   6  -8   9   -0.22    1.12
  -6   8  -9    0.70    1.11
  -6   8 -10   72.98    6.25
   6  -8  10   62.56    6.14
  -6   8 -10   69.43    6.44
  -6   8 -11   58.80    5.79
   6  -8  11   69.93    6.57
  -6   8 -11   59.21    6.12
  -6   8 -12    0.51    0.84
   6  -8  12    2.29    1.52
  -6   8 -12    0.96    1.24
  -6   8 -13    2.08    1.93
   6  -8  13   -0.13    1.05
  -6   8 -13   -0.62    1.28
  -6   8 -14    6.84    2.42
   6  -8  14    9.31    2.66
   6  -7 -12    5.30    1.97
   6  -7 -11    1.07    1.15
   6  -7 -11    2.37    1.82
  -6   7  11    1.37    1.44
   6  -7 -10    4.93    2.15
   6  -7 -10    2.18    1.60
  -6   7  10    6.42    2.68
   6  -7  -9   16.61    3.25
   6  -7  -9   22.34    3.74
  -6   7   9   22.70    3.90
   6  -7  -8   -0.67    1.07
   6  -7  -8    0.74    1.12
  -6   7   8   -0.33    1.06
   6  -7  -7   -1.00    1.27
   6  -7  -7    0.20    1.02
  -6   7   7   -1.66    1.59
   6  -7  -6    1.73    1.18
   6  -7  -6    3.02    1.43
  -6   7   6    1.96    1.18
   6  -7  -5    7.33    2.11
  -6   7   5    3.77    1.60
   6  -7  -4   21.08    3.14
   6  -7  -4   23.20    3.29
  -6   7   4   18.90    3.20
   6  -7  -3   97.93    6.53
   6  -7  -3  105.40    6.72
   6  -7  -3   97.83    5.95
  -6   7   3   93.38    6.83
  -6   7   3   99.47    5.87
   6  -7  -2   23.78    3.16
   6  -7  -2   25.30    3.15
  -6   7   2   24.92    3.04
   6  -7  -2   28.38    3.53
  -6   7   2   26.76    3.63
   6  -7  -1   10.08    2.13
   6  -7  -1   15.29    2.54
  -6   7   1   10.02    1.97
   6  -7  -1   14.24    2.49
  -6   7   1   13.59    2.69
   6  -7   0   10.33    2.20
   6  -7   0    9.01    2.02
  -6   7   0    8.45    1.90
   6  -7   0   12.93    2.43
   6  -7   1   17.67    2.72
   6  -7   1   12.72    2.41
  -6   7  -1   14.35    2.50
   6  -7   2    1.39    1.22
   6  -7   2    0.32    0.80
  -6   7  -2    0.53    0.77
   6  -7   3   47.76    4.16
   6  -7   3   41.15    4.35
  -6   7  -3   51.25    4.66
   6  -7   4   70.72    4.97
   6  -7   4   64.38    5.47
  -6   7  -4   71.69    5.60
   6  -7   5  155.92    7.38
  -6   7  -5  159.97    7.47
   6  -7   5  150.23    8.50
  -6   7  -5  147.97    8.19
   6  -7   6   68.32    4.90
  -6   7  -6   69.90    5.18
   6  -7   6   73.45    6.06
  -6   7  -6   76.04    5.97
   6  -7   7   -0.62    0.80
  -6   7  -7    1.04    1.15
   6  -7   7   -0.84    1.33
  -6   7  -7    0.11    0.93
  -6   7  -8   15.34    2.90
   6  -7   8   20.03    3.27
  -6   7  -8   18.95    3.02
  -6   7  -9    0.57    1.09
   6  -7   9    0.21    1.17
  -6   7  -9    1.39    1.22
  -6   7 -10    2.05    1.41
   6  -7  10    0.00    1.16
  -6   7 -10    1.85    1.31
  -6   7 -11   -1.45    1.31
   6  -7  11   -1.47    1.42
  -6   7 -11    0.25    0.92
  -6   7 -12    5.07    2.18
   6  -7  12    1.97    1.55
  -6   7 -12    5.66    2.13
   6  -7  13    2.33    1.48
  -6   7 -13   -2.01    2.07
  -6   7 -13    4.19    2.07
  -6   7 -14   16.18    3.39
   6  -7  14    7.40    2.21
  -6   7 -14   11.33    2.82
   6  -7  15    4.07    1.90
   6  -6 -13    7.45    2.42
   6  -6 -12    5.28    2.29
   6  -6 -12    9.09    2.47
  -6   6  12    4.37    1.83
   6  -6 -11   17.71    3.28
  -6   6  11   22.46    3.90
   6  -6 -11   24.06    4.10
   6  -6 -10    2.73    1.51
  -6   6  10    5.74    2.01
   6  -6  -9   51.27    5.37
   6  -6  -9   55.83    5.34
  -6   6   9   64.66    6.18
   6  -6  -8   24.34    3.70
   6  -6  -8   37.78    4.41
  -6   6   8   36.50    4.62
   6  -6  -7    1.24    1.36
  -6   6   7   -1.57    1.77
   6  -6  -7    0.46    1.34
   6  -6  -6    9.13    2.24
   6  -6  -6   11.40    2.47
  -6   6   6    8.56    2.23
   6  -6  -5   22.04    3.28
   6  -6  -5   22.84    3.09
  -6   6   5   18.87    3.12
   6  -6  -4   36.23    3.97
   6  -6  -4   37.11    3.91
  -6   6   4   39.90    4.40
   6  -6  -3   40.30    4.03
   6  -6  -3   44.41    4.09
  -6   6   3   37.66    4.17
  -6   6   3   39.71    3.44
   6  -6  -2   21.69    2.94
  -6   6   2   17.88    2.43
   6  -6  -2   20.43    2.78
  -6   6   2   12.88    2.47
   6  -6  -1    0.44    1.00
  -6   6   1    0.41    0.75
   6  -6  -1    1.00    0.82
  -6   6   1    0.03    1.13
   6  -6   0   17.96    2.70
  -6   6   0   16.89    2.41
   6  -6   0   14.49    2.31
  -6   6   0   17.31    2.62
   6  -6   1   24.73    3.10
  -6   6  -1   25.37    3.07
  -6   6  -1   21.68    2.93
   6  -6   2   57.77    4.60
  -6   6  -2   61.52    4.09
  -6   6  -2   55.70    4.56
   6  -6   3   14.07    2.46
  -6   6  -3    9.79    2.07
  -6   6  -3   10.06    1.89
   6  -6   4   35.96    3.63
  -6   6  -4   27.37    2.97
  -6   6  -4   31.93    3.63
   6  -6   5    2.03    1.19
  -6   6  -5    1.93    1.08
  -6   6  -5    1.56    0.91
   6  -6   6    1.22    1.21
  -6   6  -6    0.98    1.13
  -6   6  -6    0.57    0.81
   6  -6   7   -0.69    1.02
  -6   6  -7    2.85    1.53
  -6   6  -7    0.46    0.99
   6  -6   8    3.90    1.41
  -6   6  -8    1.19    1.44
  -6   6  -8    2.53    1.44
   6  -6   9    0.66    1.00
  -6   6  -9   -0.38    1.07
   6  -6   9    0.26    1.10
  -6   6  -9    1.16    1.17
   6  -6  10    2.06    1.23
  -6   6 -10    1.82    1.62
   6  -6  10    1.22    1.32
  -6   6 -10    1.52    1.38
   6  -6  11   42.22    4.29
  -6   6 -11   41.32    4.72
   6  -6  11   40.02    4.76
   6  -6  11   35.14    4.19
  -6   6 -11   46.45    5.21
  -6   6 -12  177.67   10.08
   6  -6  12  174.22    9.47
   6  -6  12  181.83   10.19
  -6   6 -12  187.89   10.58
  -6   6 -13    0.24    1.46
   6  -6  13    1.99    1.59
  -6   6 -13    0.98    1.38
   6  -6  13    0.64    1.29
  -6   6 -14    1.71    1.06
   6  -6  14   -1.00    0.86
  -6   6 -14    2.47    1.78
   6  -6  14    1.11    1.20
  -6   6 -15    8.94    2.49
   6  -6  15    9.02    2.49
  -6   6 -15   11.33    2.99
   6  -6  15    8.15    2.40
   6  -6  16    4.07    1.71
   6  -5 -15    6.13    2.13
   6  -5 -14   -2.04    1.80
  -6   5  14    1.09    1.35
   6  -5 -13   17.10    3.51
   6  -5 -13   18.22    3.56
  -6   5  13   18.94    3.75
   6  -5 -12   31.50    4.48
   6  -5 -12   35.78    4.52
  -6   5  12   28.18    4.32
   6  -5 -11   11.33    2.75
   6  -5 -11    6.78    1.98
  -6   5  11   11.16    2.77
   6  -5 -10    4.58    1.72
   6  -5 -10    2.92    1.62
  -6   5  10    3.12    1.26
   6  -5  -9    1.96    1.31
   6  -5  -9    1.14    1.39
  -6   5   9    3.16    1.82
   6  -5  -8   11.30    2.58
   6  -5  -8   11.65    2.38
  -6   5   8   13.17    2.66
   6  -5  -7   45.68    4.67
   6  -5  -7   48.39    4.40
  -6   5   7   49.69    4.95
[truncated: 90,744 more chars]
