# Supplementary material for: Continuous Flow Sodiation of Substituted Acrylonitriles, Alkenyl Sulfides and Acrylates
Source: Angew Chem Int Ed Engl. 2020 Nov 3;60(2):731–5. doi: 10.1002/anie.202012085 (PMC7821005; doi:10.1002/anie.202012085)
Supplement: Supplementary file 1 — Supplementary [file ANIE-60-731-s001.zip › 7dm_final.cif]

data_publication_text
_publ_requested_journal          'Angew. Chem.'
_publ_contact_author_name        'Prof. Dr. Paul Knochel'
_publ_contact_author_address     
;
Department of Chemistry
Ludwig Maximilian University
Butenandtstr. 5-13 (F)
81377 Munich
Germany
;
_publ_contact_author_email       paul.knochel@cup.uni-muenchen.de
_publ_contact_author_phone       +49-89-2180-77681
loop_
_publ_author_name
_publ_author_address
'Johannes Hauke Harenberg'
;
Department of Chemistry
Ludwig Maximilian University
Butenandtstr. 5-13 (F)
81377 Munich
Germany
;
'Niels Weidmann'
;
Department of Chemistry
Ludwig Maximilian University
Butenandtstr. 5-13 (F)
81377 Munich
Germany
;
'Konstantin Karaghiosoff'
;
Department of Chemistry
Ludwig Maximilian University
Butenandtstr. 5-13 (D)
81377 Munich
Germany
;
'Paul Knochel'
;
Department of Chemistry
Ludwig Maximilian University
Butenandtstr. 5-13 (F)
81377 Munich
Germany
;
   
data_test1
 
_audit_creation_method            SHELXL-2014
_chemical_name_systematic
;
(E)-3-(4-(tert-butyl)phenyl)-2-(1-hydroxycyclohexyl)acrylonitrile
;
_chemical_name_common             ?
_chemical_melting_point           ?
_chemical_formula_moiety          
'C19 H25 N O'
_chemical_formula_sum
'C19 H25 N O' 
_chemical_formula_weight          283.40

loop_
 _atom_type_symbol
 _atom_type_description
 _atom_type_scat_dispersion_real
 _atom_type_scat_dispersion_imag
 _atom_type_scat_source
 'C'  'C'   0.0033   0.0016
 'International Tables Vol C Tables 4.2.6.8 and 6.1.1.4'
 'H'  'H'   0.0000   0.0000
 'International Tables Vol C Tables 4.2.6.8 and 6.1.1.4'
 'N'  'N'   0.0061   0.0033
 'International Tables Vol C Tables 4.2.6.8 and 6.1.1.4'
 'O'  'O'   0.0106   0.0060
 'International Tables Vol C Tables 4.2.6.8 and 6.1.1.4'
 
_space_group_crystal_system       monoclinic
_space_group_IT_number            14
_space_group_name_H-M_alt         'P 21/c'
_space_group_name_Hall            '-P 2ybc'
 
_shelx_space_group_comment
;
The symmetry employed for this shelxl refinement is uniquely defined
by the following loop, which should always be used as a source of
symmetry information in preference to the above space-group names.
They are only intended as comments.
;
 
loop_
 _space_group_symop_operation_xyz
 'x, y, z'
 '-x, y+1/2, -z+1/2'
 '-x, -y, -z'
 'x, -y-1/2, z-1/2'
 
_cell_length_a                    15.0865(5)
_cell_length_b                    19.5830(4)
_cell_length_c                    11.8768(3)
_cell_angle_alpha                 90
_cell_angle_beta                  106.655(2)
_cell_angle_gamma                 90
_cell_volume                      3361.66(16)
_cell_formula_units_Z             8
_cell_measurement_temperature     143(2)
_cell_measurement_reflns_used     11281 
_cell_measurement_theta_min       3.4390 
_cell_measurement_theta_max       31.5260 
 
_exptl_crystal_description        block 
_exptl_crystal_colour             colorless 
_exptl_crystal_density_meas       . 
_exptl_crystal_density_method     .              
_exptl_crystal_density_diffrn     1.120          
_exptl_crystal_F_000              1232
_exptl_crystal_size_max           0.400
_exptl_crystal_size_mid           0.400
_exptl_crystal_size_min           0.300
_exptl_absorpt_coefficient_mu     0.068
_shelx_estimated_absorpt_T_min    0.973
_shelx_estimated_absorpt_T_max    0.980
_exptl_absorpt_correction_type    multi-scan 
_exptl_absorpt_correction_T_min   0.92747 
_exptl_absorpt_correction_T_max   1.00000 
_exptl_absorpt_process_details    
;
CrysAlisPro 1.171.39.46e (Rigaku Oxford Diffraction, 2018)
Empirical absorption correction using spherical harmonics,
implemented in SCALE3 ABSPACK scaling algorithm.
;
_diffrn_ambient_temperature       143(2)
_diffrn_radiation_wavelength      0.71073
_diffrn_radiation_type            MoK\a
_diffrn_source                    'fine-focus sealed X-ray tube'
_diffrn_measurement_device_type   'Xcalibur, Sapphire3' 
_diffrn_measurement_method        '\w scans' 
_diffrn_detector_area_resol_mean  15.9809 
_diffrn_reflns_number             68256
_diffrn_reflns_av_unetI/netI      0.0363
_diffrn_reflns_av_R_equivalents   0.0554
_diffrn_reflns_limit_h_min        -21
_diffrn_reflns_limit_h_max        21
_diffrn_reflns_limit_k_min        -27
_diffrn_reflns_limit_k_max        27
_diffrn_reflns_limit_l_min        -16
_diffrn_reflns_limit_l_max        16
_diffrn_reflns_theta_min          3.312
_diffrn_reflns_theta_max          30.508
_diffrn_reflns_theta_full         25.242
_diffrn_measured_fraction_theta_max   0.997
_diffrn_measured_fraction_theta_full  0.995
_diffrn_reflns_Laue_measured_fraction_max    0.997
_diffrn_reflns_Laue_measured_fraction_full   0.995
_diffrn_reflns_point_group_measured_fraction_max   0.997
_diffrn_reflns_point_group_measured_fraction_full  0.995
_reflns_number_total              10231
_reflns_number_gt                 7556
_reflns_threshold_expression      'I > 2\s(I)'
_reflns_Friedel_coverage          0.000
_reflns_Friedel_fraction_max      .
_reflns_Friedel_fraction_full     .
 
_reflns_special_details
;
 Reflections were merged by SHELXL according to the crystal
 class for the calculation of statistics and refinement.
 
 _reflns_Friedel_fraction is defined as the number of unique
 Friedel pairs measured divided by the number that would be
 possible theoretically, ignoring centric projections and
 systematic absences.
;
 
_computing_data_collection        'CrysAlisPro 1.171.39.46e (Rigaku OD, 2018)'
_computing_cell_refinement        'CrysAlisPro 1.171.39.46e (Rigaku OD, 2018)'
_computing_data_reduction         'CrysAlisPro 1.171.39.46e (Rigaku OD, 2018)'
_computing_structure_solution     'SHELXS-97 (Sheldrick, 1990)'
_computing_structure_refinement   'SHELXL-2014 (Sheldrick, 2014)'
_computing_molecular_graphics     
;
'ORTEP (M. N. Burnett, C. K. Johnson, ORTEP-III: Oak Ridge Thermal Ellipsoid
# Plot Program for Crystal Structure Illustrations, Oak Ridge National
# Laboratory Report ORNL-6895, 1996). Windows version (L. J. Farrugia, Univ.
# Glasgow) used --- SCHAKAL (E. Keller, University of  Freiburg (Breisgau),
# Germany, 1995)'
;
_computing_publication_material   
;
PLATON (A. L. Spek, Acta Crystallogr, Sect. A, 1990, 46, C34, 1995 version).
# --- T.B.Cohen, Pure Appl. Chem. 1996,68,2339-2359 (atomic masses).
;
_refine_special_details
;
 Refinement of F^2^ against ALL reflections.  The weighted R-factor wR and
 goodness of fit S are based on F^2^, conventional R-factors R are based
 on F, with F set to zero for negative F^2^. The threshold expression of
 F^2^ > 2\s(F^2^) is used only for calculating R-factors(gt) etc. and is
 not relevant to the choice of reflections for refinement.  R-factors based
 on F^2^ are statistically about twice as large as those based on F, and R-
 factors based on ALL data will be even larger.
;
_refine_ls_structure_factor_coef  Fsqd
_refine_ls_matrix_type            full
_refine_ls_weighting_scheme       calc
_refine_ls_weighting_details
'w=1/[\s^2^(Fo^2^)+(0.0580P)^2^+0.9536P] where P=(Fo^2^+2Fc^2^)/3'
_atom_sites_solution_primary      direct
_atom_sites_solution_secondary    difmap
_atom_sites_solution_hydrogens    mixed
_refine_ls_hydrogen_treatment     mixed
_refine_ls_extinction_method      none
_refine_ls_extinction_coef        .
_refine_ls_number_reflns          10231
_refine_ls_number_parameters      419
_refine_ls_number_restraints      0
_refine_ls_R_factor_all           0.0733
_refine_ls_R_factor_gt            0.0510
_refine_ls_wR_factor_ref          0.1380
_refine_ls_wR_factor_gt           0.1220
_refine_ls_goodness_of_fit_ref    1.027
_refine_ls_restrained_S_all       1.027
_refine_ls_shift/su_max           0.000
_refine_ls_shift/su_mean          0.000
 
loop_
 _atom_site_label
 _atom_site_type_symbol
 _atom_site_fract_x
 _atom_site_fract_y
 _atom_site_fract_z
 _atom_site_U_iso_or_equiv
 _atom_site_adp_type
 _atom_site_occupancy
 _atom_site_site_symmetry_order  
 _atom_site_calc_flag
 _atom_site_refinement_flags_posn
 _atom_site_refinement_flags_adp
 _atom_site_refinement_flags_occupancy
 _atom_site_disorder_assembly
 _atom_site_disorder_group
O1 O 0.25164(6) 0.30228(4) 0.64755(8) 0.02565(19) Uani 1 1 d . . . . .
H200 H -0.0515(12) -0.0216(10) 0.6113(15) 0.043(5) Uiso 1 1 d . . . . .
C14 C 0.22358(7) 0.23934(6) 0.58830(10) 0.0205(2) Uani 1 1 d . . . . .
C7 C -0.33371(8) 0.28863(6) 0.52874(11) 0.0244(2) Uani 1 1 d . . . . .
C12 C 0.11774(8) 0.23330(6) 0.55441(10) 0.0209(2) Uani 1 1 d . . . . .
O2 O -0.05396(6) 0.02189(5) 0.61236(7) 0.02399(18) Uani 1 1 d . . . . .
H100 H 0.2338(13) 0.3337(10) 0.5962(17) 0.053(5) Uiso 1 1 d . . . . .
C31 C 0.09280(7) 0.03728(5) 0.76102(10) 0.0192(2) Uani 1 1 d . . . . .
C23 C 0.42740(8) -0.02798(6) 0.72930(10) 0.0202(2) Uani 1 1 d . . . . .
C19 C 0.26703(8) 0.18256(6) 0.67552(11) 0.0247(2) Uani 1 1 d . . . . .
H19A H 0.2485(2) 0.18878(9) 0.7489(8) 0.030 Uiso 1 1 calc R U . . .
H19B H 0.2430(3) 0.1375(5) 0.6410(4) 0.030 Uiso 1 1 calc R U . . .
C30 C 0.13744(7) 0.00624(6) 0.69180(10) 0.0209(2) Uani 1 1 d . . . . .
H30 H 0.0963(6) -0.0121(3) 0.6158(11) 0.025 Uiso 1 1 calc R U . . .
C34 C -0.03966(8) 0.11966(6) 0.73273(11) 0.0231(2) Uani 1 1 d . . . . .
H34A H -0.0055(4) 0.1393(2) 0.8088(8) 0.028 Uiso 1 1 calc R U . . .
H34B H -0.0215(2) 0.1446(3) 0.6712(7) 0.028 Uiso 1 1 calc R U . . .
C26 C 0.52968(7) -0.03826(6) 0.73793(10) 0.0223(2) Uani 1 1 d . . . . .
C33 C -0.01292(7) 0.04422(5) 0.72937(9) 0.0185(2) Uani 1 1 d . . . . .
C11 C 0.06362(8) 0.27818(6) 0.58927(10) 0.0223(2) Uani 1 1 d . . . . .
H11 H 0.0965(5) 0.3155(6) 0.6366(7) 0.027 Uiso 1 1 calc R U . . .
C4 C -0.22979(8) 0.28594(6) 0.54306(10) 0.0220(2) Uani 1 1 d . . . . .
C1 C -0.03700(8) 0.28000(6) 0.56744(10) 0.0222(2) Uani 1 1 d . . . . .
C32 C 0.14131(8) 0.06735(6) 0.87183(11) 0.0244(2) Uani 1 1 d . . . . .
C6 C -0.07204(8) 0.31936(6) 0.64291(12) 0.0267(2) Uani 1 1 d . . . . .
H6 H -0.0294(7) 0.3454(4) 0.7055(10) 0.032 Uiso 1 1 calc R U . . .
C25 C 0.26574(8) -0.02582(7) 0.61374(11) 0.0275(3) Uani 1 1 d . . . . .
H25 H 0.2202(8) -0.03304(14) 0.5388(12) 0.033 Uiso 1 1 calc R U . . .
C20 C 0.23659(7) -0.00492(6) 0.71002(10) 0.0205(2) Uani 1 1 d . . . . .
C38 C -0.04943(8) 0.00254(6) 0.81596(11) 0.0254(2) Uani 1 1 d . . . . .
H38A H -0.03622(17) -0.0469(5) 0.80754(13) 0.031 Uiso 1 1 calc R U . . .
H38B H -0.0160(4) 0.01671(16) 0.8980(9) 0.031 Uiso 1 1 calc R U . . .
C3 C -0.19451(8) 0.24814(7) 0.46569(11) 0.0268(2) Uani 1 1 d . . . . .
H3 H -0.2371(7) 0.2232(4) 0.4022(10) 0.032 Uiso 1 1 calc R U . . .
C36 C -0.17663(9) 0.08752(7) 0.80235(13) 0.0352(3) Uani 1 1 d . . . . .
H36A H -0.2464(8) 0.09302(10) 0.7852(2) 0.042 Uiso 1 1 calc R U . . .
H36B H -0.1463(4) 0.1052(2) 0.8851(10) 0.042 Uiso 1 1 calc R U . . .
C37 C -0.15324(9) 0.01215(7) 0.79555(13) 0.0330(3) Uani 1 1 d . . . . .
H37A H -0.1882(4) -0.0067(2) 0.7146(9) 0.040 Uiso 1 1 calc R U . . .
H37B H -0.1740(3) -0.0146(3) 0.8577(7) 0.040 Uiso 1 1 calc R U . . .
C24 C 0.35864(8) -0.03645(7) 0.62328(11) 0.0285(3) Uani 1 1 d . . . . .
H24 H 0.3765(3) -0.0504(2) 0.5528(12) 0.034 Uiso 1 1 calc R U . . .
C16 C 0.36308(9) 0.23449(7) 0.50934(13) 0.0335(3) Uani 1 1 d . . . . .
H16A H 0.3825(2) 0.22860(9) 0.4354(9) 0.040 Uiso 1 1 calc R U . . .
H16B H 0.3878(3) 0.2797(5) 0.5458(4) 0.040 Uiso 1 1 calc R U . . .
C18 C 0.37266(9) 0.18270(7) 0.70566(12) 0.0310(3) Uani 1 1 d . . . . .
H18A H 0.3977(3) 0.2264(5) 0.7484(5) 0.037 Uiso 1 1 calc R U . . .
H18B H 0.3985(3) 0.1431(4) 0.7598(6) 0.037 Uiso 1 1 calc R U . . .
C15 C 0.25753(8) 0.23458(7) 0.47836(11) 0.0270(2) Uani 1 1 d . . . . .
H15A H 0.2328(3) 0.1915(5) 0.4343(5) 0.032 Uiso 1 1 calc R U . . .
H15B H 0.2325(3) 0.2744(4) 0.4253(6) 0.032 Uiso 1 1 calc R U . . .
C35 C -0.14324(8) 0.12911(7) 0.71472(12) 0.0296(3) Uani 1 1 d . . . . .
H35A H -0.15646(17) 0.1782(5) 0.72358(15) 0.035 Uiso 1 1 calc R U . . .
H35B H -0.1776(4) 0.11491(16) 0.6336(9) 0.035 Uiso 1 1 calc R U . . .
N2 N 0.17612(8) 0.09332(6) 0.96037(10) 0.0337(3) Uani 1 1 d . . . . .
C2 C -0.10045(8) 0.24529(7) 0.47704(11) 0.0269(2) Uani 1 1 d . . . . .
H2 H -0.0784(4) 0.2185(4) 0.4208(9) 0.032 Uiso 1 1 calc R U . . .
C5 C -0.16629(8) 0.32226(6) 0.63072(12) 0.0280(3) Uani 1 1 d . . . . .
H5 H -0.1881(4) 0.3499(5) 0.6839(9) 0.034 Uiso 1 1 calc R U . . .
C27 C 0.56181(9) 0.02216(7) 0.67725(12) 0.0298(3) Uani 1 1 d . . . . .
H27A H 0.5221(6) 0.0256(3) 0.5946(8) 0.045 Uiso 1 1 calc R U . . .
H27B H 0.6272(7) 0.0150(3) 0.6780(8) 0.045 Uiso 1 1 calc R U . . .
H27C H 0.5569(7) 0.0651(4) 0.7198(6) 0.045 Uiso 1 1 calc R U . . .
C13 C 0.08137(8) 0.17373(6) 0.48563(11) 0.0254(2) Uani 1 1 d . . . . .
C22 C 0.39800(8) -0.00826(8) 0.82498(11) 0.0305(3) Uani 1 1 d . . . . .
H22 H 0.4448(8) -0.00196(13) 0.9023(13) 0.037 Uiso 1 1 calc R U . . .
C29 C 0.59074(8) -0.04174(7) 0.86541(11) 0.0295(3) Uani 1 1 d . . . . .
H29A H 0.5865(6) 0.0027(5) 0.9061(5) 0.044 Uiso 1 1 calc R U . . .
H29B H 0.6568(6) -0.0501(5) 0.86655(11) 0.044 Uiso 1 1 calc R U . . .
H29C H 0.5690(5) -0.0801(5) 0.9073(5) 0.044 Uiso 1 1 calc R U . . .
C9 C -0.35377(10) 0.29890(10) 0.64656(13) 0.0424(4) Uani 1 1 d . . . . .
H9A H -0.3236(8) 0.2604(5) 0.7029(7) 0.064 Uiso 1 1 calc R U . . .
H9B H -0.4238(7) 0.2983(6) 0.6341(2) 0.064 Uiso 1 1 calc R U . . .
H9C H -0.3274(8) 0.3449(6) 0.6817(6) 0.064 Uiso 1 1 calc R U . . .
C28 C 0.54378(9) -0.10496(7) 0.67711(12) 0.0314(3) Uani 1 1 d . . . . .
H28A H 0.5202(7) -0.1447(4) 0.7147(7) 0.047 Uiso 1 1 calc R U . . .
H28B H 0.6119(6) -0.1115(3) 0.6858(8) 0.047 Uiso 1 1 calc R U . . .
H28C H 0.5085(7) -0.1026(2) 0.5909(8) 0.047 Uiso 1 1 calc R U . . .
N1 N 0.05806(8) 0.12495(6) 0.43154(11) 0.0343(3) Uani 1 1 d . . . . .
C17 C 0.40388(9) 0.17689(7) 0.59505(13) 0.0347(3) Uani 1 1 d . . . . .
H17A H 0.3833(2) 0.1311(5) 0.5557(5) 0.042 Uiso 1 1 calc R U . . .
H17B H 0.4742(8) 0.17892(8) 0.6170(3) 0.042 Uiso 1 1 calc R U . . .
C21 C 0.30530(9) 0.00297(8) 0.81642(11) 0.0323(3) Uani 1 1 d . . . . .
H21 H 0.2876(3) 0.0169(3) 0.8878(13) 0.039 Uiso 1 1 calc R U . . .
C8 C -0.37444(11) 0.34817(11) 0.44740(17) 0.0558(5) Uani 1 1 d . . . . .
H8A H -0.3401(8) 0.3925(6) 0.4808(8) 0.084 Uiso 1 1 calc R U . . .
H8B H -0.4437(9) 0.3532(5) 0.4413(10) 0.084 Uiso 1 1 calc R U . . .
H8C H -0.3670(9) 0.3390(3) 0.3651(10) 0.084 Uiso 1 1 calc R U . . .
C10 C -0.38141(12) 0.22279(10) 0.47576(19) 0.0574(5) Uani 1 1 d . . . . .
H10A H -0.3723(8) 0.2155(4) 0.3959(11) 0.086 Uiso 1 1 calc R U . . .
H10B H -0.4495(9) 0.2261(3) 0.4679(12) 0.086 Uiso 1 1 calc R U . . .
H10C H -0.3540(7) 0.1832(5) 0.5284(9) 0.086 Uiso 1 1 calc R U . . .
 
loop_
 _atom_site_aniso_label
 _atom_site_aniso_U_11
 _atom_site_aniso_U_22
 _atom_site_aniso_U_33
 _atom_site_aniso_U_23
 _atom_site_aniso_U_13
 _atom_site_aniso_U_12
O1 0.0246(4) 0.0215(4) 0.0282(4) -0.0018(3) 0.0035(3) -0.0025(3)
C14 0.0193(5) 0.0209(5) 0.0211(5) 0.0005(4) 0.0055(4) -0.0008(4)
C7 0.0200(5) 0.0290(6) 0.0247(6) -0.0003(4) 0.0074(4) -0.0002(4)
C12 0.0210(5) 0.0216(5) 0.0203(5) 0.0008(4) 0.0063(4) -0.0011(4)
O2 0.0228(4) 0.0259(4) 0.0205(4) -0.0051(3) 0.0018(3) 0.0024(3)
C31 0.0178(5) 0.0187(5) 0.0198(5) 0.0008(4) 0.0036(4) 0.0006(4)
C23 0.0190(5) 0.0217(5) 0.0193(5) -0.0002(4) 0.0047(4) 0.0003(4)
C19 0.0263(6) 0.0256(6) 0.0230(5) 0.0047(4) 0.0085(5) 0.0023(4)
C30 0.0178(5) 0.0237(5) 0.0203(5) 0.0009(4) 0.0041(4) 0.0011(4)
C34 0.0235(5) 0.0189(5) 0.0260(6) 0.0005(4) 0.0055(4) 0.0018(4)
C26 0.0169(5) 0.0286(6) 0.0208(5) -0.0026(4) 0.0046(4) 0.0010(4)
C33 0.0183(5) 0.0186(5) 0.0178(5) -0.0005(4) 0.0036(4) 0.0003(4)
C11 0.0221(5) 0.0213(5) 0.0236(5) -0.0001(4) 0.0066(4) -0.0016(4)
C4 0.0215(5) 0.0206(5) 0.0244(5) 0.0032(4) 0.0070(4) 0.0015(4)
C1 0.0215(5) 0.0201(5) 0.0249(5) 0.0009(4) 0.0067(4) -0.0001(4)
C32 0.0206(5) 0.0243(5) 0.0273(6) -0.0030(4) 0.0051(4) 0.0032(4)
C6 0.0249(5) 0.0219(5) 0.0336(6) -0.0083(5) 0.0089(5) -0.0043(4)
C25 0.0206(5) 0.0394(7) 0.0202(5) -0.0085(5) 0.0023(4) 0.0028(5)
C20 0.0183(5) 0.0232(5) 0.0194(5) 0.0006(4) 0.0044(4) 0.0014(4)
C38 0.0254(5) 0.0245(6) 0.0274(6) 0.0054(5) 0.0091(5) -0.0007(4)
C3 0.0216(5) 0.0332(6) 0.0228(6) -0.0050(5) 0.0022(4) 0.0026(5)
C36 0.0245(6) 0.0420(8) 0.0417(8) -0.0109(6) 0.0136(6) 0.0011(5)
C37 0.0280(6) 0.0354(7) 0.0401(7) -0.0004(6) 0.0171(6) -0.0058(5)
C24 0.0225(5) 0.0424(7) 0.0201(5) -0.0070(5) 0.0054(4) 0.0040(5)
C16 0.0276(6) 0.0394(7) 0.0390(7) 0.0067(6) 0.0182(6) 0.0015(5)
C18 0.0253(6) 0.0326(7) 0.0323(7) 0.0070(5) 0.0039(5) 0.0051(5)
C15 0.0264(6) 0.0335(6) 0.0236(6) 0.0041(5) 0.0111(5) 0.0017(5)
C35 0.0243(6) 0.0267(6) 0.0341(7) -0.0049(5) 0.0025(5) 0.0073(5)
N2 0.0273(5) 0.0347(6) 0.0344(6) -0.0108(5) 0.0015(5) 0.0046(4)
C2 0.0241(6) 0.0333(6) 0.0225(6) -0.0047(5) 0.0051(5) 0.0049(5)
C5 0.0261(6) 0.0255(6) 0.0351(7) -0.0087(5) 0.0131(5) -0.0025(4)
C27 0.0241(6) 0.0366(7) 0.0285(6) 0.0009(5) 0.0073(5) -0.0043(5)
C13 0.0219(5) 0.0255(6) 0.0278(6) -0.0014(5) 0.0057(4) 0.0007(4)
C22 0.0198(5) 0.0507(8) 0.0189(5) -0.0061(5) 0.0020(4) 0.0050(5)
C29 0.0219(5) 0.0405(7) 0.0232(6) -0.0011(5) 0.0021(5) 0.0051(5)
C9 0.0280(7) 0.0676(11) 0.0335(7) -0.0064(7) 0.0118(6) 0.0003(7)
C28 0.0254(6) 0.0338(7) 0.0339(7) -0.0096(5) 0.0067(5) 0.0045(5)
N1 0.0301(6) 0.0299(6) 0.0402(6) -0.0085(5) 0.0056(5) 0.0007(4)
C17 0.0247(6) 0.0374(7) 0.0448(8) 0.0051(6) 0.0143(6) 0.0063(5)
C21 0.0226(6) 0.0556(9) 0.0184(5) -0.0046(5) 0.0054(5) 0.0082(5)
C8 0.0299(7) 0.0743(12) 0.0612(11) 0.0356(10) 0.0097(7) 0.0135(8)
C10 0.0414(9) 0.0612(11) 0.0809(13) -0.0338(10) 0.0358(9) -0.0247(8)
 
_geom_special_details
;
 All esds (except the esd in the dihedral angle between two l.s. planes)
 are estimated using the full covariance matrix.  The cell esds are taken
 into account individually in the estimation of esds in distances, angles
 and torsion angles; correlations between esds in cell parameters are only
 used when they are defined by crystal symmetry.  An approximate (isotropic)
 treatment of cell esds is used for estimating esds involving l.s. planes.
;
 
loop_
 _geom_bond_atom_site_label_1
 _geom_bond_atom_site_label_2
 _geom_bond_distance
 _geom_bond_site_symmetry_2
 _geom_bond_publ_flag
O1 C14 1.4222(14) . ?
O1 H100 0.85(2) . ?
C14 C19 1.5328(16) . ?
C14 C12 1.5353(15) . ?
C14 C15 1.5360(17) . ?
C7 C10 1.522(2) . ?
C7 C8 1.526(2) . ?
C7 C9 1.5274(19) . ?
C7 C4 1.5287(16) . ?
C12 C11 1.3432(16) . ?
C12 C13 1.4396(16) . ?
O2 C33 1.4187(13) . ?
O2 H200 0.852(18) . ?
C31 C30 1.3478(16) . ?
C31 C32 1.4361(16) . ?
C31 C33 1.5362(15) . ?
C23 C22 1.3878(17) . ?
C23 C24 1.3929(16) . ?
C23 C26 1.5301(15) . ?
C19 C18 1.5299(17) . ?
C19 H19A 0.996(11) . ?
C19 H19B 0.996(11) . ?
C30 C20 1.4652(15) . ?
C30 H30 1.005(14) . ?
C34 C35 1.5266(16) . ?
C34 C33 1.5350(15) . ?
C34 H34A 0.981(10) . ?
C34 H34B 0.981(10) . ?
C26 C29 1.5317(16) . ?
C26 C27 1.5344(17) . ?
C26 C28 1.5366(17) . ?
C33 C38 1.5336(16) . ?
C11 C1 1.4654(15) . ?
C11 H11 0.967(15) . ?
C4 C5 1.3913(17) . ?
C4 C3 1.3986(17) . ?
C1 C2 1.3936(16) . ?
C1 C6 1.3959(17) . ?
C32 N2 1.1505(16) . ?
C6 C5 1.3886(17) . ?
C6 H6 0.975(15) . ?
C25 C24 1.3890(16) . ?
C25 C20 1.3989(16) . ?
C25 H25 0.966(16) . ?
C20 C21 1.3944(16) . ?
C38 C37 1.5262(17) . ?
C38 H38A 1.000(10) . ?
C38 H38B 1.000(11) . ?
C3 C2 1.3876(17) . ?
C3 H3 0.971(16) . ?
C36 C35 1.517(2) . ?
C36 C37 1.525(2) . ?
C36 H36A 1.019(12) . ?
C36 H36B 1.019(12) . ?
C37 H37A 1.024(12) . ?
C37 H37B 1.024(12) . ?
C24 H24 0.988(16) . ?
C16 C17 1.5259(19) . ?
C16 C15 1.5282(17) . ?
C16 H16A 1.009(12) . ?
C16 H16B 1.009(12) . ?
C18 C17 1.522(2) . ?
C18 H18A 1.012(11) . ?
C18 H18B 1.012(11) . ?
C15 H15A 1.006(11) . ?
C15 H15B 1.006(11) . ?
C35 H35A 0.994(11) . ?
C35 H35B 0.994(11) . ?
C2 H2 0.980(16) . ?
C5 H5 0.959(16) . ?
C27 H27A 0.995(9) . ?
C27 H27B 0.995(9) . ?
C27 H27C 0.995(9) . ?
C13 N1 1.1486(16) . ?
C22 C21 1.3904(17) . ?
C22 H22 0.992(16) . ?
C29 H29A 1.007(9) . ?
C29 H29B 1.007(9) . ?
C29 H29C 1.007(9) . ?
C9 H9A 1.024(11) . ?
C9 H9B 1.024(11) . ?
C9 H9C 1.024(11) . ?
C28 H28A 1.011(9) . ?
C28 H28B 1.011(9) . ?
C28 H28C 1.011(9) . ?
C17 H17A 1.019(11) . ?
C17 H17B 1.019(11) . ?
C21 H21 0.997(17) . ?
C8 H8A 1.031(12) . ?
C8 H8B 1.031(12) . ?
C8 H8C 1.031(12) . ?
C10 H10A 1.007(12) . ?
C10 H10B 1.007(12) . ?
C10 H10C 1.007(12) . ?
 
loop_
 _geom_angle_atom_site_label_1
 _geom_angle_atom_site_label_2
 _geom_angle_atom_site_label_3
 _geom_angle
 _geom_angle_site_symmetry_1
 _geom_angle_site_symmetry_3
 _geom_angle_publ_flag
C14 O1 H100 106.5(13) . . ?
O1 C14 C19 106.58(9) . . ?
O1 C14 C12 109.64(9) . . ?
C19 C14 C12 109.42(9) . . ?
O1 C14 C15 110.40(9) . . ?
C19 C14 C15 110.38(10) . . ?
C12 C14 C15 110.34(9) . . ?
C10 C7 C8 109.18(14) . . ?
C10 C7 C9 107.22(12) . . ?
C8 C7 C9 109.25(13) . . ?
C10 C7 C4 111.42(11) . . ?
C8 C7 C4 108.10(10) . . ?
C9 C7 C4 111.64(10) . . ?
C11 C12 C13 122.59(11) . . ?
C11 C12 C14 123.18(10) . . ?
C13 C12 C14 114.19(10) . . ?
C33 O2 H200 108.3(12) . . ?
C30 C31 C32 122.11(10) . . ?
C30 C31 C33 123.77(10) . . ?
C32 C31 C33 114.12(9) . . ?
C22 C23 C24 116.32(11) . . ?
C22 C23 C26 122.31(10) . . ?
C24 C23 C26 121.36(10) . . ?
C18 C19 C14 111.83(10) . . ?
C18 C19 H19A 109.2 . . ?
C14 C19 H19A 109.2 . . ?
C18 C19 H19B 109.2 . . ?
C14 C19 H19B 109.2 . . ?
H19A C19 H19B 107.9 . . ?
C31 C30 C20 130.14(10) . . ?
C31 C30 H30 114.9 . . ?
C20 C30 H30 114.9 . . ?
C35 C34 C33 112.28(9) . . ?
C35 C34 H34A 109.1 . . ?
C33 C34 H34A 109.1 . . ?
C35 C34 H34B 109.1 . . ?
C33 C34 H34B 109.1 . . ?
H34A C34 H34B 107.9 . . ?
C23 C26 C29 112.42(10) . . ?
C23 C26 C27 108.38(9) . . ?
C29 C26 C27 108.49(10) . . ?
C23 C26 C28 110.68(9) . . ?
C29 C26 C28 107.56(10) . . ?
C27 C26 C28 109.25(10) . . ?
O2 C33 C38 110.68(9) . . ?
O2 C33 C34 106.14(9) . . ?
C38 C33 C34 110.32(9) . . ?
O2 C33 C31 110.09(9) . . ?
C38 C33 C31 109.63(9) . . ?
C34 C33 C31 109.93(9) . . ?
C12 C11 C1 130.68(11) . . ?
C12 C11 H11 114.7 . . ?
C1 C11 H11 114.7 . . ?
C5 C4 C3 116.89(11) . . ?
C5 C4 C7 121.99(11) . . ?
C3 C4 C7 121.09(10) . . ?
C2 C1 C6 117.47(11) . . ?
C2 C1 C11 124.92(11) . . ?
C6 C1 C11 117.62(10) . . ?
N2 C32 C31 176.48(13) . . ?
C5 C6 C1 121.36(11) . . ?
C5 C6 H6 119.3 . . ?
C1 C6 H6 119.3 . . ?
C24 C25 C20 121.56(11) . . ?
C24 C25 H25 119.2 . . ?
C20 C25 H25 119.2 . . ?
C21 C20 C25 116.56(10) . . ?
C21 C20 C30 125.43(11) . . ?
C25 C20 C30 118.02(10) . . ?
C37 C38 C33 112.17(10) . . ?
C37 C38 H38A 109.2 . . ?
C33 C38 H38A 109.2 . . ?
C37 C38 H38B 109.2 . . ?
C33 C38 H38B 109.2 . . ?
H38A C38 H38B 107.9 . . ?
C2 C3 C4 121.91(11) . . ?
C2 C3 H3 119.0 . . ?
C4 C3 H3 119.0 . . ?
C35 C36 C37 110.86(11) . . ?
C35 C36 H36A 109.5 . . ?
C37 C36 H36A 109.5 . . ?
C35 C36 H36B 109.5 . . ?
C37 C36 H36B 109.5 . . ?
H36A C36 H36B 108.1 . . ?
C36 C37 C38 110.69(11) . . ?
C36 C37 H37A 109.5 . . ?
C38 C37 H37A 109.5 . . ?
C36 C37 H37B 109.5 . . ?
C38 C37 H37B 109.5 . . ?
H37A C37 H37B 108.1 . . ?
C25 C24 C23 121.91(11) . . ?
C25 C24 H24 119.0 . . ?
C23 C24 H24 119.0 . . ?
C17 C16 C15 110.78(11) . . ?
C17 C16 H16A 109.5 . . ?
C15 C16 H16A 109.5 . . ?
C17 C16 H16B 109.5 . . ?
C15 C16 H16B 109.5 . . ?
H16A C16 H16B 108.1 . . ?
C17 C18 C19 110.93(11) . . ?
C17 C18 H18A 109.5 . . ?
C19 C18 H18A 109.5 . . ?
C17 C18 H18B 109.5 . . ?
C19 C18 H18B 109.5 . . ?
H18A C18 H18B 108.0 . . ?
C16 C15 C14 111.94(10) . . ?
C16 C15 H15A 109.2 . . ?
C14 C15 H15A 109.2 . . ?
C16 C15 H15B 109.2 . . ?
C14 C15 H15B 109.2 . . ?
H15A C15 H15B 107.9 . . ?
C36 C35 C34 111.51(10) . . ?
C36 C35 H35A 109.3 . . ?
C34 C35 H35A 109.3 . . ?
C36 C35 H35B 109.3 . . ?
C34 C35 H35B 109.3 . . ?
H35A C35 H35B 108.0 . . ?
C3 C2 C1 120.85(11) . . ?
C3 C2 H2 119.6 . . ?
C1 C2 H2 119.6 . . ?
C6 C5 C4 121.47(11) . . ?
C6 C5 H5 119.3 . . ?
C4 C5 H5 119.3 . . ?
C26 C27 H27A 109.5 . . ?
C26 C27 H27B 109.5 . . ?
H27A C27 H27B 109.5 . . ?
C26 C27 H27C 109.5 . . ?
H27A C27 H27C 109.5 . . ?
H27B C27 H27C 109.5 . . ?
N1 C13 C12 175.64(13) . . ?
C23 C22 C21 122.34(11) . . ?
C23 C22 H22 118.8 . . ?
C21 C22 H22 118.8 . . ?
C26 C29 H29A 109.5 . . ?
C26 C29 H29B 109.5 . . ?
H29A C29 H29B 109.5 . . ?
C26 C29 H29C 109.5 . . ?
H29A C29 H29C 109.5 . . ?
H29B C29 H29C 109.5 . . ?
C7 C9 H9A 109.5 . . ?
C7 C9 H9B 109.5 . . ?
H9A C9 H9B 109.5 . . ?
C7 C9 H9C 109.5 . . ?
H9A C9 H9C 109.5 . . ?
H9B C9 H9C 109.5 . . ?
C26 C28 H28A 109.5 . . ?
C26 C28 H28B 109.5 . . ?
H28A C28 H28B 109.5 . . ?
C26 C28 H28C 109.5 . . ?
H28A C28 H28C 109.5 . . ?
H28B C28 H28C 109.5 . . ?
C18 C17 C16 110.80(11) . . ?
C18 C17 H17A 109.5 . . ?
C16 C17 H17A 109.5 . . ?
C18 C17 H17B 109.5 . . ?
C16 C17 H17B 109.5 . . ?
H17A C17 H17B 108.1 . . ?
C22 C21 C20 121.30(11) . . ?
C22 C21 H21 119.3 . . ?
C20 C21 H21 119.3 . . ?
C7 C8 H8A 109.5 . . ?
C7 C8 H8B 109.5 . . ?
H8A C8 H8B 109.5 . . ?
C7 C8 H8C 109.5 . . ?
H8A C8 H8C 109.5 . . ?
H8B C8 H8C 109.5 . . ?
C7 C10 H10A 109.5 . . ?
C7 C10 H10B 109.5 . . ?
H10A C10 H10B 109.5 . . ?
C7 C10 H10C 109.5 . . ?
H10A C10 H10C 109.5 . . ?
H10B C10 H10C 109.5 . . ?
 
loop_
 _geom_torsion_atom_site_label_1
 _geom_torsion_atom_site_label_2
 _geom_torsion_atom_site_label_3
 _geom_torsion_atom_site_label_4
 _geom_torsion
 _geom_torsion_site_symmetry_1
 _geom_torsion_site_symmetry_2
 _geom_torsion_site_symmetry_3
 _geom_torsion_site_symmetry_4
 _geom_torsion_publ_flag
O1 C14 C12 C11 -6.99(15) . . . . ?
C19 C14 C12 C11 109.56(12) . . . . ?
C15 C14 C12 C11 -128.80(12) . . . . ?
O1 C14 C12 C13 175.35(10) . . . . ?
C19 C14 C12 C13 -68.09(13) . . . . ?
C15 C14 C12 C13 53.55(13) . . . . ?
O1 C14 C19 C18 -65.73(12) . . . . ?
C12 C14 C19 C18 175.79(10) . . . . ?
C15 C14 C19 C18 54.19(13) . . . . ?
C32 C31 C30 C20 1.03(19) . . . . ?
C33 C31 C30 C20 -179.35(11) . . . . ?
C22 C23 C26 C29 14.02(16) . . . . ?
C24 C23 C26 C29 -167.55(12) . . . . ?
C22 C23 C26 C27 -105.89(13) . . . . ?
C24 C23 C26 C27 72.54(14) . . . . ?
C22 C23 C26 C28 134.32(13) . . . . ?
C24 C23 C26 C28 -47.25(15) . . . . ?
C35 C34 C33 O2 67.02(12) . . . . ?
C35 C34 C33 C38 -52.92(13) . . . . ?
C35 C34 C33 C31 -173.95(10) . . . . ?
C30 C31 C33 O2 -7.81(15) . . . . ?
C32 C31 C33 O2 171.83(10) . . . . ?
C30 C31 C33 C38 114.17(12) . . . . ?
C32 C31 C33 C38 -66.19(12) . . . . ?
C30 C31 C33 C34 -124.39(12) . . . . ?
C32 C31 C33 C34 55.25(13) . . . . ?
C13 C12 C11 C1 -1.4(2) . . . . ?
C14 C12 C11 C1 -178.89(11) . . . . ?
C10 C7 C4 C5 -151.14(14) . . . . ?
C8 C7 C4 C5 88.89(16) . . . . ?
C9 C7 C4 C5 -31.30(16) . . . . ?
C10 C7 C4 C3 30.81(17) . . . . ?
C8 C7 C4 C3 -89.15(15) . . . . ?
C9 C7 C4 C3 150.66(13) . . . . ?
C12 C11 C1 C2 -19.6(2) . . . . ?
C12 C11 C1 C6 160.28(13) . . . . ?
C2 C1 C6 C5 1.90(19) . . . . ?
C11 C1 C6 C5 -178.01(11) . . . . ?
C24 C25 C20 C21 -1.58(19) . . . . ?
C24 C25 C20 C30 178.98(12) . . . . ?
C31 C30 C20 C21 13.8(2) . . . . ?
C31 C30 C20 C25 -166.77(12) . . . . ?
O2 C33 C38 C37 -63.20(13) . . . . ?
C34 C33 C38 C37 53.97(13) . . . . ?
C31 C33 C38 C37 175.17(10) . . . . ?
C5 C4 C3 C2 1.63(18) . . . . ?
C7 C4 C3 C2 179.77(11) . . . . ?
C35 C36 C37 C38 56.84(15) . . . . ?
C33 C38 C37 C36 -56.36(15) . . . . ?
C20 C25 C24 C23 1.1(2) . . . . ?
C22 C23 C24 C25 0.0(2) . . . . ?
C26 C23 C24 C25 -178.57(12) . . . . ?
C14 C19 C18 C17 -56.08(14) . . . . ?
C17 C16 C15 C14 55.93(15) . . . . ?
O1 C14 C15 C16 63.33(13) . . . . ?
C19 C14 C15 C16 -54.25(13) . . . . ?
C12 C14 C15 C16 -175.31(10) . . . . ?
C37 C36 C35 C34 -56.20(14) . . . . ?
C33 C34 C35 C36 54.77(14) . . . . ?
C4 C3 C2 C1 0.4(2) . . . . ?
C6 C1 C2 C3 -2.20(18) . . . . ?
C11 C1 C2 C3 177.71(12) . . . . ?
C1 C6 C5 C4 0.2(2) . . . . ?
C3 C4 C5 C6 -1.94(18) . . . . ?
C7 C4 C5 C6 179.94(11) . . . . ?
C24 C23 C22 C21 -0.4(2) . . . . ?
C26 C23 C22 C21 178.13(13) . . . . ?
C19 C18 C17 C16 56.99(15) . . . . ?
C15 C16 C17 C18 -56.90(16) . . . . ?
C23 C22 C21 C20 -0.2(2) . . . . ?
C25 C20 C21 C22 1.2(2) . . . . ?
C30 C20 C21 C22 -179.45(13) . . . . ?
 
_refine_diff_density_max    0.392
_refine_diff_density_min   -0.210
_refine_diff_density_rms    0.047

_shelxl_version_number 2014-3

_shelx_res_file
;
TITL SIR97 run in space group P 21/c
CELL  0.71073  15.0865  19.5830  11.8768   90.000  106.655   90.000
ZERR     8.00   0.0005   0.0004   0.0003    0.000    0.002    0.000
LATT   1
SYMM  - X, 1/2 + Y, 1/2 - Z
SFAC  C    H    N    O
UNIT 152 200 8 8
LIST 4 ! automatically inserted. Change 6 to 4 for CHECKCIF!!
MERG   2
OMIT -14 0 2
OMIT -14v 1 3
OMIT -13 4 2
OMIT -14 3 3
OMIT -14 1 1
OMIT 1 0 4
OMIT -2 5 3
OMIT 13 2 0
OMIT 0 20 1
OMIT 1 5 2
OMIT -13 5 2
OMIT 13 3 0
OMIT -3 7 3
OMIT -12 8 1
OMIT 5 2 8
OMIT 3 12 6
OMIT -14 5 1
OMIT 6 1 9
SHEL 1000 0.70
FMAP   2
PLAN   25
ACTA
BOND   $H
CONF
SIZE 0.40 0.40 0.30
L.S.  40
TEMP  -130.00
WGHT    0.058000    0.953600
FVAR       0.09426
O1    4    0.251640    0.302281    0.647546    11.00000    0.02460    0.02155 =
         0.02822   -0.00184    0.00346   -0.00246
H200  2   -0.051539   -0.021583    0.611268    11.00000    0.04344
C14   1    0.223582    0.239340    0.588304    11.00000    0.01930    0.02093 =
         0.02110    0.00054    0.00546   -0.00076
C7    1   -0.333711    0.288627    0.528745    11.00000    0.02002    0.02898 =
         0.02474   -0.00035    0.00739   -0.00022
C12   1    0.117744    0.233305    0.554409    11.00000    0.02101    0.02160 =
         0.02029    0.00077    0.00627   -0.00112
O2    4   -0.053958    0.021894    0.612358    11.00000    0.02284    0.02587 =
         0.02047   -0.00507    0.00175    0.00240
H100  2    0.233845    0.333694    0.596248    11.00000    0.05264
C31   1    0.092796    0.037281    0.761021    11.00000    0.01783    0.01875 =
         0.01979    0.00077    0.00357    0.00059
C23   1    0.427396   -0.027982    0.729296    11.00000    0.01903    0.02166 =
         0.01935   -0.00018    0.00474    0.00033
C19   1    0.267030    0.182564    0.675516    11.00000    0.02628    0.02564 =
         0.02300    0.00471    0.00848    0.00234
AFIX  24
H19A  2    0.248505    0.188782    0.748887    11.00000   -1.20000
H19B  2    0.243003    0.137528    0.641029    11.00000   -1.20000
AFIX   0
C30   1    0.137436    0.006239    0.691797    11.00000    0.01781    0.02371 =
         0.02035    0.00091    0.00406    0.00106
AFIX  44
H30   2    0.096253   -0.012138    0.615756    11.00000   -1.20000
AFIX   0
C34   1   -0.039658    0.119665    0.732727    11.00000    0.02346    0.01891 =
         0.02598    0.00052    0.00554    0.00180
AFIX  24
H34A  2   -0.005513    0.139261    0.808765    11.00000   -1.20000
H34B  2   -0.021549    0.144575    0.671174    11.00000   -1.20000
AFIX   0
C26   1    0.529676   -0.038257    0.737930    11.00000    0.01694    0.02855 =
         0.02079   -0.00261    0.00455    0.00098
C33   1   -0.012922    0.044223    0.729368    11.00000    0.01829    0.01858 =
         0.01776   -0.00054    0.00358    0.00032
C11   1    0.063618    0.278181    0.589266    11.00000    0.02211    0.02129 =
         0.02363   -0.00014    0.00660   -0.00158
AFIX  44
H11   2    0.096504    0.315470    0.636608    11.00000   -1.20000
AFIX   0
C4    1   -0.229788    0.285940    0.543061    11.00000    0.02151    0.02056 =
         0.02436    0.00321    0.00703    0.00150
C1    1   -0.037003    0.279999    0.567444    11.00000    0.02154    0.02010 =
         0.02486    0.00094    0.00667   -0.00009
C32   1    0.141307    0.067351    0.871834    11.00000    0.02064    0.02425 =
         0.02729   -0.00298    0.00509    0.00317
C6    1   -0.072036    0.319364    0.642913    11.00000    0.02487    0.02193 =
         0.03357   -0.00831    0.00893   -0.00429
AFIX  44
H6    2   -0.029426    0.345373    0.705507    11.00000   -1.20000
AFIX   0
C25   1    0.265740   -0.025823    0.613737    11.00000    0.02056    0.03944 =
         0.02022   -0.00849    0.00234    0.00280
AFIX  44
H25   2    0.220171   -0.033039    0.538820    11.00000   -1.20000
AFIX   0
C20   1    0.236594   -0.004918    0.710020    11.00000    0.01832    0.02321 =
         0.01939    0.00065    0.00443    0.00138
C38   1   -0.049431    0.002542    0.815962    11.00000    0.02539    0.02447 =
         0.02736    0.00540    0.00910   -0.00068
AFIX  24
H38A  2   -0.036221   -0.046923    0.807544    11.00000   -1.20000
H38B  2   -0.016013    0.016708    0.898029    11.00000   -1.20000
AFIX   0
C3    1   -0.194514    0.248141    0.465685    11.00000    0.02162    0.03320 =
         0.02284   -0.00495    0.00221    0.00257
AFIX  44
H3    2   -0.237062    0.223180    0.402204    11.00000   -1.20000
AFIX   0
C36   1   -0.176633    0.087517    0.802346    11.00000    0.02446    0.04202 =
         0.04172   -0.01087    0.01363    0.00110
AFIX  24
H36A  2   -0.246414    0.093023    0.785205    11.00000   -1.20000
H36B  2   -0.146257    0.105216    0.885127    11.00000   -1.20000
AFIX   0
C37   1   -0.153240    0.012148    0.795553    11.00000    0.02798    0.03544 =
         0.04012   -0.00039    0.01707   -0.00579
AFIX  24
H37A  2   -0.188219   -0.006710    0.714599    11.00000   -1.20000
H37B  2   -0.173970   -0.014602    0.857654    11.00000   -1.20000
AFIX   0
C24   1    0.358635   -0.036453    0.623282    11.00000    0.02249    0.04244 =
         0.02013   -0.00703    0.00542    0.00396
AFIX  44
H24   2    0.376458   -0.050427    0.552839    11.00000   -1.20000
AFIX   0
C16   1    0.363083    0.234490    0.509341    11.00000    0.02756    0.03940 =
         0.03902    0.00669    0.01816    0.00150
AFIX  24
H16A  2    0.382543    0.228597    0.435415    11.00000   -1.20000
H16B  2    0.387795    0.279707    0.545815    11.00000   -1.20000
AFIX   0
C18   1    0.372656    0.182698    0.705665    11.00000    0.02529    0.03261 =
         0.03232    0.00701    0.00390    0.00511
AFIX  24
H18A  2    0.397707    0.226427    0.748422    11.00000   -1.20000
H18B  2    0.398490    0.143065    0.759801    11.00000   -1.20000
AFIX   0
C15   1    0.257527    0.234584    0.478360    11.00000    0.02640    0.03351 =
         0.02365    0.00414    0.01108    0.00173
AFIX  24
H15A  2    0.232835    0.191540    0.434287    11.00000   -1.20000
H15B  2    0.232547    0.274417    0.425302    11.00000   -1.20000
AFIX   0
C35   1   -0.143242    0.129114    0.714722    11.00000    0.02433    0.02670 =
         0.03407   -0.00486    0.00253    0.00735
AFIX  24
H35A  2   -0.156464    0.178238    0.723581    11.00000   -1.20000
H35B  2   -0.177638    0.114909    0.633603    11.00000   -1.20000
AFIX   0
N2    3    0.176123    0.093320    0.960369    11.00000    0.02727    0.03469 =
         0.03442   -0.01084    0.00154    0.00461
C2    1   -0.100452    0.245289    0.477041    11.00000    0.02410    0.03326 =
         0.02248   -0.00466    0.00510    0.00488
AFIX  44
H2    2   -0.078356    0.218523    0.420767    11.00000   -1.20000
AFIX   0
C5    1   -0.166294    0.322262    0.630720    11.00000    0.02611    0.02548 =
         0.03510   -0.00870    0.01306   -0.00254
AFIX  44
H5    2   -0.188120    0.349927    0.683929    11.00000   -1.20000
AFIX   0
C27   1    0.561806    0.022160    0.677248    11.00000    0.02410    0.03657 =
         0.02855    0.00087    0.00734   -0.00432
AFIX 138
H27A  2    0.522146    0.025551    0.594605    11.00000   -1.50000
H27B  2    0.627245    0.015002    0.678022    11.00000   -1.50000
H27C  2    0.556854    0.065089    0.719784    11.00000   -1.50000
AFIX   0
C13   1    0.081374    0.173731    0.485629    11.00000    0.02185    0.02552 =
         0.02784   -0.00144    0.00565    0.00069
C22   1    0.398000   -0.008265    0.824976    11.00000    0.01982    0.05070 =
         0.01889   -0.00608    0.00204    0.00495
AFIX  44
H22   2    0.444814   -0.001957    0.902255    11.00000   -1.20000
AFIX   0
C29   1    0.590740   -0.041738    0.865408    11.00000    0.02192    0.04054 =
         0.02319   -0.00109    0.00210    0.00513
AFIX 138
H29A  2    0.586517    0.002714    0.906114    11.00000   -1.50000
H29B  2    0.656820   -0.050120    0.866549    11.00000   -1.50000
H29C  2    0.569013   -0.080095    0.907337    11.00000   -1.50000
AFIX   0
C9    1   -0.353774    0.298901    0.646563    11.00000    0.02803    0.06756 =
         0.03348   -0.00638    0.01182    0.00028
AFIX 138
H9A   2   -0.323569    0.260418    0.702852    11.00000   -1.50000
H9B   2   -0.423778    0.298285    0.634119    11.00000   -1.50000
H9C   2   -0.327421    0.344886    0.681680    11.00000   -1.50000
AFIX   0
C28   1    0.543782   -0.104955    0.677112    11.00000    0.02543    0.03379 =
         0.03389   -0.00965    0.00667    0.00455
AFIX 138
H28A  2    0.520233   -0.144691    0.714679    11.00000   -1.50000
H28B  2    0.611874   -0.111481    0.685763    11.00000   -1.50000
H28C  2    0.508517   -0.102566    0.590886    11.00000   -1.50000
AFIX   0
N1    3    0.058060    0.124955    0.431542    11.00000    0.03008    0.02986 =
         0.04016   -0.00849    0.00556    0.00070
C17   1    0.403878    0.176886    0.595048    11.00000    0.02465    0.03735 =
         0.04482    0.00510    0.01430    0.00628
AFIX  24
H17A  2    0.383311    0.131052    0.555658    11.00000   -1.20000
H17B  2    0.474235    0.178919    0.617026    11.00000   -1.20000
AFIX   0
C21   1    0.305300    0.002966    0.816421    11.00000    0.02257    0.05560 =
         0.01838   -0.00462    0.00538    0.00821
AFIX  44
H21   2    0.287598    0.016936    0.887789    11.00000   -1.20000
AFIX   0
C8    1   -0.374439    0.348166    0.447396    11.00000    0.02992    0.07432 =
         0.06115    0.03565    0.00965    0.01353
AFIX 138
H8A   2   -0.340123    0.392542    0.480843    11.00000   -1.50000
H8B   2   -0.443691    0.353194    0.441302    11.00000   -1.50000
H8C   2   -0.367013    0.338978    0.365096    11.00000   -1.50000
AFIX   0
C10   1   -0.381415    0.222789    0.475761    11.00000    0.04145    0.06121 =
         0.08089   -0.03376    0.03578   -0.02470
AFIX 138
H10A  2   -0.372301    0.215512    0.395895    11.00000   -1.50000
H10B  2   -0.449521    0.226062    0.467935    11.00000   -1.50000
H10C  2   -0.353978    0.183240    0.528406    11.00000   -1.50000
REM #####
AFIX   0
HKLF    4

REM  SIR97 run in space group P 21/c
REM R1 =  0.0510 for    7556 Fo > 4sig(Fo)  and  0.0733 for all   10231 data
REM    419 parameters refined using      0 restraints

END

WGHT      0.0580      0.9536

REM Highest difference peak  0.392,  deepest hole -0.210,  1-sigma level  0.047
Q1    1  -0.3570  0.3399  0.6137  11.00000  0.05    0.39
Q2    1  -0.1449  0.2497  0.4718  11.00000  0.05    0.34
Q3    1   0.2471  0.2368  0.5389  11.00000  0.05    0.34
Q4    1   0.0414  0.0340  0.7524  11.00000  0.05    0.33
Q5    1  -0.0916  0.1188  0.7208  11.00000  0.05    0.32
Q6    1   0.1732  0.2333  0.5689  11.00000  0.05    0.31
Q7    1  -0.0237  0.0808  0.7310  11.00000  0.05    0.31
Q8    1   0.0119  0.2790  0.5840  11.00000  0.05    0.31
Q9    1  -0.3603  0.2140  0.5607  11.00000  0.05    0.30
Q10   1  -0.1031 -0.0015  0.8147  11.00000  0.05    0.29
Q11   1   0.0795  0.2439  0.5879  11.00000  0.05    0.29
Q12   1  -0.1190  0.3091  0.6388  11.00000  0.05    0.28
Q13   1  -0.0511  0.3020  0.6010  11.00000  0.05    0.28
Q14   1   0.4113 -0.0263  0.7810  11.00000  0.05    0.28
Q15   1   0.5542 -0.0377  0.8003  11.00000  0.05    0.28
Q16   1   0.3120 -0.0316  0.6226  11.00000  0.05    0.27
Q17   1   0.1155  0.0112  0.7407  11.00000  0.05    0.27
Q18   1   0.3556  0.0055  0.8170  11.00000  0.05    0.27
Q19   1   0.3818  0.2093  0.5629  11.00000  0.05    0.27
Q20   1   0.2500 -0.0159  0.6661  11.00000  0.05    0.27
Q21   1  -0.3926  0.2926  0.3927  11.00000  0.05    0.27
Q22   1  -0.2844  0.2877  0.5278  11.00000  0.05    0.26
Q23   1   0.3204  0.1847  0.6912  11.00000  0.05    0.26
Q24   1  -0.0232  0.0234  0.7763  11.00000  0.05    0.25
Q25   1   0.4798 -0.0367  0.7381  11.00000  0.05    0.25
;
_shelx_res_checksum   17948

_shelx_hkl_file
;
  11   3 -17    0.78    0.28
  11   2 -17    0.17    0.19
  11   1 -17    2.26    0.44
  11   0 -17    0.05    0.13
  11  -1 -17    1.65    0.40
  11  -2 -17    0.07    0.09
  11  -3 -17    0.25    0.20
  11  -4 -17   -0.22    0.16
  11  -5 -17    0.79    0.28
  10   6 -17   -0.11    0.13
  10   5 -17    2.57    0.46
  10   4 -17    0.46    0.21
  10   3 -17   -0.15    0.13
  10   2 -17    0.46    0.21
  10   1 -17    0.87    0.29
  10   0 -17    0.00    0.13
  10  -1 -17    0.36    0.23
  10  -2 -17    0.10    0.13
  10  -3 -17   -0.39    0.19
  10  -4 -17    0.08    0.15
  10  -5 -17    1.60    0.38
  10  -6 -17    0.33    0.21
  10  -7 -17    0.10    0.10
   9   7 -17   -0.08    0.12
   9   6 -17   -0.09    0.13
   9   5 -17    0.23    0.17
   9   4 -17   -0.01    0.08
   9   3 -17   -0.22    0.14
   9   2 -17    0.43    0.21
   9   1 -17    0.39    0.19
   9   0 -17   -0.02    0.08
   9  -1 -17    0.12    0.13
   9  -2 -17    0.04    0.12
  13   4 -16    0.26    0.15
  13   3 -16   -0.26    0.17
  13   2 -16    1.25    0.34
  13   1 -16    0.13    0.14
  13   0 -16    0.11    0.15
  13  -1 -16    0.41    0.22
  13  -2 -16    1.64    0.40
  13  -3 -16   -0.25    0.18
  13  -4 -16    0.05    0.14
  13  -5 -16    0.91    0.28
  12   7 -16    0.94    0.29
  12   6 -16    1.46    0.35
  12   5 -16    0.07    0.10
  12   4 -16    6.10    0.71
  12   3 -16    2.29    0.43
  12   2 -16    0.54    0.24
  12   1 -16    0.33    0.21
  12   0 -16    6.73    0.78
  12  -1 -16    0.03    0.12
  12  -2 -16    0.04    0.18
  12  -3 -16    1.98    0.47
  12  -4 -16    7.31    0.79
  12  -5 -16   -0.11    0.13
  12  -6 -16    1.32    0.35
  12  -7 -16    1.07    0.30
  12  -8 -16    0.86    0.28
  11   8 -16    0.63    0.24
  11   7 -16    0.14    0.15
  11   6 -16    0.29    0.20
  11   5 -16    0.28    0.15
  11   4 -16    0.50    0.20
  11   3 -16    0.36    0.16
  11   2 -16   -0.13    0.12
  11   1 -16   -0.33    0.18
  11   0 -16    1.05    0.31
  11  -1 -16   -0.25    0.17
  11  -2 -16   -0.07    0.15
  11  -3 -16    0.12    0.17
  11  -4 -16    0.20    0.13
  11  -5 -16    0.48    0.21
  11  -6 -16    0.17    0.10
  11  -7 -16    0.26    0.18
  11  -8 -16    0.86    0.28
  11  -9 -16    0.11    0.11
  11 -10 -16    0.63    0.24
  10  11 -16    0.28    0.15
  10  10 -16    0.05    0.10
  10  10 -16    0.38    0.19
  10   9 -16    0.19    0.14
  10   9 -16    0.42    0.18
  10   8 -16   -0.03    0.08
  10   7 -16    0.26    0.17
  10   6 -16    1.06    0.27
  10   5 -16   -0.10    0.12
  10   4 -16    0.08    0.08
  10   3 -16   -0.03    0.14
  10   2 -16    0.48    0.22
  10   1 -16    0.33    0.17
  10   0 -16   -0.07    0.11
  10  -1 -16    0.61    0.24
  10  -2 -16   -0.05    0.10
  10  -3 -16   -0.08    0.11
  10  -4 -16   -0.45    0.20
  10  -5 -16    0.27    0.15
  10  -6 -16    0.90    0.30
  10  -7 -16    0.17    0.15
  10  -8 -16    0.06    0.09
  10  -9 -16    0.25    0.18
  10 -10 -16    0.54    0.22
  10 -10 -16    0.29    0.17
  10 -11 -16    0.14    0.16
   9  12 -16   -0.21    0.15
   9  11 -16   -0.11    0.11
   9  11 -16    0.05    0.10
   9  10 -16   -0.12    0.14
   9  10 -16   -0.08    0.11
   9   9 -16    0.42    0.19
   9   9 -16    0.55    0.21
   9   8 -16    0.13    0.09
   9   8 -16    0.24    0.17
   9   7 -16   -0.15    0.15
   9   7 -16   -0.11    0.09
   9   6 -16    0.13    0.14
   9   6 -16    0.03    0.09
   9   5 -16   -0.03    0.07
   9   4 -16    0.42    0.19
   9   3 -16   -0.07    0.11
   9   2 -16   -0.08    0.17
   9   1 -16    0.02    0.12
   9   0 -16    0.64    0.23
   9  -1 -16    0.09    0.11
   9  -2 -16   -0.11    0.12
   9  -3 -16   -0.21    0.14
   9  -4 -16    0.95    0.29
   9  -5 -16    0.06    0.12
   9  -6 -16   -0.02    0.08
   9  -6 -16   -0.04    0.08
   9  -7 -16    0.09    0.12
   9  -7 -16    0.01    0.10
   9  -8 -16    0.01    0.13
   9  -8 -16    0.12    0.12
   9  -9 -16    0.41    0.20
   9  -9 -16    0.60    0.22
   9 -10 -16   -0.06    0.12
   9 -10 -16    0.37    0.18
   9 -11 -16    0.20    0.11
   9 -11 -16   -0.12    0.12
   8  12 -16   -0.01    0.08
   8  12 -16    0.08    0.13
   8  11 -16    0.31    0.15
   8  11 -16    0.20    0.12
   8  10 -16   -0.23    0.15
   8  10 -16   -0.15    0.07
   8   9 -16   -0.18    0.17
   8   9 -16    0.00    0.14
   8   8 -16   -0.12    0.11
   8   8 -16    0.01    0.12
   8   7 -16   -0.08    0.11
   8   7 -16    0.17    0.10
   8   6 -16    0.25    0.14
   8   6 -16    0.09    0.13
   8   5 -16    0.47    0.19
   8   5 -16    0.34    0.17
   8   4 -16    0.06    0.12
   8   4 -16    0.10    0.09
   8   3 -16   -0.14    0.12
   8   3 -16    0.12    0.13
   8   2 -16    0.09    0.12
   8   2 -16    0.08    0.14
   8   1 -16    0.11    0.09
   8   1 -16    0.13    0.11
   8   0 -16    0.04    0.10
   8   0 -16    0.29    0.17
   8  -1 -16    0.20    0.13
   8  -1 -16    0.63    0.22
   8  -2 -16   -0.45    0.20
   8  -2 -16    0.03    0.10
   8  -3 -16    0.23    0.14
   8  -3 -16   -0.25    0.18
   8  -4 -16    0.37    0.19
   8  -4 -16   -0.05    0.08
   8  -5 -16    0.51    0.22
   8  -5 -16    0.41    0.20
   8  -6 -16    0.00    0.10
   8  -6 -16   -0.02    0.07
   8  -7 -16    0.20    0.13
   8  -8 -16   -0.08    0.15
   8  -9 -16   -0.06    0.13
   8 -10 -16   -0.17    0.18
   8 -11 -16    0.06    0.09
   8 -12 -16   -0.02    0.08
   7  12 -16    0.34    0.17
   7  12 -16    0.54    0.18
   7  11 -16   -0.01    0.12
   7  11 -16    0.20    0.16
   7  10 -16   -0.27    0.15
   7  10 -16   -0.15    0.11
   7   9 -16   -0.15    0.16
   7   9 -16   -0.17    0.12
   7   8 -16    0.00    0.09
   7   8 -16    0.01    0.10
   7   7 -16   -0.16    0.13
   7   7 -16   -0.15    0.13
   7   6 -16    0.22    0.14
   7   6 -16    0.30    0.18
   7   5 -16    0.14    0.16
   7   5 -16   -0.09    0.13
   7   4 -16   -0.06    0.08
   7   4 -16   -0.06    0.12
   7   3 -16    0.18    0.15
   7   3 -16    0.26    0.15
   7   2 -16    0.17    0.14
   7   2 -16    0.19    0.17
   7   1 -16    0.61    0.24
   7   1 -16    0.42    0.20
   7   0 -16    1.75    0.37
   7  -1 -16    0.51    0.22
   7  -2 -16   -0.11    0.14
   7  -3 -16   -0.10    0.18
   7  -4 -16    0.17    0.13
   7  -5 -16   -0.10    0.16
   7  -6 -16    0.42    0.19
   7  -7 -16    0.04    0.13
   7  -8 -16   -0.02    0.10
   7  -9 -16   -0.13    0.12
   7 -10 -16    0.11    0.13
   7 -11 -16   -0.14    0.10
   7 -12 -16    0.16    0.12
   7 -13 -16   -0.16    0.09
   6  12 -16    0.32    0.17
   6  11 -16    0.15    0.12
   6  10 -16    0.12    0.11
   6   9 -16   -0.07    0.11
   6   8 -16    0.10    0.16
   6   7 -16    0.24    0.18
   6   6 -16   -0.20    0.16
   6   5 -16   -0.13    0.16
   6   4 -16    0.72    0.23
   6   3 -16    0.70    0.25
   6   2 -16    0.78    0.29
   6   1 -16    2.32    0.42
   6   0 -16    2.26    0.42
   6  -1 -16    2.04    0.41
   6  -2 -16    0.43    0.22
   6  -3 -16    0.86    0.27
   6  -4 -16    0.80    0.26
   6  -5 -16   -0.02    0.12
   6  -6 -16    0.09    0.14
   6  -7 -16    0.19    0.11
   6  -8 -16    0.49    0.21
   6  -9 -16    0.12    0.10
   6 -10 -16    0.10    0.13
   6 -11 -16   -0.32    0.16
   6 -12 -16    0.35    0.17
   6 -13 -16    0.04    0.09
   5  12 -16    1.41    0.34
   5  11 -16    0.71    0.24
   5  10 -16   -0.12    0.16
   5   9 -16   -0.32    0.17
   5   8 -16    0.11    0.11
   5   7 -16    1.85    0.39
   5   6 -16    0.30    0.17
   5   5 -16    0.31    0.16
   5   4 -16    0.06    0.11
   5   3 -16    5.00    0.62
   5   2 -16   -0.14    0.12
   5   1 -16    2.38    0.44
   5   0 -16    0.22    0.14
   5  -1 -16    2.63    0.46
   5  -2 -16   -0.10    0.10
   5  -3 -16    5.30    0.64
   5  -4 -16    0.13    0.14
   5  -5 -16    0.43    0.22
   5  -6 -16    0.14    0.13
   5  -7 -16    1.49    0.35
   5  -8 -16    0.08    0.07
   5  -9 -16   -0.20    0.14
   5 -10 -16   -0.01    0.11
   5 -11 -16    0.53    0.22
   5 -12 -16    2.12    0.41
   5 -13 -16    0.42    0.20
   4  12 -16    0.33    0.20
   4  11 -16   -0.20    0.14
   4  10 -16   -0.13    0.14
   4   9 -16    0.64    0.24
   4   8 -16   -0.30    0.17
   4   7 -16    0.29    0.16
   4   6 -16    0.37    0.17
   4   5 -16    0.58    0.24
   4   4 -16    0.71    0.25
   4   3 -16   -0.56    0.22
   4   2 -16    0.35    0.17
   4   1 -16    0.39    0.17
   4   0 -16    3.10    0.50
   4  -1 -16    0.48    0.21
   4  -2 -16    0.21    0.17
   4  -3 -16   -0.18    0.15
   4  -4 -16    0.48    0.22
   4  -5 -16    0.46    0.20
   4  -6 -16   -0.08    0.15
   4  -7 -16    0.27    0.16
   4  -8 -16    0.04    0.13
   4  -9 -16    0.41    0.20
   4 -10 -16    0.12    0.12
   4 -11 -16   -0.01    0.09
   4 -12 -16    0.77    0.23
   3  12 -16   -0.32    0.17
   3  11 -16    0.04    0.08
   3  10 -16    0.73    0.26
   3   9 -16    1.24    0.32
   3   8 -16    2.40    0.44
   3   7 -16   -0.06    0.09
   3   6 -16   -0.07    0.13
   3   5 -16    0.28    0.15
   3   4 -16    1.13    0.31
   3   3 -16    1.00    0.29
   3   2 -16    1.88    0.38
   3   1 -16    0.12    0.15
   3   0 -16    1.12    0.30
   3  -1 -16    0.29    0.18
   3  -2 -16    1.55    0.33
   3  -3 -16    2.05    0.41
   3  -4 -16    1.16    0.33
   3  -5 -16    0.52    0.22
   3  -6 -16    0.11    0.08
   3  -7 -16    0.09    0.18
   3  -8 -16    2.13    0.43
   3  -9 -16    1.28    0.32
   3 -10 -16    0.24    0.14
   3 -11 -16   -0.08    0.11
   3 -12 -16   -0.16    0.13
   2  11 -16    0.29    0.16
   2  10 -16    0.34    0.19
   2   9 -16    0.76    0.24
   2   8 -16    0.82    0.26
   2   7 -16    0.16    0.14
   2   6 -16    0.46    0.20
   2   5 -16   -0.36    0.17
   2   4 -16    0.52    0.22
   2   3 -16    0.61    0.21
   2   2 -16   -0.08    0.09
   2   1 -16    0.01    0.09
   2   0 -16    0.78    0.25
   2  -1 -16    0.03    0.11
   2  -2 -16   -0.07    0.14
   2  -3 -16    0.32    0.21
   2  -4 -16    0.97    0.29
   2  -5 -16   -0.13    0.16
   2  -6 -16   -0.05    0.15
   2  -7 -16   -0.05    0.12
   2  -8 -16    1.56    0.35
   2  -9 -16    1.26    0.32
   2 -10 -16   -0.04    0.15
   2 -11 -16    0.05    0.08
   1   9 -16    0.76    0.24
   1   8 -16    0.12    0.10
   1   7 -16    0.06    0.14
   1   6 -16    0.38    0.19
   1   5 -16    0.66    0.26
   1   4 -16    0.56    0.20
   1   3 -16    0.16    0.15
   1   2 -16    0.25    0.19
   1   1 -16    0.87    0.29
   1   0 -16    0.37    0.24
   1  -1 -16    0.81    0.23
   1  -2 -16    0.89    0.27
   1  -3 -16    0.06    0.12
   1  -4 -16    0.34    0.13
   1  -5 -16    0.77    0.27
   1  -6 -16    0.30    0.17
   1  -7 -16    0.01    0.10
   1  -8 -16    0.15    0.13
   1  -9 -16    1.02    0.31
   0   7 -16    0.41    0.18
   0   6 -16    1.44    0.36
   0   5 -16   -0.09    0.13
   0   4 -16    0.20    0.16
   0   3 -16    0.43    0.21
   0   2 -16    5.51    0.67
   0   1 -16    0.18    0.17
   0   0 -16    0.17    0.17
   0  -1 -16    0.37    0.21
   0  -2 -16    5.79    0.69
   0  -3 -16    0.31    0.20
   0  -4 -16    0.22    0.13
   0  -5 -16    0.23    0.16
   0  -6 -16    1.38    0.33
   0  -7 -16    0.78    0.26
  -1   2 -16    0.69    0.24
  -1   1 -16   -0.11    0.16
  -1   0 -16    0.16    0.15
  -1  -1 -16   -0.02    0.15
  -1  -2 -16    0.66    0.24
  15   3 -15    0.99    0.28
  15   2 -15    0.03    0.09
  15   1 -15    0.86    0.30
  15   0 -15    0.16    0.18
  15  -1 -15    0.78    0.25
  15  -2 -15   -0.05    0.19
  15  -3 -15    0.92    0.37
  14   7 -15    0.46    0.20
  14   6 -15    1.04    0.29
  14   5 -15   -0.08    0.15
  14   4 -15   -0.06    0.15
  14   3 -15    1.62    0.37
  14   2 -15    0.67    0.27
  14   1 -15   -0.30    0.18
  14   0 -15    0.08    0.09
  14  -1 -15    0.11    0.17
  14  -2 -15    0.57    0.25
  14  -3 -15    0.77    0.35
  14  -4 -15   -0.33    0.18
  14  -5 -15    0.05    0.11
  14  -6 -15    0.83    0.29
  14  -7 -15    0.54    0.23
  13   9 -15    0.19    0.20
  13   8 -15    0.24    0.15
  13   7 -15   -0.06    0.12
  13   6 -15    1.04    0.27
  13   5 -15    0.01    0.09
  13   4 -15    1.23    0.34
  13   3 -15    0.16    0.17
  13   2 -15    0.10    0.12
  13   1 -15    0.01    0.11
  13   0 -15   -0.09    0.16
  13  -1 -15   -0.18    0.15
  13  -2 -15    0.02    0.14
  13  -3 -15    0.12    0.11
  13  -4 -15    1.86    0.41
  13  -5 -15    0.02    0.11
  13  -6 -15    0.79    0.25
  13  -7 -15    0.19    0.12
  13  -8 -15    0.70    0.26
  13  -9 -15    0.09    0.13
  12  10 -15    0.08    0.08
  12   9 -15    2.24    0.43
  12   8 -15    0.26    0.17
  12   7 -15    0.19    0.14
  12   6 -15    2.09    0.41
  12   5 -15    0.13    0.12
  12   4 -15    0.10    0.07
  12   3 -15    0.01    0.08
  12   2 -15    1.54    0.35
  12   1 -15    0.06    0.12
  12   0 -15    0.37    0.22
  12  -1 -15    0.91    0.34
  12  -2 -15    0.93    0.31
  12  -3 -15   -0.15    0.17
  12  -4 -15    0.14    0.13
  12  -5 -15    0.06    0.12
  12  -6 -15    2.12    0.41
  12  -7 -15    0.27    0.16
  12  -8 -15   -0.08    0.13
  12  -9 -15    2.79    0.48
  12 -10 -15   -0.02    0.11
  12 -11 -15    0.35    0.21
  11  11 -15    2.00    0.40
  11  10 -15    0.40    0.16
  11   9 -15    0.97    0.29
  11   8 -15    2.88    0.47
  11   7 -15    1.47    0.35
  11   6 -15    0.00    0.09
  11   5 -15    0.34    0.16
  11   4 -15    2.93    0.47
  11   3 -15    1.35    0.33
  11   2 -15   -0.17    0.14
  11   1 -15   -0.09    0.16
  11   0 -15   -0.02    0.12
  11  -1 -15   -0.06    0.14
  11  -2 -15   -0.39    0.20
  11  -3 -15    1.14    0.32
  11  -4 -15    2.09    0.49
  11  -5 -15    0.20    0.15
  11  -6 -15    0.11    0.10
  11  -7 -15    1.51    0.36
  11  -8 -15    3.63    0.52
  11  -9 -15    1.06    0.29
  11 -10 -15    0.33    0.19
  11 -11 -15    1.35    0.35
  11 -12 -15    2.74    0.48
  10  12 -15   -0.07    0.10
  10  11 -15    0.29    0.16
  10  10 -15    0.41    0.17
  10   9 -15    0.17    0.11
  10   8 -15    0.74    0.25
  10   7 -15    0.17    0.12
  10   6 -15    0.65    0.23
  10   5 -15    0.47    0.18
  10   4 -15    1.66    0.35
  10   3 -15    0.31    0.15
  10   2 -15    0.26    0.19
  10   1 -15    0.49    0.18
  10   0 -15   -0.12    0.12
  10  -1 -15    0.77    0.27
  10  -2 -15    0.40    0.18
  10  -3 -15   -0.25    0.18
  10  -4 -15    1.32    0.40
  10  -5 -15    0.05    0.11
  10  -6 -15    0.80    0.26
  10  -7 -15    0.11    0.11
  10  -8 -15    1.09    0.29
  10  -9 -15   -0.04    0.14
  10 -10 -15    0.56    0.22
  10 -11 -15    0.40    0.20
  10 -12 -15    0.04    0.11
  10 -13 -15    0.08    0.16
  10 -14 -15    0.14    0.14
   9  13 -15    0.20    0.14
   9  12 -15    0.22    0.14
   9  12 -15   -0.12    0.11
   9  11 -15    0.50    0.20
   9  11 -15    0.66    0.22
   9  10 -15    0.06    0.10
   9  10 -15   -0.17    0.19
   9   9 -15    0.03    0.11
   9   8 -15    0.07    0.08
   9   7 -15    0.09    0.11
   9   6 -15   -0.04    0.08
   9   5 -15    0.49    0.20
   9   4 -15    0.17    0.14
   9   3 -15    0.21    0.15
   9   2 -15    0.49    0.20
   9   1 -15    0.05    0.09
   9   0 -15    0.28    0.15
   9  -1 -15    0.12    0.13
   9  -2 -15    0.66    0.25
   9  -3 -15    0.11    0.16
   9  -4 -15    0.08    0.11
   9  -5 -15    0.90    0.26
   9  -6 -15    0.12    0.12
   9  -7 -15   -0.01    0.07
   9  -8 -15    0.05    0.10
   9  -9 -15   -0.07    0.10
   9 -10 -15   -0.23    0.14
   9 -11 -15    0.74    0.25
   9 -11 -15    0.57    0.22
   9 -12 -15    0.04    0.11
   9 -12 -15   -0.20    0.13
   9 -13 -15    0.34    0.17
   9 -13 -15    0.17    0.13
   9 -14 -15   -0.12    0.15
   9 -15 -15   -0.07    0.09
   8  14 -15   -0.01    0.09
   8  13 -15   -0.13    0.16
   8  12 -15    0.18    0.14
   8  12 -15    0.36    0.16
   8  11 -15    0.10    0.10
   8  11 -15   -0.01    0.14
   8  10 -15    0.09    0.14
   8  10 -15    0.34    0.19
   8   9 -15    0.33    0.16
   8   9 -15    0.05    0.10
   8   8 -15    2.30    0.39
   8   8 -15    2.32    0.41
   8   7 -15    0.28    0.17
   8   7 -15    0.40    0.17
   8   6 -15    0.20    0.09
   8   5 -15    0.05    0.09
   8   4 -15    0.25    0.13
   8   3 -15    0.59    0.22
   8   2 -15   -0.11    0.09
   8   1 -15   -0.02    0.08
   8   0 -15   -0.12    0.11
   8  -1 -15    0.11    0.11
   8  -2 -15    0.06    0.13
   8  -3 -15    0.10    0.09
   8  -4 -15    0.30    0.16
   8  -5 -15    0.15    0.11
   8  -6 -15    0.02    0.08
   8  -7 -15    0.41    0.17
   8  -8 -15    2.35    0.39
   8  -8 -15    2.49    0.43
   8  -9 -15    0.44    0.17
   8  -9 -15    0.13    0.09
   8 -10 -15   -0.03    0.07
   8 -10 -15   -0.30    0.16
   8 -11 -15    0.25    0.14
   8 -11 -15   -0.27    0.18
   8 -12 -15    0.32    0.15
   8 -12 -15    0.20    0.17
   8 -13 -15    0.17    0.13
   8 -13 -15   -0.05    0.12
   7  15 -15    0.00    0.12
   7  14 -15    0.71    0.24
   7  13 -15   -0.05    0.07
   7  13 -15   -0.21    0.18
   7  12 -15   -0.07    0.15
   7  12 -15    0.17    0.12
   7  11 -15    0.10    0.09
   7  11 -15   -0.06    0.13
   7  10 -15   -0.08    0.13
   7  10 -15   -0.08    0.20
   7   9 -15    0.13    0.11
   7   9 -15    0.87    0.26
   7   8 -15    0.53    0.19
   7   8 -15    0.07    0.08
   7   7 -15   -0.02    0.10
   7   7 -15   -0.08    0.14
   7   6 -15    0.05    0.08
   7   6 -15    0.01    0.10
   7   5 -15    0.05    0.10
   7   5 -15    0.10    0.07
   7   4 -15   -0.03    0.15
   7   4 -15   -0.09    0.12
   7   3 -15    0.07    0.08
   7   3 -15   -0.07    0.15
   7   2 -15    0.16    0.12
   7   2 -15    0.43    0.22
   7   1 -15    0.15    0.14
   7   1 -15    0.38    0.16
   7   0 -15   -0.14    0.11
   7   0 -15    0.03    0.08
   7  -1 -15    0.15    0.13
   7  -1 -15    0.32    0.16
   7  -2 -15    0.10    0.14
   7  -2 -15   -0.01    0.10
   7  -3 -15    0.28    0.18
   7  -3 -15    0.16    0.11
   7  -4 -15    0.00    0.06
   7  -4 -15    0.16    0.10
   7  -5 -15    0.12    0.13
   7  -5 -15   -0.03    0.12
   7  -6 -15   -0.01    0.11
   7  -6 -15    0.26    0.17
   7  -7 -15   -0.26    0.15
   7  -7 -15   -0.12    0.15
   7  -8 -15    0.60    0.21
   7  -8 -15    0.35    0.16
   7  -9 -15    0.53    0.18
   7  -9 -15    0.13    0.10
   7 -10 -15   -0.23    0.18
   7 -11 -15    0.08    0.08
   7 -12 -15   -0.12    0.13
   7 -13 -15   -0.06    0.11
   6  15 -15   -0.02    0.08
   6  14 -15    0.12    0.12
   6  13 -15    0.89    0.25
   6  13 -15    0.35    0.16
   6  12 -15    0.45    0.20
   6  12 -15    0.31    0.13
   6  11 -15    0.00    0.12
   6  11 -15    0.46    0.22
   6  10 -15    0.14    0.11
   6  10 -15    0.11    0.15
   6   9 -15    0.90    0.24
   6   9 -15    0.80    0.26
   6   8 -15    1.93    0.38
   6   8 -15    1.78    0.33
   6   7 -15    0.32    0.17
   6   7 -15   -0.15    0.14
   6   6 -15    1.20    0.27
   6   6 -15    0.49    0.20
   6   5 -15    2.39    0.38
   6   5 -15    2.39    0.42
   6   4 -15   -0.10    0.12
   6   4 -15   -0.10    0.13
   6   3 -15   -0.05    0.12
   6   3 -15    0.11    0.10
   6   2 -15    0.01    0.15
   6   2 -15    0.09    0.07
   6   1 -15    0.37    0.16
   6   1 -15    0.22    0.11
   6   0 -15   -0.14    0.13
   6   0 -15    0.05    0.15
   6  -1 -15    0.44    0.20
   6  -1 -15    0.55    0.19
   6  -2 -15    0.09    0.10
   6  -2 -15    0.12    0.10
   6  -3 -15   -0.20    0.20
   6  -3 -15   -0.06    0.09
   6  -4 -15   -0.13    0.18
   6  -4 -15   -0.03    0.07
   6  -5 -15    2.38    0.41
   6  -6 -15    0.84    0.23
   6  -7 -15    0.27    0.13
   6  -8 -15    1.27    0.30
   6  -9 -15    0.45    0.20
   6 -10 -15    0.03    0.10
   6 -11 -15    0.35    0.17
   6 -12 -15    0.34    0.16
   6 -13 -15    0.53    0.22
   5  16 -15    0.79    0.27
   5  15 -15    0.22    0.14
   5  14 -15    0.58    0.21
   5  13 -15    0.71    0.23
   5  13 -15    0.82    0.25
   5  12 -15   -0.04    0.12
   5  12 -15   -0.06    0.13
   5  11 -15    2.06    0.37
   5  11 -15    2.36    0.41
   5  10 -15    0.97    0.27
   5  10 -15    0.54    0.18
   5   9 -15    0.42    0.19
   5   9 -15    0.52    0.19
   5   8 -15    0.29    0.13
   5   8 -15    0.05    0.10
   5   7 -15    5.70    0.65
   5   7 -15    4.92    0.54
   5   6 -15    0.68    0.23
   5   6 -15    0.90    0.25
   5   5 -15    0.37    0.17
   5   5 -15    0.09    0.09
   5   4 -15    2.30    0.41
   5   3 -15    4.26    0.55
   5   2 -15    0.32    0.15
   5   1 -15    0.40    0.19
   5   0 -15   -0.13    0.17
   5  -1 -15    0.78    0.24
   5  -2 -15    0.07    0.12
   5  -3 -15    4.26    0.55
   5  -4 -15    1.84    0.37
   5  -5 -15    0.13    0.11
   5  -6 -15    1.07    0.29
   5  -7 -15    5.77    0.65
   5  -8 -15    0.29    0.13
   5  -9 -15    0.54    0.22
   5 -10 -15    0.78    0.24
   5 -11 -15    2.46    0.43
   5 -12 -15   -0.17    0.14
   5 -13 -15    0.29    0.16
   4  13 -15    0.07    0.11
   4  12 -15    0.16    0.12
   4  11 -15    0.76    0.24
   4  10 -15   -0.07    0.10
   4   9 -15    0.18    0.14
   4   8 -15    0.12    0.11
   4   7 -15   -0.01    0.10
   4   6 -15    0.13    0.14
   4   5 -15    0.87    0.26
   4   4 -15    0.00    0.12
   4   3 -15    0.13    0.12
   4   2 -15    0.26    0.16
   4   1 -15    1.68    0.34
   4   0 -15    0.17    0.17
   4  -1 -15    1.78    0.36
   4  -2 -15    0.13    0.13
   4  -3 -15   -0.03    0.13
   4  -4 -15    0.15    0.10
   4  -5 -15    0.35    0.15
   4  -6 -15    0.03    0.09
   4  -7 -15   -0.02    0.13
   4  -8 -15   -0.06    0.12
   4  -9 -15   -0.03    0.08
   4 -10 -15    0.03    0.09
   4 -11 -15    0.97    0.28
   4 -12 -15   -0.11    0.14
   4 -13 -15    0.28    0.16
   3  13 -15    0.41    0.18
   3  12 -15   -0.03    0.08
   3  11 -15    0.52    0.20
   3  10 -15    1.47    0.33
   3   9 -15   -0.17    0.15
   3   8 -15    0.22    0.13
   3   7 -15    0.07    0.07
   3   6 -15    0.36    0.17
   3   5 -15    0.73    0.25
   3   4 -15    3.12    0.48
   3   3 -15    0.17    0.14
   3   2 -15    0.54    0.19
   3   1 -15    0.92    0.27
   3   0 -15    0.05    0.15
   3  -1 -15    0.52    0.20
   3  -2 -15    1.85    0.38
   3  -3 -15    0.27    0.12
   3  -4 -15    2.97    0.46
   3  -5 -15    0.82    0.24
   3  -6 -15    0.16    0.13
   3  -7 -15    0.33    0.17
   3  -8 -15    0.20    0.14
   3  -9 -15    0.11    0.14
   3 -10 -15    1.82    0.37
   3 -11 -15    0.52    0.20
   3 -12 -15   -0.08    0.11
   3 -13 -15    0.57    0.22
   2  13 -15    0.49    0.20
   2  12 -15   -0.05    0.10
   2  11 -15    1.19    0.30
   2  10 -15    1.90    0.37
   2   9 -15    0.33    0.17
   2   8 -15    0.68    0.24
   2   7 -15    0.59    0.25
   2   6 -15    0.89    0.29
   2   5 -15   -0.09    0.13
   2   4 -15    0.19    0.13
   2   3 -15    0.34    0.13
   2   2 -15    0.63    0.21
   2   1 -15    1.39    0.31
   2   0 -15    0.02    0.13
   2  -1 -15    1.16    0.29
   2  -2 -15    0.85    0.23
   2  -3 -15    0.19    0.15
   2  -4 -15    0.33    0.17
   2  -5 -15   -0.09    0.10
   2  -6 -15    1.57    0.34
   2  -7 -15    0.43    0.18
   2  -8 -15    0.50    0.21
   2  -9 -15    0.00    0.09
   2 -10 -15    2.36    0.42
   2 -11 -15    1.56    0.36
   2 -12 -15    0.01    0.11
   2 -13 -15    0.43    0.21
   1  13 -15    0.16    0.14
   1  12 -15    0.60    0.22
   1  11 -15   -0.11    0.12
   1  10 -15    0.11    0.08
   1   9 -15    0.13    0.14
   1   8 -15    0.00    0.14
   1   7 -15    0.21    0.13
   1   6 -15    0.13    0.12
   1   5 -15    0.42    0.20
   1   4 -15   -0.04    0.08
   1   3 -15    0.27    0.17
   1   2 -15    0.43    0.19
   1   1 -15    0.28    0.12
   1   0 -15    0.15    0.10
   1  -1 -15    0.28    0.20
   1  -2 -15    0.54    0.17
   1  -3 -15    0.40    0.20
   1  -4 -15   -0.17    0.16
   1  -5 -15    0.59    0.24
   1  -6 -15    0.27    0.23
   1  -7 -15    0.11    0.12
   1  -8 -15    0.04    0.11
   1  -9 -15   -0.07    0.13
   1 -10 -15    0.15    0.11
   1 -11 -15    0.00    0.12
   1 -12 -15    0.53    0.21
   1 -13 -15    0.06    0.07
   0  12 -15    0.14    0.12
   0  11 -15    0.00    0.07
   0  10 -15   -0.07    0.13
   0   9 -15    0.85    0.25
   0   8 -15   -0.02    0.14
   0   7 -15   -0.25    0.15
   0   6 -15    1.36    0.32
   0   5 -15    0.07    0.15
   0   4 -15    0.72    0.26
   0   3 -15   -0.20    0.18
   0   2 -15    0.22    0.14
   0   1 -15    0.72    0.24
   0   0 -15   -0.17    0.18
   0  -1 -15    0.64    0.21
   0  -2 -15   -0.10    0.15
   0  -3 -15    0.07    0.09
   0  -4 -15    0.69    0.21
   0  -5 -15    0.06    0.09
   0  -6 -15    1.49    0.36
   0  -7 -15    0.16    0.14
   0  -8 -15    0.10    0.11
   0  -9 -15    1.30    0.32
   0 -10 -15    0.06    0.08
   0 -11 -15    0.09    0.09
   0 -12 -15   -0.11    0.15
   0 -13 -15    0.73    0.25
  -1  12 -15   -0.06    0.08
  -1  11 -15    0.15    0.17
  -1  10 -15   -0.15    0.16
  -1   9 -15   -0.02    0.07
  -1   8 -15    0.07    0.07
  -1   7 -15    0.02    0.11
  -1   6 -15    0.79    0.25
  -1   5 -15    0.43    0.19
  -1   4 -15   -0.01    0.11
  -1   3 -15    0.51    0.21
  -1   2 -15    0.09    0.10
  -1   1 -15    1.62    0.35
  -1   0 -15   -0.06    0.16
  -1  -1 -15    1.53    0.35
  -1  -2 -15    0.18    0.10
  -1  -3 -15    0.32    0.17
  -1  -4 -15   -0.09    0.16
  -1  -5 -15    0.01    0.10
  -1  -6 -15    1.20    0.30
  -1  -7 -15    0.10    0.10
  -1  -8 -15   -0.01    0.08
  -1  -9 -15   -0.39    0.18
  -1 -10 -15   -0.13    0.16
  -1 -11 -15   -0.10    0.11
  -1 -12 -15   -0.14    0.13
  -1 -13 -15    0.65    0.25
  -2  11 -15   -0.12    0.12
  -2  10 -15    0.10    0.11
  -2   9 -15   -0.63    0.23
  -2   8 -15    0.16    0.09
  -2   7 -15    0.39    0.21
  -2   6 -15   -0.20    0.19
  -2   5 -15   -0.14    0.16
  -2   4 -15    0.06    0.13
  -2   3 -15    4.41    0.59
  -2   2 -15    1.15    0.31
  -2   1 -15    0.67    0.24
  -2   0 -15   -0.01    0.10
  -2  -1 -15    0.88    0.26
  -2  -2 -15    1.03    0.29
  -2  -3 -15    4.17    0.57
  -2  -4 -15   -0.03    0.09
  -2  -5 -15    0.12    0.13
  -2  -6 -15   -0.06    0.13
  -2  -7 -15    0.42    0.19
  -2  -8 -15   -0.02    0.09
  -2  -9 -15   -0.08    0.14
  -2 -10 -15   -0.40    0.19
  -2 -11 -15    0.06    0.10
  -2 -12 -15    0.16    0.11
  -3   9 -15    0.10    0.09
  -3   8 -15   -0.53    0.21
  -3   7 -15   -0.08    0.12
  -3   6 -15    0.91    0.28
  -3   5 -15    0.31    0.12
  -3   4 -15   -0.08    0.10
  -3   3 -15   -0.07    0.13
  -3   2 -15    0.06    0.09
  -3   1 -15    0.00    0.16
  -3   0 -15   -0.18    0.17
  -3  -1 -15    0.07    0.14
  -3  -2 -15    0.04    0.13
  -3  -3 -15    0.00    0.14
  -3  -4 -15    0.06    0.10
  -3  -5 -15    0.29    0.11
  -3  -6 -15    0.83    0.27
  -3  -7 -15    0.07    0.14
  -3  -8 -15   -0.11    0.16
  -3  -9 -15    0.03    0.09
  -4   4 -15    0.31    0.17
  -4   3 -15   -0.58    0.23
  -4   2 -15    0.36    0.18
  -4   1 -15    0.01    0.13
  -4   0 -15    0.00    0.10
  -4  -1 -15   -0.03    0.16
  -4  -2 -15    0.51    0.22
  -4  -3 -15   -0.35    0.22
  16   5 -14   -0.14    0.16
  16   4 -14    2.41    0.47
  16   3 -14    0.67    0.28
  16   2 -14    0.28    0.18
  16   1 -14    0.07    0.14
  16   0 -14    0.51    0.23
  16  -1 -14    0.04    0.12
  16  -2 -14   -0.15    0.17
  16  -3 -14    0.23    0.14
  16  -4 -14    2.16    0.49
  16  -5 -14   -0.06    0.18
  15   8 -14    0.28    0.16
  15   7 -14    3.13    0.52
  15   6 -14    2.07    0.42
  15   5 -14    0.00    0.13
  15   4 -14    1.07    0.31
  15   3 -14    0.35    0.21
  15   2 -14    0.69    0.26
  15   1 -14    1.02    0.32
  15   0 -14    1.50    0.37
  15  -1 -14    0.91    0.29
  15  -2 -14    0.07    0.10
  15  -3 -14    0.20    0.18
  15  -4 -14    1.20    0.34
  15  -5 -14    0.12    0.16
  15  -6 -14    1.72    0.39
  15  -7 -14    3.04    0.52
  15  -8 -14    0.17    0.13
  14  10 -14   -0.19    0.12
  14   9 -14    2.67    0.48
  14   8 -14    1.14    0.31
  14   7 -14   -0.08    0.11
  14   6 -14    0.79    0.27
  14   5 -14    5.72    0.68
  14   4 -14    0.91    0.28
  14   3 -14    0.09    0.08
  14   2 -14    0.56    0.23
  14   1 -14    0.29    0.19
  14   0 -14    3.09    0.55
  14  -1 -14    1.04    0.33
  14  -2 -14    0.63    0.25
  14  -3 -14   -0.14    0.20
  14  -4 -14    0.65    0.25
  14  -5 -14    5.29    0.71
  14  -6 -14    1.01    0.28
  14  -7 -14    0.01    0.12
  14  -8 -14    1.22    0.34
  14  -9 -14    2.36    0.46
  14 -10 -14   -0.17    0.14
  13  12 -14    2.81    0.49
  13  11 -14    0.40    0.20
  13  10 -14    0.34    0.15
  13   9 -14    2.17    0.41
  13   8 -14   -0.14    0.13
  13   7 -14    0.20    0.15
  13   6 -14    4.61    0.59
  13   5 -14    2.46    0.43
  13   4 -14    0.51    0.21
  13   3 -14   -0.41    0.19
  13   2 -14   -0.16    0.14
  13   1 -14   -0.05    0.14
  13   0 -14    0.09    0.13
  13  -1 -14   -0.24    0.16
  13  -2 -14    0.17    0.19
  13  -3 -14    0.08    0.11
  13  -4 -14    0.50    0.25
  13  -5 -14    2.16    0.43
  13  -6 -14    4.89    0.64
  13  -7 -14    0.25    0.15
  13  -8 -14    0.03    0.09
  13  -9 -14    2.52    0.47
  13 -10 -14    0.78    0.29
  13 -11 -14    0.25    0.16
  13 -12 -14    2.72    0.49
  12  13 -14    0.65    0.24
  12  12 -14    0.83    0.27
  12  11 -14    0.84    0.25
  12  10 -14    0.68    0.23
  12   9 -14    3.01    0.48
  12   8 -14    0.75    0.25
  12   7 -14    0.12    0.10
  12   6 -14    4.27    0.57
  12   5 -14    0.06    0.13
  12   4 -14    0.09    0.13
  12   3 -14   -0.13    0.14
  12   2 -14    2.81    0.50
  12   1 -14   -0.12    0.16
  12   0 -14   -0.03    0.10
  12  -1 -14    0.07    0.11
  12  -2 -14    2.94    0.51
  12  -3 -14   -0.03    0.10
  12  -4 -14    0.07    0.12
  12  -5 -14   -0.24    0.16
  12  -6 -14    4.10    0.56
  12  -7 -14   -0.08    0.13
  12  -8 -14    1.38    0.34
  12  -9 -14    3.04    0.50
  12 -10 -14    0.72    0.26
  12 -11 -14    0.74    0.25
  12 -12 -14    1.12    0.32
  12 -13 -14    1.08    0.31
  11  14 -14    1.67    0.38
  11  13 -14    1.26    0.31
  11  12 -14    1.67    0.38
  11  11 -14    1.68    0.36
  11  10 -14    1.43    0.34
  11   9 -14   -0.09    0.15
  11   8 -14   -0.15    0.16
  11   7 -14    0.68    0.23
  11   6 -14    0.69    0.23
  11   5 -14    0.40    0.17
  11   4 -14    0.49    0.19
  11   3 -14    0.87    0.25
  11   2 -14    0.38    0.20
  11   1 -14    1.04    0.26
  11   0 -14    0.98    0.31
  11  -1 -14    1.12    0.29
  11  -2 -14    0.61    0.23
  11  -3 -14    0.62    0.26
  11  -4 -14    0.23    0.23
  11  -5 -14    0.30    0.18
  11  -6 -14    0.70    0.26
  11  -7 -14    1.18    0.30
  11  -8 -14    0.12    0.16
  11  -9 -14   -0.07    0.11
  11 -10 -14    1.57    0.34
  11 -11 -14    2.10    0.41
  11 -12 -14    1.30    0.33
  11 -13 -14    0.96    0.32
  11 -14 -14    1.43    0.35
  11 -15 -14    1.90    0.40
  10  15 -14    0.51    0.21
  10  14 -14    1.46    0.33
  10  13 -14    0.21    0.17
  10  12 -14    0.11    0.08
  10  11 -14   -0.07    0.11
  10  10 -14    0.47    0.19
  10   9 -14    0.54    0.20
  10   8 -14    1.27    0.30
  10   7 -14    0.09    0.11
  10   6 -14    0.01    0.07
  10   5 -14    0.28    0.14
  10   4 -14    0.07    0.08
  10   3 -14   -0.05    0.08
  10   2 -14    2.56    0.46
  10   1 -14    1.29    0.30
  10   0 -14    0.07    0.10
  10  -1 -14    1.10    0.30
  10  -2 -14    2.34    0.42
  10  -3 -14   -0.01    0.13
  10  -4 -14    0.03    0.14
  10  -5 -14   -0.01    0.10
  10  -6 -14    0.08    0.13
  10  -7 -14   -0.20    0.12
  10  -8 -14    0.89    0.26
  10  -9 -14    0.33    0.17
  10 -10 -14    0.52    0.20
  10 -11 -14    0.03    0.09
  10 -12 -14    0.09    0.11
  10 -13 -14    0.47    0.23
  10 -14 -14    1.41    0.34
  10 -15 -14    0.32    0.15
  10 -16 -14    2.68    0.49
   9  15 -14    0.37    0.18
   9  14 -14    0.65    0.24
   9  13 -14    0.39    0.21
   9  13 -14   -0.04    0.09
   9  12 -14    1.37    0.32
   9  11 -14    0.23    0.13
   9  10 -14   -0.17    0.16
   9   9 -14    0.38    0.18
   9   8 -14    0.53    0.19
   9   7 -14   -0.11    0.13
   9   6 -14    0.11    0.08
   9   5 -14   -0.01    0.10
   9   4 -14    0.03    0.10
   9   3 -14    0.09    0.10
   9   2 -14    0.23    0.12
   9   1 -14   -0.09    0.12
   9   0 -14    2.23    0.41
   9  -1 -14    0.14    0.14
   9  -2 -14    0.25    0.14
   9  -3 -14    0.13    0.08
   9  -4 -14    0.15    0.19
   9  -5 -14    0.11    0.12
   9  -6 -14    0.06    0.08
   9  -7 -14    0.09    0.12
   9  -8 -14    0.80    0.24
   9  -9 -14    0.03    0.12
   9 -10 -14    0.00    0.08
   9 -11 -14    0.22    0.13
   9 -12 -14    1.30    0.32
   9 -13 -14    0.17    0.17
   9 -14 -14    0.58    0.23
   9 -15 -14    0.28    0.19
   9 -16 -14    0.33    0.19
   9 -17 -14    0.01    0.11
   8  16 -14   -0.08    0.11
   8  15 -14    0.10    0.14
   8  14 -14   -0.04    0.09
   8  13 -14    0.04    0.09
   8  13 -14    0.20    0.14
   8  12 -14    0.02    0.10
   8  12 -14    0.04    0.11
   8  11 -14    0.19    0.10
   8  11 -14    0.10    0.11
   8  10 -14    0.49    0.18
   8   9 -14   -0.14    0.11
   8   8 -14    1.40    0.30
   8   7 -14    1.26    0.30
   8   6 -14    1.06    0.27
   8   5 -14   -0.06    0.11
   8   4 -14    0.25    0.11
   8   3 -14    0.07    0.09
   8   2 -14    0.82    0.24
   8   1 -14    0.19    0.08
   8   0 -14    1.73    0.33
   8  -1 -14    0.20    0.13
   8  -2 -14    0.85    0.25
   8  -3 -14    0.00    0.10
   8  -4 -14    0.47    0.21
   8  -5 -14   -0.23    0.14
   8  -6 -14    0.72    0.25
   8  -7 -14    1.12    0.28
   8  -8 -14    1.28    0.29
   8  -9 -14    0.04    0.09
   8 -10 -14    0.31    0.15
   8 -11 -14    0.15    0.11
   8 -12 -14    0.15    0.17
   8 -12 -14    0.04    0.10
   8 -13 -14   -0.15    0.13
   8 -13 -14   -0.04    0.08
   8 -14 -14    0.03    0.12
   8 -15 -14    0.04    0.12
   8 -16 -14    0.11    0.12
   8 -17 -14    0.02    0.08
   7  17 -14    0.28    0.17
   7  16 -14    0.82    0.26
   7  15 -14    0.12    0.17
   7  14 -14   -0.16    0.07
   7  13 -14    0.05    0.13
   7  13 -14   -0.33    0.16
   7  12 -14    0.25    0.13
   7  12 -14    0.34    0.17
   7  11 -14    0.07    0.07
   7  11 -14    0.01    0.10
   7  10 -14    1.17    0.28
   7  10 -14    1.53    0.31
   7   9 -14    1.51    0.31
   7   9 -14    1.36    0.30
   7   8 -14    0.32    0.18
   7   8 -14   -0.03    0.14
   7   7 -14    0.58    0.20
   7   7 -14    0.77    0.23
   7   6 -14    0.00    0.10
   7   5 -14    0.00    0.12
   7   4 -14    0.23    0.14
   7   3 -14    1.24    0.28
   7   2 -14    0.08    0.06
   7   1 -14    0.00    0.08
   7   0 -14    0.03    0.09
   7  -1 -14   -0.06    0.11
   7  -2 -14    0.13    0.10
   7  -3 -14    1.18    0.28
   7  -4 -14    0.53    0.18
   7  -5 -14   -0.10    0.15
   7  -6 -14    0.14    0.09
   7  -7 -14    0.50    0.16
   7  -8 -14    0.28    0.15
   7  -8 -14    0.08    0.11
   7  -9 -14    1.65    0.33
   7  -9 -14    1.31    0.29
   7 -10 -14    1.53    0.32
   7 -10 -14    1.46    0.32
   7 -11 -14    0.04    0.13
   7 -11 -14   -0.04    0.09
   7 -12 -14    0.02    0.09
   7 -12 -14    0.29    0.15
   7 -13 -14    0.07    0.12
   7 -13 -14   -0.12    0.13
   7 -14 -14    0.15    0.14
   7 -15 -14   -0.19    0.15
   7 -16 -14    0.49    0.19
   6  17 -14    0.76    0.26
   6  16 -14    0.29    0.18
   6  15 -14    0.06    0.09
   6  14 -14   -0.02    0.09
   6  13 -14   -0.16    0.17
   6  13 -14    0.04    0.16
   6  12 -14    0.05    0.14
   6  12 -14    0.09    0.11
   6  11 -14    0.10    0.06
   6  11 -14    0.09    0.07
   6  10 -14    0.00    0.09
   6  10 -14   -0.10    0.10
   6   9 -14   -0.07    0.12
   6   9 -14   -0.18    0.17
   6   8 -14    0.79    0.23
   6   8 -14    0.47    0.17
   6   7 -14    0.27    0.15
   6   7 -14   -0.04    0.09
   6   6 -14    0.01    0.12
   6   6 -14    0.06    0.07
   6   5 -14    1.55    0.32
   6   5 -14    2.24    0.37
   6   4 -14    3.31    0.43
   6   4 -14    3.00    0.44
   6   3 -14   -0.03    0.10
   6   3 -14    0.14    0.06
   6   2 -14    0.86    0.22
   6   2 -14    1.55    0.34
   6   1 -14   -0.04    0.14
   6   1 -14   -0.11    0.12
   6   0 -14    0.37    0.17
   6   0 -14    0.97    0.26
   6  -1 -14    0.00    0.09
   6  -1 -14    0.01    0.08
   6  -2 -14    1.40    0.30
   6  -2 -14    0.86    0.24
   6  -3 -14    0.09    0.09
   6  -3 -14    0.04    0.09
   6  -4 -14    3.45    0.47
   6  -4 -14    4.02    0.50
   6  -5 -14    1.92    0.33
   6  -5 -14    1.47    0.31
   6  -6 -14   -0.08    0.13
   6  -6 -14    0.25    0.12
   6  -7 -14   -0.01    0.09
   6  -7 -14   -0.05    0.13
   6  -8 -14    0.91    0.25
   6  -8 -14    0.94    0.25
   6  -9 -14   -0.07    0.11
   6  -9 -14   -0.06    0.07
   6 -10 -14   -0.16    0.13
   6 -10 -14    0.05    0.08
   6 -11 -14    0.10    0.10
   6 -11 -14    0.09    0.09
   6 -12 -14   -0.21    0.14
   6 -12 -14   -0.04    0.10
   6 -13 -14   -0.12    0.07
   5  17 -14    0.86    0.27
   5  16 -14    0.60    0.23
   5  15 -14    1.96    0.39
   5  14 -14    0.30    0.18
   5  13 -14    0.69    0.23
   5  13 -14    0.57    0.20
   5  12 -14    0.42    0.16
   5  12 -14    0.36    0.14
   5  11 -14    2.38    0.40
   5  11 -14    2.97    0.44
   5  10 -14    0.93    0.25
   5  10 -14    0.51    0.22
   5   9 -14    0.14    0.10
   5   9 -14    0.00    0.12
   5   8 -14    0.01    0.08
   5   8 -14   -0.17    0.13
   5   7 -14    0.84    0.27
   5   7 -14    0.85    0.23
   5   6 -14    0.78    0.21
   5   6 -14    0.85    0.25
   5   5 -14    0.78    0.22
   5   5 -14    0.97    0.28
   5   4 -14    3.13    0.46
   5   4 -14    2.92    0.40
   5   3 -14    0.60    0.17
   5   3 -14    0.24    0.12
   5   2 -14   -0.01    0.12
   5   2 -14    0.04    0.09
   5   1 -14    1.17    0.25
   5   1 -14    1.49    0.32
   5   0 -14    1.78    0.32
   5   0 -14    2.27    0.37
   5  -1 -14    1.21    0.27
   5  -1 -14    1.15    0.25
   5  -2 -14    0.03    0.10
   5  -2 -14   -0.08    0.11
   5  -3 -14    0.37    0.16
   5  -3 -14    0.44    0.17
   5  -4 -14    2.83    0.39
   5  -4 -14    2.59    0.41
   5  -5 -14    0.81    0.22
   5  -5 -14    0.83    0.23
   5  -6 -14    0.42    0.16
   5  -6 -14    0.62    0.20
   5  -7 -14    0.66    0.19
   5  -7 -14    0.80    0.22
   5  -8 -14   -0.01    0.13
   5  -9 -14    0.43    0.19
   5 -10 -14    0.61    0.22
   5 -11 -14    3.50    0.48
   5 -12 -14    0.62    0.21
   5 -13 -14    0.48    0.17
   4  18 -14   -0.11    0.11
   4  17 -14   -0.44    0.19
   4  16 -14    0.07    0.09
   4  15 -14    1.67    0.35
   4  14 -14    2.50    0.42
   4  13 -14   -0.08    0.08
   4  13 -14    0.14    0.11
   4  12 -14    0.92    0.26
   4  12 -14    0.37    0.16
   4  11 -14    0.30    0.14
   4  11 -14    0.31    0.13
   4  10 -14    0.39    0.16
   4  10 -14    0.18    0.11
   4   9 -14    0.24    0.13
   4   9 -14   -0.07    0.13
   4   8 -14    1.27    0.26
   4   8 -14    1.10    0.29
   4   7 -14    0.34    0.17
   4   7 -14    0.50    0.17
   4   6 -14    0.07    0.08
   4   6 -14    0.18    0.10
   4   5 -14    0.33    0.14
   4   5 -14    0.27    0.13
   4   4 -14    0.65    0.18
   4   4 -14    0.65    0.24
   4   3 -14    1.72    0.29
   4   3 -14    1.77    0.34
   4   2 -14    0.96    0.24
   4   2 -14    0.77    0.20
   4   1 -14    0.15    0.08
   4   1 -14    0.29    0.11
   4   0 -14    2.35    0.39
   4  -1 -14    0.34    0.13
   4  -2 -14    0.83    0.26
   4  -3 -14    1.85    0.36
   4  -4 -14    0.77    0.22
   4  -5 -14    0.33    0.12
   4  -6 -14    0.46    0.23
   4  -7 -14    0.11    0.10
   4  -8 -14    1.52    0.32
   4  -9 -14    0.32    0.16
   4 -10 -14    0.19    0.12
   4 -11 -14    0.27    0.15
   4 -12 -14    0.83    0.25
   4 -13 -14   -0.01    0.09
   3  15 -14    0.40    0.18
   3  14 -14    0.06    0.06
   3  13 -14    0.82    0.24
   3  13 -14    0.61    0.21
   3  12 -14    0.06    0.09
   3  11 -14    0.82    0.24
   3  10 -14    0.29    0.16
   3   9 -14   -0.18    0.16
   3   8 -14   -0.10    0.15
   3   7 -14    0.52    0.19
   3   6 -14    4.43    0.53
   3   5 -14    0.40    0.18
   3   4 -14   -0.09    0.13
   3   3 -14    0.15    0.10
   3   2 -14    2.24    0.39
   3   1 -14    1.12    0.27
   3   0 -14    0.65    0.21
   3  -1 -14    1.22    0.29
   3  -2 -14    2.28    0.40
   3  -3 -14    0.07    0.09
   3  -4 -14   -0.09    0.11
   3  -5 -14    0.42    0.18
   3  -6 -14    4.82    0.56
   3  -7 -14    0.57    0.21
   3  -8 -14    0.08    0.13
   3  -9 -14    0.02    0.08
   3 -10 -14    0.38    0.15
   3 -11 -14    0.88    0.25
   3 -12 -14   -0.09    0.10
   3 -13 -14    0.68    0.22
   2  13 -14    1.22    0.29
   2  12 -14    0.57    0.21
   2  11 -14    0.06    0.11
   2  10 -14    1.06    0.26
   2   9 -14    0.05    0.09
   2   8 -14    1.04    0.27
   2   7 -14   -0.06    0.12
   2   6 -14    1.45    0.31
   2   5 -14    0.54    0.23
   2   4 -14    0.19    0.15
   2   3 -14   -0.13    0.14
   2   2 -14    3.55    0.50
   2   1 -14   -0.08    0.12
   2   0 -14    0.38    0.16
   2  -1 -14    0.13    0.11
   2  -2 -14    3.42    0.48
   2  -3 -14    0.17    0.11
   2  -4 -14    0.26    0.16
   2  -5 -14    0.08    0.13
   2  -6 -14    1.80    0.36
   2  -7 -14    0.09    0.10
   2  -8 -14    0.91    0.25
   2  -9 -14    0.23    0.12
   2 -10 -14    0.83    0.24
   2 -11 -14    0.32    0.17
   2 -12 -14    0.33    0.17
   2 -13 -14    1.09    0.27
   1  13 -14   -0.22    0.14
   1  12 -14    0.00    0.07
   1  11 -14    0.26    0.14
   1  10 -14    0.20    0.12
   1   9 -14    0.70    0.22
   1   8 -14    0.10    0.08
   1   7 -14   -0.05    0.10
   1   6 -14    0.01    0.14
   1   5 -14    0.50    0.19
   1   4 -14    0.92    0.28
   1   3 -14    4.51    0.55
   1   2 -14    2.21    0.38
   1   1 -14    0.85    0.26
   1   0 -14    0.03    0.09
   1  -1 -14    0.44    0.20
   1  -2 -14    1.97    0.37
   1  -3 -14    4.08    0.53
   1  -4 -14    0.64    0.22
   1  -5 -14    0.33    0.16
   1  -6 -14    0.16    0.13
   1  -7 -14   -0.14    0.12
   1  -8 -14   -0.38    0.17
   1  -9 -14    0.39    0.19
   1 -10 -14    0.03    0.07
   1 -11 -14   -0.07    0.08
   1 -12 -14   -0.04    0.07
   1 -13 -14   -0.22    0.13
   0  13 -14    0.71    0.23
   0  12 -14    0.65    0.21
   0  11 -14    0.06    0.09
   0  10 -14   -0.02    0.08
   0   9 -14    0.01    0.11
   0   8 -14    2.53    0.42
   0   7 -14    0.54    0.21
   0   6 -14   -0.09    0.10
   0   5 -14   -0.08    0.15
   0   4 -14    3.22    0.49
   0   3 -14    0.80    0.24
   0   2 -14    2.10    0.39
   0   1 -14   -0.04    0.08
   0   0 -14    1.77    0.36
   0  -1 -14   -0.08    0.11
   0  -2 -14    2.08    0.38
   0  -3 -14    0.71    0.21
   0  -4 -14    2.59    0.42
   0  -5 -14   -0.11    0.11
   0  -6 -14    0.00    0.08
   0  -7 -14    0.39    0.21
   0  -8 -14    1.80    0.36
   0  -9 -14    0.24    0.18
   0 -10 -14   -0.09    0.13
   0 -11 -14   -0.09    0.13
   0 -12 -14    0.80    0.25
   0 -13 -14    0.28    0.17
  -1  13 -14    0.98    0.26
  -1  12 -14    0.68    0.23
  -1  11 -14    0.09    0.13
  -1  10 -14    0.24    0.13
  -1   9 -14    0.26    0.10
  -1   8 -14   -0.25    0.18
  -1   7 -14   -0.04    0.10
  -1   6 -14    0.88    0.26
  -1   5 -14    1.37    0.31
  -1   4 -14    0.03    0.10
  -1   3 -14    0.19    0.12
  -1   2 -14    0.84    0.25
  -1   1 -14   -0.23    0.15
  -1   0 -14    1.20    0.30
  -1  -1 -14    0.00    0.13
  -1  -2 -14    0.52    0.18
  -1  -3 -14    0.23    0.16
  -1  -4 -14   -0.06    0.13
  -1  -5 -14    1.70    0.35
  -1  -6 -14    0.75    0.24
  -1  -7 -14   -0.06    0.12
  -1  -8 -14    0.02    0.09
  -1  -9 -14    0.22    0.12
  -1 -10 -14    0.33    0.17
  -1 -11 -14    0.44    0.21
  -1 -12 -14    0.44    0.19
  -1 -13 -14    1.12    0.30
  -2  13 -14    0.48    0.19
  -2  12 -14    0.16    0.12
  -2  11 -14    0.11    0.10
  -2  10 -14   -0.05    0.11
  -2   9 -14    0.08    0.09
  -2   8 -14    0.01    0.09
  -2   7 -14    1.49    0.33
  -2   6 -14   -0.17    0.17
  -2   5 -14    0.82    0.26
  -2   4 -14   -0.04    0.11
  -2   3 -14    0.60    0.24
  -2   2 -14    0.19    0.12
  -2   1 -14    0.10    0.11
  -2   0 -14    0.01    0.10
  -2  -1 -14   -0.18    0.15
  -2  -2 -14    0.28    0.17
  -2  -3 -14    0.37    0.15
  -2  -4 -14   -0.08    0.12
  -2  -5 -14    0.47    0.17
  -2  -6 -14   -0.14    0.18
  -2  -7 -14    2.23    0.39
  -2  -8 -14    0.20    0.16
  -2  -9 -14    0.24    0.13
  -2 -10 -14    0.13    0.14
  -2 -11 -14    0.30    0.16
  -2 -12 -14    0.02    0.07
  -2 -13 -14    0.47    0.21
  -3  13 -14    0.10    0.08
  -3  12 -14   -0.03    0.11
  -3  11 -14    0.15    0.13
  -3  10 -14    0.05    0.09
  -3   9 -14    2.22    0.40
  -3   8 -14    0.35    0.16
  -3   7 -14    0.49    0.19
  -3   6 -14    0.36    0.18
  -3   5 -14    0.19    0.14
  -3   4 -14    0.18    0.11
  -3   3 -14   -0.01    0.09
  -3   2 -14    0.58    0.19
  -3   1 -14    0.06    0.09
  -3   0 -14    0.98    0.28
  -3  -1 -14    0.20    0.13
  -3  -2 -14    0.57    0.20
  -3  -3 -14    0.04    0.12
  -3  -4 -14    0.05    0.10
  -3  -5 -14    0.50    0.23
  -3  -6 -14    0.41    0.18
  -3  -7 -14    0.86    0.27
  -3  -8 -14    0.62    0.23
  -3  -9 -14    2.68    0.45
  -3 -10 -14    0.07    0.09
  -3 -11 -14    0.17    0.14
  -3 -12 -14    0.13    0.13
  -3 -13 -14    0.24    0.15
  -4  12 -14    0.05    0.09
  -4  11 -14    0.11    0.09
  -4  11 -14    0.13    0.14
  -4  10 -14   -0.24    0.18
  -4   9 -14    0.13    0.12
  -4   8 -14   -0.05    0.10
  -4   7 -14   -0.06    0.10
  -4   6 -14   -0.38    0.18
  -4   5 -14   -0.02    0.09
  -4   4 -14   -0.07    0.15
  -4   3 -14    0.51    0.21
  -4   2 -14    0.16    0.17
  -4   1 -14   -0.09    0.16
  -4   0 -14   -0.06    0.13
  -4  -1 -14   -0.10    0.11
  -4  -2 -14    0.01    0.10
  -4  -3 -14    0.36    0.18
  -4  -4 -14   -0.07    0.14
  -4  -5 -14   -0.02    0.12
  -4  -6 -14   -0.24    0.15
  -4  -7 -14    0.16    0.14
  -4  -8 -14    0.04    0.09
  -4  -9 -14    0.02    0.08
  -4 -10 -14   -0.01    0.09
  -4 -11 -14   -0.02    0.10
  -4 -12 -14   -0.25    0.17
  -4 -13 -14    0.77    0.25
  -5  11 -14   -0.21    0.16
  -5  10 -14    0.25    0.15
  -5  10 -14    0.35    0.17
  -5   9 -14    1.55    0.35
  -5   9 -14    1.57    0.36
  -5   8 -14    0.02    0.10
  -5   7 -14   -0.16    0.13
  -5   6 -14   -0.05    0.09
  -5   5 -14    0.18    0.10
  -5   4 -14    0.00    0.08
  -5   3 -14    0.37    0.14
  -5   2 -14    1.12    0.31
  -5   1 -14    0.50    0.22
  -5   0 -14   -0.16    0.19
  -5  -1 -14    0.18    0.17
  -5  -2 -14    1.36    0.35
  -5  -3 -14    0.47    0.20
  -5  -4 -14   -0.38    0.18
  -5  -5 -14    0.24    0.10
  -5  -6 -14    0.01    0.08
  -5  -7 -14    0.12    0.13
  -5  -8 -14    0.05    0.13
  -5  -9 -14    1.39    0.34
  -5 -10 -14    0.68    0.25
  -5 -11 -14    0.02    0.11
  -6   8 -14    0.11    0.12
  -6   7 -14   -0.19    0.15
  -6   6 -14    0.22    0.13
  -6   5 -14    1.69    0.37
  -6   4 -14    0.40    0.21
  -6   3 -14    0.74    0.23
  -6   2 -14    0.59    0.24
  -6   1 -14    1.30    0.33
  -6   0 -14    0.08    0.11
  -6  -1 -14    1.39    0.31
  -6  -2 -14    1.02    0.32
  -6  -3 -14    0.65    0.25
  -6  -4 -14    0.39    0.18
  -6  -5 -14    1.52    0.34
  -6  -6 -14    0.19    0.11
  -6  -7 -14    0.32    0.18
  -7   7 -14    0.49    0.21
  18   1 -13   -0.38    0.21
  18   0 -13    0.03    0.15
  17   7 -13   -0.01    0.11
  17   6 -13    0.46    0.25
  17   5 -13    0.52    0.21
  17   4 -13    0.09    0.10
  17   3 -13    0.16    0.15
  17   2 -13    0.29    0.21
  17   1 -13    0.05    0.12
  17   0 -13    0.13    0.13
  17  -1 -13   -0.03    0.09
  17  -2 -13    0.03    0.15
  17  -3 -13    0.00    0.08
  17  -4 -13    0.12    0.12
  17  -5 -13    0.89    0.30
  17  -6 -13    0.07    0.10
  16   9 -13    0.28    0.16
  16   8 -13    0.14    0.11
  16   7 -13   -0.10    0.11
  16   6 -13    0.00    0.13
  16   5 -13    0.66    0.25
  16   4 -13    0.68    0.26
  16   3 -13    0.20    0.14
  16   2 -13    0.12    0.22
  16   1 -13    0.29    0.20
  16   0 -13    0.00    0.10
  16  -1 -13    0.39    0.19
  16  -2 -13   -0.05    0.11
  16  -3 -13    0.24    0.16
  16  -4 -13    1.06    0.35
  16  -5 -13    0.53    0.29
  16  -6 -13   -0.04    0.11
  16  -7 -13    0.62    0.25
  16  -8 -13    0.29    0.20
  16  -9 -13    0.13    0.15
  15  11 -13    1.28    0.33
  15  10 -13    0.77    0.27
  15   9 -13    0.31    0.19
  15   8 -13    2.43    0.45
  15   7 -13   -0.05    0.12
  15   6 -13    1.05    0.31
  15   5 -13   -0.05    0.10
  15   4 -13    0.15    0.13
  15   3 -13    0.27    0.18
  15   2 -13    0.21    0.10
  15   1 -13   -0.03    0.10
  15   0 -13    0.11    0.10
  15  -1 -13   -0.06    0.16
  15  -2 -13    0.27    0.16
  15  -3 -13    0.10    0.13
  15  -4 -13    0.51    0.22
  15  -5 -13    0.20    0.21
  15  -6 -13    0.98    0.30
  15  -7 -13    0.06    0.12
  15  -8 -13    2.09    0.42
  15  -9 -13    0.15    0.16
  15 -10 -13    0.88    0.30
  15 -11 -13    2.10    0.44
  14  13 -13    1.79    0.40
  14  12 -13    0.18    0.17
  14  11 -13    6.83    0.74
  14  10 -13    2.33    0.43
  14   9 -13    0.73    0.28
  14   8 -13    0.87    0.28
  14   7 -13    0.52    0.23
  14   6 -13    0.87    0.28
  14   5 -13    0.03    0.14
  14   4 -13    1.03    0.28
  14   3 -13    0.43    0.22
  14   2 -13    0.02    0.08
  14   1 -13    0.82    0.29
  14   0 -13   -0.27    0.17
  14  -1 -13    1.29    0.35
  14  -2 -13    0.42    0.24
  14  -3 -13    0.36    0.20
  14  -4 -13    1.37    0.34
  14  -5 -13   -0.50    0.22
  14  -6 -13    0.79    0.25
  14  -7 -13    0.43    0.23
  14  -8 -13    0.57    0.22
  14  -9 -13    0.34    0.21
  14 -10 -13    2.01    0.41
  14 -11 -13    6.88    0.75
  14 -12 -13    0.45    0.23
  14 -13 -13    1.64    0.41
  13  14 -13    0.03    0.09
  13  13 -13   -0.07    0.14
  13  12 -13    0.78    0.28
  13  11 -13    0.14    0.09
  13  10 -13    0.51    0.23
  13   9 -13   -0.02    0.13
  13   8 -13    0.34    0.17
  13   7 -13    1.03    0.29
  13   6 -13    0.49    0.20
  13   5 -13    4.11    0.54
  13   4 -13   -0.01    0.11
  13   3 -13    0.41    0.18
  13   2 -13    0.08    0.08
  13   1 -13    3.33    0.49
  13   0 -13    0.10    0.09
  13  -1 -13    3.85    0.54
  13  -2 -13    0.21    0.16
  13  -3 -13    1.03    0.28
  13  -4 -13    0.05    0.12
  13  -5 -13    3.04    0.58
  13  -6 -13    0.72    0.28
  13  -7 -13    0.99    0.29
  13  -8 -13    0.22    0.14
  13  -9 -13    0.44    0.23
  13 -10 -13    0.30    0.19
  13 -11 -13   -0.04    0.15
  13 -12 -13    0.25    0.18
  13 -13 -13    0.36    0.20
  13 -14 -13   -0.04    0.11
  12  15 -13    0.72    0.27
  12  14 -13    0.55    0.21
  12  13 -13    0.07    0.13
  12  12 -13    0.67    0.24
  12  11 -13    0.41    0.19
  12  10 -13    1.22    0.30
  12   9 -13    0.51    0.18
  12   8 -13    2.34    0.41
  12   7 -13    1.38    0.31
  12   6 -13   -0.02    0.09
  12   5 -13    0.06    0.08
  12   4 -13    0.80    0.23
  12   3 -13    0.05    0.12
  12   2 -13    1.12    0.28
  12   1 -13   -0.09    0.14
  12   0 -13   -0.01    0.11
  12  -1 -13   -0.03    0.13
  12  -2 -13    1.64    0.36
  12  -3 -13   -0.39    0.19
  12  -4 -13    0.53    0.28
  12  -5 -13    0.06    0.16
  12  -6 -13    0.15    0.12
  12  -7 -13    1.32    0.33
  12  -8 -13    2.38    0.42
  12  -9 -13    0.31    0.17
  12 -10 -13    0.88    0.27
  12 -11 -13    0.32    0.17
  12 -12 -13    0.26    0.19
  12 -13 -13    0.25    0.20
  12 -14 -13    0.82    0.27
  12 -15 -13    0.24    0.18
  11  16 -13    0.24    0.15
  11  15 -13    0.79    0.26
  11  14 -13    1.56    0.35
  11  13 -13    3.40    0.51
  11  12 -13    0.08    0.14
  11  11 -13    0.98    0.27
  11  10 -13    0.65    0.22
  11   9 -13    0.14    0.13
  11   8 -13    1.24    0.30
  11   7 -13    0.29    0.14
  11   6 -13    0.17    0.13
  11   5 -13    0.04    0.07
  11   4 -13    0.14    0.11
  11   3 -13    0.21    0.12
  11   2 -13   -0.01    0.07
  11   1 -13   -0.05    0.11
  11   0 -13   -0.01    0.11
  11  -1 -13    0.24    0.17
  11  -2 -13   -0.05    0.12
  11  -3 -13    0.32    0.16
  11  -4 -13    0.27    0.16
  11  -5 -13   -0.03    0.11
  11  -6 -13    0.21    0.18
  11  -7 -13    0.08    0.16
  11  -8 -13    0.73    0.24
  11  -9 -13    0.06    0.14
  11 -10 -13    0.77    0.25
  11 -11 -13    1.06    0.29
  11 -12 -13   -0.02    0.09
  11 -13 -13    3.17    0.50
  11 -14 -13    1.47    0.36
  11 -15 -13    0.46    0.22
  11 -16 -13    0.10    0.11
  10  16 -13   -0.22    0.24
  10  15 -13    0.47    0.22
  10  14 -13    0.07    0.09
  10  13 -13    1.00    0.29
  10  12 -13    0.19    0.13
  10  11 -13    0.59    0.24
  10  10 -13    1.67    0.34
  10   9 -13    0.72    0.23
  10   8 -13    0.43    0.17
  10   7 -13    0.26    0.12
  10   6 -13    0.21    0.11
  10   5 -13    2.07    0.36
  10   4 -13    1.28    0.29
  10   3 -13    0.09    0.11
  10   2 -13    0.73    0.22
  10   1 -13    0.54    0.20
  10   0 -13    0.03    0.11
  10  -1 -13    0.47    0.20
  10  -2 -13    0.81    0.26
  10  -3 -13    0.13    0.16
  10  -4 -13    0.47    0.20
  10  -5 -13    1.76    0.44
  10  -6 -13    0.34    0.19
  10  -7 -13    0.18    0.11
  10  -8 -13    0.19    0.12
  10  -9 -13    0.70    0.23
  10 -10 -13    0.89    0.29
  10 -11 -13    0.03    0.07
  10 -12 -13    0.00    0.11
  10 -13 -13    1.21    0.31
  10 -14 -13    0.13    0.16
  10 -15 -13    1.04    0.28
  10 -16 -13   -0.58    0.23
  10 -17 -13   -0.21    0.15
   9  17 -13    0.82    0.27
   9  16 -13    0.77    0.24
   9  15 -13    0.24    0.18
   9  14 -13    0.06    0.11
   9  13 -13    0.27    0.17
   9  12 -13   -0.18    0.15
   9  11 -13    0.47    0.19
   9  10 -13   -0.04    0.08
   9   9 -13    0.34    0.10
   9   8 -13    0.12    0.12
   9   7 -13    0.16    0.14
   9   6 -13    1.16    0.28
   9   5 -13    1.44    0.28
   9   4 -13    0.17    0.09
   9   3 -13    1.39    0.28
   9   2 -13    0.01    0.09
   9   1 -13    1.88    0.36
   9   0 -13   -0.12    0.13
   9  -1 -13    2.22    0.39
   9  -2 -13    0.32    0.17
   9  -3 -13    1.59    0.32
   9  -4 -13    0.07    0.11
   9  -5 -13    1.51    0.32
   9  -6 -13    0.99    0.25
   9  -7 -13    0.30    0.16
   9  -8 -13    0.00    0.09
   9  -9 -13    0.30    0.15
   9 -10 -13   -0.25    0.14
   9 -11 -13    0.08    0.14
   9 -12 -13    0.17    0.11
   9 -13 -13    0.61    0.23
   9 -14 -13   -0.04    0.11
   9 -15 -13    0.16    0.12
   9 -16 -13    0.77    0.25
   9 -17 -13    0.63    0.22
   9 -18 -13    0.17    0.10
   8  18 -13   -0.28    0.16
   8  17 -13    0.09    0.11
   8  16 -13    0.35    0.19
   8  15 -13   -0.01    0.09
   8  14 -13    0.64    0.24
   8  13 -13    0.53    0.17
   8  13 -13    0.44    0.19
   8  12 -13    0.39    0.19
   8  11 -13    0.00    0.06
   8  10 -13    0.51    0.21
   8   9 -13    0.68    0.22
   8   8 -13    0.07    0.08
   8   7 -13    0.37    0.18
   8   6 -13   -0.03    0.08
   8   5 -13    0.11    0.11
   8   4 -13   -0.05    0.08
   8   3 -13   -0.03    0.11
   8   2 -13   -0.06    0.09
   8   1 -13   -0.05    0.06
   8   0 -13   -0.07    0.12
   8  -1 -13    0.05    0.11
   8  -2 -13    0.12    0.11
   8  -3 -13    0.03    0.10
   8  -4 -13   -0.05    0.08
   8  -5 -13    0.10    0.14
   8  -6 -13    0.10    0.11
   8  -7 -13    0.40    0.15
   8  -8 -13    0.00    0.12
   8  -9 -13    0.49    0.20
   8 -10 -13   -0.02    0.07
   8 -11 -13   -0.05    0.08
   8 -12 -13    0.60    0.22
   8 -13 -13    0.57    0.20
   8 -14 -13    0.53    0.19
   8 -14 -13    0.60    0.22
   8 -15 -13   -0.12    0.12
   8 -16 -13    0.34    0.11
   8 -17 -13    0.17    0.11
   8 -18 -13    0.16    0.14
   8 -19 -13    0.05    0.08
   7  18 -13   -0.03    0.11
   7  17 -13    0.12    0.15
   7  16 -13    0.16    0.10
   7  15 -13    0.17    0.14
   7  14 -13   -0.03    0.11
   7  13 -13   -0.25    0.16
   7  13 -13    0.01    0.07
   7  12 -13   -0.03    0.10
   7  12 -13    0.08    0.06
   7  11 -13    0.01    0.09
   7  11 -13   -0.05    0.07
   7  10 -13    1.50    0.30
   7   9 -13    0.02    0.08
   7   8 -13    0.04    0.08
   7   7 -13    0.09    0.08
   7   6 -13    0.49    0.18
   7   5 -13    0.10    0.09
   7   4 -13    0.49    0.20
   7   3 -13    0.62    0.19
   7   2 -13    0.05    0.07
   7   1 -13    0.15    0.10
   7   0 -13    0.02    0.08
   7  -1 -13   -0.01    0.09
   7  -2 -13    0.09    0.09
   7  -3 -13    0.41    0.20
   7  -4 -13    0.49    0.25
   7  -5 -13   -0.07    0.08
   7  -6 -13    0.74    0.22
   7  -7 -13    0.03    0.10
   7  -8 -13    0.00    0.08
   7  -9 -13    0.21    0.13
   7 -10 -13    1.88    0.34
   7 -11 -13   -0.39    0.17
   7 -12 -13    0.01    0.11
   7 -12 -13   -0.06    0.09
   7 -13 -13   -0.21    0.12
   7 -13 -13    0.10    0.10
   7 -14 -13   -0.10    0.07
   7 -14 -13   -0.29    0.14
   7 -15 -13    0.09    0.11
   7 -16 -13    0.28    0.14
   7 -17 -13    0.33    0.17
   7 -18 -13    0.32    0.17
   7 -19 -13   -0.08    0.16
   6  19 -13    0.22    0.15
   6  18 -13    0.34    0.17
   6  17 -13    0.00    0.09
   6  16 -13    0.04    0.11
   6  15 -13    2.48    0.41
   6  14 -13    0.03    0.10
   6  13 -13   -0.08    0.14
   6  13 -13   -0.21    0.17
   6  12 -13    1.25    0.27
   6  12 -13    1.45    0.30
   6  11 -13    0.48    0.18
   6  11 -13    0.65    0.20
   6  10 -13    0.98    0.25
   6  10 -13    0.41    0.15
   6   9 -13    0.07    0.09
   6   9 -13   -0.05    0.06
   6   8 -13    0.33    0.15
   6   8 -13    0.07    0.08
   6   7 -13    2.24    0.35
   6   7 -13    1.53    0.31
   6   6 -13    1.26    0.28
   6   5 -13    0.68    0.19
   6   4 -13   -0.04    0.09
   6   3 -13    0.18    0.09
   6   2 -13    0.61    0.18
   6   1 -13    1.31    0.26
   6   0 -13    0.06    0.09
   6  -1 -13    1.60    0.30
   6  -2 -13    0.56    0.21
   6  -3 -13    0.01    0.11
   6  -4 -13    0.07    0.12
   6  -5 -13    0.67    0.21
   6  -6 -13    1.28    0.26
   6  -7 -13    1.79    0.32
   6  -8 -13    0.36    0.15
   6  -8 -13    0.32    0.15
   6  -9 -13    0.00    0.07
   6  -9 -13   -0.05    0.09
   6 -10 -13    0.91    0.24
   6 -10 -13    0.74    0.20
   6 -11 -13    0.55    0.18
   6 -11 -13    0.67    0.21
   6 -12 -13    1.38    0.28
   6 -12 -13    1.49    0.30
   6 -13 -13   -0.03    0.14
   6 -13 -13   -0.27    0.17
   6 -14 -13    0.08    0.12
   6 -14 -13    0.20    0.14
   6 -15 -13    2.07    0.38
   6 -16 -13   -0.03    0.08
   6 -17 -13    0.15    0.12
   6 -18 -13   -0.19    0.14
   5  19 -13    0.60    0.25
   5  18 -13    0.18    0.09
   5  17 -13    0.36    0.17
   5  16 -13    1.10    0.29
   5  15 -13    0.34    0.20
   5  14 -13    0.45    0.20
   5  13 -13    2.41    0.40
   5  13 -13    2.26    0.37
   5  12 -13    1.37    0.29
   5  12 -13    1.10    0.26
   5  11 -13    0.18    0.15
   5  11 -13   -0.09    0.13
   5  10 -13    0.17    0.09
   5  10 -13    0.33    0.17
   5   9 -13    3.85    0.47
   5   9 -13    4.09    0.50
   5   8 -13    2.33    0.37
   5   8 -13    2.48    0.37
   5   7 -13    1.27    0.28
   5   7 -13    1.12    0.24
   5   6 -13    1.09    0.28
   5   6 -13    0.94    0.22
   5   5 -13    0.55    0.19
   5   5 -13    0.49    0.16
   5   4 -13    0.29    0.15
   5   4 -13    0.08    0.10
   5   3 -13    0.18    0.09
   5   3 -13    0.44    0.17
   5   2 -13    0.77    0.25
   5   2 -13    0.32    0.12
   5   1 -13   -0.06    0.10
   5   1 -13    0.00    0.06
   5   0 -13    0.06    0.08
   5   0 -13   -0.01    0.07
   5  -1 -13   -0.14    0.16
   5  -1 -13    0.01    0.10
   5  -2 -13    0.59    0.20
   5  -2 -13    0.50    0.17
   5  -3 -13    0.12    0.10
   5  -3 -13    0.06    0.12
   5  -4 -13    0.28    0.11
   5  -4 -13    0.24    0.07
   5  -5 -13    0.48    0.17
   5  -5 -13    0.80    0.20
   5  -6 -13    1.22    0.24
   5  -6 -13    1.98    0.34
   5  -7 -13    1.12    0.24
   5  -7 -13    1.20    0.28
   5  -8 -13    2.31    0.37
   5  -8 -13    2.43    0.37
   5  -9 -13    4.34    0.51
   5  -9 -13    4.01    0.45
   5 -10 -13    0.11    0.07
   5 -10 -13    0.32    0.15
   5 -11 -13   -0.35    0.15
   5 -11 -13    0.04    0.07
   5 -12 -13    1.17    0.25
   5 -12 -13    1.06    0.25
   5 -13 -13    2.38    0.38
   5 -13 -13    2.57    0.41
   5 -14 -13    0.08    0.08
   5 -14 -13    0.49    0.17
   4  19 -13    0.11    0.11
   4  18 -13    0.30    0.16
   4  17 -13    0.13    0.11
   4  16 -13    0.15    0.14
   4  15 -13   -0.10    0.11
   4  14 -13    0.07    0.10
   4  13 -13    0.99    0.23
   4  13 -13    1.42    0.30
   4  12 -13    0.90    0.24
   4  12 -13    1.42    0.31
   4  11 -13    0.10    0.10
   4  11 -13   -0.12    0.12
   4  10 -13    0.07    0.11
   4  10 -13    0.03    0.08
   4   9 -13   -0.07    0.13
   4   9 -13    0.00    0.10
   4   8 -13    1.98    0.32
   4   8 -13    1.82    0.34
   4   7 -13    0.13    0.11
   4   7 -13    0.30    0.15
   4   6 -13    0.16    0.10
   4   6 -13   -0.16    0.14
   4   5 -13    0.02    0.06
   4   5 -13    0.07    0.08
   4   4 -13    0.96    0.25
   4   4 -13    0.93    0.21
   4   3 -13    1.08    0.27
   4   3 -13    1.33    0.24
   4   2 -13    0.33    0.14
   4   2 -13   -0.01    0.10
   4   1 -13    0.34    0.12
   4   1 -13    0.38    0.15
   4   0 -13   -0.05    0.09
   4   0 -13    0.10    0.08
   4  -1 -13    0.39    0.16
   4  -1 -13    0.35    0.13
   4  -2 -13    0.02    0.09
   4  -2 -13    0.08    0.10
   4  -3 -13    1.44    0.27
   4  -3 -13    1.18    0.27
   4  -4 -13    0.85    0.23
   4  -4 -13    0.99    0.23
   4  -5 -13    0.16    0.10
   4  -5 -13    0.04    0.07
   4  -6 -13    0.04    0.08
   4  -6 -13    0.03    0.08
   4  -7 -13    0.17    0.13
   4  -7 -13    0.10    0.08
   4  -8 -13    2.01    0.35
   4  -8 -13    1.89    0.31
   4  -9 -13    0.50    0.15
   4  -9 -13    0.07    0.10
   4 -10 -13    0.01    0.09
   4 -11 -13    0.10    0.10
   4 -12 -13    1.18    0.27
   4 -13 -13    1.08    0.25
   4 -14 -13   -0.05    0.08
   3  19 -13    1.85    0.39
   3  18 -13   -0.42    0.18
   3  17 -13    0.63    0.23
   3  16 -13    0.60    0.22
   3  15 -13    1.70    0.33
   3  14 -13    0.10    0.13
   3  13 -13    0.07    0.11
   3  13 -13    0.45    0.16
   3  12 -13    0.11    0.10
   3  12 -13   -0.01    0.08
   3  11 -13    0.82    0.23
   3  11 -13    0.65    0.20
   3  10 -13    1.38    0.29
   3  10 -13    1.05    0.25
   3   9 -13    0.77    0.20
   3   9 -13    0.57    0.20
   3   8 -13    0.24    0.09
   3   8 -13    0.35    0.15
   3   7 -13    4.17    0.44
   3   7 -13    3.70    0.48
   3   6 -13    0.46    0.18
   3   6 -13    0.46    0.15
   3   5 -13    0.37    0.14
   3   5 -13    0.32    0.15
   3   4 -13    4.59    0.52
   3   4 -13    5.27    0.48
   3   3 -13    1.83    0.34
   3   3 -13    2.17    0.30
   3   2 -13    0.24    0.12
   3   2 -13    0.36    0.18
   3   1 -13    0.20    0.12
   3   1 -13   -0.03    0.11
   3   0 -13   -0.06    0.13
   3   0 -13    0.14    0.10
   3  -1 -13    0.23    0.12
   3  -1 -13    0.20    0.10
   3  -2 -13    0.24    0.16
   3  -2 -13    0.15    0.11
   3  -3 -13    2.14    0.36
   3  -4 -13    5.31    0.57
   3  -5 -13    0.05    0.09
   3  -6 -13    0.73    0.21
   3  -7 -13    3.67    0.47
   3  -8 -13    0.27    0.14
   3  -9 -13    0.52    0.20
   3 -10 -13    1.54    0.30
   3 -11 -13    0.72    0.23
   3 -12 -13    0.04    0.08
   3 -13 -13    0.18    0.11
   3 -14 -13    0.00    0.08
   2  19 -13    0.30    0.19
   2  18 -13   -0.11    0.11
   2  17 -13    0.53    0.20
   2  16 -13   -0.02    0.10
   2  15 -13   -0.02    0.07
   2  14 -13    0.17    0.10
   2  13 -13    7.21    0.65
   2  13 -13    6.52    0.63
   2  12 -13    0.15    0.10
   2  12 -13    0.09    0.08
   2  11 -13    0.57    0.21
   2  11 -13    0.22    0.13
   2  10 -13    2.18    0.36
   2  10 -13    2.57    0.36
   2   9 -13    0.82    0.24
   2   9 -13    1.19    0.25
   2   8 -13    0.15    0.11
   2   8 -13   -0.10    0.14
   2   7 -13    1.18    0.27
   2   7 -13    1.55    0.27
   2   6 -13    0.39    0.16
   2   6 -13    0.28    0.14
   2   5 -13    1.69    0.32
   2   4 -13    1.45    0.29
   2   3 -13    0.78    0.22
   2   2 -13    0.07    0.10
   2   1 -13   -0.03    0.13
   2   0 -13   -0.03    0.11
   2  -1 -13    0.13    0.08
   2  -2 -13    0.11    0.11
   2  -3 -13    1.59    0.31
   2  -4 -13    1.05    0.27
   2  -5 -13    2.30    0.38
   2  -6 -13    0.13    0.08
   2  -7 -13    1.48    0.32
   2  -8 -13    0.12    0.09
   2  -9 -13    0.68    0.23
   2 -10 -13    2.54    0.40
   2 -11 -13    0.40    0.17
   2 -12 -13    0.02    0.09
   2 -13 -13    7.22    0.66
   2 -14 -13    0.14    0.14
   1  13 -13    0.32    0.14
   1  12 -13    0.21    0.12
   1  11 -13    0.14    0.10
   1  10 -13   -0.04    0.07
   1   9 -13   -0.06    0.07
   1   8 -13    0.55    0.19
   1   7 -13    0.13    0.12
   1   6 -13    0.07    0.11
   1   5 -13    2.03    0.35
   1   4 -13    0.98    0.26
   1   3 -13    0.91    0.23
   1   2 -13   -0.07    0.12
   1   1 -13    0.23    0.15
   1   0 -13    0.06    0.09
   1  -1 -13    0.24    0.15
   1  -2 -13    0.13    0.13
   1  -3 -13    0.69    0.20
   1  -4 -13    1.00    0.25
   1  -5 -13    2.38    0.39
   1  -6 -13    0.07    0.07
   1  -7 -13    0.18    0.14
   1  -8 -13    0.47    0.18
   1  -9 -13    0.13    0.12
   1 -10 -13    0.14    0.08
   1 -11 -13    0.03    0.09
   1 -12 -13    0.50    0.21
   1 -13 -13    0.59    0.21
   1 -14 -13    0.42    0.18
   1 -17 -13   -0.05    0.17
   0  13 -13    0.28    0.14
   0  12 -13    1.67    0.31
   0  11 -13    0.25    0.12
   0  10 -13    0.10    0.13
   0   9 -13    0.06    0.10
   0   8 -13    1.89    0.35
   0   7 -13    0.20    0.12
   0   6 -13    0.56    0.20
   0   5 -13    2.25    0.37
   0   4 -13   -0.05    0.11
   0   3 -13    0.02    0.11
   0   2 -13    0.07    0.12
   0   1 -13    0.53    0.21
   0   0 -13    0.04    0.12
   0  -1 -13    0.52    0.19
   0  -2 -13    0.03    0.08
   0  -3 -13    0.03    0.10
   0  -4 -13    0.03    0.08
   0  -5 -13    2.25    0.37
   0  -6 -13    0.74    0.20
   0  -7 -13    0.14    0.12
   0  -8 -13    1.90    0.35
   0  -9 -13   -0.16    0.12
   0 -10 -13    0.28    0.15
   0 -11 -13    0.23    0.12
   0 -12 -13    1.38    0.30
   0 -13 -13    0.18    0.11
   0 -15 -13    0.25    0.13
   0 -16 -13    0.00    0.15
   0 -17 -13    0.10    0.12
  -1  16 -13   -0.13    0.11
  -1  15 -13    0.03    0.11
  -1  13 -13    0.12    0.11
  -1  12 -13    0.54    0.19
  -1  11 -13   -0.06    0.09
  -1  10 -13   -0.10    0.12
  -1   9 -13    0.22    0.14
  -1   8 -13    0.03    0.08
  -1   7 -13    0.22    0.12
  -1   6 -13    0.29    0.15
  -1   5 -13    2.92    0.43
  -1   4 -13    0.51    0.20
  -1   3 -13    0.84    0.24
  -1   2 -13   -0.10    0.08
  -1   1 -13   -0.09    0.12
  -1   0 -13   -0.14    0.12
  -1  -1 -13    0.09    0.10
  -1  -2 -13   -0.18    0.15
  -1  -3 -13    0.81    0.25
  -1  -4 -13    0.66    0.20
  -1  -5 -13    2.20    0.38
  -1  -6 -13    0.28    0.17
  -1  -7 -13   -0.03    0.09
  -1  -8 -13    0.20    0.11
  -1  -9 -13    0.31    0.13
  -1 -10 -13    0.01    0.12
  -1 -11 -13    0.02    0.08
  -1 -12 -13    0.51    0.19
  -1 -13 -13   -0.04    0.09
  -1 -14 -13    0.02    0.09
  -1 -15 -13    0.17    0.15
  -1 -16 -13    0.17    0.16
  -2  15 -13   -0.03    0.08
  -2  14 -13    0.05    0.14
  -2  13 -13   -0.01    0.08
  -2  13 -13   -0.07    0.13
  -2  12 -13   -0.17    0.14
  -2  12 -13   -0.13    0.15
  -2  11 -13   -0.01    0.10
  -2  11 -13    0.02    0.10
  -2  10 -13    0.09    0.12
  -2  10 -13    0.06    0.11
  -2   9 -13    0.53    0.21
  -2   8 -13   -0.18    0.14
  -2   7 -13    0.25    0.12
  -2   6 -13    0.37    0.15
  -2   5 -13    1.79    0.35
  -2   4 -13   -0.07    0.16
  -2   3 -13   -0.09    0.10
  -2   2 -13    0.31    0.19
  -2   1 -13    1.32    0.30
  -2   0 -13   -0.14    0.15
  -2  -1 -13    1.13    0.27
  -2  -2 -13   -0.11    0.14
  -2  -3 -13    0.24    0.16
  -2  -4 -13    0.31    0.18
  -2  -5 -13    1.60    0.33
  -2  -6 -13    0.71    0.23
  -2  -7 -13   -0.15    0.15
  -2  -8 -13   -0.39    0.17
  -2  -9 -13    0.44    0.17
  -2 -10 -13   -0.03    0.09
  -2 -11 -13   -0.10    0.12
  -2 -12 -13   -0.10    0.15
  -2 -13 -13    0.10    0.10
  -2 -13 -13   -0.04    0.09
  -2 -14 -13    0.12    0.09
  -2 -15 -13    0.15    0.14
  -2 -16 -13    0.26    0.15
  -3  14 -13    0.33    0.17
  -3  13 -13    0.13    0.14
  -3  13 -13    0.11    0.13
  -3  12 -13   -0.23    0.14
  -3  12 -13   -0.15    0.18
  -3  11 -13    0.07    0.08
  -3  11 -13    0.23    0.15
  -3  10 -13   -0.17    0.14
  -3  10 -13   -0.15    0.12
  -3   9 -13    0.17    0.11
  -3   9 -13   -0.20    0.14
  -3   8 -13    0.75    0.25
  -3   8 -13    0.40    0.19
  -3   7 -13   -0.02    0.09
  -3   6 -13    0.01    0.07
  -3   5 -13    0.13    0.10
  -3   4 -13    0.23    0.17
  -3   3 -13    0.33    0.17
  -3   2 -13    0.81    0.25
  -3   1 -13    0.00    0.08
  -3   0 -13   -0.02    0.14
  -3  -1 -13   -0.10    0.14
  -3  -2 -13    0.71    0.22
  -3  -3 -13    0.44    0.20
  -3  -4 -13   -0.07    0.16
  -3  -5 -13    0.46    0.21
  -3  -6 -13    0.03    0.09
  -3  -7 -13    0.16    0.18
  -3  -8 -13    0.39    0.17
  -3  -9 -13    0.04    0.07
  -3 -10 -13   -0.17    0.12
  -3 -11 -13    0.16    0.09
  -3 -12 -13   -0.10    0.12
  -3 -12 -13    0.08    0.09
  -3 -13 -13    0.00    0.10
  -3 -13 -13   -0.08    0.10
  -3 -14 -13    0.13    0.12
  -3 -15 -13    0.01    0.13
  -3 -16 -13    0.06    0.11
  -4  13 -13   -0.12    0.11
  -4  13 -13   -0.11    0.18
  -4  12 -13    0.31    0.18
  -4  12 -13    0.22    0.14
  -4  11 -13    0.79    0.24
  -4  11 -13    0.57    0.22
  -4  10 -13    0.35    0.17
  -4  10 -13    0.06    0.10
  -4   9 -13   -0.21    0.17
  -4   9 -13    0.11    0.14
  -4   8 -13    0.00    0.08
  -4   8 -13    0.34    0.20
  -4   7 -13   -0.05    0.11
  -4   7 -13   -0.08    0.08
  -4   6 -13   -0.19    0.16
  -4   6 -13    0.42    0.19
  -4   5 -13    0.48    0.19
  -4   4 -13    1.37    0.31
  -4   3 -13    0.09    0.08
  -4   2 -13    0.26    0.08
  -4   1 -13   -0.12    0.21
  -4   0 -13   -0.03    0.11
  -4  -1 -13   -0.04    0.15
  -4  -2 -13    0.83    0.23
  -4  -3 -13   -0.05    0.08
  -4  -4 -13    1.54    0.34
  -4  -5 -13    0.28    0.15
  -4  -6 -13    0.01    0.10
  -4  -7 -13   -0.01    0.14
  -4  -8 -13   -0.04    0.09
  -4  -9 -13   -0.18    0.13
  -4 -10 -13    0.16    0.09
  -4 -11 -13    0.66    0.23
  -4 -12 -13    0.07    0.11
  -4 -12 -13   -0.03    0.12
  -4 -13 -13   -0.22    0.14
  -4 -13 -13   -0.11    0.11
  -4 -14 -13    0.06    0.07
  -4 -15 -13    0.24    0.15
  -5  13 -13    0.37    0.16
  -5  12 -13    0.20    0.15
  -5  12 -13    0.14    0.12
  -5  11 -13    0.12    0.11
  -5  11 -13    0.33    0.16
  -5  10 -13    0.75    0.26
  -5  10 -13    0.29    0.15
  -5   9 -13    2.24    0.40
  -5   9 -13    2.62    0.45
  -5   8 -13    0.20    0.14
  -5   8 -13    0.60    0.24
  -5   7 -13   -0.11    0.12
  -5   7 -13    0.03    0.11
  -5   6 -13    0.25    0.16
  -5   6 -13    0.31    0.15
  -5   5 -13    0.40    0.18
  -5   5 -13    0.08    0.09
  -5   4 -13    0.08    0.12
  -5   3 -13    0.76    0.23
  -5   2 -13   -0.05    0.12
  -5   1 -13    2.14    0.40
  -5   0 -13   -0.10    0.15
  -5  -1 -13    2.76    0.44
  -5  -2 -13   -0.13    0.12
  -5  -3 -13    0.59    0.22
  -5  -4 -13    0.14    0.17
  -5  -5 -13    0.22    0.11
  -5  -6 -13    0.07    0.08
  -5  -7 -13    0.08    0.11
  -5  -8 -13    0.44    0.18
  -5  -9 -13    3.38    0.50
  -5 -10 -13    0.29    0.16
  -5 -11 -13    0.28    0.19
  -5 -12 -13    0.18    0.13
  -5 -12 -13   -0.02    0.11
  -5 -13 -13   -0.04    0.13
  -5 -13 -13    0.33    0.17
  -5 -14 -13    1.41    0.33
  -5 -15 -13    0.62    0.23
  -6  12 -13    0.26    0.15
  -6  11 -13    0.23    0.14
  -6  11 -13    0.15    0.14
  -6  10 -13    0.16    0.13
  -6  10 -13    0.36    0.20
  -6   9 -13   -0.10    0.15
  -6   9 -13   -0.02    0.11
  -6   8 -13    0.37    0.17
  -6   8 -13    0.39    0.16
  -6   7 -13   -0.21    0.14
  -6   7 -13   -0.01    0.11
  -6   6 -13   -0.08    0.13
  -6   6 -13    0.00    0.09
  -6   5 -13    0.96    0.27
  -6   5 -13    1.02    0.26
  -6   4 -13    0.23    0.11
  -6   4 -13    0.54    0.20
  -6   3 -13   -0.07    0.13
  -6   2 -13    0.78    0.28
  -6   1 -13    1.33    0.31
  -6   0 -13   -0.05    0.10
  -6  -1 -13    1.70    0.37
  -6  -2 -13    0.57    0.21
  -6  -3 -13   -0.05    0.11
  -6  -4 -13    0.78    0.26
  -6  -5 -13    0.85    0.26
  -6  -6 -13    0.00    0.13
  -6  -7 -13    0.29    0.18
  -6  -8 -13    0.42    0.19
  -6  -9 -13   -0.21    0.18
  -6 -10 -13    0.19    0.15
  -6 -11 -13    0.35    0.18
  -6 -12 -13    0.33    0.19
  -6 -13 -13    0.37    0.20
  -7  11 -13   -0.11    0.13
  -7  10 -13   -0.10    0.14
  -7  10 -13   -0.01    0.12
  -7   9 -13    1.27    0.33
  -7   9 -13    1.61    0.36
  -7   8 -13    0.03    0.11
  -7   8 -13    0.19    0.15
  -7   7 -13    0.11    0.12
  -7   7 -13    0.16    0.15
  -7   6 -13    1.15    0.31
  -7   6 -13    0.84    0.28
  -7   5 -13   -0.01    0.10
  -7   5 -13    0.53    0.25
  -7   4 -13    0.66    0.22
  -7   4 -13    1.22    0.30
  -7   3 -13    0.60    0.21
  -7   2 -13   -0.28    0.16
  -7   1 -13    1.89    0.37
  -7   0 -13    0.08    0.11
  -7  -1 -13    2.66    0.45
  -7  -2 -13    0.04    0.09
  -7  -3 -13    0.59    0.21
  -7  -4 -13    0.95    0.28
  -7  -5 -13    0.57    0.25
  -7  -6 -13    0.84    0.26
  -7  -7 -13    0.10    0.12
  -7  -8 -13   -0.06    0.11
  -7  -9 -13    1.20    0.30
  -7 -10 -13    0.13    0.12
  -7 -11 -13   -0.09    0.18
  -7 -12 -13    0.94    0.29
  -8   9 -13    0.20    0.08
  -8   8 -13    0.90    0.27
  -8   7 -13    1.61    0.36
  -8   7 -13    1.79    0.38
  -8   6 -13   -0.07    0.19
  -8   6 -13   -0.12    0.09
  -8   5 -13    0.65    0.22
  -8   5 -13    0.99    0.29
  -8   4 -13    0.18    0.15
  -8   3 -13    0.37    0.22
  -8   2 -13    0.31    0.20
  -8   1 -13    4.41    0.60
  -8   0 -13   -0.03    0.09
  -8  -1 -13    2.84    0.48
  -8  -2 -13    0.52    0.24
  -8  -3 -13    0.42    0.23
  -8  -4 -13    0.32    0.21
  -8  -5 -13    0.59    0.22
  -8  -6 -13    0.01    0.16
  -8  -7 -13    1.87    0.39
  -9   7 -13    0.70    0.22
  20   4 -12    0.17    0.14
  19   4 -12    0.00    0.09
  19   3 -12    0.88    0.32
  19   2 -12    0.05    0.15
  19   1 -12    0.17    0.19
  19   0 -12   -0.12    0.17
  19  -1 -12    0.34    0.22
  19  -2 -12    0.20    0.17
  18   7 -12    0.50    0.24
  18   6 -12    0.11    0.13
  18   5 -12    0.30    0.16
  18   4 -12   -0.06    0.11
  18   4 -12    0.21    0.17
  18   3 -12    0.09    0.14
  18   2 -12   -0.07    0.11
  18   1 -12    0.18    0.12
  18   0 -12    0.00    0.12
  18  -1 -12   -0.08    0.12
  18  -2 -12    0.22    0.18
  18  -3 -12   -0.05    0.09
  18  -4 -12    0.05    0.15
  18  -5 -12   -0.16    0.16
  18  -6 -12   -0.13    0.14
  18  -7 -12    0.12    0.14
  17  10 -12    0.25    0.16
  17   9 -12    0.18    0.17
  17   8 -12    0.10    0.11
  17   7 -12   -0.14    0.16
  17   6 -12    0.51    0.21
  17   5 -12    0.05    0.10
  17   4 -12    0.16    0.19
  17   3 -12    0.09    0.09
  17   2 -12    0.07    0.09
  17   1 -12    0.44    0.19
  17   0 -12    1.16    0.33
  17  -1 -12    0.49    0.24
  17  -2 -12    0.35    0.25
  17  -3 -12    0.24    0.17
  17  -4 -12    0.23    0.19
  17  -5 -12    0.06    0.17
  17  -6 -12    0.52    0.21
  17  -7 -12    0.06    0.13
  17  -8 -12    0.12    0.11
  17  -9 -12    0.01    0.16
  16  12 -12    0.63    0.24
  16  11 -12    0.34    0.18
  16  10 -12   -0.02    0.15
  16   9 -12    0.52    0.23
  16   8 -12    0.71    0.24
  16   7 -12   -0.04    0.12
  16   6 -12    1.34    0.33
  16   5 -12   -0.02    0.11
  16   4 -12    0.12    0.14
  16   3 -12    0.20    0.12
  16   2 -12    4.10    0.58
  16   1 -12    0.40    0.23
  16   0 -12    0.54    0.23
  16  -1 -12    0.30    0.19
  16  -2 -12    2.98    0.55
  16  -3 -12    0.10    0.20
  16  -4 -12    0.03    0.13
  16  -5 -12   -0.29    0.17
  16  -6 -12    1.07    0.34
  16  -7 -12   -0.29    0.17
  16  -8 -12    0.17    0.12
  16  -9 -12    0.63    0.23
  16 -10 -12    0.18    0.16
  16 -11 -12    0.05    0.13
  15  13 -12    1.21    0.32
  15  12 -12    0.01    0.10
  15  11 -12    0.00    0.09
  15  10 -12    0.95    0.29
  15   9 -12    1.91    0.39
  15   8 -12    0.69    0.25
  15   7 -12    0.33    0.17
  15   6 -12    1.49    0.34
  15   5 -12    0.53    0.25
  15   4 -12    0.28    0.14
  15   3 -12   -0.06    0.10
  15   2 -12    0.21    0.17
  15   1 -12    0.00    0.10
  15   0 -12    4.03    0.57
  15  -1 -12   -0.09    0.13
  15  -2 -12    0.27    0.19
  15  -3 -12   -0.12    0.18
  15  -4 -12    0.27    0.21
  15  -5 -12    0.09    0.15
  15  -6 -12    1.34    0.34
  15  -7 -12    0.75    0.26
  15  -8 -12    0.50    0.19
  15  -9 -12    2.55    0.46
  15 -10 -12    0.80    0.27
  15 -11 -12    0.08    0.09
  15 -12 -12   -0.15    0.13
  15 -13 -12    0.95    0.29
  14  15 -12    0.03    0.11
  14  14 -12    0.49    0.25
  14  13 -12    0.02    0.11
  14  12 -12    0.13    0.11
  14  11 -12    0.16    0.17
  14  10 -12    1.75    0.37
  14   9 -12    0.00    0.09
  14   8 -12   -0.02    0.13
  14   7 -12    1.12    0.29
  14   6 -12    5.99    0.66
  14   5 -12    0.53    0.19
  14   4 -12    0.92    0.26
  14   3 -12    0.21    0.12
  14   2 -12    4.82    0.61
  14   1 -12    1.05    0.27
  14   0 -12   -0.29    0.16
  14  -1 -12    1.43    0.33
  14  -2 -12    4.78    0.66
  14  -3 -12    0.24    0.16
  14  -4 -12    1.19    0.31
  14  -5 -12    0.29    0.21
  14  -6 -12    6.90    0.73
  14  -7 -12    1.58    0.34
  14  -8 -12    0.02    0.11
  14  -9 -12    0.28    0.17
  14 -10 -12    1.56    0.37
  14 -11 -12    0.12    0.15
  14 -12 -12    0.13    0.16
  14 -13 -12   -0.05    0.13
  14 -14 -12    0.63    0.27
  13  16 -12    2.95    0.51
  13  15 -12    0.69    0.21
  13  14 -12    7.32    0.76
  13  13 -12    0.56    0.22
  13  12 -12   -0.06    0.10
  13  11 -12   -0.08    0.11
  13  10 -12    5.92    0.65
  13   9 -12    3.68    0.52
  13   8 -12    0.27    0.14
  13   7 -12    6.68    0.68
  13   6 -12    1.49    0.32
  13   5 -12    2.23    0.40
  13   4 -12    0.07    0.07
  13   3 -12    0.80    0.26
  13   2 -12    2.17    0.38
  13   1 -12    0.24    0.09
  13   0 -12    0.43    0.22
  13  -1 -12    0.25    0.17
  13  -2 -12    1.98    0.39
  13  -3 -12    0.94    0.29
  13  -4 -12    0.01    0.12
  13  -5 -12    1.65    0.39
  13  -6 -12    1.21    0.34
  13  -7 -12    6.36    0.67
  13  -8 -12   -0.05    0.14
  13  -9 -12    2.80    0.45
  13 -10 -12    5.17    0.62
  13 -11 -12    0.10    0.14
  13 -12 -12    0.12    0.13
  13 -13 -12    0.96    0.31
  13 -14 -12    6.85    0.76
  13 -15 -12    0.60    0.26
  13 -16 -12    2.53    0.48
  12  17 -12    0.75    0.26
  12  16 -12   -0.10    0.13
  12  15 -12    1.75    0.38
  12  14 -12    0.34    0.16
  12  13 -12    1.45    0.34
  12  12 -12    0.15    0.16
  12  11 -12    1.57    0.34
  12  10 -12    0.69    0.23
  12   9 -12    0.15    0.14
  12   8 -12    0.42    0.14
  12   7 -12    2.84    0.43
  12   6 -12    0.01    0.11
  12   5 -12    0.28    0.13
  12   4 -12    0.05    0.09
  12   3 -12    1.17    0.29
  12   2 -12    0.10    0.10
  12   1 -12    0.36    0.19
  12   0 -12    0.20    0.14
  12  -1 -12    0.15    0.15
  12  -2 -12    0.04    0.12
  12  -3 -12    1.13    0.30
  12  -4 -12   -0.12    0.15
  12  -5 -12    0.31    0.17
  12  -6 -12    0.06    0.14
  12  -7 -12    2.99    0.45
  12  -8 -12    0.60    0.21
  12  -9 -12   -0.04    0.08
  12 -10 -12    0.98    0.28
  12 -11 -12    2.27    0.41
  12 -12 -12    0.04    0.13
  12 -13 -12    1.43    0.34
  12 -14 -12    0.25    0.19
  12 -15 -12    1.44    0.38
  12 -16 -12    0.07    0.09
  12 -17 -12    0.87    0.28
  11  17 -12    0.53    0.21
  11  16 -12    0.97    0.28
  11  15 -12    0.23    0.15
  11  14 -12    0.05    0.14
  11  13 -12    1.04    0.31
  11  12 -12    3.47    0.51
  11  11 -12    0.88    0.26
  11  10 -12    0.43    0.19
  11   9 -12    0.10    0.16
  11   8 -12    0.30    0.11
  11   7 -12    0.51    0.20
  11   6 -12   -0.01    0.10
  11   5 -12    0.67    0.21
  11   4 -12    2.50    0.39
  11   3 -12   -0.24    0.13
  11   2 -12    0.42    0.19
  11   1 -12    0.07    0.08
  11   0 -12    2.66    0.40
  11  -1 -12    0.02    0.09
  11  -2 -12    0.22    0.17
  11  -3 -12   -0.01    0.12
  11  -4 -12    1.83    0.37
  11  -5 -12    0.17    0.23
  11  -6 -12    0.06    0.14
  11  -7 -12    0.24    0.15
  11  -8 -12    0.24    0.16
  11  -9 -12    0.08    0.12
  11 -10 -12    0.34    0.17
  11 -11 -12    0.72    0.24
  11 -12 -12    3.37    0.50
  11 -13 -12    0.63    0.25
  11 -14 -12   -0.08    0.08
  11 -15 -12    0.28    0.19
  11 -16 -12    0.56    0.23
  11 -17 -12    0.31    0.16
  11 -18 -12    0.08    0.14
  10  18 -12    0.86    0.26
  10  17 -12    0.61    0.25
  10  16 -12    0.73    0.23
  10  15 -12    0.24    0.16
  10  14 -12    1.72    0.33
  10  13 -12    0.20    0.10
  10  12 -12    0.81    0.25
  10  11 -12    0.25    0.12
  10  10 -12   -0.07    0.09
  10   9 -12    0.19    0.14
  10   8 -12   -0.08    0.14
  10   7 -12    0.69    0.22
  10   6 -12    2.84    0.41
  10   5 -12    0.18    0.09
  10   4 -12    0.09    0.08
  10   3 -12    0.24    0.11
  10   2 -12    3.27    0.44
  10   1 -12    0.88    0.23
  10   0 -12   -0.02    0.11
  10  -1 -12    0.91    0.25
  10  -2 -12    3.27    0.46
  10  -3 -12    0.42    0.18
  10  -4 -12    0.26    0.17
  10  -5 -12    0.15    0.13
  10  -6 -12    1.54    0.40
  10  -7 -12    0.74    0.24
  10  -8 -12    0.24    0.17
  10  -9 -12    0.03    0.07
  10 -10 -12    0.17    0.11
  10 -11 -12    0.52    0.18
  10 -12 -12    0.32    0.18
  10 -13 -12    0.09    0.14
  10 -14 -12    1.96    0.40
  10 -15 -12    0.03    0.16
  10 -16 -12    0.49    0.18
  10 -17 -12    0.24    0.16
  10 -18 -12    1.19    0.33
  10 -19 -12   -0.15    0.14
   9  19 -12    0.27    0.16
   9  18 -12    0.32    0.17
   9  17 -12   -0.04    0.09
   9  16 -12    0.43    0.21
   9  15 -12   -0.04    0.13
   9  14 -12    0.99    0.26
   9  13 -12   -0.06    0.14
   9  12 -12    0.04    0.10
   9  11 -12    0.42    0.17
   9  10 -12    0.16    0.13
   9   9 -12    1.36    0.29
   9   8 -12    0.12    0.08
   9   7 -12   -0.03    0.08
   9   6 -12    1.77    0.32
   9   5 -12   -0.08    0.15
   9   4 -12    0.31    0.13
   9   3 -12    0.56    0.19
   9   2 -12   12.79    0.82
   9   1 -12   -0.07    0.13
   9   0 -12    4.94    0.52
   9  -1 -12   -0.09    0.13
   9  -2 -12   11.76    0.86
   9  -3 -12    0.85    0.26
   9  -4 -12    0.00    0.10
   9  -5 -12    0.05    0.09
   9  -6 -12    1.03    0.32
   9  -7 -12    0.09    0.11
   9  -8 -12    0.23    0.13
   9  -9 -12    1.02    0.29
   9 -10 -12   -0.10    0.10
   9 -11 -12    0.43    0.15
   9 -12 -12   -0.02    0.10
   9 -13 -12   -0.03    0.11
   9 -14 -12    0.92    0.27
   9 -15 -12   -0.05    0.10
   9 -16 -12    0.31    0.17
   9 -17 -12    0.15    0.11
   9 -18 -12   -0.31    0.20
   9 -19 -12    0.22    0.13
   8  19 -12    0.10    0.12
   8  18 -12    0.56    0.20
   8  17 -12    0.34    0.17
   8  16 -12    0.28    0.19
   8  15 -12    0.22    0.09
   8  14 -12   -0.11    0.17
   8  13 -12    0.22    0.15
   8  12 -12    0.74    0.24
   8  11 -12    2.27    0.37
   8  10 -12    1.54    0.32
   8   9 -12    0.34    0.13
   8   8 -12    0.60    0.21
   8   7 -12    0.36    0.12
   8   6 -12    0.05    0.09
   8   5 -12    0.12    0.06
   8   4 -12    3.84    0.44
   8   3 -12    0.37    0.14
   8   2 -12    0.86    0.20
   8   1 -12    0.00    0.06
   8   0 -12    0.56    0.19
   8  -1 -12   -0.04    0.10
   8  -2 -12    0.72    0.22
   8  -3 -12    0.31    0.17
   8  -4 -12    3.06    0.45
   8  -5 -12    0.27    0.19
   8  -6 -12   -0.10    0.13
   8  -7 -12    0.41    0.19
   8  -8 -12    0.49    0.18
   8  -9 -12    0.26    0.16
   8 -10 -12    1.74    0.32
   8 -11 -12    2.17    0.36
   8 -12 -12    0.59    0.20
   8 -13 -12    0.14    0.14
   8 -14 -12   -0.03    0.07
   8 -15 -12    0.33    0.17
   8 -16 -12    0.27    0.17
   8 -17 -12    0.36    0.17
   8 -18 -12    0.33    0.21
   8 -19 -12   -0.34    0.18
   8 -20 -12   -0.10    0.13
   7  20 -12    0.35    0.20
   7  19 -12   -0.04    0.11
   7  18 -12    0.05    0.10
   7  17 -12    0.77    0.23
   7  16 -12    0.28    0.19
   7  15 -12    0.02    0.09
   7  14 -12   -0.02    0.08
   7  13 -12    0.24    0.11
   7  13 -12    0.35    0.14
   7  12 -12   -0.02    0.10
   7  11 -12   -0.13    0.16
   7  10 -12    0.53    0.18
   7   9 -12    1.83    0.33
   7   8 -12    0.18    0.10
   7   7 -12    0.82    0.22
   7   6 -12    0.63    0.19
   7   5 -12    2.08    0.32
   7   4 -12    0.09    0.13
   7   3 -12    0.19    0.11
   7   2 -12   -0.03    0.10
   7   1 -12    0.03    0.08
   7   0 -12    0.51    0.18
   7  -1 -12   -0.01    0.09
   7  -2 -12    0.04    0.09
   7  -3 -12    0.08    0.07
   7  -4 -12    0.05    0.09
   7  -5 -12    1.78    0.34
   7  -6 -12    0.64    0.20
   7  -7 -12    0.59    0.19
   7  -8 -12   -0.02    0.11
   7  -9 -12    1.87    0.32
   7 -10 -12    0.23    0.12
   7 -11 -12   -0.21    0.12
   7 -12 -12    0.12    0.09
   7 -13 -12    0.28    0.15
   7 -14 -12    0.07    0.14
   7 -14 -12    0.02    0.09
   7 -15 -12    0.07    0.09
   7 -16 -12   -0.10    0.14
   7 -17 -12    0.91    0.27
   7 -18 -12    0.23    0.16
   7 -19 -12    0.18    0.10
   7 -20 -12    0.27    0.13
   7 -21 -12   -0.32    0.14
   6  20 -12    0.13    0.15
   6  19 -12   -0.03    0.10
   6  18 -12    1.79    0.37
   6  17 -12    0.18    0.10
   6  16 -12    0.11    0.13
   6  15 -12    0.90    0.25
   6  14 -12    0.86    0.24
   6  13 -12    0.01    0.09
   6  13 -12   -0.16    0.12
   6  12 -12    0.95    0.24
   6  12 -12    0.97    0.22
   6  11 -12   -0.04    0.09
   6  11 -12    0.11    0.07
   6  10 -12    0.07    0.07
   6   9 -12    2.01    0.33
   6   8 -12    1.85    0.32
   6   7 -12   -0.03    0.09
   6   6 -12    1.51    0.28
   6   5 -12    2.86    0.37
   6   4 -12    0.48    0.17
   6   3 -12    0.37    0.12
   6   2 -12    1.61    0.29
   6   1 -12    0.01    0.08
   6   0 -12    0.03    0.07
   6  -1 -12    0.15    0.12
   6  -2 -12    1.94    0.31
   6  -3 -12    0.13    0.07
   6  -4 -12    0.12    0.08
   6  -5 -12    3.22    0.43
   6  -6 -12    1.63    0.29
   6  -7 -12   -0.13    0.13
   6  -8 -12    2.11    0.33
   6  -9 -12    1.82    0.32
   6 -10 -12   -0.04    0.12
   6 -11 -12    0.00    0.09
   6 -12 -12    0.97    0.24
   6 -12 -12    0.92    0.23
   6 -13 -12    0.06    0.10
   6 -13 -12   -0.08    0.07
   6 -14 -12    0.59    0.16
   6 -14 -12    0.90    0.24
   6 -15 -12    0.72    0.21
   6 -16 -12   -0.13    0.11
   6 -17 -12   -0.25    0.14
   6 -18 -12    1.75    0.36
   6 -19 -12    0.05    0.09
   6 -20 -12   -0.11    0.12
   6 -21 -12    0.44    0.20
   5  20 -12    0.06    0.14
   5  19 -12    0.30    0.19
   5  18 -12    1.41    0.33
   5  17 -12    1.03    0.30
   5  16 -12   -0.04    0.14
   5  15 -12    0.08    0.13
   5  14 -12    0.89    0.25
   5  13 -12    1.87    0.32
   5  13 -12    1.32    0.28
   5  12 -12    0.07    0.09
   5  12 -12    0.03    0.09
   5  11 -12    0.40    0.17
   5  11 -12    0.49    0.16
   5  10 -12    0.28    0.14
   5  10 -12    0.18    0.13
   5   9 -12    1.21    0.26
   5   9 -12    1.39    0.27
   5   8 -12    0.47    0.18
   5   8 -12    0.57    0.17
   5   7 -12    0.37    0.15
   5   7 -12    0.31    0.14
   5   6 -12    0.08    0.08
   5   5 -12    1.71    0.28
   5   4 -12    0.22    0.12
   5   3 -12    1.17    0.23
   5   2 -12    0.38    0.11
   5   1 -12    0.32    0.14
   5   0 -12    2.58    0.35
   5  -1 -12    0.13    0.09
   5  -2 -12    0.50    0.18
   5  -3 -12    1.30    0.25
   5  -4 -12    0.16    0.12
   5  -5 -12    1.74    0.29
   5  -6 -12    0.16    0.11
   5  -7 -12    0.07    0.06
   5  -8 -12    0.56    0.17
   5  -8 -12    0.66    0.19
   5  -9 -12    1.19    0.24
   5  -9 -12    1.30    0.27
   5 -10 -12    0.49    0.18
   5 -10 -12    0.39    0.15
   5 -11 -12    0.44    0.15
   5 -11 -12    0.65    0.18
   5 -12 -12   -0.01    0.07
   5 -12 -12    0.16    0.10
   5 -13 -12    1.01    0.25
   5 -13 -12    1.82    0.31
   5 -14 -12    0.75    0.21
   5 -14 -12    0.56    0.19
   5 -15 -12   -0.19    0.12
   5 -16 -12    0.10    0.10
   5 -17 -12    0.83    0.24
   5 -18 -12    1.41    0.32
   5 -19 -12    0.17    0.13
   5 -20 -12    0.25    0.15
   4  20 -12    0.21    0.14
   4  19 -12   -0.08    0.10
   4  18 -12   -0.09    0.15
   4  17 -12    0.58    0.22
   4  16 -12    0.38    0.18
   4  15 -12    1.16    0.30
   4  14 -12    2.07    0.37
   4  13 -12    0.12    0.11
   4  13 -12    0.37    0.18
   4  12 -12    1.42    0.29
   4  12 -12    1.89    0.34
   4  11 -12    1.44    0.28
   4  11 -12    1.23    0.27
   4  10 -12    0.42    0.15
   4  10 -12    0.60    0.18
   4   9 -12   -0.08    0.14
   4   9 -12    0.18    0.11
   4   8 -12   -0.19    0.11
   4   8 -12   -0.07    0.13
   4   7 -12    2.92    0.40
   4   7 -12    2.85    0.36
   4   6 -12    0.15    0.09
   4   6 -12    0.10    0.07
   4   5 -12    0.74    0.19
   4   5 -12    0.67    0.21
   4   4 -12    0.54    0.16
   4   4 -12    0.34    0.12
   4   3 -12    1.29    0.27
   4   3 -12    1.40    0.25
   4   2 -12   -0.03    0.07
   4   2 -12    0.03    0.12
   4   1 -12    0.00    0.09
   4   1 -12   -0.03    0.08
   4   0 -12    7.85    0.65
   4   0 -12    9.68    0.64
   4  -1 -12    0.11    0.08
   4  -1 -12   -0.05    0.07
   4  -2 -12   -0.32    0.13
   4  -2 -12   -0.11    0.17
   4  -3 -12    1.68    0.31
   4  -3 -12    1.50    0.29
   4  -4 -12    0.63    0.16
   4  -4 -12    0.51    0.19
   4  -5 -12    0.72    0.21
   4  -5 -12    0.65    0.17
   4  -6 -12    0.25    0.11
   4  -6 -12    0.39    0.16
   4  -7 -12    2.86    0.36
   4  -7 -12    2.44    0.37
   4  -8 -12   -0.22    0.16
   4  -8 -12   -0.06    0.05
   4  -9 -12    0.26    0.13
   4  -9 -12    0.13    0.09
   4 -10 -12    0.66    0.19
   4 -10 -12    0.59    0.17
   4 -11 -12    1.98    0.32
   4 -11 -12    1.60    0.30
   4 -12 -12    1.87    0.32
   4 -12 -12    1.40    0.29
   4 -13 -12    0.21    0.14
   4 -13 -12    0.10    0.06
   4 -14 -12    2.21    0.35
   4 -14 -12    1.88    0.33
   4 -15 -12    1.41    0.30
   4 -16 -12    0.19    0.16
   3  21 -12    0.61    0.21
   3  20 -12    0.18    0.11
   3  19 -12   -0.08    0.08
   3  18 -12    1.54    0.35
   3  17 -12    1.53    0.33
   3  16 -12    4.56    0.55
   3  15 -12    0.04    0.11
   3  14 -12    3.26    0.45
   3  13 -12    0.70    0.22
   3  13 -12    0.52    0.17
   3  12 -12    0.89    0.22
   3  12 -12    0.86    0.23
   3  11 -12    0.61    0.19
   3  11 -12    0.43    0.18
   3  10 -12    2.17    0.33
   3  10 -12    1.72    0.31
   3   9 -12    0.31    0.10
   3   9 -12    0.48    0.17
   3   8 -12    0.89    0.21
   3   8 -12    1.20    0.27
   3   7 -12    1.18    0.23
   3   7 -12    0.94    0.22
   3   6 -12    1.21    0.23
   3   6 -12    1.15    0.25
   3   5 -12    0.06    0.05
   3   5 -12    0.07    0.12
   3   4 -12    0.01    0.08
   3   4 -12    0.07    0.08
   3   3 -12    2.07    0.32
   3   3 -12    2.08    0.28
   3   2 -12    4.70    0.43
   3   2 -12    4.06    0.47
   3   1 -12    1.19    0.22
   3   1 -12    0.92    0.23
   3   0 -12    8.76    0.59
   3   0 -12    7.61    0.64
   3  -1 -12    1.09    0.26
   3  -1 -12    1.34    0.24
   3  -2 -12    5.56    0.49
   3  -2 -12    4.50    0.49
   3  -3 -12    2.34    0.36
   3  -3 -12    0.44    0.16
   3  -4 -12    0.00    0.09
   3  -4 -12   -0.17    0.11
   3  -5 -12    0.07    0.07
   3  -5 -12    0.06    0.06
   3  -6 -12    1.23    0.23
   3  -6 -12    0.82    0.23
   3  -7 -12    1.22    0.26
   3  -7 -12    0.94    0.20
   3  -8 -12    1.30    0.28
   3  -8 -12    1.36    0.24
   3  -9 -12    0.69    0.18
   3  -9 -12    0.55    0.18
   3 -10 -12    2.27    0.36
   3 -10 -12    1.96    0.31
   3 -11 -12    0.48    0.16
   3 -11 -12    0.31    0.11
   3 -12 -12    0.65    0.19
   3 -12 -12    0.91    0.21
   3 -13 -12    0.75    0.20
   3 -14 -12    2.86    0.39
   3 -16 -12    4.32    0.56
   3 -17 -12    2.19    0.42
   3 -18 -12    1.83    0.39
   3 -19 -12    0.13    0.14
   2  21 -12    0.06    0.16
   2  20 -12    0.29    0.15
   2  19 -12    0.41    0.20
   2  18 -12    0.49    0.20
   2  17 -12    0.08    0.13
   2  16 -12    0.08    0.09
   2  15 -12    1.81    0.34
   2  14 -12    0.60    0.20
   2  13 -12    0.07    0.08
   2  13 -12    0.14    0.10
   2  12 -12    0.12    0.11
   2  12 -12    0.19    0.13
   2  11 -12    0.15    0.11
   2  11 -12    0.02    0.07
   2  10 -12    1.55    0.29
   2  10 -12    1.61    0.29
   2   9 -12   -0.04    0.09
   2   9 -12   -0.07    0.10
   2   8 -12    4.00    0.46
   2   8 -12    4.11    0.43
   2   7 -12   -0.07    0.05
   2   7 -12    0.10    0.07
   2   6 -12    0.25    0.13
   2   6 -12    0.22    0.09
   2   5 -12    1.51    0.25
   2   5 -12    1.78    0.31
   2   4 -12    2.64    0.38
   2   4 -12    2.53    0.31
   2   3 -12    0.21    0.12
   2   3 -12    0.06    0.06
   2   2 -12    5.97    0.47
   2   2 -12    5.77    0.57
   2   1 -12    0.26    0.17
   2   1 -12    0.20    0.09
   2   0 -12   31.64    1.08
   2   0 -12   28.61    1.24
   2  -1 -12    0.24    0.13
   2  -1 -12    0.14    0.09
   2  -2 -12    6.40    0.59
   2  -2 -12    7.51    0.56
   2  -3 -12    0.37    0.16
   2  -3 -12    0.24    0.12
   2  -4 -12    3.10    0.35
   2  -4 -12    3.13    0.41
   2  -5 -12    2.00    0.29
   2  -5 -12    1.36    0.27
   2  -6 -12    0.08    0.10
   2  -7 -12   -0.09    0.11
   2  -8 -12    3.77    0.46
   2  -9 -12   -0.04    0.08
   2 -10 -12    1.69    0.30
   2 -11 -12   -0.08    0.14
   2 -12 -12    0.56    0.19
   2 -13 -12   -0.29    0.15
   2 -14 -12    0.23    0.11
   2 -14 -12    0.58    0.23
   2 -15 -12    1.63    0.35
   2 -16 -12   -0.04    0.12
   2 -17 -12    0.18    0.15
   2 -18 -12    0.17    0.16
   2 -19 -12    0.72    0.28
   1  21 -12    1.12    0.30
   1  20 -12    0.51    0.20
   1  19 -12    0.13    0.10
   1  18 -12   -0.22    0.13
   1  17 -12   -0.03    0.11
   1  16 -12    0.09    0.08
   1  15 -12    0.58    0.18
   1  14 -12    0.48    0.18
   1  13 -12    1.39    0.29
   1  13 -12    1.08    0.25
   1  12 -12    1.10    0.25
   1  12 -12    1.00    0.24
   1  11 -12    0.14    0.12
   1  11 -12    0.12    0.12
   1  10 -12    0.89    0.21
   1  10 -12    0.92    0.23
   1   9 -12    1.83    0.32
   1   9 -12    2.54    0.33
   1   8 -12    0.48    0.16
   1   8 -12    0.45    0.17
   1   7 -12    0.64    0.19
   1   7 -12    0.90    0.19
   1   6 -12    0.17    0.09
   1   6 -12    0.05    0.09
   1   5 -12    1.09    0.25
   1   5 -12    1.44    0.24
   1   4 -12    0.23    0.15
   1   4 -12    0.21    0.08
   1   3 -12    2.29    0.36
   1   2 -12    1.40    0.28
   1   1 -12   15.55    0.92
   1   0 -12    0.22    0.15
   1  -1 -12   15.20    0.91
   1  -2 -12    1.85    0.32
   1  -3 -12    2.37    0.37
   1  -4 -12    0.34    0.16
   1  -5 -12    0.96    0.23
   1  -6 -12    0.14    0.13
   1  -7 -12    0.82    0.22
   1  -8 -12    0.39    0.17
   1  -9 -12    2.55    0.38
   1 -10 -12    0.84    0.22
   1 -11 -12    0.16    0.11
   1 -12 -12    0.88    0.22
   1 -13 -12    1.51    0.29
   1 -13 -12    1.59    0.33
   1 -14 -12    0.34    0.14
   1 -14 -12    0.29    0.15
   1 -15 -12    0.75    0.24
   1 -16 -12    0.01    0.09
   1 -17 -12    0.02    0.11
   1 -18 -12   -0.22    0.15
   1 -19 -12   -0.01    0.10
   0  19 -12   -0.05    0.10
   0  18 -12    0.47    0.24
   0  17 -12    0.02    0.10
   0  16 -12    0.13    0.15
   0  15 -12    1.28    0.32
   0  14 -12    0.03    0.10
   0  13 -12    0.21    0.18
   0  13 -12    0.09    0.09
   0  12 -12    0.14    0.11
   0  12 -12    0.27    0.12
   0  11 -12    0.27    0.16
   0  10 -12   -0.10    0.08
   0   9 -12    0.74    0.20
   0   8 -12    0.11    0.08
   0   7 -12    2.17    0.34
   0   6 -12    0.04    0.09
   0   5 -12    0.09    0.10
   0   4 -12    0.08    0.08
   0   3 -12    0.88    0.21
   0   2 -12    0.79    0.21
   0   1 -12    4.86    0.52
   0   0 -12    3.35    0.43
   0  -1 -12    4.98    0.54
   0  -2 -12    0.68    0.22
   0  -3 -12    1.33    0.29
   0  -4 -12   -0.08    0.11
   0  -5 -12    0.06    0.11
   0  -6 -12   -0.11    0.11
   0  -7 -12    1.78    0.33
   0  -8 -12   -0.03    0.09
   0  -9 -12    0.87    0.22
   0 -10 -12   -0.17    0.13
   0 -11 -12   -0.06    0.11
   0 -12 -12    0.05    0.09
   0 -12 -12    0.16    0.11
   0 -13 -12   -0.01    0.09
   0 -13 -12    0.23    0.14
   0 -14 -12   -0.15    0.12
   0 -14 -12    0.50    0.22
   0 -15 -12    1.09    0.28
   0 -16 -12   -0.04    0.12
   0 -17 -12    0.13    0.10
   0 -18 -12    0.27    0.11
   0 -19 -12    0.03    0.09
  -1  18 -12    0.17    0.09
  -1  17 -12    0.05    0.07
  -1  16 -12    0.44    0.23
  -1  15 -12    0.35    0.17
  -1  14 -12    0.42    0.18
  -1  13 -12   -0.05    0.09
  -1  13 -12    0.02    0.08
  -1  12 -12    2.25    0.42
  -1  12 -12    2.06    0.34
  -1  11 -12    0.60    0.22
  -1  11 -12    0.80    0.21
  -1  10 -12    0.21    0.16
  -1  10 -12    0.36    0.16
  -1   9 -12    0.76    0.21
  -1   9 -12    0.57    0.21
  -1   8 -12    0.69    0.20
  -1   7 -12   -0.07    0.12
  -1   6 -12    0.19    0.15
  -1   5 -12   -0.05    0.12
  -1   4 -12   -0.02    0.09
  -1   3 -12    0.03    0.09
  -1   2 -12    0.65    0.20
  -1   1 -12    0.13    0.12
  -1   0 -12    1.56    0.31
  -1  -1 -12    0.12    0.10
  -1  -2 -12    0.39    0.14
  -1  -3 -12    0.21    0.12
  -1  -4 -12   -0.30    0.14
  -1  -5 -12    0.16    0.13
  -1  -6 -12    0.14    0.11
  -1  -7 -12    0.07    0.09
  -1  -8 -12    0.82    0.21
  -1  -9 -12    0.35    0.16
  -1 -10 -12   -0.06    0.11
  -1 -11 -12    0.54    0.19
  -1 -11 -12    0.60    0.20
  -1 -12 -12    2.05    0.35
  -1 -12 -12    2.59    0.42
  -1 -13 -12    0.03    0.09
  -1 -13 -12   -0.06    0.12
  -1 -14 -12    0.62    0.20
  -1 -14 -12    0.31    0.16
  -1 -15 -12    0.33    0.17
  -1 -16 -12    1.43    0.33
  -1 -17 -12    0.03    0.11
  -1 -18 -12    0.03    0.11
  -2  17 -12    1.50    0.38
  -2  16 -12    1.72    0.39
  -2  15 -12    0.56    0.22
  -2  14 -12   -0.01    0.11
  -2  13 -12    1.37    0.32
  -2  13 -12    1.73    0.31
  -2  12 -12    0.12    0.14
  -2  12 -12    0.20    0.14
  -2  11 -12    2.16    0.39
  -2  11 -12    1.53    0.30
  -2  10 -12    0.21    0.11
  -2  10 -12    0.20    0.13
  -2   9 -12    2.57    0.42
  -2   9 -12    1.87    0.34
  -2   8 -12    0.82    0.23
  -2   8 -12    0.75    0.23
  -2   7 -12    2.91    0.43
  -2   7 -12    2.06    0.34
  -2   6 -12    0.11    0.09
  -2   5 -12    0.26    0.14
  -2   4 -12    0.32    0.17
  -2   3 -12   -0.01    0.10
  -2   2 -12    0.73    0.23
  -2   1 -12    0.08    0.07
  -2   0 -12   -0.08    0.08
  -2  -1 -12    0.02    0.08
  -2  -2 -12    0.13    0.09
  -2  -3 -12   -0.06    0.12
  -2  -4 -12    0.11    0.08
  -2  -5 -12    0.37    0.14
  -2  -6 -12    0.24    0.14
  -2  -7 -12    2.12    0.35
  -2  -8 -12    0.76    0.22
  -2  -9 -12    2.22    0.37
  -2 -10 -12    0.29    0.16
  -2 -10 -12    0.05    0.10
  -2 -11 -12    1.55    0.32
  -2 -11 -12    1.63    0.31
  -2 -12 -12    0.12    0.14
  -2 -12 -12    0.09    0.09
  -2 -13 -12    1.37    0.33
  -2 -13 -12    1.74    0.32
  -2 -14 -12   -0.06    0.11
  -2 -14 -12    0.00    0.10
  -2 -15 -12    0.77    0.25
  -2 -16 -12    1.84    0.38
  -2 -17 -12    1.57    0.38
  -2 -18 -12   -0.23    0.17
  -3  17 -12   -0.08    0.13
  -3  16 -12   -0.23    0.15
  -3  15 -12   -0.13    0.12
  -3  14 -12   -0.17    0.14
  -3  13 -12    0.23    0.16
  -3  13 -12    0.00    0.09
  -3  12 -12    2.01    0.39
  -3  12 -12    2.01    0.35
  -3  11 -12    0.91    0.23
  -3  11 -12    1.39    0.33
  -3  10 -12   -0.01    0.08
  -3  10 -12   -0.03    0.09
  -3   9 -12    0.19    0.14
  -3   9 -12    0.06    0.10
  -3   8 -12    0.24    0.15
  -3   8 -12    0.13    0.11
  -3   7 -12    1.34    0.28
  -3   7 -12    1.63    0.34
  -3   6 -12   -0.02    0.12
  -3   6 -12    0.16    0.13
  -3   5 -12    1.75    0.32
  -3   5 -12    1.92    0.34
  -3   4 -12    0.06    0.10
  -3   3 -12   -0.09    0.10
  -3   2 -12    0.86    0.24
  -3   1 -12   -0.10    0.15
  -3   0 -12   -0.04    0.09
  -3  -1 -12   -0.07    0.15
  -3  -2 -12    0.81    0.23
  -3  -3 -12   -0.11    0.07
  -3  -4 -12   -0.03    0.10
  -3  -5 -12    1.98    0.35
  -3  -6 -12    0.10    0.13
  -3  -7 -12    1.90    0.35
  -3  -8 -12    0.27    0.16
  -3  -9 -12    0.08    0.08
  -3  -9 -12    0.07    0.08
  -3 -10 -12   -0.04    0.08
  -3 -10 -12   -0.09    0.11
  -3 -11 -12    0.93    0.25
  -3 -11 -12    0.70    0.20
  -3 -12 -12    2.32    0.40
  -3 -12 -12    2.42    0.39
  -3 -13 -12   -0.07    0.15
  -3 -13 -12    0.04    0.07
  -3 -14 -12    0.10    0.11
  -3 -15 -12    0.14    0.17
  -3 -16 -12    0.05    0.11
  -3 -17 -12    0.15    0.14
  -4  16 -12    0.24    0.18
  -4  15 -12    0.79    0.27
  -4  14 -12    0.23    0.16
  -4  13 -12    0.02    0.10
  -4  13 -12   -0.07    0.13
  -4  12 -12    0.88    0.25
  -4  12 -12    1.23    0.31
  -4  11 -12    0.03    0.08
  -4  11 -12    0.03    0.10
  -4  10 -12    0.67    0.24
  -4  10 -12    0.31    0.16
  -4   9 -12   -0.07    0.10
  -4   9 -12   -0.16    0.14
  -4   8 -12    0.99    0.26
  -4   8 -12    0.70    0.22
  -4   7 -12    0.21    0.10
  -4   7 -12    0.19    0.11
  -4   6 -12    0.17    0.11
  -4   6 -12    0.20    0.14
  -4   5 -12    0.04    0.08
  -4   5 -12    0.04    0.12
  -4   4 -12    0.06    0.09
  -4   4 -12    0.43    0.17
  -4   3 -12   -0.01    0.09
  -4   2 -12    0.30    0.10
  -4   1 -12    0.11    0.10
  -4   0 -12    0.35    0.17
  -4  -1 -12   -0.07    0.14
  -4  -2 -12    0.74    0.22
  -4  -3 -12   -0.09    0.16
  -4  -4 -12    0.10    0.08
  -4  -5 -12    0.04    0.08
  -4  -6 -12    0.29    0.18
  -4  -7 -12    0.63    0.22
  -4  -8 -12    0.54    0.20
  -4  -9 -12   -0.04    0.09
  -4  -9 -12   -0.07    0.12
  -4 -10 -12    0.45    0.17
  -4 -10 -12    0.80    0.23
  -4 -11 -12    0.05    0.08
  -4 -11 -12   -0.05    0.08
  -4 -12 -12    0.60    0.21
  -4 -12 -12    0.62    0.21
  -4 -13 -12   -0.06    0.12
  -4 -13 -12   -0.14    0.14
  -4 -14 -12    0.01    0.10
  -4 -15 -12   -0.11    0.11
  -4 -16 -12    0.31    0.20
  -4 -17 -12    0.06    0.11
  -5  15 -12    0.00    0.07
  -5  14 -12   -0.01    0.08
  -5  13 -12    2.69    0.46
  -5  13 -12    2.68    0.42
  -5  12 -12    0.62    0.20
  -5  12 -12    0.53    0.21
  -5  11 -12    0.43    0.19
  -5  11 -12    0.21    0.13
  -5  10 -12    0.18    0.13
  -5  10 -12    0.21    0.13
  -5   9 -12   -0.04    0.08
  -5   9 -12    0.21    0.12
  -5   8 -12    0.23    0.11
  -5   8 -12    0.01    0.10
  -5   7 -12   -0.13    0.14
  -5   7 -12    0.03    0.09
  -5   6 -12    0.05    0.08
  -5   6 -12    0.08    0.09
  -5   5 -12   -0.13    0.11
  -5   5 -12    0.11    0.10
  -5   4 -12    0.44    0.17
  -5   4 -12    0.46    0.18
  -5   3 -12    1.03    0.27
  -5   3 -12    1.33    0.28
  -5   2 -12    0.04    0.09
  -5   1 -12    1.38    0.30
  -5   0 -12    0.56    0.21
  -5  -1 -12    0.99    0.27
  -5  -2 -12    0.12    0.12
  -5  -3 -12    0.98    0.27
  -5  -4 -12    0.68    0.21
  -5  -5 -12    0.00    0.13
  -5  -6 -12   -0.06    0.12
  -5  -7 -12   -0.07    0.15
  -5  -8 -12    0.08    0.09
  -5  -9 -12    0.04    0.08
  -5  -9 -12   -0.03    0.07
  -5 -10 -12    0.31    0.15
  -5 -10 -12   -0.07    0.12
  -5 -11 -12    0.27    0.16
  -5 -11 -12    0.37    0.19
  -5 -12 -12    0.49    0.19
  -5 -12 -12    0.35    0.15
  -5 -13 -12    2.41    0.40
  -5 -13 -12    2.49    0.43
  -5 -14 -12   -0.02    0.08
  -5 -15 -12   -0.14    0.10
  -5 -16 -12   -0.08    0.08
  -6  14 -12    0.20    0.18
  -6  13 -12    0.01    0.10
  -6  13 -12    0.02    0.07
  -6  12 -12    0.13    0.12
  -6  12 -12    0.12    0.15
  -6  11 -12    1.72    0.37
  -6  11 -12    1.59    0.34
  -6  10 -12    0.29    0.13
  -6  10 -12    0.26    0.21
  -6   9 -12   -0.12    0.15
  -6   9 -12    0.00    0.08
  -6   8 -12    0.04    0.09
  -6   8 -12    0.07    0.11
  -6   7 -12    0.74    0.23
  -6   7 -12    1.09    0.29
  -6   6 -12    0.69    0.24
  -6   6 -12    0.73    0.23
  -6   5 -12    0.96    0.29
  -6   5 -12    0.89    0.25
  -6   4 -12   -0.01    0.10
  -6   4 -12    0.09    0.12
  -6   3 -12    4.33    0.54
  -6   3 -12    4.37    0.51
  -6   2 -12    2.54    0.43
  -6   2 -12    2.82    0.40
  -6   1 -12    1.05    0.27
  -6   0 -12    8.39    0.75
  -6  -1 -12    0.97    0.26
  -6  -2 -12    2.53    0.42
  -6  -3 -12    4.32    0.55
  -6  -4 -12    0.06    0.12
  -6  -5 -12    0.62    0.22
  -6  -6 -12    0.70    0.26
  -6  -7 -12    1.16    0.30
  -6  -8 -12   -0.11    0.09
  -6  -9 -12    0.14    0.12
  -6 -10 -12    0.15    0.10
  -6 -11 -12    1.69    0.35
  -6 -12 -12   -0.09    0.12
  -6 -12 -12    0.30    0.16
  -6 -13 -12   -0.15    0.12
  -6 -13 -12    0.09    0.09
  -6 -14 -12    0.26    0.14
  -6 -15 -12    0.22    0.14
  -6 -16 -12    0.00    0.10
  -7  13 -12    0.59    0.21
  -7  13 -12    0.74    0.27
  -7  12 -12    0.25    0.17
  -7  12 -12    1.00    0.27
  -7  11 -12   -0.11    0.14
  -7  11 -12    0.13    0.11
  -7  10 -12    0.87    0.27
  -7  10 -12    0.35    0.17
  -7   9 -12    0.43    0.20
  -7   9 -12    0.54    0.21
  -7   8 -12    0.16    0.12
  -7   8 -12   -0.05    0.07
  -7   7 -12    0.46    0.21
  -7   7 -12    0.30    0.16
  -7   6 -12    1.39    0.32
  -7   6 -12    0.83    0.23
  -7   5 -12    0.06    0.09
  -7   5 -12    0.44    0.19
  -7   4 -12    0.05    0.10
  -7   4 -12    0.03    0.08
  -7   3 -12    0.33    0.16
  -7   3 -12    0.04    0.09
  -7   2 -12    0.42    0.18
  -7   2 -12    0.37    0.15
  -7   1 -12   -0.09    0.16
  -7   0 -12    1.53    0.33
  -7  -1 -12   -0.13    0.19
  -7  -2 -12    0.47    0.19
  -7  -3 -12    0.12    0.16
  -7  -4 -12    0.35    0.19
  -7  -5 -12    0.02    0.14
  -7  -6 -12    1.40    0.33
  -7  -7 -12    0.46    0.20
  -7  -8 -12   -0.05    0.10
  -7  -9 -12    0.73    0.24
  -7 -10 -12    0.54    0.23
  -7 -11 -12    0.04    0.12
  -7 -12 -12    0.32    0.16
  -7 -13 -12    0.41    0.20
  -8  12 -12    0.54    0.21
  -8  11 -12    1.46    0.35
  -8  11 -12    2.21    0.40
  -8  10 -12    0.98    0.27
  -8  10 -12    1.49    0.35
  -8   9 -12    2.18    0.41
  -8   9 -12    2.01    0.39
  -8   8 -12    0.31    0.17
  -8   8 -12    0.09    0.16
  -8   7 -12    0.13    0.16
  -8   7 -12    0.17    0.12
  -8   6 -12    0.90    0.25
  -8   6 -12    0.72    0.25
  -8   5 -12    7.73    0.72
  -8   5 -12    6.65    0.70
  -8   4 -12    0.89    0.27
  -8   4 -12    0.52    0.20
  -8   3 -12    0.20    0.17
  -8   2 -12    0.07    0.13
  -8   1 -12    1.84    0.38
  -8   0 -12    1.66    0.36
  -8  -1 -12    1.72    0.38
  -8  -2 -12    0.13    0.17
  -8  -3 -12    0.29    0.20
  -8  -4 -12    0.58    0.22
  -8  -5 -12    8.78    0.81
  -8  -6 -12    1.14    0.31
  -8  -7 -12    0.51    0.23
  -8  -8 -12    0.22    0.19
  -8  -9 -12    2.19    0.42
  -8 -10 -12    1.38    0.33
  -8 -11 -12    1.69    0.37
  -8 -12 -12    0.06    0.11
  -8 -13 -12    0.39    0.20
  -9  10 -12    0.69    0.24
  -9  10 -12    0.87    0.27
  -9   9 -12    0.54    0.22
  -9   9 -12    0.15    0.08
  -9   8 -12    0.40    0.19
  -9   8 -12    0.66    0.24
  -9   7 -12    0.66    0.22
  -9   7 -12    0.64    0.22
  -9   6 -12    2.00    0.41
  -9   6 -12    1.58    0.34
  -9   5 -12    0.32    0.17
  -9   5 -12   -0.03    0.06
  -9   4 -12    1.33    0.33
  -9   3 -12    0.69    0.24
  -9   2 -12    1.27    0.33
  -9   1 -12    0.30    0.21
  -9   0 -12    1.59    0.37
  -9  -1 -12    0.08    0.08
  -9  -2 -12    1.17    0.29
  -9  -3 -12    0.72    0.27
  -9  -4 -12    1.28    0.33
  -9  -5 -12    0.20    0.19
  -9  -6 -12    2.23    0.43
  -9  -7 -12    0.94    0.29
  -9  -8 -12    0.58    0.23
  -9  -9 -12    0.25    0.18
  -9 -10 -12    1.05    0.30
 -10   9 -12    2.69    0.47
 -10   8 -12    0.18    0.14
 -10   7 -12    1.13    0.31
 -10   6 -12    2.08    0.39
 -10   5 -12    1.73    0.39
 -10   4 -12    1.48    0.33
 -10   3 -12    0.32    0.19
 -10   2 -12    2.77    0.48
 -10   1 -12    0.06    0.17
 -10   0 -12    2.85    0.49
 -10  -1 -12    0.18    0.17
 -10  -2 -12    2.44    0.45
 -10  -3 -12    0.54    0.27
 -10  -4 -12    1.52    0.38
 -10  -5 -12    2.40    0.46
  20   7 -11    0.64    0.24
  20   6 -11    0.03    0.11
  20   5 -11    1.02    0.29
  20   4 -11    0.57    0.22
  20   3 -11    0.07    0.11
  20   3 -11    0.05    0.10
  20   2 -11    0.13    0.16
  20   2 -11    0.13    0.10
  20   1 -11   -0.11    0.14
  20   0 -11    0.18    0.14
  20  -1 -11    0.33    0.18
  19   8 -11    0.23    0.19
  19   7 -11   -0.10    0.10
  19   7 -11   -0.07    0.08
  19   6 -11    0.29    0.15
  19   6 -11    0.70    0.28
  19   5 -11    0.02    0.11
  19   5 -11    0.08    0.09
  19   4 -11    0.60    0.21
  19   4 -11    1.10    0.33
  19   3 -11    0.87    0.28
  19   3 -11    0.52    0.19
  19   2 -11    1.28    0.31
  19   2 -11    1.32    0.36
  19   1 -11    0.38    0.21
  19   0 -11   -0.10    0.09
  19  -1 -11    0.00    0.10
  19  -2 -11    1.25    0.35
  19  -3 -11    0.45    0.21
  19  -4 -11    0.50    0.23
  19  -5 -11   -0.12    0.20
  19  -6 -11    0.18    0.18
  18  10 -11    0.16    0.15
  18   9 -11    0.01    0.08
  18   8 -11    0.30    0.14
  18   7 -11    0.44    0.20
  18   7 -11    0.92    0.26
  18   6 -11   -0.29    0.15
  18   6 -11   -0.14    0.17
  18   5 -11   -0.14    0.15
  18   5 -11    0.17    0.10
  18   4 -11   -0.09    0.13
  18   4 -11   -0.25    0.16
  18   3 -11    0.63    0.27
  18   3 -11    0.54    0.19
  18   2 -11   -0.08    0.10
  18   2 -11    0.22    0.16
  18   1 -11    0.53    0.24
  18   0 -11    0.16    0.14
  18  -1 -11   -0.26    0.17
  18  -2 -11    0.01    0.11
  18  -3 -11    0.38    0.22
  18  -4 -11    0.25    0.20
  18  -5 -11    0.17    0.12
  18  -6 -11    0.09    0.14
  18  -7 -11    0.55    0.22
  18  -8 -11    0.60    0.26
  18  -9 -11    0.09    0.12
  17  12 -11    0.18    0.09
  17  11 -11   -0.07    0.09
  17  10 -11   -0.05    0.13
  17   9 -11   -0.01    0.07
  17   8 -11   -0.14    0.09
  17   7 -11    0.22    0.14
  17   7 -11   -0.08    0.16
  17   6 -11    0.04    0.07
  17   6 -11    0.30    0.17
  17   5 -11   -0.03    0.09
  17   5 -11    0.09    0.12
  17   4 -11   -0.05    0.12
  17   4 -11    0.12    0.15
  17   3 -11    0.12    0.09
  17   3 -11    0.12    0.12
  17   2 -11    0.91    0.24
  17   2 -11    0.66    0.28
  17   1 -11    0.28    0.18
  17   0 -11   -0.07    0.14
  17  -1 -11   -0.01    0.11
  17  -2 -11    0.71    0.27
  17  -3 -11    0.18    0.17
  17  -4 -11    0.08    0.15
  17  -5 -11   -0.23    0.15
  17  -6 -11    0.16    0.12
  17  -7 -11    0.00    0.09
  17  -8 -11   -0.04    0.10
  17  -9 -11    0.07    0.13
  17 -10 -11    0.14    0.14
  17 -11 -11   -0.38    0.19
  16  14 -11    0.09    0.10
  16  13 -11   -0.06    0.15
  16  12 -11    0.66    0.27
  16  11 -11    0.16    0.18
  16  10 -11    0.17    0.16
  16   9 -11   -0.01    0.09
  16   8 -11   -0.16    0.15
  16   7 -11   -0.02    0.07
  16   7 -11   -0.01    0.06
  16   6 -11    0.61    0.19
  16   6 -11    0.39    0.16
  16   5 -11    0.66    0.23
  16   5 -11    0.87    0.24
  16   4 -11    0.14    0.15
  16   4 -11    0.38    0.16
  16   3 -11    0.19    0.14
  16   3 -11    0.38    0.14
  16   2 -11    0.16    0.16
  16   2 -11    0.03    0.06
  16   1 -11    0.16    0.15
  16   0 -11    0.05    0.11
  16  -1 -11   -0.07    0.11
  16  -2 -11   -0.26    0.17
  16  -3 -11    0.33    0.16
  16  -4 -11    0.18    0.20
  16  -5 -11    0.76    0.27
  16  -6 -11    0.28    0.24
  16  -7 -11   -0.17    0.15
  16  -8 -11    0.03    0.08
  16  -9 -11    0.31    0.19
  16 -10 -11    0.18    0.14
  16 -11 -11    0.11    0.16
  16 -12 -11    0.33    0.16
  16 -13 -11   -0.02    0.12
  15  15 -11    0.00    0.16
  15  14 -11    0.59    0.23
  15  13 -11    0.02    0.14
  15  12 -11    1.68    0.37
  15  11 -11    0.86    0.27
  15  10 -11    0.44    0.18
  15   9 -11    0.31    0.16
  15   8 -11   -0.05    0.14
  15   7 -11    0.23    0.13
  15   6 -11    2.39    0.42
  15   6 -11    2.13    0.34
  15   5 -11    0.23    0.14
  15   5 -11    0.29    0.13
  15   4 -11    0.14    0.12
  15   4 -11    0.00    0.09
  15   3 -11    0.98    0.27
  15   3 -11    1.72    0.32
  15   2 -11   -0.09    0.14
  15   1 -11    0.46    0.22
  15   0 -11    0.03    0.09
  15  -1 -11    0.13    0.14
  15  -2 -11   -0.10    0.11
  15  -3 -11    1.49    0.35
  15  -4 -11    0.22    0.18
  15  -5 -11    0.00    0.09
  15  -6 -11    2.24    0.43
  15  -7 -11    0.23    0.12
  15  -8 -11   -0.01    0.09
  15  -9 -11    0.19    0.19
  15 -10 -11    0.39    0.20
  15 -11 -11    0.94    0.26
  15 -12 -11    1.27    0.33
  15 -13 -11   -0.02    0.10
  15 -14 -11    0.98    0.29
  15 -15 -11    0.09    0.17
  14  16 -11    0.50    0.21
  14  15 -11    0.08    0.09
  14  14 -11    0.33    0.15
  14  13 -11    4.82    0.60
  14  12 -11    0.20    0.14
  14  11 -11    0.65    0.22
  14  10 -11    0.18    0.11
  14   9 -11    1.06    0.30
  14   8 -11    0.47    0.18
  14   7 -11    0.01    0.08
  14   6 -11   -0.08    0.08
  14   6 -11    0.07    0.10
  14   5 -11    1.82    0.30
  14   5 -11    2.00    0.37
  14   4 -11    1.87    0.30
  14   4 -11    1.65    0.35
  14   3 -11    0.19    0.09
  14   3 -11    0.19    0.14
  14   2 -11    0.30    0.13
  14   1 -11    0.27    0.15
  14   0 -11    0.00    0.10
  14  -1 -11    0.25    0.17
  14  -2 -11   -0.09    0.15
  14  -3 -11   -0.01    0.12
  14  -4 -11    1.07    0.42
  14  -5 -11    1.90    0.41
  14  -6 -11    0.02    0.14
  14  -7 -11    0.12    0.10
  14  -8 -11    0.26    0.18
  14  -9 -11    1.06    0.29
  14 -10 -11    0.13    0.14
  14 -11 -11    0.41    0.21
  14 -12 -11    0.17    0.14
  14 -13 -11    4.77    0.62
  14 -14 -11    0.27    0.16
  14 -15 -11    0.12    0.11
  14 -16 -11    0.10    0.14
  13  17 -11   -0.05    0.11
  13  16 -11   -0.23    0.14
  13  15 -11    0.00    0.08
  13  14 -11   -0.03    0.15
  13  13 -11    0.02    0.12
  13  12 -11   -0.11    0.10
  13  11 -11   -0.02    0.14
  13  10 -11    0.36    0.15
  13   9 -11    0.12    0.09
  13   8 -11    0.07    0.13
  13   7 -11   -0.07    0.11
  13   6 -11    0.46    0.19
  13   5 -11   -0.03    0.09
  13   5 -11   -0.33    0.16
  13   4 -11    0.57    0.20
  13   4 -11    0.70    0.19
  13   3 -11    0.87    0.26
  13   2 -11    0.22    0.12
  13   1 -11   -0.07    0.14
  13   0 -11   -0.02    0.12
  13  -1 -11    0.04    0.14
  13  -2 -11    0.02    0.13
  13  -3 -11    0.85    0.28
  13  -4 -11   -0.03    0.15
  13  -5 -11   -0.02    0.09
  13  -6 -11    0.36    0.20
  13  -7 -11    0.19    0.16
  13  -8 -11    0.26    0.16
  13  -9 -11    0.20    0.16
  13 -10 -11    0.40    0.16
  13 -11 -11   -0.10    0.14
  13 -12 -11   -0.02    0.12
  13 -13 -11    0.05    0.08
  13 -14 -11   -0.08    0.13
  13 -15 -11   -0.10    0.13
  13 -16 -11    0.32    0.20
  13 -17 -11   -0.04    0.09
  12  18 -11    1.22    0.33
  12  17 -11    0.03    0.11
  12  16 -11    1.74    0.37
  12  15 -11    0.15    0.08
  12  14 -11    0.14    0.14
  12  13 -11    0.96    0.27
  12  12 -11    0.08    0.12
  12  11 -11    0.54    0.20
  12  10 -11    0.63    0.21
  12   9 -11    0.20    0.13
  12   8 -11    0.18    0.12
  12   7 -11    1.04    0.26
  12   6 -11    4.16    0.50
  12   5 -11    2.44    0.32
  12   5 -11    2.29    0.37
  12   4 -11    0.17    0.16
  12   3 -11   -0.02    0.09
  12   2 -11    1.22    0.28
  12   1 -11    0.89    0.24
  12   0 -11   -0.23    0.14
  12  -1 -11    1.13    0.28
  12  -2 -11    1.58    0.34
  12  -3 -11   -0.28    0.16
  12  -4 -11   -0.41    0.18
  12  -5 -11    1.91    0.45
  12  -6 -11    4.33    0.59
  12  -7 -11    0.47    0.24
  12  -8 -11    0.05    0.09
  12  -9 -11   -0.12    0.13
  12 -10 -11    0.75    0.25
  12 -11 -11    0.21    0.14
  12 -12 -11    0.17    0.15
  12 -13 -11    1.29    0.32
  12 -14 -11    0.27    0.17
  12 -15 -11    0.20    0.15
  12 -16 -11    1.59    0.36
  12 -17 -11   -0.09    0.20
  12 -18 -11    0.96    0.31
  11  19 -11    0.59    0.23
  11  18 -11    0.79    0.25
  11  17 -11    1.49    0.35
  11  16 -11    0.38    0.18
  11  15 -11    0.44    0.18
  11  14 -11    0.07    0.10
  11  13 -11   -0.21    0.14
  11  12 -11    0.12    0.07
  11  11 -11    2.37    0.40
  11  10 -11    2.19    0.38
  11   9 -11    0.87    0.23
  11   8 -11    2.67    0.40
  11   7 -11    3.06    0.42
  11   6 -11    1.37    0.29
  11   5 -11    0.14    0.13
  11   4 -11    0.11    0.09
  11   3 -11    0.38    0.16
  11   2 -11    0.46    0.17
  11   1 -11    1.29    0.28
  11   0 -11    0.01    0.13
  11  -1 -11    0.66    0.24
  11  -2 -11    0.42    0.18
  11  -3 -11    0.44    0.19
  11  -4 -11    0.03    0.10
  11  -5 -11    0.05    0.12
  11  -6 -11    1.23    0.27
  11  -7 -11    3.02    0.43
  11  -8 -11    2.25    0.39
  11  -9 -11    0.91    0.28
  11 -10 -11    1.82    0.36
  11 -11 -11    2.69    0.43
  11 -12 -11    0.03    0.12
  11 -13 -11   -0.15    0.13
  11 -14 -11    0.10    0.15
  11 -15 -11    0.69    0.26
  11 -16 -11    0.26    0.17
  11 -17 -11    1.13    0.31
  11 -18 -11    0.46    0.20
  11 -19 -11    0.47    0.18
  10  19 -11    0.50    0.22
  10  18 -11    0.72    0.26
  10  17 -11   -0.06    0.14
  10  16 -11    0.07    0.07
  10  15 -11   -0.24    0.17
  10  14 -11    0.46    0.19
  10  13 -11    0.15    0.11
  10  12 -11    0.15    0.15
  10  11 -11    0.22    0.10
  10  10 -11    0.97    0.25
  10   9 -11    0.29    0.14
  10   8 -11    1.80    0.33
  10   7 -11    0.93    0.24
  10   6 -11    0.74    0.20
  10   5 -11    0.53    0.18
  10   4 -11   -0.04    0.08
  10   3 -11    0.07    0.07
  10   2 -11    1.91    0.32
  10   1 -11    0.03    0.07
  10   0 -11    0.10    0.12
  10  -1 -11   -0.02    0.08
  10  -2 -11    1.83    0.35
  10  -3 -11    0.09    0.10
  10  -4 -11    0.02    0.09
  10  -5 -11    0.72    0.24
  10  -6 -11    0.51    0.22
  10  -7 -11    1.61    0.31
  10  -8 -11    1.51    0.32
  10  -9 -11    0.08    0.13
  10 -10 -11    0.53    0.19
  10 -11 -11    0.08    0.09
  10 -12 -11    0.14    0.10
  10 -13 -11    0.02    0.07
  10 -14 -11    0.79    0.25
  10 -15 -11    0.15    0.15
  10 -16 -11   -0.04    0.11
  10 -17 -11   -0.02    0.14
  10 -18 -11    0.26    0.14
  10 -19 -11    0.12    0.11
  10 -20 -11    0.08    0.10
   9  20 -11    0.12    0.13
   9  19 -11    1.11    0.30
   9  18 -11    3.03    0.48
   9  17 -11   -0.02    0.10
   9  16 -11    0.48    0.19
   9  15 -11    0.34    0.18
   9  14 -11   -0.04    0.14
   9  13 -11    0.15    0.09
   9  12 -11   -0.07    0.13
   9  11 -11    0.36    0.16
   9  10 -11    1.26    0.29
   9   9 -11    1.80    0.32
   9   8 -11    1.36    0.27
   9   7 -11    0.11    0.11
   9   6 -11    0.14    0.11
   9   5 -11    0.85    0.23
   9   4 -11    0.04    0.10
   9   3 -11    2.40    0.35
   9   2 -11    1.17    0.25
   9   1 -11    2.76    0.40
   9   0 -11   -0.07    0.11
   9  -1 -11    3.15    0.45
   9  -2 -11    1.42    0.28
   9  -3 -11    1.70    0.35
   9  -4 -11    0.08    0.14
   9  -5 -11    1.13    0.26
   9  -6 -11    0.02    0.12
   9  -7 -11    0.05    0.09
   9  -8 -11    1.05    0.28
   9  -9 -11    1.93    0.33
   9 -10 -11    1.34    0.30
   9 -11 -11   -0.21    0.13
   9 -12 -11   -0.03    0.08
   9 -13 -11   -0.04    0.11
   9 -14 -11   -0.11    0.13
   9 -15 -11    0.19    0.12
   9 -16 -11    0.56    0.20
   9 -17 -11    0.02    0.10
   9 -18 -11    2.70    0.47
   9 -19 -11    0.87    0.26
   9 -20 -11   -0.10    0.14
   8  20 -11    0.21    0.15
   8  19 -11   -0.05    0.10
   8  18 -11   -0.15    0.16
   8  17 -11   -0.12    0.13
   8  16 -11    0.06    0.07
   8  15 -11    2.05    0.38
   8  14 -11    0.72    0.22
   8  13 -11    0.19    0.12
   8  12 -11    0.01    0.11
   8  11 -11    0.88    0.24
   8  10 -11    3.09    0.41
   8   9 -11    0.04    0.10
   8   8 -11    0.02    0.13
   8   7 -11    0.19    0.11
   8   6 -11    2.08    0.32
   8   5 -11   -0.05    0.10
   8   4 -11    1.50    0.28
   8   3 -11    0.36    0.16
   8   2 -11    3.86    0.43
   8   1 -11    0.10    0.11
   8   0 -11   -0.08    0.09
   8  -1 -11    0.06    0.09
   8  -2 -11    2.58    0.44
   8  -3 -11    0.61    0.19
   8  -4 -11    1.82    0.33
   8  -5 -11    0.03    0.09
   8  -6 -11    2.31    0.36
   8  -7 -11    0.01    0.09
   8  -8 -11   -0.04    0.08
   8  -9 -11   -0.05    0.11
   8 -10 -11    3.02    0.42
   8 -11 -11    0.63    0.24
   8 -12 -11    0.03    0.09
   8 -13 -11    0.11    0.10
   8 -14 -11    0.58    0.19
   8 -15 -11    1.42    0.31
   8 -16 -11    0.09    0.11
   8 -17 -11    0.04    0.09
   8 -18 -11   -0.39    0.18
   8 -19 -11   -0.09    0.13
   8 -20 -11    0.21    0.16
   8 -21 -11   -0.12    0.13
   7  21 -11   -0.12    0.10
   7  20 -11    0.04    0.11
   7  19 -11   -0.04    0.09
   7  18 -11   -0.04    0.08
   7  17 -11    0.47    0.20
   7  16 -11   -0.09    0.11
   7  15 -11   -0.11    0.14
   7  14 -11    0.12    0.11
   7  13 -11    0.15    0.11
   7  12 -11    0.33    0.15
   7  11 -11    0.00    0.09
   7  10 -11    0.22    0.14
   7   9 -11    0.79    0.21
   7   8 -11    3.65    0.43
   7   7 -11   -0.08    0.08
   7   6 -11    4.46    0.46
   7   5 -11    2.50    0.34
   7   4 -11    0.02    0.07
   7   3 -11    0.03    0.09
   7   2 -11    0.06    0.06
   7   1 -11   -0.02    0.07
   7   0 -11   -0.02    0.06
   7  -1 -11    0.04    0.12
   7  -2 -11   -0.02    0.07
   7  -3 -11    0.04    0.09
   7  -4 -11    0.02    0.10
   7  -5 -11    2.06    0.35
   7  -6 -11    4.86    0.52
   7  -7 -11   -0.16    0.11
   7  -8 -11    4.13    0.47
   7  -9 -11    0.54    0.17
   7 -10 -11    0.13    0.13
   7 -11 -11    0.06    0.07
   7 -12 -11    0.21    0.15
   7 -13 -11    0.13    0.11
   7 -14 -11    0.17    0.13
   7 -15 -11   -0.10    0.14
   7 -16 -11   -0.02    0.10
   7 -17 -11    0.68    0.21
   7 -18 -11   -0.09    0.11
   7 -19 -11    0.17    0.14
   7 -20 -11   -0.33    0.17
   7 -21 -11   -0.52    0.22
   7 -22 -11    0.03    0.10
   6  21 -11   -0.21    0.17
   6  20 -11    0.08    0.09
   6  19 -11   -0.01    0.08
   6  18 -11    0.02    0.12
   6  17 -11    1.23    0.31
   6  16 -11    0.81    0.24
   6  15 -11    0.54    0.21
   6  14 -11    0.42    0.19
   6  14 -11    0.25    0.11
   6  13 -11    3.00    0.38
   6  13 -11    2.78    0.40
   6  12 -11    0.03    0.07
   6  11 -11   -0.05    0.10
   6  10 -11    0.38    0.16
   6   9 -11    2.85    0.39
   6   8 -11    0.05    0.08
   6   7 -11    0.50    0.18
   6   6 -11    0.02    0.06
   6   5 -11    1.25    0.24
   6   4 -11    0.10    0.07
   6   3 -11    0.93    0.21
   6   2 -11    0.91    0.19
   6   1 -11    1.88    0.28
   6   0 -11    0.06    0.06
   6  -1 -11    1.92    0.29
   6  -2 -11    0.84    0.22
   6  -3 -11    1.23    0.26
   6  -4 -11   -0.31    0.14
   6  -5 -11    1.03    0.26
   6  -6 -11    0.05    0.08
   6  -7 -11    0.20    0.11
   6  -8 -11    0.17    0.09
   6  -9 -11    3.06    0.38
   6 -10 -11    0.21    0.12
   6 -11 -11    0.07    0.10
   6 -12 -11   -0.03    0.09
   6 -13 -11    2.03    0.35
   6 -14 -11    0.30    0.14
   6 -14 -11    0.16    0.11
   6 -15 -11    0.23    0.12
   6 -16 -11   -0.03    0.07
   6 -17 -11    1.25    0.29
   6 -18 -11   -0.07    0.13
   6 -19 -11    0.02    0.09
   6 -20 -11    0.14    0.12
   6 -21 -11   -0.08    0.11
   6 -22 -11   -0.06    0.10
   5  21 -11    0.33    0.19
   5  20 -11    0.33    0.19
   5  19 -11    0.22    0.14
   5  18 -11    0.09    0.14
   5  17 -11    0.25    0.14
   5  16 -11   -0.06    0.10
   5  15 -11    0.75    0.19
   5  14 -11    2.34    0.34
   5  14 -11    2.67    0.40
   5  13 -11   -0.10    0.11
   5  13 -11   -0.16    0.13
   5  12 -11    0.88    0.22
   5  12 -11    0.65    0.19
   5  11 -11    0.10    0.11
   5  11 -11    0.06    0.07
   5  10 -11    0.04    0.10
   5  10 -11    0.12    0.07
   5   9 -11    2.29    0.33
   5   8 -11    0.33    0.13
   5   7 -11    0.33    0.13
   5   6 -11    1.32    0.24
   5   5 -11    1.47    0.26
   5   4 -11    0.85    0.20
   5   3 -11    0.21    0.11
   5   2 -11   -0.05    0.05
   5   1 -11    0.16    0.08
   5   0 -11    0.02    0.06
   5  -1 -11    0.01    0.08
   5  -2 -11   -0.03    0.08
   5  -3 -11    0.07    0.10
   5  -4 -11    0.82    0.20
   5  -5 -11    2.12    0.32
   5  -6 -11    0.87    0.22
   5  -7 -11    0.31    0.13
   5  -8 -11    0.64    0.17
   5  -9 -11    2.59    0.35
   5 -10 -11    0.16    0.11
   5 -11 -11   -0.06    0.10
   5 -11 -11    0.09    0.08
   5 -12 -11    0.51    0.17
   5 -12 -11    0.49    0.17
   5 -13 -11   -0.17    0.11
   5 -13 -11    0.03    0.07
   5 -14 -11    2.21    0.36
   5 -14 -11    2.21    0.33
   5 -15 -11    1.04    0.26
   5 -16 -11    0.30    0.16
   5 -17 -11    0.30    0.14
   5 -18 -11    0.12    0.12
   5 -18 -11    0.06    0.10
   5 -19 -11    0.08    0.11
   5 -19 -11    0.46    0.18
   5 -20 -11   -0.21    0.15
   5 -20 -11   -0.20    0.14
   5 -21 -11    0.43    0.23
   5 -21 -11    0.22    0.15
   5 -22 -11    0.52    0.22
   4  22 -11    0.14    0.14
   4  21 -11   -0.12    0.10
   4  20 -11   -0.15    0.12
   4  19 -11    0.03    0.12
   4  18 -11    2.19    0.38
   4  17 -11    0.17    0.12
   4  16 -11    0.20    0.12
   4  15 -11    0.39    0.16
   4  14 -11    0.31    0.16
   4  14 -11    0.37    0.13
   4  13 -11   -0.11    0.09
   4  13 -11   -0.06    0.11
   4  12 -11    0.26    0.12
   4  12 -11    0.39    0.14
   4  11 -11    0.41    0.18
   4  11 -11    0.36    0.12
   4  10 -11    0.18    0.11
   4  10 -11   -0.01    0.07
   4   9 -11    3.85    0.43
   4   9 -11    3.62    0.41
   4   8 -11    2.19    0.33
   4   8 -11    2.70    0.36
   4   7 -11   -0.09    0.13
   4   7 -11    0.08    0.08
   4   6 -11    0.67    0.16
   4   6 -11    0.53    0.15
   4   5 -11    1.80    0.28
   4   4 -11    0.02    0.06
   4   3 -11    1.88    0.27
   4   2 -11    0.10    0.09
   4   1 -11    4.47    0.41
   4   0 -11   -0.02    0.06
   4  -1 -11    4.18    0.41
   4  -2 -11    0.22    0.11
   4  -3 -11    1.98    0.30
   4  -4 -11    0.05    0.07
   4  -5 -11    2.20    0.30
   4  -6 -11    0.60    0.16
   4  -7 -11    0.08    0.06
   4  -7 -11   -0.03    0.09
   4  -8 -11    2.63    0.37
   4  -8 -11    2.27    0.33
   4  -9 -11    3.52    0.40
   4  -9 -11    3.49    0.42
   4 -10 -11    0.11    0.09
   4 -10 -11    0.08    0.09
   4 -11 -11    0.41    0.15
   4 -11 -11    0.36    0.14
   4 -12 -11    0.34    0.14
   4 -12 -11    0.23    0.12
   4 -13 -11   -0.03    0.12
   4 -13 -11    0.04    0.06
   4 -14 -11    0.22    0.12
   4 -14 -11    0.40    0.17
   4 -15 -11    1.01    0.25
   4 -15 -11    0.59    0.21
   4 -16 -11    0.22    0.14
   4 -16 -11    0.21    0.12
   4 -17 -11    0.14    0.13
   4 -17 -11    0.05    0.08
   4 -18 -11    2.36    0.39
   4 -18 -11    2.14    0.39
   4 -19 -11   -0.04    0.14
   4 -19 -11    0.30    0.16
   4 -20 -11    0.17    0.18
   4 -20 -11   -0.08    0.08
   4 -21 -11    0.14    0.12
   4 -21 -11   -0.15    0.10
   3  22 -11    1.31    0.33
   3  21 -11   -0.08    0.12
   3  20 -11    0.57    0.19
   3  19 -11    1.28    0.32
   3  18 -11    1.63    0.33
   3  17 -11    0.04    0.11
   3  16 -11    0.09    0.11
   3  15 -11    0.45    0.18
   3  14 -11    0.08    0.06
   3  14 -11    0.08    0.06
   3  13 -11   -0.06    0.08
   3  13 -11    0.07    0.11
   3  12 -11    0.32    0.12
   3  12 -11    0.50    0.18
   3  11 -11    2.44    0.34
   3  11 -11    2.75    0.37
   3  10 -11    0.31    0.12
   3  10 -11    0.13    0.08
   3   9 -11    1.06    0.23
   3   9 -11    1.09    0.24
   3   8 -11    2.40    0.32
   3   8 -11    1.70    0.29
   3   7 -11    1.64    0.26
   3   7 -11    1.47    0.27
   3   6 -11    0.06    0.05
   3   6 -11    0.20    0.13
   3   5 -11    3.87    0.38
   3   5 -11    3.61    0.42
   3   4 -11   11.43    0.74
   3   4 -11   11.39    0.65
   3   3 -11    9.39    0.58
   3   3 -11    8.48    0.64
   3   2 -11    1.43    0.23
   3   2 -11    1.63    0.29
   3   1 -11   12.27    0.76
   3   1 -11   12.16    0.65
   3   0 -11    0.10    0.11
   3   0 -11   -0.10    0.10
   3  -1 -11   11.41    0.73
   3  -1 -11   11.89    0.68
   3  -2 -11    1.34    0.25
   3  -2 -11    1.48    0.26
   3  -3 -11   10.62    0.65
   3  -3 -11    9.25    0.66
   3  -4 -11   11.87    0.75
   3  -4 -11   12.73    0.73
   3  -5 -11    4.37    0.41
   3  -5 -11    4.44    0.46
   3  -6 -11    0.06    0.06
   3  -6 -11    0.14    0.11
   3  -7 -11    1.42    0.24
   3  -7 -11    1.43    0.26
   3  -8 -11    2.02    0.28
   3  -8 -11    1.73    0.29
   3  -9 -11    0.83    0.19
   3  -9 -11    1.17    0.23
   3 -10 -11    0.42    0.15
   3 -10 -11    0.37    0.16
   3 -11 -11    1.89    0.33
   3 -11 -11    2.05    0.31
   3 -12 -11    0.72    0.20
   3 -12 -11    0.19    0.10
   3 -13 -11    0.03    0.06
   3 -13 -11   -0.05    0.10
   3 -13 -11    0.06    0.08
   3 -14 -11    0.29    0.13
   3 -14 -11    0.39    0.17
   3 -14 -11    0.14    0.09
   3 -15 -11    0.28    0.16
   3 -15 -11    0.27    0.17
   3 -16 -11    0.65    0.25
   3 -16 -11    0.25    0.11
   3 -17 -11    0.28    0.16
   3 -17 -11   -0.02    0.08
   3 -18 -11    1.97    0.40
   3 -18 -11    1.82    0.34
   3 -19 -11    1.25    0.31
   3 -20 -11    0.58    0.19
   3 -21 -11    0.08    0.16
   2  22 -11    0.29    0.16
   2  21 -11   -0.08    0.10
   2  20 -11    0.08    0.13
   2  19 -11    0.38    0.19
   2  18 -11    0.51    0.18
   2  17 -11    0.09    0.11
   2  16 -11    3.96    0.49
   2  15 -11    1.87    0.33
   2  14 -11    2.79    0.37
   2  14 -11    2.79    0.39
   2  13 -11    0.57    0.17
   2  13 -11    0.68    0.19
   2  12 -11    0.08    0.08
   2  12 -11   -0.02    0.07
   2  11 -11    1.75    0.29
   2  11 -11    1.59    0.27
   2  10 -11    4.17    0.43
   2  10 -11    4.26    0.46
   2   9 -11    0.30    0.13
   2   9 -11    0.48    0.16
   2   8 -11   -0.02    0.08
   2   8 -11   -0.03    0.08
   2   7 -11    2.84    0.38
   2   7 -11    3.73    0.38
   2   6 -11    6.53    0.49
   2   6 -11    5.92    0.53
   2   5 -11    6.79    0.57
   2   5 -11    8.42    0.55
   2   4 -11    1.17    0.25
   2   4 -11    1.11    0.20
   2   3 -11    1.04    0.24
   2   3 -11    0.90    0.18
   2   2 -11    0.08    0.08
   2   2 -11   -0.04    0.06
   2   1 -11    4.66    0.40
   2   1 -11    4.95    0.50
   2   0 -11    0.05    0.05
   2   0 -11    0.00    0.08
   2  -1 -11    4.63    0.48
   2  -1 -11    5.44    0.44
   2  -2 -11   -0.02    0.08
   2  -2 -11   -0.15    0.13
   2  -3 -11    1.09    0.24
   2  -3 -11    0.16    0.09
   2  -4 -11    0.96    0.24
   2  -4 -11    0.96    0.20
   2  -5 -11    9.86    0.58
   2  -5 -11    9.52    0.68
   2  -6 -11    6.48    0.48
   2  -6 -11    7.15    0.60
   2  -7 -11    3.47    0.36
   2  -7 -11    3.21    0.41
   2  -8 -11    0.14    0.07
   2  -8 -11    0.10    0.10
   2  -9 -11    0.39    0.16
   2  -9 -11    0.54    0.15
   2 -10 -11    3.60    0.42
   2 -10 -11    4.43    0.42
   2 -11 -11    1.32    0.24
   2 -11 -11    1.26    0.27
   2 -11 -11    1.18    0.24
   2 -12 -11   -0.06    0.08
   2 -12 -11   -0.02    0.08
   2 -12 -11    0.02    0.07
   2 -13 -11    0.86    0.21
   2 -13 -11    1.07    0.29
   2 -13 -11    0.69    0.18
   2 -14 -11    2.58    0.35
   2 -14 -11    2.71    0.37
   2 -14 -11    2.05    0.36
   2 -15 -11    1.72    0.36
   2 -16 -11    3.87    0.53
   2 -17 -11    0.04    0.09
   2 -18 -11    0.92    0.27
   2 -19 -11    0.72    0.27
   2 -20 -11    0.38    0.16
   2 -21 -11    0.03    0.09
   1  22 -11    0.73    0.24
   1  21 -11    0.12    0.11
   1  21 -11    0.08    0.07
   1  20 -11    3.20    0.54
   1  20 -11    2.81    0.46
   1  19 -11    0.09    0.11
   1  19 -11    0.02    0.10
   1  18 -11    0.36    0.19
   1  18 -11    0.37    0.16
   1  17 -11    0.51    0.19
   1  17 -11    0.76    0.25
   1  16 -11    2.75    0.42
   1  16 -11    3.85    0.54
   1  15 -11    0.17    0.16
   1  15 -11    0.22    0.14
   1  14 -11    0.02    0.08
   1  14 -11    0.02    0.06
   1  14 -11    0.10    0.06
   1  13 -11   -0.04    0.09
   1  13 -11    0.11    0.11
   1  13 -11    0.25    0.14
   1  12 -11    0.59    0.18
   1  12 -11    0.53    0.20
   1  12 -11    0.63    0.18
   1  11 -11    2.31    0.33
   1  11 -11    2.42    0.34
   1  10 -11    1.89    0.29
   1  10 -11    1.41    0.26
   1   9 -11    1.24    0.23
   1   9 -11    0.98    0.22
   1   8 -11    1.00    0.21
   1   8 -11    0.80    0.20
   1   7 -11    0.04    0.08
   1   7 -11    0.23    0.11
   1   6 -11    0.23    0.14
   1   6 -11    0.08    0.08
   1   5 -11    2.32    0.29
   1   5 -11    2.64    0.37
   1   4 -11    1.42    0.22
   1   4 -11    0.75    0.21
   1   3 -11    2.27    0.27
   1   3 -11    2.38    0.34
   1   2 -11    0.73    0.21
   1   2 -11    0.81    0.16
   1   1 -11    0.51    0.18
   1   1 -11    0.61    0.13
   1   0 -11   -0.08    0.05
   1   0 -11    0.09    0.13
   1  -1 -11    0.47    0.17
   1  -1 -11    0.83    0.17
   1  -2 -11    0.69    0.16
   1  -2 -11    0.68    0.19
   1  -3 -11    2.20    0.34
   1  -3 -11    2.37    0.28
   1  -4 -11    1.09    0.24
   1  -4 -11    1.31    0.21
   1  -5 -11    2.31    0.34
   1  -5 -11    2.32    0.28
   1  -6 -11    0.20    0.13
   1  -6 -11    0.04    0.05
   1  -7 -11    0.20    0.08
   1  -7 -11    0.23    0.10
   1  -8 -11    0.53    0.17
   1  -9 -11    1.17    0.25
   1 -10 -11    1.29    0.26
   1 -10 -11    1.66    0.31
   1 -11 -11    2.58    0.40
   1 -11 -11    2.12    0.33
   1 -12 -11    1.09    0.27
   1 -12 -11    0.37    0.13
   1 -13 -11    0.01    0.07
   1 -13 -11    0.03    0.09
   1 -14 -11    0.34    0.20
   1 -14 -11    0.10    0.10
   1 -15 -11   -0.08    0.10
   1 -16 -11    3.86    0.53
   1 -17 -11    0.73    0.25
   1 -18 -11    0.30    0.16
   1 -19 -11   -0.09    0.09
   1 -20 -11    2.39    0.45
   0  22 -11    0.09    0.10
   0  21 -11   -0.11    0.12
   0  21 -11   -0.07    0.07
   0  20 -11    0.20    0.18
   0  20 -11    0.05    0.10
   0  19 -11    0.53    0.23
   0  19 -11    0.29    0.14
   0  18 -11    0.01    0.14
   0  18 -11   -0.12    0.08
   0  17 -11   -0.05    0.11
   0  17 -11    0.34    0.18
   0  16 -11    2.65    0.40
   0  16 -11    2.38    0.45
   0  15 -11    0.34    0.12
   0  15 -11    0.17    0.13
   0  14 -11    0.53    0.15
   0  14 -11    0.76    0.21
   0  14 -11    0.95    0.26
   0  13 -11    0.45    0.19
   0  13 -11    0.33    0.14
   0  13 -11    0.28    0.11
   0  12 -11    1.34    0.26
   0  12 -11    1.22    0.25
   0  12 -11    1.11    0.29
   0  11 -11    1.70    0.28
   0  11 -11    1.87    0.35
   0  11 -11    1.51    0.27
   0  10 -11    0.03    0.07
   0  10 -11    0.23    0.11
   0  10 -11    0.23    0.15
   0   9 -11    1.85    0.27
   0   9 -11    1.35    0.28
   0   9 -11    1.32    0.29
   0   8 -11    0.35    0.13
   0   8 -11    0.50    0.18
   0   8 -11    0.18    0.09
   0   7 -11    3.69    0.36
   0   7 -11    3.60    0.43
   0   6 -11    0.26    0.15
   0   6 -11    0.23    0.10
   0   5 -11    0.46    0.17
   0   5 -11    0.43    0.12
   0   4 -11    0.06    0.12
   0   4 -11    0.26    0.10
   0   3 -11   12.17    0.59
   0   3 -11   11.06    0.74
   0   2 -11    1.17    0.25
   0   2 -11    0.68    0.14
   0   1 -11   -0.03    0.10
   0   0 -11   -0.10    0.12
   0  -1 -11   -0.09    0.12
   0  -2 -11    0.71    0.21
   0  -3 -11   11.54    0.76
   0  -4 -11    0.24    0.12
   0  -5 -11    0.51    0.18
   0  -6 -11    0.29    0.10
   0  -7 -11    3.91    0.45
   0  -8 -11    0.31    0.16
   0  -9 -11    1.75    0.30
   0  -9 -11    1.63    0.31
   0 -10 -11    0.36    0.16
   0 -10 -11    0.22    0.10
   0 -11 -11    1.81    0.31
   0 -11 -11    1.56    0.31
   0 -12 -11    1.59    0.33
   0 -12 -11    0.91    0.23
   0 -13 -11    0.55    0.20
   0 -13 -11    0.39    0.16
   0 -14 -11    0.79    0.22
   0 -14 -11    0.79    0.22
   0 -15 -11    0.30    0.18
   0 -16 -11    2.81    0.46
   0 -17 -11    0.24    0.21
   0 -18 -11    0.29    0.14
   0 -19 -11    0.56    0.23
   0 -20 -11   -0.06    0.08
  -1  22 -11    0.08    0.13
  -1  21 -11    0.01    0.06
  -1  20 -11    0.06    0.09
  -1  20 -11    0.42    0.18
  -1  19 -11    1.36    0.30
  -1  19 -11    1.63    0.39
  -1  18 -11    0.62    0.20
  -1  18 -11    0.55    0.19
  -1  17 -11    0.22    0.16
  -1  17 -11    0.26    0.14
  -1  16 -11    0.69    0.25
  -1  16 -11    0.46    0.17
  -1  15 -11    0.37    0.15
  -1  15 -11    0.20    0.15
  -1  14 -11   -0.07    0.07
  -1  14 -11    0.09    0.08
  -1  14 -11    0.17    0.13
  -1  13 -11   -0.03    0.06
  -1  13 -11   -0.11    0.09
  -1  12 -11    0.68    0.25
  -1  12 -11    0.35    0.12
  -1  12 -11    0.31    0.13
  -1  11 -11    0.59    0.19
  -1  11 -11    0.41    0.15
  -1  11 -11    0.33    0.15
  -1  10 -11    0.82    0.19
  -1  10 -11    0.62    0.23
  -1  10 -11    0.69    0.19
  -1   9 -11    1.52    0.29
  -1   9 -11    1.11    0.28
  -1   8 -11   -0.07    0.10
  -1   8 -11    0.00    0.11
  -1   7 -11    0.20    0.10
  -1   7 -11    0.01    0.09
  -1   6 -11   -0.02    0.07
  -1   6 -11    0.05    0.11
  -1   5 -11    0.02    0.11
  -1   4 -11    2.57    0.36
  -1   3 -11    0.38    0.16
  -1   2 -11    1.96    0.34
  -1   1 -11    0.59    0.20
  -1   0 -11    0.02    0.09
  -1  -1 -11    0.56    0.20
  -1  -2 -11    2.28    0.36
  -1  -3 -11    0.22    0.08
  -1  -4 -11    2.92    0.39
  -1  -5 -11    0.11    0.11
  -1  -6 -11    0.09    0.12
  -1  -7 -11    0.03    0.09
  -1  -8 -11    0.11    0.10
  -1  -8 -11   -0.01    0.07
  -1  -9 -11    1.42    0.28
  -1  -9 -11    1.58    0.30
  -1 -10 -11    0.98    0.25
  -1 -10 -11    0.58    0.19
  -1 -11 -11    0.61    0.21
  -1 -11 -11    0.28    0.12
  -1 -12 -11    0.70    0.19
  -1 -12 -11    0.54    0.20
  -1 -13 -11    0.06    0.08
  -1 -13 -11   -0.04    0.10
  -1 -14 -11    0.16    0.12
  -1 -14 -11    0.06    0.12
  -1 -15 -11    0.42    0.19
  -1 -16 -11    0.55    0.21
  -1 -17 -11    0.03    0.12
  -1 -18 -11    0.54    0.20
  -1 -19 -11    2.61    0.45
  -1 -20 -11   -0.06    0.11
  -2  19 -11    0.17    0.14
  -2  18 -11   -0.07    0.14
  -2  17 -11    0.55    0.26
  -2  16 -11    1.15    0.31
  -2  15 -11    1.30    0.31
  -2  14 -11    0.10    0.06
  -2  14 -11    0.25    0.19
  -2  13 -11    0.25    0.13
  -2  13 -11    0.17    0.13
  -2  12 -11    0.05    0.13
  -2  12 -11   -0.03    0.08
  -2  11 -11    0.06    0.07
  -2  11 -11    0.12    0.10
  -2  10 -11    1.34    0.31
  -2  10 -11    1.68    0.30
  -2   9 -11    0.41    0.16
  -2   9 -11    0.52    0.21
  -2   8 -11    0.05    0.08
  -2   8 -11   -0.07    0.12
  -2   7 -11    1.08    0.25
  -2   7 -11    1.19    0.27
  -2   6 -11   -0.22    0.12
  -2   6 -11   -0.03    0.08
  -2   5 -11    0.22    0.12
  -2   5 -11    0.01    0.07
  -2   4 -11    0.72    0.20
  -2   4 -11    0.51    0.17
  -2   3 -11    0.14    0.12
  -2   2 -11    0.39    0.16
  -2   1 -11    0.03    0.09
  -2   0 -11   -0.29    0.14
  -2  -1 -11   -0.13    0.14
  -2  -2 -11    0.13    0.08
  -2  -3 -11    0.26    0.12
  -2  -4 -11    0.50    0.16
  -2  -5 -11   -0.09    0.10
  -2  -6 -11    0.02    0.08
  -2  -7 -11    1.25    0.26
  -2  -8 -11    0.01    0.08
  -2  -8 -11   -0.02    0.09
  -2  -9 -11    0.44    0.17
  -2  -9 -11    0.76    0.21
  -2 -10 -11    1.30    0.28
  -2 -10 -11    1.76    0.32
  -2 -11 -11    0.18    0.13
  -2 -11 -11    0.17    0.11
  -2 -12 -11    0.04    0.09
  -2 -12 -11    0.16    0.12
  -2 -13 -11    0.00    0.10
  -2 -13 -11   -0.04    0.09
  -2 -14 -11    0.19    0.15
  -2 -14 -11    0.28    0.15
  -2 -15 -11    1.34    0.30
  -2 -16 -11    1.34    0.30
  -2 -17 -11    0.40    0.18
  -2 -18 -11   -0.09    0.17
  -2 -19 -11    0.72    0.27
  -3  19 -11    0.11    0.10
  -3  18 -11   -0.31    0.18
  -3  17 -11    2.41    0.50
  -3  16 -11   -0.02    0.10
  -3  15 -11    0.29    0.17
  -3  14 -11    0.01    0.10
  -3  13 -11    0.06    0.08
  -3  13 -11    0.15    0.13
  -3  12 -11   -0.08    0.14
  -3  12 -11    0.03    0.06
  -3  11 -11    0.02    0.08
  -3  11 -11    0.00    0.11
  -3  10 -11    0.39    0.13
  -3  10 -11    0.64    0.20
  -3   9 -11    0.06    0.07
  -3   9 -11    0.00    0.10
  -3   8 -11    0.34    0.18
  -3   8 -11    0.39    0.16
  -3   7 -11   -0.26    0.17
  -3   7 -11    0.08    0.10
  -3   6 -11    0.07    0.10
  -3   6 -11    0.12    0.09
  -3   5 -11    2.11    0.34
  -3   5 -11    2.66    0.38
  -3   4 -11    0.18    0.07
  -3   4 -11    0.09    0.11
  -3   3 -11   -0.02    0.13
  -3   3 -11    0.01    0.12
  -3   2 -11   -0.08    0.15
  -3   1 -11    0.25    0.13
  -3   0 -11   -0.12    0.12
  -3  -1 -11    0.13    0.12
  -3  -2 -11    0.01    0.10
  -3  -3 -11    0.03    0.10
  -3  -4 -11    0.08    0.11
  -3  -5 -11    2.47    0.38
  -3  -6 -11   -0.27    0.13
  -3  -7 -11   -0.06    0.08
  -3  -7 -11   -0.16    0.11
  -3  -8 -11    0.68    0.21
  -3  -8 -11    0.76    0.21
  -3  -9 -11    0.02    0.07
  -3  -9 -11    0.08    0.07
  -3 -10 -11    0.33    0.16
  -3 -10 -11    0.51    0.18
  -3 -11 -11    0.17    0.10
  -3 -11 -11   -0.04    0.09
  -3 -12 -11    0.02    0.06
  -3 -12 -11    0.00    0.07
  -3 -13 -11    0.02    0.09
  -3 -13 -11    0.07    0.08
  -3 -14 -11    0.03    0.07
  -3 -14 -11   -0.09    0.11
  -3 -15 -11   -0.25    0.15
  -3 -16 -11    0.28    0.18
  -3 -17 -11    2.69    0.46
  -3 -18 -11   -0.05    0.14
  -3 -19 -11    0.35    0.17
  -4  18 -11    2.02    0.41
  -4  17 -11   -0.14    0.15
  -4  16 -11    0.84    0.28
  -4  15 -11    0.37    0.19
  -4  14 -11    1.11    0.31
  -4  13 -11    0.06    0.10
  -4  13 -11    0.17    0.12
  -4  12 -11    0.17    0.11
  -4  12 -11    0.16    0.11
  -4  11 -11    0.16    0.10
  -4  11 -11    0.25    0.14
  -4  10 -11    0.08    0.12
  -4  10 -11   -0.20    0.12
  -4   9 -11    0.18    0.10
  -4   9 -11    0.35    0.14
  -4   8 -11    0.64    0.18
  -4   8 -11    0.68    0.20
  -4   7 -11    0.60    0.18
  -4   7 -11    0.33    0.15
  -4   6 -11   -0.02    0.07
  -4   6 -11    0.03    0.11
  -4   5 -11    1.62    0.30
  -4   5 -11    1.69    0.30
  -4   4 -11    0.07    0.08
  -4   4 -11    0.15    0.10
  -4   3 -11    0.33    0.15
  -4   3 -11    0.58    0.18
  -4   2 -11    0.58    0.18
  -4   2 -11    0.48    0.18
  -4   1 -11    0.51    0.18
  -4   0 -11    0.10    0.11
  -4  -1 -11    0.58    0.19
  -4  -2 -11    0.53    0.17
  -4  -3 -11    0.06    0.11
  -4  -4 -11    0.02    0.10
  -4  -5 -11    1.47    0.30
  -4  -6 -11   -0.06    0.09
  -4  -7 -11    0.48    0.17
  -4  -7 -11    0.47    0.18
  -4  -8 -11    0.62    0.19
  -4  -8 -11    0.50    0.18
  -4  -9 -11    0.32    0.14
  -4  -9 -11    0.34    0.12
  -4 -10 -11   -0.04    0.08
  -4 -10 -11    0.00    0.07
  -4 -11 -11    0.32    0.15
  -4 -11 -11    0.36    0.18
  -4 -12 -11    0.22    0.17
  -4 -12 -11   -0.03    0.08
  -4 -13 -11    0.35    0.15
  -4 -13 -11    0.00    0.08
  -4 -14 -11    1.10    0.26
  -4 -14 -11    0.99    0.26
  -4 -15 -11    0.12    0.09
  -4 -16 -11    0.49    0.19
  -4 -17 -11    0.01    0.11
  -4 -18 -11    1.81    0.40
  -4 -19 -11    0.48    0.21
  -5  17 -11    0.28    0.20
  -5  16 -11    0.18    0.14
  -5  15 -11    2.58    0.45
  -5  14 -11    0.01    0.12
  -5  13 -11    2.15    0.35
  -5  13 -11    2.42    0.41
  -5  12 -11    0.66    0.20
  -5  12 -11    0.59    0.22
  -5  11 -11    0.04    0.08
  -5  11 -11    0.13    0.13
  -5  10 -11    0.02    0.10
  -5  10 -11    0.03    0.09
  -5   9 -11    0.01    0.10
  -5   9 -11   -0.17    0.10
  -5   8 -11   -0.19    0.14
  -5   8 -11    0.01    0.08
  -5   7 -11    1.95    0.35
  -5   7 -11    1.92    0.35
  -5   6 -11    0.12    0.13
  -5   6 -11    0.04    0.07
  -5   5 -11    1.14    0.27
  -5   5 -11    1.00    0.25
  -5   4 -11    1.91    0.33
  -5   4 -11    2.17    0.35
  -5   3 -11    0.89    0.22
  -5   3 -11    0.41    0.18
  -5   2 -11    0.76    0.20
  -5   2 -11    0.59    0.20
  -5   1 -11    0.27    0.12
  -5   1 -11    0.03    0.10
  -5   0 -11    0.16    0.14
  -5  -1 -11    0.21    0.15
  -5  -2 -11    0.52    0.17
  -5  -3 -11    0.51    0.17
  -5  -4 -11    2.56    0.39
  -5  -5 -11    1.27    0.28
  -5  -6 -11    0.03    0.10
  -5  -6 -11    0.28    0.11
  -5  -7 -11    1.71    0.29
  -5  -7 -11    1.91    0.36
  -5  -8 -11   -0.03    0.10
  -5  -8 -11    0.00    0.05
  -5  -9 -11   -0.09    0.08
  -5  -9 -11   -0.08    0.13
  -5 -10 -11    0.08    0.08
  -5 -10 -11    0.07    0.08
  -5 -11 -11    0.28    0.15
  -5 -11 -11    0.15    0.12
  -5 -12 -11    0.98    0.26
  -5 -12 -11    1.31    0.30
  -5 -13 -11    2.03    0.37
  -5 -13 -11    2.32    0.38
  -5 -14 -11   -0.08    0.16
  -5 -15 -11    2.35    0.42
  -5 -16 -11    0.27    0.17
  -5 -17 -11    0.13    0.13
  -5 -18 -11    0.00    0.07
  -6  16 -11    1.60    0.38
  -6  15 -11    0.15    0.12
  -6  14 -11    2.74    0.46
  -6  13 -11    2.78    0.47
  -6  13 -11    2.57    0.41
  -6  12 -11    0.43    0.18
  -6  12 -11    0.01    0.10
  -6  11 -11    0.80    0.25
  -6  11 -11    1.00    0.24
  -6  10 -11    1.16    0.28
  -6  10 -11    1.06    0.27
  -6   9 -11    2.41    0.41
  -6   9 -11    2.47    0.39
  -6   8 -11    0.28    0.14
  -6   8 -11    0.65    0.21
  -6   7 -11    0.17    0.12
  -6   7 -11   -0.01    0.09
  -6   6 -11    0.34    0.15
  -6   6 -11    0.52    0.17
  -6   5 -11    0.25    0.15
  -6   5 -11    0.06    0.14
  -6   4 -11    1.84    0.34
  -6   4 -11    2.11    0.35
  -6   3 -11    2.92    0.40
  -6   3 -11    3.20    0.44
  -6   2 -11    0.31    0.19
  -6   2 -11    0.02    0.05
  -6   1 -11    0.24    0.13
  -6   1 -11   -0.05    0.10
  -6   0 -11   -0.02    0.08
  -6   0 -11    0.04    0.06
  -6  -1 -11    0.00    0.12
  -6  -2 -11    0.09    0.12
  -6  -3 -11    2.93    0.44
  -6  -4 -11    2.35    0.40
  -6  -5 -11    0.04    0.10
  -6  -6 -11    0.43    0.18
  -6  -7 -11   -0.08    0.10
  -6  -8 -11    0.56    0.20
  -6  -8 -11    0.58    0.19
  -6  -9 -11    2.48    0.40
  -6  -9 -11    2.89    0.40
  -6 -10 -11    0.98    0.25
  -6 -10 -11    1.05    0.27
  -6 -11 -11    0.90    0.24
  -6 -11 -11    1.02    0.27
  -6 -12 -11    0.18    0.15
  -6 -12 -11   -0.07    0.11
  -6 -13 -11    2.78    0.44
  -6 -13 -11    2.65    0.42
  -6 -14 -11    2.33    0.42
  -6 -15 -11    0.17    0.16
  -6 -16 -11    1.41    0.32
  -6 -17 -11    0.56    0.20
  -7  15 -11    1.21    0.31
  -7  14 -11   -0.21    0.16
  -7  13 -11    0.19    0.14
  -7  13 -11    0.22    0.15
  -7  12 -11    1.07    0.27
  -7  12 -11    1.23    0.31
  -7  11 -11    2.83    0.45
  -7  11 -11    2.79    0.42
  -7  10 -11   -0.03    0.12
  -7  10 -11   -0.04    0.07
  -7   9 -11    0.20    0.14
  -7   9 -11    0.09    0.11
  -7   8 -11    1.34    0.30
  -7   8 -11    1.55    0.33
  -7   7 -11    0.38    0.19
  -7   7 -11    0.15    0.11
  -7   6 -11    3.44    0.46
  -7   6 -11    3.70    0.49
  -7   5 -11    0.35    0.19
  -7   5 -11    0.16    0.09
  -7   4 -11    0.69    0.19
  -7   4 -11    0.54    0.20
  -7   3 -11    1.10    0.25
  -7   3 -11    0.77    0.26
  -7   2 -11    0.11    0.11
  -7   2 -11   -0.12    0.14
  -7   1 -11    0.02    0.05
  -7   1 -11    0.12    0.07
  -7   0 -11    0.06    0.11
  -7  -1 -11    0.22    0.16
  -7  -2 -11    0.11    0.13
  -7  -3 -11    1.00    0.26
  -7  -4 -11    0.90    0.26
  -7  -5 -11    0.24    0.15
  -7  -6 -11    3.22    0.46
  -7  -7 -11    0.04    0.07
  -7  -8 -11    1.79    0.35
  -7  -9 -11    0.42    0.19
  -7 -10 -11    0.09    0.12
  -7 -11 -11    2.57    0.40
  -7 -11 -11    3.47    0.48
  -7 -12 -11    0.77    0.24
  -7 -12 -11    0.80    0.22
  -7 -13 -11    0.32    0.17
  -7 -13 -11    0.06    0.10
  -7 -14 -11   -0.13    0.15
  -7 -15 -11    1.93    0.37
  -7 -16 -11    0.16    0.13
  -7 -17 -11    0.06    0.11
  -8  14 -11    2.44    0.46
  -8  13 -11    1.52    0.36
  -8  12 -11   -0.27    0.15
  -8  12 -11    0.01    0.07
  -8  11 -11   -0.09    0.14
  -8  11 -11    0.09    0.13
  -8  10 -11    0.34    0.19
  -8  10 -11    0.37    0.16
  -8   9 -11    2.89    0.45
  -8   9 -11    2.95    0.45
  -8   8 -11    0.36    0.17
  -8   8 -11    0.11    0.12
  -8   7 -11    0.01    0.07
  -8   7 -11   -0.23    0.15
  -8   6 -11    0.40    0.18
  -8   6 -11    0.41    0.18
  -8   5 -11    2.65    0.41
  -8   5 -11    2.36    0.41
  -8   4 -11    0.28    0.14
  -8   4 -11    0.34    0.18
  -8   3 -11    0.14    0.14
  -8   3 -11    0.11    0.09
  -8   2 -11    0.67    0.20
  -8   2 -11    0.56    0.22
  -8   1 -11    0.31    0.16
  -8   0 -11   -0.06    0.11
  -8  -1 -11    0.27    0.17
  -8  -2 -11    0.70    0.22
  -8  -3 -11   -0.06    0.10
  -8  -4 -11    0.30    0.16
  -8  -5 -11    2.34    0.42
  -8  -6 -11    0.45    0.19
  -8  -7 -11   -0.11    0.10
  -8  -8 -11    0.05    0.14
  -8  -9 -11    3.83    0.52
  -8 -10 -11    0.57    0.20
  -8 -11 -11   -0.19    0.13
  -8 -12 -11    0.16    0.13
  -8 -13 -11    0.80    0.25
  -8 -15 -11    0.91    0.27
  -8 -16 -11    0.15    0.10
  -9  13 -11    1.90    0.42
  -9  12 -11    0.21    0.17
  -9  11 -11    0.78    0.25
  -9  10 -11    1.02    0.26
  -9  10 -11    1.14    0.31
  -9   9 -11    6.52    0.70
  -9   9 -11    6.25    0.67
  -9   8 -11    0.16    0.12
  -9   8 -11   -0.08    0.12
  -9   7 -11    0.47    0.22
  -9   7 -11    0.49    0.19
  -9   6 -11    1.28    0.31
  -9   6 -11    1.06    0.27
  -9   5 -11    0.30    0.16
  -9   5 -11    0.21    0.15
  -9   4 -11    0.16    0.11
  -9   4 -11    0.18    0.11
  -9   3 -11    0.33    0.16
  -9   3 -11    0.19    0.14
  -9   2 -11    0.59    0.20
  -9   1 -11    1.90    0.37
  -9   0 -11    0.98    0.32
  -9  -1 -11    2.16    0.40
  -9  -2 -11    0.11    0.09
  -9  -3 -11    0.44    0.21
  -9  -4 -11    0.19    0.19
  -9  -5 -11    0.16    0.12
  -9  -6 -11    1.35    0.32
  -9  -6 -11    1.42    0.33
  -9  -7 -11    0.12    0.14
  -9  -7 -11    0.32    0.16
  -9  -8 -11    0.08    0.07
  -9  -8 -11    0.19    0.19
  -9  -9 -11    6.49    0.70
  -9  -9 -11    6.91    0.71
  -9 -10 -11    1.11    0.29
  -9 -10 -11    1.25    0.31
  -9 -11 -11    1.01    0.29
  -9 -12 -11   -0.08    0.13
  -9 -13 -11    2.39    0.43
 -10  11 -11    2.86    0.48
 -10  10 -11   -0.14    0.12
 -10   9 -11    0.35    0.16
 -10   8 -11    1.36    0.32
 -10   7 -11    0.22    0.18
 -10   6 -11    0.01    0.09
 -10   6 -11    0.19    0.16
 -10   5 -11    1.05    0.26
 -10   5 -11    1.36    0.33
 -10   4 -11    0.12    0.11
 -10   3 -11    0.17    0.16
 -10   2 -11    0.20    0.14
 -10   1 -11    0.37    0.23
 -10   0 -11    0.36    0.17
 -10  -1 -11    0.31    0.21
 -10  -2 -11    0.16    0.14
 -10  -3 -11    0.13    0.12
 -10  -4 -11    0.58    0.21
 -10  -4 -11    0.50    0.20
 -10  -5 -11    1.62    0.36
 -10  -5 -11    1.18    0.31
 -10  -6 -11    0.14    0.09
 -10  -6 -11   -0.19    0.17
 -10  -7 -11   -0.16    0.14
 -10  -8 -11    1.36    0.33
 -10  -9 -11    0.43    0.20
 -10 -10 -11    0.02    0.10
 -10 -11 -11    2.69    0.47
 -10 -12 -11    0.13    0.12
 -11  10 -11    0.58    0.23
 -11   9 -11    1.72    0.37
 -11   8 -11    1.99    0.39
 -11   7 -11    0.76    0.24
 -11   6 -11    0.30    0.13
 -11  -3 -11    0.29    0.18
 -11  -4 -11    0.18    0.08
 -11  -5 -11   -0.04    0.10
 -11  -6 -11    0.43    0.19
 -11  -7 -11    1.11    0.32
 -11  -8 -11    1.53    0.36
 -12   8 -11   -0.07    0.10
  20  10 -10   -0.03    0.13
  20   9 -10    0.22    0.15
  20   8 -10    0.28    0.14
  20   7 -10    0.03    0.08
  20   7 -10   -0.14    0.15
  20   6 -10    0.62    0.21
  20   6 -10    0.61    0.25
  20   5 -10   -0.08    0.11
  20   5 -10    0.09    0.12
  20   4 -10    0.45    0.19
  20   4 -10    0.42    0.20
  20   3 -10    0.85    0.30
  20   3 -10    0.83    0.28
  20   2 -10    1.81    0.38
  20   2 -10    2.53    0.49
  20   1 -10    0.13    0.17
  20   1 -10   -0.16    0.16
  20   0 -10    0.22    0.15
  20   0 -10    0.30    0.20
  20  -1 -10    0.23    0.20
  20  -2 -10    1.97    0.44
  20  -3 -10    0.67    0.25
  20  -4 -10    0.14    0.10
  20  -5 -10    0.09    0.11
  20  -6 -10    0.79    0.30
  19  10 -10    0.21    0.15
  19  10 -10    0.24    0.17
  19   9 -10   -0.06    0.12
  19   9 -10    0.08    0.09
  19   8 -10    0.63    0.22
  19   8 -10    0.33    0.18
  19   7 -10    0.65    0.27
  19   7 -10    1.21    0.32
  19   6 -10    0.43    0.36
  19   6 -10    0.26    0.16
  19   5 -10    0.25    0.15
  19   5 -10    0.38    0.18
  19   4 -10    0.18    0.12
  19   4 -10    0.42    0.23
  19   3 -10    0.06    0.10
  19   3 -10    0.05    0.08
  19   2 -10    0.37    0.22
  19   2 -10    0.30    0.16
  19   1 -10    0.37    0.20
  19   1 -10    0.10    0.12
  19   0 -10    0.65    0.25
  19   0 -10    0.59    0.21
  19  -1 -10    0.02    0.15
  19  -2 -10    0.31    0.22
  19  -3 -10    0.09    0.11
  19  -4 -10    0.22    0.16
  19  -5 -10    0.33    0.18
  19  -6 -10    0.04    0.10
  19  -7 -10    0.98    0.32
  19  -8 -10    0.18    0.14
  19  -9 -10   -0.04    0.11
  18  12 -10   -0.13    0.13
  18  11 -10    0.07    0.10
  18  10 -10   -0.04    0.11
  18  10 -10    0.26    0.15
  18   9 -10   -0.21    0.18
  18   9 -10    0.02    0.07
  18   8 -10   -0.14    0.15
  18   8 -10   -0.03    0.08
  18   7 -10    0.00    0.07
  18   7 -10    0.09    0.09
  18   6 -10    0.20    0.17
  18   6 -10    0.05    0.07
  18   5 -10    0.10    0.09
  18   5 -10    0.12    0.11
  18   4 -10    0.46    0.22
  18   4 -10    0.26    0.14
  18   3 -10    0.81    0.27
  18   3 -10    0.68    0.23
  18   2 -10    0.87    0.29
  18   2 -10    1.37    0.31
  18   1 -10   -0.11    0.15
  18   1 -10   -0.03    0.12
  18   0 -10   -0.39    0.20
  18   0 -10    0.00    0.09
  18  -1 -10   -0.16    0.23
  18  -2 -10    1.34    0.35
  18  -3 -10    0.41    0.23
  18  -4 -10    0.48    0.28
  18  -5 -10    0.02    0.13
  18  -6 -10    0.12    0.12
  18  -7 -10    0.01    0.11
  18  -8 -10    0.04    0.10
  18  -9 -10   -0.17    0.15
  18 -10 -10    0.08    0.12
  18 -11 -10    0.06    0.10
  17  14 -10    0.18    0.19
  17  13 -10    0.34    0.22
  17  12 -10    0.54    0.23
  17  11 -10    0.14    0.10
  17  10 -10    0.02    0.07
  17  10 -10   -0.14    0.15
  17   9 -10    0.02    0.09
  17   9 -10    0.20    0.08
  17   8 -10    0.11    0.12
  17   8 -10    0.15    0.07
  17   7 -10    0.25    0.15
  17   7 -10    0.03    0.10
  17   6 -10    0.00    0.08
  17   6 -10    0.19    0.16
  17   5 -10    0.06    0.10
  17   5 -10    0.25    0.12
  17   4 -10    0.34    0.21
  17   4 -10    0.24    0.14
  17   3 -10    0.26    0.15
  17   3 -10    0.10    0.09
  17   2 -10    0.07    0.17
  17   2 -10   -0.12    0.12
  17   1 -10    0.99    0.26
  17   1 -10    1.24    0.34
  17   0 -10   -0.02    0.07
  17   0 -10   -0.22    0.15
  17  -1 -10    1.19    0.31
  17  -2 -10    0.08    0.15
  17  -3 -10    0.29    0.18
  17  -4 -10   -0.01    0.09
  17  -5 -10   -0.11    0.16
  17  -6 -10    0.00    0.14
  17  -7 -10    0.29    0.20
  17  -8 -10    0.08    0.17
  17  -9 -10    0.02    0.11
  17 -10 -10    0.08    0.15
  17 -11 -10    0.26    0.15
  17 -12 -10   -0.26    0.19
  17 -13 -10    0.06    0.09
  16  15 -10    0.15    0.12
  16  14 -10    0.42    0.14
  16  13 -10    0.56    0.20
  16  12 -10    0.13    0.15
  16  11 -10    0.00    0.10
  16  10 -10    1.29    0.30
  16  10 -10    1.11    0.26
  16   9 -10    0.07    0.10
  16   9 -10    0.06    0.09
  16   8 -10    0.23    0.14
  16   8 -10    0.12    0.11
  16   7 -10    0.19    0.08
  16   7 -10    0.12    0.15
  16   6 -10    0.03    0.09
  16   6 -10    0.19    0.14
  16   5 -10    0.04    0.08
  16   5 -10   -0.07    0.13
  16   4 -10   -0.04    0.07
  16   4 -10    0.00    0.13
  16   3 -10    0.39    0.17
  16   3 -10    0.17    0.14
  16   2 -10    1.36    0.29
  16   2 -10    0.94    0.25
  16   1 -10   -0.05    0.07
  16   1 -10   -0.19    0.12
  16   0 -10    0.92    0.23
  16   0 -10    0.99    0.31
  16  -1 -10    0.17    0.15
  16  -2 -10    1.44    0.37
  16  -3 -10   -0.01    0.13
  16  -4 -10   -0.23    0.15
  16  -5 -10   -0.02    0.09
  16  -6 -10   -0.20    0.13
  16  -7 -10    0.01    0.13
  16  -8 -10   -0.08    0.11
  16  -9 -10    0.03    0.10
  16 -10 -10    1.11    0.31
  16 -11 -10   -0.09    0.13
  16 -12 -10    0.03    0.11
  16 -13 -10    0.72    0.24
  16 -14 -10    0.09    0.13
  16 -15 -10   -0.06    0.16
  15  17 -10    0.47    0.22
  15  16 -10    1.42    0.36
  15  15 -10    0.49    0.22
  15  14 -10    0.94    0.29
  15  13 -10    0.45    0.14
  15  12 -10    0.27    0.18
  15  11 -10    0.63    0.24
  15  10 -10   -0.03    0.13
  15   9 -10    3.81    0.45
  15   9 -10    4.31    0.55
  15   8 -10    0.00    0.09
  15   8 -10    0.08    0.07
  15   7 -10   -0.05    0.08
  15   7 -10    0.04    0.08
  15   6 -10    0.37    0.18
  15   6 -10    0.44    0.17
  15   5 -10    0.03    0.06
  15   5 -10    0.07    0.12
  15   4 -10    0.02    0.10
  15   4 -10    0.06    0.07
  15   3 -10    1.69    0.33
  15   3 -10    1.78    0.33
  15   2 -10    0.09    0.12
  15   2 -10    0.35    0.15
  15   1 -10    3.11    0.42
  15   1 -10    3.10    0.45
  15   0 -10    0.79    0.22
  15   0 -10    1.10    0.30
  15  -1 -10    2.76    0.45
  15  -2 -10    0.09    0.13
  15  -3 -10    1.75    0.37
  15  -4 -10   -0.04    0.12
  15  -5 -10    0.02    0.09
  15  -6 -10    0.46    0.24
  15  -7 -10   -0.08    0.11
  15  -8 -10    0.18    0.16
  15  -9 -10    3.40    0.54
  15 -10 -10    0.23    0.17
  15 -11 -10    0.30    0.13
  15 -12 -10    0.22    0.12
  15 -13 -10    0.33    0.19
  15 -14 -10    0.72    0.23
  15 -15 -10    0.41    0.24
  15 -16 -10    1.32    0.35
  14  18 -10    0.62    0.24
  14  17 -10    0.22    0.22
  14  16 -10   -0.06    0.10
  14  15 -10    0.03    0.11
  14  14 -10    1.27    0.32
  14  13 -10    0.00    0.08
  14  12 -10    0.23    0.16
  14  11 -10    0.17    0.08
  14  10 -10    1.87    0.35
  14   9 -10   -0.02    0.06
  14   9 -10   -0.02    0.07
  14   8 -10    4.69    0.56
  14   8 -10    4.92    0.50
  14   7 -10    1.76    0.33
  14   7 -10    1.14    0.25
  14   6 -10    0.24    0.14
  14   6 -10    0.08    0.07
  14   5 -10   -0.09    0.11
  14   5 -10    0.11    0.13
  14   4 -10    5.91    0.54
  14   4 -10    5.22    0.56
  14   3 -10    1.64    0.30
  14   3 -10    0.81    0.26
  14   2 -10    0.28    0.12
  14   2 -10    0.33    0.14
  14   1 -10    0.25    0.15
  14   1 -10   -0.01    0.08
  14   0 -10    5.71    0.66
  14  -1 -10    0.03    0.12
  14  -2 -10    0.39    0.19
  14  -3 -10    1.41    0.33
  14  -4 -10    4.33    0.62
  14  -5 -10   -0.12    0.15
  14  -6 -10   -0.01    0.08
  14  -7 -10    1.40    0.32
  14  -8 -10    5.00    0.58
  14  -9 -10   -0.04    0.12
  14 -10 -10    2.25    0.42
  14 -11 -10    0.29    0.17
  14 -12 -10    0.28    0.16
  14 -13 -10   -0.08    0.15
  14 -14 -10    1.29    0.34
  14 -15 -10   -0.02    0.08
  14 -16 -10   -0.48    0.21
  14 -17 -10    0.00    0.11
  13  18 -10    0.72    0.24
  13  17 -10    0.32    0.14
  13  16 -10    4.11    0.56
  13  15 -10    0.05    0.09
  13  14 -10    3.07    0.47
  13  13 -10    0.90    0.26
  13  12 -10    2.89    0.45
  13  11 -10    0.09    0.09
  13  10 -10    0.84    0.24
  13   9 -10   -0.06    0.12
  13   8 -10    6.45    0.62
  13   8 -10    6.56    0.55
  13   7 -10    0.29    0.13
  13   7 -10    0.21    0.12
  13   6 -10   -0.02    0.08
  13   6 -10    0.04    0.13
  13   5 -10    1.75    0.31
  13   5 -10    2.02    0.30
  13   4 -10    1.98    0.35
  13   4 -10    2.11    0.31
  13   3 -10    0.30    0.12
  13   3 -10    0.45    0.17
  13   2 -10    0.06    0.10
  13   2 -10    0.15    0.11
  13   1 -10    5.42    0.51
  13   1 -10    5.74    0.63
  13   0 -10    0.05    0.09
  13  -1 -10    4.50    0.60
  13  -2 -10    0.00    0.09
  13  -3 -10    0.51    0.21
  13  -4 -10    0.06    0.12
  13  -5 -10    2.45    0.41
  13  -6 -10    0.38    0.21
  13  -7 -10   -0.03    0.08
  13  -8 -10    6.13    0.63
  13  -9 -10   -0.01    0.08
  13 -10 -10    1.11    0.29
  13 -11 -10    0.52    0.22
  13 -12 -10    2.72    0.44
  13 -13 -10    1.02    0.27
  13 -14 -10    3.31    0.52
  13 -15 -10    0.39    0.20
  13 -16 -10    3.59    0.54
  13 -17 -10    0.32    0.16
  13 -17 -10    0.06    0.10
  13 -18 -10    0.63    0.20
  13 -18 -10    0.71    0.24
  13 -19 -10    1.58    0.33
  13 -20 -10    0.48    0.20
  12  19 -10   -0.07    0.09
  12  18 -10    0.23    0.15
  12  17 -10    1.43    0.32
  12  16 -10    1.55    0.37
  12  15 -10    0.42    0.15
  12  14 -10    0.10    0.14
  12  13 -10    0.70    0.22
  12  12 -10    0.33    0.16
  12  11 -10    0.54    0.19
  12  10 -10    3.83    0.49
  12   9 -10    1.35    0.28
  12   8 -10    1.76    0.27
  12   8 -10    1.46    0.29
  12   7 -10    0.39    0.12
  12   7 -10    0.15    0.13
  12   6 -10    2.57    0.33
  12   6 -10    2.37    0.37
  12   5 -10    0.68    0.17
  12   5 -10    0.44    0.17
  12   4 -10    0.56    0.15
  12   4 -10    0.51    0.16
  12   3 -10    2.42    0.37
  12   3 -10    2.24    0.31
  12   2 -10    0.31    0.12
  12   2 -10    0.27    0.16
  12   1 -10    0.07    0.09
  12   0 -10    0.52    0.21
  12  -1 -10    0.68    0.22
  12  -2 -10    0.43    0.22
  12  -3 -10    2.45    0.44
  12  -4 -10    0.57    0.22
  12  -5 -10    0.51    0.20
  12  -6 -10    2.43    0.42
  12  -7 -10    0.04    0.12
  12  -8 -10    1.06    0.31
  12  -9 -10    1.67    0.34
  12 -10 -10    3.20    0.46
  12 -11 -10    0.40    0.18
  12 -12 -10    0.50    0.21
  12 -13 -10    0.77    0.24
  12 -14 -10   -0.03    0.08
  12 -14 -10   -0.03    0.14
  12 -15 -10    0.31    0.10
  12 -15 -10    0.65    0.20
  12 -16 -10    1.05    0.30
  12 -16 -10    0.98    0.25
  12 -17 -10    1.27    0.33
  12 -17 -10    1.75    0.32
  12 -18 -10    0.27    0.15
  12 -18 -10    0.00    0.13
  12 -19 -10    0.15    0.15
  12 -19 -10   -0.17    0.12
  11  20 -10    2.14    0.44
  11  19 -10    0.63    0.24
  11  18 -10    1.03    0.28
  11  17 -10    1.54    0.35
  11  16 -10   -0.06    0.08
  11  15 -10    0.05    0.13
  11  14 -10    1.42    0.32
  11  13 -10    0.76    0.22
  11  12 -10    0.87    0.25
  11  11 -10    2.76    0.41
  11  10 -10    0.38    0.17
  11   9 -10    3.80    0.46
  11   8 -10    0.37    0.15
  11   7 -10    0.36    0.16
  11   7 -10    0.37    0.13
  11   6 -10    4.09    0.39
  11   6 -10    3.97    0.47
  11   5 -10    0.03    0.06
  11   5 -10   -0.09    0.13
  11   4 -10    0.02    0.05
  11   4 -10   -0.05    0.12
  11   3 -10    2.35    0.36
  11   3 -10    2.56    0.31
  11   2 -10   19.29    1.02
  11   1 -10    0.32    0.16
  11   0 -10    0.37    0.17
  11  -1 -10    0.41    0.17
  11  -2 -10   18.10    1.05
  11  -3 -10    2.68    0.43
  11  -4 -10    0.04    0.10
  11  -5 -10    0.03    0.12
  11  -6 -10    4.54    0.51
  11  -7 -10    0.37    0.14
  11  -8 -10    0.49    0.21
  11  -9 -10    3.17    0.48
  11 -10 -10    0.23    0.16
  11 -11 -10    2.27    0.38
  11 -12 -10    0.42    0.13
  11 -12 -10    0.37    0.14
  11 -13 -10    0.51    0.16
  11 -13 -10    0.76    0.24
  11 -14 -10    0.78    0.21
  11 -14 -10    0.79    0.26
  11 -15 -10   -0.14    0.14
  11 -15 -10   -0.21    0.14
  11 -16 -10   -0.04    0.14
  11 -16 -10    0.12    0.11
  11 -17 -10    1.07    0.26
  11 -17 -10    1.12    0.30
  11 -18 -10    0.68    0.23
  11 -19 -10    0.56    0.20
  11 -20 -10    2.05    0.43
  10  21 -10    0.54    0.21
  10  20 -10    0.73    0.25
  10  19 -10   -0.06    0.12
  10  18 -10   -0.09    0.14
  10  17 -10    0.28    0.15
  10  16 -10    0.12    0.12
  10  15 -10    0.07    0.13
  10  14 -10    0.47    0.18
  10  13 -10    0.60    0.20
  10  12 -10    0.04    0.08
  10  11 -10    2.22    0.36
  10  10 -10    2.20    0.36
  10   9 -10    0.31    0.17
  10   8 -10   11.45    0.78
  10   7 -10    3.71    0.45
  10   6 -10    2.45    0.28
  10   6 -10    2.55    0.36
  10   5 -10   -0.01    0.05
  10   5 -10   -0.04    0.06
  10   4 -10    3.38    0.42
  10   4 -10    3.84    0.35
  10   3 -10    0.51    0.17
  10   2 -10    2.32    0.36
  10   1 -10    0.35    0.13
  10   0 -10    0.20    0.10
  10  -1 -10    0.47    0.15
  10  -2 -10    1.89    0.35
  10  -3 -10    0.86    0.25
  10  -4 -10    3.96    0.49
  10  -5 -10   -0.51    0.18
  10  -6 -10    3.06    0.43
  10  -7 -10    3.60    0.47
  10  -8 -10   12.66    0.83
  10  -9 -10    0.19    0.17
  10 -10 -10    2.10    0.35
  10 -11 -10    2.33    0.37
  10 -11 -10    2.73    0.34
  10 -12 -10    0.24    0.14
  10 -12 -10    0.29    0.17
  10 -13 -10    0.72    0.17
  10 -13 -10    0.52    0.19
  10 -14 -10    0.35    0.14
  10 -14 -10    0.25    0.10
  10 -15 -10    0.01    0.11
  10 -16 -10    0.06    0.12
  10 -17 -10   -0.04    0.12
  10 -18 -10    0.09    0.13
  10 -19 -10    0.29    0.14
  10 -20 -10    0.19    0.09
  10 -21 -10    0.36    0.17
   9  21 -10   -0.46    0.21
   9  20 -10   -0.10    0.13
   9  19 -10   -0.15    0.11
   9  18 -10   -0.06    0.13
   9  17 -10    0.16    0.09
   9  16 -10    0.14    0.07
   9  15 -10    0.26    0.11
   9  14 -10    0.31    0.16
   9  13 -10    0.28    0.11
   9  12 -10   -0.03    0.07
   9  11 -10    0.16    0.11
   9  10 -10    0.02    0.06
   9   9 -10    3.39    0.42
   9   8 -10    0.68    0.20
   9   7 -10    0.72    0.21
   9   6 -10    0.13    0.11
   9   6 -10    0.18    0.08
   9   5 -10    0.04    0.10
   9   5 -10    0.08    0.06
   9   4 -10    7.77    0.60
   9   3 -10    0.73    0.19
   9   2 -10    2.44    0.34
   9   1 -10    0.40    0.11
   9   0 -10   10.60    0.70
   9  -1 -10    0.22    0.14
   9  -2 -10    1.37    0.32
   9  -3 -10    0.94    0.24
   9  -4 -10    8.96    0.70
   9  -5 -10    0.11    0.12
   9  -6 -10    0.07    0.10
   9  -7 -10    0.84    0.23
   9  -8 -10    0.64    0.22
   9  -9 -10    3.73    0.44
   9 -10 -10    0.06    0.09
   9 -11 -10    0.03    0.07
   9 -12 -10    0.15    0.14
   9 -13 -10    0.33    0.12
   9 -14 -10    0.36    0.18
   9 -15 -10    0.38    0.18
   9 -16 -10    0.01    0.08
   9 -17 -10    0.11    0.11
   9 -18 -10    0.07    0.11
   9 -19 -10    0.02    0.11
   9 -20 -10   -0.32    0.18
   9 -21 -10   -0.06    0.12
   8  21 -10   -0.05    0.15
   8  20 -10    0.33    0.20
   8  19 -10    0.96    0.26
   8  18 -10   -0.10    0.14
   8  17 -10   -0.18    0.17
   8  16 -10    0.59    0.20
   8  15 -10    0.51    0.18
   8  14 -10    0.20    0.12
   8  13 -10    0.11    0.10
   8  12 -10    0.74    0.22
   8  11 -10   -0.02    0.09
   8  10 -10    0.13    0.12
   8   9 -10    0.39    0.16
   8   8 -10    0.23    0.11
   8   7 -10    0.07    0.12
   8   6 -10    0.74    0.20
   8   5 -10    0.08    0.10
   8   4 -10    1.17    0.25
   8   3 -10    0.39    0.14
   8   2 -10    0.22    0.10
   8   1 -10    0.23    0.07
   8   0 -10    1.72    0.29
   8  -1 -10    0.31    0.15
   8  -2 -10    0.29    0.15
   8  -3 -10    1.12    0.26
   8  -4 -10    1.20    0.25
   8  -5 -10    0.08    0.09
   8  -6 -10    0.34    0.19
   8  -7 -10    0.08    0.11
   8  -8 -10    0.19    0.10
   8  -9 -10    0.23    0.13
   8 -10 -10    0.12    0.13
   8 -11 -10   -0.02    0.07
   8 -12 -10    0.40    0.14
   8 -13 -10    0.14    0.11
   8 -14 -10    0.08    0.11
   8 -15 -10    0.45    0.19
   8 -16 -10    0.24    0.10
   8 -17 -10    0.00    0.11
   8 -18 -10   -0.12    0.12
   8 -19 -10    1.11    0.30
   8 -20 -10    0.01    0.11
   8 -21 -10   -0.08    0.15
   8 -22 -10    0.14    0.15
   7  22 -10    0.03    0.09
   7  21 -10    0.64    0.25
   7  20 -10    0.25    0.17
   7  19 -10    1.30    0.31
   7  18 -10   -0.02    0.09
   7  17 -10    3.41    0.48
   7  16 -10    0.18    0.13
   7  15 -10    0.85    0.23
   7  14 -10    0.10    0.07
   7  13 -10    0.39    0.15
   7  12 -10    0.16    0.12
   7  11 -10    3.12    0.42
   7  10 -10    0.09    0.10
   7   9 -10    0.05    0.08
   7   8 -10   -0.10    0.07
   7   7 -10    0.25    0.14
   7   6 -10    0.35    0.12
   7   5 -10    0.12    0.08
   7   4 -10    2.36    0.31
   7   3 -10    1.08    0.21
   7   2 -10    1.38    0.24
   7   1 -10    0.05    0.06
   7   0 -10    0.85    0.19
   7  -1 -10    0.25    0.10
   7  -2 -10    1.03    0.25
   7  -3 -10    1.30    0.27
   7  -4 -10    3.50    0.41
   7  -5 -10    0.18    0.11
   7  -6 -10    0.21    0.09
   7  -7 -10    0.36    0.13
   7  -8 -10   -0.02    0.08
   7  -9 -10    0.02    0.10
   7 -10 -10    0.25    0.15
   7 -11 -10    3.11    0.40
   7 -12 -10    0.14    0.11
   7 -13 -10    0.30    0.13
   7 -14 -10    0.10    0.09
   7 -15 -10    1.00    0.26
   7 -16 -10    0.05    0.07
   7 -17 -10    2.38    0.40
   7 -18 -10   -0.02    0.12
   7 -19 -10    1.31    0.31
   7 -20 -10   -0.09    0.08
   7 -21 -10    0.50    0.22
   7 -22 -10    0.34    0.20
   7 -23 -10   -0.17    0.14
   6  22 -10    0.26    0.15
   6  21 -10    0.02    0.09
   6  20 -10   -0.02    0.14
   6  19 -10   -0.01    0.09
   6  18 -10    0.26    0.17
   6  17 -10    0.06    0.10
   6  16 -10    0.30    0.13
   6  15 -10    0.18    0.14
   6  14 -10    0.72    0.18
   6  14 -10    0.50    0.16
   6  13 -10    2.36    0.36
   6  12 -10    2.30    0.36
   6  11 -10    0.91    0.22
   6  10 -10    0.80    0.21
   6   9 -10    0.38    0.15
   6   8 -10    1.05    0.23
   6   7 -10    1.23    0.24
   6   6 -10    0.04    0.08
   6   5 -10    0.01    0.05
   6   4 -10   -0.17    0.12
   6   3 -10    0.19    0.11
   6   2 -10    1.00    0.21
   6   1 -10    1.03    0.20
   6   0 -10    0.53    0.15
   6  -1 -10    1.02    0.23
   6  -2 -10    1.38    0.26
   6  -3 -10    0.70    0.19
   6  -4 -10   -0.04    0.06
   6  -5 -10    0.01    0.07
   6  -6 -10    0.07    0.07
   6  -7 -10    1.63    0.27
   6  -8 -10    1.15    0.25
   6  -9 -10    0.18    0.14
   6 -10 -10    0.66    0.19
   6 -11 -10    0.59    0.17
   6 -12 -10    2.18    0.36
   6 -13 -10    2.48    0.37
   6 -14 -10    0.77    0.22
   6 -15 -10   -0.01    0.08
   6 -16 -10    0.17    0.14
   6 -17 -10    0.11    0.10
   6 -18 -10    0.21    0.14
   6 -18 -10    0.44    0.24
   6 -19 -10    0.34    0.18
   6 -19 -10    0.17    0.15
   6 -20 -10   -0.06    0.13
   6 -20 -10   -0.36    0.18
   6 -21 -10    0.26    0.14
   6 -21 -10    0.04    0.09
   6 -22 -10    0.52    0.23
   6 -22 -10    0.41    0.17
   5  22 -10    0.03    0.09
   5  21 -10   -0.02    0.08
   5  20 -10    0.22    0.16
   5  19 -10    1.55    0.34
   5  18 -10    0.28    0.15
   5  17 -10   -0.07    0.14
   5  16 -10    0.00    0.08
   5  15 -10    3.62    0.47
   5  14 -10    0.20    0.13
   5  14 -10    0.08    0.08
   5  13 -10   -0.02    0.06
   5  13 -10    0.04    0.07
   5  12 -10    0.00    0.09
   5  12 -10    0.02    0.06
   5  11 -10    0.07    0.12
   5  10 -10    0.73    0.19
   5   9 -10    0.13    0.10
   5   8 -10    1.29    0.24
   5   7 -10   13.77    0.76
   5   6 -10    0.18    0.12
   5   5 -10    0.16    0.07
   5   4 -10    3.21    0.35
   5   3 -10    0.36    0.12
   5   2 -10    0.03    0.07
   5   1 -10    0.12    0.07
   5   0 -10    0.14    0.09
   5  -1 -10   -0.07    0.08
   5  -2 -10    0.18    0.11
   5  -3 -10    0.25    0.17
   5  -4 -10    2.43    0.37
   5  -5 -10    0.24    0.12
   5  -6 -10    0.08    0.08
   5  -7 -10   14.38    0.77
   5  -8 -10    1.30    0.24
   5  -9 -10    0.07    0.10
   5 -10 -10    0.50    0.16
   5 -11 -10    0.11    0.07
   5 -12 -10    0.20    0.11
   5 -13 -10   -0.06    0.11
   5 -13 -10   -0.07    0.09
   5 -14 -10    0.31    0.17
   5 -14 -10    0.22    0.11
   5 -14 -10    0.07    0.07
   5 -15 -10    3.62    0.45
   5 -15 -10    3.10    0.43
   5 -16 -10   -0.02    0.08
   5 -16 -10   -0.04    0.10
   5 -17 -10    0.22    0.13
   5 -17 -10    0.00    0.10
   5 -18 -10    0.22    0.14
   5 -18 -10    0.15    0.13
   5 -19 -10    1.42    0.32
   5 -19 -10    1.27    0.30
   5 -20 -10    0.41    0.19
   5 -20 -10    0.26    0.16
   5 -21 -10    0.02    0.08
   5 -21 -10   -0.04    0.11
   5 -22 -10   -0.01    0.08
   5 -22 -10    0.20    0.15
   4  23 -10    0.96    0.31
   4  22 -10   -0.22    0.09
   4  21 -10    1.09    0.29
   4  20 -10   -0.12    0.12
   4  19 -10    0.12    0.09
   4  18 -10    0.20    0.08
   4  17 -10    0.36    0.17
   4  16 -10    0.05    0.10
   4  15 -10   -0.04    0.11
   4  14 -10    0.28    0.10
   4  14 -10    0.50    0.18
   4  13 -10    0.02    0.08
   4  13 -10    0.07    0.09
   4  12 -10    1.20    0.25
   4  12 -10    0.98    0.21
   4  11 -10    0.06    0.06
   4  11 -10   -0.03    0.10
   4  10 -10    3.10    0.38
   4  10 -10    3.27    0.38
   4   9 -10    3.24    0.37
   4   9 -10    3.90    0.41
   4   8 -10    0.36    0.15
   4   7 -10    0.12    0.07
   4   6 -10    4.40    0.41
   4   5 -10    1.22    0.22
   4   4 -10    1.26    0.21
   4   3 -10    1.21    0.21
   4   2 -10    0.03    0.05
   4   1 -10    1.92    0.25
   4   0 -10    6.63    0.47
   4  -1 -10    1.85    0.26
   4  -2 -10    0.03    0.08
   4  -3 -10    1.29    0.23
   4  -4 -10    2.00    0.29
   4  -5 -10    1.39    0.27
   4  -6 -10    4.39    0.43
   4  -7 -10    0.10    0.10
   4  -8 -10    0.21    0.13
   4  -9 -10    3.77    0.39
   4 -10 -10    3.60    0.39
   4 -10 -10    3.10    0.37
   4 -11 -10   -0.09    0.11
   4 -11 -10   -0.10    0.13
   4 -12 -10    1.19    0.24
   4 -12 -10    0.84    0.21
   4 -12 -10    1.50    0.30
   4 -13 -10    0.00    0.10
   4 -13 -10    0.03    0.05
   4 -13 -10    0.19    0.13
   4 -14 -10    0.53    0.14
   4 -14 -10    0.51    0.19
   4 -14 -10    0.42    0.15
   4 -15 -10    0.05    0.11
   4 -15 -10    0.06    0.10
   4 -16 -10    0.12    0.10
   4 -16 -10    0.10    0.12
   4 -17 -10    0.27    0.16
   4 -17 -10    0.30    0.16
   4 -18 -10    0.12    0.09
   4 -18 -10    0.11    0.13
   4 -19 -10    0.20    0.11
   4 -19 -10   -0.19    0.15
   4 -20 -10    0.16    0.16
   4 -20 -10   -0.04    0.10
   4 -21 -10    1.61    0.35
   4 -21 -10    1.42    0.33
   4 -22 -10    0.13    0.16
   3  23 -10    1.36    0.32
   3  22 -10    0.08    0.12
   3  21 -10    0.45    0.24
   3  20 -10    0.12    0.11
   3  19 -10    1.43    0.32
   3  18 -10    1.29    0.30
   3  17 -10    0.01    0.08
   3  16 -10    0.64    0.20
   3  15 -10   -0.02    0.10
   3  14 -10    3.62    0.39
   3  14 -10    3.77    0.44
   3  13 -10    0.04    0.06
   3  13 -10    0.00    0.08
   3  12 -10    0.00    0.06
   3  12 -10   -0.08    0.11
   3  11 -10    0.26    0.09
   3  11 -10    0.22    0.11
   3  10 -10    1.31    0.25
   3  10 -10    0.95    0.20
   3   9 -10   10.40    0.67
   3   9 -10   11.26    0.69
   3   8 -10   -0.01    0.06
   3   8 -10    0.04    0.08
   3   7 -10    1.67    0.27
   3   7 -10    1.79    0.27
   3   6 -10    4.77    0.42
   3   6 -10    4.42    0.43
   3   5 -10   18.19    0.87
   3   5 -10   19.19    0.82
   3   4 -10    3.25    0.38
   3   4 -10    3.30    0.33
   3   3 -10    0.65    0.15
   3   3 -10    0.63    0.16
   3   2 -10    4.61    0.39
   3   1 -10    0.17    0.07
   3   0 -10    1.25    0.21
   3  -1 -10    0.13    0.08
   3  -2 -10    5.05    0.41
   3  -3 -10    0.57    0.17
   3  -4 -10    3.15    0.37
   3  -4 -10    3.04    0.36
   3  -5 -10   18.98    0.90
   3  -5 -10   20.61    0.85
   3  -6 -10    4.31    0.43
   3  -6 -10    5.02    0.43
   3  -7 -10    1.91    0.28
   3  -7 -10    1.92    0.26
   3  -8 -10   -0.11    0.12
   3  -8 -10    0.23    0.12
   3  -9 -10   10.89    0.66
   3  -9 -10   10.79    0.68
   3 -10 -10    1.03    0.22
   3 -10 -10    0.97    0.21
   3 -11 -10    0.05    0.07
   3 -11 -10    0.10    0.12
   3 -11 -10    0.21    0.12
   3 -12 -10    0.06    0.07
   3 -12 -10    0.04    0.06
   3 -12 -10   -0.08    0.09
   3 -13 -10    0.00    0.08
   3 -13 -10    0.03    0.10
   3 -13 -10   -0.10    0.08
   3 -14 -10    4.03    0.45
   3 -14 -10    3.31    0.45
   3 -14 -10    3.73    0.40
   3 -15 -10    0.25    0.13
   3 -15 -10   -0.02    0.08
   3 -16 -10    0.96    0.24
   3 -16 -10    0.81    0.23
   3 -17 -10   -0.09    0.12
   3 -17 -10    0.11    0.08
   3 -18 -10    0.73    0.23
   3 -18 -10    0.77    0.22
   3 -19 -10    1.28    0.29
   3 -19 -10    1.51    0.34
   3 -20 -10    0.56    0.21
   3 -20 -10    0.31    0.14
   3 -21 -10    0.68    0.24
   3 -22 -10    0.07    0.12
   2  23 -10    0.43    0.21
   2  22 -10    1.49    0.34
   2  21 -10   -0.10    0.10
   2  20 -10    1.15    0.28
   2  20 -10    1.04    0.31
   2  19 -10   -0.01    0.08
   2  19 -10   -0.03    0.16
   2  18 -10    0.07    0.12
   2  18 -10    0.13    0.13
   2  17 -10    1.22    0.28
   2  17 -10    1.60    0.35
   2  16 -10   -0.07    0.10
   2  16 -10   -0.15    0.13
   2  15 -10    1.00    0.23
   2  15 -10    1.04    0.26
   2  14 -10    1.05    0.21
   2  14 -10    0.91    0.23
   2  14 -10    1.56    0.32
   2  13 -10    2.24    0.31
   2  13 -10    2.61    0.40
   2  13 -10    2.57    0.37
   2  12 -10    0.22    0.12
   2  12 -10    0.07    0.09
   2  12 -10    0.16    0.11
   2  11 -10   -0.20    0.13
   2  11 -10    0.02    0.06
   2  10 -10    0.50    0.16
   2  10 -10    0.25    0.13
   2   9 -10    1.38    0.25
   2   9 -10    1.43    0.24
   2   8 -10    2.26    0.30
   2   8 -10    1.41    0.26
   2   7 -10    1.44    0.26
   2   7 -10    1.57    0.24
   2   6 -10    2.20    0.31
   2   6 -10    1.98    0.26
   2   5 -10    0.35    0.12
   2   5 -10    0.34    0.12
   2   4 -10    3.51    0.39
   2   4 -10    3.79    0.35
   2   3 -10    4.30    0.44
   2   3 -10    4.43    0.37
   2   2 -10   28.96    1.11
   2   2 -10   30.84    0.96
   2   1 -10    4.53    0.46
   2   1 -10    4.58    0.37
   2   0 -10   27.65    1.09
   2   0 -10   27.82    0.91
   2  -1 -10    4.85    0.38
   2  -1 -10    4.63    0.45
   2  -2 -10   30.17    1.14
   2  -2 -10   34.73    1.06
   2  -3 -10    4.52    0.44
   2  -3 -10    4.84    0.41
   2  -4 -10    4.02    0.38
   2  -4 -10    3.63    0.40
   2  -5 -10    0.29    0.10
   2  -5 -10    0.31    0.10
   2  -6 -10    2.13    0.31
   2  -6 -10    2.46    0.28
   2  -7 -10    1.50    0.26
   2  -7 -10    1.32    0.21
   2  -8 -10    1.93    0.30
   2  -8 -10    2.28    0.28
   2  -9 -10    1.59    0.27
   2  -9 -10    1.17    0.26
   2  -9 -10    1.51    0.23
   2 -10 -10    0.06    0.12
   2 -10 -10    0.13    0.06
   2 -11 -10    0.00    0.08
   2 -11 -10   -0.02    0.12
   2 -11 -10   -0.14    0.13
   2 -12 -10   -0.01    0.09
   2 -12 -10    0.12    0.10
   2 -12 -10    0.16    0.09
   2 -13 -10    2.61    0.40
   2 -13 -10    2.81    0.35
   2 -13 -10    2.76    0.35
   2 -14 -10    1.21    0.24
   2 -14 -10    1.72    0.32
   2 -14 -10    1.05    0.21
   2 -15 -10    1.18    0.26
   2 -15 -10    1.19    0.25
   2 -16 -10   -0.02    0.08
   2 -16 -10   -0.11    0.15
   2 -17 -10    0.99    0.25
   2 -17 -10    1.60    0.34
   2 -18 -10    0.19    0.18
   2 -18 -10   -0.11    0.11
   2 -19 -10    0.15    0.12
   2 -20 -10    1.17    0.31
   2 -21 -10   -0.15    0.17
   2 -22 -10    2.27    0.44
   1  23 -10    0.72    0.26
   1  23 -10    0.39    0.18
   1  22 -10    0.28    0.21
   1  22 -10    0.47    0.21
   1  21 -10    0.55    0.20
   1  21 -10    0.47    0.22
   1  20 -10    2.04    0.41
   1  20 -10    2.20    0.39
   1  19 -10   -0.05    0.13
   1  19 -10    0.22    0.15
   1  18 -10    0.50    0.17
   1  18 -10    0.66    0.23
   1  17 -10    0.83    0.23
   1  17 -10    0.96    0.28
   1  16 -10    0.54    0.20
   1  16 -10    0.52    0.18
   1  15 -10    0.38    0.14
   1  15 -10    0.38    0.17
   1  14 -10    0.83    0.20
   1  14 -10    1.00    0.27
   1  14 -10    0.71    0.18
   1  13 -10    0.32    0.17
   1  13 -10    0.12    0.08
   1  13 -10    0.26    0.12
   1  12 -10    0.04    0.07
   1  12 -10   -0.07    0.07
   1  12 -10    0.05    0.07
   1  11 -10    8.63    0.71
   1  11 -10    9.44    0.63
   1  11 -10    8.84    0.62
   1  10 -10    0.02    0.06
   1  10 -10    0.03    0.15
   1  10 -10    0.02    0.05
   1   9 -10    4.29    0.44
   1   9 -10    5.17    0.54
   1   9 -10    5.07    0.45
   1   8 -10    7.45    0.61
   1   8 -10    7.15    0.52
   1   8 -10    6.76    0.54
   1   7 -10    5.55    0.44
   1   7 -10    4.99    0.47
   1   6 -10    2.39    0.28
   1   6 -10    2.49    0.33
   1   5 -10   -0.03    0.06
   1   5 -10    0.01    0.07
   1   4 -10    7.62    0.58
   1   4 -10    7.54    0.47
   1   3 -10   22.73    1.01
   1   3 -10   23.24    0.82
   1   2 -10   16.39    0.85
   1   2 -10   16.64    0.68
   1   1 -10    3.50    0.40
   1   1 -10    3.86    0.32
   1   0 -10    0.18    0.14
   1   0 -10   -0.01    0.07
   1  -1 -10    4.13    0.35
   1  -1 -10    4.00    0.43
   1  -2 -10   16.62    0.86
   1  -2 -10   20.99    0.80
   1  -3 -10   23.46    1.02
   1  -3 -10   27.06    0.93
   1  -4 -10    8.29    0.61
   1  -4 -10    8.08    0.50
   1  -5 -10   -0.05    0.08
   1  -5 -10    0.06    0.10
   1  -6 -10    2.21    0.27
   1  -6 -10    2.64    0.34
   1  -7 -10    5.91    0.52
   1  -7 -10    5.68    0.42
   1  -8 -10    7.48    0.49
   1  -8 -10    6.76    0.54
   1  -8 -10    7.10    0.59
   1  -9 -10    4.80    0.49
   1  -9 -10    4.97    0.47
   1  -9 -10    4.47    0.41
   1 -10 -10    0.01    0.10
   1 -10 -10    0.02    0.08
   1 -10 -10   -0.06    0.09
   1 -11 -10    9.43    0.64
   1 -11 -10   10.72    0.76
   1 -11 -10    8.93    0.58
   1 -12 -10    0.02    0.08
   1 -12 -10   -0.09    0.09
   1 -12 -10   -0.05    0.05
   1 -13 -10    0.24    0.15
   1 -13 -10    0.33    0.13
   1 -13 -10    0.21    0.10
   1 -14 -10    0.74    0.19
   1 -14 -10    0.73    0.22
   1 -14 -10    0.76    0.19
   1 -15 -10    0.30    0.13
   1 -15 -10    0.16    0.14
   1 -16 -10    0.64    0.19
   1 -16 -10    0.51    0.21
   1 -17 -10    1.05    0.28
   1 -18 -10    0.40    0.18
   1 -19 -10    0.11    0.11
   1 -20 -10    2.32    0.42
   1 -21 -10    0.40    0.17
   1 -22 -10    0.42    0.19
   0  23 -10    0.23    0.15
   0  22 -10    0.30    0.17
   0  22 -10   -0.05    0.10
   0  21 -10    0.06    0.11
   0  21 -10   -0.07    0.09
   0  20 -10    0.50    0.21
   0  20 -10    0.68    0.24
   0  19 -10    0.11    0.12
   0  19 -10    0.02    0.14
   0  18 -10    0.55    0.23
   0  18 -10    0.47    0.16
   0  17 -10    0.39    0.17
   0  17 -10    0.07    0.10
   0  16 -10    1.36    0.31
   0  16 -10    0.89    0.23
   0  15 -10    1.43    0.27
   0  15 -10    1.28    0.32
   0  14 -10    0.97    0.27
   0  14 -10    0.79    0.21
   0  14 -10    0.86    0.20
   0  13 -10    5.29    0.57
   0  13 -10    4.69    0.46
   0  13 -10    4.86    0.47
   0  12 -10    9.27    0.64
   0  12 -10    9.16    0.79
   0  12 -10    9.19    0.64
   0  11 -10    1.28    0.28
   0  11 -10    1.27    0.24
   0  11 -10    0.90    0.21
   0  10 -10    0.94    0.20
   0  10 -10    1.40    0.29
   0  10 -10    1.11    0.23
   0   9 -10    4.49    0.51
   0   9 -10    4.85    0.47
   0   9 -10    4.53    0.41
   0   8 -10    7.31    0.61
   0   8 -10    6.42    0.54
   0   8 -10    6.46    0.48
   0   7 -10    0.45    0.13
   0   7 -10    0.28    0.12
   0   7 -10    0.22    0.13
   0   6 -10    4.65    0.38
   0   6 -10    4.39    0.46
   0   6 -10    4.49    0.44
   0   5 -10   15.54    0.83
   0   5 -10   14.86    0.66
   0   4 -10    2.71    0.28
   0   4 -10    2.51    0.33
   0   3 -10    2.20    0.32
   0   3 -10    2.74    0.27
   0   2 -10    6.28    0.40
   0   2 -10    5.74    0.51
   0   1 -10    1.21    0.24
   0   1 -10    1.57    0.20
   0   0 -10    0.04    0.04
   0   0 -10    0.24    0.13
   0  -1 -10    1.67    0.21
   0  -1 -10    1.18    0.24
   0  -2 -10    6.08    0.53
   0  -2 -10    7.44    0.46
   0  -3 -10    2.58    0.35
   0  -3 -10    2.40    0.25
   0  -4 -10    2.72    0.26
   0  -4 -10    2.39    0.34
   0  -5 -10   14.46    0.61
   0  -5 -10   14.78    0.81
   0  -6 -10    4.08    0.34
   0  -6 -10    4.63    0.46
   0  -7 -10    0.20    0.10
   0  -7 -10    0.29    0.13
   0  -7 -10    0.25    0.09
   0  -8 -10    7.49    0.47
   0  -8 -10    5.72    0.53
   0  -8 -10    6.55    0.55
   0  -9 -10    4.18    0.43
   0  -9 -10    4.24    0.47
   0  -9 -10    4.21    0.36
   0 -10 -10    1.09    0.21
   0 -10 -10    1.18    0.26
   0 -11 -10    1.24    0.24
   0 -11 -10    0.91    0.24
   0 -12 -10   10.09    0.67
   0 -12 -10   10.20    0.75
   0 -13 -10    5.22    0.49
   0 -13 -10    5.05    0.55
   0 -14 -10    0.85    0.23
   0 -14 -10    0.78    0.18
   0 -15 -10    1.23    0.26
   0 -16 -10    0.63    0.23
   0 -17 -10    0.21    0.08
   0 -18 -10    0.77    0.25
   0 -19 -10    0.01    0.12
   0 -20 -10    0.30    0.19
   0 -21 -10    0.35    0.17
   0 -22 -10    0.21    0.18
  -1  23 -10    0.01    0.08
  -1  22 -10   -0.32    0.17
  -1  22 -10    0.22    0.20
  -1  21 -10    0.34    0.18
  -1  21 -10    0.04    0.10
  -1  20 -10    0.32    0.19
  -1  20 -10    0.13    0.09
  -1  19 -10    0.81    0.25
  -1  19 -10    0.81    0.23
  -1  18 -10   -0.03    0.09
  -1  18 -10    0.37    0.17
  -1  17 -10    0.37    0.18
  -1  17 -10    0.28    0.14
  -1  16 -10    0.38    0.19
  -1  16 -10    0.37    0.15
  -1  15 -10    0.80    0.27
  -1  15 -10    0.80    0.21
  -1  14 -10    1.79    0.29
  -1  14 -10    1.85    0.31
  -1  14 -10    2.26    0.40
  -1  13 -10    0.13    0.11
  -1  13 -10    0.05    0.09
  -1  13 -10    0.01    0.09
  -1  12 -10    0.02    0.06
  -1  12 -10   -0.12    0.09
  -1  12 -10   -0.10    0.14
  -1  11 -10    0.50    0.17
  -1  11 -10    0.40    0.17
  -1  11 -10    0.54    0.15
  -1  10 -10    0.09    0.07
  -1  10 -10    0.06    0.05
  -1  10 -10   -0.02    0.06
  -1   9 -10    2.39    0.36
  -1   9 -10    2.51    0.34
  -1   8 -10    1.30    0.21
  -1   8 -10    1.31    0.25
  -1   8 -10    1.77    0.31
  -1   7 -10    2.71    0.40
  -1   7 -10    2.89    0.36
  -1   7 -10    2.91    0.31
  -1   6 -10    0.20    0.13
  -1   6 -10   -0.04    0.11
  -1   6 -10    0.17    0.07
  -1   5 -10    1.16    0.24
  -1   5 -10    1.25    0.24
  -1   5 -10    0.76    0.15
  -1   4 -10    0.46    0.15
  -1   4 -10    0.09    0.07
  -1   4 -10    0.29    0.09
  -1   3 -10    0.04    0.03
  -1   3 -10   -0.03    0.10
  -1   2 -10    0.39    0.17
  -1   2 -10    0.41    0.10
  -1   1 -10   -0.12    0.13
  -1   1 -10    0.03    0.05
  -1   0 -10    0.60    0.16
  -1  -1 -10    0.18    0.11
  -1  -2 -10    0.34    0.14
  -1  -3 -10   -0.06    0.11
  -1  -4 -10    0.25    0.12
  -1  -5 -10    1.24    0.24
  -1  -6 -10    0.17    0.10
  -1  -6 -10   -0.06    0.10
  -1  -7 -10    2.90    0.36
  -1  -7 -10    3.15    0.38
  -1  -8 -10    1.36    0.27
  -1  -8 -10    1.46    0.27
  -1  -9 -10    3.12    0.40
  -1  -9 -10    2.77    0.36
  -1 -10 -10    0.33    0.15
  -1 -10 -10   -0.03    0.07
  -1 -11 -10    0.65    0.20
  -1 -11 -10    0.50    0.16
  -1 -12 -10    0.07    0.11
  -1 -12 -10    0.14    0.10
  -1 -13 -10   -0.06    0.11
  -1 -13 -10   -0.09    0.08
  -1 -14 -10    2.08    0.36
  -1 -14 -10    2.22    0.32
  -1 -15 -10    0.63    0.20
  -1 -16 -10    0.00    0.09
  -1 -17 -10    0.37    0.17
  -1 -18 -10    0.74    0.26
  -1 -19 -10    0.61    0.23
  -1 -20 -10    0.30    0.17
  -1 -21 -10    0.69    0.26
  -2  23 -10    0.01    0.11
  -2  22 -10   -0.44    0.19
  -2  21 -10    0.15    0.10
  -2  21 -10    0.14    0.13
  -2  20 -10    0.30    0.19
  -2  20 -10    0.65    0.21
  -2  19 -10   -0.10    0.16
  -2  19 -10   -0.01    0.08
  -2  18 -10    0.09    0.11
  -2  18 -10    0.16    0.15
  -2  17 -10   -0.09    0.15
  -2  17 -10    0.14    0.11
  -2  16 -10    0.23    0.16
  -2  16 -10    0.16    0.11
  -2  15 -10    3.44    0.42
  -2  15 -10    4.09    0.54
  -2  14 -10    0.04    0.06
  -2  14 -10   -0.02    0.05
  -2  14 -10    0.02    0.09
  -2  13 -10    0.30    0.13
  -2  13 -10    0.18    0.12
  -2  13 -10    0.23    0.11
  -2  12 -10   -0.06    0.08
  -2  12 -10   -0.07    0.08
  -2  12 -10    0.12    0.13
  -2  11 -10    0.21    0.15
  -2  11 -10    0.18    0.10
  -2  10 -10    2.16    0.36
  -2  10 -10    1.85    0.30
  -2  10 -10    1.94    0.27
  -2   9 -10    0.38    0.14
  -2   9 -10    0.47    0.13
  -2   9 -10    0.17    0.08
  -2   8 -10    0.88    0.22
  -2   8 -10    0.80    0.16
  -2   8 -10    0.79    0.21
  -2   7 -10    0.34    0.14
  -2   7 -10    0.51    0.18
  -2   6 -10    2.34    0.35
  -2   6 -10    2.61    0.35
  -2   5 -10    0.01    0.06
  -2   5 -10   -0.05    0.10
  -2   4 -10    0.43    0.15
  -2   4 -10    0.61    0.19
  -2   3 -10    0.12    0.08
  -2   3 -10    0.27    0.12
  -2   2 -10    2.53    0.32
  -2   2 -10    2.20    0.32
  -2   1 -10    0.26    0.12
  -2   0 -10   16.59    0.88
  -2  -1 -10    0.27    0.12
  -2  -2 -10    2.45    0.35
  -2  -3 -10    0.29    0.12
  -2  -4 -10    0.42    0.13
  -2  -5 -10   -0.17    0.11
  -2  -6 -10    2.72    0.35
  -2  -6 -10    2.33    0.34
  -2  -7 -10    0.12    0.07
  -2  -7 -10    0.43    0.17
  -2  -8 -10    0.90    0.21
  -2  -8 -10    0.69    0.19
  -2  -9 -10    0.33    0.12
  -2  -9 -10    0.40    0.15
  -2 -10 -10    2.17    0.34
  -2 -10 -10    1.67    0.29
  -2 -11 -10    0.30    0.14
  -2 -11 -10    0.48    0.18
  -2 -12 -10    0.17    0.13
  -2 -12 -10    0.26    0.15
  -2 -13 -10    0.28    0.13
  -2 -13 -10    0.24    0.09
  -2 -14 -10    0.06    0.07
  -2 -14 -10    0.04    0.08
  -2 -15 -10    4.13    0.51
  -2 -16 -10    0.19    0.09
  -2 -17 -10    0.26    0.15
  -2 -18 -10    0.08    0.10
  -2 -19 -10    0.09    0.10
  -2 -20 -10    0.60    0.24
  -2 -21 -10    0.42    0.20
  -3  21 -10    0.70    0.25
  -3  20 -10   -0.06    0.10
  -3  19 -10    0.03    0.11
  -3  18 -10    0.21    0.15
  -3  17 -10    1.32    0.33
  -3  16 -10   -0.10    0.14
  -3  15 -10    0.10    0.12
  -3  14 -10    0.14    0.15
  -3  14 -10    0.15    0.10
  -3  13 -10    0.65    0.21
  -3  13 -10    0.64    0.18
  -3  12 -10    0.74    0.24
  -3  12 -10    0.43    0.15
  -3  11 -10    0.03    0.06
  -3  11 -10   -0.06    0.13
  -3  10 -10   -0.21    0.15
  -3  10 -10   -0.13    0.17
  -3   9 -10    1.15    0.27
  -3   9 -10    0.91    0.22
  -3   8 -10    0.96    0.23
  -3   8 -10    0.88    0.24
  -3   7 -10    1.08    0.23
  -3   7 -10    1.00    0.26
  -3   6 -10    0.99    0.23
  -3   6 -10    1.49    0.28
  -3   5 -10    0.03    0.05
  -3   5 -10   -0.15    0.12
  -3   4 -10    0.13    0.09
  -3   4 -10   -0.01    0.08
  -3   3 -10   -0.07    0.10
  -3   3 -10   -0.01    0.11
  -3   2 -10    1.01    0.23
  -3   2 -10    1.27    0.24
  -3   1 -10    2.67    0.36
  -3   1 -10    2.69    0.33
  -3   0 -10    0.20    0.14
  -3  -1 -10    2.72    0.37
  -3  -2 -10    0.82    0.18
  -3  -3 -10    0.05    0.07
  -3  -4 -10    0.10    0.09
  -3  -5 -10    0.07    0.11
  -3  -5 -10   -0.09    0.11
  -3  -6 -10    1.25    0.27
  -3  -6 -10    1.07    0.22
  -3  -7 -10    1.41    0.26
  -3  -7 -10    1.16    0.25
  -3  -8 -10    0.73    0.19
  -3  -8 -10    0.85    0.23
  -3  -9 -10    1.15    0.26
  -3  -9 -10    0.54    0.17
  -3 -10 -10    0.04    0.10
  -3 -10 -10   -0.05    0.13
  -3 -11 -10   -0.09    0.10
  -3 -11 -10   -0.02    0.08
  -3 -12 -10    0.46    0.18
  -3 -12 -10    0.53    0.17
  -3 -13 -10    0.52    0.16
  -3 -13 -10    0.45    0.19
  -3 -14 -10    0.18    0.11
  -3 -14 -10    0.16    0.10
  -3 -15 -10    0.00    0.07
  -3 -16 -10    0.07    0.10
  -3 -17 -10    1.26    0.32
  -3 -18 -10    0.30    0.17
  -3 -19 -10   -0.06    0.07
  -3 -20 -10   -0.07    0.17
  -4  20 -10    0.02    0.11
  -4  19 -10   -0.04    0.14
  -4  18 -10   -0.10    0.10
  -4  17 -10    0.61    0.20
  -4  16 -10    0.94    0.29
  -4  15 -10    0.00    0.09
  -4  14 -10    1.06    0.26
  -4  14 -10    0.74    0.20
  -4  13 -10    0.19    0.10
  -4  13 -10    0.64    0.19
  -4  12 -10    0.04    0.08
  -4  12 -10   -0.02    0.07
  -4  11 -10    0.02    0.07
  -4  11 -10    0.19    0.13
  -4  10 -10    0.18    0.11
  -4  10 -10    0.12    0.08
  -4   9 -10    0.64    0.22
  -4   9 -10    0.65    0.19
  -4   8 -10    1.05    0.25
  -4   8 -10    1.70    0.32
  -4   7 -10   -0.10    0.13
  -4   7 -10   -0.07    0.07
  -4   6 -10    0.19    0.13
  -4   6 -10    0.02    0.10
  -4   5 -10    0.14    0.10
  -4   5 -10    0.05    0.07
  -4   4 -10    3.64    0.42
  -4   4 -10    2.75    0.37
  -4   3 -10    4.13    0.44
  -4   3 -10    3.63    0.43
  -4   2 -10    2.01    0.32
  -4   2 -10    2.23    0.33
  -4   1 -10   -0.04    0.05
  -4   1 -10   -0.18    0.14
  -4   0 -10    1.86    0.32
  -4   0 -10    2.05    0.29
  -4  -1 -10   -0.05    0.11
  -4  -2 -10    2.31    0.36
  -4  -3 -10    3.97    0.45
  -4  -4 -10    3.58    0.43
  -4  -5 -10    0.08    0.06
  -4  -5 -10    0.04    0.09
  -4  -6 -10    0.23    0.11
  -4  -6 -10   -0.03    0.13
  -4  -7 -10   -0.08    0.11
  -4  -7 -10   -0.05    0.11
  -4  -8 -10    1.54    0.28
  -4  -8 -10    1.44    0.27
  -4  -9 -10    0.68    0.20
  -4  -9 -10    0.70    0.20
  -4 -10 -10    0.28    0.15
  -4 -10 -10    0.10    0.09
  -4 -11 -10   -0.06    0.13
  -4 -11 -10    0.17    0.12
  -4 -12 -10   -0.09    0.13
  -4 -12 -10    0.10    0.12
  -4 -13 -10    0.40    0.16
  -4 -13 -10    0.25    0.15
  -4 -14 -10    0.67    0.21
  -4 -14 -10    1.48    0.28
  -4 -15 -10    0.32    0.17
  -4 -16 -10    0.40    0.17
  -4 -17 -10    0.62    0.23
  -4 -18 -10    0.05    0.09
  -4 -19 -10    0.10    0.10
  -4 -20 -10    0.01    0.09
  -5  19 -10    0.13    0.14
  -5  18 -10    0.31    0.17
  -5  17 -10    2.46    0.44
  -5  16 -10    0.15    0.12
  -5  15 -10    1.90    0.37
  -5  14 -10    2.13    0.40
  -5  14 -10    2.23    0.35
  -5  13 -10    0.09    0.09
  -5  13 -10    0.31    0.15
  -5  12 -10    0.40    0.18
  -5  12 -10    0.26    0.14
  -5  11 -10    1.66    0.30
  -5  11 -10    2.17    0.37
  -5  10 -10    0.60    0.17
  -5  10 -10    0.80    0.23
  -5   9 -10    0.00    0.08
  -5   9 -10   -0.10    0.10
  -5   8 -10    0.30    0.13
  -5   8 -10    0.18    0.10
  -5   7 -10    0.61    0.19
  -5   7 -10    0.38    0.14
  -5   6 -10    0.02    0.07
  -5   6 -10   -0.04    0.12
  -5   5 -10    0.08    0.10
  -5   5 -10   -0.03    0.11
  -5   4 -10    1.85    0.31
  -5   4 -10    1.18    0.25
  -5   3 -10    0.07    0.09
  -5   3 -10    0.22    0.13
  -5   2 -10    1.00    0.24
  -5   2 -10    1.09    0.22
  -5   1 -10    0.59    0.17
  -5   1 -10    0.40    0.15
  -5   0 -10   -0.05    0.10
  -5   0 -10    0.11    0.08
  -5  -1 -10    0.69    0.22
  -5  -1 -10    0.64    0.17
  -5  -2 -10    1.68    0.31
  -5  -3 -10   -0.01    0.11
  -5  -4 -10    1.31    0.27
  -5  -5 -10    0.17    0.13
  -5  -5 -10    0.03    0.07
  -5  -6 -10    0.08    0.09
  -5  -6 -10    0.03    0.08
  -5  -7 -10    0.47    0.16
  -5  -7 -10    0.44    0.15
  -5  -8 -10    0.07    0.07
  -5  -8 -10    0.11    0.10
  -5  -9 -10   -0.03    0.08
  -5  -9 -10   -0.05    0.10
  -5 -10 -10    0.88    0.24
  -5 -10 -10    0.63    0.18
  -5 -11 -10    1.84    0.31
  -5 -11 -10    1.83    0.33
  -5 -12 -10    0.37    0.18
  -5 -12 -10    0.25    0.12
  -5 -13 -10    0.34    0.16
  -5 -13 -10    0.19    0.11
  -5 -14 -10    2.67    0.38
  -5 -14 -10    2.31    0.39
  -5 -15 -10    1.72    0.35
  -5 -16 -10    0.33    0.15
  -5 -17 -10    2.42    0.43
  -5 -18 -10    0.05    0.10
  -5 -19 -10    0.02    0.10
  -6  18 -10   -0.15    0.11
  -6  17 -10   -0.10    0.16
  -6  16 -10    0.25    0.18
  -6  15 -10    0.49    0.22
  -6  14 -10    0.21    0.17
  -6  13 -10    0.23    0.11
  -6  13 -10    0.33    0.19
  -6  12 -10    0.33    0.16
  -6  12 -10    0.09    0.10
  -6  11 -10    0.15    0.13
  -6  11 -10    0.13    0.15
  -6  10 -10    0.72    0.22
  -6  10 -10    0.79    0.23
  -6   9 -10    1.75    0.34
  -6   9 -10    1.67    0.31
  -6   8 -10    0.05    0.09
  -6   8 -10    0.21    0.14
  -6   7 -10    0.58    0.17
  -6   7 -10    0.47    0.17
  -6   6 -10    0.26    0.13
  -6   6 -10    0.30    0.12
  -6   5 -10    1.38    0.29
  -6   5 -10    1.69    0.30
  -6   4 -10    0.02    0.07
  -6   4 -10   -0.11    0.11
  -6   3 -10    6.96    0.59
  -6   3 -10    5.98    0.59
  -6   2 -10    0.88    0.22
  -6   2 -10    0.95    0.26
  -6   1 -10   15.14    0.83
  -6   1 -10   15.74    0.94
  -6   0 -10    0.04    0.10
  -6   0 -10    0.01    0.14
  -6  -1 -10   16.48    0.83
  -6  -1 -10   16.53    0.96
  -6  -2 -10    0.71    0.22
  -6  -2 -10    1.02    0.21
  -6  -3 -10    7.24    0.64
  -6  -4 -10    0.28    0.18
  -6  -5 -10    1.51    0.30
  -6  -5 -10    1.57    0.26
  -6  -6 -10    0.22    0.12
  -6  -6 -10    0.29    0.11
  -6  -6 -10    0.35    0.16
  -6  -7 -10    0.42    0.17
  -6  -7 -10    0.62    0.18
  -6  -7 -10    0.33    0.15
  -6  -8 -10    0.09    0.10
  -6  -8 -10    0.02    0.05
  -6  -9 -10    1.45    0.28
  -6  -9 -10    1.53    0.30
  -6  -9 -10    1.57    0.30
  -6 -10 -10    0.85    0.22
  -6 -10 -10    0.46    0.17
  -6 -10 -10    0.82    0.24
  -6 -11 -10   -0.08    0.10
  -6 -11 -10    0.16    0.14
  -6 -11 -10    0.13    0.09
  -6 -12 -10    0.03    0.06
  -6 -12 -10    0.22    0.15
  -6 -12 -10   -0.05    0.09
  -6 -13 -10    0.15    0.09
  -6 -13 -10    0.06    0.08
  -6 -14 -10    0.18    0.14
  -6 -14 -10    0.24    0.15
  -6 -15 -10    0.28    0.15
  -6 -16 -10    0.36    0.17
  -6 -17 -10   -0.15    0.14
  -6 -18 -10    0.20    0.12
  -6 -19 -10    0.23    0.14
  -7  17 -10    1.05    0.33
  -7  16 -10   -0.01    0.14
  -7  15 -10    2.10    0.41
  -7  14 -10    0.45    0.21
  -7  13 -10    1.58    0.35
  -7  13 -10    1.70    0.32
  -7  12 -10    0.70    0.25
  -7  12 -10    0.66    0.21
  -7  11 -10    0.13    0.12
  -7  11 -10    0.20    0.13
  -7  10 -10    1.03    0.24
  -7  10 -10    0.83    0.24
  -7   9 -10    0.90    0.25
  -7   9 -10    0.87    0.24
  -7   8 -10    0.15    0.13
  -7   8 -10    0.08    0.07
  -7   7 -10    0.36    0.16
  -7   7 -10    0.14    0.13
  -7   6 -10    2.03    0.35
  -7   6 -10    2.03    0.34
  -7   5 -10    0.60    0.18
  -7   5 -10    0.84    0.22
  -7   4 -10   -0.10    0.12
  -7   4 -10   -0.11    0.09
  -7   3 -10    0.87    0.23
  -7   3 -10    1.09    0.25
  -7   2 -10    4.41    0.51
  -7   2 -10    3.71    0.43
  -7   1 -10   -0.03    0.09
  -7   1 -10    0.10    0.07
  -7   0 -10    1.70    0.28
  -7   0 -10    2.21    0.36
  -7  -1 -10    0.13    0.13
  -7  -1 -10    0.14    0.10
  -7  -2 -10    3.46    0.46
  -7  -3 -10    1.12    0.27
  -7  -3 -10    0.99    0.25
  -7  -4 -10    0.02    0.08
  -7  -4 -10   -0.11    0.09
  -7  -5 -10    0.92    0.26
  -7  -5 -10    0.62    0.19
  -7  -6 -10    1.65    0.32
  -7  -6 -10    2.18    0.37
  -7  -7 -10    0.17    0.13
  -7  -7 -10    0.27    0.16
  -7  -8 -10   -0.18    0.15
  -7  -8 -10    0.00    0.06
  -7  -8 -10    0.20    0.13
  -7  -9 -10    0.71    0.21
  -7  -9 -10    0.70    0.22
  -7  -9 -10    0.64    0.19
  -7 -10 -10    0.74    0.23
  -7 -10 -10    0.90    0.24
  -7 -10 -10    0.65    0.21
  -7 -11 -10   -0.12    0.11
  -7 -11 -10    0.22    0.14
  -7 -11 -10    0.35    0.21
  -7 -12 -10    0.41    0.16
  -7 -12 -10    0.58    0.16
  -7 -12 -10    0.39    0.15
  -7 -13 -10    1.59    0.32
  -7 -13 -10    1.46    0.30
  -7 -13 -10    1.70    0.32
  -7 -14 -10    0.08    0.06
  -7 -14 -10    0.33    0.17
  -7 -15 -10    2.09    0.38
  -7 -16 -10    0.12    0.12
  -7 -17 -10    0.85    0.26
  -7 -18 -10    0.30    0.13
  -8  16 -10    5.50    0.68
  -8  15 -10    0.35    0.20
  -8  14 -10    1.77    0.37
  -8  13 -10   -0.17    0.16
  -8  12 -10    2.55    0.41
  -8  12 -10    2.83    0.45
  -8  11 -10    0.32    0.15
  -8  11 -10    0.01    0.07
  -8  10 -10    0.13    0.13
  -8  10 -10   -0.04    0.08
  -8   9 -10    0.36    0.16
  -8   9 -10    0.02    0.09
  -8   8 -10    0.98    0.27
  -8   8 -10    0.86    0.24
  -8   7 -10    0.30    0.14
  -8   7 -10    0.37    0.15
  -8   6 -10   -0.04    0.06
  -8   6 -10    0.28    0.16
  -8   5 -10    0.01    0.07
  -8   5 -10    0.07    0.11
  -8   4 -10    2.86    0.43
  -8   4 -10    2.56    0.37
  -8   3 -10    0.15    0.15
  -8   3 -10    0.04    0.06
  -8   2 -10    0.17    0.16
  -8   2 -10    0.12    0.08
  -8   1 -10    1.23    0.25
  -8   1 -10    1.04    0.27
  -8   0 -10   -0.05    0.09
  -8  -1 -10    1.34    0.30
  -8  -2 -10    0.04    0.08
  -8  -2 -10    0.14    0.12
  -8  -3 -10    0.13    0.13
  -8  -3 -10   -0.06    0.09
  -8  -4 -10    2.20    0.38
  -8  -4 -10    1.73    0.33
  -8  -5 -10   -0.20    0.13
  -8  -5 -10   -0.05    0.07
  -8  -6 -10    0.11    0.07
  -8  -6 -10    0.09    0.12
  -8  -7 -10    0.04    0.11
  -8  -7 -10    0.39    0.18
  -8  -8 -10    0.84    0.24
  -8  -8 -10    0.70    0.22
  -8  -9 -10   -0.14    0.14
  -8  -9 -10    0.07    0.09
  -8 -10 -10   -0.01    0.09
  -8 -10 -10   -0.09    0.14
  -8 -11 -10   -0.03    0.08
  -8 -11 -10   -0.27    0.19
  -8 -11 -10   -0.09    0.10
  -8 -12 -10    2.40    0.40
  -8 -12 -10    2.26    0.37
  -8 -12 -10    2.98    0.44
  -8 -13 -10   -0.13    0.11
  -8 -13 -10    0.36    0.16
  -8 -14 -10    1.35    0.31
  -8 -14 -10    1.48    0.31
  -8 -15 -10   -0.11    0.12
  -8 -16 -10    4.75    0.59
  -8 -17 -10    0.83    0.26
  -8 -18 -10    0.33    0.19
  -9  15 -10    1.00    0.31
  -9  14 -10   -0.15    0.10
  -9  13 -10    2.13    0.40
  -9  12 -10    0.39    0.18
  -9  11 -10   -0.18    0.12
  -9  10 -10    0.69    0.23
  -9   9 -10    2.65    0.43
  -9   9 -10    2.25    0.40
  -9   8 -10    1.73    0.34
  -9   8 -10    1.23    0.30
  -9   7 -10    0.41    0.18
  -9   7 -10    0.39    0.16
  -9   6 -10    0.24    0.14
  -9   6 -10    0.21    0.13
  -9   5 -10    0.16    0.12
  -9   5 -10    0.03    0.11
  -9   4 -10    0.01    0.08
  -9   4 -10    0.04    0.10
  -9   3 -10   -0.13    0.09
  -9   3 -10   -0.18    0.14
  -9   2 -10    0.42    0.13
  -9   2 -10    0.45    0.19
  -9   1 -10   -0.03    0.08
  -9   0 -10    0.44    0.19
  -9   0 -10    0.08    0.16
  -9  -1 -10   -0.59    0.21
  -9  -1 -10    0.02    0.09
  -9  -2 -10    0.56    0.21
  -9  -2 -10    0.33    0.15
  -9  -3 -10    0.06    0.11
  -9  -3 -10   -0.25    0.17
  -9  -4 -10    0.05    0.09
  -9  -4 -10   -0.14    0.14
  -9  -5 -10    0.19    0.14
  -9  -5 -10   -0.08    0.14
  -9  -6 -10    0.17    0.15
  -9  -6 -10    0.36    0.18
  -9  -7 -10    0.54    0.20
  -9  -7 -10    0.33    0.17
  -9  -8 -10    1.93    0.37
  -9  -8 -10    1.94    0.37
  -9  -9 -10    3.00    0.47
  -9  -9 -10    2.24    0.40
  -9 -10 -10    0.41    0.17
  -9 -10 -10    0.61    0.20
  -9 -11 -10    0.08    0.08
  -9 -12 -10    0.37    0.17
  -9 -13 -10    1.61    0.34
  -9 -14 -10   -0.01    0.07
  -9 -15 -10    0.68    0.22
  -9 -16 -10    2.90    0.47
  -9 -17 -10    2.43    0.43
 -10  13 -10    0.15    0.15
 -10  12 -10    1.39    0.33
 -10  11 -10    0.91    0.26
 -10  10 -10    0.17    0.10
 -10   9 -10    0.08    0.12
 -10   8 -10    0.33    0.17
 -10   7 -10    1.45    0.31
 -10   6 -10    1.49    0.31
 -10   5 -10    4.12    0.50
 -10   5 -10    3.82    0.52
 -10   4 -10    1.86    0.33
 -10   4 -10    2.10    0.41
 -10   3 -10    1.58    0.35
 -10   3 -10    2.55    0.38
 -10   2 -10    2.95    0.47
 -10   1 -10    1.76    0.36
 -10   0 -10    1.40    0.34
 -10   0 -10    1.44    0.34
 -10  -1 -10    1.78    0.36
 -10  -1 -10    1.30    0.30
 -10  -2 -10    3.77    0.53
 -10  -2 -10    3.24    0.49
 -10  -3 -10    2.56    0.42
 -10  -3 -10    1.80    0.38
 -10  -4 -10    2.73    0.45
 -10  -4 -10    2.76    0.45
 -10  -5 -10    3.81    0.53
 -10  -5 -10    3.39    0.49
 -10  -6 -10    1.14    0.30
 -10  -6 -10    1.46    0.33
 -10  -7 -10    1.24    0.30
 -10  -8 -10    0.30    0.19
 -10  -9 -10   -0.08    0.11
 -10 -10 -10    0.20    0.12
 -10 -11 -10    0.26    0.11
 -10 -12 -10    1.10    0.30
 -10 -13 -10    0.45    0.19
 -10 -14 -10    0.51    0.23
 -11  12 -10    3.41    0.53
 -11  11 -10    0.49    0.21
 -11  10 -10    0.65    0.21
 -11   9 -10    0.62    0.20
 -11   8 -10    0.71    0.23
 -11   7 -10   -0.10    0.10
 -11   6 -10    0.20    0.14
 -11   5 -10    0.16    0.12
 -11   4 -10    1.40    0.30
 -11   1 -10    0.75    0.27
 -11   0 -10    3.73    0.54
 -11  -1 -10    0.39    0.20
 -11  -2 -10    0.21    0.12
 -11  -3 -10   -0.22    0.16
 -11  -4 -10    1.44    0.33
 -11  -5 -10    0.53    0.19
 -11  -6 -10    0.22    0.15
 -11  -7 -10    0.62    0.22
 -11  -8 -10    1.23    0.31
 -11  -9 -10    0.88    0.27
 -11 -10 -10    0.75    0.26
 -11 -11 -10    0.03    0.11
 -11 -12 -10    3.40    0.51
 -11 -13 -10   -0.11    0.09
 -12  10 -10   -0.16    0.17
 -12   9 -10   -0.21    0.18
 -12   8 -10   -0.02    0.09
 -12   7 -10   -0.34    0.16
 -12   6 -10    0.12    0.10
 -12   2 -10   -0.18    0.15
 -12   1 -10    0.58    0.23
 -12   0 -10    2.63    0.47
 -12  -1 -10    0.14    0.12
 -12  -2 -10    0.03    0.11
 -12  -3 -10   -0.12    0.16
 -12  -4 -10    1.57    0.38
 -12  -5 -10    0.36    0.17
 -12  -6 -10    0.12    0.12
 -12  -7 -10    0.45    0.20
 -12  -8 -10   -0.02    0.12
 -12  -9 -10    0.09    0.11
 -13   9 -10   -0.01    0.08
 -13   8 -10   -0.16    0.11
 -13   2 -10    0.33    0.15
 -13   1 -10   -0.05    0.09
 -13   0 -10    0.80    0.25
 -13  -1 -10    0.02    0.10
 -13  -2 -10    0.21    0.15
  21   7  -9    0.25    0.18
  21   6  -9    0.33    0.18
  21   5  -9    0.86    0.31
  21   4  -9    0.03    0.12
  21   4  -9   -0.03    0.15
  21   3  -9    0.18    0.13
  21   3  -9    0.03    0.10
  21   2  -9    0.24    0.10
  21   2  -9   -0.17    0.14
  21   1  -9    0.28    0.23
  21   1  -9    0.16    0.14
  21   0  -9   -0.23    0.17
  21   0  -9    0.04    0.11
  21  -1  -9    0.38    0.23
  21  -1  -9    0.36    0.19
  21  -2  -9   -0.02    0.13
  21  -3  -9    0.03    0.11
  21  -4  -9    0.10    0.12
  21  -5  -9    0.69    0.25
  20  11  -9    1.14    0.31
  20  10  -9    0.55    0.22
  20  10  -9    0.04    0.09
  20   9  -9    1.24    0.31
  20   9  -9    0.92    0.28
  20   8  -9    0.06    0.10
  20   8  -9    0.06    0.08
  20   7  -9    0.95    0.28
  20   7  -9    1.16    0.32
  20   6  -9    0.35    0.20
  20   6  -9    0.29    0.13
  20   5  -9    0.23    0.17
  20   5  -9   -0.01    0.13
  20   4  -9    0.20    0.17
  20   4  -9    0.20    0.15
  20   3  -9    0.10    0.09
  20   3  -9    0.08    0.07
  20   2  -9    0.43    0.20
  20   2  -9   -0.17    0.15
  20   1  -9   -0.42    0.21
  20   1  -9    0.15    0.12
  20   0  -9   -0.01    0.09
  20   0  -9   -0.25    0.17
  20  -1  -9    0.21    0.20
  20  -1  -9   -0.01    0.14
  20  -2  -9    0.25    0.13
  20  -2  -9    0.27    0.18
  20  -3  -9    0.04    0.09
  20  -4  -9   -0.04    0.11
  20  -5  -9    0.44    0.22
  20  -6  -9    0.20    0.14
  20  -7  -9    0.82    0.27
  20  -8  -9    0.08    0.12
  19  13  -9   -0.05    0.09
  19  12  -9    0.74    0.25
  19  12  -9    0.42    0.18
  19  11  -9   -0.08    0.14
  19  11  -9    0.00    0.07
  19  10  -9   -0.09    0.13
  19  10  -9   -0.01    0.09
  19   9  -9    0.38    0.18
  19   9  -9    0.76    0.28
  19   8  -9    0.24    0.15
  19   8  -9    0.18    0.14
  19   7  -9    0.18    0.13
  19   7  -9    0.02    0.09
  19   6  -9   -0.02    0.08
  19   6  -9    0.04    0.09
  19   5  -9    1.28    0.31
  19   5  -9    0.98    0.26
  19   4  -9    1.34    0.32
  19   4  -9    2.05    0.40
  19   3  -9    0.16    0.12
  19   3  -9    0.03    0.09
  19   2  -9   -0.09    0.12
  19   2  -9    0.09    0.12
  19   1  -9    1.51    0.33
  19   1  -9    2.32    0.44
  19   0  -9   -0.07    0.08
  19   0  -9   -0.04    0.13
  19  -1  -9    1.42    0.31
  19  -1  -9    1.44    0.39
  19  -2  -9   -0.08    0.11
  19  -2  -9    0.16    0.15
  19  -3  -9    0.05    0.09
  19  -4  -9    0.95    0.32
  19  -5  -9    0.98    0.27
  19  -6  -9    0.26    0.19
  19  -7  -9    0.04    0.09
  19  -8  -9    0.26    0.17
  19  -9  -9    0.17    0.14
  19 -10  -9    0.56    0.22
  19 -11  -9   -0.01    0.08
  18  14  -9    0.30    0.15
  18  13  -9   -0.05    0.15
  18  13  -9   -0.18    0.13
  18  12  -9    0.08    0.10
  18  12  -9    0.17    0.13
  18  11  -9    0.27    0.12
  18  11  -9    0.13    0.12
  18  10  -9    0.15    0.15
  18  10  -9   -0.01    0.12
  18   9  -9   -0.13    0.12
  18   9  -9    0.12    0.11
  18   8  -9    0.27    0.18
  18   8  -9    0.32    0.16
  18   7  -9    1.25    0.29
  18   7  -9    1.75    0.35
  18   6  -9   -0.03    0.10
  18   6  -9    0.11    0.09
  18   5  -9    1.97    0.37
  18   5  -9    1.22    0.33
  18   4  -9   -0.04    0.09
  18   4  -9    0.06    0.10
  18   3  -9    1.57    0.32
  18   3  -9    1.80    0.38
  18   2  -9   -0.01    0.08
  18   2  -9   -0.02    0.12
  18   1  -9    1.94    0.37
  18   1  -9    1.53    0.34
  18   0  -9   -0.14    0.09
  18   0  -9    0.03    0.14
  18  -1  -9    1.63    0.35
  18  -1  -9    1.11    0.32
  18  -2  -9   -0.10    0.10
  18  -2  -9    0.14    0.18
  18  -3  -9    1.76    0.38
  18  -4  -9   -0.13    0.13
  18  -5  -9    1.36    0.31
  18  -6  -9    0.27    0.19
  18  -7  -9    1.72    0.37
  18  -8  -9    0.02    0.08
  18  -9  -9    0.15    0.12
  18 -10  -9   -0.14    0.15
  18 -11  -9    0.48    0.20
  18 -12  -9    0.11    0.13
  18 -13  -9    0.23    0.17
  17  15  -9    0.43    0.21
  17  14  -9    0.02    0.09
  17  13  -9   -0.01    0.09
  17  13  -9   -0.35    0.17
  17  12  -9    0.25    0.15
  17  12  -9    0.00    0.10
  17  11  -9   -0.40    0.18
  17  11  -9    0.10    0.13
  17  10  -9    0.04    0.07
  17  10  -9    0.08    0.10
  17   9  -9    0.45    0.17
  17   9  -9    0.48    0.18
  17   8  -9    0.13    0.08
  17   8  -9    0.07    0.11
  17   7  -9   -0.06    0.09
  17   7  -9    0.07    0.07
  17   6  -9    0.12    0.07
  17   6  -9    0.17    0.15
  17   5  -9   -0.01    0.10
  17   5  -9   -0.05    0.13
  17   4  -9    0.30    0.16
  17   4  -9    0.14    0.11
  17   3  -9    1.52    0.34
  17   3  -9    1.69    0.33
  17   2  -9    0.84    0.26
  17   2  -9    0.31    0.18
  17   1  -9    0.20    0.16
  17   1  -9    0.08    0.10
  17   0  -9   -0.10    0.13
  17   0  -9   -0.08    0.11
  17  -1  -9    0.24    0.14
  17  -1  -9    0.40    0.13
  17  -2  -9    0.48    0.20
  17  -2  -9    0.01    0.09
  17  -3  -9    0.96    0.37
  17  -4  -9    0.06    0.11
  17  -5  -9   -0.08    0.09
  17  -6  -9    0.07    0.12
  17  -7  -9    0.13    0.14
  17  -8  -9    0.21    0.20
  17  -9  -9    0.27    0.12
  17 -10  -9    0.19    0.17
  17 -11  -9    0.08    0.08
  17 -12  -9    0.03    0.13
  17 -13  -9    0.06    0.13
  17 -14  -9    0.20    0.14
  16  17  -9    0.10    0.12
  16  16  -9    0.33    0.16
  16  15  -9    0.11    0.09
  16  14  -9    0.15    0.14
  16  13  -9    0.20    0.13
  16  12  -9    0.19    0.13
  16  12  -9    0.29    0.16
  16  11  -9    0.14    0.16
  16  11  -9    0.13    0.12
  16  10  -9    0.80    0.26
  16  10  -9    0.37    0.18
  16   9  -9    0.16    0.08
  16   9  -9    0.17    0.08
  16   8  -9    0.00    0.11
  16   8  -9   -0.03    0.10
  16   7  -9   -0.09    0.14
  16   7  -9    0.07    0.09
  16   6  -9   -0.08    0.13
  16   6  -9   -0.06    0.09
  16   5  -9   -0.02    0.07
  16   5  -9    0.09    0.12
  16   4  -9   -0.08    0.07
  16   4  -9    0.13    0.07
  16   3  -9    0.10    0.11
  16   3  -9    0.25    0.17
  16   2  -9    0.28    0.12
  16   2  -9    0.39    0.15
  16   1  -9   -0.12    0.13
  16   1  -9    0.32    0.17
  16   0  -9    0.06    0.12
  16   0  -9    0.04    0.12
  16  -1  -9   -0.02    0.08
  16  -1  -9    0.08    0.10
  16  -2  -9    0.30    0.18
  16  -2  -9    0.45    0.18
  16  -3  -9    0.09    0.14
  16  -4  -9    0.11    0.10
  16  -5  -9   -0.05    0.09
  16  -6  -9    0.08    0.13
  16  -7  -9    0.23    0.18
  16  -8  -9    0.11    0.14
  16  -9  -9    0.42    0.19
  16 -10  -9    0.29    0.20
  16 -11  -9   -0.24    0.19
  16 -12  -9    0.01    0.10
  16 -13  -9    0.21    0.16
  16 -14  -9   -0.17    0.18
  16 -15  -9   -0.01    0.10
  16 -16  -9    0.73    0.27
  16 -16  -9    0.85    0.25
  16 -17  -9    0.11    0.10
  16 -18  -9    0.29    0.17
  15  18  -9    0.53    0.23
  15  17  -9    0.68    0.23
  15  16  -9    0.58    0.25
  15  15  -9    0.80    0.26
  15  14  -9    0.95    0.25
  15  13  -9    1.52    0.34
  15  12  -9    0.07    0.10
  15  12  -9   -0.08    0.10
  15  11  -9    0.33    0.18
  15  11  -9    0.06    0.09
  15  10  -9    0.32    0.14
  15  10  -9    0.40    0.16
  15   9  -9    2.01    0.37
  15   9  -9    2.04    0.34
  15   8  -9    0.08    0.11
  15   8  -9    0.04    0.07
  15   7  -9    0.89    0.23
  15   7  -9    0.64    0.20
  15   6  -9    0.01    0.07
  15   6  -9    0.11    0.11
  15   5  -9    0.79    0.22
  15   5  -9    0.58    0.19
  15   4  -9    0.87    0.21
  15   4  -9    0.89    0.25
  15   3  -9    0.78    0.18
  15   3  -9    0.52    0.22
  15   2  -9    0.14    0.09
  15   2  -9    0.06    0.10
  15   1  -9    0.04    0.08
  15   1  -9    0.02    0.08
  15   0  -9    0.25    0.17
  15   0  -9    0.09    0.10
  15  -1  -9    0.17    0.14
  15  -1  -9    0.09    0.09
  15  -2  -9   -0.07    0.10
  15  -3  -9    0.46    0.20
  15  -4  -9    0.55    0.27
  15  -5  -9    0.55    0.25
  15  -6  -9   -0.03    0.11
  15  -7  -9    0.98    0.27
  15  -8  -9    0.02    0.13
  15  -9  -9    2.14    0.42
  15 -10  -9    0.54    0.22
  15 -11  -9   -0.03    0.16
  15 -12  -9   -0.01    0.10
  15 -12  -9    0.01    0.10
  15 -13  -9    1.32    0.28
  15 -13  -9    1.56    0.35
  15 -14  -9    0.79    0.22
  15 -14  -9    1.13    0.31
  15 -15  -9    0.42    0.18
  15 -15  -9    0.06    0.16
  15 -16  -9    0.66    0.21
  15 -16  -9    0.16    0.17
  15 -17  -9    0.66    0.25
  15 -17  -9    1.14    0.28
  15 -18  -9    0.90    0.25
  15 -19  -9    0.32    0.18
  14  19  -9    1.35    0.35
  14  18  -9    4.01    0.58
  14  17  -9    0.26    0.14
  14  16  -9    0.17    0.14
  14  15  -9    4.05    0.55
  14  14  -9    0.82    0.26
  14  13  -9    2.70    0.44
  14  12  -9    4.76    0.56
  14  12  -9    4.89    0.51
  14  11  -9    0.98    0.24
  14  11  -9    0.88    0.24
  14  10  -9    1.11    0.24
  14  10  -9    1.40    0.31
  14   9  -9    2.25    0.33
  14   9  -9    2.46    0.40
  14   8  -9    1.94    0.34
  14   8  -9    2.40    0.35
  14   7  -9    0.44    0.17
  14   7  -9    0.77    0.22
  14   6  -9   -0.09    0.11
  14   6  -9   -0.03    0.08
  14   5  -9    0.13    0.11
  14   5  -9    0.05    0.07
  14   4  -9   -0.01    0.09
  14   4  -9    0.14    0.12
  14   3  -9    0.30    0.14
  14   3  -9    0.10    0.07
  14   2  -9    0.33    0.13
  14   2  -9    0.37    0.21
  14   1  -9    0.03    0.06
  14   1  -9    0.15    0.14
  14   0  -9   -0.01    0.06
  14   0  -9   -0.14    0.12
  14  -1  -9    0.02    0.07
  14  -1  -9    0.07    0.10
  14  -2  -9    0.26    0.19
  14  -3  -9    0.00    0.14
  14  -4  -9   -0.01    0.14
  14  -5  -9   -0.01    0.11
  14  -6  -9   -0.08    0.10
  14  -7  -9    0.32    0.16
  14  -8  -9    1.86    0.36
  14  -9  -9    1.85    0.40
  14 -10  -9    1.15    0.23
  14 -10  -9    1.21    0.34
  14 -11  -9    0.78    0.24
  14 -11  -9    0.70    0.18
  14 -12  -9    4.37    0.47
  14 -12  -9    4.60    0.56
  14 -13  -9    2.40    0.41
  14 -13  -9    2.18    0.34
  14 -14  -9    1.18    0.27
  14 -14  -9    1.11    0.31
  14 -15  -9    3.98    0.49
  14 -15  -9    4.20    0.57
  14 -16  -9   -0.25    0.14
  14 -16  -9   -0.10    0.17
  14 -17  -9    0.21    0.14
  14 -17  -9    0.47    0.18
  14 -18  -9    3.97    0.52
  14 -18  -9    4.22    0.61
  14 -19  -9    1.32    0.31
  14 -20  -9    0.35    0.18
  13  20  -9    0.19    0.14
  13  19  -9    0.19    0.20
  13  18  -9    0.80    0.25
  13  17  -9    0.00    0.11
  13  16  -9   -0.09    0.11
  13  15  -9    0.16    0.16
  13  14  -9    0.05    0.07
  13  13  -9    0.97    0.27
  13  12  -9    0.47    0.20
  13  11  -9    2.76    0.36
  13  11  -9    2.74    0.41
  13  10  -9    0.14    0.10
  13  10  -9    0.01    0.08
  13   9  -9    0.31    0.11
  13   9  -9    0.40    0.15
  13   8  -9   -0.02    0.07
  13   8  -9   -0.09    0.06
  13   7  -9    0.20    0.15
  13   7  -9    0.16    0.12
  13   6  -9    0.23    0.12
  13   6  -9    0.49    0.15
  13   5  -9    0.29    0.12
  13   5  -9    0.26    0.15
  13   4  -9    2.00    0.30
  13   4  -9    2.56    0.37
  13   3  -9    0.77    0.21
  13   3  -9    0.82    0.19
  13   2  -9    2.87    0.39
  13   2  -9    3.32    0.39
  13   1  -9    1.95    0.30
  13   1  -9    2.28    0.36
  13   0  -9   -0.11    0.13
  13   0  -9    0.01    0.10
  13  -1  -9    2.00    0.35
  13  -1  -9    2.18    0.33
  13  -2  -9    2.44    0.39
  13  -3  -9    0.80    0.23
  13  -4  -9    0.16    0.15
  13  -5  -9    0.00    0.14
  13  -6  -9    0.05    0.17
  13  -7  -9    0.00    0.08
  13  -8  -9    0.26    0.13
  13  -9  -9    0.55    0.20
  13  -9  -9    0.26    0.13
  13 -10  -9   -0.09    0.11
  13 -10  -9    0.02    0.09
  13 -11  -9    2.83    0.43
  13 -11  -9    2.70    0.36
  13 -12  -9    0.63    0.20
  13 -12  -9    0.55    0.22
  13 -13  -9    1.29    0.31
  13 -13  -9    1.16    0.25
  13 -14  -9    0.21    0.13
  13 -14  -9   -0.05    0.17
  13 -15  -9   -0.11    0.17
  13 -15  -9    0.19    0.11
  13 -16  -9   -0.34    0.18
  13 -16  -9    0.06    0.10
  13 -17  -9   -0.06    0.11
  13 -17  -9    0.18    0.16
  13 -18  -9    1.31    0.36
  13 -18  -9    0.86    0.25
  13 -19  -9    0.09    0.14
  13 -19  -9    0.30    0.17
  13 -20  -9    0.17    0.11
  13 -21  -9    0.63    0.23
  12  20  -9    2.33    0.45
  12  19  -9   -0.06    0.09
  12  18  -9    1.65    0.36
  12  17  -9    0.06    0.10
  12  16  -9    0.88    0.26
  12  15  -9    1.78    0.36
  12  14  -9    0.24    0.18
  12  13  -9   -0.02    0.08
  12  12  -9    0.00    0.11
  12  11  -9    0.98    0.22
  12  11  -9    1.11    0.28
  12  10  -9    0.16    0.14
  12  10  -9    0.00    0.06
  12   9  -9    0.05    0.12
  12   9  -9    0.05    0.08
  12   8  -9    3.37    0.37
  12   8  -9    3.69    0.45
  12   7  -9   -0.05    0.09
  12   7  -9   -0.06    0.11
  12   6  -9    0.39    0.13
  12   6  -9    0.36    0.15
  12   5  -9    0.01    0.08
  12   5  -9   -0.02    0.08
  12   4  -9    2.94    0.40
  12   4  -9    3.37    0.37
  12   3  -9    4.34    0.42
  12   3  -9    4.17    0.48
  12   2  -9    3.14    0.42
  12   2  -9    3.13    0.36
  12   1  -9    1.30    0.23
  12   1  -9    1.09    0.27
  12   0  -9   -0.02    0.08
  12   0  -9    0.03    0.07
  12  -1  -9    1.37    0.29
  12  -2  -9    2.58    0.43
  12  -3  -9    4.76    0.54
  12  -4  -9    2.76    0.43
  12  -5  -9    0.02    0.11
  12  -6  -9   -0.05    0.09
  12  -7  -9    0.02    0.07
  12  -7  -9    0.00    0.05
  12  -8  -9    3.33    0.45
  12  -8  -9    3.43    0.35
  12  -9  -9    0.07    0.07
  12  -9  -9   -0.34    0.16
  12 -10  -9    0.05    0.11
  12 -10  -9    0.01    0.07
  12 -11  -9    1.17    0.24
  12 -11  -9    1.02    0.28
  12 -12  -9    0.10    0.14
  12 -12  -9    0.04    0.08
  12 -13  -9   -0.03    0.12
  12 -13  -9   -0.02    0.06
  12 -14  -9   -0.08    0.14
  12 -14  -9    0.03    0.09
  12 -15  -9    1.14    0.28
  12 -15  -9    1.79    0.32
  12 -16  -9    1.33    0.29
  12 -16  -9    0.88    0.25
  12 -17  -9    0.18    0.12
  12 -17  -9    0.05    0.16
  12 -18  -9    1.84    0.34
  12 -18  -9    1.25    0.33
  12 -19  -9   -0.08    0.09
  12 -19  -9    0.00    0.06
  12 -20  -9    2.04    0.39
  12 -20  -9    1.73    0.38
  12 -21  -9    2.04    0.39
  12 -22  -9   -0.08    0.14
  11  21  -9    0.88    0.30
  11  20  -9    0.19    0.15
  11  19  -9   -0.05    0.17
  11  18  -9    0.49    0.20
  11  17  -9    0.10    0.14
  11  16  -9    0.69    0.22
  11  15  -9    0.64    0.21
  11  14  -9    0.78    0.22
  11  13  -9   -0.09    0.12
  11  12  -9    0.92    0.22
  11  11  -9    1.88    0.34
  11  10  -9    0.96    0.23
  11  10  -9    0.98    0.19
  11   9  -9    2.11    0.28
  11   9  -9    2.91    0.41
  11   8  -9    0.15    0.10
  11   8  -9    0.25    0.15
  11   7  -9    2.18    0.33
  11   7  -9    1.93    0.26
  11   6  -9   -0.06    0.10
  11   6  -9   -0.01    0.12
  11   5  -9    2.91    0.37
  11   5  -9    3.72    0.37
  11   4  -9   -0.02    0.11
  11   4  -9    0.03    0.04
  11   3  -9    0.26    0.10
  11   3  -9    0.12    0.13
  11   2  -9    0.83    0.21
  11   2  -9    0.40    0.13
  11   1  -9   10.27    0.70
  11   1  -9    9.86    0.62
  11   0  -9    0.00    0.10
  11  -1  -9   10.32    0.75
  11  -2  -9    0.73    0.19
  11  -3  -9   -0.17    0.15
  11  -4  -9    0.01    0.12
  11  -5  -9    2.42    0.45
  11  -6  -9   -0.18    0.12
  11  -6  -9    0.05    0.05
  11  -7  -9    1.58    0.32
  11  -7  -9    1.94    0.24
  11  -8  -9    0.19    0.19
  11  -8  -9    0.19    0.09
  11  -9  -9    2.58    0.38
  11  -9  -9    2.71    0.31
  11 -10  -9    1.07    0.21
  11 -10  -9    0.88    0.26
  11 -11  -9    2.39    0.32
  11 -11  -9    1.76    0.36
  11 -12  -9    1.10    0.27
  11 -12  -9    0.75    0.19
  11 -13  -9    0.18    0.10
  11 -13  -9    0.60    0.22
  11 -14  -9    0.98    0.22
  11 -14  -9    1.23    0.30
  11 -15  -9    0.53    0.16
  11 -15  -9    0.66    0.21
  11 -16  -9    0.39    0.17
  11 -16  -9    0.24    0.14
  11 -17  -9   -0.04    0.11
  11 -17  -9    0.04    0.10
  11 -18  -9    0.51    0.23
  11 -18  -9    0.87    0.24
  11 -19  -9    0.02    0.11
  11 -19  -9   -0.11    0.13
  11 -20  -9    0.14    0.16
  11 -20  -9    0.12    0.09
  11 -21  -9    1.29    0.36
  10  22  -9   -0.21    0.17
  10  21  -9    0.29    0.20
  10  20  -9    0.11    0.07
  10  19  -9    0.46    0.18
  10  18  -9    0.75    0.23
  10  17  -9    0.00    0.09
  10  16  -9   -0.10    0.10
  10  15  -9    0.69    0.21
  10  14  -9   -0.21    0.16
  10  13  -9    0.13    0.10
  10  12  -9    0.01    0.08
  10  11  -9    1.53    0.31
  10  10  -9    0.61    0.19
  10   9  -9    4.39    0.48
  10   9  -9    4.39    0.38
  10   8  -9    0.07    0.07
  10   8  -9    0.20    0.14
  10   7  -9    0.10    0.07
  10   7  -9    0.17    0.07
  10   6  -9    7.01    0.48
  10   6  -9    6.46    0.56
  10   5  -9    0.75    0.16
  10   5  -9    0.67    0.19
  10   4  -9    0.06    0.10
  10   4  -9    0.15    0.07
  10   3  -9    0.25    0.10
  10   3  -9    0.26    0.08
  10   2  -9    0.54    0.17
  10   2  -9    0.86    0.17
  10   1  -9    2.52    0.35
  10   0  -9   -0.05    0.08
  10  -1  -9    2.67    0.37
  10  -2  -9    0.39    0.18
  10  -3  -9    0.32    0.19
  10  -4  -9    0.01    0.09
  10  -5  -9    0.01    0.15
  10  -6  -9    7.42    0.44
  10  -6  -9    6.65    0.63
  10  -7  -9    0.21    0.08
  10  -7  -9    0.24    0.09
  10  -8  -9    0.10    0.04
  10  -8  -9    0.00    0.08
  10  -9  -9    4.40    0.48
  10  -9  -9    4.37    0.39
  10 -10  -9    0.37    0.18
  10 -10  -9    0.80    0.17
  10 -11  -9    1.41    0.29
  10 -11  -9    1.70    0.26
  10 -12  -9    0.20    0.15
  10 -12  -9    0.03    0.08
  10 -13  -9    0.29    0.16
  10 -13  -9    0.20    0.11
  10 -14  -9   -0.04    0.08
  10 -14  -9    0.15    0.14
  10 -15  -9    0.91    0.22
  10 -15  -9    0.79    0.24
  10 -16  -9    0.03    0.07
  10 -16  -9    0.18    0.14
  10 -17  -9   -0.12    0.11
  10 -17  -9    0.03    0.10
  10 -18  -9    0.35    0.20
  10 -18  -9    0.44    0.16
  10 -19  -9    0.50    0.20
  10 -19  -9    0.44    0.18
  10 -20  -9    0.20    0.17
  10 -21  -9    0.19    0.15
  10 -22  -9   -0.09    0.11
   9  22  -9    0.12    0.13
   9  21  -9    0.41    0.23
   9  20  -9    0.02    0.10
   9  19  -9    1.42    0.33
   9  18  -9    0.43    0.19
   9  17  -9    0.07    0.12
   9  16  -9    0.99    0.25
   9  15  -9    1.37    0.29
   9  14  -9    0.03    0.10
   9  13  -9   -0.01    0.09
   9  12  -9    2.73    0.39
   9  11  -9    0.02    0.08
   9  10  -9    4.64    0.49
   9   9  -9    3.68    0.43
   9   9  -9    3.73    0.33
   9   8  -9    2.14    0.33
   9   8  -9    2.11    0.25
   9   7  -9    0.09    0.11
   9   7  -9    0.08    0.06
   9   6  -9    0.18    0.07
   9   6  -9    0.06    0.06
   9   5  -9    0.66    0.18
   9   5  -9    0.98    0.17
   9   4  -9    0.18    0.10
   9   4  -9    0.05    0.06
   9   3  -9    0.31    0.10
   9   3  -9    0.13    0.07
   9   2  -9    3.12    0.37
   9   1  -9    2.63    0.35
   9   0  -9   -0.16    0.14
   9  -1  -9    2.11    0.32
   9  -2  -9    2.81    0.42
   9  -3  -9    0.23    0.17
   9  -4  -9    0.03    0.09
   9  -5  -9    0.96    0.15
   9  -5  -9    1.00    0.24
   9  -6  -9    0.03    0.08
   9  -6  -9    0.14    0.06
   9  -7  -9    0.22    0.14
   9  -7  -9    0.10    0.06
   9  -8  -9    1.85    0.31
   9  -8  -9    2.10    0.26
   9  -9  -9    3.59    0.44
   9  -9  -9    3.48    0.34
   9 -10  -9    4.42    0.47
   9 -10  -9    4.75    0.41
   9 -11  -9    0.12    0.12
   9 -11  -9    0.21    0.15
   9 -12  -9    2.16    0.36
   9 -12  -9    2.66    0.33
   9 -13  -9   -0.05    0.12
   9 -13  -9   -0.04    0.10
   9 -14  -9    0.20    0.14
   9 -14  -9   -0.11    0.11
   9 -15  -9    1.59    0.33
   9 -15  -9    1.77    0.30
   9 -16  -9    0.95    0.26
   9 -16  -9    0.86    0.22
   9 -17  -9    0.17    0.15
   9 -18  -9    0.51    0.23
   9 -19  -9    0.74    0.26
   9 -20  -9    0.05    0.09
   9 -21  -9    0.26    0.13
   9 -22  -9   -0.11    0.18
   8  22  -9    0.36    0.14
   8  21  -9    0.06    0.13
   8  20  -9    0.00    0.07
   8  19  -9    0.06    0.09
   8  18  -9    1.12    0.29
   8  17  -9    0.28    0.16
   8  16  -9   -0.03    0.08
   8  15  -9   -0.12    0.12
   8  14  -9   -0.02    0.12
   8  13  -9    0.02    0.14
   8  12  -9    0.06    0.07
   8  11  -9   -0.02    0.08
   8  10  -9    0.31    0.13
   8   9  -9    0.40    0.16
   8   8  -9    7.26    0.43
   8   8  -9    7.14    0.58
   8   7  -9    0.22    0.11
   8   7  -9    0.31    0.10
   8   6  -9   -0.11    0.11
   8   6  -9    0.05    0.05
   8   5  -9    1.32    0.22
   8   5  -9    2.00    0.23
   8   4  -9    4.23    0.33
   8   4  -9    4.25    0.42
   8   3  -9    0.11    0.09
   8   2  -9    0.03    0.08
   8   1  -9    0.07    0.07
   8   0  -9   -0.02    0.06
   8  -1  -9    0.05    0.09
   8  -2  -9    0.00    0.10
   8  -3  -9    0.21    0.13
   8  -4  -9    4.46    0.47
   8  -4  -9    4.03    0.27
   8  -5  -9    1.49    0.18
   8  -5  -9    1.78    0.29
   8  -6  -9    0.08    0.07
   8  -6  -9   -0.06    0.09
   8  -7  -9    0.12    0.06
   8  -7  -9    0.24    0.13
   8  -8  -9    7.30    0.46
   8  -8  -9    8.09    0.61
   8  -9  -9    0.26    0.11
   8  -9  -9    0.09    0.07
   8 -10  -9    0.14    0.09
   8 -10  -9    0.36    0.11
   8 -11  -9   -0.06    0.05
   8 -11  -9    0.06    0.11
   8 -12  -9    0.09    0.07
   8 -12  -9    0.31    0.17
   8 -13  -9    0.45    0.19
   8 -14  -9   -0.14    0.13
   8 -15  -9   -0.02    0.15
   8 -16  -9   -0.20    0.13
   8 -17  -9   -0.17    0.14
   8 -18  -9    1.36    0.31
   8 -19  -9    0.10    0.10
   8 -20  -9    0.15    0.16
   8 -21  -9    0.28    0.20
   8 -22  -9    0.27    0.18
   8 -23  -9    0.13    0.14
   7  23  -9    0.68    0.27
   7  22  -9   -0.08    0.13
   7  21  -9    0.38    0.16
   7  20  -9    0.31    0.21
   7  19  -9    0.07    0.12
   7  18  -9    0.06    0.11
   7  17  -9    0.24    0.11
   7  16  -9    1.25    0.29
   7  15  -9    0.78    0.22
   7  14  -9    3.30    0.44
   7  13  -9    0.33    0.13
   7  12  -9    0.25    0.13
   7  11  -9    1.95    0.32
   7  10  -9    3.62    0.42
   7   9  -9   -0.02    0.09
   7   8  -9    5.29    0.48
   7   7  -9    0.06    0.05
   7   7  -9   -0.02    0.10
   7   6  -9   -0.03    0.06
   7   6  -9    0.01    0.04
   7   5  -9    1.21    0.16
   7   5  -9    1.00    0.21
   7   4  -9    1.45    0.24
   7   3  -9    1.01    0.21
   7   2  -9    0.16    0.07
   7   1  -9    0.29    0.11
   7   0  -9   -0.08    0.10
   7  -1  -9    0.42    0.13
   7  -2  -9    0.14    0.09
   7  -3  -9    0.68    0.22
   7  -4  -9    1.61    0.27
   7  -5  -9    1.05    0.23
   7  -6  -9   -0.04    0.10
   7  -7  -9    0.03    0.08
   7  -8  -9    5.17    0.48
   7  -9  -9   -0.01    0.09
   7 -10  -9    3.85    0.42
   7 -11  -9    1.62    0.29
   7 -12  -9    0.54    0.18
   7 -13  -9    0.42    0.18
   7 -14  -9    2.98    0.41
   7 -15  -9    0.76    0.22
   7 -16  -9    1.31    0.30
   7 -17  -9   -0.11    0.10
   7 -18  -9    0.03    0.14
   7 -19  -9   -0.20    0.14
   7 -19  -9    0.09    0.11
   7 -20  -9    0.25    0.15
   7 -20  -9   -0.18    0.18
   7 -21  -9    0.83    0.25
   7 -21  -9    0.31    0.11
   7 -22  -9    0.04    0.08
   7 -22  -9    0.10    0.12
   7 -23  -9    0.49    0.20
   7 -23  -9   -0.04    0.12
   7 -24  -9    0.23    0.11
   6  23  -9    2.05    0.41
   6  22  -9    0.31    0.17
   6  21  -9    1.60    0.34
   6  20  -9    0.00    0.12
   6  19  -9    0.55    0.20
   6  18  -9    0.11    0.12
   6  17  -9    0.15    0.13
   6  16  -9    0.03    0.08
   6  15  -9   -0.17    0.16
   6  14  -9    0.03    0.09
   6  13  -9    0.23    0.11
   6  12  -9    0.09    0.09
   6  11  -9    2.13    0.32
   6  10  -9    0.35    0.12
   6   9  -9    0.33    0.14
   6   8  -9    0.73    0.18
   6   7  -9    1.20    0.22
   6   6  -9    2.09    0.28
   6   5  -9    0.29    0.10
   6   4  -9    0.12    0.08
   6   3  -9    0.00    0.07
   6   2  -9    0.95    0.20
   6   1  -9   -0.08    0.06
   6   0  -9    0.04    0.06
   6  -1  -9   -0.02    0.07
   6  -2  -9    0.81    0.23
   6  -3  -9    0.03    0.06
   6  -4  -9    0.20    0.13
   6  -5  -9    0.42    0.15
   6  -6  -9    1.90    0.33
   6  -7  -9    1.44    0.25
   6  -8  -9    0.55    0.17
   6  -9  -9    0.32    0.14
   6 -10  -9    0.31    0.14
   6 -11  -9    2.09    0.34
   6 -12  -9    0.27    0.13
   6 -13  -9    0.05    0.07
   6 -14  -9    0.01    0.08
   6 -15  -9   -0.05    0.10
   6 -15  -9   -0.05    0.12
   6 -16  -9   -0.08    0.12
   6 -16  -9   -0.01    0.08
   6 -17  -9    0.03    0.10
   6 -17  -9   -0.04    0.11
   6 -18  -9   -0.12    0.14
   6 -18  -9   -0.17    0.12
   6 -19  -9    0.36    0.14
   6 -19  -9    0.53    0.20
   6 -20  -9    0.06    0.12
   6 -20  -9   -0.10    0.15
   6 -21  -9    0.81    0.26
   6 -21  -9    1.43    0.32
   6 -22  -9    0.27    0.18
   6 -22  -9    0.27    0.18
   6 -23  -9    1.87    0.39
   6 -24  -9    0.41    0.18
   5  23  -9    0.08    0.10
   5  22  -9    0.13    0.08
   5  21  -9    0.05    0.13
   5  20  -9    1.17    0.29
   5  19  -9    0.48    0.17
   5  18  -9    0.28    0.14
   5  17  -9    0.09    0.14
   5  16  -9   -0.05    0.11
   5  15  -9    0.12    0.11
   5  14  -9    0.55    0.17
   5  14  -9    0.63    0.16
   5  13  -9   -0.09    0.11
   5  12  -9    4.82    0.48
   5  11  -9   -0.02    0.08
   5  10  -9    1.26    0.25
   5   9  -9    0.72    0.18
   5   8  -9    0.09    0.08
   5   7  -9    3.45    0.37
   5   6  -9    0.19    0.07
   5   5  -9   -0.05    0.10
   5   4  -9    0.02    0.05
   5   3  -9    0.74    0.17
   5   2  -9    1.20    0.20
   5   1  -9    0.14    0.05
   5   0  -9    0.06    0.06
   5  -1  -9    0.01    0.09
   5  -2  -9    1.19    0.23
   5  -3  -9    1.15    0.22
   5  -4  -9   -0.09    0.11
   5  -5  -9    0.05    0.08
   5  -6  -9    0.26    0.12
   5  -7  -9    3.52    0.37
   5  -8  -9    0.15    0.12
   5  -9  -9    0.91    0.20
   5 -10  -9    0.93    0.21
   5 -11  -9   -0.02    0.07
   5 -12  -9    4.77    0.48
   5 -12  -9    4.72    0.50
   5 -13  -9   -0.38    0.15
   5 -13  -9    0.32    0.17
   5 -14  -9    0.58    0.19
   5 -14  -9    0.40    0.16
   5 -15  -9   -0.09    0.08
   5 -15  -9    0.04    0.12
   5 -16  -9   -0.02    0.07
   5 -16  -9   -0.04    0.07
   5 -17  -9   -0.10    0.11
   5 -17  -9    0.26    0.16
   5 -18  -9    0.20    0.14
   5 -18  -9    0.27    0.16
   5 -19  -9    0.44    0.17
   5 -19  -9    0.59    0.20
   5 -20  -9    1.57    0.34
   5 -20  -9    0.90    0.25
   5 -21  -9   -0.21    0.13
   5 -21  -9   -0.03    0.08
   5 -22  -9   -0.16    0.17
   5 -23  -9    0.66    0.24
   5 -24  -9    1.32    0.34
   4  24  -9    2.76    0.48
   4  23  -9    0.76    0.29
   4  22  -9    0.57    0.21
   4  21  -9    0.46    0.20
   4  20  -9    0.27    0.15
   4  19  -9    0.96    0.26
   4  18  -9    0.53    0.21
   4  17  -9   -0.07    0.08
   4  16  -9    0.12    0.09
   4  15  -9   -0.01    0.09
   4  14  -9    0.10    0.10
   4  14  -9    0.05    0.07
   4  13  -9    0.01    0.07
   4  13  -9   -0.05    0.05
   4  12  -9    6.99    0.51
   4  12  -9    6.02    0.54
   4  11  -9    9.81    0.61
   4  11  -9   10.23    0.67
   4  10  -9    2.31    0.32
   4   9  -9    1.08    0.22
   4   8  -9    3.75    0.39
   4   7  -9    1.24    0.21
   4   6  -9    1.62    0.25
   4   5  -9    6.60    0.48
   4   4  -9   -0.05    0.07
   4   3  -9    7.96    0.50
   4   2  -9    5.82    0.42
   4   1  -9    0.56    0.13
   4   0  -9   -0.13    0.08
   4  -1  -9    0.59    0.15
   4  -2  -9    6.11    0.45
   4  -3  -9    9.69    0.58
   4  -4  -9   -0.13    0.12
   4  -5  -9    6.84    0.54
   4  -6  -9    1.82    0.25
   4  -7  -9    1.29    0.21
   4  -8  -9    3.73    0.38
   4  -9  -9    0.71    0.17
   4 -10  -9    2.09    0.32
   4 -10  -9    2.13    0.30
   4 -11  -9   10.18    0.66
   4 -11  -9    9.77    0.70
   4 -12  -9    5.58    0.54
   4 -12  -9    6.24    0.48
   4 -12  -9    6.81    0.55
   4 -13  -9   -0.10    0.09
   4 -13  -9    0.00    0.09
   4 -13  -9    0.07    0.07
   4 -14  -9    0.16    0.12
   4 -14  -9    0.18    0.11
   4 -14  -9    0.31    0.12
   4 -15  -9   -0.12    0.14
   4 -15  -9   -0.07    0.07
   4 -16  -9    0.07    0.08
   4 -16  -9   -0.05    0.10
   4 -17  -9    0.00    0.11
   4 -17  -9   -0.11    0.12
   4 -18  -9    0.48    0.20
   4 -18  -9    0.49    0.17
   4 -19  -9    0.82    0.25
   4 -19  -9    0.92    0.26
   4 -20  -9    0.51    0.21
   4 -20  -9    0.31    0.18
   4 -21  -9    0.28    0.14
   4 -22  -9    0.44    0.17
   4 -23  -9    0.25    0.16
   4 -24  -9    2.49    0.46
   3  24  -9    0.34    0.19
   3  23  -9    1.38    0.32
   3  22  -9   -0.02    0.12
   3  21  -9    0.48    0.23
   3  20  -9    0.30    0.17
   3  19  -9    0.82    0.26
   3  18  -9    0.37    0.15
   3  17  -9    1.65    0.32
   3  16  -9    0.03    0.08
   3  15  -9    0.23    0.13
   3  14  -9    0.82    0.22
   3  14  -9    0.74    0.17
   3  13  -9    1.13    0.24
   3  13  -9    1.02    0.22
   3  12  -9    0.78    0.18
   3  12  -9    0.67    0.18
   3  11  -9    0.25    0.09
   3  11  -9    0.45    0.16
   3  10  -9   15.84    0.81
   3  10  -9   16.75    0.80
   3   9  -9    6.87    0.52
   3   9  -9    7.48    0.53
   3   8  -9    0.03    0.07
   3   8  -9    0.01    0.07
   3   7  -9    0.99    0.19
   3   6  -9    0.10    0.06
   3   5  -9   17.96    0.76
   3   4  -9    4.11    0.36
   3   3  -9    1.16    0.19
   3   2  -9    1.79    0.23
   3   1  -9   15.46    0.66
   3   0  -9   -0.02    0.05
   3  -1  -9   15.99    0.68
   3  -2  -9    1.78    0.25
   3  -3  -9    1.04    0.20
   3  -4  -9    0.35    0.12
   3  -5  -9   18.45    0.78
   3  -6  -9    0.10    0.07
   3  -7  -9    1.10    0.20
   3  -8  -9    0.05    0.06
   3  -9  -9    7.48    0.53
   3  -9  -9    6.73    0.50
   3  -9  -9    6.44    0.54
   3 -10  -9   17.50    0.91
   3 -10  -9   16.83    0.79
   3 -10  -9   16.91    0.80
   3 -11  -9    0.36    0.13
   3 -11  -9    0.42    0.13
   3 -11  -9    0.45    0.16
   3 -12  -9    0.38    0.12
   3 -12  -9    0.48    0.15
   3 -12  -9    0.75    0.16
   3 -13  -9    0.78    0.19
   3 -13  -9    1.23    0.22
   3 -13  -9    0.78    0.19
   3 -14  -9    0.69    0.18
   3 -14  -9    0.71    0.20
   3 -14  -9    0.73    0.21
   3 -15  -9    0.50    0.16
   3 -15  -9    0.25    0.09
   3 -16  -9    0.15    0.12
   3 -16  -9    0.25    0.14
   3 -17  -9    1.47    0.29
   3 -17  -9    1.57    0.31
   3 -18  -9    0.61    0.22
   3 -18  -9    0.46    0.18
   3 -19  -9    0.76    0.24
   3 -19  -9    0.32    0.16
   3 -20  -9    0.47    0.19
   3 -21  -9    0.46    0.21
   3 -22  -9    0.27    0.18
   3 -23  -9    1.73    0.38
   3 -24  -9    0.46    0.21
   2  24  -9    0.28    0.13
   2  23  -9    1.80    0.38
   2  23  -9    1.87    0.39
   2  22  -9    0.06    0.10
   2  22  -9   -0.05    0.11
   2  21  -9    0.15    0.13
   2  21  -9    0.20    0.13
   2  20  -9    0.34    0.17
   2  20  -9   -0.08    0.09
   2  19  -9    1.97    0.36
   2  19  -9    1.95    0.36
   2  18  -9    3.53    0.47
   2  18  -9    3.38    0.50
   2  17  -9    1.26    0.29
   2  17  -9    1.20    0.28
   2  16  -9    0.54    0.18
   2  16  -9    0.44    0.18
   2  15  -9    0.34    0.17
   2  15  -9    0.21    0.11
   2  14  -9    0.26    0.10
   2  14  -9    0.28    0.14
   2  14  -9    0.36    0.12
   2  13  -9    0.63    0.16
   2  13  -9    0.57    0.16
   2  13  -9    0.48    0.13
   2  12  -9    4.04    0.47
   2  12  -9    4.58    0.42
   2  12  -9    4.05    0.42
   2  11  -9    0.68    0.17
   2  11  -9    0.92    0.24
   2  11  -9    0.75    0.19
   2  10  -9   11.36    0.66
   2  10  -9   11.26    0.67
   2  10  -9   11.56    0.75
   2   9  -9   12.84    0.77
   2   9  -9   12.00    0.68
   2   9  -9   11.17    0.65
   2   8  -9   12.87    0.70
   2   8  -9   12.94    0.68
   2   7  -9    0.32    0.13
   2   7  -9    0.15    0.08
   2   6  -9    4.13    0.40
   2   6  -9    4.03    0.36
   2   5  -9    0.03    0.05
   2   5  -9    0.00    0.10
   2   4  -9    5.03    0.44
   2   4  -9    5.14    0.39
   2   3  -9    0.04    0.07
   2   3  -9    0.10    0.07
   2   2  -9    4.23    0.34
   2   2  -9    3.92    0.39
   2   1  -9    7.28    0.53
   2   1  -9    7.37    0.44
   2   0  -9   -0.07    0.07
   2   0  -9   -0.05    0.11
   2  -1  -9    7.25    0.46
   2  -1  -9    7.55    0.53
   2  -2  -9    4.07    0.39
   2  -2  -9    4.44    0.37
   2  -3  -9    0.10    0.07
   2  -3  -9    0.09    0.09
   2  -4  -9    6.03    0.44
   2  -4  -9    5.06    0.44
   2  -5  -9    0.04    0.07
   2  -5  -9    0.00    0.06
   2  -6  -9    3.60    0.37
   2  -6  -9    3.86    0.34
   2  -7  -9    0.16    0.06
   2  -7  -9    0.31    0.11
   2  -8  -9   12.73    0.69
   2  -8  -9   13.24    0.65
   2  -8  -9   13.20    0.76
   2  -9  -9   11.66    0.72
   2  -9  -9   11.35    0.66
   2  -9  -9   11.64    0.64
   2 -10  -9   12.00    0.68
   2 -10  -9   12.19    0.66
   2 -10  -9   11.06    0.72
   2 -11  -9    0.94    0.21
   2 -11  -9    0.96    0.21
   2 -11  -9    0.94    0.19
   2 -12  -9    4.61    0.50
   2 -12  -9    3.96    0.39
   2 -12  -9    4.40    0.42
   2 -13  -9    0.59    0.17
   2 -13  -9    0.72    0.17
   2 -13  -9    0.66    0.18
   2 -14  -9    0.46    0.17
   2 -14  -9    0.45    0.13
   2 -14  -9    0.30    0.11
   2 -15  -9    0.13    0.10
   2 -15  -9    0.05    0.09
   2 -16  -9    0.50    0.17
   2 -16  -9    0.67    0.21
   2 -17  -9    0.89    0.23
   2 -17  -9    0.61    0.18
   2 -18  -9    4.13    0.49
   2 -18  -9    4.16    0.55
   2 -19  -9    3.12    0.46
   2 -20  -9    0.75    0.26
   2 -21  -9    0.25    0.16
   2 -22  -9   -0.34    0.20
   2 -23  -9    1.77    0.39
   1  24  -9   -0.02    0.07
   1  24  -9   -0.02    0.17
   1  23  -9    0.76    0.26
   1  23  -9    0.85    0.27
   1  22  -9    4.34    0.57
   1  22  -9    3.96    0.55
   1  21  -9    2.17    0.42
   1  21  -9    2.05    0.38
   1  20  -9    0.00    0.11
   1  20  -9   -0.07    0.10
   1  19  -9    0.02    0.13
   1  19  -9    0.36    0.19
   1  18  -9    0.71    0.26
   1  18  -9    1.12    0.26
   1  17  -9    1.62    0.31
   1  17  -9    2.06    0.36
   1  16  -9    0.25    0.18
   1  16  -9    0.11    0.11
   1  15  -9    0.16    0.12
   1  15  -9    0.07    0.09
   1  14  -9    0.61    0.21
   1  14  -9    0.74    0.17
   1  14  -9    0.42    0.16
   1  13  -9    0.58    0.15
   1  13  -9    0.66    0.23
   1  13  -9    0.44    0.14
   1  12  -9    0.09    0.08
   1  12  -9    0.29    0.13
   1  12  -9    0.09    0.09
   1  11  -9    0.32    0.12
   1  11  -9    0.10    0.10
   1  11  -9    0.23    0.09
   1  10  -9   19.00    0.96
   1  10  -9   17.62    0.82
   1  10  -9   16.35    0.79
   1   9  -9    0.31    0.14
   1   9  -9    0.45    0.15
   1   9  -9    0.34    0.14
   1   8  -9    2.07    0.32
   1   8  -9    1.76    0.25
   1   8  -9    1.91    0.27
   1   7  -9    2.24    0.27
   1   7  -9    1.88    0.28
   1   7  -9    2.16    0.31
   1   6  -9   15.02    0.78
   1   6  -9   16.44    0.84
   1   6  -9   16.59    0.71
   1   5  -9    5.70    0.41
   1   5  -9    3.07    0.34
   1   4  -9    3.44    0.31
   1   4  -9    3.26    0.36
   1   3  -9    0.15    0.06
   1   3  -9    0.15    0.10
   1   2  -9    7.98    0.45
   1   2  -9    7.64    0.55
   1   1  -9    0.96    0.15
   1   1  -9    0.99    0.19
   1   0  -9   -0.03    0.08
   1   0  -9   -0.05    0.06
   1  -1  -9    1.18    0.21
   1  -1  -9    1.00    0.17
   1  -2  -9    7.77    0.54
   1  -2  -9    9.64    0.51
   1  -3  -9    0.07    0.06
   1  -3  -9   -0.03    0.05
   1  -4  -9    3.40    0.36
   1  -4  -9    3.53    0.31
   1  -5  -9    6.09    0.41
   1  -5  -9    5.85    0.47
   1  -6  -9   22.36    0.93
   1  -6  -9   16.88    0.68
   1  -7  -9    2.26    0.30
   1  -7  -9    2.12    0.30
   1  -7  -9    2.21    0.26
   1  -8  -9    1.70    0.27
   1  -8  -9    1.81    0.23
   1  -8  -9    1.89    0.30
   1  -9  -9    0.28    0.13
   1  -9  -9    0.13    0.08
   1  -9  -9    0.36    0.10
   1 -10  -9   16.70    0.75
   1 -10  -9   16.87    0.90
   1 -10  -9   17.51    0.83
   1 -11  -9    0.17    0.08
   1 -11  -9    0.11    0.07
   1 -11  -9    0.33    0.16
   1 -12  -9    0.25    0.09
   1 -12  -9    0.25    0.11
   1 -12  -9    0.20    0.11
   1 -13  -9    0.89    0.18
   1 -13  -9    0.77    0.21
   1 -13  -9    0.59    0.17
   1 -14  -9    0.39    0.14
   1 -14  -9    0.56    0.18
   1 -14  -9    0.59    0.16
   1 -15  -9    0.19    0.13
   1 -15  -9    0.05    0.07
   1 -16  -9    0.03    0.09
   1 -16  -9    0.02    0.10
   1 -17  -9    2.15    0.35
   1 -17  -9    2.41    0.39
   1 -18  -9    0.88    0.24
   1 -19  -9    0.31    0.14
   1 -20  -9   -0.01    0.08
   1 -21  -9    2.02    0.38
   1 -22  -9    3.53    0.52
   1 -23  -9    0.60    0.25
   0  24  -9   -0.01    0.14
   0  24  -9    0.21    0.18
   0  23  -9    0.15    0.15
   0  23  -9    0.43    0.21
   0  22  -9    0.07    0.11
   0  22  -9    0.14    0.12
   0  21  -9    0.02    0.11
   0  21  -9    0.19    0.10
   0  20  -9    1.44    0.33
   0  20  -9    1.27    0.30
   0  19  -9    0.14    0.14
   0  19  -9   -0.10    0.10
   0  18  -9    0.87    0.26
   0  18  -9    0.85    0.22
   0  17  -9    0.43    0.18
   0  17  -9    0.70    0.23
   0  16  -9    0.21    0.12
   0  16  -9    0.03    0.08
   0  15  -9   -0.23    0.13
   0  15  -9    0.00    0.11
   0  14  -9    0.37    0.14
   0  14  -9    0.23    0.12
   0  14  -9    0.28    0.10
   0  13  -9    0.18    0.10
   0  13  -9    0.19    0.10
   0  13  -9    0.19    0.12
   0  12  -9    3.49    0.37
   0  12  -9    4.30    0.51
   0  12  -9    4.25    0.42
   0  11  -9    0.11    0.08
   0  11  -9    0.12    0.05
   0  11  -9    0.21    0.12
   0  10  -9    0.07    0.07
   0  10  -9    0.17    0.08
   0  10  -9    0.31    0.13
   0   9  -9    2.09    0.27
   0   9  -9    1.99    0.28
   0   9  -9    2.52    0.35
   0   8  -9    1.24    0.24
   0   8  -9    1.42    0.23
   0   8  -9    1.40    0.21
   0   7  -9    0.85    0.20
   0   7  -9    1.14    0.19
   0   7  -9    1.21    0.22
   0   6  -9   22.88    0.95
   0   6  -9   22.47    0.98
   0   6  -9   22.75    0.81
   0   5  -9   15.61    0.65
   0   5  -9   14.79    0.76
   0   5  -9   16.23    0.82
   0   4  -9   11.03    0.53
   0   4  -9    9.75    0.63
   0   4  -9   10.92    0.65
   0   3  -9    1.54    0.26
   0   3  -9    1.45    0.19
   0   2  -9    3.70    0.39
   0   2  -9    3.70    0.29
   0   1  -9   17.50    0.83
   0   1  -9   17.38    0.62
   0   0  -9    0.00    0.04
   0   0  -9   -0.02    0.09
   0  -1  -9   17.68    0.85
   0  -1  -9   19.44    0.67
   0  -2  -9    3.17    0.36
   0  -2  -9    4.25    0.33
   0  -3  -9    1.53    0.26
   0  -3  -9    1.58    0.21
   0  -4  -9    9.82    0.62
   0  -4  -9   10.46    0.50
   0  -5  -9   14.07    0.75
   0  -5  -9   14.94    0.60
   0  -6  -9   21.94    0.93
   0  -6  -9   22.03    0.93
   0  -6  -9   22.80    0.75
   0  -7  -9    1.27    0.23
   0  -7  -9    1.05    0.21
   0  -7  -9    1.19    0.18
   0  -8  -9    1.36    0.20
   0  -8  -9    1.29    0.23
   0  -8  -9    1.62    0.27
   0  -9  -9    2.24    0.25
   0  -9  -9    2.62    0.35
   0  -9  -9    2.40    0.31
   0 -10  -9    0.28    0.11
   0 -10  -9    0.18    0.10
   0 -10  -9    0.24    0.12
   0 -11  -9    0.04    0.10
   0 -11  -9    0.11    0.11
   0 -11  -9    0.21    0.10
   0 -12  -9    3.41    0.37
   0 -12  -9    3.76    0.44
   0 -12  -9    3.66    0.37
   0 -13  -9    0.29    0.12
   0 -13  -9    0.26    0.13
   0 -13  -9    0.17    0.07
   0 -14  -9    0.10    0.08
   0 -14  -9    0.25    0.11
   0 -14  -9    0.29    0.15
   0 -15  -9    0.06    0.12
   0 -15  -9    0.01    0.07
   0 -16  -9    0.25    0.16
   0 -17  -9    0.50    0.21
   0 -18  -9    0.72    0.22
   0 -19  -9    0.32    0.17
   0 -20  -9    1.10    0.28
   0 -21  -9   -0.01    0.12
   0 -22  -9    0.26    0.18
   0 -23  -9    0.59    0.23
  -1  24  -9    0.05    0.11
  -1  23  -9    0.25    0.16
  -1  23  -9    0.05    0.11
  -1  22  -9    0.20    0.16
  -1  22  -9    0.56    0.21
  -1  21  -9    1.25    0.30
  -1  21  -9    0.89    0.28
  -1  20  -9    0.05    0.08
  -1  20  -9    0.48    0.22
  -1  19  -9    0.14    0.11
  -1  19  -9    0.12    0.08
  -1  18  -9    2.42    0.42
  -1  18  -9    2.02    0.34
  -1  17  -9    2.46    0.37
  -1  17  -9    2.49    0.42
  -1  16  -9    0.81    0.22
  -1  16  -9    0.53    0.23
  -1  15  -9    0.28    0.15
  -1  15  -9    0.32    0.13
  -1  14  -9    0.35    0.11
  -1  14  -9    0.50    0.18
  -1  14  -9    0.61    0.16
  -1  13  -9   -0.16    0.14
  -1  13  -9   -0.01    0.06
  -1  13  -9   -0.01    0.06
  -1  12  -9    0.21    0.11
  -1  12  -9    0.23    0.09
  -1  12  -9    0.23    0.12
  -1  11  -9    2.30    0.30
  -1  11  -9    1.63    0.29
  -1  11  -9    1.61    0.25
  -1  10  -9   -0.02    0.06
  -1  10  -9   -0.04    0.09
  -1  10  -9    0.11    0.08
  -1   9  -9    0.21    0.13
  -1   9  -9    0.45    0.12
  -1   9  -9    0.69    0.15
  -1   8  -9    0.69    0.16
  -1   8  -9    0.48    0.17
  -1   8  -9    0.70    0.17
  -1   7  -9    4.20    0.44
  -1   7  -9    3.73    0.34
  -1   7  -9    3.94    0.41
  -1   6  -9    2.02    0.32
  -1   6  -9    2.37    0.25
  -1   6  -9    2.29    0.30
  -1   5  -9    0.41    0.10
  -1   5  -9    0.49    0.15
  -1   5  -9    0.39    0.14
  -1   4  -9    0.13    0.09
  -1   4  -9    0.24    0.07
  -1   4  -9    0.20    0.11
  -1   3  -9    0.50    0.11
  -1   3  -9    0.42    0.13
  -1   3  -9    0.35    0.12
  -1   2  -9   -0.02    0.06
  -1   2  -9    0.14    0.09
  -1   2  -9    0.05    0.05
  -1   1  -9    0.04    0.08
  -1   1  -9   -0.03    0.04
  -1   0  -9    0.01    0.10
  -1   0  -9    0.02    0.03
  -1  -1  -9    0.10    0.12
  -1  -1  -9    0.10    0.05
  -1  -2  -9    0.19    0.11
  -1  -2  -9   -0.02    0.04
  -1  -3  -9    0.26    0.11
  -1  -3  -9    0.33    0.09
  -1  -4  -9    0.11    0.06
  -1  -4  -9    0.14    0.09
  -1  -5  -9    0.34    0.11
  -1  -5  -9    0.56    0.11
  -1  -5  -9    0.47    0.14
  -1  -6  -9    2.25    0.23
  -1  -6  -9    2.43    0.31
  -1  -6  -9    2.95    0.35
  -1  -7  -9    4.81    0.44
  -1  -7  -9    4.29    0.42
  -1  -7  -9    4.41    0.32
  -1  -8  -9    0.56    0.17
  -1  -8  -9    0.68    0.17
  -1  -8  -9    0.67    0.13
  -1  -9  -9    0.44    0.14
  -1  -9  -9    0.35    0.13
  -1  -9  -9    0.55    0.12
  -1 -10  -9    0.13    0.09
  -1 -10  -9   -0.06    0.11
  -1 -10  -9    0.01    0.04
  -1 -11  -9    1.77    0.24
  -1 -11  -9    1.99    0.33
  -1 -11  -9    1.62    0.26
  -1 -12  -9    0.39    0.14
  -1 -12  -9    0.19    0.12
  -1 -13  -9   -0.11    0.12
  -1 -13  -9    0.07    0.07
  -1 -14  -9    0.44    0.14
  -1 -14  -9    0.71    0.20
  -1 -15  -9    0.69    0.24
  -1 -16  -9    0.96    0.26
  -1 -17  -9    2.56    0.41
  -1 -18  -9    1.77    0.36
  -1 -19  -9    0.20    0.19
  -1 -20  -9    0.12    0.16
  -1 -21  -9    1.02    0.29
  -1 -22  -9    0.71    0.24
  -1 -23  -9    0.31    0.19
  -2  24  -9    0.47    0.21
  -2  23  -9    0.20    0.15
  -2  23  -9   -0.04    0.09
  -2  22  -9    0.03    0.10
  -2  22  -9    0.11    0.12
  -2  21  -9    0.93    0.31
  -2  21  -9    0.93    0.28
  -2  20  -9    0.10    0.14
  -2  20  -9    0.23    0.09
  -2  19  -9    0.23    0.13
  -2  19  -9    0.27    0.14
  -2  18  -9    2.18    0.40
  -2  18  -9    1.75    0.32
  -2  17  -9   -0.03    0.07
  -2  17  -9   -0.01    0.13
  -2  16  -9    0.07    0.07
  -2  16  -9    0.14    0.11
  -2  15  -9    0.15    0.08
  -2  15  -9    0.03    0.10
  -2  14  -9   -0.04    0.06
  -2  14  -9    0.06    0.08
  -2  14  -9   -0.09    0.10
  -2  13  -9    0.56    0.19
  -2  13  -9    0.63    0.18
  -2  13  -9    0.58    0.16
  -2  12  -9    0.31    0.12
  -2  12  -9    0.15    0.09
  -2  12  -9    0.25    0.16
  -2  11  -9    0.57    0.19
  -2  11  -9    0.52    0.16
  -2  11  -9    0.56    0.15
  -2  10  -9    0.31    0.13
  -2  10  -9    0.10    0.07
  -2  10  -9   -0.10    0.13
  -2   9  -9    0.21    0.09
  -2   9  -9    0.35    0.13
  -2   9  -9    0.31    0.11
  -2   8  -9    1.95    0.25
  -2   8  -9    2.41    0.36
  -2   8  -9    1.62    0.27
  -2   7  -9    0.03    0.07
  -2   7  -9    0.01    0.04
  -2   7  -9   -0.01    0.09
  -2   6  -9    0.43    0.14
  -2   6  -9    0.47    0.14
  -2   6  -9    0.61    0.13
  -2   5  -9    0.37    0.10
  -2   5  -9    0.28    0.10
  -2   5  -9    0.24    0.12
  -2   4  -9    1.36    0.23
  -2   4  -9    1.28    0.23
  -2   4  -9    1.31    0.17
  -2   3  -9    0.00    0.09
  -2   3  -9   -0.07    0.06
  -2   3  -9    0.10    0.05
  -2   2  -9    1.15    0.15
  -2   2  -9    1.03    0.20
  -2   2  -9    0.79    0.17
  -2   1  -9    2.40    0.21
  -2   1  -9    2.13    0.31
  -2   1  -9    2.17    0.29
  -2   0  -9    0.06    0.07
  -2   0  -9    0.07    0.04
  -2  -1  -9    1.92    0.29
  -2  -2  -9    1.08    0.21
  -2  -3  -9   -0.03    0.14
  -2  -4  -9    1.60    0.26
  -2  -4  -9    1.46    0.24
  -2  -5  -9    0.21    0.09
  -2  -5  -9    0.38    0.14
  -2  -6  -9    0.41    0.14
  -2  -6  -9    0.62    0.17
  -2  -7  -9    0.04    0.06
  -2  -7  -9   -0.01    0.06
  -2  -8  -9    2.14    0.31
  -2  -8  -9    1.80    0.28
  -2  -9  -9    0.36    0.11
  -2  -9  -9    0.43    0.17
  -2 -10  -9    0.09    0.08
  -2 -10  -9    0.07    0.07
  -2 -11  -9    0.80    0.20
  -2 -11  -9    0.45    0.13
  -2 -12  -9    0.08    0.08
  -2 -12  -9    0.27    0.14
  -2 -13  -9    0.33    0.15
  -2 -13  -9    0.63    0.15
  -2 -14  -9   -0.08    0.08
  -2 -14  -9    0.02    0.09
  -2 -15  -9    0.20    0.11
  -2 -16  -9   -0.08    0.10
  -2 -17  -9    0.00    0.09
  -2 -18  -9    2.18    0.39
  -2 -19  -9    0.04    0.11
  -2 -20  -9    0.23    0.14
  -2 -21  -9    1.02    0.28
  -2 -22  -9    0.10    0.10
  -3  23  -9    0.59    0.22
  -3  22  -9   -0.05    0.08
  -3  22  -9    0.05    0.14
  -3  21  -9    0.33    0.18
  -3  21  -9    0.48    0.19
  -3  20  -9    0.12    0.09
  -3  20  -9    0.09    0.12
  -3  19  -9    0.79    0.22
  -3  19  -9    1.29    0.32
  -3  18  -9    0.57    0.19
  -3  18  -9    0.44    0.16
  -3  17  -9    0.01    0.09
  -3  17  -9   -0.02    0.10
  -3  16  -9    0.27    0.16
  -3  16  -9   -0.04    0.09
  -3  15  -9    0.33    0.13
  -3  15  -9    0.41    0.16
  -3  14  -9    0.23    0.11
  -3  14  -9    0.44    0.14
  -3  14  -9    0.25    0.12
  -3  13  -9    0.09    0.10
  -3  13  -9    0.07    0.07
  -3  13  -9   -0.03    0.13
  -3  12  -9    0.10    0.08
  -3  12  -9    0.03    0.10
  -3  12  -9   -0.01    0.06
  -3  11  -9    0.14    0.08
  -3  11  -9    0.03    0.08
  -3  11  -9   -0.03    0.09
  -3  10  -9    1.01    0.24
  -3  10  -9    0.98    0.18
  -3  10  -9    0.82    0.21
  -3   9  -9    1.66    0.23
  -3   9  -9    1.61    0.30
  -3   9  -9    1.65    0.27
  -3   8  -9    1.06    0.21
  -3   8  -9    1.18    0.24
  -3   8  -9    0.89    0.16
  -3   7  -9    0.16    0.10
  -3   7  -9    0.12    0.08
  -3   7  -9    0.25    0.10
  -3   6  -9   -0.01    0.12
  -3   6  -9    0.16    0.10
  -3   6  -9    0.20    0.08
  -3   5  -9    0.07    0.07
  -3   5  -9    0.05    0.07
  -3   4  -9    0.80    0.19
  -3   4  -9    0.86    0.20
  -3   3  -9    1.47    0.24
  -3   3  -9    1.08    0.22
  -3   2  -9    1.84    0.28
  -3   2  -9    1.78    0.28
  -3   1  -9    0.82    0.19
  -3   1  -9    0.87    0.18
  -3   0  -9    0.01    0.07
  -3   0  -9   -0.04    0.05
  -3  -1  -9    0.65    0.18
  -3  -2  -9    1.96    0.29
  -3  -3  -9    1.31    0.25
  -3  -4  -9    1.00    0.19
  -3  -4  -9    0.99    0.21
  -3  -5  -9    0.09    0.07
  -3  -5  -9    0.07    0.07
  -3  -6  -9    0.21    0.11
  -3  -6  -9    0.12    0.07
  -3  -7  -9    0.16    0.10
  -3  -7  -9    0.17    0.11
  -3  -8  -9    1.41    0.24
  -3  -8  -9    0.90    0.20
  -3  -9  -9    1.31    0.26
  -3  -9  -9    1.46    0.26
  -3 -10  -9    0.91    0.22
  -3 -10  -9    1.03    0.20
  -3 -11  -9   -0.09    0.11
  -3 -11  -9    0.14    0.07
  -3 -12  -9   -0.01    0.05
  -3 -12  -9    0.30    0.16
  -3 -13  -9    0.05    0.10
  -3 -13  -9    0.06    0.07
  -3 -14  -9    0.24    0.12
  -3 -14  -9    0.20    0.10
  -3 -15  -9    0.42    0.17
  -3 -16  -9   -0.03    0.08
  -3 -17  -9   -0.12    0.18
  -3 -18  -9    0.67    0.21
  -3 -19  -9    1.19    0.29
  -3 -20  -9   -0.05    0.12
  -3 -21  -9    0.27    0.15
  -3 -22  -9   -0.02    0.12
  -4  21  -9    0.07    0.08
  -4  20  -9    0.80    0.25
  -4  20  -9    1.17    0.33
  -4  19  -9    0.08    0.09
  -4  19  -9   -0.05    0.09
  -4  18  -9   -0.19    0.12
  -4  18  -9   -0.16    0.17
  -4  17  -9   -0.06    0.08
  -4  17  -9    0.12    0.12
  -4  16  -9   -0.13    0.13
  -4  16  -9    0.05    0.07
  -4  15  -9    0.00    0.06
  -4  15  -9    0.10    0.10
  -4  14  -9    0.06    0.07
  -4  14  -9    0.07    0.12
  -4  13  -9    0.42    0.17
  -4  13  -9    0.49    0.16
  -4  12  -9    0.03    0.06
  -4  12  -9    0.05    0.10
  -4  11  -9    0.02    0.08
  -4  11  -9   -0.04    0.09
  -4  10  -9    1.98    0.30
  -4  10  -9    1.87    0.34
  -4   9  -9    0.57    0.18
  -4   9  -9    0.97    0.23
  -4   8  -9    0.30    0.13
  -4   8  -9    0.28    0.12
  -4   7  -9    0.56    0.17
  -4   7  -9    0.69    0.19
  -4   6  -9    0.83    0.19
  -4   6  -9    1.41    0.26
  -4   5  -9    0.42    0.13
  -4   5  -9    0.22    0.09
  -4   4  -9    0.44    0.15
  -4   4  -9    0.56    0.17
  -4   3  -9    2.36    0.34
  -4   3  -9    2.39    0.32
  -4   2  -9   -0.01    0.07
  -4   2  -9    0.17    0.09
  -4   1  -9    1.63    0.28
  -4   1  -9    1.37    0.23
  -4   0  -9    0.12    0.11
  -4   0  -9   -0.03    0.08
  -4  -1  -9    1.67    0.24
  -4  -1  -9    1.70    0.29
  -4  -2  -9    0.31    0.12
  -4  -3  -9    2.06    0.31
  -4  -3  -9    2.55    0.29
  -4  -4  -9    0.75    0.16
  -4  -4  -9    0.93    0.21
  -4  -5  -9    0.36    0.14
  -4  -5  -9    0.44    0.12
  -4  -6  -9    0.92    0.20
  -4  -6  -9    1.13    0.22
  -4  -7  -9    0.53    0.14
  -4  -7  -9    0.59    0.16
  -4  -7  -9    0.62    0.18
  -4  -8  -9    0.24    0.14
  -4  -8  -9    0.15    0.09
  -4  -8  -9    0.14    0.09
  -4  -9  -9    0.53    0.16
  -4  -9  -9    0.54    0.16
  -4  -9  -9    0.90    0.22
  -4 -10  -9    1.83    0.30
  -4 -10  -9    2.25    0.33
  -4 -10  -9    1.98    0.31
  -4 -11  -9   -0.04    0.10
  -4 -11  -9    0.11    0.07
  -4 -11  -9   -0.06    0.12
  -4 -12  -9    0.16    0.09
  -4 -12  -9    0.03    0.06
  -4 -12  -9   -0.09    0.08
  -4 -13  -9    0.44    0.16
  -4 -13  -9    0.55    0.15
  -4 -13  -9    0.65    0.17
  -4 -14  -9    0.05    0.08
  -4 -14  -9   -0.01    0.09
  -4 -15  -9    0.11    0.11
  -4 -16  -9    0.03    0.13
  -4 -17  -9    0.11    0.13
  -4 -18  -9    0.02    0.08
  -4 -19  -9    0.10    0.13
  -4 -20  -9    1.47    0.35
  -4 -21  -9    0.27    0.18
  -5  21  -9    0.59    0.24
  -5  20  -9   -0.11    0.10
  -5  19  -9    0.35    0.16
  -5  18  -9   -0.02    0.11
  -5  17  -9   -0.03    0.12
  -5  16  -9    0.33    0.15
  -5  15  -9    0.32    0.15
  -5  14  -9    0.76    0.20
  -5  14  -9    0.60    0.20
  -5  13  -9    0.05    0.10
  -5  13  -9    0.08    0.11
  -5  12  -9    2.00    0.31
  -5  12  -9    1.52    0.30
  -5  11  -9    0.77    0.23
  -5  11  -9    1.60    0.29
  -5  10  -9    2.39    0.35
  -5  10  -9    2.30    0.37
  -5   9  -9    0.06    0.08
  -5   9  -9    0.24    0.15
  -5   8  -9   -0.01    0.08
  -5   8  -9   -0.06    0.08
  -5   7  -9    8.71    0.65
  -5   7  -9    8.56    0.65
  -5   6  -9    1.20    0.25
  -5   6  -9    1.22    0.25
  -5   5  -9    1.13    0.24
  -5   5  -9    1.27    0.26
  -5   4  -9    0.53    0.16
  -5   4  -9    0.36    0.15
  -5   3  -9    2.22    0.31
  -5   3  -9    1.92    0.30
  -5   2  -9    1.89    0.31
  -5   2  -9    1.65    0.27
  -5   1  -9    3.70    0.39
  -5   1  -9    3.40    0.41
  -5   0  -9   -0.02    0.06
  -5   0  -9   -0.21    0.12
  -5  -1  -9    3.99    0.38
  -5  -1  -9    2.97    0.38
  -5  -2  -9    1.60    0.24
  -5  -2  -9    1.28    0.26
  -5  -3  -9    2.07    0.27
  -5  -3  -9    1.72    0.30
  -5  -3  -9    1.79    0.31
  -5  -4  -9    0.47    0.14
  -5  -4  -9    0.23    0.10
  -5  -4  -9    0.53    0.15
  -5  -5  -9    0.92    0.22
  -5  -5  -9    1.32    0.24
  -5  -5  -9    1.00    0.22
  -5  -6  -9    1.54    0.26
  -5  -6  -9    1.42    0.27
  -5  -6  -9    1.40    0.27
  -5  -7  -9    8.29    0.63
  -5  -7  -9    7.79    0.63
  -5  -7  -9    8.69    0.60
  -5  -8  -9    0.04    0.06
  -5  -8  -9    0.05    0.09
  -5  -8  -9   -0.05    0.09
  -5  -9  -9    0.03    0.08
  -5  -9  -9    0.23    0.14
  -5  -9  -9    0.00    0.09
  -5 -10  -9    1.97    0.31
  -5 -10  -9    1.95    0.31
  -5 -10  -9    2.31    0.34
  -5 -11  -9    1.04    0.23
  -5 -11  -9    1.01    0.23
  -5 -11  -9    1.32    0.26
  -5 -12  -9    1.67    0.28
  -5 -12  -9    1.99    0.34
  -5 -12  -9    1.82    0.31
  -5 -13  -9    0.02    0.07
  -5 -13  -9   -0.04    0.07
  -5 -13  -9   -0.08    0.10
  -5 -14  -9    0.82    0.24
  -5 -14  -9    0.83    0.21
  -5 -14  -9    0.68    0.19
  -5 -15  -9    0.36    0.16
  -5 -16  -9    0.20    0.15
  -5 -17  -9   -0.09    0.09
  -5 -18  -9    0.13    0.08
  -5 -19  -9   -0.06    0.14
  -5 -20  -9    0.05    0.10
  -5 -21  -9    0.58    0.22
  -6  20  -9    3.87    0.58
  -6  19  -9    0.18    0.14
  -6  18  -9    1.08    0.30
  -6  17  -9    0.08    0.08
  -6  16  -9    3.90    0.54
  -6  15  -9    0.78    0.24
  -6  14  -9    0.00    0.10
  -6  14  -9    0.10    0.13
  -6  13  -9    1.48    0.28
  -6  13  -9    1.55    0.32
  -6  12  -9    0.39    0.14
  -6  12  -9   -0.02    0.10
  -6  11  -9    3.34    0.41
  -6  11  -9    3.50    0.46
  -6  10  -9    5.63    0.54
  -6  10  -9    4.79    0.53
  -6   9  -9    1.39    0.29
  -6   9  -9    1.19    0.28
  -6   8  -9    1.50    0.29
  -6   8  -9    1.44    0.28
  -6   7  -9    0.50    0.19
  -6   7  -9    0.44    0.16
  -6   6  -9   -0.03    0.06
  -6   6  -9   -0.07    0.09
  -6   5  -9    6.50    0.58
  -6   5  -9    6.75    0.57
  -6   4  -9    0.98    0.21
  -6   4  -9    1.01    0.25
  -6   3  -9    0.68    0.18
  -6   3  -9    0.51    0.17
  -6   2  -9    0.22    0.12
  -6   2  -9    0.08    0.08
  -6   1  -9    0.00    0.05
  -6   1  -9    0.12    0.08
  -6   0  -9   -0.03    0.07
  -6   0  -9   -0.14    0.11
  -6  -1  -9    0.12    0.09
  -6  -1  -9    0.04    0.11
  -6  -1  -9    0.01    0.11
  -6  -2  -9    0.14    0.08
  -6  -2  -9    0.11    0.11
  -6  -2  -9   -0.01    0.08
  -6  -3  -9    0.49    0.14
  -6  -3  -9    0.76    0.16
  -6  -3  -9    0.78    0.17
  -6  -3  -9    0.54    0.17
  -6  -4  -9    1.23    0.21
  -6  -4  -9    1.04    0.25
  -6  -4  -9    1.11    0.25
  -6  -5  -9    7.00    0.61
  -6  -5  -9    7.09    0.60
  -6  -5  -9    7.18    0.52
  -6  -6  -9   -0.02    0.07
  -6  -6  -9    0.07    0.12
  -6  -6  -9   -0.03    0.11
  -6  -7  -9    0.22    0.12
  -6  -7  -9    0.49    0.19
  -6  -7  -9    0.43    0.16
  -6  -8  -9    1.24    0.26
  -6  -8  -9    1.72    0.29
  -6  -8  -9    1.53    0.29
  -6  -9  -9    1.83    0.32
  -6  -9  -9    1.31    0.27
  -6  -9  -9    1.65    0.28
  -6 -10  -9    5.93    0.55
  -6 -10  -9    5.18    0.53
  -6 -10  -9    5.95    0.56
  -6 -11  -9    3.54    0.44
  -6 -11  -9    4.16    0.47
  -6 -11  -9    3.83    0.46
  -6 -12  -9    0.13    0.06
  -6 -12  -9    0.27    0.13
  -6 -12  -9    0.54    0.19
  -6 -13  -9    1.85    0.32
  -6 -13  -9    1.80    0.31
  -6 -13  -9    1.77    0.33
  -6 -14  -9   -0.04    0.13
  -6 -14  -9   -0.04    0.10
  -6 -14  -9    0.27    0.17
  -6 -15  -9    0.90    0.25
  -6 -16  -9    3.75    0.50
  -6 -17  -9   -0.04    0.10
  -6 -18  -9    0.98    0.28
  -6 -19  -9    0.41    0.19
  -6 -20  -9    3.98    0.56
  -7  19  -9   -0.10    0.11
  -7  18  -9   -0.07    0.13
  -7  17  -9    0.49    0.20
  -7  16  -9    0.24    0.16
  -7  15  -9    0.34    0.16
  -7  14  -9    0.74    0.25
  -7  14  -9    0.51    0.18
  -7  13  -9    0.98    0.23
  -7  13  -9    1.18    0.28
  -7  12  -9    0.13    0.13
  -7  12  -9    0.40    0.17
  -7  11  -9    7.45    0.64
  -7  11  -9    7.24    0.68
  -7  10  -9    2.54    0.38
  -7  10  -9    1.83    0.34
  -7   9  -9    0.53    0.18
  -7   9  -9    0.59    0.19
  -7   8  -9    0.01    0.08
  -7   8  -9    0.00    0.08
  -7   7  -9    0.30    0.14
  -7   7  -9    0.54    0.17
  -7   6  -9    1.41    0.28
  -7   6  -9    1.84    0.33
  -7   5  -9    5.72    0.53
  -7   5  -9    5.79    0.56
  -7   4  -9    0.06    0.10
  -7   4  -9   -0.04    0.11
  -7   3  -9    2.63    0.35
  -7   3  -9    1.75    0.31
  -7   2  -9    0.05    0.09
  -7   2  -9   -0.01    0.06
  -7   1  -9    4.28    0.50
  -7   1  -9    3.56    0.44
  -7   1  -9    3.83    0.41
  -7   0  -9   -0.02    0.09
  -7   0  -9   -0.03    0.07
  -7   0  -9   -0.06    0.11
  -7  -1  -9    4.07    0.47
  -7  -1  -9    4.25    0.49
  -7  -1  -9    4.51    0.42
  -7  -2  -9    0.11    0.13
  -7  -2  -9   -0.05    0.06
  -7  -2  -9    0.01    0.11
  -7  -3  -9    2.02    0.33
  -7  -3  -9    1.96    0.34
  -7  -4  -9    0.09    0.09
  -7  -4  -9   -0.02    0.10
  -7  -5  -9    6.39    0.59
  -7  -5  -9    6.05    0.48
  -7  -5  -9    5.86    0.58
  -7  -6  -9    1.41    0.29
  -7  -6  -9    1.67    0.31
  -7  -6  -9    1.17    0.22
  -7  -7  -9    0.54    0.15
  -7  -7  -9    0.53    0.17
  -7  -7  -9    0.44    0.18
  -7  -8  -9   -0.06    0.11
  -7  -8  -9    0.04    0.08
  -7  -8  -9   -0.06    0.09
  -7  -9  -9    0.67    0.19
  -7  -9  -9    0.22    0.13
  -7  -9  -9    0.58    0.20
  -7 -10  -9    1.82    0.33
  -7 -10  -9    1.45    0.30
  -7 -10  -9    1.82    0.31
  -7 -11  -9    7.97    0.66
  -7 -11  -9    8.27    0.67
  -7 -11  -9    7.39    0.65
  -7 -12  -9    0.14    0.13
  -7 -12  -9   -0.03    0.10
  -7 -12  -9    0.33    0.15
  -7 -13  -9    1.28    0.27
  -7 -13  -9    1.10    0.26
  -7 -13  -9    1.50    0.29
  -7 -14  -9    0.70    0.23
  -7 -14  -9    0.44    0.17
  -7 -14  -9    0.66    0.21
  -7 -15  -9   -0.02    0.09
  -7 -16  -9   -0.03    0.09
  -7 -17  -9    0.68    0.23
  -7 -18  -9   -0.04    0.08
  -7 -19  -9    0.06    0.13
  -7 -20  -9    0.02    0.08
  -8  18  -9    0.32    0.12
  -8  17  -9    0.71    0.26
  -8  16  -9   -0.04    0.09
  -8  15  -9    0.04    0.10
  -8  14  -9    0.27    0.14
  -8  13  -9    1.83    0.36
  -8  12  -9    0.01    0.08
  -8  11  -9    2.67    0.39
  -8  11  -9    2.98    0.44
  -8  10  -9    2.41    0.37
  -8  10  -9    3.05    0.44
  -8   9  -9    0.35    0.17
  -8   9  -9    0.68    0.22
  -8   8  -9   -0.14    0.10
  -8   8  -9    0.04    0.10
  -8   7  -9    0.79    0.22
  -8   7  -9    0.56    0.20
  -8   6  -9    0.41    0.18
  -8   6  -9    0.49    0.17
  -8   5  -9    1.90    0.32
  -8   5  -9    1.50    0.27
  -8   4  -9    0.25    0.14
  -8   4  -9    0.09    0.08
  -8   3  -9    0.68    0.20
  -8   3  -9    0.67    0.19
  -8   2  -9    2.00    0.30
  -8   2  -9    2.14    0.37
  -8   2  -9    1.37    0.29
  -8   1  -9    0.76    0.21
  -8   1  -9    0.79    0.22
  -8   1  -9    0.65    0.19
  -8   0  -9    0.03    0.08
  -8   0  -9    0.10    0.10
  -8   0  -9    0.16    0.11
  -8  -1  -9    0.55    0.16
  -8  -1  -9    0.49    0.16
  -8  -1  -9    0.52    0.14
  -8  -2  -9    1.83    0.33
  -8  -2  -9    1.36    0.28
  -8  -3  -9    0.89    0.23
  -8  -3  -9    1.09    0.26
  -8  -4  -9    0.32    0.17
  -8  -4  -9    0.42    0.17
  -8  -5  -9    1.76    0.32
  -8  -5  -9    1.47    0.29
  -8  -6  -9    0.41    0.18
  -8  -6  -9    0.09    0.13
  -8  -7  -9    0.46    0.17
  -8  -7  -9    0.47    0.20
  -8  -8  -9    0.01    0.08
  -8  -8  -9    0.07    0.09
  -8  -8  -9    0.15    0.09
  -8  -9  -9    0.29    0.11
  -8  -9  -9    0.44    0.17
  -8  -9  -9    0.31    0.15
  -8 -10  -9    2.43    0.39
  -8 -10  -9    2.91    0.42
  -8 -10  -9    2.99    0.40
  -8 -11  -9    2.60    0.40
  -8 -11  -9    2.96    0.42
  -8 -11  -9    2.83    0.39
  -8 -12  -9    0.09    0.12
  -8 -12  -9    0.00    0.08
  -8 -12  -9    0.30    0.16
  -8 -13  -9    1.82    0.34
  -8 -13  -9    1.84    0.34
  -8 -14  -9    0.23    0.13
  -8 -14  -9    0.05    0.09
  -8 -15  -9   -0.07    0.12
  -8 -15  -9   -0.11    0.11
  -8 -16  -9   -0.09    0.12
  -8 -17  -9    0.36    0.17
  -8 -18  -9    0.40    0.19
  -8 -19  -9    1.25    0.33
  -9  17  -9   -0.19    0.14
  -9  16  -9    0.14    0.15
  -9  15  -9    0.27    0.16
  -9  14  -9   -0.04    0.11
  -9  13  -9   -0.11    0.11
  -9  12  -9    1.44    0.32
  -9  11  -9    0.12    0.10
  -9  10  -9    2.96    0.45
  -9   9  -9   -0.07    0.09
  -9   9  -9   -0.02    0.13
  -9   8  -9    1.97    0.35
  -9   8  -9    1.50    0.31
  -9   7  -9    1.01    0.24
  -9   7  -9    0.96    0.25
  -9   6  -9    0.11    0.11
  -9   6  -9   -0.04    0.10
  -9   5  -9    0.08    0.08
  -9   5  -9    0.13    0.14
  -9   4  -9    0.02    0.10
  -9   4  -9    0.07    0.08
  -9   3  -9    0.83    0.20
  -9   3  -9    0.84    0.25
  -9   3  -9    1.02    0.26
  -9   2  -9    1.22    0.29
  -9   2  -9    1.37    0.26
  -9   2  -9    0.99    0.25
  -9   1  -9    0.76    0.25
  -9   1  -9    0.41    0.14
  -9   1  -9    0.40    0.14
  -9   0  -9   -0.10    0.09
  -9   0  -9   -0.08    0.10
  -9   0  -9   -0.12    0.13
  -9  -1  -9    0.85    0.23
  -9  -1  -9    0.46    0.15
  -9  -2  -9    1.53    0.33
  -9  -2  -9    1.12    0.25
  -9  -3  -9    0.62    0.20
  -9  -3  -9    0.81    0.24
  -9  -4  -9    0.05    0.10
  -9  -4  -9   -0.07    0.12
  -9  -5  -9   -0.02    0.10
  -9  -5  -9    0.08    0.09
  -9  -6  -9    0.11    0.10
  -9  -6  -9   -0.09    0.14
  -9  -7  -9    0.95    0.25
  -9  -7  -9    1.24    0.28
  -9  -8  -9    2.07    0.37
  -9  -8  -9    2.34    0.40
  -9  -9  -9    0.12    0.13
  -9  -9  -9    0.06    0.10
  -9 -10  -9    2.49    0.40
  -9 -11  -9    0.10    0.10
  -9 -11  -9    0.29    0.14
  -9 -12  -9    1.22    0.29
  -9 -12  -9    1.39    0.29
  -9 -13  -9    0.42    0.19
  -9 -13  -9    0.24    0.12
  -9 -14  -9    0.10    0.08
  -9 -14  -9    0.03    0.06
  -9 -15  -9   -0.14    0.09
  -9 -15  -9    0.31    0.18
  -9 -16  -9   -0.05    0.09
  -9 -17  -9   -0.08    0.15
  -9 -18  -9   -0.21    0.14
 -10  15  -9    0.08    0.10
 -10  14  -9    0.13    0.12
 -10  13  -9    0.97    0.29
 -10  12  -9    1.92    0.38
 -10  11  -9    1.71    0.35
 -10  10  -9    0.07    0.11
 -10   9  -9   -0.11    0.14
 -10   8  -9    1.53    0.32
 -10   7  -9    0.17    0.12
 -10   6  -9    0.54    0.18
 -10   5  -9    0.43    0.17
 -10   4  -9    0.10    0.08
 -10   4  -9    0.22    0.13
 -10   3  -9   -0.01    0.07
 -10   3  -9    0.07    0.08
 -10   3  -9    0.03    0.05
 -10   2  -9    0.45    0.22
 -10   2  -9    0.16    0.11
 -10   2  -9    0.37    0.18
 -10   1  -9    0.33    0.17
 -10   1  -9    0.16    0.09
 -10   0  -9    0.13    0.14
 -10   0  -9    0.19    0.15
 -10  -1  -9    0.21    0.15
 -10  -1  -9    0.04    0.13
 -10  -2  -9    0.39    0.18
 -10  -2  -9    0.23    0.14
 -10  -3  -9   -0.02    0.09
 -10  -3  -9    0.01    0.09
 -10  -4  -9    0.21    0.16
 -10  -4  -9   -0.07    0.14
 -10  -5  -9    0.20    0.11
 -10  -6  -9    0.05    0.08
 -10  -7  -9    0.06    0.08
 -10  -8  -9    1.58    0.33
 -10  -9  -9   -0.03    0.13
 -10 -10  -9   -0.14    0.11
 -10 -11  -9    1.72    0.35
 -10 -12  -9    2.09    0.39
 -10 -13  -9    0.87    0.25
 -10 -14  -9    0.33    0.16
 -10 -15  -9   -0.05    0.14
 -10 -15  -9    0.13    0.11
 -10 -16  -9    1.22    0.31
 -10 -17  -9    1.52    0.34
 -11  14  -9   -0.22    0.18
 -11  13  -9   -0.05    0.08
 -11  12  -9    0.34    0.20
 -11  11  -9    0.49    0.21
 -11  10  -9    1.02    0.29
 -11   9  -9    1.18    0.28
 -11   8  -9    0.56    0.22
 -11   7  -9    0.74    0.23
 -11   6  -9   -0.01    0.09
 -11   5  -9    0.16    0.12
 -11   4  -9    1.59    0.34
 -11   4  -9    0.86    0.22
 -11   3  -9   -0.01    0.06
 -11   3  -9    0.00    0.09
 -11   2  -9    0.19    0.15
 -11   1  -9    0.66    0.22
 -11   0  -9   -0.01    0.10
 -11  -1  -9    0.88    0.28
 -11  -2  -9    0.05    0.09
 -11  -3  -9   -0.01    0.13
 -11  -4  -9    1.04    0.27
 -11  -5  -9    0.07    0.07
 -11  -6  -9    0.00    0.09
 -11  -7  -9    0.71    0.22
 -11  -8  -9    0.62    0.23
 -11  -9  -9    1.62    0.35
 -11 -10  -9    0.65    0.22
 -11 -11  -9    0.74    0.23
 -11 -12  -9    0.30    0.17
 -11 -13  -9   -0.02    0.12
 -11 -14  -9    0.37    0.18
 -11 -15  -9    0.66    0.25
 -12  12  -9   -0.23    0.20
 -12  11  -9   -0.08    0.12
 -12  10  -9    0.20    0.14
 -12   9  -9   -0.07    0.13
 -12   8  -9    0.10    0.10
 -12   7  -9    1.66    0.33
 -12   6  -9    1.39    0.30
 -12   5  -9    0.94    0.25
 -12   4  -9    0.72    0.23
 -12   4  -9    0.77    0.22
 -12   3  -9    2.84    0.47
 -12   2  -9    0.87    0.27
 -12   1  -9    2.02    0.40
 -12   0  -9    0.00    0.11
 -12  -1  -9    1.96    0.39
 -12  -2  -9    0.93    0.26
 -12  -3  -9    3.29    0.50
 -12  -4  -9    0.70    0.23
 -12  -5  -9    0.97    0.28
 -12  -6  -9    1.96    0.40
 -12  -7  -9    1.40    0.35
 -12  -8  -9    0.04    0.12
 -12  -9  -9    0.06    0.09
 -12 -10  -9   -0.01    0.07
 -12 -11  -9   -0.05    0.12
 -12 -12  -9   -0.01    0.08
 -12 -13  -9   -0.26    0.18
 -12 -14  -9    0.61    0.24
 -13  11  -9    0.06    0.08
 -13  10  -9   -0.18    0.15
 -13   9  -9   -0.04    0.13
 -13   8  -9   -0.07    0.10
 -13   7  -9    0.09    0.07
 -13   6  -9    0.02    0.07
 -13   5  -9    1.09    0.29
 -13   4  -9    0.28    0.15
 -13   3  -9    0.44    0.19
 -13   2  -9    0.60    0.23
 -13   1  -9    0.46    0.22
 -13   0  -9   -0.02    0.12
 -13  -1  -9    0.39    0.19
 -13  -2  -9    0.58    0.22
 -13  -3  -9    0.30    0.19
 -13  -4  -9    0.30    0.15
 -13  -5  -9    1.27    0.33
 -13  -6  -9    0.14    0.17
 -13  -7  -9    0.05    0.09
 -13  -8  -9    0.08    0.09
 -13  -9  -9    0.09    0.10
 -13 -10  -9    0.14    0.12
 -14   9  -9   -0.13    0.15
 -14   8  -9    0.01    0.07
 -14   7  -9   -0.06    0.09
 -14   5  -9    0.07    0.09
 -14   4  -9    0.13    0.15
 -14   3  -9    0.46    0.19
 -14   2  -9   -0.08    0.15
 -14   1  -9    0.22    0.18
 -14   0  -9   -0.08    0.15
 -14  -1  -9    0.37    0.21
 -14  -2  -9   -0.01    0.09
 -14  -3  -9    0.28    0.12
 -14  -4  -9    0.11    0.15
  22  -3  -8    0.71    0.25
  21   7  -8    0.42    0.20
  21   6  -8    1.32    0.36
  21   6  -8    2.01    0.42
  21   5  -8    0.72    0.26
  21   5  -8    0.60    0.23
  21   4  -8    0.24    0.21
  21   4  -8   -0.03    0.10
  21   3  -8    0.04    0.14
  21   3  -8   -0.12    0.16
  21   2  -8   -0.34    0.18
  21   2  -8   -0.08    0.08
  21   1  -8   -0.25    0.20
  21   1  -8    0.10    0.12
  21   0  -8    0.20    0.12
  21   0  -8   -0.01    0.09
  21  -1  -8   -0.30    0.18
  21  -1  -8   -0.17    0.14
  21  -2  -8    0.16    0.14
  21  -2  -8    0.03    0.12
  21  -3  -8    0.06    0.10
  21  -3  -8   -0.08    0.18
  21  -4  -8    0.01    0.12
  21  -5  -8    0.48    0.20
  21  -6  -8    1.66    0.37
  21  -7  -8    0.18    0.17
  20  12  -8    0.12    0.07
  20  11  -8    0.04    0.09
  20  11  -8    0.37    0.18
  20  10  -8    0.24    0.15
  20  10  -8    0.18    0.14
  20   9  -8    0.33    0.16
  20   9  -8    0.07    0.11
  20   8  -8    0.99    0.29
  20   8  -8    1.57    0.35
  20   7  -8    1.24    0.33
  20   7  -8    1.43    0.34
  20   6  -8    0.01    0.08
  20   6  -8    0.36    0.19
  20   5  -8   -0.02    0.11
  20   5  -8   -0.04    0.12
  20   4  -8    0.07    0.14
  20   4  -8    0.12    0.11
  20   3  -8    0.20    0.18
  20   3  -8    0.16    0.12
  20   2  -8   -0.15    0.13
  20   2  -8    0.07    0.08
  20   1  -8    0.14    0.15
  20   1  -8    0.35    0.18
  20   0  -8   -0.19    0.14
  20   0  -8   -0.18    0.16
  20  -1  -8    0.32    0.19
  20  -1  -8    0.66    0.24
  20  -2  -8   -0.05    0.09
  20  -2  -8    0.01    0.10
  20  -3  -8    0.00    0.07
  20  -3  -8    0.30    0.16
  20  -4  -8    0.00    0.12
  20  -5  -8   -0.16    0.14
  20  -6  -8    0.68    0.25
  20  -7  -8    1.61    0.36
  20  -8  -8    1.61    0.36
  20  -9  -8    0.17    0.14
  20 -10  -8    0.44    0.23
  19  14  -8    0.30    0.16
  19  14  -8    0.14    0.11
  19  13  -8    0.35    0.19
  19  13  -8    0.06    0.07
  19  12  -8   -0.16    0.08
  19  12  -8    0.08    0.10
  19  11  -8    0.24    0.15
  19  11  -8    0.44    0.21
  19  10  -8   -0.14    0.18
  19  10  -8    0.18    0.15
  19   9  -8    0.16    0.16
  19   9  -8    0.34    0.18
  19   8  -8   -0.03    0.08
  19   8  -8   -0.11    0.11
  19   7  -8    1.10    0.29
  19   7  -8    0.80    0.28
  19   6  -8    0.01    0.08
  19   6  -8    0.15    0.17
  19   5  -8    1.01    0.27
  19   5  -8    0.48    0.20
  19   4  -8    0.70    0.25
  19   4  -8    0.75    0.26
  19   3  -8    0.11    0.13
  19   3  -8    0.04    0.11
  19   2  -8    2.79    0.45
  19   2  -8    4.00    0.54
  19   1  -8    1.13    0.33
  19   1  -8    1.06    0.29
  19   0  -8   -0.32    0.18
  19   0  -8    0.15    0.13
  19  -1  -8    1.43    0.32
  19  -1  -8    1.16    0.34
  19  -2  -8    2.75    0.51
  19  -2  -8    3.13    0.47
  19  -3  -8   -0.12    0.14
  19  -3  -8    0.18    0.16
  19  -4  -8    0.75    0.24
  19  -5  -8    0.63    0.24
  19  -6  -8   -0.05    0.12
  19  -7  -8    0.91    0.29
  19  -8  -8    0.34    0.19
  19  -9  -8    0.12    0.09
  19 -10  -8   -0.04    0.11
  19 -11  -8    0.32    0.18
  19 -12  -8   -0.43    0.21
  18  15  -8   -0.11    0.15
  18  15  -8   -0.06    0.16
  18  14  -8    0.04    0.14
  18  14  -8    0.34    0.18
  18  13  -8    0.08    0.11
  18  13  -8    0.13    0.16
  18  12  -8    0.14    0.12
  18  12  -8    0.13    0.11
  18  11  -8    0.16    0.09
  18  11  -8    0.19    0.11
  18  10  -8    0.17    0.11
  18  10  -8   -0.15    0.13
  18   9  -8   -0.06    0.09
  18   9  -8    0.15    0.08
  18   8  -8    0.25    0.10
  18   8  -8    0.13    0.16
  18   7  -8    0.28    0.14
  18   7  -8    0.75    0.24
  18   6  -8    1.04    0.27
  18   6  -8    1.48    0.32
  18   5  -8    0.56    0.21
  18   5  -8    0.46    0.19
  18   4  -8    0.07    0.10
  18   4  -8   -0.04    0.11
  18   3  -8   -0.01    0.11
  18   3  -8    0.29    0.15
  18   2  -8    2.26    0.39
  18   2  -8    2.56    0.45
  18   1  -8    0.61    0.23
  18   1  -8    0.52    0.22
  18   0  -8   12.39    0.97
  18   0  -8   14.89    1.01
  18  -1  -8    0.03    0.08
  18  -1  -8    0.71    0.25
  18  -2  -8    2.06    0.37
  18  -2  -8    1.57    0.42
  18  -3  -8    0.06    0.10
  18  -3  -8   -0.20    0.15
  18  -4  -8   -0.06    0.11
  18  -5  -8    0.44    0.20
  18  -6  -8    1.22    0.29
  18  -7  -8    0.43    0.20
  18  -8  -8    0.07    0.11
  18  -9  -8   -0.44    0.19
  18 -10  -8    0.05    0.07
  18 -11  -8    0.02    0.09
  18 -12  -8    0.16    0.17
  18 -13  -8    0.20    0.17
  18 -14  -8    0.37    0.21
  18 -14  -8    0.23    0.15
  18 -15  -8   -0.25    0.15
  18 -16  -8    0.10    0.11
  17  17  -8    0.23    0.17
  17  16  -8   -0.11    0.12
  17  15  -8   -0.03    0.09
  17  15  -8   -0.01    0.09
  17  14  -8    0.31    0.20
  17  14  -8    0.10    0.08
  17  13  -8    0.49    0.17
  17  13  -8    0.45    0.17
  17  12  -8    0.51    0.20
  17  12  -8    0.40    0.16
  17  11  -8    0.29    0.16
  17  11  -8    0.24    0.09
  17  10  -8    0.32    0.14
  17  10  -8    0.34    0.15
  17   9  -8    0.23    0.15
  17   9  -8    0.44    0.20
  17   8  -8    0.73    0.22
  17   8  -8    1.08    0.27
  17   7  -8    0.13    0.12
  17   7  -8   -0.03    0.15
  17   6  -8    0.57    0.20
  17   6  -8    0.45    0.19
  17   5  -8    0.19    0.15
  17   5  -8    0.51    0.18
  17   4  -8    0.51    0.21
  17   4  -8    0.30    0.16
  17   3  -8    0.11    0.14
  17   3  -8    0.03    0.08
  17   2  -8    0.23    0.13
  17   2  -8    0.09    0.09
  17   1  -8   -0.10    0.11
  17   1  -8    0.04    0.10
  17   0  -8    0.18    0.12
  17   0  -8    0.11    0.18
  17  -1  -8   -0.06    0.14
  17  -1  -8    0.05    0.16
  17  -2  -8    0.10    0.08
  17  -2  -8    0.04    0.14
  17  -3  -8    0.22    0.14
  17  -3  -8    0.13    0.13
  17  -4  -8    0.19    0.14
  17  -5  -8    0.21    0.12
  17  -6  -8    0.72    0.21
  17  -7  -8    0.19    0.20
  17  -8  -8    0.77    0.23
  17  -9  -8    0.31    0.17
  17 -10  -8    0.13    0.16
  17 -11  -8    0.18    0.14
  17 -12  -8    0.62    0.24
  17 -13  -8    0.55    0.23
  17 -14  -8    0.04    0.13
  17 -14  -8   -0.04    0.11
  17 -15  -8    0.24    0.17
  17 -15  -8    0.35    0.15
  17 -16  -8    0.09    0.08
  17 -17  -8   -0.28    0.16
  16  18  -8   -0.06    0.14
  16  17  -8   -0.02    0.09
  16  16  -8   -0.01    0.09
  16  15  -8    0.31    0.16
  16  15  -8    0.13    0.10
  16  14  -8    0.77    0.24
  16  14  -8    0.90    0.25
  16  13  -8    0.08    0.10
  16  13  -8    0.10    0.09
  16  12  -8   -0.05    0.11
  16  12  -8    0.16    0.13
  16  11  -8   -0.04    0.07
  16  11  -8    0.07    0.12
  16  10  -8    0.43    0.18
  16  10  -8    1.02    0.26
  16   9  -8    0.88    0.24
  16   9  -8    0.69    0.20
  16   8  -8   -0.09    0.07
  16   8  -8    0.05    0.07
  16   7  -8    0.56    0.17
  16   7  -8    0.83    0.22
  16   6  -8    0.22    0.13
  16   6  -8    0.13    0.08
  16   5  -8    0.80    0.22
  16   5  -8    1.02    0.27
  16   4  -8   -0.03    0.07
  16   4  -8    0.01    0.11
  16   3  -8    0.07    0.11
  16   3  -8    0.23    0.15
  16   2  -8    0.77    0.26
  16   2  -8    0.61    0.23
  16   1  -8    0.23    0.15
  16   1  -8   -0.05    0.08
  16   0  -8    1.14    0.27
  16   0  -8    0.69    0.24
  16  -1  -8    0.05    0.11
  16  -1  -8    0.15    0.08
  16  -2  -8    0.41    0.15
  16  -2  -8    0.27    0.16
  16  -3  -8    0.06    0.14
  16  -3  -8   -0.05    0.11
  16  -4  -8    0.04    0.09
  16  -5  -8    0.92    0.26
  16  -6  -8    0.36    0.16
  16  -7  -8    0.83    0.23
  16  -8  -8    0.19    0.13
  16  -9  -8    0.79    0.23
  16 -10  -8    0.63    0.20
  16 -11  -8    0.09    0.07
  16 -12  -8   -0.07    0.12
  16 -13  -8    0.39    0.18
  16 -13  -8    0.05    0.08
  16 -14  -8    1.03    0.28
  16 -14  -8    0.77    0.22
  16 -15  -8    0.04    0.11
  16 -15  -8    0.21    0.13
  16 -16  -8    0.36    0.20
  16 -16  -8    0.16    0.13
  16 -17  -8   -0.15    0.17
  16 -17  -8    0.22    0.14
  16 -18  -8    0.04    0.09
  16 -19  -8   -0.09    0.14
  15  19  -8    1.20    0.33
  15  18  -8    0.30    0.18
  15  17  -8    0.18    0.14
  15  16  -8    2.17    0.42
  15  15  -8    0.41    0.20
  15  15  -8    0.14    0.17
  15  14  -8    0.36    0.18
  15  14  -8    0.28    0.14
  15  13  -8    0.04    0.08
  15  13  -8   -0.01    0.10
  15  12  -8    0.16    0.11
  15  12  -8    0.40    0.20
  15  11  -8    0.10    0.08
  15  11  -8    0.14    0.13
  15  10  -8    0.29    0.14
  15  10  -8    0.18    0.12
  15   9  -8    1.17    0.27
  15   9  -8    1.29    0.27
  15   8  -8    0.75    0.22
  15   8  -8    0.41    0.15
  15   7  -8    0.01    0.08
  15   7  -8    0.01    0.07
  15   6  -8    0.67    0.21
  15   6  -8    0.89    0.24
  15   5  -8    0.62    0.20
  15   5  -8    0.99    0.24
  15   4  -8    0.27    0.15
  15   4  -8    0.13    0.12
  15   3  -8    0.07    0.07
  15   3  -8    0.14    0.07
  15   2  -8    5.48    0.54
  15   2  -8    5.04    0.53
  15   1  -8    0.35    0.15
  15   1  -8    0.56    0.18
  15   0  -8    0.20    0.16
  15   0  -8    0.44    0.16
  15  -1  -8    1.00    0.25
  15  -1  -8    0.18    0.10
  15  -2  -8    5.41    0.55
  15  -2  -8    5.55    0.61
  15  -3  -8   -0.17    0.13
  15  -3  -8    0.23    0.13
  15  -4  -8    0.12    0.14
  15  -5  -8    0.26    0.20
  15  -6  -8    0.28    0.16
  15  -7  -8   -0.08    0.10
  15  -8  -8    0.81    0.24
  15  -9  -8    1.16    0.29
  15 -10  -8    0.50    0.22
  15 -11  -8   -0.04    0.10
  15 -12  -8   -0.04    0.08
  15 -12  -8    0.18    0.12
  15 -13  -8    0.04    0.11
  15 -13  -8   -0.07    0.09
  15 -14  -8    0.19    0.12
  15 -14  -8    0.14    0.13
  15 -15  -8    0.28    0.14
  15 -15  -8    0.32    0.18
  15 -16  -8    1.81    0.40
  15 -16  -8    1.98    0.36
  15 -17  -8    0.04    0.11
  15 -17  -8    0.39    0.21
  15 -18  -8    0.10    0.14
  15 -18  -8   -0.18    0.14
  15 -19  -8    1.36    0.33
  15 -20  -8   -0.16    0.19
  14  20  -8    0.15    0.13
  14  19  -8    0.43    0.22
  14  18  -8    0.32    0.14
  14  17  -8    0.27    0.17
  14  16  -8    2.13    0.39
  14  15  -8    1.29    0.29
  14  15  -8    1.84    0.32
  14  14  -8    0.17    0.09
  14  14  -8    0.34    0.15
  14  13  -8    0.36    0.13
  14  13  -8    0.59    0.20
  14  12  -8    0.37    0.17
  14  12  -8    0.06    0.09
  14  11  -8    1.15    0.27
  14  11  -8    1.43    0.28
  14  10  -8    0.38    0.14
  14  10  -8    0.27    0.14
  14   9  -8    0.52    0.22
  14   9  -8    0.49    0.18
  14   8  -8    1.60    0.29
  14   8  -8    1.81    0.32
  14   7  -8    0.57    0.17
  14   7  -8    0.96    0.25
  14   6  -8    2.83    0.37
  14   6  -8    2.69    0.38
  14   5  -8   -0.02    0.06
  14   5  -8    0.02    0.08
  14   4  -8   -0.07    0.06
  14   4  -8   -0.08    0.13
  14   3  -8    0.27    0.15
  14   3  -8   -0.02    0.08
  14   2  -8    0.15    0.09
  14   2  -8    0.18    0.11
  14   1  -8   -0.07    0.10
  14   1  -8    0.08    0.07
  14   0  -8    0.11    0.06
  14   0  -8    0.10    0.10
  14  -1  -8   -0.01    0.08
  14  -1  -8    0.03    0.10
  14  -2  -8    0.32    0.15
  14  -2  -8    0.25    0.12
  14  -3  -8    0.09    0.09
  14  -3  -8    0.02    0.11
  14  -4  -8    0.04    0.14
  14  -5  -8    0.01    0.09
  14  -6  -8    2.94    0.43
  14  -7  -8    1.09    0.28
  14  -8  -8    2.32    0.37
  14  -9  -8    0.23    0.14
  14 -10  -8    0.26    0.11
  14 -11  -8    1.68    0.29
  14 -11  -8    1.20    0.27
  14 -12  -8    0.22    0.13
  14 -12  -8    0.42    0.20
  14 -13  -8    0.35    0.15
  14 -13  -8    0.39    0.16
  14 -14  -8    0.44    0.22
  14 -14  -8    0.18    0.09
  14 -15  -8    1.42    0.32
  14 -15  -8    1.39    0.29
  14 -16  -8    1.51    0.34
  14 -16  -8    2.13    0.37
  14 -17  -8    0.07    0.12
  14 -17  -8    0.01    0.09
  14 -18  -8    0.61    0.23
  14 -18  -8    0.65    0.24
  14 -19  -8    0.07    0.12
  14 -19  -8    0.16    0.12
  14 -20  -8    0.06    0.11
  13  21  -8    1.04    0.32
  13  20  -8   -0.13    0.17
  13  19  -8    0.47    0.23
  13  18  -8    0.24    0.18
  13  17  -8    0.80    0.26
  13  16  -8   -0.03    0.12
  13  15  -8   -0.02    0.11
  13  14  -8    1.74    0.30
  13  14  -8    1.41    0.31
  13  13  -8    0.00    0.07
  13  13  -8    0.09    0.08
  13  12  -8    0.14    0.09
  13  12  -8    0.17    0.10
  13  11  -8    3.25    0.39
  13  11  -8    2.79    0.40
  13  10  -8    2.56    0.39
  13  10  -8    1.87    0.30
  13   9  -8    0.04    0.07
  13   9  -8    0.01    0.10
  13   8  -8    8.97    0.70
  13   8  -8    9.77    0.67
  13   7  -8    3.00    0.37
  13   7  -8    1.90    0.33
  13   6  -8    0.72    0.18
  13   6  -8    0.84    0.22
  13   5  -8    0.21    0.09
  13   5  -8    0.27    0.13
  13   4  -8    0.03    0.10
  13   4  -8    0.20    0.10
  13   3  -8    0.68    0.19
  13   3  -8    0.37    0.12
  13   2  -8    3.57    0.42
  13   2  -8    3.95    0.42
  13   1  -8    2.24    0.32
  13   1  -8    1.71    0.34
  13   0  -8    0.54    0.20
  13   0  -8    0.40    0.14
  13  -1  -8    2.30    0.36
  13  -1  -8    2.39    0.34
  13  -2  -8    3.57    0.41
  13  -2  -8    2.94    0.48
  13  -3  -8    0.55    0.21
  13  -4  -8    0.20    0.10
  13  -5  -8    0.25    0.13
  13  -6  -8    0.88    0.23
  13  -7  -8    1.69    0.31
  13  -8  -8   10.01    0.75
  13  -9  -8    0.14    0.15
  13 -10  -8    2.00    0.30
  13 -10  -8    2.00    0.36
  13 -11  -8    2.82    0.36
  13 -11  -8    2.89    0.42
  13 -12  -8    0.47    0.19
  13 -12  -8    0.30    0.14
  13 -13  -8    0.04    0.08
  13 -13  -8   -0.10    0.12
  13 -14  -8    1.48    0.32
  13 -14  -8    1.12    0.25
  13 -15  -8   -0.08    0.09
  13 -15  -8   -0.05    0.14
  13 -16  -8    0.17    0.12
  13 -16  -8    0.01    0.08
  13 -17  -8    0.23    0.14
  13 -17  -8    0.25    0.16
  13 -18  -8   -0.12    0.11
  13 -18  -8    0.02    0.11
  13 -19  -8    0.48    0.19
  13 -19  -8    0.10    0.16
  13 -20  -8    0.09    0.16
  13 -20  -8    0.14    0.16
  13 -21  -8    1.02    0.30
  12  21  -8    0.38    0.23
  12  20  -8    0.32    0.09
  12  19  -8    0.30    0.18
  12  18  -8    4.38    0.57
  12  17  -8    0.05    0.08
  12  16  -8    2.80    0.44
  12  15  -8    0.07    0.08
  12  14  -8    0.22    0.13
  12  14  -8    0.06    0.07
  12  13  -8   -0.12    0.13
  12  13  -8    0.02    0.08
  12  12  -8    3.71    0.40
  12  12  -8    3.76    0.47
  12  11  -8    4.24    0.49
  12  11  -8    3.59    0.39
  12  10  -8   -0.06    0.09
  12  10  -8    0.11    0.10
  12   9  -8    0.14    0.12
  12   9  -8    0.05    0.06
  12   8  -8   -0.13    0.09
  12   8  -8    0.00    0.09
  12   7  -8    6.02    0.55
  12   7  -8    6.45    0.51
  12   6  -8    1.71    0.30
  12   6  -8    1.58    0.25
  12   5  -8    0.87    0.22
  12   5  -8    0.87    0.19
  12   4  -8   10.12    0.64
  12   4  -8    9.94    0.68
  12   3  -8    0.50    0.15
  12   3  -8    0.45    0.12
  12   2  -8    8.82    0.61
  12   2  -8    7.84    0.64
  12   1  -8    4.49    0.43
  12   1  -8    4.46    0.46
  12   0  -8   24.46    1.01
  12   0  -8   20.80    1.07
  12  -1  -8    4.12    0.45
  12  -1  -8    3.73    0.40
  12  -2  -8    8.83    0.63
  12  -2  -8    7.78    0.72
  12  -3  -8    0.64    0.21
  12  -4  -8   11.62    0.82
  12  -5  -8    0.97    0.25
  12  -6  -8    1.89    0.32
  12  -7  -8    6.20    0.58
  12  -8  -8   -0.14    0.11
  12  -9  -8    0.05    0.09
  12  -9  -8   -0.05    0.07
  12 -10  -8    0.12    0.11
  12 -10  -8    0.07    0.10
  12 -11  -8    3.88    0.42
  12 -11  -8    3.18    0.43
  12 -12  -8    3.80    0.49
  12 -12  -8    3.99    0.43
  12 -13  -8    0.13    0.10
  12 -13  -8    0.04    0.06
  12 -14  -8    0.50    0.19
  12 -14  -8    0.46    0.17
  12 -15  -8    0.15    0.12
  12 -15  -8   -0.08    0.16
  12 -16  -8    2.92    0.42
  12 -16  -8    2.79    0.45
  12 -17  -8   -0.02    0.10
  12 -17  -8    0.28    0.16
  12 -18  -8    4.28    0.58
  12 -18  -8    3.91    0.50
  12 -19  -8    0.45    0.19
  12 -19  -8    0.32    0.18
  12 -20  -8    0.60    0.23
  12 -20  -8    0.03    0.13
  12 -21  -8    0.11    0.12
  12 -21  -8    0.02    0.14
  12 -22  -8    1.97    0.40
  11  22  -8    2.78    0.49
  11  21  -8    0.09    0.11
  11  20  -8   -0.05    0.11
  11  19  -8    0.41    0.19
  11  18  -8    1.70    0.37
  11  17  -8    1.57    0.34
  11  16  -8    1.15    0.30
  11  15  -8    0.06    0.09
  11  14  -8    0.46    0.17
  11  13  -8    0.09    0.12
  11  13  -8    0.04    0.07
  11  12  -8    0.02    0.07
  11  12  -8   -0.01    0.06
  11  11  -8   -0.10    0.09
  11  11  -8   -0.02    0.09
  11  10  -8    0.29    0.12
  11  10  -8   -0.06    0.07
  11   9  -8   -0.01    0.06
  11   9  -8    0.04    0.09
  11   8  -8    6.50    0.49
  11   8  -8    7.30    0.60
  11   7  -8    0.34    0.14
  11   7  -8    0.14    0.09
  11   6  -8    0.21    0.06
  11   6  -8    0.44    0.16
  11   5  -8    0.14    0.11
  11   5  -8    0.15    0.11
  11   4  -8   45.71    1.29
  11   4  -8   44.64    1.42
  11   3  -8    0.04    0.07
  11   3  -8   -0.04    0.10
  11   2  -8    0.67    0.16
  11   2  -8    0.61    0.18
  11   1  -8    0.06    0.07
  11   1  -8    0.08    0.11
  11   0  -8   45.32    1.31
  11   0  -8   48.62    1.48
  11  -1  -8   -0.01    0.07
  11  -1  -8    0.04    0.09
  11  -2  -8    0.74    0.23
  11  -3  -8    0.28    0.23
  11  -4  -8   44.94    1.61
  11  -5  -8    0.08    0.09
  11  -6  -8    0.03    0.17
  11  -7  -8    0.36    0.12
  11  -7  -8    0.40    0.19
  11  -8  -8    6.83    0.49
  11  -8  -8    6.74    0.63
  11  -9  -8    0.01    0.05
  11  -9  -8   -0.13    0.11
  11 -10  -8    0.28    0.13
  11 -10  -8    0.01    0.07
  11 -11  -8   -0.06    0.11
  11 -11  -8    0.03    0.06
  11 -12  -8    0.14    0.12
  11 -12  -8   -0.04    0.06
  11 -13  -8   -0.14    0.13
  11 -13  -8    0.02    0.08
  11 -14  -8    0.44    0.16
  11 -14  -8    0.33    0.13
  11 -15  -8    0.02    0.12
  11 -15  -8   -0.02    0.12
  11 -16  -8    0.66    0.23
  11 -16  -8    1.04    0.24
  11 -17  -8    0.86    0.25
  11 -17  -8    1.32    0.29
  11 -18  -8    1.43    0.35
  11 -18  -8    1.49    0.30
  11 -19  -8    0.16    0.13
  11 -19  -8    0.34    0.15
  11 -20  -8    0.03    0.08
  11 -20  -8   -0.02    0.12
  11 -21  -8    0.11    0.12
  11 -21  -8    0.07    0.09
  11 -22  -8    2.36    0.46
  11 -22  -8    3.24    0.50
  11 -23  -8   -0.01    0.10
  10  22  -8    4.11    0.59
  10  21  -8    0.34    0.17
  10  20  -8    0.02    0.11
  10  19  -8    0.12    0.15
  10  18  -8    1.31    0.30
  10  17  -8    1.28    0.30
  10  16  -8   -0.16    0.13
  10  15  -8    0.88    0.24
  10  14  -8    0.71    0.24
  10  13  -8    0.15    0.10
  10  12  -8   -0.13    0.11
  10  12  -8    0.00    0.06
  10  11  -8    0.61    0.17
  10  11  -8    0.67    0.15
  10  10  -8    0.46    0.14
  10  10  -8    0.66    0.20
  10   9  -8    4.29    0.38
  10   9  -8    3.66    0.42
  10   8  -8    0.22    0.11
  10   8  -8    0.28    0.12
  10   7  -8    5.57    0.43
  10   7  -8    4.94    0.48
  10   6  -8   -0.07    0.10
  10   6  -8    0.01    0.04
  10   5  -8    0.40    0.14
  10   5  -8    0.19    0.09
  10   4  -8    8.31    0.52
  10   4  -8    8.21    0.59
  10   3  -8    3.58    0.35
  10   3  -8    3.48    0.39
  10   2  -8    0.28    0.11
  10   2  -8    0.07    0.09
  10   1  -8    6.00    0.45
  10   1  -8    5.18    0.46
  10   0  -8    0.54    0.15
  10   0  -8    0.31    0.13
  10  -1  -8    6.28    0.52
  10  -2  -8    0.12    0.08
  10  -3  -8    3.45    0.44
  10  -4  -8    7.14    0.68
  10  -5  -8    0.20    0.07
  10  -5  -8    0.28    0.11
  10  -6  -8    0.03    0.08
  10  -6  -8    0.04    0.06
  10  -7  -8    5.24    0.40
  10  -7  -8    5.27    0.52
  10  -8  -8    0.34    0.13
  10  -8  -8    0.00    0.12
  10  -9  -8    4.45    0.50
  10  -9  -8    3.82    0.36
  10 -10  -8    0.81    0.18
  10 -10  -8    0.28    0.16
  10 -11  -8    0.52    0.19
  10 -11  -8    0.58    0.15
  10 -12  -8    0.02    0.05
  10 -12  -8   -0.22    0.16
  10 -13  -8    0.28    0.14
  10 -13  -8    0.31    0.14
  10 -14  -8    0.54    0.19
  10 -14  -8    0.40    0.14
  10 -15  -8    0.45    0.19
  10 -15  -8    0.78    0.19
  10 -16  -8    0.04    0.10
  10 -16  -8    0.18    0.13
  10 -17  -8    1.34    0.28
  10 -17  -8    0.90    0.28
  10 -18  -8    1.14    0.28
  10 -18  -8    1.60    0.35
  10 -19  -8    0.09    0.11
  10 -19  -8   -0.08    0.18
  10 -20  -8   -0.03    0.12
  10 -20  -8   -0.09    0.11
  10 -21  -8    0.42    0.21
  10 -21  -8    0.41    0.19
  10 -22  -8    2.03    0.41
  10 -22  -8    3.75    0.58
   9  23  -8    0.36    0.20
   9  22  -8    3.37    0.54
   9  21  -8    1.08    0.30
   9  20  -8   -0.01    0.12
   9  19  -8    0.72    0.22
   9  18  -8    0.06    0.09
   9  17  -8    1.55    0.33
   9  16  -8    0.10    0.12
   9  15  -8    0.90    0.23
   9  14  -8    0.24    0.12
   9  13  -8   -0.12    0.12
   9  12  -8    1.05    0.23
   9  12  -8    1.26    0.21
   9  11  -8    6.90    0.60
   9  11  -8    7.21    0.47
   9  10  -8    0.45    0.12
   9  10  -8    0.55    0.19
   9   9  -8   -0.04    0.07
   9   9  -8    0.01    0.07
   9   8  -8    1.45    0.21
   9   8  -8    1.30    0.23
   9   7  -8    3.36    0.31
   9   7  -8    3.39    0.38
   9   6  -8    2.06    0.25
   9   6  -8    1.58    0.26
   9   5  -8   -0.03    0.04
   9   5  -8   -0.01    0.07
   9   4  -8    7.42    0.55
   9   4  -8    7.71    0.47
   9   3  -8    0.43    0.12
   9   3  -8    0.63    0.14
   9   2  -8    0.24    0.09
   9   2  -8    0.31    0.10
   9   1  -8    1.23    0.22
   9   1  -8    1.15    0.19
   9   0  -8    3.11    0.35
   9  -1  -8    1.37    0.29
   9  -1  -8    1.31    0.13
   9  -2  -8    0.24    0.07
   9  -2  -8    0.29    0.13
   9  -3  -8    0.57    0.17
   9  -3  -8    0.50    0.10
   9  -4  -8    7.37    0.39
   9  -4  -8    8.39    0.64
   9  -5  -8    0.00    0.11
   9  -5  -8    0.00    0.04
   9  -6  -8    1.07    0.31
   9  -6  -8    1.69    0.21
   9  -7  -8    3.12    0.40
   9  -7  -8    3.45    0.31
   9  -8  -8    1.31    0.28
   9  -8  -8    1.74    0.23
   9  -9  -8   -0.02    0.05
   9  -9  -8    0.00    0.07
   9 -10  -8    0.47    0.14
   9 -10  -8    0.53    0.15
   9 -11  -8    6.90    0.51
   9 -11  -8    8.02    0.64
   9 -12  -8    0.90    0.20
   9 -12  -8    0.93    0.24
   9 -13  -8   -0.01    0.08
   9 -13  -8   -0.08    0.11
   9 -14  -8    0.26    0.16
   9 -14  -8    0.02    0.06
   9 -15  -8    0.65    0.19
   9 -15  -8    0.90    0.24
   9 -16  -8    0.02    0.10
   9 -16  -8    0.22    0.12
   9 -17  -8    1.71    0.32
   9 -17  -8    1.63    0.34
   9 -18  -8   -0.19    0.17
   9 -18  -8   -0.02    0.09
   9 -19  -8    0.31    0.15
   9 -19  -8    0.10    0.08
   9 -20  -8   -0.14    0.16
   9 -20  -8   -0.26    0.16
   9 -21  -8    0.42    0.20
   9 -22  -8    2.25    0.44
   9 -23  -8    0.10    0.10
   8  23  -8    0.33    0.13
   8  22  -8    0.09    0.13
   8  21  -8   -0.01    0.12
   8  20  -8    0.21    0.12
   8  19  -8   -0.07    0.09
   8  18  -8    0.80    0.24
   8  17  -8   -0.03    0.09
   8  16  -8    0.02    0.07
   8  15  -8   -0.12    0.13
   8  14  -8    1.97    0.33
   8  13  -8    1.08    0.24
   8  12  -8    7.36    0.61
   8  11  -8    2.86    0.38
   8  11  -8    2.77    0.27
   8  10  -8    0.92    0.15
   8  10  -8    1.00    0.22
   8   9  -8    0.21    0.11
   8   9  -8    0.17    0.06
   8   8  -8   -0.02    0.05
   8   8  -8   -0.06    0.10
   8   7  -8    0.77    0.19
   8   7  -8    0.98    0.16
   8   6  -8    4.68    0.43
   8   6  -8    4.97    0.35
   8   5  -8    0.30    0.11
   8   5  -8    0.10    0.05
   8   4  -8    0.17    0.09
   8   4  -8    0.45    0.12
   8   3  -8    0.18    0.10
   8   3  -8    0.16    0.07
   8   2  -8    0.74    0.15
   8   2  -8    0.71    0.16
   8   1  -8    0.98    0.19
   8   0  -8    4.64    0.20
   8   0  -8    4.21    0.40
   8  -1  -8    0.74    0.17
   8  -1  -8    0.74    0.09
   8  -2  -8    0.78    0.11
   8  -2  -8    0.78    0.20
   8  -3  -8    0.09    0.09
   8  -3  -8    0.13    0.06
   8  -4  -8    0.38    0.15
   8  -4  -8    0.31    0.08
   8  -5  -8    0.23    0.08
   8  -5  -8    0.09    0.09
   8  -6  -8    3.83    0.49
   8  -6  -8    4.16    0.31
   8  -7  -8    1.08    0.18
   8  -7  -8    1.33    0.25
   8  -8  -8   -0.01    0.04
   8  -8  -8    0.03    0.07
   8  -9  -8    0.19    0.09
   8  -9  -8    0.38    0.15
   8 -10  -8    0.91    0.17
   8 -10  -8    1.15    0.23
   8 -11  -8    2.67    0.32
   8 -11  -8    2.82    0.38
   8 -12  -8    7.99    0.64
   8 -12  -8    7.36    0.54
   8 -13  -8    1.39    0.25
   8 -13  -8    1.36    0.28
   8 -14  -8    2.16    0.32
   8 -14  -8    1.87    0.33
   8 -15  -8    0.06    0.11
   8 -15  -8   -0.05    0.09
   8 -16  -8   -0.07    0.07
   8 -16  -8   -0.07    0.14
   8 -17  -8   -0.16    0.18
   8 -17  -8    0.08    0.09
   8 -18  -8    0.47    0.16
   8 -19  -8   -0.11    0.13
   8 -20  -8    0.46    0.21
   8 -21  -8   -0.12    0.13
   8 -22  -8    0.11    0.11
   8 -22  -8   -0.07    0.11
   8 -23  -8    0.35    0.18
   8 -23  -8    0.06    0.12
   8 -24  -8    0.82    0.26
   7  24  -8    0.40    0.21
   7  23  -8    0.26    0.17
   7  22  -8    0.70    0.24
   7  21  -8    0.48    0.20
   7  20  -8    0.52    0.20
   7  19  -8    0.55    0.20
   7  18  -8    0.68    0.20
   7  17  -8    0.16    0.10
   7  16  -8    1.56    0.31
   7  15  -8    0.31    0.15
   7  14  -8    0.14    0.08
   7  13  -8    4.58    0.48
   7  12  -8    0.16    0.10
   7  11  -8    0.69    0.20
   7  10  -8    3.60    0.28
   7  10  -8    3.21    0.38
   7   9  -8    3.52    0.39
   7   9  -8    3.48    0.28
   7   8  -8    0.17    0.06
   7   8  -8    0.02    0.08
   7   7  -8    0.68    0.17
   7   7  -8    0.58    0.12
   7   6  -8   -0.02    0.06
   7   6  -8   -0.04    0.04
   7   5  -8    0.04    0.06
   7   5  -8   -0.02    0.04
   7   4  -8    0.41    0.09
   7   4  -8    0.72    0.18
   7   3  -8    0.79    0.17
   7   3  -8    0.83    0.14
   7   2  -8    0.83    0.18
   7   1  -8    0.37    0.12
   7   0  -8    1.59    0.23
   7  -1  -8    0.14    0.08
   7  -2  -8    0.83    0.18
   7  -2  -8    0.96    0.11
   7  -3  -8    0.87    0.12
   7  -3  -8    1.06    0.23
   7  -4  -8    0.52    0.16
   7  -4  -8    0.56    0.10
   7  -5  -8    0.00    0.10
   7  -5  -8    0.01    0.05
   7  -6  -8    0.00    0.04
   7  -6  -8    0.02    0.09
   7  -7  -8    0.30    0.15
   7  -7  -8    0.76    0.14
   7  -8  -8    0.07    0.05
   7  -8  -8    0.04    0.08
   7  -9  -8    3.50    0.33
   7  -9  -8    3.57    0.39
   7 -10  -8    3.29    0.38
   7 -10  -8    3.83    0.36
   7 -11  -8    1.04    0.22
   7 -11  -8    0.87    0.18
   7 -12  -8   -0.02    0.09
   7 -12  -8    0.24    0.12
   7 -13  -8    4.16    0.41
   7 -13  -8    4.85    0.51
   7 -14  -8   -0.03    0.13
   7 -14  -8    0.16    0.09
   7 -15  -8    0.24    0.15
   7 -16  -8    1.10    0.24
   7 -16  -8    1.44    0.30
   7 -17  -8    0.11    0.08
   7 -17  -8    0.26    0.14
   7 -18  -8    0.82    0.25
   7 -18  -8    0.96    0.26
   7 -19  -8    0.39    0.17
   7 -19  -8    0.47    0.18
   7 -20  -8    0.39    0.16
   7 -20  -8    0.18    0.11
   7 -21  -8    0.73    0.23
   7 -21  -8    0.48    0.20
   7 -22  -8    0.43    0.19
   7 -22  -8    0.68    0.23
   7 -23  -8    0.00    0.08
   7 -24  -8    0.26    0.14
   7 -25  -8    0.23    0.15
   6  24  -8    0.23    0.17
   6  23  -8    0.65    0.21
   6  22  -8    0.56    0.22
   6  21  -8    0.09    0.14
   6  20  -8   -0.08    0.12
   6  19  -8    0.47    0.19
   6  18  -8    0.77    0.22
   6  17  -8    0.18    0.15
   6  16  -8    0.28    0.14
   6  15  -8    0.40    0.17
   6  14  -8    0.46    0.16
   6  13  -8    0.07    0.08
   6  12  -8    0.71    0.20
   6  11  -8    0.35    0.14
   6  10  -8    0.39    0.14
   6   9  -8    0.06    0.04
   6   9  -8    0.03    0.08
   6   8  -8    1.74    0.18
   6   8  -8    1.82    0.26
   6   7  -8    0.00    0.03
   6   7  -8    0.07    0.07
   6   6  -8    0.23    0.10
   6   6  -8    0.52    0.10
   6   5  -8    0.12    0.09
   6   5  -8    0.03    0.03
   6   4  -8    0.27    0.07
   6   4  -8    0.32    0.11
   6   3  -8    0.03    0.05
   6   2  -8    1.94    0.26
   6   1  -8    0.04    0.05
   6   0  -8    2.34    0.29
   6  -1  -8   -0.12    0.11
   6  -2  -8    2.19    0.28
   6  -3  -8   -0.08    0.09
   6  -4  -8    0.27    0.09
   6  -5  -8    0.03    0.08
   6  -6  -8    0.45    0.15
   6  -7  -8   -0.01    0.09
   6  -8  -8    1.72    0.26
   6  -9  -8    0.07    0.08
   6 -10  -8    0.41    0.13
   6 -11  -8    0.28    0.12
   6 -12  -8    0.61    0.19
   6 -13  -8    0.09    0.08
   6 -13  -8    0.01    0.11
   6 -14  -8    0.14    0.09
   6 -14  -8    0.49    0.15
   6 -15  -8    0.44    0.16
   6 -15  -8    0.58    0.21
   6 -16  -8    0.27    0.14
   6 -16  -8    0.12    0.10
   6 -17  -8   -0.18    0.14
   6 -17  -8    0.04    0.08
   6 -18  -8    0.50    0.19
   6 -18  -8    0.98    0.26
   6 -19  -8    0.28    0.14
   6 -19  -8    0.47    0.20
   6 -20  -8   -0.04    0.11
   6 -20  -8    0.12    0.10
   6 -21  -8   -0.05    0.10
   6 -21  -8    0.03    0.09
   6 -22  -8    0.49    0.21
   6 -22  -8    0.29    0.15
   6 -23  -8    0.45    0.18
   6 -24  -8    0.07    0.07
   6 -25  -8    0.16    0.14
   5  24  -8    0.05    0.12
   5  23  -8    0.01    0.10
   5  22  -8   -0.09    0.13
   5  21  -8    0.87    0.27
   5  20  -8    0.84    0.25
   5  19  -8    2.14    0.37
   5  18  -8    0.14    0.11
   5  17  -8    2.22    0.36
   5  16  -8    1.30    0.27
   5  15  -8    1.03    0.25
   5  14  -8   -0.02    0.06
   5  13  -8    0.04    0.07
   5  12  -8    2.92    0.37
   5  11  -8   -0.09    0.11
   5  10  -8    4.57    0.43
   5   9  -8    1.27    0.24
   5   8  -8    4.04    0.24
   5   8  -8    4.21    0.40
   5   7  -8    4.12    0.24
   5   7  -8    4.36    0.40
   5   6  -8    1.61    0.24
   5   6  -8    1.72    0.16
   5   5  -8    0.60    0.13
   5   4  -8    1.57    0.22
   5   3  -8    8.58    0.52
   5   2  -8    2.47    0.28
   5   1  -8    5.64    0.41
   5   0  -8    1.30    0.22
   5  -1  -8    5.62    0.42
   5  -2  -8    2.53    0.29
   5  -3  -8    9.15    0.55
   5  -4  -8    1.74    0.26
   5  -5  -8    0.63    0.16
   5  -6  -8    1.77    0.25
   5  -7  -8    4.31    0.39
   5  -8  -8    4.57    0.41
   5  -9  -8    1.24    0.22
   5 -10  -8    4.38    0.42
   5 -11  -8   -0.07    0.07
   5 -11  -8    0.02    0.06
   5 -12  -8    3.56    0.41
   5 -12  -8    3.71    0.42
   5 -13  -8    0.04    0.09
   5 -13  -8    0.04    0.06
   5 -14  -8   -0.09    0.09
   5 -14  -8    0.00    0.10
   5 -15  -8    0.90    0.23
   5 -15  -8    0.59    0.18
   5 -16  -8    1.06    0.25
   5 -16  -8    1.09    0.25
   5 -17  -8    2.07    0.35
   5 -17  -8    2.88    0.41
   5 -18  -8    0.21    0.17
   5 -18  -8    0.06    0.10
   5 -19  -8    1.89    0.35
   5 -19  -8    1.78    0.34
   5 -20  -8    0.73    0.23
   5 -20  -8    0.75    0.22
   5 -21  -8    0.82    0.23
   5 -21  -8    0.88    0.25
   5 -22  -8   -0.10    0.10
   5 -23  -8    0.13    0.08
   5 -24  -8    0.46    0.22
   5 -25  -8    0.04    0.08
   4  24  -8    0.16    0.11
   4  23  -8   -0.01    0.08
   4  22  -8    0.13    0.11
   4  21  -8    0.04    0.09
   4  20  -8    0.13    0.08
   4  19  -8    0.15    0.14
   4  18  -8    1.31    0.29
   4  17  -8    5.98    0.59
   4  16  -8    0.07    0.09
   4  15  -8    0.11    0.09
   4  14  -8    0.42    0.15
   4  14  -8    0.42    0.12
   4  13  -8   -0.01    0.06
   4  13  -8   -0.03    0.08
   4  12  -8    1.74    0.28
   4  11  -8    1.64    0.27
   4  10  -8    1.33    0.23
   4   9  -8    0.05    0.06
   4   8  -8   11.02    0.63
   4   7  -8    5.70    0.44
   4   6  -8    1.50    0.23
   4   5  -8    1.45    0.22
   4   4  -8    0.01    0.05
   4   3  -8    4.07    0.35
   4   2  -8   25.13    0.84
   4   1  -8    2.50    0.26
   4   0  -8    2.33    0.25
   4  -1  -8    2.72    0.28
   4  -2  -8   24.48    0.89
   4  -3  -8    4.95    0.40
   4  -4  -8    0.11    0.10
   4  -5  -8    1.16    0.23
   4  -6  -8    1.76    0.24
   4  -7  -8    5.08    0.42
   4  -8  -8   10.37    0.60
   4  -9  -8   -0.06    0.09
   4  -9  -8    0.01    0.07
   4 -10  -8    1.52    0.25
   4 -10  -8    1.29    0.22
   4 -11  -8    1.91    0.29
   4 -11  -8    1.37    0.23
   4 -12  -8    1.47    0.26
   4 -12  -8    1.67    0.28
   4 -13  -8    0.18    0.15
   4 -13  -8   -0.06    0.07
   4 -14  -8    0.32    0.10
   4 -14  -8    0.28    0.10
   4 -14  -8    0.50    0.17
   4 -15  -8   -0.01    0.12
   4 -15  -8    0.01    0.10
   4 -16  -8   -0.05    0.10
   4 -16  -8    0.11    0.10
   4 -17  -8    5.44    0.56
   4 -17  -8    5.51    0.57
   4 -18  -8    1.06    0.27
   4 -18  -8    1.40    0.30
   4 -19  -8    0.31    0.17
   4 -19  -8    0.04    0.08
   4 -20  -8    0.15    0.14
   4 -20  -8    0.20    0.14
   4 -21  -8    0.11    0.13
   4 -22  -8    0.25    0.16
   4 -23  -8    0.12    0.12
   4 -24  -8    0.10    0.10
   4 -25  -8    0.01    0.10
   3  24  -8    0.28    0.17
   3  23  -8    0.68    0.23
   3  22  -8    0.18    0.15
   3  21  -8    1.25    0.28
   3  21  -8    1.36    0.31
   3  20  -8    0.50    0.19
   3  20  -8    0.72    0.22
   3  19  -8   -0.01    0.07
   3  19  -8    0.06    0.08
   3  18  -8    0.14    0.13
   3  18  -8    0.19    0.12
   3  17  -8    2.71    0.39
   3  17  -8    2.13    0.35
   3  16  -8    2.03    0.33
   3  16  -8    2.14    0.34
   3  15  -8    0.25    0.15
   3  15  -8   -0.06    0.10
   3  14  -8   -0.02    0.06
   3  14  -8   -0.03    0.07
   3  14  -8   -0.03    0.06
   3  13  -8    0.00    0.09
   3  13  -8   -0.05    0.08
   3  13  -8    0.11    0.10
   3  12  -8    0.70    0.22
   3  12  -8    1.31    0.21
   3  12  -8    1.00    0.21
   3  11  -8    0.05    0.07
   3  11  -8    0.17    0.12
   3  11  -8    0.07    0.04
   3  10  -8    3.50    0.36
   3  10  -8    3.87    0.36
   3   9  -8    1.28    0.22
   3   8  -8   29.78    1.01
   3   7  -8   22.61    0.86
   3   6  -8   22.19    0.83
   3   5  -8    0.43    0.11
   3   4  -8    8.17    0.48
   3   3  -8    5.25    0.38
   3   2  -8    3.98    0.33
   3   1  -8    5.56    0.38
   3   0  -8    4.77    0.35
   3  -1  -8    5.46    0.39
   3  -2  -8    3.86    0.34
   3  -3  -8    6.16    0.43
   3  -4  -8   10.10    0.56
   3  -5  -8    0.72    0.16
   3  -6  -8   22.04    0.81
   3  -7  -8   24.29    0.87
   3  -7  -8   22.15    0.91
   3  -8  -8   29.51    1.07
   3  -8  -8   29.30    0.97
   3  -9  -8    0.93    0.19
   3  -9  -8    1.10    0.23
   3 -10  -8    3.93    0.37
   3 -10  -8    3.91    0.41
   3 -11  -8    0.05    0.05
   3 -11  -8    0.04    0.12
   3 -11  -8    0.04    0.07
   3 -12  -8    1.29    0.25
   3 -12  -8    1.50    0.25
   3 -12  -8    1.16    0.20
   3 -13  -8   -0.13    0.11
   3 -13  -8    0.07    0.07
   3 -13  -8    0.07    0.08
   3 -14  -8   -0.10    0.11
   3 -14  -8    0.02    0.05
   3 -14  -8   -0.12    0.12
   3 -15  -8    0.07    0.12
   3 -15  -8    0.02    0.09
   3 -16  -8    1.84    0.33
   3 -16  -8    2.58    0.37
   3 -17  -8    2.09    0.33
   3 -17  -8    2.31    0.37
   3 -18  -8    0.16    0.14
   3 -18  -8    0.21    0.16
   3 -19  -8   -0.12    0.11
   3 -19  -8    0.04    0.09
   3 -20  -8    0.63    0.21
   3 -21  -8    1.36    0.32
   3 -22  -8    0.02    0.09
   3 -23  -8    0.65    0.24
   3 -24  -8    0.73    0.26
   3 -25  -8    0.41    0.19
   2  25  -8    0.22    0.19
   2  24  -8    1.84    0.40
   2  24  -8    0.69    0.23
   2  23  -8    0.01    0.08
   2  23  -8    0.47    0.21
   2  22  -8    0.39    0.17
   2  22  -8    0.39    0.18
   2  21  -8    0.05    0.09
   2  21  -8    0.06    0.09
   2  20  -8   -0.06    0.11
   2  20  -8    0.02    0.07
   2  19  -8    0.08    0.11
   2  19  -8    0.17    0.10
   2  18  -8    1.95    0.34
   2  18  -8    1.88    0.34
   2  17  -8    0.66    0.22
   2  17  -8    0.63    0.21
   2  16  -8    0.84    0.23
   2  16  -8    0.26    0.12
   2  15  -8    0.89    0.23
   2  15  -8    1.29    0.27
   2  14  -8    3.63    0.34
   2  14  -8    4.50    0.48
   2  14  -8    3.64    0.41
   2  13  -8    4.01    0.43
   2  13  -8    3.09    0.45
   2  13  -8    4.44    0.38
   2  12  -8    0.36    0.14
   2  12  -8    0.26    0.08
   2  12  -8    0.39    0.13
   2  11  -8    6.40    0.46
   2  11  -8    6.62    0.57
   2  11  -8    7.33    0.54
   2  10  -8    0.21    0.11
   2  10  -8    0.22    0.11
   2  10  -8    0.44    0.16
   2   9  -8   18.71    0.80
   2   9  -8   18.10    0.78
   2   9  -8   18.44    0.88
   2   8  -8   -0.08    0.10
   2   8  -8    0.03    0.07
   2   8  -8   -0.04    0.08
   2   7  -8    9.73    0.57
   2   7  -8   10.24    0.63
   2   7  -8   10.39    0.57
   2   6  -8    4.04    0.37
   2   6  -8    3.56    0.33
   2   5  -8    0.31    0.10
   2   5  -8    0.27    0.09
   2   4  -8    3.48    0.30
   2   3  -8    1.03    0.16
   2   2  -8    2.10    0.22
   2   1  -8    0.93    0.15
   2   0  -8    9.18    0.46
   2  -1  -8    0.58    0.12
   2  -2  -8    2.36    0.25
   2  -3  -8    1.28    0.20
   2  -4  -8    4.66    0.36
   2  -5  -8    0.41    0.12
   2  -6  -8    3.43    0.34
   2  -6  -8    3.60    0.36
   2  -6  -8    3.69    0.32
   2  -7  -8   10.09    0.57
   2  -7  -8   11.01    0.56
   2  -7  -8   10.75    0.63
   2  -8  -8    0.01    0.06
   2  -8  -8   -0.07    0.09
   2  -8  -8   -0.02    0.08
   2  -9  -8   17.89    0.86
   2  -9  -8   18.20    0.78
   2  -9  -8   18.14    0.77
   2 -10  -8    0.32    0.10
   2 -10  -8    0.38    0.12
   2 -10  -8    0.38    0.16
   2 -11  -8    7.47    0.58
   2 -11  -8    6.79    0.48
   2 -11  -8    7.31    0.52
   2 -12  -8    0.33    0.12
   2 -12  -8    0.35    0.12
   2 -12  -8    0.30    0.14
   2 -13  -8    4.17    0.45
   2 -13  -8    4.14    0.37
   2 -13  -8    4.05    0.42
   2 -14  -8    3.69    0.40
   2 -14  -8    3.87    0.36
   2 -14  -8    3.61    0.43
   2 -15  -8    1.03    0.23
   2 -15  -8    1.48    0.30
   2 -16  -8    0.62    0.20
   2 -16  -8    0.60    0.20
   2 -17  -8    0.65    0.20
   2 -17  -8    0.61    0.19
   2 -18  -8    2.08    0.35
   2 -18  -8    1.71    0.33
   2 -19  -8    0.19    0.07
   2 -20  -8    0.05    0.07
   2 -21  -8   -0.03    0.13
   2 -22  -8    0.74    0.23
   2 -23  -8    0.26    0.16
   2 -24  -8    0.95    0.27
   1  25  -8    0.76    0.26
   1  25  -8    0.43    0.20
   1  24  -8    0.36    0.18
   1  24  -8    0.17    0.12
   1  23  -8    2.03    0.40
   1  23  -8    1.96    0.41
   1  22  -8    2.44    0.43
   1  22  -8    2.79    0.45
   1  21  -8    0.37    0.17
   1  21  -8    0.53    0.23
   1  20  -8    0.00    0.08
   1  20  -8   -0.14    0.12
   1  19  -8    0.06    0.07
   1  19  -8    0.06    0.09
   1  18  -8    1.80    0.34
   1  18  -8    2.01    0.36
   1  17  -8    0.07    0.12
   1  17  -8    0.01    0.08
   1  16  -8    2.73    0.43
   1  16  -8    2.83    0.38
   1  15  -8    2.34    0.34
   1  15  -8    2.64    0.40
   1  14  -8    5.76    0.44
   1  14  -8    5.91    0.53
   1  14  -8    6.58    0.61
   1  13  -8    2.12    0.26
   1  13  -8    1.60    0.27
   1  13  -8    1.70    0.33
   1  12  -8    0.02    0.06
   1  12  -8    0.02    0.09
   1  12  -8   -0.03    0.07
   1  11  -8   -0.07    0.10
   1  11  -8   -0.05    0.08
   1  11  -8    0.00    0.05
   1  10  -8    6.33    0.46
   1  10  -8    5.84    0.46
   1  10  -8    5.18    0.49
   1   9  -8    4.41    0.39
   1   9  -8    4.91    0.41
   1   9  -8    5.09    0.49
   1   8  -8    1.16    0.22
   1   8  -8    1.15    0.19
   1   8  -8    1.31    0.21
   1   7  -8    0.04    0.06
   1   7  -8    0.04    0.05
   1   7  -8    0.04    0.06
   1   6  -8    0.67    0.16
   1   6  -8    0.62    0.16
   1   6  -8    0.80    0.19
   1   5  -8   15.60    0.76
   1   5  -8   15.01    0.63
   1   5  -8   14.75    0.70
   1   4  -8   11.33    0.61
   1   4  -8   11.35    0.53
   1   3  -8    0.39    0.09
   1   3  -8    0.28    0.11
   1   2  -8    0.00    0.03
   1   2  -8   -0.10    0.10
   1   1  -8    1.83    0.20
   1   1  -8    1.89    0.26
   1   0  -8    7.72    0.51
   1   0  -8    7.96    0.41
   1  -1  -8    1.78    0.25
   1  -1  -8    1.76    0.20
   1  -2  -8    0.03    0.05
   1  -2  -8    0.09    0.07
   1  -3  -8    0.45    0.12
   1  -3  -8    0.48    0.11
   1  -4  -8   11.31    0.61
   1  -4  -8   12.88    0.56
   1  -5  -8   14.89    0.71
   1  -5  -8   14.61    0.70
   1  -5  -8   15.24    0.61
   1  -6  -8    0.76    0.17
   1  -6  -8    0.57    0.13
   1  -6  -8    0.59    0.15
   1  -7  -8   -0.02    0.06
   1  -7  -8    0.04    0.05
   1  -8  -8    1.18    0.22
   1  -8  -8    1.12    0.18
   1  -8  -8    1.54    0.24
   1  -9  -8    5.08    0.46
   1  -9  -8    4.86    0.39
   1  -9  -8    4.38    0.41
   1 -10  -8    6.16    0.46
   1 -10  -8    6.51    0.46
   1 -10  -8    6.76    0.54
   1 -11  -8    0.06    0.05
   1 -11  -8    0.06    0.10
   1 -11  -8   -0.02    0.05
   1 -12  -8   -0.03    0.04
   1 -12  -8   -0.05    0.08
   1 -12  -8    0.01    0.07
   1 -13  -8    1.83    0.31
   1 -13  -8    2.15    0.27
   1 -13  -8    2.08    0.29
   1 -14  -8    6.76    0.47
   1 -14  -8    6.34    0.57
   1 -14  -8    6.37    0.52
   1 -15  -8    2.78    0.36
   1 -15  -8    2.39    0.37
   1 -16  -8    2.65    0.36
   1 -16  -8    3.10    0.43
   1 -17  -8    0.04    0.08
   1 -17  -8    0.06    0.09
   1 -18  -8    1.79    0.35
   1 -19  -8   -0.01    0.12
   1 -20  -8   -0.03    0.10
   1 -21  -8    0.44    0.21
   1 -22  -8    2.61    0.44
   1 -23  -8    1.63    0.35
   1 -24  -8    0.35    0.19
   0  25  -8    0.13    0.12
   0  25  -8    0.11    0.12
   0  24  -8   -0.07    0.12
   0  24  -8    0.05    0.14
   0  23  -8    0.11    0.15
   0  23  -8    0.09    0.14
   0  22  -8    0.87    0.25
   0  22  -8    0.70    0.25
   0  21  -8    0.49    0.20
   0  21  -8    0.08    0.10
   0  20  -8    1.47    0.31
   0  20  -8    0.76    0.27
   0  19  -8    0.11    0.07
   0  19  -8    0.12    0.13
   0  18  -8    3.92    0.49
   0  18  -8    3.01    0.42
   0  17  -8    0.24    0.14
   0  17  -8    0.25    0.12
   0  16  -8    1.69    0.30
   0  16  -8    1.93    0.33
   0  15  -8    3.86    0.46
   0  15  -8    3.96    0.44
   0  14  -8   14.81    0.70
   0  14  -8   14.72    0.88
   0  14  -8   14.09    0.80
   0  13  -8    0.85    0.20
   0  13  -8    0.75    0.16
   0  13  -8    0.88    0.22
   0  12  -8    8.99    0.56
   0  12  -8    8.98    0.59
   0  12  -8    9.95    0.70
   0  11  -8   13.05    0.79
   0  11  -8   13.09    0.67
   0  11  -8   13.06    0.69
   0  10  -8   15.56    0.85
   0  10  -8   15.02    0.72
   0  10  -8   15.22    0.73
   0   9  -8    2.26    0.29
   0   9  -8    2.28    0.27
   0   9  -8    2.10    0.32
   0   8  -8   20.90    0.85
   0   8  -8   23.04    0.98
   0   8  -8   21.65    0.81
   0   7  -8   19.95    0.76
   0   7  -8   20.15    0.83
   0   7  -8   21.88    0.93
   0   6  -8    0.37    0.11
   0   6  -8    0.28    0.10
   0   6  -8    0.31    0.09
   0   5  -8   -0.02    0.04
   0   5  -8    0.02    0.07
   0   5  -8    0.01    0.06
   0   4  -8    0.09    0.07
   0   4  -8    0.20    0.09
   0   4  -8    0.12    0.06
   0   3  -8    0.07    0.07
   0   3  -8    0.16    0.06
   0   3  -8    0.03    0.07
   0   2  -8    0.08    0.08
   0   2  -8    0.38    0.09
   0   1  -8    2.98    0.32
   0   1  -8    2.94    0.24
   0   0  -8   -0.01    0.06
   0   0  -8    0.07    0.05
   0  -1  -8    2.89    0.31
   0  -1  -8    2.82    0.24
   0  -2  -8    0.43    0.10
   0  -2  -8    0.14    0.07
   0  -3  -8    0.09    0.06
   0  -3  -8    0.22    0.08
   0  -4  -8    0.07    0.05
   0  -4  -8    0.04    0.07
   0  -4  -8    0.11    0.06
   0  -5  -8    0.06    0.05
   0  -5  -8    0.08    0.09
   0  -5  -8   -0.04    0.06
   0  -6  -8    0.34    0.09
   0  -6  -8    0.18    0.08
   0  -6  -8    0.61    0.16
   0  -7  -8   19.48    0.70
   0  -7  -8   20.20    0.86
   0  -7  -8   21.23    0.85
   0  -8  -8   22.05    0.75
   0  -8  -8   21.73    0.93
   0  -8  -8   21.24    0.86
   0  -9  -8    2.75    0.27
   0  -9  -8    2.45    0.32
   0  -9  -8    2.51    0.29
   0 -10  -8   14.72    0.80
   0 -10  -8   15.74    0.74
   0 -10  -8   15.69    0.69
   0 -11  -8   14.24    0.80
   0 -11  -8   13.59    0.68
   0 -11  -8   13.74    0.67
   0 -12  -8    9.64    0.57
   0 -12  -8   10.55    0.70
   0 -12  -8   11.45    0.63
   0 -13  -8    0.72    0.20
   0 -13  -8    0.75    0.16
   0 -13  -8    0.80    0.17
   0 -14  -8   15.14    0.78
   0 -14  -8   15.48    0.73
   0 -14  -8   14.54    0.86
   0 -15  -8    3.57    0.40
   0 -15  -8    3.34    0.43
   0 -16  -8    1.39    0.29
   0 -17  -8    0.15    0.13
   0 -18  -8    3.33    0.45
   0 -19  -8    0.18    0.14
   0 -20  -8    1.60    0.34
   0 -21  -8    0.23    0.13
   0 -22  -8    0.84    0.26
   0 -23  -8   -0.07    0.15
   0 -24  -8    0.03    0.13
  -1  25  -8    0.09    0.07
  -1  24  -8    0.27    0.17
  -1  24  -8    0.38    0.19
  -1  23  -8    0.42    0.17
  -1  23  -8    0.22    0.15
  -1  22  -8    0.12    0.08
  -1  22  -8    0.23    0.15
  -1  21  -8    0.16    0.15
  -1  21  -8    0.35    0.16
  -1  20  -8    0.39    0.17
  -1  20  -8    0.79    0.24
  -1  19  -8    0.14    0.10
  -1  19  -8    0.02    0.10
  -1  18  -8    0.69    0.21
  -1  18  -8    0.44    0.18
  -1  17  -8   -0.06    0.08
  -1  17  -8    0.06    0.11
  -1  16  -8    0.25    0.16
  -1  16  -8    0.24    0.11
  -1  15  -8    0.48    0.17
  -1  15  -8    0.49    0.17
  -1  14  -8    0.40    0.16
  -1  14  -8    0.35    0.14
  -1  14  -8    0.52    0.16
  -1  13  -8    1.94    0.27
  -1  13  -8    1.61    0.26
  -1  13  -8    2.14    0.33
  -1  12  -8    7.88    0.62
  -1  12  -8    6.23    0.50
  -1  12  -8    6.64    0.49
  -1  11  -8    5.55    0.52
  -1  11  -8    4.78    0.41
  -1  11  -8    5.17    0.42
  -1  10  -8    6.74    0.48
  -1  10  -8    7.20    0.50
  -1  10  -8    6.75    0.56
  -1   9  -8    6.71    0.55
  -1   9  -8    6.16    0.44
  -1   9  -8    6.83    0.49
  -1   8  -8    1.39    0.22
  -1   8  -8    1.42    0.21
  -1   8  -8    1.18    0.22
  -1   7  -8    0.55    0.15
  -1   7  -8    0.52    0.15
  -1   7  -8    0.55    0.13
  -1   6  -8    5.31    0.44
  -1   6  -8    5.38    0.36
  -1   6  -8    5.40    0.47
  -1   5  -8    3.45    0.35
  -1   5  -8    3.73    0.29
  -1   5  -8    3.47    0.36
  -1   4  -8    0.00    0.03
  -1   4  -8    0.01    0.07
  -1   4  -8   -0.02    0.06
  -1   3  -8    0.05    0.04
  -1   3  -8    0.02    0.06
  -1   3  -8   -0.02    0.07
  -1   2  -8    3.14    0.24
  -1   2  -8    3.21    0.34
  -1   2  -8    3.74    0.36
  -1   1  -8    4.32    0.39
  -1   1  -8    4.41    0.28
  -1   1  -8    4.72    0.38
  -1   0  -8    6.67    0.49
  -1   0  -8    6.50    0.34
  -1  -1  -8    4.84    0.30
  -1  -1  -8    4.36    0.39
  -1  -2  -8    3.03    0.33
  -1  -2  -8    3.63    0.27
  -1  -3  -8    0.09    0.10
  -1  -3  -8    0.02    0.03
  -1  -4  -8    0.03    0.05
  -1  -4  -8    0.01    0.04
  -1  -4  -8    0.12    0.10
  -1  -5  -8    3.81    0.37
  -1  -5  -8    3.61    0.26
  -1  -5  -8    3.44    0.34
  -1  -6  -8    5.43    0.44
  -1  -6  -8    5.31    0.33
  -1  -6  -8    5.41    0.44
  -1  -7  -8    0.66    0.17
  -1  -7  -8    0.64    0.13
  -1  -7  -8    0.70    0.17
  -1  -8  -8    1.26    0.22
  -1  -8  -8    1.73    0.27
  -1  -8  -8    1.88    0.21
  -1  -9  -8    6.70    0.53
  -1  -9  -8    6.78    0.42
  -1  -9  -8    6.69    0.49
  -1 -10  -8    7.67    0.58
  -1 -10  -8    7.18    0.45
  -1 -10  -8    6.68    0.49
  -1 -11  -8    5.16    0.43
  -1 -11  -8    5.21    0.40
  -1 -11  -8    5.35    0.50
  -1 -12  -8    6.98    0.48
  -1 -12  -8    6.78    0.49
  -1 -12  -8    6.49    0.56
  -1 -13  -8    1.68    0.25
  -1 -13  -8    2.09    0.27
  -1 -13  -8    1.68    0.28
  -1 -14  -8    0.41    0.13
  -1 -14  -8    0.26    0.12
  -1 -15  -8    0.26    0.16
  -1 -16  -8    0.14    0.12
  -1 -17  -8    0.11    0.09
  -1 -18  -8    0.58    0.20
  -1 -19  -8    0.10    0.10
  -1 -20  -8    0.94    0.27
  -1 -21  -8    0.27    0.17
  -1 -22  -8    0.38    0.18
  -1 -23  -8    0.59    0.24
  -1 -24  -8    0.17    0.18
  -2  24  -8   -0.03    0.11
  -2  24  -8   -0.09    0.13
  -2  23  -8    0.70    0.23
  -2  23  -8    1.07    0.30
  -2  22  -8    2.17    0.40
  -2  22  -8    2.10    0.41
  -2  21  -8    0.39    0.21
  -2  21  -8    0.52    0.17
  -2  20  -8    0.24    0.16
  -2  20  -8    0.23    0.16
  -2  19  -8    2.03    0.36
  -2  19  -8    1.67    0.35
  -2  18  -8    0.23    0.12
  -2  18  -8    0.48    0.19
  -2  17  -8   -0.05    0.13
  -2  17  -8   -0.02    0.11
  -2  16  -8    0.35    0.15
  -2  16  -8    0.21    0.12
  -2  15  -8    0.05    0.07
  -2  15  -8    0.13    0.09
  -2  14  -8   -0.07    0.10
  -2  14  -8   -0.04    0.10
  -2  14  -8    0.14    0.13
  -2  13  -8   -0.06    0.05
  -2  13  -8   -0.11    0.11
  -2  13  -8    0.13    0.08
  -2  12  -8    1.33    0.23
  -2  12  -8    1.76    0.30
  -2  12  -8    1.59    0.25
  -2  11  -8    4.02    0.37
  -2  11  -8    3.76    0.37
  -2  11  -8    4.06    0.47
  -2  10  -8    0.05    0.08
  -2  10  -8   -0.02    0.06
  -2  10  -8   -0.14    0.13
  -2   9  -8    0.09    0.08
  -2   9  -8    0.08    0.08
  -2   9  -8   -0.03    0.09
  -2   8  -8    3.10    0.37
  -2   8  -8    3.32    0.30
  -2   8  -8    3.01    0.34
  -2   7  -8    0.34    0.12
  -2   7  -8    0.24    0.06
  -2   7  -8    0.24    0.08
  -2   6  -8   -0.04    0.08
  -2   6  -8   -0.13    0.11
  -2   6  -8   -0.01    0.06
  -2   5  -8    0.40    0.12
  -2   5  -8    0.32    0.09
  -2   5  -8    0.31    0.12
  -2   4  -8    0.18    0.06
  -2   4  -8    0.08    0.06
  -2   4  -8    0.16    0.06
  -2   3  -8    1.22    0.20
  -2   3  -8    1.23    0.15
  -2   3  -8    1.28    0.23
  -2   2  -8    3.10    0.35
  -2   2  -8    3.12    0.32
  -2   2  -8    2.91    0.22
  -2   1  -8    4.74    0.39
  -2   1  -8    4.73    0.27
  -2   1  -8    4.41    0.40
  -2   0  -8    0.97    0.12
  -2   0  -8    0.94    0.19
  -2   0  -8    0.92    0.17
  -2  -1  -8    4.52    0.41
  -2  -1  -8    4.96    0.28
  -2  -2  -8    2.57    0.31
  -2  -2  -8    3.41    0.23
  -2  -3  -8    1.06    0.18
  -2  -3  -8    1.22    0.22
  -2  -3  -8    1.12    0.13
  -2  -4  -8    0.13    0.05
  -2  -4  -8    0.16    0.07
  -2  -4  -8    0.23    0.11
  -2  -5  -8    0.19    0.09
  -2  -5  -8    0.28    0.07
  -2  -5  -8    0.45    0.14
  -2  -6  -8   -0.10    0.11
  -2  -6  -8    0.12    0.05
  -2  -6  -8    0.05    0.06
  -2  -7  -8    0.52    0.11
  -2  -7  -8    0.25    0.10
  -2  -7  -8    0.51    0.15
  -2  -8  -8    3.28    0.26
  -2  -8  -8    3.25    0.35
  -2  -8  -8    3.05    0.34
  -2  -9  -8    0.17    0.11
  -2  -9  -8   -0.05    0.10
  -2  -9  -8   -0.04    0.06
  -2 -10  -8    0.04    0.05
  -2 -10  -8    0.09    0.09
  -2 -10  -8    0.02    0.07
  -2 -11  -8    3.72    0.33
  -2 -11  -8    4.07    0.39
  -2 -11  -8    3.53    0.40
  -2 -12  -8    1.67    0.25
  -2 -12  -8    1.28    0.26
  -2 -13  -8   -0.10    0.08
  -2 -13  -8   -0.08    0.08
  -2 -14  -8    0.00    0.05
  -2 -14  -8   -0.01    0.08
  -2 -15  -8    0.31    0.13
  -2 -16  -8    0.27    0.16
  -2 -17  -8   -0.08    0.10
  -2 -18  -8    0.51    0.20
  -2 -19  -8    1.79    0.36
  -2 -20  -8    0.16    0.13
  -2 -21  -8    0.26    0.15
  -2 -22  -8    2.36    0.45
  -2 -23  -8    0.87    0.30
  -3  24  -8    0.36    0.18
  -3  24  -8    0.79    0.28
  -3  23  -8    0.42    0.16
  -3  22  -8    0.15    0.13
  -3  21  -8    0.08    0.08
  -3  20  -8   -0.09    0.11
  -3  19  -8    0.66    0.21
  -3  18  -8    0.55    0.20
  -3  17  -8    0.09    0.09
  -3  16  -8    0.39    0.16
  -3  16  -8    0.28    0.15
  -3  15  -8    0.16    0.11
  -3  15  -8    0.01    0.07
  -3  14  -8    1.67    0.25
  -3  14  -8    2.18    0.36
  -3  14  -8    1.94    0.28
  -3  13  -8    0.07    0.06
  -3  13  -8    0.02    0.06
  -3  13  -8    0.10    0.09
  -3  12  -8    0.02    0.04
  -3  12  -8    0.10    0.09
  -3  11  -8    2.05    0.28
  -3  11  -8    2.04    0.32
  -3  11  -8    2.31    0.28
  -3  10  -8    6.69    0.46
  -3  10  -8    5.37    0.46
  -3  10  -8    5.11    0.49
  -3   9  -8   -0.03    0.07
  -3   9  -8   -0.04    0.05
  -3   9  -8    0.03    0.07
  -3   8  -8    4.29    0.34
  -3   8  -8    4.13    0.39
  -3   8  -8    3.96    0.43
  -3   7  -8    0.02    0.03
  -3   7  -8    0.09    0.10
  -3   7  -8    0.07    0.06
  -3   6  -8    1.59    0.19
  -3   6  -8    1.59    0.26
  -3   6  -8    1.09    0.21
  -3   5  -8    0.24    0.09
  -3   5  -8    0.33    0.09
  -3   5  -8    0.35    0.13
  -3   4  -8    0.02    0.09
  -3   4  -8    0.08    0.05
  -3   4  -8    0.17    0.06
  -3   3  -8    0.12    0.05
  -3   3  -8    0.14    0.10
  -3   3  -8    0.12    0.09
  -3   2  -8   -0.02    0.11
  -3   2  -8   -0.04    0.07
  -3   2  -8    0.05    0.02
  -3   1  -8    0.03    0.03
  -3   1  -8    0.01    0.04
  -3   1  -8    0.01    0.09
  -3   0  -8   -0.02    0.05
  -3   0  -8    0.04    0.03
  -3   0  -8    0.09    0.06
  -3  -1  -8   -0.01    0.06
  -3  -1  -8   -0.01    0.09
  -3  -2  -8    0.03    0.10
  -3  -3  -8   -0.01    0.07
  -3  -3  -8    0.02    0.07
  -3  -4  -8    0.10    0.05
  -3  -4  -8    0.02    0.06
  -3  -5  -8    0.45    0.13
  -3  -5  -8    0.27    0.10
  -3  -5  -8    0.33    0.15
  -3  -6  -8    1.34    0.24
  -3  -6  -8    1.38    0.23
  -3  -6  -8    1.23    0.22
  -3  -7  -8    0.03    0.07
  -3  -7  -8    0.05    0.05
  -3  -7  -8    0.03    0.09
  -3  -8  -8    4.80    0.43
  -3  -8  -8    4.35    0.42
  -3  -8  -8    4.55    0.43
  -3  -9  -8    0.01    0.05
  -3  -9  -8   -0.10    0.12
  -3  -9  -8    0.19    0.10
  -3 -10  -8    5.29    0.46
  -3 -10  -8    5.71    0.47
  -3 -10  -8    5.53    0.49
  -3 -11  -8    2.24    0.30
  -3 -11  -8    2.21    0.32
  -3 -11  -8    1.98    0.28
  -3 -12  -8    0.01    0.06
  -3 -12  -8    0.03    0.08
  -3 -12  -8   -0.05    0.11
  -3 -13  -8    0.08    0.09
  -3 -13  -8    0.28    0.10
  -3 -13  -8    0.13    0.12
  -3 -14  -8    2.08    0.28
  -3 -14  -8    1.92    0.32
  -3 -14  -8    2.10    0.29
  -3 -15  -8    0.06    0.10
  -3 -16  -8    0.18    0.12
  -3 -17  -8    0.18    0.11
  -3 -18  -8    0.55    0.22
  -3 -19  -8    1.46    0.31
  -3 -20  -8   -0.08    0.15
  -3 -21  -8   -0.30    0.16
  -3 -22  -8   -0.23    0.17
  -3 -23  -8    0.32    0.19
  -4  23  -8    0.31    0.14
  -4  22  -8    0.22    0.12
  -4  21  -8   -0.03    0.12
  -4  20  -8    0.20    0.12
  -4  19  -8    0.03    0.12
  -4  18  -8    0.30    0.16
  -4  17  -8   -0.07    0.13
  -4  16  -8    0.23    0.16
  -4  15  -8    0.06    0.09
  -4  14  -8    0.89    0.20
  -4  14  -8    0.89    0.21
  -4  14  -8    0.97    0.24
  -4  13  -8   -0.09    0.07
  -4  13  -8   -0.11    0.11
  -4  13  -8    0.01    0.11
  -4  12  -8    0.00    0.05
  -4  12  -8    0.04    0.09
  -4  12  -8    0.00    0.10
  -4  11  -8    0.65    0.16
  -4  11  -8    0.56    0.18
  -4  11  -8    0.84    0.19
  -4  10  -8    0.16    0.10
  -4  10  -8    0.17    0.08
  -4  10  -8    0.27    0.11
  -4   9  -8    7.20    0.45
  -4   9  -8    6.91    0.58
  -4   9  -8    6.83    0.54
  -4   8  -8    0.21    0.08
  -4   8  -8    0.21    0.10
  -4   8  -8    0.20    0.09
  -4   7  -8    0.17    0.07
  -4   7  -8    0.08    0.06
  -4   7  -8    0.05    0.07
  -4   6  -8    0.48    0.14
  -4   6  -8    0.46    0.15
  -4   6  -8    0.64    0.12
  -4   5  -8   10.53    0.66
  -4   5  -8    9.69    0.63
  -4   4  -8    0.10    0.09
  -4   4  -8    0.15    0.08
  -4   3  -8    1.59    0.25
  -4   3  -8    1.65    0.26
  -4   2  -8    2.29    0.28
  -4   2  -8    1.85    0.28
  -4   1  -8   -0.02    0.05
  -4   1  -8    0.01    0.10
  -4   0  -8    4.24    0.42
  -4   0  -8    4.71    0.39
  -4  -1  -8    0.11    0.07
  -4  -1  -8   -0.43    0.14
  -4  -2  -8    2.17    0.30
  -4  -2  -8    1.73    0.27
  -4  -2  -8    2.20    0.26
  -4  -2  -8    2.14    0.24
  -4  -3  -8    1.77    0.24
  -4  -3  -8    2.25    0.32
  -4  -3  -8    1.80    0.28
  -4  -4  -8    0.12    0.08
  -4  -4  -8    0.22    0.10
  -4  -4  -8    0.16    0.12
  -4  -5  -8   10.38    0.65
  -4  -5  -8   10.16    0.65
  -4  -5  -8   10.25    0.59
  -4  -6  -8    0.71    0.17
  -4  -6  -8    0.52    0.15
  -4  -6  -8    0.66    0.19
  -4  -7  -8    0.14    0.08
  -4  -7  -8    0.01    0.05
  -4  -7  -8   -0.02    0.06
  -4  -8  -8    0.26    0.12
  -4  -8  -8    0.22    0.11
  -4  -8  -8    0.35    0.13
  -4  -9  -8    6.94    0.54
  -4  -9  -8    7.42    0.56
  -4  -9  -8    7.79    0.57
  -4 -10  -8    0.27    0.12
  -4 -10  -8    0.16    0.08
  -4 -10  -8    0.33    0.12
  -4 -11  -8    0.84    0.20
  -4 -11  -8    0.67    0.19
  -4 -11  -8    0.63    0.16
  -4 -12  -8    0.09    0.08
  -4 -12  -8    0.01    0.06
  -4 -13  -8    0.05    0.06
  -4 -13  -8   -0.10    0.11
  -4 -13  -8    0.02    0.07
  -4 -14  -8    1.00    0.24
  -4 -14  -8    1.07    0.22
  -4 -14  -8    0.97    0.20
  -4 -15  -8   -0.01    0.07
  -4 -16  -8    0.19    0.07
  -4 -17  -8   -0.04    0.12
  -4 -18  -8    0.05    0.09
  -4 -19  -8   -0.10    0.13
  -4 -20  -8    0.56    0.20
  -4 -21  -8    0.18    0.15
  -4 -22  -8    0.00    0.14
  -5  22  -8    0.97    0.30
  -5  21  -8    0.25    0.15
  -5  20  -8    0.19    0.10
  -5  19  -8   -0.02    0.11
  -5  18  -8    1.28    0.31
  -5  17  -8    0.73    0.23
  -5  16  -8    0.27    0.17
  -5  15  -8    1.98    0.35
  -5  14  -8    0.19    0.10
  -5  14  -8   -0.03    0.07
  -5  14  -8    0.17    0.11
  -5  13  -8    0.01    0.08
  -5  13  -8   -0.15    0.17
  -5  13  -8    0.11    0.07
  -5  12  -8    0.11    0.05
  -5  12  -8    0.13    0.13
  -5  12  -8    0.14    0.10
  -5  11  -8    0.61    0.18
  -5  11  -8    0.83    0.20
  -5  10  -8    1.92    0.29
  -5  10  -8    1.98    0.32
  -5   9  -8    0.30    0.12
  -5   9  -8    0.18    0.13
  -5   8  -8    5.32    0.50
  -5   8  -8    6.18    0.51
  -5   7  -8    1.31    0.23
  -5   7  -8    1.31    0.25
  -5   6  -8    1.52    0.27
  -5   6  -8    0.98    0.22
  -5   5  -8    0.16    0.12
  -5   5  -8    0.19    0.13
  -5   4  -8    0.59    0.17
  -5   4  -8    0.84    0.19
  -5   3  -8    3.89    0.41
  -5   3  -8    3.78    0.38
  -5   2  -8    1.68    0.27
  -5   2  -8    1.62    0.24
  -5   1  -8    0.57    0.15
  -5   1  -8    0.76    0.17
  -5   0  -8    1.65    0.28
  -5   0  -8    1.86    0.25
  -5   0  -8    2.08    0.30
  -5  -1  -8    0.91    0.18
  -5  -1  -8    0.93    0.20
  -5  -1  -8    0.78    0.18
  -5  -2  -8    1.29    0.25
  -5  -2  -8    1.35    0.26
  -5  -2  -8    1.72    0.23
  -5  -2  -8    1.30    0.20
  -5  -3  -8    3.70    0.41
  -5  -3  -8    3.93    0.34
  -5  -3  -8    4.14    0.34
  -5  -3  -8    3.50    0.39
  -5  -4  -8    0.86    0.20
  -5  -4  -8    0.60    0.15
  -5  -4  -8    0.60    0.17
  -5  -5  -8    0.07    0.05
  -5  -5  -8    0.07    0.07
  -5  -5  -8    0.06    0.06
  -5  -6  -8    1.07    0.22
  -5  -6  -8    1.26    0.23
  -5  -6  -8    1.50    0.24
  -5  -7  -8    1.28    0.23
  -5  -7  -8    1.10    0.23
  -5  -7  -8    1.54    0.27
  -5  -8  -8    6.12    0.51
  -5  -8  -8    6.00    0.50
  -5  -8  -8    5.71    0.51
  -5  -9  -8    0.05    0.07
  -5  -9  -8    0.10    0.06
  -5  -9  -8    0.07    0.08
  -5 -10  -8    2.15    0.31
  -5 -10  -8    2.14    0.32
  -5 -10  -8    2.13    0.31
  -5 -11  -8    0.72    0.19
  -5 -11  -8    0.50    0.14
  -5 -11  -8    0.72    0.19
  -5 -12  -8    0.09    0.07
  -5 -12  -8    0.10    0.06
  -5 -12  -8    0.11    0.11
  -5 -13  -8    0.10    0.06
  -5 -13  -8   -0.02    0.08
  -5 -13  -8    0.06    0.08
  -5 -14  -8    0.23    0.12
  -5 -14  -8    0.19    0.09
  -5 -14  -8   -0.04    0.14
  -5 -15  -8    2.02    0.35
  -5 -16  -8    0.23    0.08
  -5 -17  -8    0.45    0.18
  -5 -18  -8    0.96    0.25
  -5 -19  -8    0.02    0.10
  -5 -20  -8   -0.02    0.10
  -5 -21  -8   -0.10    0.16
  -5 -22  -8    0.46    0.21
  -6  21  -8    0.20    0.11
  -6  20  -8    0.05    0.10
  -6  19  -8    1.46    0.34
  -6  18  -8    0.63    0.21
  -6  17  -8    0.64    0.21
  -6  16  -8    0.93    0.27
  -6  15  -8    1.36    0.30
  -6  14  -8    0.26    0.14
  -6  14  -8    0.75    0.19
  -6  13  -8    0.32    0.14
  -6  13  -8    0.28    0.14
  -6  12  -8    0.07    0.08
  -6  12  -8    0.01    0.06
  -6  11  -8    3.70    0.46
  -6  11  -8    3.97    0.43
  -6  10  -8    0.40    0.17
  -6  10  -8    0.30    0.13
  -6   9  -8    0.45    0.17
  -6   9  -8    0.47    0.16
  -6   8  -8    1.69    0.30
  -6   8  -8    1.46    0.26
  -6   7  -8    7.48    0.60
  -6   7  -8    7.63    0.59
  -6   6  -8   -0.02    0.07
  -6   6  -8   -0.09    0.11
  -6   5  -8    0.02    0.07
  -6   5  -8   -0.02    0.07
  -6   4  -8    0.18    0.06
  -6   4  -8    0.05    0.07
  -6   3  -8   15.53    0.84
  -6   3  -8   15.09    0.77
  -6   2  -8    5.80    0.47
  -6   2  -8    6.12    0.55
  -6   2  -8    6.63    0.55
  -6   1  -8    0.61    0.18
  -6   1  -8    0.55    0.16
  -6   1  -8    0.42    0.14
  -6   0  -8   -0.02    0.10
  -6   0  -8    0.04    0.07
  -6   0  -8   -0.14    0.11
  -6  -1  -8    0.61    0.19
  -6  -1  -8    0.62    0.14
  -6  -1  -8    0.50    0.16
  -6  -2  -8    6.80    0.46
  -6  -2  -8    6.06    0.53
  -6  -2  -8    6.30    0.42
  -6  -2  -8    6.02    0.55
  -6  -3  -8   16.39    0.70
  -6  -3  -8   15.40    0.84
  -6  -3  -8   15.96    0.87
  -6  -3  -8   16.06    0.69
  -6  -4  -8    0.28    0.13
  -6  -4  -8    0.23    0.12
  -6  -4  -8    0.12    0.06
  -6  -4  -8    0.07    0.05
  -6  -5  -8   -0.03    0.09
  -6  -5  -8    0.06    0.09
  -6  -5  -8    0.09    0.05
  -6  -6  -8   -0.02    0.07
  -6  -6  -8    0.04    0.08
  -6  -6  -8    0.20    0.10
  -6  -7  -8    6.49    0.55
  -6  -7  -8    8.03    0.56
  -6  -7  -8    6.56    0.56
  -6  -8  -8    1.54    0.25
  -6  -8  -8    1.71    0.29
  -6  -8  -8    1.79    0.29
  -6  -9  -8    0.32    0.15
  -6  -9  -8    0.44    0.16
  -6  -9  -8    0.15    0.08
  -6 -10  -8    0.14    0.11
  -6 -10  -8    0.27    0.13
  -6 -10  -8    0.21    0.13
  -6 -11  -8    2.99    0.39
  -6 -11  -8    2.89    0.38
  -6 -11  -8    4.13    0.44
  -6 -12  -8   -0.06    0.08
  -6 -12  -8    0.14    0.11
  -6 -12  -8   -0.03    0.09
  -6 -13  -8    0.33    0.13
  -6 -13  -8    0.41    0.15
  -6 -13  -8    0.53    0.17
  -6 -14  -8    0.75    0.21
  -6 -14  -8    0.80    0.24
  -6 -14  -8    0.55    0.17
  -6 -15  -8    1.31    0.27
  -6 -15  -8    1.18    0.24
  -6 -16  -8    0.88    0.25
  -6 -17  -8    0.78    0.24
  -6 -18  -8    0.50    0.20
  -6 -19  -8    0.93    0.24
  -6 -20  -8    0.00    0.13
  -6 -21  -8    0.61    0.22
  -7  20  -8    1.07    0.31
  -7  19  -8   -0.07    0.08
  -7  18  -8    0.42    0.19
  -7  17  -8    0.16    0.13
  -7  16  -8    0.19    0.09
  -7  15  -8    0.55    0.21
  -7  14  -8    0.63    0.19
  -7  13  -8    3.21    0.45
  -7  13  -8    3.34    0.41
  -7  12  -8    0.54    0.19
  -7  12  -8    0.68    0.19
  -7  11  -8    1.08    0.24
  -7  11  -8    1.09    0.25
  -7  10  -8    0.09    0.09
  -7  10  -8   -0.04    0.06
  -7   9  -8    0.97    0.23
  -7   9  -8    0.81    0.22
  -7   8  -8    3.22    0.40
  -7   8  -8    3.64    0.44
  -7   7  -8    0.01    0.08
  -7   7  -8    0.23    0.14
  -7   6  -8    5.94    0.53
  -7   6  -8    6.41    0.56
  -7   5  -8    2.79    0.36
  -7   5  -8    2.93    0.39
  -7   4  -8    5.00    0.47
  -7   4  -8    5.61    0.52
  -7   3  -8    4.48    0.48
  -7   3  -8    3.99    0.41
  -7   3  -8    4.04    0.44
  -7   2  -8    2.58    0.36
  -7   2  -8    2.57    0.32
  -7   2  -8    2.24    0.34
  -7   1  -8    0.20    0.11
  -7   1  -8    0.05    0.05
  -7   1  -8    0.13    0.11
  -7   0  -8    2.05    0.31
  -7   0  -8    1.86    0.31
  -7   0  -8    2.59    0.30
  -7  -1  -8   -0.02    0.06
  -7  -1  -8   -0.11    0.11
  -7  -1  -8    0.02    0.07
  -7  -2  -8    2.61    0.30
  -7  -2  -8    2.58    0.36
  -7  -2  -8    2.40    0.35
  -7  -3  -8    4.28    0.47
  -7  -3  -8    4.37    0.36
  -7  -3  -8    4.40    0.46
  -7  -3  -8    4.59    0.37
  -7  -4  -8    4.86    0.51
  -7  -4  -8    5.30    0.42
  -7  -4  -8    4.46    0.49
  -7  -5  -8    3.07    0.40
  -7  -5  -8    2.59    0.38
  -7  -5  -8    3.29    0.34
  -7  -6  -8    6.60    0.50
  -7  -6  -8    5.88    0.55
  -7  -6  -8    7.26    0.61
  -7  -7  -8    0.09    0.09
  -7  -7  -8    0.19    0.14
  -7  -7  -8    0.14    0.09
  -7  -8  -8    3.82    0.41
  -7  -8  -8    3.19    0.40
  -7  -8  -8    3.49    0.43
  -7  -9  -8    1.16    0.24
  -7  -9  -8    0.76    0.21
  -7  -9  -8    1.11    0.23
  -7 -10  -8    0.07    0.07
  -7 -10  -8    0.05    0.06
  -7 -11  -8    1.33    0.27
  -7 -11  -8    1.45    0.28
  -7 -11  -8    1.21    0.25
  -7 -12  -8    0.75    0.22
  -7 -12  -8    0.74    0.22
  -7 -12  -8    1.19    0.25
  -7 -13  -8    3.24    0.40
  -7 -13  -8    3.32    0.44
  -7 -13  -8    2.94    0.40
  -7 -14  -8    0.84    0.24
  -7 -14  -8    0.85    0.22
  -7 -15  -8    0.66    0.22
  -7 -15  -8    0.66    0.19
  -7 -16  -8    0.32    0.16
  -7 -17  -8    0.22    0.11
  -7 -18  -8    0.11    0.09
  -7 -19  -8    0.00    0.11
  -7 -20  -8    0.47    0.20
  -7 -21  -8    0.32    0.15
  -8  19  -8    0.04    0.11
  -8  18  -8    0.66    0.23
  -8  17  -8    0.31    0.20
  -8  16  -8   -0.09    0.12
  -8  15  -8    1.28    0.31
  -8  14  -8    0.16    0.14
  -8  13  -8    0.15    0.12
  -8  12  -8    0.22    0.10
  -8  11  -8   -0.03    0.08
  -8  10  -8    0.31    0.14
  -8  10  -8    0.32    0.15
  -8   9  -8    1.11    0.26
  -8   9  -8    1.33    0.27
  -8   8  -8    0.57    0.19
  -8   8  -8    0.68    0.22
  -8   7  -8    3.73    0.45
  -8   7  -8    3.45    0.43
  -8   6  -8    3.86    0.44
  -8   6  -8    3.19    0.40
  -8   5  -8    1.28    0.28
  -8   5  -8    1.11    0.23
  -8   4  -8    0.65    0.19
  -8   4  -8    0.71    0.21
  -8   4  -8    0.50    0.15
  -8   3  -8    1.27    0.25
  -8   3  -8    1.16    0.25
  -8   3  -8    0.79    0.20
  -8   2  -8    4.66    0.51
  -8   2  -8    4.43    0.49
  -8   2  -8    4.75    0.45
  -8   1  -8    0.29    0.12
  -8   1  -8    0.64    0.19
  -8   1  -8    0.43    0.16
  -8   0  -8    0.11    0.08
  -8   0  -8    0.02    0.07
  -8   0  -8    0.19    0.14
  -8  -1  -8    0.38    0.17
  -8  -1  -8    0.54    0.14
  -8  -1  -8    0.52    0.21
  -8  -2  -8    4.67    0.50
  -8  -2  -8    4.50    0.49
  -8  -2  -8    4.73    0.40
  -8  -3  -8    1.21    0.25
  -8  -3  -8    1.44    0.30
  -8  -4  -8    0.48    0.19
  -8  -4  -8    0.70    0.21
  -8  -5  -8    0.97    0.23
  -8  -5  -8    1.53    0.24
  -8  -5  -8    1.09    0.24
  -8  -6  -8    3.22    0.43
  -8  -6  -8    2.93    0.33
  -8  -6  -8    3.00    0.41
  -8  -7  -8    3.40    0.43
  -8  -7  -8    3.93    0.40
  -8  -7  -8    3.64    0.45
  -8  -8  -8    0.54    0.17
  -8  -8  -8    0.54    0.17
  -8  -8  -8    0.44    0.17
  -8  -9  -8    0.94    0.23
  -8  -9  -8    1.38    0.29
  -8  -9  -8    1.17    0.24
  -8 -10  -8    0.39    0.17
  -8 -10  -8    0.30    0.15
  -8 -10  -8    0.37    0.13
  -8 -11  -8   -0.05    0.07
  -8 -11  -8   -0.05    0.11
  -8 -12  -8    0.18    0.12
  -8 -12  -8    0.21    0.12
  -8 -13  -8    0.19    0.13
  -8 -13  -8   -0.01    0.10
  -8 -14  -8    0.14    0.11
  -8 -14  -8    0.07    0.08
  -8 -15  -8    1.08    0.29
  -8 -15  -8    1.38    0.29
  -8 -16  -8    0.15    0.11
  -8 -17  -8   -0.06    0.09
  -8 -18  -8    1.20    0.30
  -8 -19  -8    0.19    0.14
  -8 -20  -8    0.93    0.31
  -9  18  -8   -0.14    0.16
  -9  17  -8    0.08    0.09
  -9  16  -8    0.28    0.18
  -9  15  -8    5.38    0.63
  -9  14  -8    0.45    0.21
  -9  13  -8    2.80    0.44
  -9  12  -8    0.40    0.18
  -9  11  -8    0.33    0.15
  -9  10  -8    0.10    0.07
  -9   9  -8    0.71    0.21
  -9   8  -8    0.36    0.16
  -9   7  -8    0.66    0.19
  -9   7  -8    0.81    0.21
  -9   6  -8    0.50    0.17
  -9   6  -8    0.24    0.13
  -9   5  -8   -0.03    0.07
  -9   5  -8    0.06    0.08
  -9   5  -8   -0.08    0.11
  -9   4  -8    0.87    0.20
  -9   4  -8    0.64    0.20
  -9   4  -8    0.78    0.22
  -9   3  -8    1.57    0.31
  -9   3  -8    1.35    0.25
  -9   3  -8    1.93    0.34
  -9   2  -8    0.03    0.06
  -9   2  -8   -0.08    0.07
  -9   2  -8    0.04    0.07
  -9   1  -8    1.23    0.28
  -9   1  -8    1.19    0.27
  -9   1  -8    1.46    0.25
  -9   0  -8    0.92    0.19
  -9   0  -8    1.12    0.26
  -9   0  -8    1.18    0.27
  -9  -1  -8    1.16    0.22
  -9  -1  -8    0.97    0.23
  -9  -1  -8    1.11    0.27
  -9  -2  -8    0.07    0.07
  -9  -2  -8    0.02    0.12
  -9  -3  -8    1.28    0.28
  -9  -3  -8    1.82    0.33
  -9  -4  -8    0.81    0.23
  -9  -4  -8    1.04    0.25
  -9  -5  -8    0.01    0.07
  -9  -5  -8   -0.09    0.09
  -9  -6  -8    0.45    0.17
  -9  -6  -8    0.43    0.18
  -9  -7  -8    0.80    0.23
  -9  -7  -8    0.58    0.19
  -9  -8  -8    0.60    0.20
  -9  -8  -8    0.47    0.15
  -9  -8  -8    0.67    0.22
  -9  -9  -8    0.49    0.18
  -9  -9  -8    0.39    0.14
  -9 -10  -8   -0.03    0.09
  -9 -10  -8    0.07    0.12
  -9 -11  -8    0.15    0.10
  -9 -11  -8    0.29    0.12
  -9 -12  -8    0.97    0.25
  -9 -12  -8    1.06    0.24
  -9 -13  -8    2.43    0.39
  -9 -13  -8    2.76    0.40
  -9 -14  -8    0.47    0.20
  -9 -14  -8    0.63    0.19
  -9 -15  -8    5.39    0.59
  -9 -15  -8    4.63    0.54
  -9 -16  -8    0.31    0.14
  -9 -17  -8    0.24    0.14
  -9 -18  -8   -0.08    0.09
  -9 -19  -8    1.17    0.29
 -10  17  -8    0.31    0.19
 -10  16  -8   -0.03    0.16
 -10  15  -8    0.19    0.15
 -10  14  -8    0.53    0.22
 -10  13  -8    0.16    0.12
 -10  12  -8    0.09    0.10
 -10  11  -8    1.16    0.28
 -10  10  -8    0.10    0.08
 -10   9  -8    0.30    0.16
 -10   8  -8    1.31    0.29
 -10   7  -8    0.08    0.10
 -10   6  -8    0.20    0.12
 -10   6  -8    0.08    0.08
 -10   5  -8    0.60    0.20
 -10   5  -8    1.03    0.24
 -10   4  -8    0.71    0.20
 -10   4  -8    1.12    0.27
 -10   3  -8    2.19    0.33
 -10   3  -8    2.25    0.38
 -10   2  -8    0.04    0.11
 -10   2  -8   -0.03    0.08
 -10   1  -8    0.73    0.22
 -10   1  -8    0.47    0.18
 -10   1  -8    0.36    0.14
 -10   0  -8    0.05    0.11
 -10   0  -8    0.05    0.11
 -10   0  -8   -0.10    0.09
 -10  -1  -8    0.58    0.21
 -10  -1  -8    0.66    0.19
 -10  -2  -8    0.04    0.11
 -10  -3  -8    1.80    0.34
 -10  -4  -8    0.87    0.24
 -10  -5  -8    0.64    0.21
 -10  -6  -8    0.19    0.11
 -10  -7  -8   -0.02    0.12
 -10  -8  -8    1.12    0.27
 -10  -9  -8    0.17    0.12
 -10 -10  -8    0.00    0.09
 -10 -11  -8    0.98    0.25
 -10 -11  -8    0.82    0.24
 -10 -12  -8    0.27    0.15
 -10 -12  -8    0.18    0.11
 -10 -13  -8    0.59    0.20
 -10 -13  -8    0.37    0.17
 -10 -14  -8    0.61    0.22
 -10 -14  -8    0.72    0.23
 -10 -15  -8    0.40    0.19
 -10 -15  -8    0.28    0.15
 -10 -16  -8    0.11    0.09
 -10 -17  -8    0.05    0.11
 -10 -18  -8    0.10    0.09
 -10 -19  -8    2.03    0.41
 -11  16  -8    0.68    0.24
 -11  15  -8   -0.05    0.11
 -11  14  -8    0.82    0.25
 -11  13  -8   -0.01    0.14
 -11  12  -8   -0.03    0.07
 -11  11  -8    0.96    0.26
 -11  10  -8    0.40    0.19
 -11   9  -8    0.54    0.21
 -11   8  -8    0.42    0.18
 -11   7  -8    1.88    0.34
 -11   6  -8    3.50    0.49
 -11   6  -8    3.49    0.45
 -11   5  -8    0.56    0.19
 -11   5  -8    0.41    0.16
 -11   4  -8    0.60    0.19
 -11   4  -8    0.56    0.20
 -11   3  -8    0.69    0.19
 -11   3  -8    0.47    0.18
 -11   2  -8    0.15    0.10
 -11   2  -8    0.40    0.14
 -11   1  -8    0.08    0.08
 -11   0  -8    0.90    0.25
 -11  -1  -8   -0.03    0.09
 -11  -2  -8    0.35    0.18
 -11  -3  -8    0.49    0.19
 -11  -4  -8    0.71    0.23
 -11  -5  -8    0.15    0.12
 -11  -6  -8    3.59    0.49
 -11  -7  -8    1.69    0.35
 -11  -8  -8    0.42    0.18
 -11  -9  -8    0.31    0.14
 -11 -10  -8    0.63    0.22
 -11 -11  -8    1.45    0.32
 -11 -12  -8   -0.14    0.12
 -11 -13  -8   -0.13    0.16
 -11 -14  -8    0.93    0.26
 -11 -15  -8    0.11    0.11
 -11 -15  -8   -0.21    0.18
 -11 -16  -8    0.78    0.25
 -11 -16  -8    0.75    0.23
 -11 -17  -8    0.02    0.09
 -11 -18  -8    0.30    0.17
 -12  14  -8    0.41    0.17
 -12  13  -8   -0.01    0.11
 -12  12  -8    0.69    0.26
 -12  11  -8    1.61    0.35
 -12  10  -8   -0.09    0.13
 -12   9  -8   -0.04    0.06
 -12   8  -8    0.20    0.14
 -12   7  -8   -0.15    0.17
 -12   7  -8    0.10    0.10
 -12   6  -8    1.73    0.34
 -12   6  -8    0.94    0.25
 -12   5  -8    0.22    0.12
 -12   5  -8    0.44    0.19
 -12   4  -8    0.79    0.22
 -12   4  -8    0.31    0.16
 -12   3  -8    0.27    0.13
 -12   3  -8    0.37    0.15
 -12   2  -8    0.60    0.19
 -12   1  -8    0.29    0.15
 -12   0  -8    0.88    0.25
 -12  -1  -8    0.33    0.18
 -12  -2  -8    0.74    0.23
 -12  -3  -8    0.50    0.20
 -12  -4  -8    0.58    0.22
 -12  -5  -8    0.29    0.14
 -12  -6  -8    1.66    0.34
 -12  -7  -8    0.06    0.10
 -12  -8  -8    0.11    0.08
 -12  -9  -8   -0.01    0.12
 -12 -10  -8    0.13    0.14
 -12 -11  -8    1.29    0.32
 -12 -12  -8    0.53    0.20
 -12 -13  -8    0.13    0.12
 -12 -14  -8    0.33    0.16
 -12 -15  -8    0.50    0.21
 -12 -16  -8    0.49    0.19
 -13  13  -8    0.20    0.13
 -13  12  -8    0.54    0.23
 -13  11  -8    1.10    0.30
 -13  10  -8   -0.09    0.12
 -13   9  -8    0.31    0.18
 -13   8  -8    0.13    0.12
 -13   7  -8    0.00    0.10
 -13   7  -8    0.08    0.10
 -13   6  -8   -0.05    0.10
 -13   6  -8    0.02    0.10
 -13   5  -8    0.23    0.13
 -13   5  -8    0.25    0.13
 -13   4  -8    2.26    0.41
 -13   4  -8    1.75    0.33
 -13   3  -8    0.14    0.16
 -13   2  -8    1.17    0.30
 -13   1  -8   -0.16    0.15
 -13   0  -8    0.75    0.23
 -13  -1  -8    0.08    0.12
 -13  -2  -8    1.19    0.32
 -13  -3  -8    0.36    0.21
 -13  -4  -8    2.06    0.40
 -13  -5  -8    0.68    0.23
 -13  -6  -8    0.04    0.11
 -13  -7  -8    0.20    0.11
 -13  -8  -8    0.13    0.13
 -13  -9  -8    0.76    0.24
 -13 -10  -8    0.15    0.15
 -13 -11  -8    1.20    0.30
 -13 -12  -8    1.02    0.29
 -13 -13  -8    1.12    0.33
 -13 -14  -8    0.24    0.14
 -14  11  -8    0.39    0.18
 -14  10  -8    0.46    0.20
 -14   9  -8    0.62    0.23
 -14   8  -8    0.00    0.10
 -14   7  -8   -0.03    0.09
 -14   7  -8   -0.02    0.09
 -14   6  -8   -0.06    0.11
 -14   6  -8    0.09    0.11
 -14   5  -8   -0.46    0.20
 -14   4  -8    0.35    0.20
 -14   3  -8   -0.12    0.15
 -14   2  -8   -0.02    0.14
 -14   1  -8    0.63    0.23
 -14   0  -8    3.21    0.50
 -14  -1  -8    0.18    0.15
 -14  -2  -8    0.11    0.13
 -14  -3  -8   -0.15    0.15
 -14  -4  -8    0.07    0.08
 -14  -5  -8   -0.03    0.07
 -14  -6  -8   -0.19    0.14
 -14  -7  -8    0.01    0.08
 -14  -8  -8   -0.10    0.13
 -14  -9  -8    0.66    0.25
 -14 -10  -8    0.42    0.19
 -15   9  -8    0.08    0.08
 -15   8  -8    0.03    0.09
 -15   7  -8    0.04    0.08
 -15   7  -8   -0.08    0.10
 -15   6  -8    0.29    0.17
 -15   5  -8    0.10    0.12
 -15   4  -8    1.46    0.35
 -15   3  -8    0.41    0.15
 -15   2  -8    0.60    0.23
 -15   1  -8    0.24    0.17
 -15   0  -8    0.54    0.24
 -15  -1  -8    0.12    0.15
 -15  -2  -8    0.37    0.20
 -15  -3  -8    0.35    0.19
 -15  -4  -8    1.16    0.33
  21   6  -7    3.44    0.55
  21   5  -7    0.03    0.08
  21   4  -7    0.16    0.12
  21   3  -7    0.05    0.10
  21   2  -7    0.53    0.21
  21   1  -7    0.16    0.15
  21   0  -7   -0.23    0.23
  21  -1  -7    0.35    0.20
  21  -1  -7    0.14    0.12
  21  -2  -7    0.15    0.13
  21  -2  -7    0.17    0.16
  21  -3  -7    0.10    0.12
  21  -3  -7    0.16    0.12
  21  -4  -7    0.07    0.11
  21  -4  -7   -0.25    0.15
  21  -5  -7    0.26    0.18
  21  -6  -7    3.50    0.51
  21  -7  -7    0.49    0.20
  21  -8  -7    0.51    0.22
  21  -9  -7    0.56    0.23
  20  11  -7    0.15    0.12
  20  10  -7    0.05    0.12
  20   9  -7    1.52    0.36
  20   8  -7    0.29    0.17
  20   8  -7    0.40    0.20
  20   7  -7    0.03    0.07
  20   7  -7    0.03    0.09
  20   6  -7    0.54    0.24
  20   6  -7    0.57    0.23
  20   5  -7    0.38    0.20
  20   5  -7    1.10    0.30
  20   4  -7    0.21    0.19
  20   4  -7   -0.01    0.09
  20   3  -7    2.88    0.47
  20   3  -7    2.72    0.47
  20   2  -7    0.58    0.22
  20   2  -7    0.71    0.24
  20   1  -7   -0.04    0.17
  20   1  -7    0.19    0.15
  20   0  -7   -0.26    0.16
  20   0  -7   -0.36    0.19
  20  -1  -7   -0.10    0.18
  20  -1  -7    0.17    0.13
  20  -2  -7    0.50    0.21
  20  -2  -7    0.69    0.25
  20  -3  -7    2.89    0.49
  20  -3  -7    2.25    0.42
  20  -4  -7    0.11    0.14
  20  -4  -7   -0.06    0.14
  20  -5  -7    0.52    0.22
  20  -6  -7    0.78    0.25
  20  -7  -7    0.36    0.19
  20  -8  -7    0.25    0.16
  20  -9  -7    0.76    0.25
  20 -10  -7    0.15    0.12
  20 -11  -7   -0.14    0.13
  19  14  -7    0.12    0.11
  19  13  -7    0.15    0.09
  19  13  -7    0.36    0.16
  19  12  -7    0.28    0.20
  19  12  -7    0.08    0.09
  19  11  -7    0.12    0.11
  19  11  -7    0.31    0.16
  19  10  -7    0.24    0.13
  19  10  -7    0.75    0.25
  19   9  -7    0.39    0.15
  19   9  -7    0.63    0.23
  19   8  -7   -0.04    0.09
  19   8  -7    0.09    0.12
  19   7  -7    1.01    0.28
  19   7  -7    1.28    0.30
  19   6  -7    0.02    0.12
  19   6  -7    0.53    0.21
  19   5  -7    1.81    0.38
  19   5  -7    1.01    0.28
  19   4  -7    0.56    0.19
  19   4  -7    0.55    0.20
  19   3  -7    0.14    0.14
  19   3  -7    0.21    0.15
  19   2  -7    0.41    0.22
  19   2  -7    0.56    0.23
  19   1  -7    0.17    0.11
  19   1  -7    0.51    0.24
  19   0  -7   -0.35    0.18
  19   0  -7    0.00    0.11
  19  -1  -7    0.20    0.13
  19  -1  -7    0.22    0.16
  19  -2  -7    0.33    0.15
  19  -2  -7    0.48    0.21
  19  -3  -7    0.05    0.11
  19  -3  -7   -0.06    0.09
  19  -4  -7    0.78    0.24
  19  -4  -7    0.71    0.25
  19  -5  -7    1.59    0.33
  19  -5  -7    1.47    0.34
  19  -6  -7    0.42    0.20
  19  -7  -7    1.08    0.28
  19  -8  -7   -0.09    0.11
  19  -9  -7    0.40    0.18
  19 -10  -7    0.79    0.26
  19 -11  -7    0.29    0.19
  19 -12  -7   -0.45    0.20
  19 -13  -7    0.37    0.17
  18  17  -7    1.49    0.34
  18  17  -7    1.86    0.39
  18  16  -7    0.61    0.23
  18  16  -7    0.47    0.21
  18  15  -7    1.17    0.31
  18  15  -7    1.35    0.31
  18  14  -7    0.09    0.08
  18  14  -7   -0.09    0.13
  18  13  -7    0.01    0.09
  18  13  -7   -0.08    0.16
  18  12  -7    0.17    0.13
  18  12  -7   -0.41    0.18
  18  11  -7   -0.12    0.16
  18  11  -7   -0.04    0.10
  18  10  -7    0.60    0.18
  18  10  -7    0.89    0.26
  18   9  -7    0.33    0.14
  18   9  -7    0.65    0.26
  18   8  -7    0.01    0.12
  18   8  -7   -0.18    0.13
  18   7  -7    0.02    0.08
  18   7  -7    0.20    0.12
  18   6  -7    2.25    0.38
  18   6  -7    2.43    0.40
  18   5  -7    1.79    0.34
  18   5  -7    2.17    0.39
  18   4  -7    0.58    0.20
  18   4  -7    0.67    0.22
  18   3  -7    6.58    0.67
  18   3  -7    7.09    0.69
  18   2  -7    0.02    0.07
  18   2  -7    0.10    0.08
  18   1  -7    4.37    0.55
  18   1  -7    4.50    0.57
  18   0  -7    0.15    0.12
  18   0  -7   -0.20    0.16
  18  -1  -7    2.79    0.58
  18  -1  -7    4.66    0.57
  18  -2  -7   -0.03    0.10
  18  -2  -7   -0.29    0.16
  18  -3  -7    7.02    0.69
  18  -3  -7    7.15    0.70
  18  -4  -7    0.32    0.18
  18  -4  -7    0.31    0.18
  18  -5  -7    2.20    0.39
  18  -5  -7    3.17    0.48
  18  -6  -7    3.37    0.48
  18  -7  -7    0.12    0.13
  18  -8  -7   -0.05    0.10
  18  -9  -7   -0.01    0.11
  18 -10  -7    0.80    0.25
  18 -11  -7    0.14    0.15
  18 -12  -7    0.08    0.13
  18 -13  -7   -0.05    0.15
  18 -14  -7   -0.13    0.17
  18 -15  -7    2.15    0.43
  18 -16  -7    0.52    0.21
  17  18  -7    1.25    0.34
  17  18  -7    1.21    0.31
  17  17  -7    0.38    0.16
  17  17  -7    0.46    0.22
  17  16  -7    0.17    0.12
  17  16  -7    0.14    0.07
  17  15  -7    0.00    0.07
  17  15  -7    0.18    0.12
  17  14  -7    0.86    0.25
  17  14  -7    0.81    0.23
  17  13  -7    0.21    0.13
  17  13  -7   -0.07    0.14
  17  12  -7    0.51    0.20
  17  12  -7    0.53    0.19
  17  11  -7    1.45    0.30
  17  11  -7    1.31    0.30
  17  10  -7    0.70    0.21
  17  10  -7    0.73    0.22
  17   9  -7    0.12    0.12
  17   9  -7    0.05    0.08
  17   8  -7    1.66    0.32
  17   8  -7    1.66    0.33
  17   7  -7    0.15    0.12
  17   7  -7    0.27    0.15
  17   6  -7    0.27    0.14
  17   6  -7    0.27    0.15
  17   5  -7    3.33    0.46
  17   5  -7    3.41    0.47
  17   4  -7    0.40    0.18
  17   4  -7    0.20    0.12
  17   3  -7    0.01    0.09
  17   3  -7    0.09    0.10
  17   2  -7    0.37    0.17
  17   2  -7    0.32    0.16
  17   1  -7    0.32    0.16
  17   1  -7    0.27    0.08
  17   0  -7   -0.12    0.13
  17   0  -7   -0.05    0.11
  17  -1  -7    0.19    0.13
  17  -1  -7    0.31    0.16
  17  -2  -7   -0.02    0.10
  17  -2  -7    0.14    0.13
  17  -3  -7    0.07    0.11
  17  -3  -7    0.05    0.12
  17  -4  -7    0.25    0.16
  17  -4  -7    0.31    0.18
  17  -5  -7    3.05    0.45
  17  -5  -7    3.31    0.45
  17  -6  -7    0.41    0.19
  17  -7  -7    0.13    0.11
  17  -8  -7    1.79    0.36
  17  -9  -7    0.08    0.07
  17 -10  -7    1.04    0.27
  17 -11  -7    1.82    0.37
  17 -12  -7    1.11    0.31
  17 -13  -7    0.40    0.21
  17 -14  -7    1.22    0.32
  17 -15  -7   -0.12    0.18
  17 -16  -7    0.06    0.11
  17 -16  -7    0.30    0.19
  17 -17  -7    0.20    0.12
  16  19  -7    0.14    0.19
  16  18  -7    0.81    0.26
  16  18  -7    0.02    0.09
  16  17  -7    0.06    0.13
  16  17  -7   -0.04    0.14
  16  16  -7    0.54    0.21
  16  16  -7    0.57    0.22
  16  15  -7    0.13    0.12
  16  15  -7    0.07    0.08
  16  14  -7    0.67    0.22
  16  14  -7    0.40    0.19
  16  13  -7   -0.08    0.09
  16  13  -7    0.02    0.09
  16  12  -7    0.11    0.07
  16  12  -7    0.42    0.17
  16  11  -7   -0.14    0.12
  16  11  -7   -0.02    0.13
  16  10  -7   -0.10    0.12
  16  10  -7    0.06    0.10
  16   9  -7    0.27    0.12
  16   9  -7    0.15    0.09
  16   8  -7    0.10    0.09
  16   8  -7    0.10    0.07
  16   7  -7    0.02    0.07
  16   7  -7    0.00    0.09
  16   6  -7    0.04    0.07
  16   6  -7    0.01    0.08
  16   5  -7    0.11    0.12
  16   5  -7    0.06    0.08
  16   4  -7    0.13    0.12
  16   4  -7    0.11    0.11
  16   3  -7    0.20    0.15
  16   3  -7    0.12    0.08
  16   2  -7    0.27    0.16
  16   2  -7    0.01    0.09
  16   1  -7    0.06    0.08
  16   1  -7   -0.14    0.12
  16   0  -7   -0.01    0.07
  16   0  -7   -0.18    0.12
  16  -1  -7   -0.05    0.10
  16  -1  -7    0.13    0.11
  16  -2  -7    0.05    0.12
  16  -2  -7    0.26    0.14
  16  -3  -7    0.12    0.14
  16  -3  -7   -0.07    0.13
  16  -4  -7    0.00    0.10
  16  -4  -7    0.12    0.10
  16  -5  -7    0.01    0.09
  16  -6  -7   -0.09    0.14
  16  -7  -7    0.25    0.20
  16  -8  -7    0.06    0.13
  16  -9  -7    0.42    0.20
  16 -10  -7    0.16    0.08
  16 -11  -7   -0.14    0.11
  16 -12  -7    0.28    0.16
  16 -13  -7   -0.05    0.07
  16 -14  -7    0.19    0.11
  16 -15  -7    0.01    0.12
  16 -15  -7   -0.02    0.07
  16 -16  -7    0.77    0.24
  16 -16  -7    0.71    0.26
  16 -17  -7    0.22    0.15
  16 -17  -7    0.03    0.11
  16 -18  -7    0.18    0.12
  16 -18  -7    0.33    0.17
  16 -19  -7   -0.05    0.11
  15  20  -7    0.44    0.22
  15  19  -7    0.90    0.27
  15  18  -7   -0.01    0.12
  15  17  -7    0.36    0.16
  15  17  -7    0.05    0.09
  15  16  -7   -0.01    0.07
  15  16  -7    0.23    0.16
  15  15  -7    0.69    0.23
  15  15  -7    0.50    0.18
  15  14  -7    0.17    0.10
  15  14  -7   -0.06    0.08
  15  13  -7    0.11    0.17
  15  13  -7    0.11    0.07
  15  12  -7    0.69    0.21
  15  12  -7    0.48    0.17
  15  11  -7    1.87    0.32
  15  11  -7    1.67    0.33
  15  10  -7    0.47    0.18
  15  10  -7    0.52    0.19
  15   9  -7    0.06    0.10
  15   9  -7   -0.10    0.15
  15   8  -7    0.05    0.06
  15   8  -7    0.06    0.08
  15   7  -7    0.42    0.16
  15   7  -7    0.33    0.15
  15   6  -7    0.31    0.16
  15   6  -7    0.05    0.06
  15   5  -7    0.23    0.10
  15   5  -7    0.10    0.08
  15   4  -7    2.26    0.35
  15   4  -7    2.07    0.33
  15   3  -7   -0.02    0.10
  15   3  -7    0.03    0.10
  15   2  -7    4.73    0.51
  15   2  -7    3.93    0.52
  15   1  -7    2.58    0.38
  15   1  -7    1.24    0.31
  15   0  -7   -0.06    0.08
  15   0  -7    0.24    0.16
  15  -1  -7    2.52    0.39
  15  -1  -7    1.79    0.31
  15  -2  -7    6.22    0.61
  15  -2  -7    4.60    0.51
  15  -3  -7    0.02    0.08
  15  -3  -7    0.09    0.10
  15  -4  -7    1.63    0.36
  15  -4  -7    2.42    0.36
  15  -5  -7    0.40    0.16
  15  -6  -7    0.14    0.08
  15  -7  -7    0.62    0.22
  15  -8  -7    0.03    0.08
  15  -9  -7    0.13    0.10
  15 -10  -7    0.45    0.18
  15 -11  -7    1.82    0.35
  15 -12  -7    1.07    0.28
  15 -13  -7   -0.14    0.12
  15 -14  -7   -0.06    0.13
  15 -15  -7    0.28    0.14
  15 -15  -7    0.75    0.21
  15 -16  -7    0.17    0.13
  15 -16  -7   -0.12    0.11
  15 -17  -7   -0.05    0.11
  15 -17  -7   -0.22    0.15
  15 -18  -7    0.13    0.19
  15 -18  -7    0.04    0.09
  15 -19  -7    0.47    0.21
  15 -19  -7    0.84    0.30
  15 -20  -7    0.09    0.09
  14  21  -7    0.36    0.23
  14  20  -7    1.03    0.28
  14  19  -7    1.26    0.33
  14  18  -7    0.30    0.16
  14  17  -7    0.41    0.18
  14  17  -7    0.30    0.17
  14  16  -7    0.86    0.24
  14  16  -7    1.07    0.27
  14  15  -7    0.78    0.21
  14  15  -7    1.46    0.33
  14  14  -7    0.53    0.20
  14  14  -7    0.75    0.20
  14  13  -7    0.01    0.07
  14  13  -7    0.07    0.08
  14  12  -7    0.11    0.12
  14  12  -7    0.00    0.07
  14  11  -7    0.41    0.16
  14  11  -7    0.24    0.13
  14  10  -7    3.10    0.40
  14  10  -7    3.59    0.45
  14   9  -7   -0.09    0.10
  14   9  -7    0.00    0.08
  14   8  -7    1.18    0.25
  14   8  -7    0.82    0.21
  14   7  -7   -0.06    0.10
  14   7  -7    0.02    0.12
  14   6  -7   -0.09    0.09
  14   6  -7   -0.08    0.11
  14   5  -7    0.37    0.15
  14   5  -7    0.04    0.06
  14   4  -7    2.98    0.40
  14   4  -7    3.31    0.40
  14   3  -7    0.34    0.12
  14   3  -7    0.20    0.09
  14   2  -7    0.12    0.12
  14   2  -7    0.07    0.12
  14   1  -7    2.98    0.38
  14   1  -7    2.53    0.40
  14   0  -7   -0.24    0.11
  14   0  -7   -0.06    0.10
  14  -1  -7    2.74    0.37
  14  -1  -7    2.18    0.36
  14  -2  -7    0.05    0.08
  14  -2  -7    0.09    0.14
  14  -3  -7    0.23    0.12
  14  -3  -7    0.17    0.12
  14  -4  -7    3.00    0.40
  14  -4  -7    2.55    0.44
  14  -5  -7    0.11    0.10
  14  -6  -7    0.08    0.09
  14  -7  -7    0.04    0.08
  14  -8  -7    1.56    0.31
  14  -9  -7    0.02    0.07
  14 -10  -7    3.63    0.46
  14 -11  -7    0.53    0.20
  14 -12  -7   -0.02    0.08
  14 -13  -7    0.24    0.15
  14 -14  -7    0.82    0.24
  14 -14  -7    0.52    0.15
  14 -15  -7    1.11    0.29
  14 -15  -7    0.64    0.21
  14 -16  -7    0.83    0.28
  14 -16  -7    0.58    0.21
  14 -17  -7    0.29    0.17
  14 -17  -7    0.21    0.13
  14 -18  -7    0.03    0.11
  14 -18  -7    0.25    0.13
  14 -19  -7    0.87    0.25
  14 -19  -7    1.03    0.30
  14 -20  -7    1.03    0.29
  14 -20  -7    1.69    0.39
  14 -21  -7   -0.04    0.10
  13  21  -7    0.45    0.19
  13  20  -7    0.08    0.15
  13  19  -7    1.57    0.35
  13  18  -7    0.72    0.26
  13  17  -7    2.30    0.37
  13  17  -7    2.09    0.39
  13  16  -7    0.85    0.25
  13  16  -7    0.65    0.19
  13  15  -7    0.15    0.12
  13  15  -7    0.10    0.08
  13  14  -7    0.89    0.24
  13  14  -7    0.87    0.22
  13  13  -7    0.27    0.12
  13  13  -7    0.19    0.08
  13  12  -7    0.20    0.13
  13  12  -7    0.50    0.17
  13  11  -7    0.26    0.12
  13  11  -7    0.37    0.15
  13  10  -7    0.06    0.10
  13  10  -7   -0.06    0.10
  13   9  -7    0.13    0.06
  13   9  -7    0.16    0.11
  13   8  -7    0.85    0.19
  13   8  -7    1.00    0.24
  13   7  -7    0.25    0.12
  13   7  -7    0.19    0.09
  13   6  -7    0.88    0.20
  13   6  -7    0.83    0.20
  13   5  -7    0.97    0.24
  13   5  -7    0.44    0.15
  13   4  -7    0.87    0.22
  13   4  -7    1.17    0.23
  13   3  -7    1.15    0.23
  13   3  -7    1.11    0.22
  13   2  -7    0.96    0.21
  13   2  -7    0.88    0.21
  13   1  -7    0.17    0.11
  13   1  -7    0.05    0.08
  13   0  -7    0.01    0.06
  13   0  -7   -0.03    0.07
  13  -1  -7    0.18    0.15
  13  -1  -7    0.25    0.12
  13  -2  -7    0.98    0.22
  13  -2  -7    0.88    0.23
  13  -3  -7    1.73    0.31
  13  -3  -7    0.95    0.21
  13  -4  -7    1.15    0.26
  13  -4  -7    1.33    0.25
  13  -5  -7    0.16    0.11
  13  -6  -7    1.05    0.24
  13  -7  -7    0.14    0.15
  13  -8  -7    1.31    0.26
  13  -9  -7    0.11    0.09
  13 -10  -7    0.01    0.10
  13 -11  -7    0.11    0.10
  13 -12  -7    0.59    0.20
  13 -13  -7    0.38    0.14
  13 -13  -7    0.15    0.10
  13 -14  -7    0.74    0.20
  13 -14  -7    0.48    0.14
  13 -15  -7    0.13    0.12
  13 -15  -7   -0.04    0.10
  13 -16  -7    0.66    0.19
  13 -16  -7    0.77    0.24
  13 -17  -7    2.11    0.37
[truncated: 1,733,217 more chars]
