# Supplementary material for: Continuous Flow Sodiation of Substituted Acrylonitriles, Alkenyl Sulfides and Acrylates
Source: Angew Chem Int Ed Engl. 2020 Nov 3;60(2):731–5. doi: 10.1002/anie.202012085 (PMC7821005; doi:10.1002/anie.202012085)
Supplement: Supplementary file 1 — Supplementary [file ANIE-60-731-s001.zip › 7ee_final.cif]

data_publication_text
_publ_requested_journal          'Angew. Chem.'
_publ_contact_author_name        'Prof. Dr. Paul Knochel'
_publ_contact_author_address     
;
Department of Chemistry
Ludwig Maximilian University
Butenandtstr. 5-13 (F)
81377 Munich
Germany
;
_publ_contact_author_email       paul.knochel@cup.uni-muenchen.de
_publ_contact_author_phone       +49-89-2180-77681
loop_
_publ_author_name
_publ_author_address
'Johannes Hauke Harenberg'
;
Department of Chemistry
Ludwig Maximilian University
Butenandtstr. 5-13 (F)
81377 Munich
Germany
;
'Niels Weidmann'
;
Department of Chemistry
Ludwig Maximilian University
Butenandtstr. 5-13 (F)
81377 Munich
Germany
;
'Konstantin Karaghiosoff'
;
Department of Chemistry
Ludwig Maximilian University
Butenandtstr. 5-13 (D)
81377 Munich
Germany
;
'Paul Knochel'
;
Department of Chemistry
Ludwig Maximilian University
Butenandtstr. 5-13 (F)
81377 Munich
Germany
;
    
data_test1
 
_audit_creation_method            SHELXL-2014
_chemical_name_systematic
;
(E)-2-(cyclohex-2-en-1-yl)-3-(4-(trifluoromethyl)phenyl)acrylonitrile
;
_chemical_name_common             ?
_chemical_melting_point           ?
_chemical_formula_moiety          
'C16 H14 F3 N'
_chemical_formula_sum
'C16 H14 F3 N' 
_chemical_formula_weight          277.28

loop_
 _atom_type_symbol
 _atom_type_description
 _atom_type_scat_dispersion_real
 _atom_type_scat_dispersion_imag
 _atom_type_scat_source
 'C'  'C'   0.0033   0.0016
 'International Tables Vol C Tables 4.2.6.8 and 6.1.1.4'
 'H'  'H'   0.0000   0.0000
 'International Tables Vol C Tables 4.2.6.8 and 6.1.1.4'
 'N'  'N'   0.0061   0.0033
 'International Tables Vol C Tables 4.2.6.8 and 6.1.1.4'
 'F'  'F'   0.0171   0.0103
 'International Tables Vol C Tables 4.2.6.8 and 6.1.1.4'
 
_space_group_crystal_system       monoclinic
_space_group_IT_number            14
_space_group_name_H-M_alt         'P 21/c'
_space_group_name_Hall            '-P 2ybc'
 
_shelx_space_group_comment
;
The symmetry employed for this shelxl refinement is uniquely defined
by the following loop, which should always be used as a source of
symmetry information in preference to the above space-group names.
They are only intended as comments.
;
 
loop_
 _space_group_symop_operation_xyz
 'x, y, z'
 '-x, y+1/2, -z+1/2'
 '-x, -y, -z'
 'x, -y-1/2, z-1/2'
 
_cell_length_a                    5.2514(4)
_cell_length_b                    26.0806(18)
_cell_length_c                    10.2125(8)
_cell_angle_alpha                 90
_cell_angle_beta                  103.387(8)
_cell_angle_gamma                 90
_cell_volume                      1360.70(18)
_cell_formula_units_Z             4
_cell_measurement_temperature     143(2)
_cell_measurement_reflns_used     1474 
_cell_measurement_theta_min       3.9950 
_cell_measurement_theta_max       25.6330 
 
_exptl_crystal_description        rod 
_exptl_crystal_colour             colorless 
_exptl_crystal_density_meas       . 
_exptl_crystal_density_method     .              
_exptl_crystal_density_diffrn     1.354          
_exptl_crystal_F_000              576
_exptl_crystal_size_max           0.400
_exptl_crystal_size_mid           0.050
_exptl_crystal_size_min           0.050
_exptl_absorpt_coefficient_mu     0.108
_shelx_estimated_absorpt_T_min    0.958
_shelx_estimated_absorpt_T_max    0.995
_exptl_absorpt_correction_type    multi-scan 
_exptl_absorpt_correction_T_min   0.61728 
_exptl_absorpt_correction_T_max   1.00000 
_exptl_absorpt_process_details    
;
CrysAlisPro 1.171.39.46e (Rigaku Oxford Diffraction, 2018)
Empirical absorption correction using spherical harmonics,
implemented in SCALE3 ABSPACK scaling algorithm.
;
_diffrn_ambient_temperature       143(2)
_diffrn_radiation_wavelength      0.71073
_diffrn_radiation_type            MoK\a
_diffrn_source                    'fine-focus sealed X-ray tube' 
_diffrn_measurement_device_type   'Xcalibur, Sapphire3' 
_diffrn_measurement_method        '\w scans' 
_diffrn_detector_area_resol_mean  15.9809 
_diffrn_reflns_number             9402
_diffrn_reflns_av_unetI/netI      0.0667
_diffrn_reflns_av_R_equivalents   0.0664
_diffrn_reflns_limit_h_min        -6
_diffrn_reflns_limit_h_max        6
_diffrn_reflns_limit_k_min        -32
_diffrn_reflns_limit_k_max        32
_diffrn_reflns_limit_l_min        -11
_diffrn_reflns_limit_l_max        12
_diffrn_reflns_theta_min          3.738
_diffrn_reflns_theta_max          26.004
_diffrn_reflns_theta_full         25.242
_diffrn_measured_fraction_theta_max   0.993
_diffrn_measured_fraction_theta_full  0.993
_diffrn_reflns_Laue_measured_fraction_max    0.993
_diffrn_reflns_Laue_measured_fraction_full   0.993
_diffrn_reflns_point_group_measured_fraction_max   0.993
_diffrn_reflns_point_group_measured_fraction_full  0.993
_reflns_number_total              2673
_reflns_number_gt                 1848
_reflns_threshold_expression      'I > 2\s(I)'
_reflns_Friedel_coverage          0.000
_reflns_Friedel_fraction_max      .
_reflns_Friedel_fraction_full     .
 
_reflns_special_details
;
 Reflections were merged by SHELXL according to the crystal
 class for the calculation of statistics and refinement.
 
 _reflns_Friedel_fraction is defined as the number of unique
 Friedel pairs measured divided by the number that would be
 possible theoretically, ignoring centric projections and
 systematic absences.
;
 
_computing_data_collection        'CrysAlisPro 1.171.39.46e (Rigaku OD, 2018)'
_computing_cell_refinement        'CrysAlisPro 1.171.39.46e (Rigaku OD, 2018)'
_computing_data_reduction         'CrysAlisPro 1.171.39.46e (Rigaku OD, 2018)'
_computing_structure_solution     'SHELXS-97 (Sheldrick, 1990)'
_computing_structure_refinement   'SHELXL-2014 (Sheldrick, 2014)'
_computing_molecular_graphics     
;
'ORTEP (M. N. Burnett, C. K. Johnson, ORTEP-III: Oak Ridge Thermal Ellipsoid
# Plot Program for Crystal Structure Illustrations, Oak Ridge National
# Laboratory Report ORNL-6895, 1996). Windows version (L. J. Farrugia, Univ.
# Glasgow) used --- SCHAKAL (E. Keller, University of  Freiburg (Breisgau),
# Germany, 1995)'
;
_computing_publication_material   
;
PLATON (A. L. Spek, Acta Crystallogr, Sect. A, 1990, 46, C34, 1995 version).
# --- T.B.Cohen, Pure Appl. Chem. 1996,68,2339-2359 (atomic masses).
;
_refine_special_details
;
 Refinement of F^2^ against ALL reflections.  The weighted R-factor wR and
 goodness of fit S are based on F^2^, conventional R-factors R are based
 on F, with F set to zero for negative F^2^. The threshold expression of
 F^2^ > 2\s(F^2^) is used only for calculating R-factors(gt) etc. and is
 not relevant to the choice of reflections for refinement.  R-factors based
 on F^2^ are statistically about twice as large as those based on F, and R-
 factors based on ALL data will be even larger.
;
_refine_ls_structure_factor_coef  Fsqd
_refine_ls_matrix_type            full
_refine_ls_weighting_scheme       calc
_refine_ls_weighting_details
'w=1/[\s^2^(Fo^2^)+(0.0764P)^2^+0.4820P] where P=(Fo^2^+2Fc^2^)/3'
_atom_sites_solution_primary      direct
_atom_sites_solution_secondary    difmap
_atom_sites_solution_hydrogens    geom
_refine_ls_hydrogen_treatment     mixed
_refine_ls_extinction_method      none
_refine_ls_extinction_coef        .
_refine_ls_number_reflns          2673
_refine_ls_number_parameters      192
_refine_ls_number_restraints      0
_refine_ls_R_factor_all           0.0939
_refine_ls_R_factor_gt            0.0635
_refine_ls_wR_factor_ref          0.1748
_refine_ls_wR_factor_gt           0.1523
_refine_ls_goodness_of_fit_ref    1.030
_refine_ls_restrained_S_all       1.030
_refine_ls_shift/su_max           0.000
_refine_ls_shift/su_mean          0.000
 
loop_
 _atom_site_label
 _atom_site_type_symbol
 _atom_site_fract_x
 _atom_site_fract_y
 _atom_site_fract_z
 _atom_site_U_iso_or_equiv
 _atom_site_adp_type
 _atom_site_occupancy
 _atom_site_site_symmetry_order  
 _atom_site_calc_flag
 _atom_site_refinement_flags_posn
 _atom_site_refinement_flags_adp
 _atom_site_refinement_flags_occupancy
 _atom_site_disorder_assembly
 _atom_site_disorder_group
F1 F 1.3188(4) -0.00224(6) 0.3368(2) 0.0577(6) Uani 1 1 d . . . . .
C5 C 1.1207(5) 0.12325(10) 0.3050(3) 0.0293(6) Uani 1 1 d . . . . .
H5 H 1.249(4) 0.1330(3) 0.2506(15) 0.035 Uiso 1 1 calc R U . . .
C8 C 0.6948(5) 0.18882(10) 0.5032(3) 0.0289(6) Uani 1 1 d . . . . .
H8 H 0.6495(14) 0.2193(9) 0.4486(16) 0.035 Uiso 1 1 calc R U . . .
C9 C 0.6291(5) 0.18889(9) 0.6226(3) 0.0281(6) Uani 1 1 d . . . . .
F3 F 1.3241(4) 0.04708(6) 0.17208(17) 0.0485(5) Uani 1 1 d . . . . .
C1 C 0.8278(5) 0.14779(9) 0.4457(2) 0.0272(6) Uani 1 1 d . . . . .
C6 C 1.0026(5) 0.16064(10) 0.3670(2) 0.0290(6) Uani 1 1 d . . . . .
H6 H 1.0412(13) 0.1954(10) 0.3558(4) 0.035 Uiso 1 1 calc R U . . .
C16 C 0.4486(5) 0.12152(10) 0.7531(3) 0.0337(6) Uani 1 1 d . . . . .
H16A H 0.306(3) 0.1462(5) 0.7459(3) 0.040 Uiso 1 1 calc R U . . .
H16B H 0.3956(12) 0.0963(5) 0.6809(14) 0.040 Uiso 1 1 calc R U . . .
N1 N 0.3575(5) 0.26508(10) 0.6810(2) 0.0461(7) Uani 1 1 d . . . . .
C4 C 1.0591(5) 0.07207(9) 0.3193(2) 0.0282(6) Uani 1 1 d . . . . .
C3 C 0.8838(5) 0.05865(10) 0.3970(3) 0.0297(6) Uani 1 1 d . . . . .
H3 H 0.8432(13) 0.0244(11) 0.4065(4) 0.036 Uiso 1 1 calc R U . . .
F2 F 0.9846(4) 0.00237(8) 0.1717(2) 0.0812(8) Uani 1 1 d . . . . .
C12 C 0.8328(5) 0.17579(10) 0.8641(3) 0.0295(6) Uani 1 1 d . . . . .
H12 H 0.968(4) 0.1991(7) 0.8597(3) 0.035 Uiso 1 1 calc R U . . .
C11 C 0.6952(5) 0.14969(10) 0.7345(2) 0.0274(6) Uani 1 1 d . . . . .
H11 H 0.815(3) 0.1245(7) 0.7108(7) 0.033 Uiso 1 1 calc R U . . .
C10 C 0.4798(5) 0.23213(10) 0.6527(3) 0.0326(6) Uani 1 1 d . . . . .
C2 C 0.7708(5) 0.09602(9) 0.4597(3) 0.0296(6) Uani 1 1 d . . . . .
H2 H 0.657(4) 0.0869(3) 0.5113(17) 0.035 Uiso 1 1 calc R U . . .
C7 C 1.1690(6) 0.03038(10) 0.2491(3) 0.0366(7) Uani 1 1 d . . . . .
C14 C 0.5754(6) 0.13062(11) 1.0051(3) 0.0424(7) Uani 1 1 d . . . . .
H14A H 0.6502(16) 0.1097(4) 1.0912(18) 0.051 Uiso 1 1 calc R U . . .
H14B H 0.413(3) 0.1503(4) 1.0192(4) 0.051 Uiso 1 1 calc R U . . .
C15 C 0.4938(7) 0.09458(11) 0.8878(3) 0.0442(8) Uani 1 1 d . . . . .
H15A H 0.328(3) 0.0766(4) 0.8949(3) 0.053 Uiso 1 1 calc R U . . .
H15B H 0.633(3) 0.0678(6) 0.8926(3) 0.053 Uiso 1 1 calc R U . . .
C13 C 0.7790(6) 0.16854(11) 0.9831(3) 0.0415(7) Uani 1 1 d . . . . .
H13 H 0.880(3) 0.1896(7) 1.064(3) 0.050 Uiso 1 1 calc R U . . .
 
loop_
 _atom_site_aniso_label
 _atom_site_aniso_U_11
 _atom_site_aniso_U_22
 _atom_site_aniso_U_33
 _atom_site_aniso_U_23
 _atom_site_aniso_U_13
 _atom_site_aniso_U_12
F1 0.0818(14) 0.0394(9) 0.0664(13) 0.0157(9) 0.0466(12) 0.0227(9)
C5 0.0318(14) 0.0320(14) 0.0261(13) -0.0010(11) 0.0107(12) -0.0014(12)
C8 0.0326(14) 0.0252(13) 0.0296(13) 0.0031(11) 0.0089(12) 0.0043(11)
C9 0.0316(13) 0.0266(13) 0.0276(13) -0.0006(10) 0.0101(11) 0.0009(11)
F3 0.0654(12) 0.0450(10) 0.0468(10) -0.0013(8) 0.0370(9) 0.0039(9)
C1 0.0334(14) 0.0275(13) 0.0209(12) 0.0006(10) 0.0063(11) -0.0017(11)
C6 0.0373(15) 0.0260(13) 0.0249(13) 0.0018(10) 0.0098(12) -0.0023(12)
C16 0.0332(14) 0.0365(14) 0.0323(14) -0.0017(12) 0.0092(12) -0.0038(12)
N1 0.0615(17) 0.0446(15) 0.0334(14) 0.0031(11) 0.0135(13) 0.0169(13)
C4 0.0310(14) 0.0302(13) 0.0250(13) -0.0015(10) 0.0098(11) -0.0003(11)
C3 0.0372(15) 0.0250(13) 0.0287(13) 0.0012(10) 0.0114(12) -0.0030(11)
F2 0.0566(13) 0.0851(15) 0.1088(19) -0.0710(14) 0.0336(13) -0.0201(11)
C12 0.0311(14) 0.0290(13) 0.0296(14) 0.0020(11) 0.0092(11) -0.0003(12)
C11 0.0294(14) 0.0276(13) 0.0280(13) 0.0000(10) 0.0123(11) 0.0005(11)
C10 0.0393(15) 0.0341(14) 0.0260(14) 0.0009(11) 0.0108(12) 0.0078(13)
C2 0.0336(14) 0.0328(14) 0.0261(13) 0.0023(10) 0.0147(12) -0.0009(11)
C7 0.0393(16) 0.0333(15) 0.0414(16) -0.0044(12) 0.0178(14) -0.0067(13)
C14 0.0439(17) 0.0527(18) 0.0320(15) 0.0075(13) 0.0116(14) -0.0049(15)
C15 0.057(2) 0.0383(16) 0.0461(18) -0.0032(13) 0.0288(16) -0.0145(15)
C13 0.0451(18) 0.0444(17) 0.0336(16) -0.0013(13) 0.0067(14) -0.0065(14)
 
_geom_special_details
;
 All esds (except the esd in the dihedral angle between two l.s. planes)
 are estimated using the full covariance matrix.  The cell esds are taken
 into account individually in the estimation of esds in distances, angles
 and torsion angles; correlations between esds in cell parameters are only
 used when they are defined by crystal symmetry.  An approximate (isotropic)
 treatment of cell esds is used for estimating esds involving l.s. planes.
;
 
loop_
 _geom_bond_atom_site_label_1
 _geom_bond_atom_site_label_2
 _geom_bond_distance
 _geom_bond_site_symmetry_2
 _geom_bond_publ_flag
F1 C7 1.348(3) . ?
C5 C6 1.385(4) . ?
C5 C4 1.389(4) . ?
C5 H5 1.00(3) . ?
C8 C9 1.342(4) . ?
C8 C1 1.472(3) . ?
C8 H8 0.97(3) . ?
C9 C10 1.446(4) . ?
C9 C11 1.513(3) . ?
F3 C7 1.330(3) . ?
C1 C6 1.393(3) . ?
C1 C2 1.397(3) . ?
C6 H6 0.94(3) . ?
C16 C15 1.514(4) . ?
C16 C11 1.538(3) . ?
C16 H16A 0.979(19) . ?
C16 H16B 0.979(19) . ?
N1 C10 1.150(3) . ?
C4 C3 1.392(4) . ?
C4 C7 1.490(4) . ?
C3 C2 1.374(4) . ?
C3 H3 0.93(3) . ?
F2 C7 1.320(3) . ?
C12 C13 1.324(4) . ?
C12 C11 1.515(3) . ?
C12 H12 0.94(3) . ?
C11 H11 0.98(3) . ?
C2 H2 0.91(3) . ?
C14 C15 1.504(4) . ?
C14 C13 1.511(4) . ?
C14 H14A 1.03(2) . ?
C14 H14B 1.03(2) . ?
C15 H15A 1.00(2) . ?
C15 H15B 1.00(2) . ?
C13 H13 1.03(3) . ?
 
loop_
 _geom_angle_atom_site_label_1
 _geom_angle_atom_site_label_2
 _geom_angle_atom_site_label_3
 _geom_angle
 _geom_angle_site_symmetry_1
 _geom_angle_site_symmetry_3
 _geom_angle_publ_flag
C6 C5 C4 119.3(2) . . ?
C6 C5 H5 120.4 . . ?
C4 C5 H5 120.4 . . ?
C9 C8 C1 127.5(2) . . ?
C9 C8 H8 116.2 . . ?
C1 C8 H8 116.2 . . ?
C8 C9 C10 117.4(2) . . ?
C8 C9 C11 128.6(2) . . ?
C10 C9 C11 114.1(2) . . ?
C6 C1 C2 118.5(2) . . ?
C6 C1 C8 119.5(2) . . ?
C2 C1 C8 121.9(2) . . ?
C5 C6 C1 121.3(2) . . ?
C5 C6 H6 119.4 . . ?
C1 C6 H6 119.4 . . ?
C15 C16 C11 112.0(2) . . ?
C15 C16 H16A 109.2 . . ?
C11 C16 H16A 109.2 . . ?
C15 C16 H16B 109.2 . . ?
C11 C16 H16B 109.2 . . ?
H16A C16 H16B 107.9 . . ?
C5 C4 C3 120.1(2) . . ?
C5 C4 C7 121.7(2) . . ?
C3 C4 C7 118.1(2) . . ?
C2 C3 C4 120.1(2) . . ?
C2 C3 H3 120.0 . . ?
C4 C3 H3 120.0 . . ?
C13 C12 C11 125.3(3) . . ?
C13 C12 H12 117.3 . . ?
C11 C12 H12 117.3 . . ?
C9 C11 C12 109.6(2) . . ?
C9 C11 C16 111.3(2) . . ?
C12 C11 C16 110.6(2) . . ?
C9 C11 H11 108.4 . . ?
C12 C11 H11 108.4 . . ?
C16 C11 H11 108.4 . . ?
N1 C10 C9 176.7(3) . . ?
C3 C2 C1 120.8(2) . . ?
C3 C2 H2 119.6 . . ?
C1 C2 H2 119.6 . . ?
F2 C7 F3 107.0(2) . . ?
F2 C7 F1 106.4(2) . . ?
F3 C7 F1 104.9(2) . . ?
F2 C7 C4 112.3(2) . . ?
F3 C7 C4 113.8(2) . . ?
F1 C7 C4 111.9(2) . . ?
C15 C14 C13 111.8(2) . . ?
C15 C14 H14A 109.2 . . ?
C13 C14 H14A 109.2 . . ?
C15 C14 H14B 109.2 . . ?
C13 C14 H14B 109.2 . . ?
H14A C14 H14B 107.9 . . ?
C14 C15 C16 112.9(2) . . ?
C14 C15 H15A 109.0 . . ?
C16 C15 H15A 109.0 . . ?
C14 C15 H15B 109.0 . . ?
C16 C15 H15B 109.0 . . ?
H15A C15 H15B 107.8 . . ?
C12 C13 C14 122.6(3) . . ?
C12 C13 H13 118.7 . . ?
C14 C13 H13 118.7 . . ?
 
loop_
 _geom_torsion_atom_site_label_1
 _geom_torsion_atom_site_label_2
 _geom_torsion_atom_site_label_3
 _geom_torsion_atom_site_label_4
 _geom_torsion
 _geom_torsion_site_symmetry_1
 _geom_torsion_site_symmetry_2
 _geom_torsion_site_symmetry_3
 _geom_torsion_site_symmetry_4
 _geom_torsion_publ_flag
C1 C8 C9 C10 -175.1(2) . . . . ?
C1 C8 C9 C11 6.3(5) . . . . ?
C9 C8 C1 C6 -145.1(3) . . . . ?
C9 C8 C1 C2 39.4(4) . . . . ?
C4 C5 C6 C1 1.4(4) . . . . ?
C2 C1 C6 C5 -0.7(4) . . . . ?
C8 C1 C6 C5 -176.4(2) . . . . ?
C6 C5 C4 C3 -1.1(4) . . . . ?
C6 C5 C4 C7 176.7(2) . . . . ?
C5 C4 C3 C2 0.1(4) . . . . ?
C7 C4 C3 C2 -177.8(2) . . . . ?
C8 C9 C11 C12 124.2(3) . . . . ?
C10 C9 C11 C12 -54.4(3) . . . . ?
C8 C9 C11 C16 -113.1(3) . . . . ?
C10 C9 C11 C16 68.3(3) . . . . ?
C13 C12 C11 C9 134.2(3) . . . . ?
C13 C12 C11 C16 11.1(4) . . . . ?
C15 C16 C11 C9 -162.6(2) . . . . ?
C15 C16 C11 C12 -40.5(3) . . . . ?
C4 C3 C2 C1 0.6(4) . . . . ?
C6 C1 C2 C3 -0.3(4) . . . . ?
C8 C1 C2 C3 175.3(2) . . . . ?
C5 C4 C7 F2 -122.8(3) . . . . ?
C3 C4 C7 F2 55.1(3) . . . . ?
C5 C4 C7 F3 -1.0(4) . . . . ?
C3 C4 C7 F3 176.8(2) . . . . ?
C5 C4 C7 F1 117.6(3) . . . . ?
C3 C4 C7 F1 -64.5(3) . . . . ?
C13 C14 C15 C16 -43.9(4) . . . . ?
C11 C16 C15 C14 59.1(3) . . . . ?
C11 C12 C13 C14 2.6(5) . . . . ?
C15 C14 C13 C12 13.7(4) . . . . ?
 
_refine_diff_density_max    0.666
_refine_diff_density_min   -0.240
_refine_diff_density_rms    0.055

_shelxl_version_number 2014-3

_shelx_res_file
;
TITL SIR97 run in space group P 21/c
CELL  0.71073   5.2514  26.0806  10.2125   90.000  103.387   90.000
ZERR     4.00   0.0004   0.0018   0.0008    0.000    0.008    0.000
LATT   1
SYMM  - X, 1/2 + Y, 1/2 - Z
SFAC  C    H    N    F
UNIT 64 56 4 12
LIST 4 ! automatically inserted. Change 6 to 4 for CHECKCIF!!
MERG   2
OMIT 0 11 3
OMIT 0 5 3
OMIT -4 4 11
OMIT 1 0 0
OMIT -2 21 7
OMIT -3 0 2
OMIT -2 0 4
OMIT -3 8 9
OMIT 1 10 1
OMIT -1 14 1
OMIT -2 8 2
OMIT 2 3 8
OMIT -1 7 2
SHEL 1000 0.81
FMAP   2
PLAN   25
ACTA
BOND   $H
CONF
SIZE 0.40 0.05 0.05
L.S.  40
TEMP  -130.00
WGHT    0.076400    0.482000
FVAR       0.33343
F1    4    1.318839   -0.002242    0.336793    11.00000    0.08180    0.03938 =
         0.06643    0.01569    0.04659    0.02272
C5    1    1.120736    0.123249    0.305023    11.00000    0.03181    0.03202 =
         0.02605   -0.00102    0.01066   -0.00140
AFIX  44
H5    2    1.249085    0.132999    0.250570    11.00000   -1.20000
AFIX   0
C8    1    0.694780    0.188819    0.503188    11.00000    0.03262    0.02523 =
         0.02962    0.00306    0.00887    0.00428
AFIX  44
H8    2    0.649511    0.219263    0.448562    11.00000   -1.20000
AFIX   0
C9    1    0.629068    0.188892    0.622624    11.00000    0.03159    0.02655 =
         0.02764   -0.00056    0.01005    0.00085
F3    4    1.324147    0.047082    0.172083    11.00000    0.06535    0.04502 =
         0.04683   -0.00125    0.03700    0.00389
C1    1    0.827757    0.147788    0.445658    11.00000    0.03335    0.02745 =
         0.02088    0.00065    0.00633   -0.00170
C6    1    1.002605    0.160635    0.367026    11.00000    0.03732    0.02602 =
         0.02491    0.00181    0.00978   -0.00230
AFIX  44
H6    2    1.041242    0.195446    0.355812    11.00000   -1.20000
AFIX   0
C16   1    0.448573    0.121525    0.753053    11.00000    0.03319    0.03651 =
         0.03230   -0.00168    0.00921   -0.00376
AFIX  24
H16A  2    0.305663    0.146239    0.745938    11.00000   -1.20000
H16B  2    0.395615    0.096278    0.680920    11.00000   -1.20000
AFIX   0
N1    3    0.357458    0.265085    0.681041    11.00000    0.06151    0.04459 =
         0.03340    0.00312    0.01354    0.01692
C4    1    1.059063    0.072067    0.319268    11.00000    0.03097    0.03016 =
         0.02502   -0.00153    0.00976   -0.00030
C3    1    0.883796    0.058649    0.397023    11.00000    0.03718    0.02496 =
         0.02869    0.00118    0.01141   -0.00305
AFIX  44
H3    2    0.843155    0.024351    0.406536    11.00000   -1.20000
AFIX   0
F2    4    0.984592    0.002375    0.171675    11.00000    0.05658    0.08513 =
         0.10881   -0.07096    0.03357   -0.02010
C12   1    0.832781    0.175788    0.864136    11.00000    0.03107    0.02899 =
         0.02959    0.00195    0.00924   -0.00031
AFIX  44
H12   2    0.967909    0.199126    0.859659    11.00000   -1.20000
AFIX   0
C11   1    0.695194    0.149687    0.734545    11.00000    0.02936    0.02763 =
         0.02803    0.00001    0.01229    0.00050
AFIX  14
H11   2    0.814554    0.124464    0.710803    11.00000   -1.20000
AFIX   0
C10   1    0.479818    0.232129    0.652661    11.00000    0.03929    0.03410 =
         0.02597    0.00093    0.01077    0.00780
C2    1    0.770820    0.096017    0.459710    11.00000    0.03363    0.03278 =
         0.02606    0.00226    0.01471   -0.00086
AFIX  44
H2    2    0.656971    0.086901    0.511262    11.00000   -1.20000
AFIX   0
C7    1    1.169032    0.030378    0.249121    11.00000    0.03931    0.03326 =
         0.04138   -0.00441    0.01778   -0.00674
C14   1    0.575386    0.130617    1.005069    11.00000    0.04387    0.05275 =
         0.03201    0.00751    0.01157   -0.00495
AFIX  24
H14A  2    0.650229    0.109675    1.091223    11.00000   -1.20000
H14B  2    0.413201    0.150317    1.019156    11.00000   -1.20000
AFIX   0
C15   1    0.493836    0.094580    0.887832    11.00000    0.05660    0.03830 =
         0.04606   -0.00323    0.02880   -0.01447
AFIX  24
H15A  2    0.328413    0.076623    0.894924    11.00000   -1.20000
H15B  2    0.633209    0.067829    0.892587    11.00000   -1.20000
AFIX   0
C13   1    0.778966    0.168537    0.983143    11.00000    0.04514    0.04443 =
         0.03363   -0.00128    0.00674   -0.00652
AFIX  44
H13   2    0.879765    0.189556    1.063907    11.00000   -1.20000
AFIX   0
HKLF    4

REM  SIR97 run in space group P 21/c
REM R1 =  0.0635 for    1848 Fo > 4sig(Fo)  and  0.0939 for all    2673 data
REM    192 parameters refined using      0 restraints

END

WGHT      0.0764      0.4820

REM Highest difference peak  0.666,  deepest hole -0.240,  1-sigma level  0.055
Q1    1   0.8408  0.1289  0.9639  11.00000  0.05    0.67
Q2    1   1.1393 -0.0141  0.2934  11.00000  0.05    0.38
Q3    1   1.1182  0.0918  0.3402  11.00000  0.05    0.22
Q4    1   0.7560  0.1283  0.4191  11.00000  0.05    0.20
Q5    1   1.1242  0.0433  0.1117  11.00000  0.05    0.20
Q6    1   0.8741  0.0999  0.8840  11.00000  0.05    0.19
Q7    1   0.3349  0.1086  0.6657  11.00000  0.05    0.19
Q8    1   1.2508  0.1797  0.4438  11.00000  0.05    0.19
Q9    1   0.8676  0.1208  0.5005  11.00000  0.05    0.19
Q10   1   0.7194  0.0179  0.4155  11.00000  0.05    0.18
Q11   1   0.3010  0.2434  0.6082  11.00000  0.05    0.18
Q12   1   0.9324  0.0720  0.3333  11.00000  0.05    0.18
Q13   1   0.5507  0.1033  0.9566  11.00000  0.05    0.17
Q14   1   0.6740  0.1701  0.6770  11.00000  0.05    0.17
Q15   1   1.0789  0.0623  0.2803  11.00000  0.05    0.17
Q16   1   1.5710  0.0634  0.2608  11.00000  0.05    0.16
Q17   1   0.8781  0.1595  0.3880  11.00000  0.05    0.16
Q18   1   1.2440  0.0864  0.2617  11.00000  0.05    0.16
Q19   1   0.3352  0.1022  0.8305  11.00000  0.05    0.15
Q20   1   0.5877  0.2045  0.6328  11.00000  0.05    0.15
Q21   1   0.3801  0.1228  0.8856  11.00000  0.05    0.15
Q22   1   0.9833  0.1602  1.0797  11.00000  0.05    0.15
Q23   1   1.4443  0.0897  0.1540  11.00000  0.05    0.15
Q24   1   1.4660  0.0319  0.2961  11.00000  0.05    0.15
Q25   1   0.6309  0.2211  0.6598  11.00000  0.05    0.15
;
_shelx_res_checksum   35162

_shelx_hkl_file
;
   0 -33  -2    0.34    0.75
   0 -32  -1    1.79    1.06
   0 -32  -2   -0.83    1.21
   0 -32  -3    2.56    1.69
   0 -31  -1    7.94    2.41
   0 -31  -2    4.69    1.66
   0 -31  -3    6.29    2.13
   0 -31  -4    1.23    0.76
   0 -30  -1   -2.03    1.24
   0 -30  -2    0.93    0.79
   0 -30  -3    0.55    0.56
   0 -30  -4    0.44    1.25
   0 -30  -5    1.49    1.76
   0 -29  -1   17.49    3.44
   0 -29  -2    3.09    1.39
   0 -29  -3    1.11    1.04
   0 -29  -4    1.67    1.57
   0 -29  -5    4.24    1.84
   0 -28   0    2.16    1.13
   0 -28  -1    4.04    1.61
   0 -28  -2   -1.23    1.11
   0 -28  -3    3.11    1.36
   0 -28  -4    0.46    0.63
   0 -28  -5   10.76    3.00
   0 -28  -6    0.85    1.45
   0 -27   0   -0.20    0.87
   0 -27  -1   12.91    2.68
   0 -27  -2   31.96    4.46
   0 -27  -3   -0.02    0.87
   0 -27  -4    4.54    1.73
   0 -27  -5   10.32    2.99
   0 -27  -6    2.43    2.07
   0 -27  -7    3.58    2.26
   0 -26   0   24.67    3.65
   0 -26   0   20.21    3.02
   0 -26  -1    0.63    0.55
   0 -26  -2   39.46    4.91
   0 -26  -3    1.99    1.46
   0 -26  -4    2.21    1.57
   0 -26  -5   29.84    4.83
   0 -26  -6   11.22    3.23
   0 -26  -7    5.62    2.57
   0 -25   0    0.09    0.73
   0 -25   0   -1.01    0.59
   0 -25   1    0.70    1.08
   0 -25  -1    0.57    0.82
   0 -25  -2    7.82    2.26
   0 -25  -3   11.09    2.67
   0 -25  -4    1.84    1.30
   0 -25  -5    0.51    0.68
   0 -25  -6    5.37    2.23
   0 -25  -7   13.53    3.55
   0 -25  -8    4.05    2.51
   0 -24   0    0.74    0.75
   0 -24   0    0.26    0.48
   0 -24   1    8.67    1.99
   0 -24  -1    8.83    2.18
   0 -24  -2   15.92    3.02
   0 -24   2    8.97    2.01
   0 -24  -3    4.58    1.85
   0 -24  -4    3.64    1.69
   0 -24  -5    7.43    2.55
   0 -24  -6   15.80    3.75
   0 -24  -7    3.65    1.99
   0 -24  -8    4.80    2.61
   0 -23   0    2.02    1.02
   0 -23   0    3.05    1.23
   0 -23   1   46.98    4.44
   0 -23  -1   50.38    5.02
   0 -23   1   47.44    4.63
   0 -23   2   23.22    3.06
   0 -23  -2   20.22    3.22
   0 -23  -3    4.67    1.91
   0 -23   3   -0.53    0.83
   0 -23  -4   64.08    6.37
   0 -23  -5    1.80    1.69
   0 -23  -6    3.85    2.19
   0 -23  -7   10.09    2.99
   0 -23  -8   10.25    3.10
   0 -23   8    3.65    1.71
   0 -23   9    3.84    2.04
   0 -23  -9    5.21    1.85
   0 -22   0   74.12    5.67
   0 -22   0   61.35    4.87
   0 -22   1    4.46    1.34
   0 -22  -1    7.04    1.92
   0 -22   1    7.09    1.78
   0 -22   2    1.33    0.35
   0 -22  -2    5.34    1.88
   0 -22   3   28.90    3.42
   0 -22  -3   36.62    4.46
   0 -22  -4   12.79    2.94
   0 -22   4    8.59    1.88
   0 -22  -5    3.37    1.46
   0 -22  -6   38.39    5.47
   0 -22   7    2.97    1.87
   0 -22  -7    5.09    2.53
   0 -22  -8    3.38    1.92
   0 -22   8   -0.56    0.80
   0 -22  -9    6.69    2.47
   0 -22   9    3.09    1.98
   0 -21   0    0.45    0.83
   0 -21   0    1.13    0.89
   0 -21   1   16.20    2.43
   0 -21   1   19.41    2.74
   0 -21  -1   17.82    2.81
   0 -21   2    3.57    1.20
   0 -21  -2    2.79    1.36
   0 -21  -3   93.04    7.08
   0 -21   3   74.65    5.38
   0 -21  -4    7.91    2.39
   0 -21   4    3.14    0.97
   0 -21   5    1.91    1.10
   0 -21  -5    5.60    2.17
   0 -21  -6    3.92    2.00
   0 -21   6    0.05    0.74
   0 -21   7    1.97    1.40
   0 -21  -7    4.88    2.11
   0 -21   8    1.03    0.77
   0 -21  -8   -0.35    1.20
   0 -21   9    1.94    0.51
   0 -21  -9    4.85    2.25
   0 -21 -10    4.85    2.40
   0 -20   0   16.06    2.50
   0 -20   0   16.02    2.39
   0 -20   1    0.19    0.85
   0 -20   1    0.31    0.37
   0 -20   2    1.46    0.80
   0 -20  -2    2.15    0.86
   0 -20   3   44.00    4.11
   0 -20  -3   53.93    5.24
   0 -20  -4   20.79    3.42
   0 -20   4   13.63    2.20
   0 -20  -5   45.53    5.28
   0 -20   5   35.91    3.86
   0 -20   6   -0.52    0.96
   0 -20  -6    0.08    0.61
   0 -20  -7   26.16    4.52
   0 -20   7   21.73    4.31
   0 -20  -8    6.06    2.24
   0 -20   8    3.10    1.55
   0 -20   9    1.11    0.50
   0 -20  -9    2.51    1.14
   0 -20 -10    6.56    2.64
   0 -19   0    1.96    0.92
   0 -19   0    1.45    0.95
   0 -19   1    0.20    0.47
   0 -19  -1    2.34    1.01
   0 -19   1    1.20    0.99
   0 -19  -1    2.68    1.20
   0 -19   2    8.27    1.69
   0 -19  -2   10.73    2.25
   0 -19  -3    3.08    1.56
   0 -19   3    1.45    0.55
   0 -19  -4   32.15    4.31
   0 -19   4   20.52    2.70
   0 -19  -5   16.10    3.17
   0 -19   5    9.36    2.43
   0 -19   6    0.26    0.58
   0 -19  -6    0.39    1.41
   0 -19   7    0.15    1.06
   0 -19  -7    0.21    0.77
   0 -19  -8    6.94    2.49
   0 -19   8    3.13    1.74
   0 -19  -9    0.60    0.68
   0 -19   9    0.82    0.91
   0 -19 -10    4.71    1.97
   0 -19  10    2.55    1.55
   0 -18   0   39.61    3.55
   0 -18   0   42.72    3.93
   0 -18   1    4.07    1.14
   0 -18  -1    4.13    1.38
   0 -18  -1    4.27    1.31
   0 -18   1    4.66    1.11
   0 -18   2   22.09    2.63
   0 -18  -2   22.07    3.06
   0 -18   3   12.60    1.95
   0 -18  -3   18.77    2.93
   0 -18   4   57.51    4.44
   0 -18  -4   76.72    6.31
   0 -18   5    0.66    0.64
   0 -18  -5    2.35    1.56
   0 -18   6   28.05    4.41
   0 -18  -6   36.40    4.80
   0 -18  -7    0.67    1.24
   0 -18   7    0.07    1.21
   0 -18  -8    7.48    2.31
   0 -18   8    4.79    1.79
   0 -18   9   29.71    5.51
   0 -18  -9   30.84    4.84
   0 -18  10   -1.41    1.31
   0 -18 -10   -0.03    0.78
   0 -18 -11    2.17    1.72
   0 -17   0    1.13    0.76
   0 -17   0    1.66    0.95
   0 -17   1    5.49    1.30
   0 -17  -1    5.63    1.41
   0 -17   1    6.82    1.41
   0 -17  -1    5.91    1.48
   0 -17   2    2.84    0.90
   0 -17  -2    4.86    1.63
   0 -17   3   11.66    1.79
   0 -17  -3   14.36    2.63
   0 -17  -4   66.92    5.76
   0 -17   4   58.47    5.83
   0 -17   5   13.75    3.02
   0 -17  -5   23.10    3.61
   0 -17   6   13.51    3.16
   0 -17  -6   18.05    3.49
   0 -17   7    1.65    1.45
   0 -17  -7    2.25    1.42
   0 -17   8    4.15    1.50
   0 -17  -8    4.18    2.12
   0 -17  -9    9.29    2.80
   0 -17   9    7.72    2.98
   0 -17  10   24.29    5.22
   0 -17 -10   30.68    4.90
   0 -17 -11    6.58    2.48
   0 -16   0  123.53    6.24
   0 -16   0  104.65    5.51
   0 -16   1    9.11    1.49
   0 -16  -1   10.17    1.80
   0 -16   1    9.87    1.68
   0 -16  -1   13.51    2.25
   0 -16  -2   18.71    2.75
   0 -16   2   19.30    2.37
   0 -16  -3   21.88    3.06
   0 -16   3   18.18    2.27
   0 -16  -4   14.47    2.67
   0 -16   4   10.11    2.32
   0 -16   5   -0.39    0.76
   0 -16  -5    0.34    0.92
   0 -16  -6   69.52    6.39
   0 -16   6   59.25    6.47
   0 -16   7    0.24    0.53
   0 -16  -7   -0.25    0.89
   0 -16  -8   -0.17    0.82
   0 -16   8   -1.27    1.29
   0 -16   9   10.35    3.23
   0 -16  -9   12.59    3.16
   0 -16  10   20.31    4.75
   0 -16 -10   21.36    3.99
   0 -16 -11    1.09    1.05
   0 -15   0    0.10    0.49
   0 -15   0    0.10    0.64
   0 -15   1   28.64    2.73
   0 -15  -1   27.59    2.74
   0 -15  -1   33.80    3.26
   0 -15   1   33.02    2.91
   0 -15   2   30.12    2.89
   0 -15  -2   31.62    3.32
   0 -15  -3   76.85    5.48
   0 -15   3   64.01    5.37
   0 -15   3   65.69    4.24
   0 -15   4    3.34    1.26
   0 -15  -4    7.26    1.91
   0 -15   5    0.60    0.51
   0 -15  -5    2.97    1.60
   0 -15   6    1.31    0.95
   0 -15  -6    2.01    1.40
   0 -15  -7    1.03    0.93
   0 -15   7    3.25    1.53
   0 -15   8    4.58    2.23
   0 -15  -8    3.10    1.37
   0 -15  -9    3.06    1.60
   0 -15   9    3.08    1.80
   0 -15  10    4.65    2.26
   0 -15 -10    0.53    1.07
   0 -15  11    9.10    3.25
   0 -15 -11    7.58    2.46
   0 -15 -12    1.01    1.63
   0 -14   0    8.64    1.46
   0 -14   0    8.76    1.53
   0 -14   1   12.06    1.68
   0 -14  -1   12.74    1.87
   0 -14  -1   13.58    2.02
   0 -14   1   11.89    1.72
   0 -14   2   16.66    1.98
   0 -14  -2   15.76    2.29
   0 -14  -3    1.35    1.04
   0 -14   3    0.10    0.72
   0 -14   4    0.61    0.80
   0 -14  -4    1.63    0.90
   0 -14   5   14.49    3.00
   0 -14  -5   21.79    3.26
   0 -14   6    1.57    1.04
   0 -14  -6    2.53    1.20
   0 -14  -7    4.29    1.62
   0 -14   7    3.84    1.59
   0 -14   8   32.83    5.04
   0 -14  -8   28.92    4.16
   0 -14   9   14.73    3.64
   0 -14  -9   18.17    3.40
   0 -14 -10   -0.89    0.57
   0 -14  10    0.14    1.08
   0 -14  11    4.63    2.30
   0 -14 -11    0.55    0.73
   0 -14 -12   -1.36    1.13
   0 -13   0    1.04    0.84
   0 -13   0    1.22    0.69
   0 -13   1   14.41    1.77
   0 -13  -1   18.08    2.28
   0 -13  -1   14.42    1.95
   0 -13   1   14.51    1.83
   0 -13   2    1.80    0.66
   0 -13  -2    4.09    1.26
   0 -13   3   55.28    4.78
   0 -13  -3   57.37    4.62
   0 -13  -4    4.15    1.71
   0 -13   4    3.77    1.43
   0 -13  -5    0.87    1.22
   0 -13   5    1.31    1.04
   0 -13   6   -0.42    0.59
   0 -13  -7    0.10    0.76
   0 -13   7    0.49    0.82
   0 -13  -8    7.90    2.09
   0 -13   8    8.11    2.47
   0 -13  -9   22.35    3.71
   0 -13   9   21.45    4.19
   0 -13  10   15.11    3.73
   0 -13 -10   12.97    2.96
   0 -13  11   13.68    3.52
   0 -13 -11   11.89    2.82
   0 -12   0  136.49    5.66
   0 -12   0  118.78    5.40
   0 -12   0  129.86    5.32
   0 -12  -1  107.60    5.22
   0 -12  -1   76.44    4.07
   0 -12   1  111.86    4.94
   0 -12  -1  101.69    4.92
   0 -12   1  104.60    4.81
   0 -12  -2   16.91    2.27
   0 -12   2   13.20    1.64
   0 -12   2   13.13    2.07
   0 -12   3   92.51    6.16
   0 -12  -3   96.76    5.75
   0 -12   4  128.88    7.77
   0 -12   5   47.51    4.83
   0 -12   6   47.43    5.11
   0 -12   7    4.38    1.68
   0 -12   8    0.96    1.15
   0 -12  -9    9.22    2.21
   0 -12   9    7.95    2.75
   0 -12 -10    2.35    1.24
   0 -12  10    2.91    1.61
   0 -12  11   11.11    3.29
   0 -12 -11   10.91    2.85
   0 -11   0    1.00    0.58
   0 -11   0    0.80    0.66
   0 -11   0    0.55    0.46
   0 -11   1   27.12    2.30
   0 -11   1   24.85    2.20
   0 -11  -1   18.77    1.84
   0 -11  -1   27.88    2.48
   0 -11  -1   24.75    2.31
   0 -11   2   97.45    5.57
   0 -11  -2  103.05    5.36
   0 -11  -3    8.69    1.71
   0 -11   3    5.21    1.47
   0 -11   4   19.96    2.79
   0 -11   5   99.44    6.77
   0 -11   6   31.31    3.95
   0 -11   7   20.94    3.54
   0 -11   8    4.95    1.82
   0 -11   9    2.87    1.62
   0 -11  10    1.59    1.33
   0 -11 -10    1.58    0.94
   0 -11 -11    8.79    2.40
   0 -11  11    8.94    2.89
   0 -10   0    0.16    0.31
   0 -10   0    0.44    0.45
   0 -10   0    0.31    0.44
   0 -10   1   33.48    2.51
   0 -10   1   31.57    2.97
   0 -10   1   31.11    2.32
   0 -10  -1   31.25    2.57
   0 -10  -1   24.06    2.01
   0 -10  -1   29.74    2.44
   0 -10  -2   21.11    2.09
   0 -10   2   27.55    2.81
   0 -10  -2   27.42    2.63
   0 -10   3   12.49    2.17
   0 -10   4   20.00    2.79
   0 -10   5    1.40    1.11
   0 -10   6   17.49    3.02
   0 -10   7    0.61    0.76
   0 -10   8    0.33    1.07
   0 -10   9    1.96    1.60
   0 -10  10    1.76    1.36
   0 -10 -10    2.90    1.59
   0 -10  11    8.08    2.59
   0 -10 -11    7.09    2.23
   0  -9   0    0.45    0.35
   0  -9   0    1.17    0.66
   0  -9   0    0.23    0.37
   0  -9   1    0.56    0.24
   0  -9  -1    1.25    0.71
   0  -9  -1    1.11    0.65
   0  -9   1    1.07    0.46
   0  -9  -1    0.50    0.23
   0  -9   2  164.19    6.88
   0  -9  -2  132.18    5.33
   0  -9   3    3.03    1.00
   0  -9   4   93.68    5.81
   0  -9   5   37.32    3.97
   0  -9   6    0.45    0.76
   0  -9   7   11.17    2.63
   0  -9   8    7.78    2.17
   0  -9   9   19.95    3.81
   0  -9  10    1.83    1.16
   0  -9 -11    1.23    1.33
   0  -9  11   -0.32    0.43
   0  -9  12    0.01    0.92
   0  -8   0  109.15    4.23
   0  -8   0  102.27    3.93
   0  -8   0  108.74    4.34
   0  -8   1   87.72    3.51
   0  -8  -1   69.89    3.23
   0  -8   1   82.35    3.63
   0  -8  -1   82.71    3.91
   0  -8  -1   83.65    3.87
   0  -8   1   76.32    3.90
   0  -8   2  393.09   10.77
   0  -8  -2  293.43    8.45
   0  -8   3   79.90    4.79
   0  -8   4  112.82    6.24
   0  -8   5   50.99    4.52
   0  -8   6    3.62    1.32
   0  -8   7   21.19    3.38
   0  -8   8   26.20    3.92
   0  -8   9    3.35    1.58
   0  -8  10    9.12    2.60
   0  -8  11    2.34    1.25
   0  -8 -11    4.83    1.64
   0  -8  12    0.72    1.09
   0  -7   0    1.53    0.58
   0  -7   0    0.96    0.54
   0  -7   0    1.71    0.72
   0  -7   0    2.02    0.81
   0  -7   1   51.08    2.47
   0  -7  -1   42.23    2.35
   0  -7  -1   48.49    2.83
   0  -7   1   42.84    2.43
   0  -7   1   43.42    2.79
   0  -7  -1   47.30    2.75
   0  -7   1   50.33    2.94
   0  -7  -2    0.27    0.32
   0  -7   2    0.33    0.48
   0  -7   2    1.15    0.70
   0  -7   3  176.38    7.13
   0  -7   3  196.69    6.81
   0  -7   4    0.86    0.73
   0  -7   5    5.41    1.48
   0  -7   6   22.84    3.32
   0  -7   7   35.45    4.33
   0  -7   8    2.78    1.51
   0  -7   9    7.13    2.29
   0  -7  10    0.50    0.62
   0  -7  11    7.02    2.54
   0  -7  12    0.33    0.63
   0  -6   0  586.46   11.96
   0  -6   0  575.20   10.99
   0  -6   0  562.06   11.22
   0  -6   0  539.09   10.66
   0  -6   1  324.07    8.45
   0  -6  -1  313.43    7.49
   0  -6   1  347.26    8.35
   0  -6  -1  316.93    8.31
   0  -6   1  364.83    7.50
   0  -6  -2    0.62    0.35
   0  -6   2    0.56    0.31
   0  -6   2    0.61    0.37
   0  -6  -2    1.10    0.61
   0  -6   3  187.56    7.26
   0  -6   3  226.88    7.11
   0  -6   4   14.79    2.19
   0  -6   4   15.99    1.95
   0  -6   5    2.34    0.91
   0  -6   6   13.73    2.50
   0  -6   7   20.69    3.29
   0  -6   8   65.27    6.29
   0  -6   9    0.57    0.69
   0  -6  10    5.25    1.96
   0  -6  11    7.55    2.49
   0  -6  12   -0.07    0.84
   0  -5   0    0.35    0.32
   0  -5   0    0.62    0.42
   0  -5   0    0.18    0.31
   0  -5   0   -0.08    0.25
   0  -5  -1   19.24    1.41
   0  -5   1   21.26    1.61
   0  -5  -1   21.59    1.70
   0  -5   1   21.15    1.71
   0  -5   2  375.26    9.62
   0  -5   2  443.02    9.55
   0  -5  -2  410.22    9.79
   0  -5  -3   21.59    1.99
   0  -5  -3   17.06    1.98
   0  -5   3   22.39    1.94
   0  -5   3   21.92    2.30
   0  -5  -4  136.53    5.68
   0  -5   4  161.23    7.27
   0  -5   4  167.71    6.24
   0  -5   5   89.61    5.85
   0  -5   6    3.98    1.40
   0  -5   7   55.13    5.39
   0  -5   8   90.24    7.32
   0  -5   9   25.47    4.16
   0  -5  10    3.65    1.76
   0  -5  11   -0.76    0.63
   0  -5  12    4.51    2.06
   0  -4   1  805.51   14.26
   0  -4  -1  740.11   13.64
   0  -4  -1  795.14   14.35
   0  -4   1  833.19   13.96
   0  -4   2  486.72    9.66
   0  -4   2  453.57   10.40
   0  -4  -2  400.07    9.98
   0  -4  -2  460.12   10.01
   0  -4  -3   -0.14    0.29
   0  -4  -3    0.08    0.33
   0  -4   3    0.24    0.26
   0  -4   3   -0.14    0.28
   0  -4  -4  363.94    9.62
   0  -4   4  458.15   12.52
   0  -4  -5   14.05    1.64
   0  -4   5   21.48    2.75
   0  -4   6  140.86    7.87
   0  -4   7    2.30    1.27
   0  -4   8   36.33    4.57
   0  -4   9    8.07    2.38
   0  -4  10    2.10    1.24
   0  -4  11   -0.49    0.72
   0  -4  12    6.52    2.24
   0  -3   2  852.20   14.37
   0  -3  -2  800.27   14.44
   0  -3   2  785.08   15.10
   0  -3  -2  755.45   15.25
   0  -3   2  826.96   15.58
   0  -3   3  151.42    4.96
   0  -3   3  136.55    5.59
   0  -3  -3  125.40    5.47
   0  -3   4    1.03    0.65
   0  -3   5    7.23    1.56
   0  -3   6    1.69    0.86
   0  -3   7   10.13    2.19
   0  -3   8    0.90    0.87
   0  -3   9    3.21    1.55
   0  -3  10    1.13    1.10
   0  -3  11    6.46    2.26
   0  -3  12    5.93    2.29
   0  -2   2  434.11    8.32
   0  -2   2  422.91    9.31
   0  -2   2  390.73    8.82
   0  -2  -2  385.36    9.20
   0  -2   3   84.61    4.01
   0  -2  -3   81.49    4.28
   0  -2   3   85.58    4.17
   0  -2   4   18.41    2.14
   0  -2   5    1.10    0.78
   0  -2   6    0.07    0.36
   0  -2   7  143.31    8.23
   0  -2   8   26.27    3.77
   0  -2   9   29.86    4.23
   0  -2  10    1.36    1.13
   0  -2  11    0.56    0.66
   0  -2  12    5.29    2.19
   0  -1  -2   61.12    3.05
   0  -1   2   64.22    2.97
   0  -1   2   60.35    2.80
   0  -1  -3    2.01    0.82
   0  -1   3    2.68    0.76
   0  -1   3    2.98    0.76
   0  -1   4  163.92    6.77
   0  -1   5    0.69    0.47
   0  -1   6    2.64    1.10
   0  -1   7   19.78    2.94
   0  -1   8   -0.64    0.49
   0  -1  -8    0.16    0.87
   0  -1   9    1.84    1.15
   0  -1  10    3.95    1.84
   0  -1  11    3.54    1.70
   0  -1  12    1.25    0.90
   0   0  -2  431.97    9.82
   0   0   2  455.54    9.70
   0   0   3   -0.05    0.46
   0   0   4   39.57    3.11
   0   0   5   -0.11    0.44
   0   0   6  340.16   11.89
   0   0   7   -0.02    0.29
   0   0  -7    0.06    0.47
   0   0   8   24.14    3.47
   0   0  -8   21.23    2.25
   0   0   9   -0.20    0.78
   0   0  10    2.93    1.35
   0   0  11   -0.69    0.59
   0   0  12    3.09    1.78
   0   0  13    3.04    1.64
   0   1  -2   70.79    3.23
   0   1  -2   57.52    2.15
   0   1   2   60.28    2.84
   0   1  -3    1.55    0.35
   0   1   3    2.84    0.80
   0   1   4  169.50    6.71
   0   1  -4  153.90    5.16
   0   1  -5    0.71    0.33
   0   1   5    0.74    0.56
   0   1   6    1.03    0.66
   0   1  -6    0.13    0.28
   0   1  -7   15.59    1.86
   0   1   7   18.10    2.78
   0   1   8    0.55    0.82
   0   1  -8    0.57    0.29
   0   1   9    0.53    0.74
   0   1  10    4.11    1.75
   0   1  11    1.09    0.79
   0   1  12    1.70    1.35
   0   1  12   -1.11    0.48
   0   1  13    3.06    1.75
   0   2  -2  434.85    9.38
   0   2   2  364.40    8.53
   0   2  -2  427.73    9.41
   0   2  -2  405.95    7.75
   0   2   3   77.44    3.90
   0   2  -3   79.75    2.99
   0   2  -4   15.96    1.44
   0   2   4   18.33    2.18
   0   2  -5    1.46    0.52
   0   2   5    1.72    0.81
   0   2  -6    0.02    0.26
   0   2   6    0.49    0.49
   0   2  -7  114.19    5.00
   0   2   7  142.21    7.73
   0   2   8   22.06    3.15
   0   2  -8   19.41    1.90
   0   2   9   30.46    3.98
   0   2  10    1.79    1.13
   0   2  11   -0.13    0.58
   0   2  12    3.25    1.65
   0   2  12    4.70    2.24
   0   2  13    1.59    1.21
   0   3  -2  874.77   14.41
   0   3   2  780.55   15.13
   0   3  -2  830.51   15.83
   0   3  -2  861.93   15.76
   0   3  -3  132.48    4.07
   0   3   3  117.34    4.75
   0   3  -3  145.42    5.79
   0   3   4    0.91    0.48
   0   3  -4   -0.02    0.38
   0   3  -5    4.91    0.82
   0   3   5    6.96    1.49
   0   3   6    0.92    0.77
   0   3  -6   -0.17    0.41
   0   3  -7    6.44    1.07
   0   3   7    8.38    1.94
   0   3   8    0.26    0.65
   0   3  -8   -0.69    0.62
   0   3   9    3.24    1.27
   0   3  10   -0.66    0.73
   0   3  11   10.18    2.96
   0   3  11    7.16    2.31
   0   3  12    5.51    2.07
   0   3  12    5.70    2.37
   0   3  13    0.22    0.55
   0   4   1  787.42   13.68
   0   4  -1  824.42   14.16
   0   4   1  762.11   14.18
   0   4  -1  814.39   12.90
   0   4   1  758.26   13.95
   0   4  -1  815.25   13.87
   0   4   2  447.12    9.82
   0   4  -2  457.68    9.10
   0   4   2  435.61    9.76
   0   4  -2  449.87   10.25
   0   4  -2  481.36   10.37
   0   4  -3    0.11    0.47
   0   4   3   -0.15    0.40
   0   4  -3    0.26    0.25
   0   4  -4  375.16    8.79
   0   4   4  384.97   10.60
   0   4   5   20.06    2.46
   0   4  -5   20.68    1.80
   0   4   6  122.06    6.66
   0   4  -6  104.16    4.50
   0   4  -7    1.40    0.30
   0   4   7    0.92    0.67
   0   4   8   26.20    3.50
   0   4   9    8.32    2.14
   0   4  10    0.29    0.52
   0   4  10    0.52    0.49
   0   4  11    2.18    1.18
   0   4  11    1.14    0.90
   0   4  12    4.37    1.82
   0   4  12    7.15    2.79
   0   4  13    6.32    2.61
   0   5   0    0.24    0.33
   0   5   0    1.06    0.50
   0   5   0    0.43    0.36
   0   5   0    0.40    0.38
   0   5   1   19.68    1.55
   0   5  -1   23.19    1.64
   0   5  -1   21.36    1.60
   0   5   1   20.29    1.40
   0   5   1   19.49    1.65
   0   5  -1   19.66    1.23
   0   5   2  370.01    8.93
   0   5   2  399.84    9.22
   0   5  -2  388.81    9.60
   0   5  -2  407.25    9.66
   0   5  -2  395.25    8.60
   0   5   3   18.67    1.91
   0   5  -3   23.97    1.78
   0   5  -3   21.47    2.24
   0   5   3   20.62    2.08
   0   5   4  136.46    5.78
   0   5  -4  162.53    7.35
   0   5  -4  152.37    5.17
   0   5   4  159.84    6.86
   0   5  -5   85.21    3.90
   0   5   5   80.56    4.88
   0   5  -6    1.40    0.47
   0   5   6    2.45    1.08
   0   5   7   49.27    4.43
   0   5  -7   41.73    2.86
   0   5   8   89.23    7.10
   0   5   8   80.93    6.14
   0   5   9   23.93    3.92
   0   5   9   21.52    3.39
   0   5  10    1.53    0.96
   0   5  10    5.19    2.09
   0   5  11    1.01    0.77
   0   5  11    0.60    1.18
   0   5  12    2.84    1.68
   0   5  12    3.92    1.97
   0   5  13    6.02    2.55
   0   6   0  538.19   10.61
   0   6   0  530.25   10.76
   0   6   0  560.41   11.41
   0   6  -1  327.54    8.08
   0   6  -1  363.29    8.24
   0   6   1  333.58    8.09
   0   6  -1  328.74    7.05
   0   6   1  317.68    7.36
   0   6   1  318.15    8.34
   0   6  -2    0.57    0.52
   0   6  -2    0.37    0.28
   0   6   2    0.52    0.38
   0   6   2    0.25    0.43
   0   6   2   -0.39    0.46
   0   6   3  198.78    7.01
   0   6  -3  203.14    7.38
   0   6  -3  198.06    5.89
   0   6   3  188.58    6.54
   0   6   4   12.02    1.67
   0   6   4   13.24    1.99
   0   6  -4   14.55    1.49
   0   6  -4   17.07    2.43
   0   6  -5    3.19    0.83
   0   6   5    2.94    1.16
   0   6   5    2.11    0.89
   0   6   6   14.26    2.54
   0   6  -6   13.19    1.62
   0   6   6   11.26    1.98
   0   6   7   17.32    2.67
   0   6  -7   16.35    1.82
   0   6   7   21.96    3.33
   0   6   8   65.89    6.17
   0   6   8   56.81    5.05
   0   6   9    0.24    0.55
   0   6   9    0.58    0.52
   0   6  10    6.69    1.97
   0   6  10    8.24    2.56
   0   6  11    6.90    2.15
   0   6  11    9.29    2.72
   0   6  12    0.93    1.08
   0   6  12    0.28    0.55
   0   6  13   16.29    3.86
   0   7   0    3.14    0.93
   0   7   0    1.33    0.60
   0   7   0    1.83    0.65
   0   7  -1   47.09    2.36
   0   7  -1   54.02    2.87
   0   7   1   43.51    2.34
   0   7  -1   49.55    2.93
   0   7   1   48.89    2.76
   0   7   1   46.05    3.03
   0   7   2   -0.24    0.29
   0   7  -2    0.21    0.21
   0   7  -2   -0.01    0.40
   0   7   2    0.00    0.25
   0   7  -3  186.32    7.16
   0   7   3  187.46    6.71
   0   7   3  180.32    6.77
   0   7  -3  188.00    6.08
   0   7   4    0.60    0.37
   0   7   4    0.40    0.57
   0   7  -4    1.15    0.47
   0   7  -4    1.23    0.76
   0   7   5    5.20    1.35
   0   7   5    3.25    1.03
   0   7  -5    4.73    0.90
   0   7  -5    6.00    1.52
   0   7   6   20.18    2.97
   0   7   6   18.75    2.54
   0   7  -6   18.42    1.91
   0   7  -7   23.62    2.23
   0   7   7   32.31    4.03
   0   7   7   27.24    3.34
   0   7   8    1.11    0.72
   0   7   8    3.67    1.63
   0   7   9    8.02    2.46
   0   7   9    6.86    1.95
   0   7  10   -0.34    0.50
   0   7  10   -0.25    0.73
   0   7  11    7.51    2.21
   0   7  11    7.79    2.53
   0   7  12    1.92    1.32
   0   7  12    0.90    0.95
   0   8   0  105.74    4.63
   0   8   0  106.27    4.14
   0   8   1   80.67    3.40
   0   8  -1   95.81    4.16
   0   8  -1   87.93    4.25
   0   8   1   86.92    3.94
   0   8   1   77.41    4.17
   0   8  -1   80.71    3.35
   0   8  -2  364.61    8.02
   0   8   2  331.21    9.71
   0   8  -2  385.97    9.70
   0   8   2  353.33    9.07
   0   8  -3   84.45    4.08
   0   8   3   89.65    4.58
   0   8  -3   85.52    4.79
   0   8   3   87.51    4.54
   0   8   4  125.23    6.28
   0   8  -4  121.82    5.11
   0   8   4  122.83    5.82
   0   8  -4  128.33    6.73
   0   8  -5   58.99    5.06
   0   8   5   58.36    4.70
   0   8  -5   50.67    3.27
   0   8   5   50.32    3.85
   0   8  -6    2.65    0.75
   0   8   6    2.94    0.98
   0   8   6    2.62    1.20
   0   8  -7   21.25    2.17
   0   8   7   22.05    3.02
   0   8   7   24.06    3.61
   0   8   8   23.63    3.29
   0   8   8   23.38    3.74
   0   8   9    2.89    1.27
   0   8   9    2.72    1.61
   0   8  10    8.52    2.59
   0   8  10    8.37    2.11
   0   8  11    3.35    1.50
   0   8  11    4.04    2.18
   0   8  12    2.60    1.38
   0   8  12    3.21    1.75
   0   9   0    0.67    0.57
   0   9   0    1.26    0.70
   0   9  -1    0.91    0.56
   0   9   1    0.44    0.33
   0   9   1    0.58    0.33
   0   9  -1    0.06    0.35
   0   9   2  158.78    5.69
   0   9  -2  164.29    5.06
   0   9   2  161.93    6.58
   0   9  -2  178.73    6.45
   0   9  -3    3.07    0.89
   0   9   3    2.47    0.76
   0   9  -3    3.60    1.07
   0   9  -3    1.83    0.38
   0   9   3    1.99    0.71
   0   9   4   98.62    5.59
   0   9   4   93.13    5.09
   0   9  -4   99.44    4.78
   0   9  -4   97.20    5.82
   0   9   5   40.59    3.95
   0   9  -5   38.29    2.97
   0   9   5   38.89    3.42
   0   9  -5   47.58    4.65
   0   9  -6    1.24    0.93
   0   9   6   -0.71    0.65
   0   9  -6    0.30    0.41
   0   9   6    0.72    0.84
   0   9  -7    8.36    1.50
   0   9   7    9.03    1.96
   0   9   7    9.22    2.36
   0   9   8    7.05    1.82
   0   9   8    7.75    2.25
   0   9   9   18.36    3.05
   0   9   9   18.12    3.57
   0   9  10    0.34    0.29
   0   9  10    0.45    0.78
   0   9  11   -0.88    1.14
   0   9  11    0.44    0.51
   0   9  12   -0.56    0.69
   0   9  12    4.48    2.02
   0  10   0    0.82    0.74
   0  10   0    0.73    0.38
   0  10   0    0.65    0.41
   0  10  -1   31.20    2.71
   0  10   1   27.34    2.70
   0  10   1   29.18    2.20
   0  10  -2   27.39    2.04
   0  10  -2   32.01    2.77
   0  10   2   25.82    2.70
   0  10   2   25.62    2.21
   0  10  -3   15.44    1.91
   0  10   3   13.08    1.80
   0  10  -3   13.89    1.38
   0  10  -3   14.69    2.16
   0  10   3   13.02    1.76
   0  10  -4   20.13    1.63
   0  10  -4   25.20    2.47
   0  10   4   21.97    2.47
   0  10  -4   24.43    2.95
   0  10   4   23.45    2.66
   0  10   5   -0.02    0.22
   0  10   5   -0.03    0.47
   0  10  -5    0.44    0.70
   0  10  -5    0.19    0.36
   0  10   6   14.56    2.61
   0  10  -6   15.00    2.80
   0  10  -6   14.82    1.95
   0  10   6   12.78    2.06
   0  10   7    1.50    1.00
   0  10   7    1.07    0.62
   0  10  -7    1.01    0.56
   0  10   8   -0.05    0.69
   0  10   8    0.48    0.79
   0  10   9    0.69    0.55
   0  10   9   -0.03    0.46
   0  10  10    1.55    1.14
   0  10  10    0.89    0.73
   0  10  11    7.22    2.10
   0  10  11   10.26    3.02
   0  10  12    0.20    0.61
   0  11   0    1.20    0.73
   0  11   1   25.91    2.81
   0  11  -1   25.27    2.57
   0  11   1   24.18    2.10
   0  11   2   97.97    5.56
   0  11   2   97.01    4.58
   0  11  -2  106.80    5.40
   0  11  -3    6.55    1.32
   0  11  -3    8.18    1.59
   0  11   3    5.85    1.20
   0  11   3    7.42    1.40
   0  11   3    3.86    1.00
   0  11  -4   22.22    2.42
   0  11  -4   20.74    1.72
   0  11   4   22.72    2.58
   0  11   4   21.68    2.60
   0  11  -4   20.10    2.72
   0  11   5  111.74    6.79
   0  11   5  101.83    5.83
   0  11  -5  106.08    7.08
   0  11  -5  103.18    5.47
   0  11   6   30.43    3.89
   0  11  -6   29.90    2.91
   0  11  -6   32.63    4.21
   0  11   6   25.23    2.99
   0  11   7   22.51    3.60
   0  11  -7   17.50    2.25
   0  11   7   16.08    2.56
   0  11   8    4.86    1.85
   0  11   8    1.61    0.93
   0  11   9    1.97    1.50
   0  11   9    1.20    0.93
   0  11  10    0.40    0.81
   0  11  10    1.98    1.29
   0  11  11    5.31    2.31
   0  11  11    9.35    2.44
   0  11  12    1.10    1.13
   0  12   0  140.69    6.64
   0  12   1  109.30    6.02
   0  12   1  102.75    4.64
   0  12  -1  100.05    5.45
   0  12   2   12.56    1.57
   0  12  -2   16.73    2.19
   0  12   2   12.03    2.04
   0  12   3   90.97    4.92
   0  12  -3  100.88    5.44
   0  12  -3   97.96    5.82
   0  12   3   84.04    5.29
   0  12  -4  133.33    7.28
   0  12   4  138.43    6.95
   0  12   4  140.17    6.75
   0  12  -4  138.98    6.56
   0  12  -5   48.24    4.72
   0  12  -5   51.20    3.91
   0  12   5   53.20    4.68
   0  12   5   53.21    4.27
   0  12  -6   50.83    5.41
   0  12   6   45.85    4.13
   0  12   6   55.03    5.21
   0  12  -6   47.29    3.83
   0  12   7    4.31    1.40
   0  12   7    5.74    1.89
   0  12  -7    6.16    1.92
   0  12  -7    3.99    1.20
   0  12   8   -0.51    0.69
   0  12   8   -0.48    0.56
   0  12   9    8.70    2.13
   0  12   9   10.43    3.02
   0  12  10    1.57    1.54
   0  12  10    1.50    0.99
   0  12  11    8.07    2.82
   0  12  12    4.40    2.14
   0  13   0    2.97    1.20
   0  13   1   14.40    1.77
   0  13   1   14.69    2.35
   0  13  -1   18.00    2.41
   0  13   2    2.04    0.75
   0  13   2    1.40    0.76
   0  13  -2    2.84    1.02
   0  13   3   55.99    3.87
   0  13  -3   60.37    4.32
   0  13   3   51.22    4.30
   0  13  -3   62.63    4.77
   0  13  -4    3.41    1.32
   0  13   4    3.35    1.05
   0  13   4    2.78    0.97
   0  13  -4    3.19    1.02
   0  13  -5    2.05    0.87
   0  13   5    1.68    0.72
   0  13  -5    2.13    1.13
   0  13   5    3.10    1.09
   0  13  -6    0.71    0.41
   0  13  -6    1.17    0.93
   0  13   6   -0.32    0.39
   0  13   6    0.80    0.74
   0  13   7    0.52    0.36
   0  13   7    0.38    0.60
   0  13  -7   -0.12    0.70
   0  13  -7    0.54    0.48
   0  13   8    7.75    2.33
   0  13   8    8.35    2.01
   0  13   9   17.41    3.04
   0  13   9   17.02    3.58
   0  13  10   15.91    3.64
   0  13  10   13.20    2.69
   0  13  11   11.74    3.26
   0  13  12    1.15    1.09
   0  14   0    9.92    2.00
   0  14   1   11.37    2.18
   0  14  -1   12.79    2.17
   0  14   1   13.79    1.79
   0  14   2   15.87    1.90
   0  14  -2   18.65    2.48
   0  14   2   15.97    2.53
   0  14  -3    1.52    0.73
   0  14   3    0.20    0.54
   0  14   3    0.98    0.41
   0  14  -4    2.19    0.97
   0  14   4    1.98    0.86
   0  14   4    0.85    0.48
   0  14  -4    0.95    0.41
   0  14  -5   17.93    3.03
   0  14   5   15.26    2.39
   0  14   5   15.00    2.53
   0  14  -5   19.91    2.61
   0  14   6    0.90    0.63
   0  14  -6    1.44    0.43
   0  14   6    1.85    0.94
   0  14  -6    1.14    0.61
   0  14  -7    4.55    1.68
   0  14   7    1.64    0.80
   0  14   7    3.08    1.40
   0  14  -7    2.53    0.93
   0  14   8   29.62    4.54
   0  14   8   29.54    3.78
   0  14   9   15.84    3.53
   0  14   9   14.36    2.72
   0  14  10    0.63    0.79
   0  14  11    0.75    1.05
   0  14  12    3.89    1.81
   0  15   0    0.60    0.85
   0  15   1   29.16    2.72
   0  15  -1   31.59    3.44
   0  15   1   35.69    3.85
   0  15  -2   30.61    3.36
   0  15   2   26.01    2.55
   0  15   2   27.05    3.40
   0  15   3   65.40    4.39
   0  15   3   69.89    5.39
   0  15  -3   78.51    5.26
   0  15  -4    4.71    1.49
   0  15   4    6.21    1.43
   0  15   4    4.54    1.28
   0  15  -4    4.58    1.16
   0  15   5    2.03    0.96
   0  15  -5    2.95    1.03
   0  15  -5    2.86    1.12
   0  15   5    1.78    0.95
   0  15   6   -0.20    0.42
   0  15  -6    0.74    1.04
   0  15   6    0.37    0.29
   0  15  -6    0.89    0.51
   0  15  -7   -0.27    0.44
   0  15  -7   -0.94    1.16
   0  15   7    0.54    0.52
   0  15   7    0.47    0.54
   0  15   8    6.22    2.10
   0  15   8    5.14    1.55
   0  15   9    0.50    0.71
   0  15  10    1.23    1.28
   0  15  11    8.15    2.78
   0  16   0  112.88    6.91
   0  16   1   10.98    2.26
   0  16   1    9.98    1.66
   0  16  -1   11.56    2.20
   0  16   2   16.65    2.78
   0  16  -2   19.52    2.77
   0  16   2   18.08    2.20
   0  16   3   20.01    2.37
   0  16   3   21.54    3.10
   0  16  -3   25.23    3.10
   0  16   4   14.26    2.22
   0  16   4   12.42    2.12
   0  16  -4   14.13    2.56
   0  16  -4   13.89    2.36
   0  16  -5    0.13    0.59
   0  16  -5    0.44    0.65
   0  16   5    0.47    0.62
   0  16   5    1.01    0.73
   0  16   6   61.27    5.01
   0  16  -6   76.57    6.84
   0  16   6   72.16    6.25
   0  16  -6   66.61    5.09
   0  16   7    0.56    0.48
   0  16  -7   -0.14    0.99
   0  16   7    1.47    1.14
   0  16  -7    1.45    0.93
   0  16   8    1.30    0.92
   0  16  -8   -0.19    0.79
   0  16   9   11.04    2.90
   0  16  10   19.40    4.13
   0  16  11    1.23    1.12
   0  17   0    3.36    1.45
   0  17   1    6.18    1.34
   0  17  -1    8.14    1.95
   0  17   1    5.37    1.68
   0  17   2    2.62    1.11
   0  17  -2    4.37    1.43
   0  17   2    3.79    1.01
   0  17   3   11.10    2.27
   0  17   3   12.83    1.92
   0  17  -3   15.84    2.61
   0  17  -4   71.74    6.11
   0  17   4   65.11    4.89
   0  17  -4   70.69    5.38
   0  17   4   72.34    5.18
   0  17   5   20.52    2.95
   0  17   5   17.10    2.56
   0  17  -5   20.94    2.92
   0  17  -5   20.95    3.28
   0  17   6   12.80    2.33
   0  17  -6   19.63    2.85
   0  17  -6   19.85    3.50
   0  17   6   17.20    3.02
   0  17   7    2.60    1.16
   0  17  -7    4.11    1.42
   0  17   7    2.54    1.30
   0  17  -7    3.98    1.60
   0  17  -8    3.06    1.79
   0  17   8    2.61    1.35
   0  17   9    5.14    2.08
   0  17  10   20.62    4.40
   0  18   0   43.68    4.61
   0  18   1    3.52    1.30
   0  18  -1    5.29    1.65
   0  18   2   22.47    2.61
   0  18   2   24.93    3.50
   0  18  -2   29.39    3.59
   0  18   3   16.43    2.26
   0  18  -3   17.30    2.76
   0  18   3   12.27    2.44
   0  18   4   70.19    5.11
   0  18  -4   73.91    5.68
   0  18   4   71.68    5.33
   0  18  -4   70.85    6.19
   0  18  -5    2.87    1.35
   0  18   5    1.82    0.80
   0  18   5    3.47    1.41
   0  18  -5    3.13    1.33
   0  18   6   31.77    4.14
   0  18  -6   35.66    4.82
   0  18   6   30.34    3.62
   0  18  -6   32.06    3.75
   0  18  -7   -0.90    1.10
   0  18   7   -1.36    1.36
   0  18  -7    0.84    0.69
   0  18  -8    5.20    1.63
   0  18   8    2.82    1.35
   0  18   9   29.90    5.02
   0  19   0    2.76    1.50
   0  19   1    1.06    0.69
   0  19  -1    0.76    0.70
   0  19   2    6.98    1.50
   0  19   2    7.03    1.85
   0  19  -2    7.80    2.02
   0  19   3    1.94    0.93
   0  19  -3    2.57    1.30
   0  19   3    2.72    0.97
   0  19  -4   30.00    4.01
   0  19   4   26.46    3.29
   0  19  -4   29.37    3.77
   0  19   4   22.52    2.91
   0  19   5   12.20    2.29
   0  19  -5   14.19    2.60
   0  19   5   11.11    2.11
   0  19  -5   12.74    2.69
   0  19   6    1.09    0.86
   0  19   6    1.13    0.64
   0  19  -6   -0.40    0.36
   0  19  -6    1.12    0.96
   0  19  -7   -0.36    1.20
   0  19   7   -1.10    0.81
   0  19  -7   -0.60    0.46
   0  19  -8    8.64    2.64
   0  20   0   19.52    3.24
   0  20  -1    2.15    1.21
   0  20   1    0.15    0.73
   0  20   2    0.88    0.80
   0  20   2    2.81    0.94
   0  20  -2    4.10    1.52
   0  20   3   49.96    5.28
   0  20  -3   56.42    5.30
   0  20   3   48.52    4.11
   0  20  -4   17.52    2.93
   0  20   4   14.31    2.30
   0  20  -4   17.80    3.25
   0  20   4   20.17    3.00
   0  20   5   40.87    4.29
   0  20  -5   47.39    4.82
   0  20  -5   46.37    5.36
   0  20   5   41.14    4.32
   0  20  -6    0.22    0.73
   0  20  -6    0.77    0.90
   0  20   6    0.32    0.56
   0  20  -7   27.20    4.57
   0  20  -7   23.55    3.44
   0  20  -8    8.06    2.41
   0  21   0    0.29    0.40
   0  21   1   15.83    3.05
   0  21  -1   18.52    3.23
   0  21  -2    4.74    1.72
   0  21   2    2.65    1.28
   0  21   2    3.39    1.10
   0  21   3   81.94    6.96
   0  21  -3   87.72    6.86
   0  21   3   71.72    5.12
   0  21  -4    7.33    2.04
   0  21  -4    6.80    2.28
   0  21   4    6.49    1.67
   0  21   4    5.42    1.59
   0  21  -5    3.98    1.63
   0  21  -5    2.02    1.32
   0  21  -6    1.13    1.07
   0  21  -6    0.50    0.82
   0  21  -7    6.30    1.96
   0  21  -7    8.01    2.40
   0  21  -8    0.48    0.75
   0  22   0   80.30    6.98
   0  22  -1    6.82    2.16
   0  22   1    4.76    1.75
   0  22  -2    3.08    1.39
   0  22   2   -0.18    0.89
   0  22   2    2.89    1.00
   0  22   3   31.22    4.40
   0  22  -3   38.13    4.69
   0  22  -4   10.67    2.73
   0  22  -4    9.87    2.39
   0  22   4    7.96    1.93
   0  22  -5    3.31    1.64
   0  22  -5    0.88    1.03
   0  22  -6   48.56    6.10
   0  22  -6   44.61    5.08
   0  22  -7    3.17    1.44
   0  22  -7    2.25    0.95
   0  22  -8    1.22    1.46
   0  23   0    0.36    0.53
   0  23  -1   53.49    5.79
   0  23   1   47.18    5.57
   0  23  -2   21.75    3.72
   0  23   2   20.29    3.64
   0  23   3    0.26    0.48
   0  23  -3    1.59    1.05
   0  23  -4   66.00    6.79
   0  23  -4   66.99    6.36
   0  23  -5    0.39    0.98
   0  23  -5    1.19    1.31
   0  23  -6   -0.78    1.29
   0  23  -6    1.79    0.78
   0  23  -7    6.37    2.08
   0  23  -7    8.74    2.77
   0  23  -8    4.83    1.96
   0  24   0    1.13    1.49
   0  24   1   10.13    2.73
   0  24  -1   12.50    2.91
   0  24  -2   14.59    3.05
   0  24   2   12.72    2.96
   0  24  -3    1.08    1.08
   0  24  -3    1.04    1.33
   0  24  -4    1.24    1.25
   0  24  -4    1.59    0.93
   0  24  -5    4.83    2.13
   0  24  -5    7.40    2.27
   0  24  -6   13.44    2.92
   0  24  -6   12.37    3.19
   0  24  -7   -0.65    0.84
   0  24  -7   -1.12    0.90
   0  24  -8    1.11    0.53
   0  25   0    0.39    0.54
   0  25   1   -0.30    0.85
   0  25  -1    2.26    1.52
   0  25  -2    6.57    2.25
   0  25   2    4.49    1.87
   0  25  -3   13.43    3.06
   0  25  -3   12.92    3.05
   0  25  -4    0.27    0.95
   0  25  -4    0.88    0.96
   0  25  -5   -0.47    0.81
   0  25  -5    4.39    1.82
   0  25  -6    2.45    1.59
   0  25  -6    1.50    1.17
   0  25  -7    9.94    2.63
   0  25  -7   11.50    3.27
   0  25  -8    2.42    1.60
   0  26   0   28.51    4.66
   0  26  -1    3.98    1.80
   0  26   1    2.20    1.21
   0  26   2   40.55    5.50
   0  26  -2   40.31    5.42
   0  26  -3    2.25    1.40
   0  26  -3    0.79    0.77
   0  26  -4    0.19    0.53
   0  26  -4    1.37    1.26
   0  26  -5   32.79    5.16
   0  26  -5   25.61    4.38
   0  26  -6    8.09    2.51
   0  26  -6   10.17    2.97
   0  26  -7   -4.94    2.27
   0  27   0   -0.84    1.23
   0  27   1   17.17    3.64
   0  27  -1   15.99    3.53
   0  27   2   36.49    5.39
   0  27  -2   36.43    5.33
   0  27  -3    0.80    0.83
   0  27  -3    1.68    1.34
   0  27  -4    1.61    1.10
   0  27  -4    3.02    1.79
   0  27  -5    5.61    2.09
   0  27  -5    6.53    2.46
   0  27  -6    1.50    1.33
   0  27  -6    0.98    0.99
   0  27  -7    3.64    1.56
   0  28   0    5.69    2.18
   0  28   1    3.43    1.75
   0  28  -1    6.06    2.27
   0  28  -2    1.28    0.55
   0  28   2    0.55    0.91
   0  28  -3    3.08    1.54
   0  28  -3    6.27    2.16
   0  28  -4    0.89    0.61
   0  28  -4    1.90    1.14
   0  28  -5    8.27    2.98
   0  28  -5    6.86    2.34
   0  28  -6    0.41    0.91
   0  28  -6   -0.18    0.83
   0  29   0    0.47    1.08
   0  29   1   10.22    3.06
   0  29  -1   15.11    3.61
   0  29  -2    6.59    2.46
   0  29   2    4.73    2.01
   0  29  -3   -1.23    1.27
   0  29  -3    0.78    1.36
   0  29  -4    0.75    0.86
   0  29  -4   -0.01    0.62
   0  29  -5    0.90    0.94
   0  29  -5    3.76    2.25
   0  29  -6    2.44    1.47
   0  30   0    3.85    1.73
   0  30  -1    1.02    0.98
   0  30   1   -0.07    1.13
   0  30  -2    0.80    0.96
   0  30  -3   -0.09    0.45
   0  30  -3   -1.20    1.10
   0  30  -4    3.29    1.79
   0  30  -4    2.12    1.36
   0  30  -5   -0.05    0.46
   0  30  -5    0.52    1.23
   0  30  -6   12.93    3.40
   0  31   0   -4.87    2.10
   0  31  -1    6.22    2.35
   0  31   1    7.04    2.51
   0  31  -2    5.92    2.34
   0  31  -2    5.09    2.14
   0  31  -3   12.67    3.50
   0  31  -3   14.09    3.68
   0  31  -4   -0.42    0.43
   0  31  -4   -2.59    1.66
   0  31  -5    0.68    0.89
   0  31  -6   -0.59    0.84
   0  32   0   24.24    4.78
   0  32   1    0.43    1.00
   0  32  -1    2.71    1.39
   0  32  -2    1.89    2.13
   0  32  -2    0.28    0.69
   0  32  -3    2.34    1.83
   0  32  -3    2.99    1.70
   0  32  -4   -0.66    0.77
   0  32  -5    1.84    1.37
   0  33  -2    1.31    1.15
  -1 -34  -1    7.28    2.62
  -1 -33   0   -0.03    0.48
  -1 -33  -1    1.83    1.23
  -1 -33  -2    1.16    1.17
  -1 -32   0    0.56    1.15
  -1 -32  -1   -2.43    1.41
  -1 -32  -2    1.74    1.57
  -1 -32  -3    0.12    0.80
   1 -31  -4    4.40    1.66
  -1 -31   0    4.18    1.75
  -1 -31  -1    2.01    1.74
  -1 -31  -2    1.67    1.33
  -1 -31  -3    0.87    1.05
   1 -30  -5   -1.89    1.61
   1 -30  -4    3.35    1.58
  -1 -30   1    1.08    0.96
  -1 -30   0    2.36    1.59
  -1 -30   0   -0.02    0.91
  -1 -30  -1   35.18    5.00
  -1 -30  -2    4.56    2.07
  -1 -30  -3    9.60    2.57
  -1 -30  -4    2.54    2.04
   1 -29  -5   -1.27    1.55
   1 -29  -4   -2.00    1.62
  -1 -29   1   -2.05    1.14
  -1 -29   1    2.67    1.77
  -1 -29   0    4.56    2.24
  -1 -29   0   -0.24    0.59
  -1 -29  -1    1.53    1.36
  -1 -29  -2   18.95    3.59
  -1 -29  -3    7.97    2.41
  -1 -29  -4    0.36    1.00
  -1 -29  -5   -0.79    1.39
   1 -28  -6    1.50    1.17
   1 -28  -5    1.41    0.75
   1 -28  -4    2.22    1.38
   1 -28  -3    0.36    0.72
  -1 -28   2    7.10    2.36
  -1 -28   1    5.24    1.69
  -1 -28   1    5.98    2.03
  -1 -28   0    5.99    1.80
  -1 -28   0    6.45    2.29
  -1 -28  -1   12.44    2.80
  -1 -28  -2    1.74    1.51
  -1 -28  -3    3.05    1.57
  -1 -28  -4    2.49    1.57
  -1 -28  -5    4.65    2.13
   1 -27  -7   -2.69    1.83
   1 -27  -6    3.19    1.62
   1 -27  -5   -0.29    0.86
   1 -27  -4   13.33    3.06
   1 -27  -3    0.58    1.17
  -1 -27   3    5.06    1.67
  -1 -27   2    4.46    1.79
  -1 -27   2    4.44    1.32
  -1 -27   1   37.33    4.43
  -1 -27   1   32.67    4.72
  -1 -27   0    5.32    1.81
  -1 -27   0    4.03    1.79
  -1 -27  -1    1.45    1.25
  -1 -27  -1    0.84    1.13
  -1 -27  -2    8.41    2.36
  -1 -27  -3    3.99    1.78
  -1 -27  -4    0.54    0.67
  -1 -27  -5   -1.45    1.23
  -1 -27  -6    1.06    0.80
  -1 -26   8    5.12    2.10
   1 -26  -7    6.20    2.40
   1 -26  -6    1.01    1.11
   1 -26  -5   -0.54    0.86
   1 -26  -4   -0.59    1.21
  -1 -26   4    0.85    0.59
   1 -26  -3   14.86    3.11
  -1 -26   3   13.17    2.68
  -1 -26   2    8.58    1.85
  -1 -26   2    9.71    2.44
  -1 -26   1    3.84    2.10
  -1 -26   1    3.33    1.35
  -1 -26   0    3.95    1.84
  -1 -26   0    3.75    1.42
  -1 -26  -1    3.73    1.67
  -1 -26  -1    2.28    1.46
  -1 -26  -2   17.30    3.34
  -1 -26  -3    9.17    2.56
  -1 -26  -4    2.62    1.62
  -1 -26  -5    0.97    1.11
  -1 -26  -6    2.42    1.84
  -1 -25   8    0.67    0.82
   1 -25  -8    1.21    1.70
   1 -25  -7    9.86    2.85
  -1 -25   7    5.89    2.35
   1 -25  -6   -1.18    1.69
  -1 -25   5    1.21    0.85
   1 -25  -5    2.28    1.52
   1 -25  -4    0.16    0.73
  -1 -25   4    0.89    1.12
  -1 -25   3    3.02    1.11
   1 -25  -3    3.80    1.34
  -1 -25   2   10.23    2.11
  -1 -25   2   11.19    2.48
  -1 -25   1   14.18    2.52
  -1 -25   1   13.17    2.79
  -1 -25   0    1.31    1.00
  -1 -25   0    0.83    0.82
  -1 -25  -1    8.35    2.08
  -1 -25  -1    6.36    2.17
  -1 -25  -2   12.12    2.83
  -1 -25  -3    0.06    0.58
  -1 -25  -4    1.00    0.88
  -1 -25  -5   -1.04    0.85
  -1 -25  -6    5.43    2.40
  -1 -25  -7    8.73    2.89
   1 -24  -9    0.94    1.21
  -1 -24   9   -2.46    1.71
   1 -24  -8    0.39    0.74
  -1 -24   8   -0.24    0.95
   1 -24  -7   -0.17    1.07
  -1 -24   7   -0.59    0.84
   1 -24  -6    0.86    0.99
  -1 -24   6    3.78    1.74
  -1 -24   6    3.17    1.73
  -1 -24   5   -0.51    0.87
   1 -24  -5    0.94    1.22
  -1 -24   4    3.02    1.37
   1 -24  -4    4.18    1.84
   1 -24  -3    7.36    2.00
  -1 -24   3    8.90    2.09
  -1 -24   2    9.04    1.90
  -1 -24   2    9.70    2.34
   1 -24  -2    8.56    2.20
  -1 -24   1   14.86    2.58
  -1 -24   1   13.86    2.93
  -1 -24   0    4.75    1.85
  -1 -24   0    3.91    1.37
  -1 -24  -1   11.43    2.38
  -1 -24  -1   11.20    2.62
  -1 -24  -2    0.05    0.80
  -1 -24  -3    1.89    1.22
  -1 -24  -4    3.56    1.56
  -1 -24  -5   -0.26    1.04
  -1 -24  -6   12.98    3.34
  -1 -24  -7    3.13    1.71
  -1 -23   9    6.45    2.90
   1 -23  -9    7.38    2.87
   1 -23  -8    1.79    1.56
  -1 -23   8    1.06    0.84
  -1 -23   7    2.34    1.17
  -1 -23   7    3.95    2.12
   1 -23  -7    2.43    1.49
  -1 -23   6    8.59    2.59
   1 -23  -6    9.02    2.66
  -1 -23   6    6.65    1.98
   1 -23  -5    9.05    2.64
  -1 -23   5    8.97    2.29
  -1 -23   4    0.96    0.48
   1 -23  -4   -2.93    1.64
   1 -23  -3    0.69    0.93
  -1 -23   3   -0.78    1.03
   1 -23  -2    0.53    0.90
  -1 -23   2    0.55    0.46
  -1 -23   1    8.31    1.91
  -1 -23   1    8.58    2.28
  -1 -23   0   58.23    5.18
  -1 -23   0   46.30    5.29
  -1 -23  -1    2.82    1.61
  -1 -23  -1    1.50    1.11
  -1 -23  -2   -0.50    0.72
  -1 -23  -3   30.93    4.28
  -1 -23  -4    5.54    2.04
  -1 -23  -5    7.78    2.16
  -1 -23  -6    3.21    1.86
  -1 -23  -7    5.76    2.06
  -1 -23  -8   -0.81    1.11
   1 -22 -10    2.58    1.90
   1 -22  -9    2.47    1.45
  -1 -22   9   -0.63    0.92
  -1 -22   8   -0.60    0.89
   1 -22  -8   -0.04    1.18
  -1 -22   7    1.46    1.30
  -1 -22   7    3.56    1.90
   1 -22  -7    7.30    2.57
   1 -22  -6    3.24    2.05
  -1 -22   6    2.83    1.55
  -1 -22   6    1.88    0.90
  -1 -22   5   23.57    3.58
  -1 -22   5   22.63    3.98
   1 -22  -5   29.61    4.42
  -1 -22   4    4.84    1.40
   1 -22  -4    3.82    1.46
  -1 -22   3   46.73    4.69
   1 -22  -3   52.77    5.42
  -1 -22   3   53.30    4.36
  -1 -22   2    1.62    1.05
  -1 -22   2    0.55    0.55
   1 -22  -2   -0.25    1.20
  -1 -22   1   90.67    6.06
  -1 -22   1   79.07    6.53
  -1 -22   0   67.01    6.14
  -1 -22   0   68.46    5.46
  -1 -22  -1   59.58    5.74
  -1 -22  -1   64.88    5.53
  -1 -22  -2    1.31    1.08
  -1 -22  -3   29.71    4.11
  -1 -22  -4   17.01    3.19
  -1 -22  -5    2.80    1.43
  -1 -22  -6   23.26    4.08
  -1 -22  -7    2.16    1.74
  -1 -22  -8    4.77    2.17
   1 -21 -10   -0.58    1.44
  -1 -21  10    4.12    2.11
  -1 -21   9   -0.99    1.40
   1 -21  -9    3.14    1.88
   1 -21  -8    3.59    1.94
  -1 -21   8   -0.27    1.48
  -1 -21   7   -0.03    0.71
   1 -21  -7   -2.19    1.46
   1 -21  -6    7.91    2.57
  -1 -21   6    8.15    2.54
  -1 -21   6    5.70    1.59
  -1 -21   5    8.00    2.29
   1 -21  -5   10.02    2.56
  -1 -21   5    5.91    1.63
  -1 -21   4    0.62    0.43
  -1 -21   4    0.62    0.36
   1 -21  -4   -0.28    0.73
   1 -21  -3   45.61    4.94
  -1 -21   3   39.22    4.25
  -1 -21   3   44.08    3.75
   1 -21  -2   12.92    2.59
  -1 -21   2   12.72    2.42
  -1 -21   2   15.96    2.30
  -1 -21   1   32.60    3.48
  -1 -21   1   30.79    3.94
  -1 -21   0   17.68    2.67
  -1 -21   0   18.23    3.19
  -1 -21  -1    1.68    1.17
  -1 -21  -1    1.93    1.17
  -1 -21  -2   18.57    3.03
  -1 -21  -2   17.48    3.23
  -1 -21  -3    6.98    2.11
  -1 -21  -4   15.18    3.12
  -1 -21  -5   60.82    6.32
  -1 -21  -6    7.73    2.53
  -1 -21  -7   10.40    2.87
  -1 -21  -8   13.50    3.29
  -1 -21  -9    2.60    1.57
  -1 -20  10   13.89    3.97
   1 -20 -10   13.77    3.60
   1 -20  -9    1.44    1.65
  -1 -20   9    0.35    0.57
   1 -20  -8    1.92    0.97
  -1 -20   8    0.62    0.94
   1 -20  -7    7.82    2.58
  -1 -20   7    5.84    2.28
   1 -20  -6    6.36    2.16
  -1 -20   6    5.50    2.00
  -1 -20   5    2.38    1.07
  -1 -20   5    0.02    0.87
   1 -20  -5    2.85    1.53
  -1 -20   4    9.94    2.05
   1 -20  -4   10.84    2.42
  -1 -20   4    8.08    2.16
  -1 -20   3    0.67    0.77
   1 -20  -3    0.53    1.06
  -1 -20   3   -0.14    0.62
  -1 -20   2    4.37    1.25
  -1 -20   2    8.55    1.68
   1 -20  -2    8.43    2.12
  -1 -20   1   44.50    4.72
  -1 -20   1   46.88    4.07
  -1 -20   0    2.45    1.25
  -1 -20   0    0.71    0.63
  -1 -20  -1    7.49    2.17
   1 -20   1    5.04    0.99
  -1 -20  -1    5.66    1.72
  -1 -20  -2    5.85    1.91
  -1 -20  -2    5.64    2.00
  -1 -20  -3    1.89    1.15
  -1 -20  -8    2.13    1.73
  -1 -20  -9    3.41    1.68
   1 -19 -11    2.51    1.52
   1 -19 -10    2.57    1.64
  -1 -19  10    3.59    1.90
  -1 -19   9    2.31    1.52
   1 -19  -9    2.76    1.76
   1 -19  -8   10.48    3.04
  -1 -19   8    8.25    2.78
   1 -19  -7    0.68    1.27
  -1 -19   7    2.08    1.24
   1 -19  -6   11.33    2.73
  -1 -19   6   11.50    2.95
  -1 -19   5   18.04    3.46
  -1 -19   5   15.47    2.71
   1 -19  -5   25.99    3.89
  -1 -19   4    1.25    0.54
   1 -19  -4    2.17    1.03
  -1 -19   4    1.57    0.90
  -1 -19   3    2.15    0.57
  -1 -19   3    1.80    0.99
  -1 -19   3    2.22    0.93
   1 -19  -3    5.58    1.66
  -1 -19   2   21.41    2.53
  -1 -19   2   20.86    2.93
   1 -19  -2   16.57    2.61
  -1 -19   1   12.39    2.09
  -1 -19   1   10.21    2.33
  -1 -19   0    1.46    0.96
  -1 -19   0   -0.72    0.83
   1 -19   1    1.26    0.58
  -1 -19  -1    0.54    0.87
  -1 -19  -1    1.19    1.02
   1 -19   2    3.03    0.78
  -1 -19  -2    3.16    1.42
  -1 -19  -2    4.05    1.60
   1 -18 -11   19.62    4.07
  -1 -18  10   27.03    5.18
   1 -18 -10   26.44    4.71
  -1 -18   9    8.34    2.81
   1 -18  -9    7.82    2.57
   1 -18  -8    9.82    2.70
  -1 -18   8    6.18    2.34
  -1 -18   7    0.46    0.96
   1 -18  -7    3.19    2.05
  -1 -18   6   -0.13    0.75
   1 -18  -6    1.87    1.10
  -1 -18   5   -0.08    0.36
   1 -18  -5    1.31    1.25
  -1 -18   4    2.43    1.19
   1 -18  -4    0.92    0.54
  -1 -18   4    1.79    0.85
  -1 -18   3    7.89    2.01
  -1 -18   3    6.76    1.64
  -1 -18   3    8.97    1.49
   1 -18  -3    8.83    1.94
   1 -18  -2   26.63    3.28
  -1 -18   2   29.51    2.84
  -1 -18   2   25.98    3.22
  -1 -18   1   63.09    5.26
  -1 -18   1   67.76    4.57
  -1 -18   0    8.81    1.76
   1 -18   0    6.37    1.12
  -1 -18   0    9.52    2.19
  -1 -18  -1    3.14    1.26
  -1 -18  -1    2.65    1.30
   1 -18   1    1.64    0.59
  -1 -18  -2    0.79    0.85
   1 -18   2    1.02    0.34
   1 -18   3    2.44    0.78
   1 -18   4    7.79    1.36
   1 -18   8    6.45    2.59
   1 -18   9   -0.84    0.94
  -1 -18 -10    2.03    1.68
   1 -17 -12    5.55    2.24
   1 -17 -11    4.67    2.11
  -1 -17  10    0.83    1.02
   1 -17 -10    5.56    1.90
  -1 -17   9    6.20    2.27
   1 -17  -9    8.43    2.67
  -1 -17   8   15.21    3.53
   1 -17  -8   13.32    3.23
  -1 -17   7  161.98   10.86
   1 -17  -7  196.78   11.61
  -1 -17   6    2.92    1.37
   1 -17  -6    2.29    1.25
   1 -17  -5   43.54    4.80
  -1 -17   5   41.14    4.95
  -1 -17   4    9.60    2.39
   1 -17  -4    9.10    2.14
  -1 -17   4    7.92    1.76
   1 -17  -3    8.98    2.05
  -1 -17   3    9.43    1.42
  -1 -17   3    6.74    1.54
  -1 -17   3    7.74    1.97
   1 -17  -2    2.03    1.03
  -1 -17   2    1.34    0.79
  -1 -17   2   -0.37    0.47
  -1 -17   1   70.58    4.48
  -1 -17   1   68.05    5.26
   1 -17   0   10.07    1.36
  -1 -17   0   15.07    2.28
  -1 -17   0   16.22    2.64
  -1 -17  -1    0.93    0.85
   1 -17   1    0.95    0.42
  -1 -17  -2    2.11    1.23
   1 -17   2    1.51    0.45
   1 -17   3   66.59    3.83
   1 -17   7   14.35    3.40
   1 -17   8   -1.04    0.57
   1 -17   9    2.48    1.68
  -1 -16  11    3.30    2.04
   1 -16 -11    7.55    2.61
  -1 -16  10    7.88    2.71
   1 -16 -10   11.25    2.99
   1 -16  -9   13.79    3.46
  -1 -16   9   12.58    3.16
   1 -16  -8  101.57    8.41
  -1 -16   8   86.74    8.24
  -1 -16   7    7.46    2.34
   1 -16  -7    6.13    2.24
   1 -16  -6    7.35    2.28
  -1 -16   6    4.13    1.73
   1 -16  -5    0.53    0.92
  -1 -16   5    0.29    0.75
  -1 -16   4    9.09    1.88
  -1 -16   4   11.26    2.60
   1 -16  -4   10.92    2.31
  -1 -16   3   23.62    2.93
  -1 -16   3   26.58    2.37
  -1 -16   3   25.39    3.43
   1 -16  -3   24.55    3.20
  -1 -16   2   94.70    5.89
  -1 -16   2   97.76    6.13
   1 -16  -2   99.47    6.18
  -1 -16   2  107.32    5.24
  -1 -16   1    1.48    0.73
   1 -16  -1    0.92    0.36
   1 -16  -1    0.02    0.83
  -1 -16   1    2.11    0.84
  -1 -16   0    0.84    0.87
   1 -16   0    1.63    0.54
  -1 -16   0    2.12    1.06
   1 -16   1   17.85    1.53
  -1 -16  -1   22.85    3.20
  -1 -16  -2   10.41    2.36
   1 -16   2   10.43    1.32
   1 -16   3   20.10    1.96
   1 -16   6   15.13    3.41
   1 -16   7    7.64    2.49
   1 -16   8    1.41    1.42
   1 -16   9   -0.72    0.47
   1 -16  10    0.60    0.83
   1 -15 -11    0.11    0.72
  -1 -15  11    2.99    1.82
  -1 -15  10    8.28    2.72
   1 -15 -10    7.05    2.36
  -1 -15   9    2.99    1.67
   1 -15  -9    3.63    1.66
   1 -15  -8   45.24    5.56
  -1 -15   8   44.39    5.72
  -1 -15   7   10.52    2.71
   1 -15  -7   11.70    2.59
  -1 -15   6   17.13    3.18
   1 -15  -6   20.71    3.37
  -1 -15   5   12.64    2.64
   1 -15  -5   14.27    2.66
  -1 -15   4    1.26    0.71
   1 -15  -4    1.86    0.98
  -1 -15   3   10.92    1.47
  -1 -15   3    9.07    1.97
   1 -15  -3    9.41    1.98
  -1 -15   3    6.39    1.45
  -1 -15   2    2.39    0.96
  -1 -15   2    1.06    0.64
   1 -15  -2    1.35    0.96
  -1 -15   2    1.33    0.76
   1 -15  -1    0.33    0.22
   1 -15  -1   -0.10    0.87
  -1 -15   1    1.12    0.58
  -1 -15   1    1.64    0.86
   1 -15   0   23.47    1.99
  -1 -15   0   25.25    3.20
   1 -15   1    1.69    0.52
  -1 -15  -1    1.89    1.18
  -1 -15  -2  102.93    6.62
   1 -15   2  112.86    4.27
   1 -15   3   34.04    2.58
   1 -15   6    5.27    2.01
   1 -15   7    1.90    1.46
   1 -15   8   16.46    3.92
   1 -15   9   -0.57    1.00
   1 -15  10    4.46    1.99
  -1 -14  11   -0.29    0.59
   1 -14 -11   -1.19    0.87
  -1 -14  10    2.31    1.47
   1 -14 -10    3.48    1.85
   1 -14  -9   38.41    5.14
  -1 -14   9   33.19    5.05
   1 -14  -8   51.82    5.78
  -1 -14   8   53.07    6.02
   1 -14  -7   43.66    5.09
  -1 -14   7   37.74    4.79
   1 -14  -6    2.91    1.43
  -1 -14   6    1.74    1.17
   1 -14  -5   75.59    5.87
  -1 -14   5   69.04    5.84
  -1 -14   4   28.21    3.45
   1 -14  -4   27.73    3.35
   1 -14  -3   17.79    2.62
  -1 -14   3   11.55    1.91
  -1 -14   3   18.19    2.62
  -1 -14   3   18.60    1.87
  -1 -14   2   98.93    4.62
  -1 -14   2   87.77    5.59
  -1 -14   2   97.54    5.78
   1 -14  -2   96.78    5.73
   1 -14  -1    7.06    1.45
  -1 -14   1    5.32    1.22
   1 -14  -1    3.73    0.54
  -1 -14   1    4.50    1.11
   1 -14   0   38.38    2.43
  -1 -14   0   44.56    4.15
  -1 -14  -1    1.26    1.01
   1 -14   1    0.25    0.23
  -1 -14  -2   20.71    2.89
   1 -14   2   17.92    1.64
   1 -14   5    2.98    1.49
   1 -14   6    8.17    2.48
   1 -14   7    9.30    2.60
   1 -14   8   -0.02    0.69
   1 -14   9   -1.69    1.58
   1 -14  10    2.45    1.32
   1 -13 -11    2.20    1.52
  -1 -13  11   -0.23    0.90
  -1 -13  10    3.44    1.72
   1 -13 -10    5.95    2.07
   1 -13  -9    6.47    2.23
  -1 -13   9    6.07    2.11
  -1 -13   8    2.21    1.27
   1 -13  -8    5.76    2.05
   1 -13  -7    3.50    1.56
  -1 -13   7    0.38    1.03
   1 -13  -6   50.16    4.95
  -1 -13   6   43.51    4.81
   1 -13  -5   16.60    2.71
  -1 -13   5   16.55    2.76
   1 -13  -4   -0.44    0.46
  -1 -13   4    0.06    0.35
  -1 -13   3   82.16    3.72
  -1 -13   3   75.35    5.12
   1 -13  -3   78.07    5.23
  -1 -13   3   65.40    4.74
   1 -13  -2   40.84    3.60
  -1 -13   2   40.96    3.60
  -1 -13   2   43.50    2.82
  -1 -13   2   45.51    3.81
   1 -13  -1    0.56    0.22
  -1 -13   1    1.03    0.88
   1 -13  -1    0.32    0.56
   1 -13   0   66.68    3.13
  -1 -13   0   73.48    5.16
  -1 -13  -1    1.09    0.64
   1 -13   1    1.22    0.34
  -1 -13  -2    7.01    1.73
   1 -13   2    7.19    0.97
   1 -13   5   23.32    3.68
   1 -13   6   25.42    4.09
   1 -13   7   -0.64    0.95
   1 -13   8    0.17    1.38
   1 -13   9   -1.03    1.28
   1 -13  10   -0.63    0.81
  -1 -12  11   -1.06    1.21
   1 -12 -11    4.41    2.17
  -1 -12  10    4.65    1.76
   1 -12 -10    5.49    2.21
   1 -12  -9    3.85    1.78
  -1 -12   9    1.34    0.66
  -1 -12   8    0.80    0.73
   1 -12  -8    3.08    1.39
  -1 -12   7   20.12    3.48
   1 -12  -7   26.70    3.78
   1 -12  -6   43.57    4.51
  -1 -12   6   42.39    4.75
   1 -12  -5    0.84    0.71
  -1 -12   5    1.59    0.77
   1 -12  -4   79.99    5.35
  -1 -12   4   77.83    5.33
   1 -12  -3   69.17    4.75
  -1 -12   3   67.66    4.64
  -1 -12   3   69.54    3.21
  -1 -12   2   22.37    2.42
   1 -12  -2   22.59    2.60
  -1 -12   2   22.27    1.96
  -1 -12   2   20.10    2.45
  -1 -12   1    0.23    0.45
  -1 -12   1   -0.53    0.47
  -1 -12   0   74.19    5.01
   1 -12   0   64.43    2.97
  -1 -12  -1    3.10    1.46
   1 -12   1    1.96    0.49
  -1 -12  -2    4.25    1.35
   1 -12   2    3.32    0.65
   1 -12   4   14.24    2.64
   1 -12   5    3.62    1.50
   1 -12   6    0.43    0.75
   1 -12   7    6.03    2.16
   1 -12   8    2.92    1.79
   1 -12   9   -0.42    1.18
   1 -12  10   17.80    4.30
   1 -12  11   14.38    4.09
  -1 -11  11   11.36    3.01
   1 -11 -11   11.37    2.97
  -1 -11  10    4.68    2.06
   1 -11 -10    5.09    1.87
  -1 -11   9    4.36    1.75
   1 -11  -9    3.64    1.72
  -1 -11   8    0.84    0.69
   1 -11  -8    0.25    0.66
   1 -11  -7    4.28    1.61
  -1 -11   7    1.47    0.81
  -1 -11   6   14.23    2.71
   1 -11  -6   13.96    2.55
  -1 -11   5   17.32    2.72
   1 -11  -5   20.64    2.82
  -1 -11   4   45.34    4.05
   1 -11  -4   46.64    3.93
  -1 -11   3   11.38    1.16
  -1 -11   3   12.97    1.94
   1 -11  -3    9.64    1.75
  -1 -11   2  192.37    7.90
   1 -11  -2  205.17    7.91
  -1 -11   2  199.16    5.99
  -1 -11   2  207.36    7.47
  -1 -11   1   73.93    4.85
  -1 -11   1   73.52    3.98
  -1 -11   0   24.86    2.80
  -1 -11  -1  183.63    7.94
   1 -11   1  169.60    4.00
  -1 -11  -2   37.26    3.66
   1 -11   4    3.84    1.51
   1 -11   5   81.49    6.65
   1 -11   6   51.39    5.64
   1 -11   7   13.74    3.23
   1 -11   8   14.51    3.66
   1 -11   9    1.49    0.90
   1 -11  10    1.26    0.90
   1 -11  11   -1.24    1.35
  -1 -10  12    0.94    0.66
  -1 -10  11    6.27    2.33
   1 -10 -11   10.06    2.64
   1 -10 -10    7.15    2.14
  -1 -10  10    7.64    2.39
   1 -10  -9   38.04    4.68
  -1 -10   9   32.02    4.83
   1 -10  -8   71.83    6.10
  -1 -10   8   72.67    6.85
   1 -10  -7    5.31    1.75
  -1 -10   7    3.02    1.22
   1 -10  -6   75.46    5.50
  -1 -10   6   72.42    5.96
   1 -10  -5    2.97    1.02
  -1 -10   5    1.29    0.64
   1 -10  -4  180.81    7.76
  -1 -10   4  191.18    8.45
   1 -10  -3    1.38    0.92
  -1 -10   3    1.77    0.47
  -1 -10   3    0.94    0.60
   1 -10  -2  648.96   15.41
  -1 -10   2  655.87   14.59
  -1 -10   2  620.19   15.77
  -1 -10   1    0.78    0.46
  -1 -10   1    0.51    0.50
  -1 -10   0    9.73    1.75
  -1 -10  -1    2.20    1.21
   1 -10   1    1.27    0.27
  -1 -10  -2   78.59    5.08
   1 -10   4   -0.32    0.74
   1 -10   5   13.60    2.66
   1 -10   6    9.48    2.39
   1 -10   7    1.62    1.41
   1 -10   8    0.86    1.27
   1 -10   9    0.24    0.97
   1 -10  10    4.50    2.18
   1 -10  11   10.49    3.31
  -1  -9  12    0.81    0.88
  -1  -9  11    3.12    2.30
   1  -9 -11    2.09    0.67
  -1  -9  10   -0.50    1.36
   1  -9 -10    2.28    1.35
  -1  -9   9   98.93    8.27
   1  -9  -9  102.00    7.38
   1  -9  -8    7.77    2.04
  -1  -9   8    5.58    1.86
  -1  -9   7   10.76    2.31
   1  -9  -7   12.26    2.34
   1  -9  -6   45.04    4.20
  -1  -9   6   43.47    4.42
   1  -9  -5   10.95    1.97
  -1  -9   5    9.81    1.97
  -1  -9   4    0.40    0.43
   1  -9  -4    1.50    0.85
  -1  -9   3  221.76    8.19
   1  -9  -3  228.00    8.19
  -1  -9   3  237.28    5.26
   1  -9  -2    4.44    1.18
  -1  -9   2    3.90    0.91
  -1  -9   1   21.28    1.82
  -1  -9   1   23.65    2.47
  -1  -9   0  218.56    8.07
  -1  -9  -1   81.09    4.83
  -1  -9  -2   14.73    2.26
   1  -9   3  128.58    6.90
   1  -9   4   -0.52    0.49
   1  -9   5    1.00    0.67
   1  -9   6    0.73    0.66
   1  -9   7    6.54    2.25
   1  -9   8    8.93    2.80
   1  -9   9    1.39    1.33
   1  -9  10   -0.01    0.73
   1  -9  11    1.23    1.50
  -1  -8  12   10.65    3.05
  -1  -8  11    2.35    1.53
   1  -8 -10    4.75    1.91
  -1  -8  10    0.70    1.02
   1  -8  -9    7.48    1.90
  -1  -8   9    5.77    1.89
  -1  -8   8   23.96    3.70
   1  -8  -8   27.43    3.52
  -1  -8   7    2.45    0.86
   1  -8  -7    4.21    1.44
  -1  -8   6    1.43    0.87
   1  -8  -6    2.30    1.13
  -1  -8   6    1.41    0.43
   1  -8  -5   15.48    2.21
  -1  -8   5   19.19    1.94
  -1  -8   5   16.82    2.54
  -1  -8   4   92.97    5.42
   1  -8  -4   83.05    4.75
  -1  -8   4   87.41    4.06
  -1  -8   3   64.72    2.07
   1  -8  -3   58.94    3.80
  -1  -8   3   61.00    3.94
   1  -8  -2  106.58    4.94
  -1  -8   2  109.42    4.71
  -1  -8   1    4.66    0.77
  -1  -8   1    5.54    1.33
  -1  -8   0   88.54    4.85
  -1  -8  -1   21.80    2.50
  -1  -8  -2  122.29    6.09
   1  -8   3   63.50    4.70
   1  -8   4   54.62    4.78
  -1  -8  -4   45.81    3.34
   1  -8   5    6.60    1.78
   1  -8   6    0.62    0.52
   1  -8   7   32.93    4.63
   1  -8   8    7.81    2.42
   1  -8   9   -1.85    1.56
   1  -8  10    2.71    1.92
   1  -8  11    1.08    1.13
  -1  -7  12    0.04    0.77
  -1  -7  11   14.21    3.42
  -1  -7  10   -0.55    1.00
   1  -7 -10    3.19    1.62
  -1  -7   9    0.96    1.00
   1  -7  -9    1.77    0.76
  -1  -7   8   29.85    4.12
   1  -7  -8   32.84    3.72
  -1  -7   7   23.08    3.30
   1  -7  -7   21.43    2.81
  -1  -7   6   91.14    6.15
  -1  -7   6   89.31    4.04
   1  -7  -6   94.42    5.57
  -1  -7   5   15.13    2.25
  -1  -7   5   15.43    1.59
   1  -7  -5   14.10    2.09
   1  -7  -4   53.53    3.61
  -1  -7   4   58.83    4.20
  -1  -7   4   59.63    3.06
   1  -7  -3  397.96   10.84
  -1  -7   3  434.52   11.47
  -1  -7   3  429.85    9.94
   1  -7  -2   46.57    3.08
  -1  -7   2   49.21    3.01
  -1  -7   2   45.34    2.84
  -1  -7   1   51.57    2.51
  -1  -7   1   57.20    3.78
   1  -7   0  159.07    3.89
  -1  -7   0  183.51    6.83
  -1  -7   0  187.11    4.14
  -1  -7  -1   24.34    2.51
  -1  -7  -2  123.19    6.01
  -1  -7  -3  103.44    4.35
   1  -7   3  113.22    6.27
   1  -7   4    0.15    0.48
   1  -7   5    0.15    0.65
   1  -7   6    5.93    1.85
   1  -7   7    0.09    0.83
   1  -7   8    4.88    1.99
   1  -7   9    9.27    2.77
   1  -7  10   36.97    5.87
   1  -7  11    3.91    2.19
  -1  -6  12    1.35    0.42
  -1  -6  11   19.05    3.88
  -1  -6  10    4.19    1.63
   1  -6 -10    5.92    1.68
  -1  -6   9    0.22    0.74
   1  -6  -9    0.99    1.18
  -1  -6   8    1.27    0.82
   1  -6  -8    2.14    1.03
  -1  -6   7   37.73    4.15
   1  -6  -7   42.81    3.80
   1  -6  -7   29.76    2.20
   1  -6  -6    4.95    1.33
  -1  -6   6    4.62    1.38
   1  -6  -6    2.80    0.74
   1  -6  -5   72.99    3.55
  -1  -6   5   90.30    5.66
   1  -6  -5   82.98    4.65
  -1  -6   5   86.93    3.54
   1  -6  -4    2.11    0.62
  -1  -6   4    1.21    0.77
   1  -6  -4    1.76    0.87
  -1  -6   4    1.05    0.43
   1  -6  -3  347.02    9.57
  -1  -6   3  373.96    8.51
  -1  -6   3  406.13   10.78
   1  -6  -3  343.03    9.10
  -1  -6   2  263.17    7.47
   1  -6  -2  240.73    7.43
   1  -6  -2  230.23    7.26
  -1  -6   2  282.21    7.49
  -1  -6   1  306.86    8.34
  -1  -6   1  281.23    6.84
  -1  -6   1  308.23    9.24
  -1  -6   1  331.68    8.51
   1  -6   0  363.71    6.99
  -1  -6   0  369.58    9.99
  -1  -6  -1    7.28    1.42
  -1  -6  -2   31.91    3.04
  -1  -6  -2   20.54    1.44
  -1  -6  -3    0.25    0.19
   1  -6   3    0.83    0.39
   1  -6   4  237.21    9.99
   1  -6   5    3.22    1.42
   1  -6   6    7.06    1.91
   1  -6   7    0.63    0.90
   1  -6   8    0.89    0.56
   1  -6   9    6.05    2.29
   1  -6  10    9.07    2.83
   1  -6  11   26.39    5.11
   1  -6  11   26.48    4.98
   1  -6  12    2.53    1.68
  -1  -5  12   15.03    3.57
  -1  -5  11    0.86    0.87
   1  -5 -10   67.30    5.32
  -1  -5  10   56.04    6.15
   1  -5  -9   46.90    4.23
  -1  -5   9   39.60    4.79
  -1  -5   8   -0.22    0.68
   1  -5  -8    1.55    1.03
   1  -5  -7   30.95    2.05
   1  -5  -7   39.81    3.48
  -1  -5   7   37.57    4.13
   1  -5  -6   91.94    5.01
  -1  -5   6   95.51    6.26
   1  -5  -6   76.10    3.33
  -1  -5   5    1.11    0.27
   1  -5  -5    0.82    0.35
   1  -5  -5    1.38    0.71
  -1  -5   5    1.03    0.81
   1  -5  -4   12.07    1.31
   1  -5  -4   12.05    1.55
  -1  -5   4   13.18    1.14
  -1  -5   4   14.37    2.04
   1  -5  -3   75.53    3.82
  -1  -5   3   87.20    3.24
  -1  -5   3   89.84    4.60
   1  -5  -3   81.30    3.66
  -1  -5   2    4.14    0.86
  -1  -5   2    3.49    0.66
   1  -5  -2    3.39    0.73
   1  -5  -2    2.05    0.58
  -1  -5   1 1787.67   31.08
   1  -5  -1 1742.90   30.26
  -1  -5   1 1840.57   29.67
  -1  -5   1 1745.55   28.21
   1  -5   0 1004.59   16.13
   1  -5   0 1030.22   19.82
  -1  -5   0  977.17   19.21
  -1  -5   0  957.92   19.55
  -1  -5  -1   38.29    2.87
  -1  -5  -2   19.26    1.43
   1  -5   3  394.41   11.86
  -1  -5  -3  353.84    9.22
   1  -5   4  167.76    8.08
   1  -5   5   19.04    2.84
   1  -5   6   15.79    2.88
   1  -5   7    6.37    2.09
   1  -5   8    1.85    1.38
   1  -5   9    9.25    2.67
   1  -5  10    5.46    2.27
   1  -5  11    2.13    1.82
   1  -5  11   -0.57    0.81
   1  -5  12   -0.62    0.89
  -1  -4  12    8.46    2.62
  -1  -4  11    1.39    0.79
  -1  -4  10    0.23    0.41
   1  -4 -10    3.22    1.33
   1  -4  -9    2.32    1.20
  -1  -4   9   -0.12    0.77
  -1  -4   8    1.39    0.97
   1  -4  -8    1.86    0.88
   1  -4  -7   10.79    1.80
  -1  -4   7   11.62    2.26
   1  -4  -7   10.34    1.02
   1  -4  -6   42.89    2.22
   1  -4  -6   46.44    3.39
  -1  -4   6   53.50    4.55
   1  -4  -5    5.97    0.83
   1  -4  -5    6.28    1.21
  -1  -4   5    5.49    1.42
  -1  -4   4    1.71    0.36
  -1  -4   4    1.59    0.76
   1  -4  -4    1.89    0.50
   1  -4  -4    1.34    0.52
  -1  -4   3   50.59    3.43
   1  -4  -3   39.42    2.29
   1  -4  -3   37.65    2.49
  -1  -4   3   45.51    2.09
  -1  -4   2    1.02    0.43
   1  -4  -2    1.29    0.52
  -1  -4   1    5.78    0.96
   1  -4  -1    6.55    1.09
  -1  -4   1    7.28    1.32
  -1  -4   1    5.48    0.77
   1  -4   0    4.92    0.64
  -1  -4   0    4.84    0.65
  -1  -4   0    4.41    0.92
   1  -4   0    4.86    1.04
  -1  -4   0    4.19    1.06
  -1  -4  -1  109.28    4.75
   1  -4   1  110.28    2.99
   1  -4   1  120.80    5.51
   1  -4   1  111.61    4.01
   1  -4   2    3.68    0.90
  -1  -4  -2    2.34    0.55
   1  -4   3   13.82    1.97
  -1  -4  -3    9.01    1.25
   1  -4   4  361.61   12.01
   1  -4   5    0.94    0.78
   1  -4   6   39.48    4.48
   1  -4   7    1.17    1.09
   1  -4   8  102.96    8.33
   1  -4   9   11.10    2.89
   1  -4  10    3.74    2.02
   1  -4  10    2.40    1.25
   1  -4  11    1.14    1.31
   1  -4  11    0.13    1.05
   1  -4  12    0.40    0.75
  -1  -3  12   14.50    3.29
  -1  -3  11   21.14    3.93
  -1  -3  10    3.16    1.63
  -1  -3   9    7.40    2.18
   1  -3  -9   11.54    1.95
  -1  -3   8    0.35    0.73
   1  -3  -8    0.10    0.37
   1  -3  -7   36.58    1.61
   1  -3  -7   44.45    3.36
  -1  -3   7   45.41    4.50
   1  -3  -6  111.30    5.11
   1  -3  -6  105.70    3.24
  -1  -3   6  117.36    6.91
   1  -3  -5   39.03    2.76
  -1  -3   5   44.80    3.94
   1  -3  -5   38.50    1.90
   1  -3  -4    1.91    0.45
  -1  -3   4    3.41    0.96
   1  -3  -4    1.99    0.67
   1  -3  -3   67.02    3.23
   1  -3  -3   69.64    2.98
  -1  -3   3   80.75    4.35
  -1  -3   3   80.93    2.59
  -1  -3   2  294.26    7.86
   1  -3  -2  247.79    6.67
  -1  -3   1   79.66    3.97
  -1  -3   1   79.94    3.17
   1  -3  -1   75.89    3.60
   1  -3   0    0.07    0.27
   1  -3   0    0.31    0.23
  -1  -3   0   -0.12    0.43
  -1  -3   0   -0.17    0.22
  -1  -3  -1   22.96    1.24
   1  -3   1   31.14    1.59
  -1  -3  -1   29.87    2.35
   1  -3   1   30.91    2.03
  -1  -3  -1   29.14    2.43
  -1  -3  -2   69.88    2.96
   1  -3   2   85.29    4.24
   1  -3   2   91.61    4.25
   1  -3   3   17.28    2.19
  -1  -3  -3   11.45    1.50
   1  -3   4    0.72    0.77
   1  -3   5   18.54    2.72
   1  -3   6   15.15    2.80
   1  -3   7   18.32    3.27
   1  -3   8    6.16    2.08
   1  -3   9   -0.23    0.61
   1  -3  10    3.29    1.63
   1  -3  10    5.81    2.21
   1  -3  11   12.11    3.20
   1  -3  11   12.53    3.49
   1  -3  12    0.89    0.71
  -1  -2  12    2.93    1.48
  -1  -2  11    5.69    2.00
  -1  -2  10    3.72    1.49
  -1  -2   9    8.47    2.23
   1  -2  -9    8.48    1.63
  -1  -2   8   15.27    2.73
   1  -2  -8   18.86    2.24
  -1  -2   7    2.21    0.90
   1  -2  -7    2.72    0.98
   1  -2  -6    1.38    0.77
  -1  -2   6    2.54    1.14
  -1  -2   5    1.13    0.75
   1  -2  -5    1.21    0.27
   1  -2  -5    1.30    0.64
   1  -2  -4   58.10    2.24
   1  -2  -4   59.15    2.96
  -1  -2   4   72.20    4.45
   1  -2  -3    0.78    0.36
  -1  -2   3    1.02    0.49
  -1  -2   3    1.64    0.32
   1  -2  -3    0.47    0.24
   1  -2  -2  206.55    5.80
  -1  -2   2  239.46    6.98
  -1  -2   1  359.60    9.02
   1  -2  -1  306.49    7.52
  -1  -2   1  369.24    8.13
   1  -2  -1  334.24    8.44
  -1  -2   0  365.05    8.98
  -1  -2   0  362.89    8.73
   1  -2   0  385.17    8.11
   1  -2   1 1363.79   21.27
   1  -2   1 1376.32   22.89
  -1  -2  -1 1324.81   23.16
  -1  -2  -1 1288.32   21.07
  -1  -2  -1 1303.76   23.97
   1  -2   2   14.63    1.67
   1  -2   2   13.49    1.64
  -1  -2  -2    9.70    1.11
   1  -2   3   13.55    1.85
  -1  -2  -3   11.33    1.52
   1  -2   4   29.25    2.96
   1  -2   5    2.83    1.28
   1  -2   6   16.86    2.78
   1  -2   7   49.40    5.14
   1  -2   8    6.56    2.11
   1  -2   9    1.03    0.90
   1  -2   9    0.50    0.65
   1  -2  10    1.49    1.64
   1  -2  10   -0.27    0.60
   1  -2  11    5.06    2.18
   1  -2  11    7.15    2.64
   1  -2  12   -0.14    0.52
  -1  -1  13    9.61    3.01
  -1  -1  12    0.59    0.83
  -1  -1  11   16.85    3.43
  -1  -1  10    2.24    1.37
   1  -1  -9    1.04    0.82
  -1  -1   9    2.55    1.32
  -1  -1   8    5.33    1.64
   1  -1  -8    5.89    1.22
   1  -1  -7   34.19    2.72
  -1  -1   7   39.80    4.23
  -1  -1   6   -0.65    0.76
   1  -1  -6    0.13    0.34
  -1  -1   5   97.91    5.81
   1  -1  -5   83.32    3.68
  -1  -1   4  322.86   10.05
   1  -1  -4  280.28    7.04
  -1  -1   3  257.94    5.45
   1  -1  -3  231.90    6.09
  -1  -1   3  281.00    8.57
  -1  -1   2    0.73    0.39
  -1  -1   1  231.16    6.57
  -1  -1   1  233.08    6.32
   1  -1  -1  210.19    5.85
  -1  -1   0  484.16   10.20
  -1  -1   0  473.44   10.43
   1  -1   0  492.18    9.66
   1  -1   0  508.01   10.12
   1  -1   1 1249.92   20.68
  -1  -1  -1 1276.75   22.75
  -1  -1  -1 1254.92   21.64
  -1  -1  -1 1248.20   20.67
   1  -1   1 1229.56   21.92
   1  -1   2 2307.33   37.32
  -1  -1  -2 2240.43   36.23
  -1  -1  -2 2283.48   33.91
   1  -1   2 2344.22   37.97
   1  -1   3  161.25    6.32
   1  -1   3  164.75    6.75
   1  -1   4   18.05    2.52
   1  -1   4   14.44    2.10
   1  -1   5   94.27    5.90
   1  -1   6    2.19    0.97
   1  -1   7    1.73    0.96
   1  -1   7    2.07    1.09
   1  -1   8  102.31    7.80
   1  -1   8  108.68    8.28
   1  -1   9    2.55    1.51
   1  -1   9    1.86    1.08
   1  -1  10    2.59    1.46
   1  -1  10    0.58    0.68
   1  -1  11    2.11    1.28
   1  -1  11    3.81    2.03
   1  -1  12    2.19    1.15
  -1   0  13    1.23    0.91
  -1   0  12    3.96    1.73
  -1   0  11    1.54    1.08
  -1   0  10   -1.19    0.82
  -1   0   9    0.03    0.91
   1   0  -9    0.35    0.60
  -1   0   8    0.25    0.41
   1   0  -8    1.08    0.70
   1   0  -7    0.82    0.57
  -1   0   7    1.29    0.80
  -1   0   6    1.97    0.95
   1   0  -6    2.38    0.65
  -1   0   5    0.25    0.50
   1   0  -5    1.01    0.57
   1   0  -4   20.94    1.51
  -1   0   4   25.14    2.66
  -1   0   3    0.51    0.29
  -1   0   3   -0.29    0.48
   1   0  -2   42.08    3.08
  -1   0   2   44.28    2.97
  -1   0   1    0.24    0.24
   1   0  -1    0.66    0.43
  -1   0   0   15.85    1.39
   1   0   0   14.71    1.39
  -1   0   0   14.82    1.36
   1   0   0   14.30    1.30
  -1   0  -1    0.46    0.45
  -1   0  -1    0.23    0.25
  -1   0  -1    0.31    0.34
   1   0   1   -0.20    0.41
   1   0   1    0.30    0.28
  -1   0  -2  146.34    5.19
  -1   0  -2  151.99    4.08
   1   0   2  162.47    5.38
   1   0   2  160.14    6.04
   1   0   2  160.54    5.43
   1   0   3    0.16    0.38
   1   0   3    0.05    0.30
  -1   0  -3   -0.10    0.26
   1   0   4  225.77    8.40
   1   0   4  239.98    9.26
   1   0   5    0.72    0.76
   1   0   5    0.60    0.83
   1   0   6   16.73    2.62
   1   0   6   18.64    2.95
   1   0   7    0.30    0.32
   1   0   7    1.22    1.26
   1   0   8  108.23    8.28
   1   0   8   99.24    7.51
  -1   0  -8   79.41    6.65
   1   0   9   -0.99    0.97
   1   0   9    0.28    0.89
   1   0  10    0.58    1.15
   1   0  10    1.46    1.07
   1   0  11   -0.04    0.53
   1   0  11    0.84    0.95
   1   0  12    9.85    3.00
  -1   1  13   11.01    3.04
  -1   1  12    0.43    0.66
  -1   1  11   13.80    2.98
  -1   1  10    1.13    0.60
  -1   1   9    2.54    1.29
  -1   1   8    6.42    1.85
   1   1  -8    4.53    1.07
  -1   1   7   37.67    4.18
   1   1  -7   36.87    2.50
  -1   1   6   -0.37    0.51
   1   1  -6    0.46    0.46
  -1   1   5   93.47    5.60
   1   1  -5   85.50    3.17
  -1   1   4  333.38   10.50
   1   1  -4  276.95    6.20
  -1   1   3  262.17    5.41
  -1   1   3  248.63    6.22
  -1   1   3  276.12    8.88
  -1   1   2    0.94    0.33
  -1   1   2    0.22    0.39
   1   1  -2    0.53    0.39
  -1   1   2    0.55    0.31
  -1   1   1  219.85    5.80
   1   1  -1  236.59    6.71
  -1   1   1  211.93    6.18
   1   1   0  492.39   10.40
   1   1   0  504.79   10.85
  -1   1   0  487.00    9.47
  -1   1   0  506.88   10.06
   1   1   1 1282.12   23.06
   1   1   1 1254.90   21.76
  -1   1  -1 1275.55   20.80
  -1   1  -1 1268.70   21.78
  -1   1  -1 1256.27   22.05
   1   1   2 2270.37   36.69
  -1   1  -2 2338.19   37.45
   1   1   2 2366.48   39.10
  -1   1  -3  173.20    5.66
   1   1   3  171.56    7.05
   1   1   3  156.72    5.89
   1   1   4   12.24    1.83
   1   1   4   15.95    2.30
   1   1   5   99.17    5.89
   1   1   5   96.03    6.25
   1   1   6    3.90    1.58
   1   1   6    3.98    1.19
   1   1   7    2.37    1.30
   1   1   7    2.29    1.29
  -1   1  -7    0.20    0.94
   1   1   8  102.39    7.53
   1   1   8  100.14    7.98
  -1   1  -8   83.42    6.68
   1   1   9    3.88    1.67
   1   1   9    4.73    1.72
   1   1  10   -0.23    0.57
   1   1  10   -0.23    0.57
   1   1  11   -0.09    1.36
   1   1  11    1.42    1.36
   1   1  12    2.03    1.34
  -1   2  13   -0.78    1.23
  -1   2  12    3.71    1.67
  -1   2  11    8.28    2.33
  -1   2  10    4.55    1.79
  -1   2   9    7.47    2.06
   1   2  -8   15.66    1.67
  -1   2   8   19.89    3.28
  -1   2   7    3.08    1.14
   1   2  -7    2.89    0.72
  -1   2   6    1.94    0.97
   1   2  -6    1.62    0.54
  -1   2   5    2.13    0.78
   1   2  -5    1.42    0.44
  -1   2   4   76.24    4.90
  -1   2   4   61.58    2.14
  -1   2   3    1.42    0.75
  -1   2   3    1.37    0.55
  -1   2   3    0.88    0.28
   1   2  -2  242.42    7.29
  -1   2   2  225.98    7.48
  -1   2   2  201.97    6.00
  -1   2   2  201.48    5.53
  -1   2   1  321.37    7.23
   1   2  -1  361.02    8.97
  -1   2   1  312.78    8.11
  -1   2   0  361.63    7.17
  -1   2   0  358.25    9.32
  -1   2   0  386.52    7.91
   1   2   0  368.66    8.75
   1   2   0  368.67    9.10
   1   2   1 1346.48   23.44
  -1   2  -1 1309.00   24.81
   1   2   1 1338.07   24.40
  -1   2  -1 1382.80   23.49
  -1   2  -1 1353.62   22.95
   1   2   2   13.93    1.35
   1   2   2   12.38    1.68
  -1   2  -3   12.84    1.50
   1   2   3   11.38    1.41
   1   2   3   14.53    1.94
   1   2   4   27.32    2.65
   1   2   4   27.61    3.04
   1   2   4   26.35    1.87
  -1   2  -4   30.69    2.77
  -1   2  -4   25.59    2.86
   1   2   5    0.55    0.51
  -1   2  -5    0.69    0.32
   1   2   5    1.36    0.93
   1   2   6   18.15    2.96
  -1   2  -6   12.22    2.19
   1   2   6   15.55    2.50
   1   2   7   51.08    4.95
  -1   2  -7   45.98    4.80
   1   2   7   49.16    5.32
   1   2   8    6.45    1.93
  -1   2  -8    0.15    1.07
   1   2   8    6.48    2.16
   1   2   9    0.82    0.73
   1   2   9    0.58    0.84
   1   2  10    3.12    1.81
   1   2  10   -0.06    0.34
   1   2  11    4.25    1.82
   1   2  11    1.62    1.23
   1   2  12    1.70    1.22
  -1   3  13    0.50    1.36
  -1   3  12    9.34    2.62
  -1   3  11   16.56    3.38
  -1   3  10    2.17    1.26
  -1   3   9    9.20    2.47
  -1   3   8    0.61    1.07
   1   3  -8    0.60    0.55
   1   3  -7   45.69    2.36
  -1   3   7   46.38    4.60
  -1   3   6  115.51    6.83
   1   3  -6  106.03    3.38
  -1   3   5   42.63    3.88
   1   3  -5   37.44    1.61
  -1   3   4    2.12    0.86
  -1   3   4    2.60    0.52
  -1   3   3   68.24    2.77
  -1   3   3   80.75    4.76
  -1   3   3   70.53    3.37
  -1   3   2  264.65    7.45
  -1   3   2  247.02    6.65
  -1   3   1   69.15    2.49
  -1   3   1   68.21    3.37
   1   3  -1   86.47    3.33
   1   3  -1   78.28    3.90
   1   3   0    0.14    0.33
  -1   3   0   -0.44    0.40
  -1   3   0   -0.18    0.15
   1   3   0    0.11    0.27
  -1   3   0    0.74    0.30
  -1   3  -1   33.40    2.40
  -1   3  -1   27.90    2.47
   1   3   1   30.09    2.46
   1   3   1   29.15    2.29
   1   3   2   94.14    4.74
  -1   3  -2   86.88    4.71
   1   3   2   79.04    3.05
  -1   3  -3   12.30    1.84
   1   3   3   14.04    1.54
  -1   3  -3   18.09    1.84
   1   3   3   11.83    0.89
   1   3   3   15.98    2.04
  -1   3  -4   -0.44    0.63
   1   3   4   -0.15    0.33
  -1   3  -4    1.05    0.51
   1   3   4    0.85    0.56
   1   3   4    1.63    1.10
   1   3   5   12.25    1.43
  -1   3  -5   14.81    2.38
   1   3   5   16.43    2.56
   1   3   5   17.25    2.42
   1   3   6   12.85    2.36
  -1   3  -6   12.63    2.29
   1   3   6   14.36    2.68
  -1   3  -7   12.08    2.37
   1   3   7   18.95    2.98
   1   3   7   16.92    3.23
   1   3   8    6.34    2.11
   1   3   8    6.12    2.05
  -1   3  -8    0.58    0.95
   1   3   9   -0.65    0.84
   1   3   9    0.27    0.63
   1   3  10    3.90    2.00
   1   3  10    4.04    1.71
   1   3  11   10.38    2.72
   1   3  11    9.22    2.83
   1   3  12    0.66    0.80
  -1   4  13    7.81    2.59
  -1   4  12    7.61    2.46
  -1   4  11    2.54    1.41
  -1   4  10   -0.59    0.84
  -1   4   9    0.58    0.93
  -1   4   8    1.97    1.14
   1   4  -8    2.00    0.62
  -1   4   7   10.48    2.26
   1   4  -7   11.71    1.06
   1   4  -6   43.57    1.80
  -1   4   6   49.11    4.53
  -1   4   5    6.33    1.55
  -1   4   4    1.32    0.72
  -1   4   4    2.04    0.55
  -1   4   3   44.33    3.48
  -1   4   3   38.39    2.24
  -1   4   2    1.40    0.49
   1   4  -2    1.55    0.62
  -1   4   2    1.75    0.76
  -1   4   1    5.00    0.52
   1   4  -1    7.68    1.51
   1   4  -1    6.96    0.91
  -1   4   1    3.72    0.74
   1   4   0    5.78    1.09
  -1   4   0    4.46    0.61
   1   4   0    4.33    0.93
  -1   4   0    3.39    0.86
  -1   4  -1  104.12    4.91
   1   4   1  110.17    5.00
  -1   4  -2    3.53    1.01
   1   4   2    2.90    0.52
   1   4   2    4.22    1.06
   1   4   3   12.15    1.42
   1   4   3   14.34    2.04
   1   4   3   10.07    0.80
  -1   4  -3   12.05    1.84
   1   4   4  355.17   10.23
  -1   4  -4  366.55   10.84
   1   4   4  322.08    7.71
  -1   4  -4  346.79   11.66
   1   4   4  349.50   11.94
   1   4   5   -0.58    0.39
   1   4   5   -0.13    0.35
  -1   4  -5    0.07    0.45
   1   4   5    0.06    0.40
  -1   4  -5   -0.88    0.84
   1   4   6   44.63    4.16
   1   4   6   42.04    4.65
  -1   4  -6   39.75    4.12
   1   4   7    2.60    1.21
   1   4   7    1.41    0.82
  -1   4  -7    1.62    0.89
   1   4   8   96.66    7.25
  -1   4  -8   76.13    5.99
   1   4   8   98.89    8.09
   1   4   9   12.15    2.76
   1   4   9   15.75    3.56
   1   4  10    4.12    2.18
   1   4  10    2.37    1.42
   1   4  11   -0.14    0.76
   1   4  11   -0.04    0.33
   1   4  12    2.49    1.42
  -1   5  13    2.91    1.76
  -1   5  13    1.65    1.20
  -1   5  12   12.89    3.13
  -1   5  11    1.21    1.15
  -1   5  10   59.27    6.14
  -1   5   9   40.65    4.94
  -1   5   8    1.69    1.21
   1   5  -7   32.94    1.54
  -1   5   7   34.61    3.96
  -1   5   6   89.03    6.19
  -1   5   5    0.07    0.35
  -1   5   4   12.04    2.05
  -1   5   4   11.87    1.31
  -1   5   3   88.31    5.11
  -1   5   3   72.21    3.40
   1   5  -2    4.60    0.97
  -1   5   2    2.63    0.62
  -1   5   1 1651.56   30.64
   1   5  -1 1769.73   30.23
   1   5  -1 1890.46   32.18
   1   5  -1 2033.83   29.65
  -1   5   0  954.93   19.07
   1   5   0  953.91   16.69
   1   5   0  985.48   19.15
   1   5   0  993.34   19.08
   1   5   1   39.77    2.99
   1   5   1   28.36    1.30
  -1   5  -1   39.79    3.05
   1   5   2   21.37    1.29
   1   5   2   27.71    2.69
  -1   5  -2   24.96    2.49
   1   5   3  391.59   11.74
   1   5   3  348.16    8.76
  -1   5  -3  378.74   11.40
  -1   5  -4  174.74    7.24
   1   5   4  140.25    5.87
   1   5   4  157.81    7.81
  -1   5  -4  149.26    7.16
   1   5   5   16.88    2.23
  -1   5  -5   20.05    2.80
   1   5   5   14.53    1.52
   1   5   5   18.77    2.84
  -1   5  -5   16.77    2.54
   1   5   6   16.69    2.47
   1   5   6   16.30    2.84
  -1   5  -6   13.25    2.36
  -1   5  -7    6.27    1.50
   1   5   7    5.77    1.62
   1   5   7    5.91    1.93
  -1   5  -8    0.16    0.63
   1   5   8    1.86    1.20
   1   5   8    0.83    0.92
   1   5   9    9.22    2.35
   1   5   9    8.80    2.57
   1   5  10    5.35    2.01
   1   5  10    3.05    1.49
   1   5  11    2.25    1.72
   1   5  11    1.82    1.37
  -1   6  13    1.23    1.17
  -1   6  13   -0.47    0.69
  -1   6  12    4.18    1.96
  -1   6  12    3.03    1.56
  -1   6  11   18.51    3.57
  -1   6  10    2.13    1.41
  -1   6   9    0.51    0.91
  -1   6   8    0.94    0.98
  -1   6   7   37.06    4.20
  -1   6   6    2.42    1.20
  -1   6   5   89.16    5.92
  -1   6   5   72.36    3.62
  -1   6   4    0.88    0.81
  -1   6   4    1.20    0.54
  -1   6   3  320.09    8.64
  -1   6   2  223.33    7.16
   1   6  -2  254.47    8.23
   1   6  -1  357.25    7.82
   1   6  -1  318.91    8.55
   1   6  -1  333.60    9.70
   1   6   0  371.81    9.97
  -1   6   0  344.78    9.67
   1   6   0  325.53    7.62
   1   6   1    5.97    1.25
  -1   6  -1    5.72    1.05
   1   6   2   23.73    1.33
   1   6   2   28.53    2.73
  -1   6  -2   27.21    2.69
   1   6   3    0.39    0.31
  -1   6  -3   -0.03    0.46
   1   6   3    0.57    0.52
  -1   6  -4  258.59    9.19
   1   6   4  218.67    7.36
   1   6   4  215.41    9.29
  -1   6  -4  229.04    9.18
  -1   6  -5    4.21    1.27
   1   6   5    2.96    0.89
   1   6   5    2.50    1.08
  -1   6  -5    2.23    0.94
   1   6   6    4.35    1.23
   1   6   6    6.43    1.82
  -1   6  -6    6.06    1.40
  -1   6  -6    8.93    1.96
   1   6   7    0.56    0.66
   1   6   7    2.28    1.43
  -1   6  -7    0.96    0.56
   1   6   8    1.54    0.86
   1   6   8    0.84    0.99
  -1   6  -8    0.10    0.51
   1   6   9    7.45    2.50
   1   6   9    5.58    1.91
   1   6  10    7.72    2.30
   1   6  10    7.37    2.65
   1   6  11   19.81    3.70
   1   6  11   19.20    4.42
  -1   7  13    1.94    1.95
  -1   7  13   -0.52    0.45
  -1   7  12   -0.37    0.74
  -1   7  12    1.83    1.59
  -1   7  11    9.52    2.66
  -1   7  10    0.31    1.13
  -1   7   9    0.11    0.95
  -1   7   8   30.32    3.99
  -1   7   7   20.37    3.17
  -1   7   6   89.49    6.43
  -1   7   5   12.41    2.25
  -1   7   5   10.71    1.42
  -1   7   4   57.53    4.57
  -1   7   4   50.03    3.24
  -1   7   3  395.34   10.37
   1   7  -2   48.72    3.41
   1   7  -2   59.17    3.56
  -1   7   2   39.61    2.87
  -1   7   1   45.86    3.17
   1   7  -1   71.68    3.20
   1   7  -1   65.19    4.09
   1   7  -1   56.75    3.31
   1   7   0  170.43    3.95
   1   7   0  173.58    5.23
  -1   7   0  182.65    6.82
   1   7   0  190.26    6.99
  -1   7  -1   22.91    2.39
   1   7   1   21.70    2.35
   1   7   2   90.99    2.69
   1   7   2  114.89    5.80
  -1   7  -2  114.13    5.60
   1   7   3  100.95    3.86
  -1   7  -3  111.61    5.89
   1   7   3  119.68    6.35
   1   7   4    0.62    0.49
  -1   7  -4    0.47    0.65
   1   7   4    0.92    0.91
  -1   7  -4    0.09    0.32
  -1   7  -5   -0.46    0.62
  -1   7  -5    0.42    0.57
   1   7   5    0.79    0.54
   1   7   5    0.28    0.78
   1   7   6    6.47    1.88
  -1   7  -6    5.47    1.55
   1   7   6    3.55    1.17
  -1   7  -6    5.08    1.45
   1   7   7    0.59    0.59
   1   7   7    0.67    0.48
  -1   7  -7   -0.38    0.77
  -1   7  -8    0.76    0.42
   1   7   8    5.02    1.86
   1   7   8    2.32    1.20
   1   7   9   11.59    2.71
   1   7   9    6.10    2.15
   1   7  10   28.50    4.22
   1   7  10   35.31    5.58
   1   7  11   -0.95    1.46
  -1   8  13    5.90    2.53
  -1   8  13    2.74    1.58
  -1   8  12    7.20    2.65
  -1   8  12    6.69    2.32
  -1   8  11    2.03    1.48
  -1   8  11    2.26    1.32
  -1   8  10    2.21    1.30
  -1   8   9    6.47    2.14
  -1   8   8   23.00    3.49
  -1   8   7    2.69    1.33
  -1   8   6    1.58    0.93
  -1   8   5   14.96    1.83
  -1   8   5   18.35    2.81
   1   8  -5   19.94    1.86
  -1   8   4   87.72    5.77
  -1   8   4   77.27    4.33
   1   8  -3   58.81    4.21
  -1   8   3   54.83    3.59
  -1   8   2   91.69    4.76
  -1   8   2  108.42    2.91
   1   8  -2  118.67    5.57
   1   8  -1    4.92    1.00
   1   8  -1    5.47    1.24
  -1   8   1    4.27    1.07
   1   8  -1    7.28    1.05
   1   8   0   88.68    3.77
   1   8   0   87.17    2.84
   1   8   0   96.08    5.03
  -1   8   0   92.25    4.80
   1   8   1   24.10    2.56
  -1   8  -1   23.85    2.53
  -1   8  -2  118.48    5.86
   1   8   2   89.36    2.63
   1   8   2  114.23    5.86
   1   8   3   61.49    2.90
  -1   8  -3   73.20    4.75
   1   8   3   73.74    5.01
  -1   8  -4   64.92    4.64
   1   8   4   47.44    3.00
  -1   8  -4   55.02    4.26
   1   8   4   56.03    4.68
  -1   8  -5    7.49    1.71
   1   8   5    5.97    1.23
   1   8   5    5.58    1.72
  -1   8  -5    6.33    1.51
  -1   8  -6   -0.32    0.70
   1   8   6    0.67    0.49
   1   8   6   -0.17    0.72
  -1   8  -6   -0.56    0.79
   1   8   7   27.40    3.21
  -1   8  -7   25.78    3.28
   1   8   7   31.26    4.45
   1   8   8    7.47    1.92
   1   8   8    8.74    2.54
  -1   8  -8    4.45    1.27
   1   8   9   -1.09    0.76
   1   8   9    0.13    0.32
   1   8  10    5.32    1.96
   1   8  10    3.27    1.63
   1   8  11    2.22    1.70
  -1   9  13    1.11    1.00
  -1   9  13   -1.06    1.10
  -1   9  12    0.53    0.77
  -1   9  12   -0.41    0.65
  -1   9  11    0.68    0.89
  -1   9  11   -0.13    0.42
  -1   9  10    0.53    0.73
  -1   9  10    0.65    0.51
  -1   9   9   93.69    7.66
  -1   9   9   86.28    7.24
  -1   9   8    6.05    1.81
  -1   9   7    9.11    2.14
  -1   9   6   48.51    4.90
   1   9  -6   58.10    3.47
   1   9  -5   11.70    1.53
  -1   9   5    9.56    1.97
  -1   9   5    7.08    1.33
   1   9  -4   -0.32    0.59
  -1   9   4    1.49    0.70
   1   9  -4    0.26    0.37
  -1   9   4    0.78    0.58
  -1   9   4    1.59    0.84
   1   9  -3  239.97    9.22
   1   9  -3  270.79    8.58
  -1   9   3  206.22    7.82
  -1   9   3  234.16    6.55
   1   9  -2    4.59    1.08
  -1   9   2    3.34    0.40
  -1   9   2    3.17    1.01
   1   9  -1   27.63    2.89
  -1   9   1   24.41    2.50
  -1   9   1   20.81    1.52
   1   9  -1   23.63    2.25
   1   9  -1   27.57    2.06
  -1   9   0  193.78    7.35
   1   9   0  189.08    4.79
   1   9   0  196.22    6.21
  -1   9   0  195.76    4.27
   1   9   0  217.48    7.96
   1   9   1   84.08    4.91
  -1   9  -1   83.24    4.93
   1   9   2   11.47    0.85
   1   9   2   14.45    2.09
  -1   9  -2   15.38    2.17
  -1   9  -3  148.90    7.09
   1   9   3  142.20    7.21
   1   9   3  124.18    4.24
   1   9   4    0.47    0.36
   1   9   4    0.50    0.56
  -1   9  -4    0.85    0.66
  -1   9  -4    0.21    0.37
   1   9   5    2.28    0.84
  -1   9  -5    1.32    0.86
   1   9   5    1.67    0.92
  -1   9  -5    1.38    0.76
  -1   9  -6    1.10    0.75
   1   9   6   -0.20    0.34
   1   9   6    0.08    0.70
  -1   9  -6    0.10    0.51
  -1   9  -7    9.44    2.47
   1   9   7    5.38    1.44
  -1   9  -7    5.65    1.56
   1   9   7    7.44    2.25
   1   9   8    6.96    1.83
   1   9   8    7.53    2.32
  -1   9  -8    7.26    1.82
   1   9   9    1.77    1.07
   1   9   9    0.17    0.51
   1   9  10    2.05    1.70
   1   9  11    1.45    1.25
  -1  10  13   -0.81    0.89
  -1  10  13    0.93    1.03
  -1  10  12    2.78    1.81
  -1  10  12    0.71    0.74
  -1  10  11    3.67    1.84
  -1  10  11    4.27    1.53
  -1  10  10    5.83    2.04
  -1  10  10    6.68    2.14
  -1  10   9   34.55    4.60
  -1  10   9   33.84    4.58
  -1  10   8   67.21    5.93
  -1  10   8   59.01    5.76
  -1  10   7    4.08    1.45
  -1  10   7    3.61    1.51
   1  10  -7    4.62    0.94
  -1  10   6   71.48    5.26
  -1  10   6   72.23    5.95
   1  10  -6   85.36    4.50
  -1  10   5    2.80    0.98
  -1  10   5    1.55    0.74
   1  10  -5    3.55    0.89
  -1  10   5    1.34    0.51
   1  10  -4  180.98    8.65
  -1  10   4  194.71    9.20
  -1  10   4  164.22    7.18
  -1  10   4  182.33    6.79
   1  10  -4  216.13    7.68
  -1  10   3    2.02    0.81
   1  10  -3    0.60    0.44
  -1  10   3    0.99    0.35
   1  10  -3    0.82    0.27
   1  10  -2  637.45   15.40
  -1  10   2  604.89   15.37
   1  10  -1    0.46    0.31
   1  10  -1    0.84    0.37
  -1  10   1    0.44    0.37
   1  10  -1   -0.14    0.58
  -1  10   1    0.36    0.37
   1  10   0    7.62    0.84
   1  10   0    8.82    1.57
  -1  10   0    8.66    0.83
  -1  10   0    5.94    1.27
   1  10   1    0.78    0.22
  -1  10  -1    0.96    0.66
   1  10   1    1.19    0.57
   1  10   2   79.11    5.10
  -1  10  -2   79.58    5.08
   1  10   2   60.42    2.14
  -1  10  -3  128.11    6.69
   1  10   3  101.90    3.81
   1  10   3  120.15    6.69
   1  10   4   -0.22    0.34
   1  10   4    0.36    0.33
  -1  10  -4    1.23    0.81
  -1  10  -4    0.63    0.48
   1  10   5   10.77    1.61
  -1  10  -5   15.44    2.67
   1  10   5   12.35    2.46
  -1  10  -5   10.19    2.01
  -1  10  -6   14.04    2.71
   1  10   6    8.37    1.64
   1  10   6   11.28    2.59
  -1  10  -6   10.48    2.22
   1  10   7    1.41    0.78
  -1  10  -7    1.99    1.13
  -1  10  -7    2.78    1.28
   1  10   7    3.25    1.40
  -1  10  -8    1.37    1.09
   1  10   8    1.27    0.73
   1  10   8    2.63    1.57
   1  10   9    0.55    0.90
   1  10   9   -1.52    0.89
   1  10  10    4.89    2.15
   1  10  11    6.21    2.69
  -1  11  13    1.75    1.37
  -1  11  13    0.68    1.08
  -1  11  12    1.73    1.25
  -1  11  12    1.57    0.94
  -1  11  11    9.24    2.61
  -1  11  11    7.90    2.43
  -1  11  10    4.00    1.65
  -1  11  10    2.39    1.26
  -1  11   9    2.86    1.40
  -1  11   9    3.86    1.52
  -1  11   8    1.26    0.99
  -1  11   8    0.88    0.79
  -1  11   7    1.11    0.57
  -1  11   7    2.17    1.12
   1  11  -7    1.97    0.36
  -1  11   6   12.46    2.53
   1  11  -6   14.72    1.90
  -1  11   6   14.17    2.35
   1  11  -5   18.56    2.95
  -1  11   5   21.64    3.12
  -1  11   5   15.15    2.18
   1  11  -5   21.27    2.33
  -1  11   5   18.99    2.48
   1  11  -4   54.33    3.88
  -1  11   4   45.35    3.80
  -1  11   4   49.62    3.40
   1  11  -4   43.73    4.24
   1  11  -3   12.44    2.05
  -1  11   3   11.01    1.87
   1  11  -3   12.30    1.90
  -1  11   3   11.32    1.20
  -1  11   2  190.97    4.27
   1  11  -2  238.99    8.81
  -1  11   2  183.26    7.91
   1  11  -2  201.29    7.87
  -1  11   1   62.27    4.42
   1  11  -1   77.72    3.69
   1  11  -1   70.76    4.20
   1  11  -1   83.22    5.32
  -1  11   1   65.90    3.09
  -1  11   0   22.02    2.58
  -1  11   0   21.70    1.43
   1  11   0   20.47    1.49
   1  11   0   23.71    2.67
  -1  11  -1  183.38    7.60
   1  11   1  187.62    7.70
   1  11   1  151.04    3.87
   1  11   2   37.04    3.49
  -1  11  -2   40.93    3.63
   1  11   2   34.96    1.69
  -1  11  -3  207.60    8.74
   1  11   3  196.08    8.76
   1  11   3  163.23    4.96
   1  11   4    4.25    0.88
  -1  11  -4    3.84    1.27
   1  11   4    5.06    1.52
   1  11   5   93.35    6.90
  -1  11  -5   99.09    6.66
  -1  11  -5   87.24    6.03
   1  11   5   78.30    4.32
   1  11   6   40.59    3.41
  -1  11  -6   57.20    5.57
   1  11   6   50.99    5.40
  -1  11  -6   46.89    4.54
   1  11   7   13.71    2.19
  -1  11  -7   20.09    3.56
   1  11   7   15.26    3.14
  -1  11  -7   18.02    2.85
   1  11   8    8.94    1.93
   1  11   8   11.32    2.85
  -1  11  -8    9.04    1.96
   1  11   9    3.95    1.95
   1  11  10   -0.23    0.61
   1  11  11    2.62    1.76
  -1  12  12    3.41    1.79
  -1  12  12    3.43    1.66
  -1  12  11   -2.24    1.36
  -1  12  11    0.41    1.00
  -1  12  10    1.94    1.15
  -1  12  10    1.52    1.05
  -1  12   9    1.53    0.98
  -1  12   9    3.31    1.50
  -1  12   8    0.00    0.45
  -1  12   8    0.58    0.58
  -1  12   7   21.17    3.48
   1  12  -7   23.93    2.51
  -1  12   7   19.36    3.04
  -1  12   6   43.10    4.17
   1  12  -6   49.99    3.76
  -1  12   6   41.97    4.64
   1  12  -5    1.29    0.86
  -1  12   5    1.32    0.64
  -1  12   5    1.74    0.73
  -1  12   5    0.88    0.78
   1  12  -5    1.18    0.53
   1  12  -4   82.70    6.01
   1  12  -4   90.78    5.29
  -1  12   4   81.52    4.34
  -1  12   4   76.24    5.19
   1  12  -3   65.30    4.80
   1  12  -3   79.04    5.00
  -1  12   3   56.65    4.36
  -1  12   3   61.64    2.88
   1  12  -2   23.53    2.63
  -1  12   2   17.83    1.06
   1  12  -2   23.66    2.78
  -1  12   2   21.88    2.72
   1  12  -1    0.73    0.44
   1  12  -1   -0.02    0.51
  -1  12   1    0.45    0.73
  -1  12   1   -0.08    0.36
   1  12   0   67.78    3.00
   1  12   0   75.65    4.90
  -1  12   0   67.59    2.85
  -1  12   0   67.17    4.76
   1  12   1    1.28    0.75
  -1  12  -1    1.49    1.05
   1  12   1    0.68    0.27
   1  12   2    4.11    1.21
   1  12   2    3.61    0.57
  -1  12  -2    3.83    1.18
   1  12   3   33.86    3.60
   1  12   3   21.41    1.56
  -1  12  -3   33.73    3.48
   1  12   4   11.30    1.41
  -1  12  -4   19.86    2.75
   1  12   4   15.45    2.64
   1  12   5    4.72    1.06
   1  12   5    5.68    1.76
  -1  12  -5    4.99    1.50
  -1  12  -5    4.97    1.63
  -1  12  -6    1.83    1.31
   1  12   6    1.53    0.63
  -1  12  -6    3.17    1.48
   1  12   6    1.59    1.22
  -1  12  -7    9.03    2.44
  -1  12  -7    8.01    1.86
   1  12   7    8.87    2.47
   1  12   7    6.80    1.48
  -1  12  -8    3.82    1.78
   1  12   8    3.48    1.60
  -1  12  -8    2.71    1.20
   1  12   9    3.48    1.94
   1  12  10   12.30    3.37
   1  12  11    3.71    1.93
  -1  13  12    1.91    1.25
  -1  13  11    0.29    0.72
  -1  13  11   -0.05    0.67
  -1  13  10    2.76    1.40
  -1  13  10    0.70    0.70
  -1  13   9    2.85    1.41
  -1  13   9    2.41    1.18
  -1  13   8    2.07    1.02
  -1  13   8    3.25    1.47
  -1  13   7   -0.11    0.47
  -1  13   7    0.38    0.51
   1  13  -7    0.13    0.24
  -1  13   6   47.64    5.02
   1  13  -6   54.27    4.12
  -1  13   6   47.88    4.55
   1  13  -5   17.54    2.95
   1  13  -5   19.62    2.46
  -1  13   5   15.27    2.41
  -1  13   5   17.25    2.38
  -1  13   5   16.74    2.84
   1  13  -4    0.48    0.55
   1  13  -4    0.32    0.54
  -1  13   4    0.83    0.38
  -1  13   4    0.74    0.75
   1  13  -3   74.21    5.22
  -1  13   3   73.09    5.13
   1  13  -3   88.79    5.53
  -1  13   3   71.42    3.14
  -1  13   2   41.23    3.84
   1  13  -2   43.59    3.74
   1  13  -2   46.90    3.99
  -1  13   1    0.28    0.51
  -1  13   1    0.68    0.28
   1  13  -1    0.57    0.29
   1  13   0   65.42    3.15
  -1  13   0   70.94    5.04
   1  13   0   73.05    4.98
   1  13   1    0.48    0.22
   1  13   1    0.93    0.36
  -1  13  -1    1.26    0.89
   1  13   2    8.08    0.94
   1  13   2    9.14    1.85
  -1  13  -2    8.44    1.76
   1  13   3    0.54    0.64
   1  13   3   -0.04    0.15
  -1  13  -3    0.42    0.49
   1  13   4    0.40    0.36
   1  13   4    0.37    0.68
  -1  13  -4    0.48    0.46
   1  13   5   21.22    2.16
  -1  13  -5   29.07    3.72
  -1  13  -5   25.42    3.20
   1  13   5   28.09    3.84
   1  13   6   20.68    2.35
  -1  13  -6   24.63    3.17
  -1  13  -6   29.90    4.07
   1  13   6   29.98    4.29
   1  13   7   -0.13    0.36
  -1  13  -7    0.43    0.95
  -1  13  -7   -0.36    0.56
   1  13   7    0.32    1.07
  -1  13  -8    0.37    1.08
  -1  13  -8    0.50    0.46
   1  13   8    1.76    0.80
   1  13   9   -0.04    0.89
   1  13  10    1.04    1.05
   1  13  11    0.90    1.24
  -1  14  11    0.47    0.68
  -1  14  10    0.05    0.64
  -1  14  10    1.15    0.96
  -1  14   9   28.31    4.20
  -1  14   9   32.40    4.62
  -1  14   8   51.50    5.47
  -1  14   8   49.02    5.43
  -1  14   7   43.17    4.77
  -1  14   7   39.93    4.90
   1  14  -7   51.93    4.11
   1  14  -6    2.14    0.90
   1  14  -6    1.25    0.88
  -1  14   6    1.82    0.93
  -1  14   6    1.27    0.79
   1  14  -5   68.34    5.90
  -1  14   5   70.64    5.88
  -1  14   5   63.83    5.19
  -1  14   5   75.41    4.89
   1  14  -5   74.31    5.13
   1  14  -4   28.08    3.57
  -1  14   4   23.74    3.12
   1  14  -4   29.56    3.25
  -1  14   4   27.06    2.37
   1  14  -3   18.90    2.62
  -1  14   3   16.55    1.45
   1  14  -3   15.57    2.44
  -1  14   3   16.30    2.55
   1  14  -2  105.92    6.08
  -1  14   2   90.79    5.94
   1  14  -2  110.34    6.48
   1  14  -1    6.49    1.51
  -1  14   1    6.07    1.54
  -1  14   1    5.45    0.93
   1  14   0   40.23    2.59
   1  14   0   46.26    4.12
  -1  14   0   44.43    4.18
  -1  14  -1    0.39    0.46
   1  14   1    0.83    0.37
   1  14   1    0.26    0.20
  -1  14  -2   18.24    2.67
   1  14   2   17.97    2.56
   1  14   2   18.44    1.55
   1  14   3   32.28    3.64
   1  14   3   24.02    1.77
  -1  14  -3   31.81    3.54
   1  14   4   82.77    3.89
  -1  14  -4  107.96    6.69
   1  14   4  113.67    7.27
  -1  14  -5    5.34    1.58
   1  14   5    2.63    0.80
   1  14   5    3.55    1.38
  -1  14  -5    3.78    1.31
  -1  14  -6    9.04    2.20
   1  14   6    5.81    1.23
   1  14   6    7.86    2.14
  -1  14  -6    8.75    2.11
  -1  14  -7   14.98    3.18
   1  14   7   13.73    3.13
  -1  14  -7    7.94    2.00
  -1  14  -8    0.44    1.05
   1  14   8   -0.45    0.81
  -1  14  -8    1.14    0.92
   1  14   9    0.00    0.75
   1  14  10    2.95    1.77
   1  14  11    5.33    2.41
  -1  15  11   -0.07    0.48
  -1  15  10    4.96    1.77
  -1  15   9   -0.18    0.36
  -1  15   9    2.16    1.35
  -1  15   8   37.04    4.75
  -1  15   8   45.09    5.19
  -1  15   7   10.42    2.49
  -1  15   7   14.17    2.70
   1  15  -7   13.45    2.13
   1  15  -6   14.36    2.81
  -1  15   6   13.71    2.36
  -1  15   6   15.56    2.92
   1  15  -6   18.46    2.55
  -1  15   6   22.78    3.10
  -1  15   5   12.47    2.38
   1  15  -5   13.85    2.74
  -1  15   5   13.81    2.58
   1  15  -5   16.08    2.38
  -1  15   5   14.48    2.11
  -1  15   4    1.08    0.37
   1  15  -4    2.38    1.10
  -1  15   4    1.41    0.84
   1  15  -4    0.88    0.52
  -1  15   3    8.68    1.06
   1  15  -3   10.94    2.12
   1  15  -3    9.72    1.99
  -1  15   3    8.68    1.99
  -1  15   2    2.25    1.17
   1  15  -2    1.57    0.83
   1  15  -2   -0.13    0.58
   1  15  -1    1.80    0.94
  -1  15   1    0.20    0.54
   1  15   0   23.94    2.08
   1  15   0   28.33    3.28
  -1  15   0   27.56    3.42
   1  15   1    0.94    0.38
   1  15   1    1.95    0.73
  -1  15  -1    2.34    1.10
   1  15   2   93.70    3.72
   1  15   2  107.11    6.42
  -1  15  -2  113.25    6.86
   1  15   3   40.66    4.13
  -1  15  -3   41.56    4.17
   1  15   3   33.15    2.23
   1  15   4   13.06    2.45
  -1  15  -4   13.29    2.51
   1  15   4    7.53    1.09
  -1  15  -5   -0.08    0.62
   1  15   5   -0.24    0.96
   1  15   5    0.04    0.23
  -1  15  -5    0.14    0.38
   1  15   6    6.38    1.99
  -1  15  -6    7.93    2.14
  -1  15  -6    7.16    1.84
  -1  15  -7    2.19    1.21
   1  15   7    2.35    0.95
  -1  15  -7    2.91    1.35
  -1  15  -8   25.18    4.46
   1  15   8   20.58    4.15
  -1  15  -8   16.89    2.82
   1  15   9    0.06    0.48
   1  15  10    5.48    2.14
   1  15  11    2.90    1.81
  -1  16  10    7.91    2.33
  -1  16   9    8.27    2.31
  -1  16   8   77.37    6.92
  -1  16   8   89.46    7.31
  -1  16   7    6.91    2.10
  -1  16   7   10.21    2.29
   1  16  -7   10.83    1.98
   1  16  -6    6.68    2.04
  -1  16   6    8.27    2.33
  -1  16   6    6.84    1.68
  -1  16   6    4.15    1.36
   1  16  -6    7.96    1.79
   1  16  -5   -0.68    1.19
  -1  16   5   -0.15    0.46
   1  16  -5   -0.89    0.70
  -1  16   5   -0.67    0.72
  -1  16   5   -0.21    0.45
  -1  16   4   11.39    1.51
   1  16  -4   11.90    2.37
  -1  16   4   10.22    2.32
   1  16  -4    9.78    1.91
  -1  16   3   22.87    1.83
   1  16  -3   24.35    3.24
  -1  16   3   27.13    3.55
   1  16  -3   24.73    3.17
   1  16  -2  111.90    6.87
  -1  16   2  107.97    6.91
   1  16  -2  114.62    6.77
  -1  16   1    0.99    0.88
   1  16  -1    2.62    1.18
   1  16   0    0.24    0.32
  -1  16   0    0.71    0.84
   1  16   1   14.77    1.51
   1  16   1   20.59    2.76
  -1  16  -1   20.14    3.04
   1  16   2    7.41    1.05
  -1  16  -2   12.71    2.42
   1  16   2    9.00    1.80
   1  16   3   22.19    3.11
   1  16   3   14.88    1.51
  -1  16  -3   22.37    3.17
   1  16   4   17.43    2.93
  -1  16  -4   18.53    2.97
   1  16   4   10.95    1.31
  -1  16  -5    7.68    2.11
   1  16   5    4.37    1.54
  -1  16  -5    6.64    1.83
   1  16   6   21.32    3.70
  -1  16  -6   21.83    3.29
  -1  16  -6   22.42    3.69
  -1  16  -7    6.81    2.23
   1  16   7    5.81    2.21
  -1  16  -7    7.55    1.94
  -1  16  -8    1.88    1.32
   1  16   8    1.36    0.98
   1  16   9    1.22    0.66
   1  16  10    5.60    2.51
   1  16  11    7.65    3.09
  -1  17  10    1.44    1.04
  -1  17   9    3.48    1.53
  -1  17   8   10.94    2.56
   1  17  -7  199.76    9.26
  -1  17   7  167.06   10.24
  -1  17   6    0.33    0.61
   1  17  -6    1.32    0.66
  -1  17   6    1.26    0.78
  -1  17   6    1.21    0.63
   1  17  -6    1.89    0.80
   1  17  -5   46.45    5.23
   1  17  -5   43.22    4.35
  -1  17   5   36.03    4.35
  -1  17   5   46.46    5.07
  -1  17   5   37.32    3.25
   1  17  -4   12.19    2.50
   1  17  -4    9.72    2.00
  -1  17   4    9.82    2.25
  -1  17   4    8.34    1.25
  -1  17   3   10.13    2.34
  -1  17   3    7.27    0.99
   1  17  -3   10.35    2.24
   1  17  -3    9.08    1.93
   1  17  -2    1.27    1.13
   1  17  -2   -0.41    0.65
  -1  17   2    1.20    1.29
   1  17  -1   73.85    5.29
  -1  17   1   67.76    5.75
   1  17  -1   64.94    5.53
   1  17   0   18.51    2.80
  -1  17   0   15.31    2.80
   1  17   1    0.25    0.19
   1  17   1    0.38    0.47
  -1  17  -1    0.04    0.41
   1  17   2    1.14    0.46
   1  17   2    1.29    0.73
  -1  17  -2    1.69    1.11
  -1  17  -3   65.22    5.60
   1  17   3   58.02    5.06
   1  17   3   54.01    3.12
   1  17   4    7.32    2.07
  -1  17  -4    6.07    1.64
   1  17   4    4.62    0.90
   1  17   5    9.43    2.36
  -1  17  -5    7.42    2.03
  -1  17  -5    7.10    1.98
  -1  17  -6   20.97    3.54
  -1  17  -6   22.48    3.36
   1  17   6   24.70    4.05
  -1  17  -7   20.21    3.95
  -1  17  -7   14.96    2.90
   1  17   7   15.86    3.46
  -1  17  -8   -0.71    1.14
   1  17   8    1.39    1.50
   1  17   9    2.50    1.68
  -1  17  -9    2.49    1.59
   1  17  10    2.30    1.67
   1  17  11    5.43    2.54
  -1  18   9    4.33    1.78
  -1  18   8    6.44    2.10
   1  18  -7    0.79    0.45
  -1  18   7    1.47    1.14
   1  18  -6   -0.04    0.70
  -1  18   6   -0.24    0.47
  -1  18   6   -0.04    0.42
   1  18  -6    0.03    0.68
  -1  18   5    0.33    0.60
   1  18  -5    1.34    0.81
  -1  18   5   -0.44    0.90
   1  18  -5    0.95    0.70
  -1  18   4    2.22    1.15
   1  18  -4    3.19    1.28
   1  18  -4    3.37    1.25
  -1  18   4    1.86    0.63
   1  18  -3   10.16    2.23
  -1  18   3    5.37    0.89
   1  18  -3    6.83    1.79
  -1  18   3    8.77    2.20
   1  18  -2   31.45    3.71
  -1  18   2   27.80    3.77
   1  18  -2   26.90    3.59
  -1  18   1   66.34    5.67
   1  18   0    9.56    2.10
  -1  18   0   10.47    2.37
   1  18   1    2.62    1.13
  -1  18  -1    2.38    1.05
   1  18   2    1.67    0.90
  -1  18  -2    1.29    0.98
   1  18   3    1.69    0.57
   1  18   3    1.43    0.89
  -1  18  -3    3.95    1.64
   1  18   4    8.18    2.06
  -1  18  -4    8.48    2.22
  -1  18  -5   19.78    3.45
   1  18   5   18.82    3.34
  -1  18  -5   17.73    3.07
   1  18   6    4.74    1.78
  -1  18  -6    3.30    1.55
  -1  18  -6    3.83    1.50
  -1  18  -7    7.80    2.46
  -1  18  -7    6.86    1.95
   1  18   7    7.25    2.26
  -1  18  -8    8.83    2.65
   1  18   8    9.73    2.85
  -1  18  -9    0.48    0.96
   1  18   9   -1.02    1.73
   1  18  10    1.05    1.11
  -1  19   9    1.75    1.11
  -1  19   8    6.14    2.05
   1  19  -7    1.34    0.91
  -1  19   7    1.89    1.33
   1  19  -7    1.07    0.91
  -1  19   6   11.36    2.66
   1  19  -6   14.17    2.56
  -1  19   6    9.87    2.32
   1  19  -6   12.15    2.72
   1  19  -5   21.14    3.21
   1  19  -5   24.97    3.99
  -1  19   5   21.50    3.57
  -1  19   5   17.83    3.24
   1  19  -4    2.75    1.33
   1  19  -4    2.11    1.03
  -1  19   4    2.35    1.29
   1  19  -3    2.98    1.26
  -1  19   3    3.28    1.49
   1  19  -3    2.13    0.83
   1  19  -2   19.60    3.13
  -1  19   2   19.90    3.32
   1  19  -2   24.29    3.41
  -1  19   1   12.53    2.62
   1  19   0   -0.37    0.29
  -1  19   0   -0.02    0.78
   1  19   1    0.17    0.53
  -1  19  -1    1.33    1.06
   1  19   2    3.77    1.32
  -1  19  -2    3.82    1.47
   1  19   3    1.98    1.05
  -1  19  -3    2.26    0.92
   1  19   4   30.25    4.01
  -1  19  -4   35.19    4.37
  -1  19  -5   62.56    6.39
  -1  19  -5   64.12    6.05
   1  19   5   55.02    5.84
  -1  19  -6    2.18    1.51
   1  19   6    2.18    1.24
  -1  19  -6    2.36    1.34
   1  19   7   11.59    3.13
  -1  19  -7   10.97    2.90
  -1  19  -7   10.41    2.69
   1  19   8   -1.73    1.30
  -1  19  -8   -0.36    1.01
  -1  19  -9    2.13    1.55
   1  19   9   -0.55    0.85
   1  19  10    0.38    0.75
  -1  20   8   -0.05    0.38
   1  20  -7    6.17    1.99
   1  20  -7    7.44    1.91
  -1  20   7    5.05    1.80
  -1  20   6    4.69    1.58
  -1  20   6    5.74    1.99
   1  20  -6   10.02    2.57
   1  20  -6    6.05    1.74
   1  20  -5    3.08    1.64
  -1  20   5    1.30    1.04
   1  20  -5    1.52    0.60
  -1  20   5    0.20    0.35
   1  20  -4   12.27    2.76
   1  20  -4   12.38    2.46
  -1  20   4   13.80    2.92
   1  20  -3    1.19    1.10
   1  20  -3   -0.91    1.04
  -1  20   3    0.78    0.85
   1  20  -2    8.20    2.14
  -1  20   2   10.08    2.53
   1  20  -2    4.20    1.43
   1  20  -1   44.45    4.50
  -1  20   1   43.62    4.87
  -1  20   0    2.11    1.23
  -1  20  -1    6.22    1.92
   1  20   1    7.01    1.86
   1  20   2    5.23    1.55
  -1  20  -2    4.49    1.64
   1  20   3    0.08    0.42
  -1  20  -3    1.81    1.12
  -1  20  -4    1.37    1.16
   1  20   4    1.33    1.03
  -1  20  -5   27.56    4.08
  -1  20  -5   27.96    4.38
   1  20   5   23.72    3.88
  -1  20  -6   19.67    3.39
  -1  20  -6   20.39    3.82
   1  20   6   17.25    3.56
  -1  20  -7    1.05    1.14
   1  20   7    3.04    1.78
  -1  20  -7    2.28    1.60
   1  20   8    3.62    1.84
  -1  20  -8    0.95    0.93
  -1  20  -9    0.99    1.43
   1  20   9   -0.98    1.06
   1  21  -7    0.81    1.17
  -1  21   7   -0.86    1.19
   1  21  -7   -0.69    0.91
   1  21  -6    7.10    1.87
   1  21  -6    8.07    2.35
  -1  21   6    5.28    1.79
   1  21  -5    9.89    2.67
  -1  21   5    8.43    2.27
  -1  21   5    9.28    2.54
   1  21  -5   10.74    2.42
   1  21  -4    1.89    1.23
   1  21  -4   -0.38    0.64
  -1  21   4    2.13    1.36
  -1  21   3   47.08    5.39
   1  21  -3   42.74    4.75
   1  21  -3   42.87    4.87
  -1  21   2   13.61    2.96
   1  21  -2   14.81    2.86
   1  21  -2   13.26    2.61
   1  21  -1   33.79    4.10
  -1  21   1   35.66    4.61
  -1  21   0   15.50    2.98
   1  21   1    2.33    1.21
  -1  21  -1    3.12    1.74
  -1  21  -2   18.89    3.31
   1  21   2   17.26    2.87
   1  21   3    9.59    2.20
  -1  21  -3   10.96    2.55
  -1  21  -4   12.62    2.74
   1  21   4   10.73    2.37
  -1  21  -5   54.27    6.24
  -1  21  -5   55.87    5.94
   1  21   5   54.94    5.94
  -1  21  -6    5.71    2.26
   1  21   6    8.43    2.58
  -1  21  -6    7.92    2.14
   1  21   7   10.22    2.96
  -1  21  -7   15.54    3.56
  -1  21  -7   10.29    2.60
  -1  21  -8   14.88    3.84
   1  21   8   13.18    3.52
  -1  21  -9    0.12    0.57
   1  22  -7    6.17    2.34
  -1  22   7    3.22    1.33
   1  22  -6   -0.05    0.45
  -1  22   6    1.47    1.01
   1  22  -5   34.46    5.02
   1  22  -5   27.87    3.89
  -1  22   5   30.56    4.65
   1  22  -4    5.02    1.62
   1  22  -4    8.13    2.27
  -1  22   4    5.42    2.08
   1  22  -3   56.70    5.77
   1  22  -3   54.82    5.51
  -1  22   3   56.80    6.21
  -1  22   2    2.96    1.56
   1  22  -2    3.64    1.57
   1  22  -2    0.51    0.53
  -1  22   1   80.63    7.01
   1  22  -1   89.50    6.83
  -1  22   0   67.94    6.38
   1  22   1   74.25    6.20
  -1  22  -1   71.43    6.54
   1  22   2    0.53    0.35
  -1  22  -2    1.66    1.19
  -1  22  -3   30.22    4.39
   1  22   3   22.57    3.42
   1  22   4   20.09    3.34
  -1  22  -4   20.36    3.62
  -1  22  -5    1.25    0.68
  -1  22  -5    2.18    1.21
   1  22   5    1.38    1.12
  -1  22  -6   18.02    3.72
  -1  22  -6   22.32    3.73
   1  22   6   18.01    3.65
  -1  22  -7   -0.17    0.80
   1  22   7    0.96    1.20
  -1  22  -7   -0.13    0.78
  -1  22  -8    4.95    2.34
  -1  22  -9    9.73    3.17
   1  23  -7    4.94    1.78
   1  23  -6    6.88    2.43
  -1  23   6    4.70    1.74
   1  23  -6    8.26    2.07
   1  23  -5   13.31    3.10
   1  23  -5   11.30    2.53
  -1  23   5    7.38    2.43
   1  23  -4    1.22    1.00
  -1  23   4   -0.45    0.87
   1  23  -4    0.80    0.54
  -1  23   3    2.51    1.55
   1  23  -3    1.64    1.37
   1  23  -3   -0.34    0.56
  -1  23   2   -0.06    0.55
   1  23  -2   -0.05    0.38
   1  23  -2   -0.64    0.97
  -1  23   1    9.83    2.72
   1  23  -1    8.87    2.30
  -1  23   0   56.28    5.90
   1  23   1    2.22    1.05
  -1  23  -1    4.60    1.86
   1  23   2   -0.78    0.91
  -1  23  -2   -0.14    0.79
  -1  23  -3   34.37    4.71
   1  23   3   30.53    4.00
   1  23   4    4.84    1.71
  -1  23  -4    4.97    1.77
  -1  23  -5    6.20    2.21
  -1  23  -5    5.57    2.07
   1  23   5    3.96    1.66
  -1  23  -6    1.47    1.31
  -1  23  -6    1.10    0.91
  -1  23  -7    5.08    1.78
  -1  23  -7    6.12    2.33
  -1  23  -8   -1.04    1.10
   1  24  -7   -0.36    0.62
   1  24  -6    0.37    0.57
   1  24  -6    4.98    1.90
   1  24  -5    0.60    1.09
   1  24  -5   -0.97    1.13
  -1  24   5    0.56    0.75
   1  24  -4    3.50    1.66
   1  24  -4    3.14    1.31
  -1  24   4    1.97    0.71
   1  24  -3    8.70    2.35
  -1  24   3   10.20    2.89
   1  24  -3    9.45    2.37
   1  24  -2    7.46    2.09
  -1  24   2   10.65    2.85
   1  24  -1   13.06    2.75
  -1  24   1   18.81    3.74
  -1  24   0    6.67    2.34
  -1  24  -1   16.36    3.27
   1  24   2   -1.05    0.97
  -1  24  -2    1.59    0.99
   1  24   3    1.38    0.85
  -1  24  -3    3.12    1.65
   1  24   4    3.02    1.42
  -1  24  -4    2.15    1.26
  -1  24  -5    0.22    0.45
  -1  24  -5    0.80    0.56
  -1  24  -6   16.95    3.83
  -1  24  -6   14.23    3.14
  -1  24  -7    5.81    2.21
  -1  24  -7    2.44    1.59
  -1  24  -8   -0.67    1.13
   1  25  -7    9.81    2.99
   1  25  -6   -0.70    0.97
   1  25  -6   -1.54    1.30
   1  25  -5   -0.73    1.16
   1  25  -5    2.07    1.30
  -1  25   5    0.15    0.71
   1  25  -4    0.30    0.62
   1  25  -4   -1.62    1.10
  -1  25   4    0.09    0.59
  -1  25   3    3.25    1.77
   1  25  -3    6.10    2.15
   1  25  -3    3.16    1.55
   1  25  -2   13.45    2.99
  -1  25   2   12.81    3.29
   1  25  -1   16.58    3.15
  -1  25   1   17.78    3.62
  -1  25   0    0.23    0.63
  -1  25  -1    9.23    2.59
   1  25   2    9.38    2.25
  -1  25  -2   10.38    2.68
  -1  25  -3    1.52    1.31
  -1  25  -4    2.08    1.19
  -1  25  -5    0.62    0.84
  -1  25  -5    2.46    1.45
  -1  25  -6    4.74    2.22
  -1  25  -6    7.57    2.41
  -1  25  -7    7.79    2.34
  -1  25  -7   10.57    2.99
   1  26  -7    5.90    2.43
   1  26  -6    2.58    1.53
   1  26  -6    0.94    0.62
   1  26  -5    1.05    0.87
   1  26  -5    1.02    0.58
  -1  26   5    1.82    1.50
   1  26  -4   -1.57    1.31
   1  26  -4    0.93    1.14
  -1  26   4   -0.83    1.42
   1  26  -3   17.61    3.57
  -1  26   3   13.55    3.58
   1  26  -2    8.16    2.32
  -1  26   2   13.34    3.27
  -1  26   1    2.85    1.92
   1  26  -1    5.49    1.92
  -1  26   0    6.01    2.43
  -1  26  -1    2.39    1.60
  -1  26  -2   22.36    4.10
  -1  26  -3    8.24    2.45
  -1  26  -4    5.11    2.19
  -1  26  -5    0.91    1.49
  -1  26  -5    2.19    1.41
  -1  26  -6    4.56    2.16
  -1  26  -6    2.85    1.69
  -1  26  -7    2.56    1.58
  -1  26  -7    2.19    1.52
   1  27  -7    1.04    1.10
   1  27  -6    1.83    1.55
   1  27  -5    2.57    1.23
  -1  27   5    0.21    0.95
   1  27  -5   -0.71    1.27
   1  27  -4   17.13    3.95
  -1  27   4   19.08    4.09
   1  27  -3    5.35    2.13
  -1  27   3    5.87    2.37
   1  27  -2    5.63    1.98
  -1  27   2    8.44    2.79
  -1  27   1   35.79    5.50
   1  27  -1   34.24    4.73
  -1  27   0    4.76    2.01
  -1  27  -1    1.15    1.08
  -1  27  -2    6.02    2.30
  -1  27  -3    3.82    1.96
  -1  27  -4    2.44    1.41
  -1  27  -4    0.67    0.70
  -1  27  -5   -0.27    0.61
  -1  27  -5    1.54    1.27
  -1  27  -6    1.19    1.18
  -1  27  -6    2.31    1.39
  -1  27  -7    9.43    2.86
   1  28  -6    1.32    1.05
   1  28  -5    5.05    2.22
  -1  28   5    5.26    2.16
   1  28  -4    3.03    1.78
  -1  28   4    2.43    1.61
   1  28  -3   -0.66    0.93
  -1  28   3   -1.44    1.21
  -1  28   2    6.08    2.54
   1  28  -2    9.20    2.60
   1  28  -1    7.38    2.22
  -1  28   1    3.22    1.85
  -1  28   0    7.88    2.57
  -1  28  -1   11.75    3.08
  -1  28  -2    1.16    1.02
  -1  28  -3    0.64    1.30
  -1  28  -4    0.77    1.23
  -1  28  -4    0.74    0.84
  -1  28  -5    5.32    2.27
  -1  28  -5    3.02    1.63
  -1  28  -6    0.85    0.93
   1  29  -6    9.91    3.10
   1  29  -5    0.58    0.48
  -1  29   5   -3.66    1.88
   1  29  -4    1.38    1.25
  -1  29   4   -1.89    1.39
   1  29  -3    1.59    1.31
  -1  29   3    2.63    1.55
   1  29  -2    2.22    1.61
  -1  29   2    5.98    2.38
   1  29  -1    1.37    1.10
  -1  29   1    1.84    1.01
   1  29   0    2.87    1.40
  -1  29   0    2.37    1.62
  -1  29  -1    0.97    1.29
  -1  29  -2   24.26    4.61
  -1  29  -3    6.11    2.39
  -1  29  -4    2.77    1.88
  -1  29  -4    1.18    1.17
  -1  29  -5    1.36    1.24
  -1  29  -5    0.76    0.92
  -1  29  -6    1.60    1.63
   1  30  -5   -3.24    1.88
   1  30  -4    3.85    2.04
  -1  30   4    0.47    0.71
  -1  30   3   -0.56    0.98
   1  30  -3   -1.17    1.19
   1  30  -2    4.42    1.63
  -1  30   2    3.31    1.85
   1  30  -1    1.56    1.05
  -1  30   1    0.41    0.97
  -1  30   0    1.01    1.54
   1  30   0    0.87    0.83
  -1  30  -1   36.49    5.74
  -1  30  -2    2.56    1.83
  -1  30  -3    9.95    3.14
  -1  30  -4    3.97    2.02
  -1  30  -4    0.09    0.89
  -1  30  -5    3.04    1.85
  -1  30  -6    4.05    2.23
   1  31  -4    7.15    2.84
  -1  31   4    5.43    2.58
   1  31  -3   -0.27    0.74
  -1  31   3   -0.11    1.29
   1  31  -2   -0.13    0.93
  -1  31   2    0.41    1.23
  -1  31   1    2.59    1.63
   1  31  -1    0.19    0.49
   1  31   0    1.43    1.05
  -1  31   0    4.54    2.23
  -1  31  -1    2.91    1.91
  -1  31  -2    2.69    1.71
  -1  31  -3    1.48    1.36
  -1  31  -4    2.72    1.95
   1  32  -3    1.65    1.27
   1  32  -2   14.02    3.47
  -1  32   2   16.39    4.26
   1  32  -1    1.07    1.15
  -1  32   1    2.08    1.91
  -1  32   0   -1.78    1.40
   1  32   0   -1.23    1.00
   1  32   1   -1.28    0.97
  -1  32  -1   -1.27    1.18
  -1  32  -2    0.26    1.15
   1  33  -2    1.68    1.25
   1  33  -1    0.04    0.35
   1  33   0    1.27    1.03
   1  34  -1   -0.04    0.40
   1  34   0    0.39    0.65
   1  35   0   -0.73    0.82
  -2 -33   0    8.90    3.27
  -2 -33  -1    4.15    2.13
  -2 -32   1    2.97    1.89
  -2 -32   0    1.14    1.09
  -2 -32  -1    4.32    1.86
  -2 -32  -2    7.35    2.58
  -2 -31   3    2.38    1.73
  -2 -31   2    1.72    1.37
  -2 -31   1    4.12    2.10
  -2 -31   0    3.46    1.61
  -2 -31   0   -0.53    0.89
  -2 -31  -1    2.06    1.31
  -2 -31  -1    1.84    1.68
  -2 -31  -2    3.57    1.70
  -2 -30   4    3.44    1.79
  -2 -30   3    0.59    1.02
  -2 -30   2    1.90    1.68
  -2 -30   1    3.37    1.91
  -2 -30   0    7.91    2.35
  -2 -30   0   12.39    3.33
  -2 -30  -1    1.24    1.38
  -2 -30  -1    1.76    1.37
  -2 -30  -2   -0.26    0.69
  -2 -30  -3    1.70    1.31
  -2 -29   5    0.37    0.78
  -2 -29   4    6.53    2.16
  -2 -29   3    0.78    0.77
  -2 -29   2    2.33    1.69
  -2 -29   1    1.95    1.22
  -2 -29   0    3.11    1.57
  -2 -29   0    1.88    1.87
  -2 -29  -1    5.43    1.97
  -2 -29  -1    5.80    2.61
  -2 -29  -2    2.30    1.66
  -2 -29  -3    6.24    2.45
  -2 -29  -4    0.89    0.71
  -2 -28   6    5.60    2.60
  -2 -28   5   -0.19    0.75
  -2 -28   4   -0.54    1.24
  -2 -28   3   -0.38    0.68
  -2 -28   2   10.17    2.86
  -2 -28   1   10.57    2.98
  -2 -28   1   12.34    2.58
  -2 -28   0    7.30    2.78
  -2 -28   0    9.40    2.46
  -2 -28  -1   -0.88    1.00
  -2 -28  -1    1.17    1.85
  -2 -28  -2    1.13    0.63
  -2 -28  -3    0.37    0.77
  -2 -28  -4   17.08    3.83
  -2 -27   7    0.91    1.43
  -2 -27   6   -0.80    1.24
  -2 -27   5   -0.16    0.94
  -2 -27   4    2.58    1.35
  -2 -27   3   -1.95    1.20
  -2 -27   2   11.02    2.85
  -2 -27   1    0.89    1.31
  -2 -27   1    0.83    1.27
  -2 -27   0    0.43    0.59
  -2 -27   0   -0.40    0.63
  -2 -27  -1    5.26    1.98
  -2 -27  -1    3.19    1.80
  -2 -27  -2   -0.92    0.62
  -2 -27  -3    1.08    0.70
  -2 -27  -4    2.53    1.56
  -2 -27  -5    4.75    2.43
  -2 -26   9   -2.74    1.81
  -2 -26   8    0.81    0.48
  -2 -26   8    1.08    1.24
  -2 -26   7    3.26    1.70
  -2 -26   6    2.03    1.44
  -2 -26   5    2.55    1.38
  -2 -26   4   -0.92    0.78
  -2 -26   3    0.39    0.85
  -2 -26   2    4.23    1.74
  -2 -26   1    0.09    0.56
  -2 -26   1    1.78    1.45
  -2 -26   0    1.13    1.13
  -2 -26   0    2.44    1.84
  -2 -26  -1    3.18    1.42
  -2 -26  -1    2.92    1.73
  -2 -26  -2    1.20    1.32
  -2 -26  -2    0.77    1.10
  -2 -26  -3    7.94    2.31
  -2 -26  -4    2.71    1.55
  -2 -26  -5    3.85    2.16
  -2 -25   9    0.79    1.04
  -2 -25   8   18.16    4.15
   2 -25  -8   19.20    4.38
  -2 -25   8   18.86    4.51
  -2 -25   7    5.62    2.40
  -2 -25   7    6.14    2.19
  -2 -25   6    4.07    2.44
  -2 -25   5    9.35    2.66
  -2 -25   4   -1.47    1.41
  -2 -25   3   -0.88    1.21
  -2 -25   2    7.69    2.29
  -2 -25   2   11.14    2.26
  -2 -25   1    7.65    2.50
  -2 -25   1    5.23    1.73
  -2 -25   0   12.06    2.42
  -2 -25   0   13.66    3.32
  -2 -25  -1    6.66    1.92
  -2 -25  -1    7.37    2.62
  -2 -25  -2    1.04    0.82
  -2 -25  -2    1.90    1.78
  -2 -24   9   -0.59    0.91
  -2 -24   9    0.37    0.71
  -2 -24   8    9.19    2.90
  -2 -24   8   10.59    3.42
   2 -24  -8   12.42    3.49
  -2 -24   7    1.51    1.24
  -2 -24   7   -0.41    0.73
  -2 -24   6    5.17    1.85
  -2 -24   6    5.61    2.20
  -2 -24   5    3.09    1.45
  -2 -24   4    0.71    0.47
  -2 -24   3    0.77    0.68
  -2 -24   2    5.58    1.70
  -2 -24   2    3.82    1.65
  -2 -24   1    1.31    0.88
  -2 -24   1    1.01    0.73
  -2 -24   0    4.40    1.56
  -2 -24   0    3.52    1.70
  -2 -24  -1    0.51    0.66
  -2 -24  -1   -2.06    1.51
  -2 -24  -2    5.78    2.09
  -2 -23   9   -0.60    0.90
   2 -23  -9   -6.86    2.73
  -2 -23   8    1.22    1.60
   2 -23  -8    4.49    2.49
  -2 -23   8    2.92    1.72
   2 -23  -7    0.27    1.17
  -2 -23   7   -0.88    0.54
  -2 -23   7   -0.07    0.93
  -2 -23   6    0.63    0.79
  -2 -23   6   -0.35    0.62
  -2 -23   5    4.30    1.80
  -2 -23   5    5.32    1.89
  -2 -23   4    3.30    1.51
  -2 -23   3    1.85    0.76
  -2 -23   2    0.22    0.61
  -2 -23   2    0.47    0.79
  -2 -23   1    1.91    0.96
  -2 -23   1    0.47    0.50
  -2 -23   0   22.08    3.26
  -2 -23   0   16.59    3.44
  -2 -23  -1    3.91    1.71
  -2 -23  -2   16.50    3.51
  -2 -22  10    8.15    3.07
   2 -22 -10    3.95    2.04
  -2 -22   9    3.66    2.06
   2 -22  -9    3.79    2.37
  -2 -22   8    1.31    1.09
  -2 -22   8    2.57    1.73
   2 -22  -8    0.61    0.88
  -2 -22   7    3.60    1.57
  -2 -22   7    3.29    2.21
   2 -22  -7   -0.04    1.28
  -2 -22   6    8.29    2.39
  -2 -22   6    9.99    2.84
  -2 -22   5    5.72    2.00
  -2 -22   5    8.66    2.51
  -2 -22   4    0.59    0.47
  -2 -22   4    0.53    0.79
  -2 -22   3   17.82    2.58
  -2 -22   3   13.87    2.82
  -2 -22   2    2.48    1.22
  -2 -22   2    1.23    0.66
  -2 -22   1   -1.16    0.52
  -2 -22   1    0.77    0.89
  -2 -22   0    7.28    2.34
  -2 -22  -1   10.94    3.12
  -2 -22  -2    4.12    1.92
   2 -21 -10   -2.44    1.74
  -2 -21  10    0.49    0.83
  -2 -21   9   -0.19    0.62
   2 -21  -9   -2.54    2.06
  -2 -21   8   -1.80    0.46
   2 -21  -8    0.18    1.05
  -2 -21   7   -0.23    1.37
  -2 -21   7    2.26    1.49
   2 -21  -7    0.31    1.12
  -2 -21   6    0.88    0.71
  -2 -21   6    0.64    0.84
  -2 -21   5   11.22    2.67
  -2 -21   5   12.43    3.01
  -2 -21   4    6.15    1.80
  -2 -21   4    6.94    1.98
  -2 -21   3    0.22    0.37
  -2 -21   3   -0.27    0.62
  -2 -21   2   -0.55    0.98
  -2 -21   2    0.88    0.91
  -2 -21   1   10.30    2.44
  -2 -21   1   12.46    2.16
  -2 -21   0    6.18    1.94
  -2 -21  -1  271.93   14.23
  -2 -21  -2   17.52    3.48
   2 -20 -11   -3.18    1.87
  -2 -20  10    1.57    1.30
   2 -20 -10   -0.84    0.94
  -2 -20   9   -0.15    0.79
   2 -20  -9   -0.21    1.29
  -2 -20   8    0.40    0.70
   2 -20  -8   -0.58    0.64
  -2 -20   7   -0.67    0.78
   2 -20  -7   -2.09    1.87
  -2 -20   6    0.77    0.77
  -2 -20   6    1.58    0.94
   2 -20  -6   -0.50    1.13
  -2 -20   5    1.46    0.74
  -2 -20   5    4.03    1.54
  -2 -20   4   13.03    2.89
  -2 -20   4   10.28    2.40
  -2 -20   3   23.07    3.43
  -2 -20   3   24.82    3.69
  -2 -20   3   30.41    3.03
  -2 -20   2   22.70    2.72
  -2 -20   2   15.75    2.86
  -2 -20   1    6.20    1.83
  -2 -20   0   15.20    3.24
  -2 -20  -1   58.23    6.44
  -2 -20  -2    3.72    1.77
   2 -20   9    4.09    2.05
   2 -19 -11    1.02    1.16
  -2 -19  10    2.11    1.46
   2 -19 -10   -1.13    1.64
  -2 -19   9   22.29    4.58
   2 -19  -9   15.37    3.34
  -2 -19   8   45.51    6.07
   2 -19  -8   41.74    5.66
   2 -19  -7    9.18    2.62
  -2 -19   7    8.07    2.34
  -2 -19   6   42.05    5.26
   2 -19  -6   38.34    4.99
  -2 -19   6   35.85    5.00
  -2 -19   5   -0.92    1.16
  -2 -19   5    3.55    1.51
  -2 -19   4    2.44    0.95
  -2 -19   4    4.43    1.71
  -2 -19   3   10.54    2.32
  -2 -19   3   12.03    2.57
  -2 -19   3   13.22    1.89
  -2 -19   2    1.68    1.06
  -2 -19   1   33.99    4.40
  -2 -19   0    5.02    1.73
  -2 -19  -1   43.59    5.33
  -2 -19  -2    6.74    2.19
   2 -19   9    7.86    2.58
   2 -18 -11   -1.16    1.16
  -2 -18  10    4.05    1.90
   2 -18 -10    0.89    1.05
  -2 -18   9    5.41    2.15
   2 -18  -9    4.15    1.77
  -2 -18   8    2.49    1.71
   2 -18  -8   -3.38    2.12
  -2 -18   7   18.13    3.57
   2 -18  -7    9.93    2.44
  -2 -18   6   25.05    3.93
   2 -18  -6   18.74    3.42
  -2 -18   5    0.18    1.00
  -2 -18   5   -0.38    0.95
  -2 -18   4   -0.19    0.87
  -2 -18   4    1.11    0.81
  -2 -18   3    5.97    1.29
  -2 -18   3    7.78    1.88
  -2 -18   3    5.06    1.48
  -2 -18   2    2.52    0.96
  -2 -18   2    1.30    1.09
  -2 -18   1   17.75    3.00
  -2 -18   0    7.41    2.16
   2 -18   1    5.40    1.04
  -2 -18  -1    7.18    2.19
  -2 -18  -2    7.11    2.33
   2 -18   9    1.30    1.09
  -2 -17  11    5.60    2.15
   2 -17 -11    5.10    2.28
  -2 -17  10    2.53    1.44
   2 -17 -10    0.97    0.58
  -2 -17   9    1.09    1.37
   2 -17  -9   -0.05    1.01
  -2 -17   8   -0.70    0.86
   2 -17  -8   -0.99    1.29
  -2 -17   7   -1.48    0.89
   2 -17  -7   -0.44    0.70
  -2 -17   6  142.48    9.27
   2 -17  -6  138.00    9.10
  -2 -17   5   43.26    4.75
  -2 -17   5   37.30    4.76
  -2 -17   4    0.51    0.70
  -2 -17   4    1.85    0.73
  -2 -17   4   -0.07    0.55
  -2 -17   3    5.25    1.54
  -2 -17   3    4.75    1.08
  -2 -17   3    4.06    1.25
  -2 -17   2    0.81    0.49
  -2 -17   2    0.58    0.85
  -2 -17   1   37.07    4.34
  -2 -17   0   78.97    6.65
   2 -17   0   52.07    1.93
   2 -17   1    5.41    1.04
  -2 -17  -1   10.76    2.80
   2 -17   2    4.38    1.18
  -2 -17  -2    4.95    1.85
   2 -17   9    2.51    1.47
   2 -17  10    9.14    2.92
  -2 -16  11    5.00    2.22
   2 -16 -11    4.98    2.14
  -2 -16  10    1.84    1.12
   2 -16 -10   -0.52    1.14
  -2 -16   9    4.47    1.89
   2 -16  -9    1.77    1.24
  -2 -16   8    2.90    1.51
   2 -16  -8    1.67    0.58
  -2 -16   7    4.64    1.78
   2 -16  -7    2.38    1.04
  -2 -16   6   95.54    7.42
   2 -16  -6   85.50    6.93
  -2 -16   5   42.20    4.71
  -2 -16   4   88.15    6.18
  -2 -16   4   94.45    4.28
  -2 -16   4   78.43    6.51
  -2 -16   3    0.53    0.50
  -2 -16   3   -0.59    0.97
  -2 -16   2    0.06    0.30
  -2 -16   2    1.65    0.99
  -2 -16   1    4.48    1.20
   2 -16   0    3.10    0.57
  -2 -16   0    8.55    2.20
   2 -16   0    6.33    0.68
  -2 -16  -1   73.88    6.50
   2 -16   1   64.92    3.62
  -2 -16  -2   25.72    3.97
   2 -16   2   27.65    2.76
   2 -16   8    4.83    2.09
   2 -16   9    2.60    1.87
   2 -16  10    8.83    3.05
  -2 -15  11    0.03    1.17
   2 -15 -11    0.76    1.28
  -2 -15  10   -0.29    0.84
   2 -15 -10    0.34    0.63
  -2 -15   9   15.36    3.57
   2 -15  -9   12.47    2.78
  -2 -15   8    2.23    1.34
   2 -15  -8    2.42    1.48
  -2 -15   7  133.92    9.36
   2 -15  -7  111.62    8.00
   2 -15  -6    3.44    1.30
  -2 -15   6    5.17    1.82
  -2 -15   5   46.40    4.87
  -2 -15   4    4.94    1.62
  -2 -15   4    4.64    1.31
  -2 -15   4    7.27    1.14
  -2 -15   3   99.73    5.91
  -2 -15   3   83.29    6.31
  -2 -15   2   47.99    3.83
  -2 -15   2   49.85    4.85
  -2 -15   1    9.62    1.38
  -2 -15   1    9.99    2.01
   2 -15   0    2.21    0.42
  -2 -15   0    2.91    1.28
  -2 -15  -1   56.56    5.66
   2 -15   1   49.66    3.15
  -2 -15  -2   25.03    3.74
   2 -15   2   26.31    2.64
  -2 -15  -3    3.78    1.53
   2 -15   8    7.38    2.32
   2 -15   9    9.07    2.79
   2 -15  10    2.26    1.36
   2 -14 -11   -1.49    1.13
  -2 -14  11   -0.81    1.32
  -2 -14  10   -0.18    1.10
   2 -14 -10   -0.12    1.23
  -2 -14   9   12.92    3.27
   2 -14  -9    6.81    2.05
  -2 -14   8    0.37    0.70
   2 -14  -8   -1.03    1.00
  -2 -14   7    0.01    0.39
   2 -14  -7   -0.16    0.51
  -2 -14   6  109.19    7.79
   2 -14  -6   83.56    6.44
  -2 -14   5   14.60    2.63
  -2 -14   4    0.45    0.55
  -2 -14   4    0.30    0.58
  -2 -14   4    0.19    0.58
  -2 -14   3    2.62    0.97
  -2 -14   3    0.48    0.65
  -2 -14   2    5.49    1.20
  -2 -14   2    7.76    1.85
  -2 -14   1    3.84    0.86
  -2 -14   1    3.96    1.44
   2 -14   0   31.36    1.78
  -2 -14   0   39.52    4.41
   2 -14   1    9.45    1.41
  -2 -14  -1    9.08    2.25
   2 -14   2    0.99    0.60
  -2 -14  -2    2.19    1.46
  -2 -14  -3   19.64    3.37
   2 -14   3   21.60    2.69
   2 -14   8    0.99    1.03
   2 -14   9    3.62    2.10
   2 -14  10    3.99    1.92
  -2 -13  11    2.00    0.65
   2 -13 -11    1.16    0.80
  -2 -13  10    2.27    1.41
   2 -13 -10    2.60    1.27
  -2 -13   9    8.03    2.47
   2 -13  -9    5.60    1.61
  -2 -13   8   12.71    2.81
   2 -13  -8   10.92    2.42
  -2 -13   7   17.10    3.20
   2 -13  -7   13.82    2.61
  -2 -13   6   51.08    5.15
   2 -13  -6   40.09    4.31
  -2 -13   5    9.49    2.15
  -2 -13   4    0.19    0.36
  -2 -13   3    0.78    0.39
  -2 -13   3   -0.17    0.46
  -2 -13   2    5.14    1.14
  -2 -13   2    6.31    1.59
  -2 -13   1   74.09    3.77
  -2 -13   1   73.72    5.77
   2 -13   0    0.03    0.12
  -2 -13   0    0.01    0.64
  -2 -13  -1   35.58    4.33
   2 -13   1   32.48    2.55
   2 -13   2    0.64    0.57
  -2 -13  -2    1.89    1.30
  -2 -13  -3   41.48    4.76
   2 -13   3   44.05    3.83
   2 -13   7    9.93    2.62
   2 -13   8    4.39    1.80
   2 -13   9    2.06    1.58
   2 -13  10    1.58    1.19
  -2 -12  11   11.96    3.31
   2 -12 -11    4.30    1.25
  -2 -12  10    0.15    0.65
   2 -12 -10   -1.31    1.53
  -2 -12   9    9.28    2.50
   2 -12  -9    5.82    1.71
  -2 -12   8    1.08    1.09
   2 -12  -8   -1.62    1.15
  -2 -12   7   54.14    5.54
   2 -12  -7   49.84    4.76
  -2 -12   6    9.21    2.07
   2 -12  -6    6.46    1.60
  -2 -12   5  180.87    9.09
  -2 -12   4  184.89    8.55
  -2 -12   3   38.29    3.48
  -2 -12   3   36.41    3.94
  -2 -12   2    0.09    0.41
  -2 -12   2    0.65    0.58
  -2 -12   1   20.05    1.81
  -2 -12   1   21.16    3.06
  -2 -12   0    1.60    1.14
   2 -12   0    0.75    0.35
  -2 -12  -1   93.11    6.62
   2 -12   1   82.46    4.21
  -2 -12  -2  105.11    7.10
   2 -12   2   99.50    5.29
   2 -12   3    0.72    0.73
   2 -12   3    0.69    0.40
  -2 -12  -3    1.90    1.45
   2 -12   4   10.42    2.04
   2 -12   5   -0.25    0.55
   2 -12   6    1.11    1.07
   2 -12   7    0.58    0.89
   2 -12   8    7.42    2.30
   2 -12   9    9.00    2.68
   2 -12  10    0.15    0.93
  -2 -11  11    1.40    0.86
  -2 -11  10    4.48    1.92
   2 -11 -10    1.99    0.93
   2 -11  -9   31.85    4.00
  -2 -11   9   38.67    5.09
  -2 -11   8   -0.77    0.67
   2 -11  -8   -0.36    0.81
  -2 -11   7   24.99    3.74
   2 -11  -7   23.85    3.19
  -2 -11   6   10.87    2.24
   2 -11  -6    9.28    2.01
  -2 -11   5    3.78    1.38
  -2 -11   4    1.41    0.70
  -2 -11   3  103.86    5.53
  -2 -11   3  100.28    6.71
  -2 -11   2    1.54    0.77
  -2 -11   2    1.40    0.57
  -2 -11   1   70.70    3.44
  -2 -11   1   79.85    5.93
   2 -11   0   66.50    3.06
  -2 -11   0   80.73    5.91
  -2 -11  -1   41.56    4.30
   2 -11   1   41.23    2.97
  -2 -11  -2   30.05    3.86
   2 -11   2   28.11    2.75
   2 -11   3   88.57    5.44
  -2 -11  -3   84.68    6.46
   2 -11   3   78.96    3.13
   2 -11   4    9.26    2.01
   2 -11   5    6.28    1.78
   2 -11   6   -0.17    0.81
   2 -11   7    0.94    1.14
   2 -11   8   -0.31    0.41
   2 -11   9   -0.88    1.37
   2 -11   9    1.46    1.27
   2 -11  10    1.50    1.24
   2 -11  10    2.04    1.83
  -2 -10  12    3.65    1.87
  -2 -10  11    8.23    2.58
  -2 -10  10    1.94    1.09
   2 -10 -10    1.69    1.06
  -2 -10   9   28.67    4.29
   2 -10  -9   22.88    3.27
  -2 -10   8   11.60    2.62
   2 -10  -8    7.92    1.76
  -2 -10   7   32.71    4.15
   2 -10  -7   24.89    3.13
  -2 -10   6   32.04    3.89
   2 -10  -6   25.26    3.07
  -2 -10   5    3.08    1.20
  -2 -10   4   90.77    5.68
  -2 -10   3    5.52    1.25
  -2 -10   2    5.63    1.55
  -2 -10   2    6.27    1.15
  -2 -10   1  215.49    6.03
   2 -10  -1  179.01    4.44
  -2 -10   0   23.02    3.08
   2 -10   0   18.01    1.60
  -2 -10  -1   26.99    3.44
   2 -10   1   25.26    2.31
  -2 -10  -2  158.43    8.45
   2 -10   2  158.96    6.86
   2 -10   3   28.61    1.96
   2 -10   3   27.82    3.05
   2 -10   4   46.78    4.34
   2 -10   5   -0.11    0.32
   2 -10   6    1.11    0.96
   2 -10   7   18.78    3.41
   2 -10   8   11.21    2.98
   2 -10   8   12.08    2.81
   2 -10   9    1.68    1.15
   2 -10   9    2.30    1.58
   2 -10  10   -0.34    1.16
   2 -10  10   -0.07    0.45
  -2  -9  12   -1.19    1.29
  -2  -9  11    1.59    1.10
  -2  -9  10    2.26    1.32
   2  -9 -10    2.06    1.27
  -2  -9   9    5.89    2.01
   2  -9  -9    5.61    1.67
  -2  -9   8    4.70    1.51
   2  -9  -8    2.43    1.06
  -2  -9   7    2.48    1.17
   2  -9  -7    0.65    0.74
  -2  -9   6    1.76    0.87
   2  -9  -6   -0.51    0.68
  -2  -9   5   88.18    5.92
  -2  -9   4    9.24    1.77
  -2  -9   3  112.27    5.78
  -2  -9   2   20.10    2.06
  -2  -9   2   21.79    2.88
  -2  -9   1  234.51    6.53
   2  -9  -1  217.51    5.60
  -2  -9   0   22.35    1.19
  -2  -9   0   36.83    3.78
   2  -9   0   32.80    2.23
  -2  -9  -1   94.02    6.18
   2  -9   1   82.24    4.31
   2  -9   2    0.46    0.26
   2  -9   2    0.77    0.62
  -2  -9  -3   52.78    2.42
   2  -9   3   66.56    4.68
   2  -9   3   57.98    3.00
  -2  -9  -4   18.28    1.88
   2  -9   4   24.06    3.12
   2  -9   5    1.13    0.81
   2  -9   6   21.01    3.34
   2  -9   7   23.90    3.76
   2  -9   7   23.34    4.12
   2  -9   8    6.09    2.30
   2  -9   8    5.11    1.98
   2  -9   9    0.73    1.09
   2  -9   9    3.43    1.70
   2  -9  10   -1.09    1.30
   2  -9  10   -1.54    0.92
  -2  -8  12    0.37    0.41
  -2  -8  11    0.46    0.67
  -2  -8  10    7.83    2.26
   2  -8 -10    5.61    1.50
  -2  -8   9   35.43    4.66
   2  -8  -9   33.46    3.72
  -2  -8   8   69.77    6.38
   2  -8  -8   55.69    4.61
  -2  -8   7    0.41    0.69
   2  -8  -7   -0.47    0.81
  -2  -8   6   79.86    5.95
  -2  -8   6   61.12    3.30
  -2  -8   5    0.95    0.74
  -2  -8   4   10.66    1.91
  -2  -8   3   19.69    2.42
  -2  -8   2    3.36    0.84
  -2  -8   2    3.03    0.80
  -2  -8   1   35.14    2.33
   2  -8  -1   33.78    2.07
  -2  -8   1   43.99    4.25
  -2  -8   0   59.06    2.34
  -2  -8   0   82.97    5.45
   2  -8   0   75.99    3.57
  -2  -8  -1   64.30    5.01
   2  -8   1   59.17    3.67
   2  -8   2   44.69    3.52
  -2  -8  -2   42.17    4.20
   2  -8   2   31.55    1.74
  -2  -8  -3   41.80    2.37
   2  -8   3   50.05    2.91
   2  -8   3   51.84    4.16
   2  -8   4    9.51    1.99
  -2  -8  -4    6.57    1.19
   2  -8   5    5.29    1.62
   2  -8   6    1.01    0.82
   2  -8   7    5.50    1.99
   2  -8   7    6.34    2.03
   2  -8   8    0.08    0.74
   2  -8   8    1.99    1.08
   2  -8   9    8.93    2.93
   2  -8   9    6.10    2.27
   2  -8  10    4.26    2.23
   2  -8  10    2.31    1.26
   2  -8  11    5.33    2.46
  -2  -7  12   -0.72    1.01
  -2  -7  11   23.32    4.19
  -2  -7  10   12.46    2.90
   2  -7 -10    6.21    1.50
  -2  -7   9   36.72    4.75
   2  -7  -9   31.40    3.41
  -2  -7   8   48.36    5.26
   2  -7  -8   40.55    3.77
  -2  -7   7   12.54    2.57
   2  -7  -7    8.23    1.64
  -2  -7   6    7.25    1.81
  -2  -7   6    5.22    0.84
  -2  -7   5   97.84    6.42
  -2  -7   4    3.82    1.15
  -2  -7   3  259.41    9.19
  -2  -7   2   -0.68    0.89
  -2  -7   2    0.61    0.42
  -2  -7   1   51.67    4.41
   2  -7  -1   43.81    2.54
  -2  -7   1   43.38    2.64
   2  -7   0    1.10    0.53
  -2  -7   0    0.87    0.29
  -2  -7   0    0.56    0.25
  -2  -7   0    0.80    0.95
  -2  -7  -1    6.98    0.64
  -2  -7  -1   11.89    2.23
   2  -7   1   13.28    1.72
  -2  -7  -2   28.33    1.61
  -2  -7  -2   39.86    3.90
   2  -7   2   32.71    1.92
   2  -7   2   42.37    3.50
  -2  -7  -3   88.64    3.92
   2  -7   3  111.05    6.28
   2  -7   4   40.28    4.02
   2  -7   5   31.24    3.81
   2  -7   6    8.73    2.34
   2  -7   6   13.68    2.71
   2  -7   7   -0.79    0.97
   2  -7   7    1.14    0.89
   2  -7   8    0.97    0.94
   2  -7   8   -0.59    0.77
   2  -7   9    3.55    1.99
   2  -7   9    3.60    1.76
   2  -7  10    0.77    0.79
   2  -7  10    1.13    1.02
   2  -7  11    4.98    2.47
  -2  -6  12   12.41    3.15
  -2  -6  11    5.10    1.93
  -2  -6  10    2.84    1.43
  -2  -6   9    4.82    1.57
   2  -6  -9    6.10    1.64
  -2  -6   8    3.40    1.37
   2  -6  -8    2.58    0.87
  -2  -6   7   20.29    3.19
  -2  -6   6    1.76    1.02
  -2  -6   6    1.05    0.37
  -2  -6   5  101.43    6.49
  -2  -6   5   89.92    2.47
  -2  -6   5   89.18    3.95
  -2  -6   4  184.22    8.17
  -2  -6   3   14.24    1.93
  -2  -6   2  272.78    8.57
  -2  -6   2  281.39   10.72
   2  -6  -1   58.89    3.20
  -2  -6   1   59.61    3.26
  -2  -6   1   68.69    4.95
  -2  -6   0   81.77    3.80
  -2  -6   0   72.50    3.14
  -2  -6   0   84.68    5.29
   2  -6   0   79.37    3.91
  -2  -6  -1   99.15    3.47
  -2  -6  -1  124.82    6.57
   2  -6   1  115.62    4.03
   2  -6   1  137.79    5.86
   2  -6   2  136.59    6.33
  -2  -6  -2  128.70    6.78
   2  -6   2  109.26    3.98
  -2  -6  -3    8.91    1.28
   2  -6   3    8.79    1.75
   2  -6   4   12.34    2.24
   2  -6   5   -0.11    0.66
   2  -6   6    0.39    0.67
   2  -6   6    2.22    1.19
   2  -6   7   15.02    3.27
   2  -6   7   15.68    3.03
   2  -6   8   18.35    3.59
   2  -6   8   17.30    3.87
   2  -6   9    0.71    1.00
   2  -6   9    2.74    1.63
   2  -6  10   -1.00    1.84
   2  -6  10    3.64    1.80
   2  -6  11    0.00    1.20
  -2  -5  12    0.38    0.75
  -2  -5  11    7.90    2.22
  -2  -5  10   67.27    6.87
  -2  -5   9    0.31    0.55
   2  -5  -9    0.48    0.55
  -2  -5   8   10.69    2.40
   2  -5  -8    7.86    1.56
  -2  -5   7   23.80    3.50
   2  -5  -6    1.63    0.62
  -2  -5   6    2.67    1.10
  -2  -5   6    1.62    0.37
  -2  -5   5  220.90    9.57
  -2  -5   5  190.17    4.56
  -2  -5   5  194.64    5.86
  -2  -5   4   31.79    3.18
  -2  -5   3   49.04    3.74
  -2  -5   2   49.06    3.42
   2  -5  -1  255.01    7.88
  -2  -5   1  275.84    7.94
  -2  -5   1  305.41   10.63
   2  -5   0   93.24    4.42
  -2  -5   0   87.43    3.85
  -2  -5   0   92.87    5.42
  -2  -5  -1   53.23    2.63
  -2  -5  -1   59.92    2.40
  -2  -5  -1   71.51    4.70
   2  -5   1   67.30    3.13
   2  -5   1   80.05    4.49
   2  -5   2    4.13    0.80
  -2  -5  -2    2.55    0.58
   2  -5   2    3.76    1.07
  -2  -5  -2    4.72    1.41
  -2  -5  -3   38.82    2.76
   2  -5   3   50.70    4.16
   2  -5   4    9.12    1.98
   2  -5   5   -0.61    0.75
   2  -5   5   -0.14    0.73
   2  -5   6   54.31    5.42
   2  -5   6   51.80    5.49
   2  -5   7    2.74    1.35
   2  -5   7    2.98    1.34
   2  -5   8    1.24    0.69
   2  -5   8    1.79    1.18
   2  -5   9    3.71    1.81
   2  -5   9    4.28    1.92
   2  -5  10    4.37    1.70
   2  -5  10    4.01    1.90
   2  -5  11    6.38    2.61
  -2  -4  12    1.86    1.26
  -2  -4  11    3.20    1.67
  -2  -4  10   10.00    2.60
  -2  -4   9  147.40    9.66
  -2  -4   8   28.45    4.02
  -2  -4   7    1.93    1.09
  -2  -4   6    6.63    1.67
  -2  -4   6    3.64    0.47
  -2  -4   5   30.65    3.33
  -2  -4   5   29.26    1.67
  -2  -4   5   25.82    1.76
  -2  -4   4    4.44    1.29
  -2  -4   3   21.95    2.51
  -2  -4   2    0.07    0.25
   2  -4  -1  329.53    9.20
  -2  -4   1  332.73    9.19
  -2  -4   1  360.89   11.54
   2  -4   0    1.57    0.61
  -2  -4   0    0.79    0.57
   2  -4   1    1.29    0.55
  -2  -4  -1    1.03    0.87
   2  -4   1    0.89    0.54
   2  -4   2   24.86    2.70
  -2  -4  -2   21.57    1.87
  -2  -4  -2   26.04    2.94
   2  -4   2   23.02    1.95
   2  -4   3    1.01    0.57
   2  -4   4   16.53    2.62
   2  -4   5   30.57    3.81
   2  -4   5   40.06    4.39
   2  -4   6    5.53    1.87
   2  -4   6    9.57    2.33
   2  -4   7   16.99    3.31
   2  -4   7   18.69    3.42
   2  -4   8    1.51    1.08
   2  -4   8    0.23    0.62
   2  -4   9    0.09    0.90
   2  -4   9    0.79    1.11
   2  -4  10    0.17    0.87
   2  -4  10    1.30    1.31
   2  -4  11    2.94    1.65
  -2  -3  12   -0.17    0.84
  -2  -3  11    2.01    1.36
  -2  -3  10    0.49    0.84
  -2  -3   9    1.90    0.97
  -2  -3   8    8.37    2.29
  -2  -3   7    0.61    0.74
  -2  -3   6    0.55    0.48
  -2  -3   5  107.19    3.75
  -2  -3   5  123.15    7.00
  -2  -3   4   28.28    3.04
  -2  -3   3  333.89   10.91
  -2  -3   2    9.47    1.54
   2  -3  -1   27.05    2.42
  -2  -3   1   28.92    3.10
   2  -3   0    0.17    0.32
  -2  -3   0    0.68    0.58
  -2  -3  -1   99.42    5.24
   2  -3   1  110.48    5.50
   2  -3   1   88.90    4.11
  -2  -3  -2  156.26    5.82
  -2  -3  -2  180.81    7.63
   2  -3   2  182.77    7.75
   2  -3   3  104.21    6.14
   2  -3   4  109.86    6.83
   2  -3   5   66.95    5.50
   2  -3   5   74.64    5.99
   2  -3   6   41.94    4.81
   2  -3   6   43.27    4.92
   2  -3   7   43.57    5.29
   2  -3   7   35.97    4.86
   2  -3   8    0.45    0.44
   2  -3   8    0.38    0.39
   2  -3   9    0.66    0.74
   2  -3   9    1.04    1.20
   2  -3  10    2.37    1.43
   2  -3  10    1.58    1.44
   2  -3  11    1.24    1.24
  -2  -2  12    0.50    0.87
  -2  -2  11    3.94    1.67
  -2  -2  10    7.95    2.26
  -2  -2   9    1.84    1.15
  -2  -2   8   -0.87    0.90
  -2  -2   7    4.70    1.56
  -2  -2   6    1.01    0.48
  -2  -2   5    1.17    0.21
  -2  -2   5    3.64    1.03
  -2  -2   5    2.39    0.67
  -2  -2   4   46.43    4.13
  -2  -2   3  323.02   10.82
  -2  -2   2   27.36    2.67
   2  -2  -1   14.14    1.78
  -2  -2   1   15.04    2.12
   2  -2   0    1.18    0.58
  -2  -2   0    2.11    0.71
  -2  -2  -1    9.73    1.67
   2  -2   1    8.21    1.31
   2  -2   1    9.89    1.60
   2  -2   2    7.29    1.52
  -2  -2  -2    7.23    1.48
   2  -2   3   90.07    5.73
   2  -2   4    9.02    1.91
   2  -2   5   79.97    5.99
   2  -2   5   85.73    6.49
   2  -2   6   -0.68    0.69
   2  -2   6    0.43    0.63
   2  -2   7    1.10    0.80
   2  -2   7    1.73    1.17
   2  -2   8    2.28    1.49
   2  -2   8    2.25    1.19
   2  -2   9    0.50    0.83
   2  -2   9    1.40    1.04
   2  -2  10   12.98    3.49
   2  -2  10   14.68    3.75
   2  -2  11    3.29    1.85
   2  -2  12    0.84    1.01
  -2  -1  12    1.16    0.80
  -2  -1  11    1.00    0.87
  -2  -1  10   14.96    3.38
  -2  -1   9    3.64    1.33
  -2  -1   8    1.76    1.01
  -2  -1   7   21.03    3.26
  -2  -1   6   12.65    2.37
  -2  -1   5   86.56    3.53
  -2  -1   5   96.95    6.28
  -2  -1   5   83.36    3.73
  -2  -1   4    3.70    1.10
  -2  -1   3  124.60    6.48
  -2  -1   2   18.29    2.25
   2  -1  -2   18.22    2.38
   2  -1  -1   24.78    2.50
  -2  -1   1   27.86    2.83
  -2  -1   0   14.33    1.82
   2  -1   0   17.73    2.08
  -2  -1  -1  119.92    5.42
   2  -1   1  128.23    6.24
   2  -1   2    0.36    0.43
  -2  -1  -2    0.69    0.79
  -2  -1  -3   90.35    3.29
   2  -1   3  103.03    6.13
   2  -1   4   90.72    6.28
   2  -1   5    2.99    1.18
   2  -1   5    5.00    1.56
   2  -1   6    8.00    2.18
   2  -1   6    4.40    1.47
   2  -1   7    0.01    0.61
   2  -1   7   -0.21    0.40
   2  -1   8   40.99    5.71
   2  -1   8   34.71    5.09
   2  -1   9   -0.57    1.07
   2  -1   9   -0.60    1.19
   2  -1  10    7.70    2.62
   2  -1  10    8.91    3.07
   2  -1  11    0.68    0.89
  -2   0  12    9.56    2.88
  -2   0  11   -0.07    0.91
  -2   0  10  100.59    8.55
  -2   0   9   -0.59    0.92
  -2   0   8    1.65    1.07
  -2   0   7   -0.46    0.69
  -2   0   6   77.25    6.06
  -2   0   5   -0.23    0.58
  -2   0   5   -1.12    0.52
  -2   0   4   18.71    2.60
  -2   0   4   16.87    1.80
  -2   0   3   -0.39    0.33
   2   0  -2   16.42    2.34
  -2   0   1    0.94    0.58
   2   0  -1    0.33    0.50
   2   0   0   12.22    1.82
  -2   0   0   10.39    1.48
   2   0   1    0.45    0.50
  -2   0  -1   -0.23    0.39
   2   0   2  144.02    7.22
   2   0   3    1.89    0.99
  -2   0  -4  615.18   13.17
   2   0   4  570.48   17.55
   2   0   5   -0.53    0.82
   2   0   5   -0.57    0.97
   2   0   6   33.45    4.19
   2   0   6   33.37    4.37
   2   0   7   -1.84    1.09
   2   0   7   -0.82    1.07
  -2   0  -8    1.00    0.68
   2   0   8    5.73    2.19
   2   0   8    4.15    1.66
   2   0   9   -0.09    0.46
   2   0   9   -0.53    0.68
   2   0  10   22.63    4.47
   2   0  10   18.43    4.30
   2   0  11   -0.78    0.94
  -2   1  12    0.82    0.79
  -2   1  11    1.63    0.83
  -2   1  10   11.65    2.97
  -2   1   9    1.83    1.29
  -2   1   8    0.41    0.99
  -2   1   7   21.85    3.41
  -2   1   6   11.50    2.33
  -2   1   6    7.41    0.69
  -2   1   5   97.21    6.62
  -2   1   5   92.53    3.82
  -2   1   4    3.88    1.28
  -2   1   4    2.62    0.71
  -2   1   3  123.05    6.43
  -2   1   3  111.47    5.34
   2   1  -2   18.80    2.51
  -2   1   2   18.15    2.25
   2   1  -1   23.96    2.71
  -2   1   1   24.72    2.61
   2   1   0   13.60    2.09
  -2   1   0   13.52    1.59
  -2   1  -1  122.22    5.07
   2   1   1  130.32    6.55
   2   1   2    1.17    0.75
   2   1   3  100.42    6.21
   2   1   4   69.02    4.68
  -2   1  -4   76.18    3.95
   2   1   4   74.54    5.68
   2   1   5    3.84    1.34
   2   1   5    4.29    1.62
   2   1   6    3.94    1.38
   2   1   6    5.04    1.70
  -2   1  -7   -0.53    1.51
   2   1   7   -0.05    0.64
   2   1   7   -1.16    1.12
   2   1   8   45.08    5.62
  -2   1  -8   27.70    4.44
   2   1   8   38.70    5.37
   2   1   9   -0.29    0.42
   2   1   9   -1.51    1.27
   2   1  10    7.35    2.58
   2   1  10    6.22    2.35
  -2   2  12    2.69    1.25
  -2   2  11    2.60    1.15
  -2   2  10    7.63    2.43
  -2   2   9    1.77    1.42
  -2   2   8    1.49    1.03
  -2   2   7    4.19    1.43
  -2   2   6    1.63    0.36
  -2   2   6    2.03    1.19
  -2   2   5    3.09    1.27
  -2   2   5    3.39    0.73
  -2   2   4   44.85    4.28
  -2   2   4   43.61    3.03
  -2   2   3  323.76   11.47
  -2   2   3  301.77    9.63
   2   2  -2   28.33    3.24
  -2   2   2   22.91    2.54
   2   2  -1   12.49    1.92
  -2   2   1   11.56    1.88
   2   2   0    1.37    0.76
  -2   2   0    0.45    0.37
   2   2   1   10.36    1.88
  -2   2  -1    9.55    1.35
   2   2   2    6.50    1.53
   2   2   3   91.71    6.05
   2   2   4    8.86    1.65
  -2   2  -4    9.25    1.44
   2   2   4    9.25    2.07
   2   2   5   85.83    5.75
  -2   2  -5   92.15    5.11
  -2   2  -5   83.29    7.00
   2   2   5   85.90    6.59
  -2   2  -6   -0.92    1.05
   2   2   6    0.36    0.69
   2   2   6    0.27    0.65
  -2   2  -7    1.60    0.86
   2   2   7    1.53    1.23
   2   2   7    1.75    1.29
  -2   2  -8    1.29    1.01
   2   2   8    1.23    1.09
   2   2   8    1.11    0.67
   2   2   9    0.75    0.79
   2   2   9   -1.31    1.27
   2   2  10   12.41    3.31
   2   2  10   14.84    3.77
  -2   3  12    0.12    0.86
  -2   3  11    3.02    1.59
  -2   3  10    0.94    0.86
  -2   3   9    1.39    1.38
  -2   3   8    7.51    2.16
  -2   3   7    0.15    0.79
  -2   3   6    0.63    0.68
  -2   3   6    0.67    0.32
  -2   3   5  112.85    7.29
  -2   3   5  106.73    4.36
  -2   3   4   27.17    3.30
  -2   3   4   24.22    2.25
  -2   3   3  289.88    9.30
   2   3  -2   10.92    1.93
  -2   3   2    8.39    1.31
  -2   3   2    6.90    1.49
  -2   3   1   24.99    2.80
   2   3  -1   27.13    2.92
  -2   3   1   25.38    2.13
  -2   3   0    0.14    0.48
   2   3   0   -0.06    0.37
  -2   3   0    0.06    0.30
  -2   3  -1  104.29    4.24
   2   3   1  110.37    6.30
  -2   3  -1  101.46    6.35
  -2   3  -2  184.72    9.10
   2   3   2  188.75    8.64
  -2   3  -3   95.01    6.71
   2   3   3   99.64    6.43
   2   3   4  103.53    5.40
  -2   3  -4  118.26    5.59
  -2   3  -4  111.10    7.64
   2   3   4  102.50    6.84
   2   3   5   68.96    4.99
  -2   3  -5   77.04    4.95
   2   3   5   68.88    5.95
  -2   3  -5   68.72    6.28
   2   3   6   46.67    4.58
  -2   3  -6   38.42    4.85
   2   3   6   42.60    5.02
   2   3   7   42.27    4.83
   2   3   7   41.70    5.31
  -2   3  -7   38.28    5.26
   2   3   8    1.11    1.04
   2   3   8    1.86    1.15
  -2   3  -8    1.28    0.73
   2   3   9    0.31    0.54
   2   3   9    3.24    1.61
   2   3  10    1.64    1.41
   2   3  10    6.42    2.59
  -2   4  12    1.40    1.14
  -2   4  11    0.39    1.02
  -2   4  10   11.12    2.96
  -2   4   9  141.54    9.77
  -2   4   8   23.10    3.77
  -2   4   7    1.58    1.08
  -2   4   6    8.12    2.03
  -2   4   6    5.78    0.92
  -2   4   5   27.97    2.27
  -2   4   5   29.81    3.78
  -2   4   4    3.45    0.81
  -2   4   4    4.96    1.37
  -2   4   3   20.79    2.36
   2   4  -2    0.87    0.96
  -2   4   2   -0.07    0.29
  -2   4   2    0.15    0.22
  -2   4   1  338.57   11.45
   2   4  -1  351.62   11.32
  -2   4   1  322.28    8.53
   2   4   0    0.50    0.57
  -2   4   0    1.22    0.41
  -2   4   0    2.17    0.97
  -2   4  -1    0.28    0.65
   2   4   1    0.75    0.70
  -2   4  -1    1.32    0.48
  -2   4  -2   22.90    3.07
   2   4   2   29.13    3.37
  -2   4  -3   -0.49    0.95
   2   4   3    1.32    0.84
  -2   4  -4   12.65    2.41
   2   4   4   14.36    1.89
  -2   4  -4   15.94    2.13
   2   4   4   12.79    2.41
   2   4   5   42.83    3.81
  -2   4  -5   40.95    3.66
  -2   4  -5   36.18    4.46
   2   4   5   39.26    4.53
  -2   4  -6    4.10    1.34
   2   4   6    9.16    2.00
  -2   4  -6    9.66    1.95
   2   4   6    9.53    2.42
   2   4   7   18.43    3.08
   2   4   7   13.52    3.13
  -2   4  -7   15.00    3.12
   2   4   8    1.01    0.82
   2   4   8    2.04    1.51
  -2   4  -8    0.61    0.86
   2   4   9    0.80    0.88
   2   4   9    1.51    1.11
   2   4  10   -0.28    0.93
  -2   5  12    5.00    2.41
  -2   5  11    8.84    2.66
  -2   5  10   72.37    7.44
  -2   5   9    0.93    0.99
  -2   5   8   13.49    2.95
  -2   5   7   20.17    3.55
  -2   5   6    2.74    0.70
  -2   5   6    3.66    1.46
  -2   5   5  213.76   10.49
  -2   5   5  183.08    6.63
  -2   5   4   35.91    3.88
  -2   5   4   31.25    2.80
  -2   5   3   45.53    3.23
  -2   5   3   42.43    3.40
  -2   5   2   45.50    3.79
  -2   5   2   44.22    2.74
   2   5  -2   60.83    4.73
   2   5  -1  292.02   10.41
  -2   5   1  275.67    7.36
  -2   5   1  272.70   10.08
   2   5   0  102.79    5.90
  -2   5   0   93.48    4.30
  -2   5   0   86.98    3.16
  -2   5   0   93.60    5.86
   2   5   1   74.97    5.38
  -2   5  -1   73.20    5.41
  -2   5  -2    2.45    0.86
   2   5   2    4.56    1.34
   2   5   3   50.17    4.62
  -2   5  -3   50.90    4.84
  -2   5  -4    9.50    2.13
   2   5   4    8.05    1.39
   2   5   4    9.70    2.07
  -2   5  -5   -1.00    1.31
   2   5   5    0.35    0.36
  -2   5  -5    0.29    0.55
   2   5   5   -0.28    0.38
   2   5   6   58.31    4.98
  -2   5  -6   61.44    5.08
  -2   5  -6   55.41    5.98
   2   5   6   59.65    6.05
   2   5   7    4.96    1.58
   2   5   7    3.49    1.64
  -2   5  -7   -0.41    1.38
  -2   5  -8    1.24    1.33
   2   5   8    1.43    1.13
   2   5   8    0.38    0.59
   2   5   9    6.45    2.17
   2   5   9    4.65    2.07
   2   5  10    5.26    2.54
  -2   6  12   10.89    3.24
  -2   6  11    3.18    1.81
  -2   6  10    0.70    1.03
  -2   6   9    6.05    2.11
  -2   6   8    0.91    0.48
  -2   6   7   16.30    3.17
  -2   6   7   12.55    1.42
  -2   6   6    2.10    1.14
  -2   6   6    1.64    0.66
  -2   6   5   94.33    6.88
  -2   6   5   86.90    4.57
  -2   6   4  152.41    6.54
  -2   6   4  170.29    8.97
  -2   6   3   10.56    1.46
  -2   6   3    9.92    1.69
  -2   6   2  266.28    7.06
   2   6  -2  307.15   11.33
  -2   6   2  255.97    9.66
   2   6  -1   66.70    4.82
  -2   6   1   57.79    4.51
  -2   6   1   60.96    2.94
   2   6   0   82.19    5.42
  -2   6   0   75.57    2.65
  -2   6   0   85.93    5.60
  -2   6   0   78.52    3.82
  -2   6  -1  128.54    7.25
   2   6   1  138.20    7.52
  -2   6  -2  124.08    7.45
   2   6   2  130.43    7.42
   2   6   3   12.67    2.35
  -2   6  -3    9.75    2.13
   2   6   4   12.45    1.66
  -2   6  -4   13.41    2.67
   2   6   4   13.10    2.61
   2   6   5    0.15    0.37
  -2   6  -5    0.05    0.38
   2   6   5    0.42    0.43
  -2   6  -5   -1.14    1.25
  -2   6  -6    1.13    0.74
   2   6   6    2.12    1.10
  -2   6  -6    1.61    0.92
   2   6   6    1.90    1.07
   2   6   7   19.66    3.06
   2   6   7   14.20    3.17
  -2   6  -7   14.50    3.10
   2   6   8   21.39    3.51
   2   6   8   18.83    3.89
  -2   6  -8   19.83    3.88
   2   6   9    1.96    1.37
   2   6  10    0.47    0.63
  -2   7  12    0.37    1.22
  -2   7  11   20.58    4.26
  -2   7  10    9.18    2.67
  -2   7   9   36.10    5.00
  -2   7   8   49.93    5.69
  -2   7   7   12.91    2.84
  -2   7   7    8.23    1.27
  -2   7   6    7.22    1.94
  -2   7   6    6.13    1.20
  -2   7   5   81.05    6.45
  -2   7   5   76.14    4.52
  -2   7   4    2.84    0.88
  -2   7   3  212.87    6.64
  -2   7   3  219.59    8.64
  -2   7   2    0.50    0.26
   2   7  -2    0.87    0.93
  -2   7   2    0.46    0.44
   2   7  -1   52.09    4.36
  -2   7   1   47.72    4.13
  -2   7   1   47.95    2.45
  -2   7   0   -0.03    0.64
   2   7   0    1.25    0.88
  -2   7   0    0.46    0.12
   2   7   1   14.31    2.42
  -2   7  -1   12.94    2.36
   2   7   2   44.63    4.39
  -2   7  -2   41.79    4.21
  -2   7  -3  104.68    7.00
   2   7   3  102.90    6.89
   2   7   4   31.15    2.52
  -2   7  -4   35.37    4.20
   2   7   4   35.73    4.17
   2   7   5   31.20    3.02
  -2   7  -5   31.30    3.52
  -2   7  -5   30.24    4.08
   2   7   5   27.86    3.97
   2   7   6   10.37    2.56
   2   7   6   13.07    2.26
  -2   7  -6   13.50    2.48
  -2   7  -6   10.32    2.52
   2   7   7    3.05    1.18
  -2   7  -7    1.41    0.90
   2   7   7    0.66    0.55
  -2   7  -7    1.32    1.31
   2   7   8   -0.02    0.55
  -2   7  -8    1.34    1.11
   2   7   9    3.69    1.99
   2   7  10    1.04    1.18
  -2   8  12    1.28    0.91
  -2   8  11    1.72    1.27
  -2   8  10    6.84    2.40
  -2   8   9   34.78    5.07
  -2   8   8   73.34    6.98
  -2   8   7    1.74    1.07
  -2   8   7    0.10    0.21
  -2   8   6   76.83    6.63
  -2   8   6   63.14    4.05
  -2   8   5    1.39    0.85
  -2   8   5    0.48    0.75
  -2   8   4    6.25    1.30
  -2   8   3   14.70    2.20
  -2   8   3   14.53    1.45
   2   8  -2    4.42    1.60
  -2   8   2    3.74    0.55
  -2   8   2    4.36    1.25
   2   8  -1   41.25    3.99
  -2   8   1   36.42    3.63
  -2   8   1   34.70    1.96
   2   8   0   84.03    5.74
  -2   8   0   83.37    5.75
   2   8   1   61.63    5.11
  -2   8  -1   61.07    5.05
   2   8   2   41.59    4.31
  -2   8  -2   43.32    4.40
   2   8   3   53.24    4.97
  -2   8  -3   56.03    5.16
   2   8   4    9.07    2.06
  -2   8  -4   12.68    2.60
   2   8   5    4.59    1.59
  -2   8  -5    4.71    1.49
   2   8   5    4.01    1.11
  -2   8  -5    4.55    1.85
   2   8   6    0.47    0.36
  -2   8  -6    0.52    0.73
   2   8   6    0.25    0.73
  -2   8  -6   -0.72    1.15
  -2   8  -7    5.28    2.01
   2   8   7    7.71    1.86
  -2   8  -7    6.77    1.88
   2   8   7    6.32    2.19
   2   8   8    2.37    1.55
  -2   8  -8    2.69    1.51
   2   8   9    8.32    2.74
   2   8  10    4.59    2.30
  -2   9  12    1.59    1.37
  -2   9  11    2.18    1.52
  -2   9  10    0.06    0.78
  -2   9   9    6.51    2.29
  -2   9   8    4.93    1.80
  -2   9   7    0.95    1.00
  -2   9   7    2.16    0.82
  -2   9   6   -1.06    0.89
  -2   9   6    1.38    0.79
  -2   9   5   79.74    6.59
  -2   9   5   81.21    5.11
  -2   9   4    7.91    1.59
  -2   9   3   92.09    3.51
  -2   9   3  103.18    5.85
   2   9  -2   25.10    3.23
  -2   9   2   22.60    2.98
  -2   9   2   20.78    1.13
   2   9  -1  291.23   11.28
  -2   9   1  284.56   10.97
   2   9   0   32.29    3.61
  -2   9   0   30.81    3.49
   2   9   1   88.10    6.12
  -2   9  -1   86.56    6.16
   2   9   2    0.94    0.85
  -2   9  -2    0.29    0.57
  -2   9  -3   61.25    5.47
   2   9   3   62.50    5.46
  -2   9  -4   20.75    3.25
   2   9   4   24.46    3.52
  -2   9  -5    1.11    0.84
   2   9   5    0.40    0.40
   2   9   5    1.14    0.64
  -2   9  -5    0.60    0.79
   2   9   6   20.09    2.55
  -2   9  -6   21.91    3.28
  -2   9  -6   20.03    3.50
   2   9   6   18.54    3.52
  -2   9  -7   30.67    4.30
  -2   9  -7   26.52    4.36
   2   9   7   26.89    4.49
   2   9   8    7.11    2.50
  -2   9  -8    4.41    1.78
   2   9   9    2.94    1.56
   2   9  10    1.46    1.34
  -2  10  12    0.57    1.18
  -2  10  11    7.27    2.43
  -2  10  10    2.61    1.53
  -2  10   9   27.90    4.53
  -2  10   8    9.58    2.63
  -2  10   7   30.02    3.04
  -2  10   7   36.16    4.81
  -2  10   6   35.80    4.63
  -2  10   6   29.41    3.07
  -2  10   5    1.86    1.04
  -2  10   5    3.08    1.10
  -2  10   4   74.44    5.07
  -2  10   3    4.98    0.67
  -2  10   3    5.07    1.31
  -2  10   2    6.26    1.60
   2  10  -2    6.20    1.62
   2  10  -1  275.61    7.52
   2  10  -1  265.81   10.90
  -2  10   1  251.97   10.56
   2  10   0   25.63    3.28
  -2  10   0   24.48    3.20
   2  10   1   23.91    3.28
  -2  10  -1   24.86    3.26
   2  10   2  163.70    8.99
  -2  10  -2  149.97    8.39
   2  10   3   29.56    3.87
  -2  10  -3   28.59    3.73
  -2  10  -4   49.11    5.06
   2  10   4   49.25    5.09
  -2  10  -5   -0.24    0.48
   2  10   5    0.13    0.25
   2  10   5   -0.70    0.52
  -2  10  -5    0.32    0.84
  -2  10  -6    0.98    0.94
   2  10   6    0.06    0.85
  -2  10  -6   -0.27    0.62
  -2  10  -7   18.78    3.46
  -2  10  -7   23.93    3.86
   2  10   7   15.65    3.43
  -2  10  -8   11.41    2.73
   2  10   8   11.50    3.16
  -2  10  -8   11.68    2.86
   2  10   9    0.30    0.86
   2  10  10    0.98    1.09
  -2  11  12    2.14    1.44
  -2  11  11    0.07    0.45
  -2  11  10    3.73    1.66
  -2  11   9   39.55    5.37
  -2  11   8    1.11    0.86
  -2  11   7   23.91    2.85
  -2  11   7   29.95    4.44
  -2  11   6   11.18    2.67
  -2  11   6    8.87    1.85
  -2  11   5    1.68    0.97
  -2  11   5    2.81    1.24
  -2  11   4    2.82    1.14
  -2  11   3   91.21    5.88
  -2  11   2    2.41    1.09
   2  11  -1   73.51    3.57
   2  11  -1   72.22    5.63
  -2  11   1   70.38    5.47
  -2  11   0   78.74    5.91
   2  11   0   80.33    5.96
   2  11   1   40.04    4.18
  -2  11  -1   42.23    4.34
   2  11   2   27.17    3.65
  -2  11  -2   27.36    3.66
   2  11   3   87.13    6.83
  -2  11  -3   87.39    6.63
   2  11   4   10.29    2.36
  -2  11  -4    8.27    2.02
  -2  11  -5    7.66    1.99
  -2  11  -5    4.34    1.62
   2  11   5    8.17    2.09
  -2  11  -6    0.23    0.51
   2  11   6    0.17    0.39
  -2  11  -6   -0.26    0.80
  -2  11  -7    0.35    0.98
  -2  11  -7    0.02    0.63
   2  11   7    0.21    0.48
  -2  11  -8   -0.71    0.84
   2  11   8    0.85    1.04
  -2  11  -8   -1.24    0.79
   2  11   9    0.40    1.01
   2  11  10    1.80    1.43
  -2  12  12    1.12    1.08
  -2  12  11    7.40    2.54
  -2  12  10   -0.02    0.70
  -2  12   9    8.91    2.50
  -2  12   8    2.20    1.46
  -2  12   7   57.05    6.18
  -2  12   7   50.92    4.42
  -2  12   6    7.75    1.83
  -2  12   6    6.32    1.96
  -2  12   5  172.84   10.33
  -2  12   5  158.59    8.22
  -2  12   4  158.66    8.26
  -2  12   4  175.83    5.50
  -2  12   3   36.94    3.84
  -2  12   2   -0.41    0.72
   2  12  -1   22.15    2.64
   2  12  -1   19.99    1.82
   2  12  -1   26.79    3.45
  -2  12   1   19.86    2.97
  -2  12   1   20.10    1.23
   2  12   0    0.96    0.54
   2  12   0    0.65    0.35
  -2  12   0    1.42    1.03
   2  12   1   78.66    6.00
   2  12   1   76.16    4.23
  -2  12  -1   79.18    6.11
   2  12   2   97.55    7.03
   2  12   2   92.96    4.15
  -2  12  -2  102.52    7.14
   2  12   3   -0.05    0.15
   2  12   3   -0.33    0.47
  -2  12  -3    0.09    0.62
   2  12   4    8.00    2.07
  -2  12  -4    9.99    2.38
   2  12   5   -0.27    1.12
  -2  12  -5    0.31    0.31
  -2  12  -5    0.59    0.51
  -2  12  -6   -0.01    0.56
  -2  12  -6    0.78    1.00
   2  12   6   -0.77    0.62
  -2  12  -7    1.75    1.21
   2  12   7   -0.35    0.52
  -2  12  -7    0.62    0.67
   2  12   8    6.14    2.41
  -2  12  -8    7.50    2.32
  -2  12  -8    6.94    2.07
   2  12   9    5.60    2.28
   2  12  10   -0.18    0.59
  -2  13  12    2.02    1.42
  -2  13  11    1.87    1.36
  -2  13  10    1.29    1.13
  -2  13   9    7.90    2.49
  -2  13   8   10.86    2.24
  -2  13   8   12.40    3.04
  -2  13   7   20.01    3.68
  -2  13   7   18.72    2.69
  -2  13   7   17.28    2.64
  -2  13   6   47.65    3.85
  -2  13   6   50.05    5.67
  -2  13   6   45.47    4.37
  -2  13   5    8.98    1.39
  -2  13   5    6.29    1.76
  -2  13   4   -0.12    0.23
  -2  13   4   -0.61    0.47
  -2  13   3    0.00    0.56
   2  13  -2    5.60    1.39
  -2  13   2    5.33    1.53
   2  13  -1   72.06    3.60
   2  13  -1   78.09    5.10
   2  13  -1   81.74    6.08
  -2  13   1   60.88    2.25
  -2  13   1   63.28    5.22
   2  13   0    0.60    0.45
   2  13   0    0.92    0.72
  -2  13   0    1.63    0.98
   2  13   1   35.00    4.07
   2  13   1   35.40    2.99
  -2  13  -1   35.40    4.16
   2  13   2    1.15    0.53
   2  13   2    2.01    1.05
  -2  13  -2    0.89    0.97
   2  13   3   30.90    2.07
   2  13   3   40.43    4.67
  -2  13  -3   49.14    5.10
   2  13   4    0.79    0.64
  -2  13  -4    1.70    1.14
   2  13   5    9.35    2.42
  -2  13  -5   10.29    2.54
  -2  13  -6    2.83    1.48
  -2  13  -6    3.74    1.71
   2  13   6    1.67    1.24
  -2  13  -7    9.21    2.49
  -2  13  -7    9.24    2.34
   2  13   7   10.89    2.85
   2  13   8    4.06    1.90
  -2  13  -8    4.34    1.85
  -2  13  -8    6.34    2.42
   2  13   9   -0.77    1.36
   2  13  10    0.55    0.87
  -2  14  12    1.47    1.37
  -2  14  11    0.38    0.66
  -2  14  10    2.26    1.51
  -2  14   9    6.56    2.36
  -2  14   8    0.41    0.65
  -2  14   7    0.49    1.01
  -2  14   7    0.76    0.77
  -2  14   6   92.38    7.79
  -2  14   6  103.09    6.93
  -2  14   6  104.74    5.78
  -2  14   5   14.25    2.59
  -2  14   5   12.65    1.61
  -2  14   4    1.16    0.86
  -2  14   3    2.14    0.97
   2  14  -2    5.95    1.61
  -2  14   2    5.15    0.94
  -2  14   2    6.03    1.75
   2  14  -1    7.49    1.92
   2  14  -1    4.73    1.31
   2  14  -1    5.00    0.96
  -2  14   1    3.59    0.49
  -2  14   1    4.16    1.47
   2  14   0   43.14    3.78
   2  14   0   38.99    4.23
  -2  14   0   37.27    4.17
   2  14   1    9.47    2.05
   2  14   1    8.54    1.51
  -2  14  -1    9.30    2.24
   2  14   2    0.13    0.20
   2  14   2    0.44    0.35
  -2  14  -2    1.22    1.38
   2  14   3   20.50    3.41
   2  14   3   13.70    1.50
  -2  14  -3   20.36    3.39
   2  14   4    0.66    0.39
  -2  14  -4    0.56    0.81
   2  14   5    0.40    0.41
  -2  14  -5    1.48    1.29
   2  14   6    6.14    2.10
  -2  14  -6    5.48    1.83
  -2  14  -6    4.35    1.73
  -2  14  -7    3.77    1.69
  -2  14  -7    2.81    1.67
   2  14   7    2.76    1.62
  -2  14  -8    0.58    0.68
  -2  14  -8   -0.32    0.60
   2  14   8    0.26    0.84
   2  14   9    0.30    0.67
   2  14  10    4.69    2.22
  -2  15  12    2.01    1.41
  -2  15  11    3.49    1.69
  -2  15  10    1.59    1.32
  -2  15   9   12.29    3.11
  -2  15   8    3.18    1.54
  -2  15   7  123.94    9.53
  -2  15   7  123.17    7.82
  -2  15   6    3.56    1.68
  -2  15   6    6.09    1.80
  -2  15   5   43.18    4.60
  -2  15   4    5.40    1.70
   2  15  -3   98.18    6.82
  -2  15   3   91.19    6.74
   2  15  -2   53.85    4.77
  -2  15   2   40.15    2.71
  -2  15   2   52.37    4.95
   2  15  -1   11.00    1.46
   2  15  -1   10.76    2.04
   2  15  -1   13.87    2.55
  -2  15   1    7.95    2.05
  -2  15   1    7.79    0.78
   2  15   0    3.60    1.19
   2  15   0    1.96    0.39
  -2  15   0    3.10    1.28
   2  15   0    3.38    1.22
   2  15   1   57.25    5.42
   2  15   1   50.29    3.80
  -2  15  -1   50.57    5.07
   2  15   2   25.03    3.63
   2  15   2   21.27    2.20
  -2  15  -2   27.12    3.82
   2  15   3    0.72    0.44
   2  15   3    0.21    0.62
  -2  15  -3    1.96    1.35
   2  15   4    0.35    0.64
  -2  15  -4    2.20    1.42
   2  15   5    5.23    1.87
  -2  15  -5    4.35    1.60
   2  15   6    0.16    0.68
  -2  15  -6    0.44    0.50
  -2  15  -6    2.41    1.67
   2  15   7    0.29    0.74
  -2  15  -7    1.29    1.06
  -2  15  -7    3.08    1.54
  -2  15  -8    4.10    1.85
  -2  15  -8    8.62    2.27
   2  15   8    5.04    2.24
  -2  15  -9    9.15    2.96
   2  15   9    5.73    2.54
   2  15  10    3.95    2.06
  -2  16  12    1.95    1.53
  -2  16  11    5.20    2.05
  -2  16  10    0.76    0.87
  -2  16   9    3.80    1.84
  -2  16   8    3.42    1.79
  -2  16   7    5.72    1.69
  -2  16   7    7.82    2.22
  -2  16   6   88.71    7.84
  -2  16   6   93.64    7.11
  -2  16   5   45.52    4.89
  -2  16   4   80.66    6.53
   2  16  -3    0.51    0.62
  -2  16   3    0.57    1.01
   2  16  -2   -0.09    0.40
  -2  16   2    1.28    0.94
   2  16  -1    5.62    1.49
   2  16  -1    4.22    0.93
   2  16  -1    7.32    1.83
  -2  16   1    5.80    1.75
   2  16   0    8.99    2.01
   2  16   0    5.89    0.72
   2  16   0    8.71    1.75
  -2  16   0   12.49    2.51
   2  16   1   63.32    4.38
   2  16   1   72.54    6.22
  -2  16  -1   59.89    5.58
   2  16   2   28.79    3.95
   2  16   2   23.27    2.42
  -2  16  -2   25.68    3.77
   2  16   3    6.94    1.19
   2  16   3   10.05    2.41
  -2  16  -3   13.27    2.83
   2  16   4   29.63    4.40
  -2  16  -4   25.63    3.98
  -2  16  -5    0.72    1.21
   2  16   5   -0.52    1.00
   2  16   6    7.72    2.43
  -2  16  -6   10.88    2.69
  -2  16  -6   10.56    2.62
   2  16   7    4.99    1.91
  -2  16  -7    6.57    2.26
  -2  16  -7    6.38    2.20
   2  16   8    3.16    1.44
  -2  16  -8    0.08    1.15
  -2  16  -8    2.79    1.24
  -2  16  -9    1.94    1.40
   2  16   9    1.73    1.32
  -2  17  12    8.23    2.84
  -2  17  11    3.78    1.82
  -2  17  10    1.74    0.96
  -2  17   9   -1.32    0.99
  -2  17   8    0.12    0.65
  -2  17   7    0.02    0.93
  -2  17   7   -0.44    0.78
  -2  17   6  140.28   10.14
  -2  17   6  143.49    9.15
  -2  17   5   40.05    4.73
  -2  17   4    0.93    0.99
   2  17  -4    0.79    0.94
   2  17  -3    3.45    1.32
  -2  17   3    4.89    1.71
   2  17  -2   -0.49    0.93
  -2  17   2    0.95    1.04
   2  17  -1   39.14    4.12
   2  17  -1   37.77    4.53
  -2  17   1   34.24    4.29
   2  17   0   81.55    5.54
   2  17   0   79.94    6.51
  -2  17   0   71.63    6.27
   2  17   1    5.67    1.33
   2  17   1    6.98    1.86
  -2  17  -1    8.66    2.35
   2  17   2    4.06    1.57
   2  17   2    3.71    1.01
  -2  17  -2    2.96    1.53
   2  17   3    0.90    0.63
   2  17   3    2.13    1.23
  -2  17  -3    2.55    1.35
   2  17   4    0.21    0.41
  -2  17  -4    0.08    0.62
   2  17   5    4.83    1.83
  -2  17  -5    4.32    1.80
  -2  17  -6    1.44    1.16
   2  17   6    2.32    2.00
  -2  17  -6   -1.12    1.13
   2  17   7   -1.01    1.00
  -2  17  -7    2.36    1.54
  -2  17  -7    1.54    1.34
   2  17   8    0.79    1.15
  -2  17  -8    0.62    0.43
  -2  17  -8    0.73    0.72
   2  17   9    2.24    1.38
  -2  17  -9    3.62    1.86
  -2  18  11    1.37    0.57
  -2  18  10    4.20    1.91
  -2  18   9    4.01    2.07
  -2  18   8   -0.05    0.60
  -2  18   7   12.90    3.12
  -2  18   7   18.91    3.39
  -2  18   6   25.88    4.40
  -2  18   6   25.80    4.00
  -2  18   5    1.05    0.99
  -2  18   4    3.45    1.51
   2  18  -4    0.93    0.80
   2  18  -3    6.81    1.76
  -2  18   3    7.36    2.22
   2  18  -2    2.38    0.91
  -2  18   2    1.91    1.21
   2  18  -1   22.41    3.20
   2  18  -1   17.38    3.14
  -2  18   1   20.46    3.55
   2  18   0    7.94    1.85
  -2  18   0    5.69    1.90
   2  18   0    7.53    2.12
   2  18   1    5.80    1.39
   2  18   1    5.42    1.71
  -2  18  -1    5.40    1.82
   2  18   2    5.48    1.65
   2  18   2    3.76    1.03
  -2  18  -2    8.88    2.35
   2  18   3   55.08    5.80
  -2  18  -3   51.47    5.50
   2  18   4    0.26    0.73
  -2  18  -4   -1.11    0.93
   2  18   5    6.17    2.20
  -2  18  -5    3.84    1.40
  -2  18  -6    0.77    0.78
   2  18   6   -0.25    0.59
  -2  18  -6   -0.26    0.97
   2  18   7   14.55    3.79
  -2  18  -7   10.45    2.87
  -2  18  -7   10.53    2.69
   2  18   8   -0.17    0.84
  -2  18  -8    2.20    1.35
   2  18   9   -1.21    1.21
  -2  18  -9    0.67    1.27
  -2  19  11    0.58    0.79
  -2  19  10    0.46    0.92
  -2  19   9   16.86    3.79
  -2  19   8   40.16    5.71
  -2  19   7    6.11    2.04
  -2  19   7   13.14    2.88
  -2  19   6   34.11    5.11
  -2  19   6   38.71    5.14
  -2  19   5    3.22    1.66
   2  19  -4    3.79    1.55
  -2  19   4    5.00    1.68
   2  19  -3   14.38    2.83
  -2  19   3   10.68    2.62
   2  19  -2    0.56    0.47
  -2  19   2    0.94    0.98
   2  19  -1   35.06    4.00
  -2  19   1   36.32    4.63
   2  19   0    6.66    1.73
   2  19   0    6.30    1.97
  -2  19   0    5.67    1.84
   2  19   1   36.70    3.60
   2  19   1   42.67    4.93
  -2  19  -1   37.85    4.81
   2  19   2    4.25    1.12
   2  19   2    7.33    2.05
  -2  19  -2    5.47    1.91
   2  19   3   33.94    4.59
  -2  19  -3   31.25    4.42
   2  19   4    0.76    0.59
  -2  19  -4    0.92    0.66
   2  19   5    1.98    1.19
  -2  19  -5   -0.56    1.25
  -2  19  -6    0.24    0.54
   2  19   6   -0.57    1.31
  -2  19  -7    1.81    1.39
   2  19   7    3.21    1.79
  -2  19  -7    1.27    1.27
   2  19   8   25.45    5.25
  -2  19  -8   29.46    5.24
   2  19   9    5.64    2.93
  -2  19  -9    5.38    2.29
  -2  20  10    0.71    0.85
  -2  20   9    2.15    1.58
  -2  20   8    1.69    1.25
  -2  20   7   -0.66    1.20
  -2  20   7    1.13    1.04
  -2  20   6    0.51    0.64
  -2  20   6    3.64    1.76
  -2  20   5    4.65    1.89
   2  20  -4   11.17    2.61
  -2  20   4   13.21    3.01
   2  20  -3   33.32    4.43
  -2  20   3   30.40    4.48
   2  20  -2   24.44    3.68
  -2  20   2   20.42    3.65
   2  20  -1    7.61    1.95
  -2  20   1    7.66    2.17
   2  20   0   18.81    2.85
   2  20   0   13.81    2.78
  -2  20   0   15.02    3.15
   2  20   1   48.91    4.30
   2  20   1   58.09    5.84
  -2  20  -1   51.36    5.76
   2  20   2    3.43    1.11
   2  20   2    1.31    0.49
  -2  20  -2    6.11    2.07
   2  20   3    0.88    1.22
  -2  20  -3    0.22    0.93
   2  20   4    2.67    1.35
  -2  20  -4   -0.27    0.95
   2  20   5   16.41    3.67
  -2  20  -5   15.43    3.20
  -2  20  -6    5.41    2.01
   2  20   6    4.97    2.14
  -2  20  -6    3.66    1.81
  -2  20  -7    2.73    1.20
   2  20   7    4.87    2.21
  -2  20  -7    0.54    0.62
   2  20   8    3.33    2.37
  -2  20  -8    4.44    2.11
   2  20   9    8.87    3.33
  -2  20  -9    7.23    2.77
  -2  21  10   -0.46    0.74
  -2  21   9   -0.07    0.45
  -2  21   8    0.64    0.84
  -2  21   7    1.24    0.74
  -2  21   7   -1.07    0.94
  -2  21   6   -0.88    0.76
  -2  21   6   -2.03    1.14
  -2  21   5   11.87    2.98
   2  21  -5   11.76    2.91
  -2  21   4    8.84    2.55
   2  21  -4    5.03    1.93
   2  21  -3    2.06    1.31
  -2  21   3    1.58    1.25
   2  21  -2    1.20    0.95
  -2  21   2    0.60    0.86
   2  21  -1   15.14    2.73
  -2  21   1   13.24    3.00
   2  21   0    6.33    1.77
   2  21   0    6.06    1.96
  -2  21   0    8.23    2.34
   2  21   1  237.76   10.27
   2  21   1  275.70   13.19
  -2  21  -1  265.81   13.43
   2  21   2   15.80    2.33
   2  21   2   21.27    3.52
  -2  21  -2   19.67    3.62
   2  21   3   -0.09    0.36
  -2  21  -3    0.14    0.53
   2  21   4    0.34    0.71
  -2  21  -4    2.03    1.52
  -2  21  -5    1.84    1.32
   2  21   5    1.75    1.39
  -2  21  -6    2.42    1.11
   2  21   6    1.52    1.35
  -2  21  -6    2.96    1.36
  -2  21  -7    8.27    2.79
   2  21   7    4.25    2.18
  -2  21  -7    9.76    2.79
  -2  21  -8   -2.61    1.64
   2  21   8   -1.59    1.41
   2  21   9   -0.11    0.54
  -2  21  -9    2.96    2.19
  -2  22   9    1.39    1.01
  -2  22   8    0.06    0.42
  -2  22   7    1.19    1.08
  -2  22   7    1.02    1.07
  -2  22   6   10.34    3.04
  -2  22   6    7.38    2.44
   2  22  -5    9.03    2.67
  -2  22   5   12.33    3.09
   2  22  -4    2.27    1.47
  -2  22   4    1.35    1.29
   2  22  -3   19.89    3.67
  -2  22   3   19.59    3.72
   2  22  -2    1.52    0.89
  -2  22   2    2.74    1.59
   2  22  -1   -0.17    0.66
  -2  22   1   -0.08    0.59
   2  22   0    5.63    1.64
  -2  22   0    5.10    2.04
   2  22   0    5.25    1.78
   2  22   1    3.65    1.34
   2  22   1    1.72    1.23
   2  22   2    1.23    0.52
  -2  22  -2    3.87    1.98
   2  22   3   15.11    3.30
  -2  22  -3   15.79    3.38
  -2  22  -4    0.01    0.97
   2  22   4    0.48    0.88
  -2  22  -5   -1.77    1.23
   2  22   5   -0.09    0.70
  -2  22  -6    2.00    1.38
  -2  22  -6   -0.39    0.73
   2  22   6    0.25    0.67
  -2  22  -7   25.48    4.70
   2  22   7   24.01    5.01
  -2  22  -7   22.42    4.23
  -2  22  -8    1.66    1.33
   2  22   8   -0.32    0.70
  -2  23   9    1.01    1.04
  -2  23   8    1.08    1.06
  -2  23   7    1.03    1.10
  -2  23   7    0.21    0.57
  -2  23   6   -0.19    0.77
  -2  23   6    1.20    1.29
   2  23  -5    7.45    2.50
  -2  23   5    7.38    2.54
   2  23  -4    2.58    1.39
  -2  23   4    2.69    1.58
   2  23  -3    2.62    1.34
  -2  23   3    3.46    1.86
   2  23  -2   -0.52    0.53
  -2  23   2    0.21    1.00
   2  23  -1    3.99    1.63
  -2  23   1    1.44    1.11
   2  23   0   16.94    3.30
   2  23   0   16.98    2.81
  -2  23   0   16.80    3.47
   2  23   1    0.67    0.63
   2  23   1    1.37    0.91
  -2  23  -1    0.93    1.28
  -2  23  -2   18.78    3.64
   2  23   2   17.79    3.35
   2  23   3   17.02    3.47
  -2  23  -3   22.01    4.03
   2  23   4    0.39    0.52
  -2  23  -4    2.35    1.68
  -2  23  -5    3.32    1.71
   2  23   5    2.23    1.31
  -2  23  -6    0.87    0.62
  -2  23  -6    1.49    1.41
   2  23   6    0.83    0.59
  -2  23  -7    2.86    1.26
   2  23   7    4.24    2.29
  -2  23  -7    1.71    1.37
  -2  23  -8   21.01    4.71
   2  23   8   19.57    4.73
  -2  24   8    7.38    2.77
  -2  24   7    1.22    1.13
  -2  24   7   -0.61    1.25
  -2  24   6    5.42    2.32
  -2  24   6    7.11    2.51
   2  24  -5    2.44    1.57
  -2  24   5    1.68    1.37
   2  24  -4    2.06    1.31
  -2  24   4    2.61    1.70
   2  24  -3    3.70    1.61
  -2  24   3    2.45    1.52
   2  24  -2    6.23    2.04
  -2  24   2    6.54    2.14
   2  24  -1    1.51    1.09
  -2  24   1   -0.15    0.58
   2  24   0    2.31    1.08
  -2  24   0    4.01    1.83
   2  24   1   -0.84    1.16
   2  24   1    0.01    0.73
  -2  24  -1   -0.09    0.62
   2  24   2    4.04    1.73
  -2  24  -2    3.61    1.58
   2  24   3    1.62    1.12
  -2  24  -3    1.42    1.33
   2  24   4   13.50    3.31
  -2  24  -4   12.87    3.25
  -2  24  -5    1.73    1.31
   2  24   5    1.51    1.03
  -2  24  -6    5.84    2.39
  -2  24  -6    3.74    1.85
   2  24   6    0.65    0.86
  -2  24  -7    1.11    1.49
   2  24   7    0.91    1.17
  -2  24  -7   -0.34    0.69
  -2  25   7    1.39    1.23
  -2  25   7    3.21    1.81
  -2  25   6    3.14    1.80
  -2  25   6   -0.07    0.84
   2  25  -5   10.37    2.80
  -2  25   5    9.70    3.14
   2  25  -4    1.64    1.48
  -2  25   4    1.84    1.51
   2  25  -3   -1.12    0.90
  -2  25   3    0.27    0.51
   2  25  -2   10.82    2.72
  -2  25   2   15.36    3.55
   2  25  -1    5.20    1.82
  -2  25   1    7.54    2.44
   2  25   0   11.25    2.42
  -2  25   0   13.30    3.31
   2  25   1    4.72    1.57
   2  25   1    3.62    1.51
  -2  25  -1    5.66    2.00
   2  25   2    1.98    1.26
  -2  25  -2    0.49    0.63
   2  25   3   -0.42    0.63
  -2  25  -3    0.29    0.62
   2  25   4    0.59    0.76
  -2  25  -4    2.24    1.67
   2  25   5    6.73    2.46
  -2  25  -5    5.80    2.16
  -2  25  -5    4.88    2.10
  -2  25  -6    4.15    2.38
  -2  25  -6    3.22    1.98
   2  25   6    2.34    1.53
  -2  25  -7    0.04    1.09
  -2  26   7    3.41    1.76
  -2  26   7    1.33    0.63
  -2  26   6    4.10    1.95
  -2  26   6    4.03    2.32
   2  26  -5    2.97    1.54
  -2  26   5    2.64    1.60
   2  26  -4    0.32    0.54
  -2  26   4    0.08    0.51
   2  26  -3   -1.00    0.95
  -2  26   3    0.65    1.15
   2  26  -2    4.37    1.79
  -2  26   2    2.41    1.57
   2  26  -1    0.50    0.67
  -2  26   1   -0.46    0.92
   2  26   0    1.19    0.85
  -2  26   0    1.95    1.35
   2  26   1    1.64    1.10
  -2  26  -1    1.83    1.39
  -2  26  -2   -1.19    1.27
   2  26   2    0.54    1.06
  -2  26  -3   10.37    2.92
   2  26   3    7.36    2.35
  -2  26  -4    1.52    1.25
   2  26   4    3.65    1.70
  -2  26  -5    1.39    1.23
  -2  26  -5    2.01    1.31
  -2  26  -6    2.38    1.45
  -2  26  -6    3.92    2.12
  -2  26  -7    0.53    0.85
  -2  27   7   -1.79    1.39
  -2  27   6   -0.59    0.95
  -2  27   6    0.43    0.85
   2  27  -5   -0.50    1.15
  -2  27   5    3.43    1.79
   2  27  -4    4.07    1.81
  -2  27   4    4.12    2.04
   2  27  -3   -0.85    0.91
  -2  27   3   -0.89    1.25
   2  27  -2   15.73    3.42
  -2  27   2   18.33    4.10
   2  27  -1    1.18    1.11
  -2  27   1    3.26    1.76
   2  27   0    2.61    1.36
  -2  27   0    0.40    0.65
  -2  27  -1    6.34    2.56
   2  27   1    6.10    2.23
   2  27   2    0.50    0.64
  -2  27  -2    0.89    1.19
   2  27   3    0.13    0.79
  -2  27  -3    0.32    0.53
  -2  27  -4    3.31    1.97
  -2  27  -5    3.63    1.79
  -2  27  -5    4.58    2.09
  -2  27  -6    1.15    1.47
  -2  28   7   -1.84    1.42
  -2  28   6    3.33    1.82
   2  28  -5    0.90    0.44
  -2  28   5    0.26    1.29
   2  28  -4    0.11    0.75
  -2  28   4   -0.41    0.66
   2  28  -3    1.08    1.11
  -2  28   3    3.48    1.94
   2  28  -2   11.20    2.92
  -2  28   2   15.53    3.91
   2  28  -1   10.63    2.75
  -2  28   1    9.43    2.85
   2  28   0    5.01    1.80
  -2  28   0   12.90    3.40
  -2  28  -1    0.42    0.71
  -2  28  -2    2.53    1.54
  -2  28  -3   -0.61    0.89
  -2  28  -4   13.35    3.47
  -2  28  -5   -0.69    0.97
  -2  29   7   -3.14    1.85
  -2  29   6    5.51    2.60
   2  29  -5    1.92    1.86
  -2  29   5    3.59    2.14
   2  29  -4    6.17    2.34
  -2  29   4    4.66    2.33
   2  29  -3   -0.60    0.82
  -2  29   3    0.16    1.30
   2  29  -2    0.41    0.89
  -2  29   2    0.98    1.31
   2  29  -1    1.08    1.10
  -2  29   1    1.81    1.61
  -2  29   0    2.48    1.61
  -2  29  -1    6.54    2.51
  -2  29  -2   -0.61    0.59
  -2  29  -3    6.39    2.29
  -2  29  -4   -0.11    0.58
  -2  30   6   -0.61    0.97
   2  30  -5    1.12    1.12
  -2  30   5    0.06    1.29
   2  30  -4    3.97    1.86
  -2  30   4    3.70    2.03
   2  30  -3    0.80    1.34
  -2  30   3    2.45    2.12
   2  30  -2   -0.71    0.82
  -2  30   2    4.40    2.18
   2  30  -1    2.72    1.42
  -2  30   1    4.18    1.96
  -2  30   0    6.35    2.58
  -2  30  -1   -0.11    0.45
  -2  30  -2    1.42    1.27
  -2  30  -3    2.72    1.59
   2  31  -4    1.89    1.40
   2  31  -3    2.74    1.50
   2  31  -2    0.83    0.96
  -2  31   2   -0.15    0.53
   2  31  -1    3.34    1.60
  -2  31   1    8.00    2.91
   2  32  -3    1.95    1.68
   2  32  -2    2.55    1.36
   2  33  -3    7.45    2.73
   2  33  -2    4.43    1.87
  -3 -31   3   -0.51    0.82
  -3 -31   2    3.43    2.12
  -3 -31  -1    2.83    1.57
  -3 -30   5    1.93    1.03
  -3 -30   4    3.78    1.85
  -3 -30   3    2.99    1.91
  -3 -30   2    1.67    1.75
  -3 -30   1    1.43    1.64
  -3 -30   0   -0.06    1.18
  -3 -30  -1    0.44    0.77
  -3 -29   6    0.72    0.93
  -3 -29   5   -1.19    1.09
  -3 -29   4   -2.40    1.48
  -3 -29   3    0.22    0.93
  -3 -29   2    2.98    1.99
  -3 -29   1    1.54    1.28
  -3 -29   0    0.68    0.83
  -3 -29   0   -0.42    0.82
  -3 -29  -1    0.94    0.97
  -3 -29  -1    2.50    1.85
  -3 -29  -2    0.03    0.55
  -3 -28   6    3.45    1.81
  -3 -28   5   -0.31    0.68
  -3 -28   4   -1.71    1.25
  -3 -28   3    4.36    2.05
  -3 -28   2    7.45    2.57
  -3 -28   1   -0.78    1.18
  -3 -28   0    0.92    1.00
  -3 -28   0   -0.51    0.86
  -3 -28  -1    2.53    1.29
  -3 -28  -1    0.96    0.84
  -3 -28  -2   -0.21    0.85
  -3 -27   7    2.05    1.54
  -3 -27   6    4.98    2.19
  -3 -27   5    5.63    2.01
  -3 -27   4    4.80    2.02
  -3 -27   3    6.88    2.17
  -3 -27   2    1.74    1.52
  -3 -27   1    2.70    1.82
  -3 -27   0    1.73    1.44
  -3 -27   0    6.14    2.15
  -3 -27  -1    0.30    1.05
  -3 -27  -2    3.35    2.12
  -3 -26   8   12.82    3.75
  -3 -26   7   -0.10    0.63
  -3 -26   6   13.53    3.64
  -3 -26   5   -0.31    0.68
  -3 -26   4   -1.81    1.23
  -3 -26   3   -1.48    1.13
  -3 -26   2   -0.17    1.06
  -3 -26   1   11.91    2.61
  -3 -26   1   12.76    3.24
  -3 -26   0   31.25    5.49
  -3 -26  -1    5.68    2.19
  -3 -26  -2    0.16    0.87
  -3 -25   8    2.40    2.20
  -3 -25   7    1.18    0.76
  -3 -25   6    0.10    0.61
  -3 -25   5    0.28    0.45
  -3 -25   4    2.11    1.33
  -3 -25   3   -1.40    1.47
  -3 -25   2    0.98    1.19
  -3 -25   1   -0.30    0.81
  -3 -25   0    2.55    1.37
  -3 -25  -1    1.71    1.84
  -3 -25  -2    6.31    2.59
  -3 -24   8    4.70    2.45
  -3 -24   7    3.37    1.98
  -3 -24   6    1.23    1.23
  -3 -24   5    2.24    1.56
  -3 -24   4    6.21    2.02
  -3 -24   3    2.66    1.36
  -3 -24   2    1.40    1.09
  -3 -24   1    4.00    1.83
  -3 -24   0   -0.71    0.80
  -3 -24  -1    0.91    1.13
  -3 -24  -2    2.29    1.75
  -3 -23   9   -1.16    1.28
  -3 -23   8    2.98    2.25
  -3 -23   7    8.86    3.14
  -3 -23   6    8.18    2.70
  -3 -23   5   10.03    3.05
  -3 -23   4   -0.66    0.95
  -3 -23   3   -0.29    0.92
  -3 -23   2    4.65    1.54
  -3 -23   1    4.26    1.75
  -3 -23   0    3.60    1.92
  -3 -23  -1    3.13    1.82
  -3 -23  -2   28.73    5.28
  -3 -22   9    6.48    2.97
  -3 -22   9    6.50    2.48
  -3 -22   8    3.60    1.63
  -3 -22   8    5.62    2.18
  -3 -22   7    3.73    2.05
  -3 -22   6    5.28    2.07
  -3 -22   5    0.46    0.74
  -3 -22   4   -0.40    0.82
  -3 -22   3   -0.64    0.73
  -3 -22   2    0.31    1.18
  -3 -22   1    0.97    1.19
  -3 -22   0    0.98    1.04
  -3 -22  -1    2.98    1.59
  -3 -22  -2    5.88    2.24
  -3 -21  10    0.17    1.08
  -3 -21   9    2.15    1.51
  -3 -21   8    2.32    2.06
  -3 -21   8    3.00    1.75
  -3 -21   7    3.22    1.87
  -3 -21   7    1.50    0.86
  -3 -21   6    1.41    1.45
  -3 -21   5   19.35    3.93
  -3 -21   4    0.77    0.63
  -3 -21   3    0.35    0.73
  -3 -21   2    2.07    0.98
  -3 -21   1   -1.08    1.23
  -3 -21   0    2.31    1.94
  -3 -21  -1    5.07    2.32
  -3 -21  -2    1.66    1.90
  -3 -20  10    4.11    2.24
  -3 -20   9    3.87    1.82
  -3 -20   8    0.05    0.64
  -3 -20   8   -0.04    0.73
  -3 -20   7    6.84    2.62
  -3 -20   7    8.46    2.56
  -3 -20   6   22.93    4.32
  -3 -20   6   28.18    4.23
  -3 -20   5    2.78    1.66
  -3 -20   4    1.82    1.19
  -3 -20   3    9.26    2.41
  -3 -20   2   34.72    4.70
  -3 -20   1    4.80    1.71
  -3 -20   0   55.70    6.64
  -3 -20  -1    7.24    2.66
  -3 -20  -2   40.08    5.82
  -3 -20  -3   14.67    3.87
  -3 -19  10    3.57    2.02
  -3 -19   9    7.00    2.45
  -3 -19   8    1.25    0.83
  -3 -19   7   -1.10    1.83
  -3 -19   7   -0.01    0.26
  -3 -19   6   11.59    3.03
  -3 -19   6   12.30    2.74
  -3 -19   5    8.35    2.72
  -3 -19   5   10.91    2.39
  -3 -19   4   -2.19    1.62
  -3 -19   3    4.08    1.65
  -3 -19   2    0.63    0.74
  -3 -19   1    2.22    1.26
  -3 -19   0    4.21    2.00
  -3 -19  -1   13.97    3.35
  -3 -19  -2   19.64    4.22
  -3 -19  -3    6.82    2.46
  -3 -18  10   12.89    3.44
  -3 -18   9   10.36    3.09
  -3 -18   8   11.41    2.99
  -3 -18   7    5.14    2.18
  -3 -18   7    6.85    2.20
  -3 -18   6   -0.02    1.11
  -3 -18   6    1.21    0.67
  -3 -18   5   33.13    4.22
  -3 -18   5   30.53    4.90
  -3 -18   4    2.60    1.08
  -3 -18   4    1.61    1.27
  -3 -18   3    9.57    2.53
  -3 -18   2    2.37    1.48
  -3 -18   1    4.43    1.67
  -3 -18   0    7.49    2.38
  -3 -18  -1    4.44    1.98
  -3 -18  -2   21.94    4.13
  -3 -18  -3    1.18    1.36
  -3 -17  10    3.58    1.82
  -3 -17   9   -0.13    1.11
  -3 -17   8    9.57    2.75
  -3 -17   7    2.42    1.52
  -3 -17   6   12.41    3.09
  -3 -17   6   13.98    2.97
  -3 -17   5   -0.89    1.31
  -3 -17   5    3.34    1.31
  -3 -17   4    2.06    1.37
  -3 -17   4    4.49    1.45
  -3 -17   3   54.30    5.86
  -3 -17   2   14.81    2.90
  -3 -17   1    0.75    0.86
  -3 -17   0    3.25    1.38
  -3 -17  -1    1.85    1.52
  -3 -17  -2    7.06    2.31
  -3 -17  -3    3.97    1.80
  -3 -16  11   14.15    3.91
  -3 -16  10   -2.25    1.47
  -3 -16   9    0.93    0.76
  -3 -16   8   -0.23    0.53
  -3 -16   7    3.37    1.56
  -3 -16   6   12.49    3.27
  -3 -16   6   11.51    2.60
  -3 -16   5   18.15    3.60
  -3 -16   5   20.75    3.26
  -3 -16   4   11.41    2.72
  -3 -16   4   10.30    2.13
  -3 -16   3    0.85    0.63
  -3 -16   3    1.28    0.57
  -3 -16   2   -0.72    0.83
  -3 -16   1   16.81    3.14
  -3 -16   0   37.37    5.08
  -3 -16  -1  109.54    8.87
  -3 -16  -2   10.04    2.78
   3 -16   3    1.24    0.79
  -3 -16  -3    0.33    0.89
   3 -16   4   13.93    2.72
   3 -16   5    0.59    0.66
   3 -16   6    3.47    1.75
   3 -16   7    1.75    1.37
   3 -16   8    2.84    1.55
   3 -16   9    2.52    1.70
  -3 -15  11    3.48    1.74
  -3 -15  10    1.07    1.04
  -3 -15   9    6.51    2.34
  -3 -15   8    1.14    0.90
  -3 -15   7    0.20    0.84
  -3 -15   6    6.20    1.95
  -3 -15   5   49.51    4.82
  -3 -15   5   50.28    6.13
  -3 -15   4   71.24    5.35
  -3 -15   4   65.68    6.62
  -3 -15   3    0.41    0.29
  -3 -15   3   -0.88    1.42
  -3 -15   2   29.08    2.68
  -3 -15   2   23.28    3.85
  -3 -15   1    1.79    1.20
  -3 -15   0    4.22    1.74
  -3 -15  -1    1.62    1.83
   3 -15   1    1.14    0.60
   3 -15   2    9.39    1.83
  -3 -15  -2    9.46    2.86
   3 -15   3    1.85    1.06
  -3 -15  -3    2.07    1.52
   3 -15   4    2.48    1.06
   3 -15   5    0.63    0.83
   3 -15   6    2.40    1.37
   3 -15   7   -0.57    0.71
   3 -15   8   -0.72    0.85
   3 -15   9    4.01    1.96
  -3 -14  11   -1.38    1.19
  -3 -14  10   -0.09    0.66
  -3 -14   9   -0.53    0.83
  -3 -14   8    4.73    1.71
  -3 -14   7    7.89    2.14
  -3 -14   6    0.39    0.40
  -3 -14   5  174.05   11.59
  -3 -14   5  183.19    9.30
  -3 -14   4    0.62    0.90
  -3 -14   4    3.08    1.17
  -3 -14   3   12.92    2.77
  -3 -14   3   12.00    1.98
  -3 -14   2   27.54    4.04
  -3 -14   2   27.34    2.57
  -3 -14   1    4.61    1.46
   3 -14   0   28.74    2.37
  -3 -14   0   46.52    5.43
   3 -14   1    5.31    1.24
  -3 -14  -1    6.52    2.19
  -3 -14  -2   61.68    6.47
   3 -14   2   48.95    4.22
  -3 -14  -3   59.45    6.42
   3 -14   3   49.38    4.61
   3 -14   4    3.57    1.37
   3 -14   5    2.76    1.42
   3 -14   6   -0.09    0.40
   3 -14   7   -0.03    0.36
   3 -14   8    1.95    1.30
   3 -14   9    0.92    1.00
  -3 -13  11    2.76    1.46
  -3 -13  10    1.08    1.17
  -3 -13   9    0.81    1.09
  -3 -13   8   -0.28    0.60
  -3 -13   7    2.13    1.05
  -3 -13   6   24.80    3.59
  -3 -13   5    0.04    0.40
  -3 -13   4   -0.24    1.09
  -3 -13   4    0.28    0.26
  -3 -13   3    7.14    2.06
  -3 -13   3    5.08    1.23
  -3 -13   2   21.54    2.21
  -3 -13   2   23.75    3.75
   3 -13  -1    2.00    0.55
  -3 -13   1    3.11    0.65
  -3 -13   1    4.56    1.82
   3 -13   0   10.05    1.46
  -3 -13   0   13.06    2.88
  -3 -13  -1    6.87    2.18
   3 -13   1    5.49    1.26
  -3 -13  -2   52.10    5.89
   3 -13   2   44.10    4.07
   3 -13   3   10.16    2.04
  -3 -13  -3   11.00    2.81
   3 -13   4    4.52    1.55
   3 -13   5    1.57    0.96
   3 -13   6   -0.12    0.49
   3 -13   7    0.82    0.80
   3 -13   8    3.02    1.60
   3 -13   9   -0.51    0.76
  -3 -12  11    4.31    2.03
  -3 -12  10    2.26    0.93
  -3 -12   9    0.71    0.89
  -3 -12   8    3.02    1.43
  -3 -12   7   26.57    3.94
  -3 -12   6   -0.62    0.49
  -3 -12   5   24.26    3.26
  -3 -12   4   -1.98    1.66
  -3 -12   4    0.39    0.36
  -3 -12   3   21.83    3.64
  -3 -12   3   17.27    2.28
  -3 -12   2   47.89    3.38
  -3 -12   2   62.94    6.09
  -3 -12   1    0.46    0.24
   3 -12  -1    0.17    0.33
  -3 -12   1    0.79    0.51
   3 -12   0   24.49    2.36
  -3 -12   0   38.42    4.74
  -3 -12  -1   20.80    3.88
   3 -12   1   12.84    1.95
  -3 -12  -2   39.21    4.94
   3 -12   2   26.80    3.14
   3 -12   3    0.38    0.56
  -3 -12  -3    0.49    1.07
   3 -12   4    8.51    2.19
   3 -12   5   10.92    2.58
   3 -12   6   -0.53    0.53
   3 -12   7    4.33    1.87
   3 -12   8    1.21    0.89
   3 -12   9   -0.23    1.12
  -3 -11  11    4.58    1.90
  -3 -11  10    1.25    1.21
  -3 -11   9   21.14    3.82
  -3 -11   8    4.12    1.66
  -3 -11   7   86.77    7.10
  -3 -11   6   -0.28    0.82
  -3 -11   5    2.16    1.04
  -3 -11   4    1.72    1.28
  -3 -11   4    2.77    0.96
  -3 -11   3  137.55    6.89
  -3 -11   3  144.11    9.29
  -3 -11   2    7.30    1.33
  -3 -11   2    9.60    2.34
  -3 -11   1   58.74    3.27
   3 -11  -1   53.69    3.39
  -3 -11   0    0.78    0.27
   3 -11   0    0.34    0.22
  -3 -11   0   -0.13    1.00
  -3 -11  -1  140.01    9.10
   3 -11   1  106.88    5.88
   3 -11   2    1.50    0.87
  -3 -11  -2    1.60    1.56
  -3 -11  -3   19.20    3.56
   3 -11   3   18.14    2.82
   3 -11   4    3.61    1.46
   3 -11   5    1.27    1.14
   3 -11   6   18.58    3.45
   3 -11   7    2.70    1.40
   3 -11   8    1.32    1.09
   3 -11   9    0.98    1.07
  -3 -10  11    3.90    1.98
  -3 -10  10    7.02    2.32
  -3 -10   9    2.32    1.17
  -3 -10   8    2.43    1.21
  -3 -10   7   11.71    2.45
  -3 -10   6   10.08    2.28
  -3 -10   5    1.46    0.94
  -3 -10   4    5.65    1.61
  -3 -10   4    6.68    1.62
  -3 -10   3    7.56    2.23
  -3 -10   3    3.68    1.09
  -3 -10   2    1.12    0.58
  -3 -10   2    1.16    0.55
   3 -10  -1    4.93    1.09
  -3 -10   1    4.19    0.86
  -3 -10   1    8.74    2.16
   3 -10   0    9.14    1.54
  -3 -10   0    6.50    0.84
  -3 -10   0   11.89    2.40
  -3 -10  -1   26.79    3.90
   3 -10   1   20.26    2.51
  -3 -10  -2   52.94    5.45
   3 -10   2   52.14    4.55
   3 -10   3   -0.21    0.63
  -3 -10  -3    1.44    1.26
   3 -10   4    1.32    1.03
   3 -10   5    1.02    0.62
   3 -10   6    1.38    0.95
   3 -10   7    2.12    1.19
   3 -10   8    0.54    0.72
   3 -10   9    0.61    0.80
  -3  -9  11    0.41    1.06
  -3  -9  10   10.30    2.83
  -3  -9   9    1.49    0.88
  -3  -9   8   -1.06    0.98
  -3  -9   7   14.10    2.76
  -3  -9   6  137.87    8.79
  -3  -9   5   33.94    4.02
  -3  -9   4   -0.49    0.26
  -3  -9   3   -0.51    0.76
  -3  -9   3    0.44    0.56
  -3  -9   2   26.94    2.60
  -3  -9   2   36.40    4.42
   3  -9  -1    2.11    0.71
  -3  -9   1    2.31    0.68
  -3  -9   1    6.52    1.96
   3  -9   0    0.59    0.31
  -3  -9   0    0.40    0.25
  -3  -9   0    1.81    0.99
  -3  -9  -1    5.48    0.72
  -3  -9  -1    6.21    0.79
  -3  -9  -1   14.33    2.83
   3  -9   1   11.96    1.96
  -3  -9  -2   21.18    3.49
   3  -9   2   21.81    2.93
  -3  -9  -3   30.81    4.18
   3  -9   3   30.42    3.67
   3  -9   4   14.94    2.83
   3  -9   5    2.76    1.47
   3  -9   6    2.81    1.23
   3  -9   7    0.94    0.86
   3  -9   8    0.51    0.46
   3  -9   9    2.38    1.90
  -3  -8  12   -0.67    0.84
  -3  -8  11    5.14    2.04
  -3  -8  10    1.37    0.85
  -3  -8   9    0.10    0.49
  -3  -8   8    2.25    1.58
  -3  -8   7   14.72    2.85
  -3  -8   6   -0.88    0.55
  -3  -8   5   69.33    5.67
  -3  -8   4   51.44    4.47
  -3  -8   3    1.01    0.64
  -3  -8   3    0.61    0.50
  -3  -8   2    1.34    0.71
  -3  -8   2    1.28    0.59
   3  -8  -1   42.71    3.51
  -3  -8   1   43.04    3.22
  -3  -8   1   50.65    5.07
   3  -8   0    1.45    0.72
  -3  -8   0    0.86    0.39
  -3  -8   0    1.72    1.14
   3  -8   1    1.53    0.63
  -3  -8  -1    0.64    0.29
  -3  -8  -1    3.97    1.63
  -3  -8  -2    8.71    2.42
   3  -8   2    7.33    1.67
  -3  -8  -3   27.95    3.90
   3  -8   3   32.11    3.78
   3  -8   4    2.16    1.18
   3  -8   5   13.24    2.82
   3  -8   6    0.21    0.68
   3  -8   7    3.22    1.55
   3  -8   8    4.02    2.12
   3  -8   9    0.32    1.09
  -3  -7  12   10.02    2.87
  -3  -7  11    5.35    2.24
  -3  -7  10    7.13    2.27
  -3  -7   9    1.34    0.44
  -3  -7   8    2.53    1.49
  -3  -7   7   44.65    5.20
  -3  -7   6   31.75    4.06
  -3  -7   5    1.47    0.87
  -3  -7   4   45.78    4.33
  -3  -7   3   83.80    5.48
  -3  -7   3   94.25    7.32
  -3  -7   2    0.70    0.83
  -3  -7   2    0.76    0.29
   3  -7  -2    0.70    0.68
   3  -7  -1   28.21    2.91
  -3  -7   1   27.24    2.67
  -3  -7   1   35.97    4.27
   3  -7   0   26.02    2.79
  -3  -7   0   23.28    2.28
  -3  -7   0   32.59    3.98
  -3  -7  -1   10.60    1.38
  -3  -7  -1   10.46    1.17
  -3  -7  -1   20.91    3.08
   3  -7   1   17.36    2.43
  -3  -7  -2   33.75    2.41
  -3  -7  -2   57.90    5.29
   3  -7   2   54.18    4.76
   3  -7   3    0.69    0.59
  -3  -7  -3    1.92    1.55
   3  -7   4    7.80    1.95
   3  -7   5    1.49    0.89
   3  -7   6   -0.68    0.92
   3  -7   7    1.02    1.15
   3  -7   8    5.45    2.06
   3  -7   9    1.65    1.16
  -3  -6  12    1.98    1.37
  -3  -6  11    5.81    2.07
  -3  -6  10    1.54    0.70
  -3  -6   9   29.88    4.52
  -3  -6   8   30.04    4.36
  -3  -6   7  154.02    9.61
  -3  -6   6   43.39    4.70
  -3  -6   5   37.40    4.13
  -3  -6   4   59.86    4.93
  -3  -6   3    1.92    1.22
  -3  -6   3    5.01    1.42
  -3  -6   2   30.95    3.14
   3  -6  -2   25.06    2.88
  -3  -6   2   34.84    4.18
   3  -6  -1   -0.11    0.24
  -3  -6   1    0.36    0.41
  -3  -6   1    1.33    1.27
   3  -6   0   73.91    4.92
  -3  -6   0   75.45    5.81
  -3  -6  -1   29.75    2.15
  -3  -6  -1   48.00    4.64
   3  -6   1   45.35    4.07
  -3  -6  -2    2.96    1.69
   3  -6   2    2.38    1.03
   3  -6   3    0.37    0.50
   3  -6   4    9.54    2.25
   3  -6   5    2.92    1.14
   3  -6   6    3.18    1.52
   3  -6   7   16.55    3.48
   3  -6   8    9.55    2.78
   3  -6   9   -0.48    0.74
  -3  -5  12   10.97    3.14
  -3  -5  11    1.65    0.86
  -3  -5  10   10.75    2.85
  -3  -5   9    1.27    1.10
  -3  -5   8    8.04    2.40
  -3  -5   7  129.68    8.79
  -3  -5   6   57.60    5.32
  -3  -5   5    0.53    0.75
  -3  -5   4    9.51    2.00
  -3  -5   3   16.01    2.41
  -3  -5   2    2.18    1.28
  -3  -5   2    1.05    0.75
   3  -5  -2    0.84    0.61
   3  -5  -1   37.16    3.42
  -3  -5   1   37.01    3.34
  -3  -5   1   40.48    4.36
   3  -5   0    9.67    1.84
  -3  -5   0    9.62    2.32
   3  -5   1   10.08    1.95
  -3  -5  -1    8.27    1.91
  -3  -5  -2    1.40    1.09
   3  -5   2    1.32    0.81
   3  -5   3    2.05    1.12
   3  -5   4   10.76    2.39
   3  -5   5    0.27    0.74
   3  -5   6    0.47    0.90
   3  -5   7    5.98    2.18
   3  -5   8    4.79    2.00
   3  -5   9    2.63    1.58
  -3  -4  12    2.86    1.25
  -3  -4  11   -0.27    0.60
  -3  -4  10    1.46    1.26
  -3  -4   9   39.97    5.35
  -3  -4   8   21.49    3.72
  -3  -4   7   12.81    2.60
  -3  -4   6  151.76    9.17
  -3  -4   5    9.18    2.14
  -3  -4   4   19.11    2.89
  -3  -4   3   17.48    2.60
  -3  -4   2   15.04    2.78
  -3  -4   2   14.32    2.25
   3  -4  -2   11.50    1.95
   3  -4  -1   11.52    1.94
  -3  -4   1   12.24    2.42
   3  -4   0  171.30    8.06
  -3  -4   0  179.22    8.65
   3  -4   1    4.80    1.34
  -3  -4  -1    3.80    1.48
  -3  -4  -2   17.30    2.78
   3  -4   2   19.88    2.96
   3  -4   3    1.18    0.63
   3  -4   4    0.75    0.80
   3  -4   5    1.50    0.89
   3  -4   6    2.50    1.48
   3  -4   7    1.70    1.24
   3  -4   8   15.41    3.61
   3  -4   9    0.72    0.89
  -3  -3  12    1.19    1.46
  -3  -3  11    3.04    1.73
  -3  -3  10    6.20    2.26
  -3  -3   9   82.28    7.75
  -3  -3   8   19.86    3.48
  -3  -3   7   14.77    2.82
  -3  -3   6   -0.60    0.67
  -3  -3   6    1.37    1.06
  -3  -3   5   41.61    4.55
  -3  -3   4    2.93    1.17
  -3  -3   3   85.92    5.99
  -3  -3   2  134.75    7.16
   3  -3  -2  136.07    7.38
  -3  -3   2  154.01    8.67
   3  -3  -1   28.67    3.13
  -3  -3   1   31.94    3.71
   3  -3   0    7.04    1.60
  -3  -3   0    6.32    1.69
   3  -3   1   89.59    6.10
  -3  -3  -1   77.81    5.52
  -3  -3  -2    2.93    1.18
   3  -3   2    2.37    1.06
   3  -3   3    0.99    0.95
   3  -3   4    8.50    2.16
   3  -3   5   12.84    2.89
   3  -3   6    2.40    1.63
   3  -3   7   18.47    3.62
   3  -3   8    2.00    1.60
  -3  -3  -9    5.00    1.99
   3  -3   9    4.65    2.11
  -3  -2  12    2.35    1.36
  -3  -2  11    0.33    0.71
  -3  -2  10    2.39    1.49
  -3  -2   9    0.77    1.12
  -3  -2   8   78.07    6.97
  -3  -2   7   -0.15    0.67
  -3  -2   6   85.01    6.76
  -3  -2   6   74.91    4.47
  -3  -2   5    5.26    1.59
  -3  -2   4   12.55    2.39
  -3  -2   3    3.19    1.10
   3  -2  -2   27.33    3.25
  -3  -2   2   31.90    3.86
   3  -2  -1   43.66    3.99
  -3  -2   1   49.09    4.49
   3  -2   0   26.30    3.17
  -3  -2   0   24.50    2.92
   3  -2   1    4.93    1.51
  -3  -2  -1    2.75    1.05
  -3  -2  -2    1.89    0.97
   3  -2   2    3.18    1.19
   3  -2   3    2.74    1.19
   3  -2   4   51.49    5.35
   3  -2   5  117.00    8.39
   3  -2   6   39.47    5.15
   3  -2   7    2.45    1.58
   3  -2   8    2.31    1.29
  -3  -2  -9    2.85    1.56
   3  -2   9    6.14    2.47
  -3  -1  12    1.27    1.04
  -3  -1  11   12.24    3.28
  -3  -1  10    5.74    2.15
  -3  -1   9   41.97    5.58
  -3  -1   8    2.39    1.13
  -3  -1   7    0.52    0.61
  -3  -1   6    1.79    1.24
  -3  -1   6   -0.48    0.60
  -3  -1   5    9.04    1.63
  -3  -1   5    8.48    2.09
  -3  -1   4   27.92    3.64
  -3  -1   3    1.88    0.98
   3  -1  -2  123.81    7.20
  -3  -1   2  134.07    7.79
   3  -1  -1    3.55    1.01
  -3  -1   1    4.54    1.36
   3  -1   0   60.31    4.90
  -3  -1   0   55.37    4.24
   3  -1   1    6.92    1.80
  -3  -1  -1    5.43    1.56
   3  -1   2    8.38    1.91
  -3  -1  -2    6.19    1.62
   3  -1   3    3.78    1.34
   3  -1   4   19.68    3.33
   3  -1   5   10.46    2.66
   3  -1   6   14.22    3.19
   3  -1   7   37.78    5.38
  -3  -1  -8   -1.12    1.15
   3  -1   8    3.09    1.79
  -3  -1  -9    1.34    1.32
   3  -1   9    2.81    1.69
  -3   0  12    0.57    1.17
  -3   0  11   -0.71    0.93
  -3   0  10    2.15    1.35
  -3   0   9   -0.24    0.56
  -3   0   8   51.87    5.91
  -3   0   7    0.74    0.90
  -3   0   6  121.43    8.46
  -3   0   6  110.86    5.45
  -3   0   5   -0.04    0.55
  -3   0   5   -1.48    0.89
  -3   0   4   36.21    4.13
  -3   0   4   31.51    3.50
  -3   0   3   -0.26    0.46
   3   0  -2  202.81    9.46
  -3   0   2  213.56    9.77
   3   0  -1    0.06    0.90
  -3   0   1    0.19    0.49
   3   0   0   50.73    4.55
  -3   0   0   46.28    3.72
   3   0   1    0.77    0.73
  -3   0  -1   -0.21    0.34
   3   0   2    6.96    1.81
  -3   0  -2    4.86    1.42
   3   0   3    0.59    0.71
   3   0   4   12.73    2.64
   3   0   5    1.71    1.35
   3   0   6   71.72    6.96
  -3   0  -7   -2.28    1.91
   3   0   7    0.22    1.23
  -3   0  -8   -0.04    1.38
   3   0   8    5.33    2.12
   3   0   9    0.14    1.17
  -3   1  12    0.78    0.76
  -3   1  11   14.93    3.57
  -3   1  10    4.94    2.03
  -3   1   9   42.35    5.45
  -3   1   8    2.41    1.56
  -3   1   7   -0.12    0.77
  -3   1   6    2.46    1.14
  -3   1   6    0.81    0.54
  -3   1   5   10.09    2.28
  -3   1   5   10.24    1.80
  -3   1   4   26.11    3.55
  -3   1   4   26.07    3.14
  -3   1   3    1.91    0.99
   3   1  -2  130.40    7.54
  -3   1   2  128.41    7.39
   3   1  -1    4.01    1.25
  -3   1   1    6.15    1.50
   3   1   0   64.66    5.25
  -3   1   0   55.46    3.95
   3   1   1    5.13    1.58
  -3   1  -1    6.26    1.34
   3   1   2   10.26    2.22
  -3   1  -2    9.09    1.79
   3   1   3    2.76    1.35
  -3   1  -4   14.80    1.72
   3   1   4   22.28    3.46
   3   1   5    6.16    2.30
  -3   1  -6   13.29    3.23
   3   1   6   16.29    3.49
  -3   1  -7   30.19    5.09
   3   1   7   29.88    4.71
  -3   1  -8    1.83    0.81
   3   1   8    1.07    0.86
   3   1   9    0.05    0.92
  -3   2  12    3.15    1.43
  -3   2  11    2.79    1.59
  -3   2  10    1.90    1.27
  -3   2   9    0.35    0.91
  -3   2   8   71.69    6.99
  -3   2   7    0.14    0.42
  -3   2   6   86.30    7.12
  -3   2   6   80.06    4.74
  -3   2   5    5.05    1.53
  -3   2   5    4.90    1.33
  -3   2   4   11.62    2.39
  -3   2   4    9.87    1.93
  -3   2   3    2.23    0.96
   3   2  -2   32.72    3.78
  -3   2   2   25.72    3.46
   3   2  -1   46.88    4.51
  -3   2   1   48.61    3.92
  -3   2   1   51.01    5.13
   3   2   0   27.98    3.53
  -3   2   0   22.41    2.42
  -3   2  -1    3.82    1.07
   3   2   1    5.35    1.48
   3   2   2    3.05    1.11
   3   2   3    1.03    0.56
  -3   2  -4   51.17    6.07
   3   2   4   52.04    5.41
  -3   2  -5  122.62    9.93
   3   2   5  123.84    8.92
  -3   2  -6   46.72    6.31
   3   2   6   41.96    5.45
  -3   2  -7   -1.08    1.05
   3   2   7    2.69    1.72
  -3   2  -8    0.44    1.07
   3   2   8    1.74    1.41
   3   2   9    5.71    2.17
  -3   3  12    3.83    2.00
  -3   3  11    4.01    1.77
  -3   3  10    6.12    2.24
  -3   3   9   67.96    7.30
  -3   3   8   17.57    3.50
  -3   3   7   16.93    3.30
  -3   3   6    2.83    1.50
  -3   3   6    2.47    0.81
  -3   3   5   45.15    4.98
  -3   3   5   40.58    3.70
  -3   3   4    4.69    1.63
  -3   3   4    3.09    1.18
  -3   3   3   76.02    5.80
   3   3  -2  140.81    8.21
  -3   3   2  132.57    7.95
   3   3  -1   31.44    3.74
  -3   3   1   31.45    3.01
  -3   3   1   29.18    3.80
  -3   3   0    5.87    1.67
   3   3   0    7.27    1.91
  -3   3   0    6.07    1.16
   3   3   1   92.14    6.85
  -3   3  -1   81.91    4.57
  -3   3  -1   83.05    6.90
  -3   3  -2    1.53    0.67
   3   3   2    1.98    1.17
   3   3   3   -1.47    1.27
  -3   3  -3    0.66    0.89
  -3   3  -4    7.49    2.22
   3   3   4    7.87    2.41
  -3   3  -5    8.27    2.47
   3   3   5    8.66    2.51
  -3   3  -6    0.89    1.00
   3   3   6   -0.12    0.46
  -3   3  -7   16.99    3.91
   3   3   7   21.00    4.10
   3   3   8    2.68    1.64
  -3   3  -8    0.16    1.04
   3   3   9    7.54    2.68
  -3   4  12    3.15    1.89
  -3   4  11    0.27    0.40
  -3   4  10    0.39    0.58
  -3   4   9   35.66    5.24
  -3   4   8   20.06    3.75
  -3   4   7   16.29    3.30
  -3   4   7   15.28    1.94
  -3   4   6  149.22    9.69
  -3   4   6  154.58    7.20
  -3   4   5    9.40    2.26
  -3   4   5    6.63    1.42
  -3   4   4   20.07    3.35
  -3   4   4   20.83    2.84
  -3   4   3   16.29    2.64
   3   4  -2   13.35    2.54
  -3   4   2   10.55    2.22
  -3   4   1   12.32    2.45
   3   4  -1   12.51    2.42
  -3   4   1   10.79    1.69
   3   4   0  186.26    9.60
  -3   4   0  167.29    6.36
  -3   4   0  184.99    9.96
  -3   4  -1    2.86    1.19
   3   4   1    4.53    1.56
  -3   4  -1    4.05    0.95
  -3   4  -2   15.29    2.99
   3   4   2   17.37    3.02
  -3   4  -3    1.10    0.77
   3   4   3    0.35    0.52
  -3   4  -4   -0.54    1.19
   3   4   4    0.74    0.64
  -3   4  -5    1.32    0.85
   3   4   5    1.07    0.72
  -3   4  -6   -2.57    1.91
   3   4   6   -0.14    0.69
   3   4   7    1.20    1.04
  -3   4  -7   -0.78    1.57
   3   4   8   16.47    3.87
  -3   4  -8   15.22    3.87
   3   4   9    0.79    1.34
  -3   5  12   16.23    4.01
  -3   5  11    0.45    0.72
  -3   5  10    9.76    2.83
  -3   5   9   -0.48    1.05
  -3   5   8   10.17    2.84
  -3   5   7  121.36    9.03
  -3   5   7  112.55    5.61
  -3   5   6   55.49    5.93
  -3   5   6   59.45    4.43
  -3   5   5   -0.20    0.46
  -3   5   5    0.83    0.63
  -3   5   4    9.15    1.97
  -3   5   3   15.75    2.63
   3   5  -2    0.37    0.53
  -3   5   2    0.02    0.60
   3   5  -1   42.16    4.46
  -3   5   1   37.81    3.05
  -3   5   1   37.98    4.40
  -3   5   0    8.55    2.24
  -3   5   0    8.02    1.23
   3   5   0    7.60    1.99
  -3   5  -1    8.95    2.33
   3   5   1   10.15    2.30
  -3   5  -1    7.35    1.26
  -3   5  -2    0.79    0.46
   3   5   2    1.29    0.96
  -3   5  -3    2.58    1.28
   3   5   3    1.78    0.98
  -3   5  -4    9.27    2.56
   3   5   4    9.60    2.34
  -3   5  -5   -0.36    1.17
  -3   5  -5    0.61    0.52
   3   5   5   -0.10    0.72
   3   5   6   -0.31    0.46
  -3   5  -6    0.63    0.63
   3   5   7    6.80    2.44
  -3   5  -7    1.86    0.81
   3   5   8    5.05    2.24
  -3   5  -8    2.82    1.71
   3   5   9    2.89    1.77
  -3   6  12    1.29    1.29
  -3   6  11    4.97    2.31
  -3   6  10    1.70    1.13
  -3   6   9   27.27    4.56
  -3   6   8   27.06    4.44
  -3   6   7  139.76    9.86
  -3   6   7  136.83    6.57
  -3   6   6   38.01    4.96
  -3   6   6   35.80    3.41
  -3   6   5   36.79    4.63
  -3   6   5   37.99    3.82
  -3   6   4   54.11    4.74
  -3   6   3    2.25    0.81
   3   6  -2   34.59    4.19
  -3   6   2   32.23    3.90
   3   6  -1    0.25    0.52
  -3   6   1    0.57    0.63
  -3   6   1    0.08    0.50
   3   6   0   83.82    6.53
  -3   6   0   68.88    3.51
  -3   6   0   77.03    6.46
   3   6   1   57.66    5.61
  -3   6  -1   44.01    2.90
  -3   6  -1   48.12    5.24
   3   6   2    2.74    1.19
  -3   6  -2    2.06    1.11
   3   6   3    0.82    1.06
  -3   6  -3    0.61    0.87
   3   6   4    7.21    1.93
  -3   6  -4    5.56    1.90
  -3   6  -5    3.35    1.19
   3   6   5    2.06    1.24
  -3   6  -5    1.92    0.97
   3   6   6    1.20    1.39
  -3   6  -6    1.25    0.92
   3   6   7   16.16    3.53
  -3   6  -7   16.19    3.70
   3   6   8    6.48    2.59
  -3   6  -8    7.24    2.48
   3   6   9    1.08    1.13
  -3   7  12    7.22    2.74
  -3   7  11    1.93    1.01
  -3   7  10    3.27    1.68
  -3   7   9    0.88    0.95
  -3   7   8    2.53    1.69
  -3   7   7   40.99    5.36
  -3   7   7   38.92    3.55
  -3   7   6   25.51    4.07
  -3   7   6   23.13    2.88
  -3   7   5    1.36    1.10
  -3   7   5    2.02    1.01
  -3   7   4   46.29    4.47
  -3   7   3   83.52    6.36
   3   7  -2    1.96    0.52
  -3   7   2    0.57    0.67
   3   7  -1   36.14    4.30
  -3   7   1   31.39    2.50
  -3   7   1   35.08    4.27
   3   7   0   32.72    4.14
  -3   7   0   29.23    2.09
  -3   7   0   31.26    4.05
   3   7   1   19.54    3.29
  -3   7  -1   17.28    3.10
   3   7   2   62.38    6.05
  -3   7  -2   61.54    6.06
   3   7   3    1.78    0.99
  -3   7  -3    2.13    1.28
   3   7   4    8.10    2.24
  -3   7  -4    9.07    2.51
  -3   7  -5    1.15    0.83
   3   7   5    0.82    0.46
  -3   7  -5    0.36    0.75
   3   7   6   -0.33    1.03
  -3   7  -6    0.31    0.82
   3   7   7    1.28    0.99
  -3   7  -7    1.23    1.16
   3   7   8    7.71    2.66
  -3   7  -8    5.81    2.43
   3   7   9    2.25    1.62
  -3   8  12    2.09    1.41
  -3   8  11    2.37    1.64
  -3   8  10    1.48    1.16
  -3   8   9    0.86    0.83
  -3   8   8    2.08    1.22
  -3   8   7    9.05    2.60
  -3   8   7    9.96    1.84
  -3   8   6    0.17    0.77
  -3   8   6    1.84    1.01
  -3   8   5   69.36    6.79
  -3   8   5   64.95    5.21
  -3   8   4   47.05    4.59
  -3   8   3   -0.04    0.67
   3   8  -2    2.40    1.07
  -3   8   2    1.10    0.54
   3   8  -1   56.28    5.40
  -3   8   1   48.66    2.95
  -3   8   1   48.95    5.13
   3   8   0    2.40    1.20
  -3   8   0    1.77    0.49
  -3   8   0    1.95    1.12
   3   8   1    3.05    1.25
  -3   8  -1    1.74    0.95
   3   8   2    6.30    2.02
  -3   8  -2    6.23    1.96
   3   8   3   32.42    4.48
  -3   8  -3   28.07    4.17
   3   8   4    1.05    0.74
  -3   8  -4    2.11    1.40
   3   8   5   15.20    3.17
  -3   8  -5   12.88    3.04
   3   8   6    3.24    1.31
  -3   8  -6    0.58    1.09
   3   8   7    3.09    1.47
  -3   8  -7    2.21    1.51
   3   8   8    3.06    1.74
  -3   8  -8    2.43    1.26
   3   8   9    1.17    0.60
  -3   9  12    0.68    0.89
  -3   9  11    0.16    0.96
  -3   9  10    6.86    2.52
  -3   9   9    1.07    0.60
  -3   9   8    0.14    0.78
  -3   9   7    9.21    2.58
  -3   9   7   13.39    2.21
  -3   9   6  115.78    8.95
  -3   9   6  117.86    7.07
  -3   9   5   36.37    4.95
  -3   9   5   36.45    3.87
  -3   9   4    1.07    0.87
  -3   9   3   -0.28    0.37
  -3   9   3   -0.47    0.72
   3   9  -2   34.78    4.23
  -3   9   2   29.03    3.83
  -3   9   2   23.74    2.09
   3   9  -1    4.36    1.54
  -3   9   1    1.19    0.56
  -3   9   1    2.67    0.56
   3   9   0    1.11    0.81
  -3   9   0    1.30    0.37
  -3   9   0    0.01    0.68
   3   9   1   14.77    2.97
  -3   9  -1   12.61    2.74
   3   9   2   24.44    3.87
  -3   9  -2   22.03    3.64
   3   9   3   27.39    4.10
  -3   9  -3   27.81    4.25
   3   9   4   17.02    3.28
  -3   9  -4   16.17    3.41
   3   9   5    0.25    1.19
  -3   9  -5    2.21    1.51
  -3   9  -6    2.39    1.23
  -3   9  -6    3.31    1.78
   3   9   6    1.78    0.95
   3   9   7    1.13    0.90
  -3   9  -7    2.25    1.47
   3   9   8   -0.92    1.60
  -3   9  -8    0.73    0.59
   3   9   9    1.21    0.81
  -3  10  12    0.91    0.58
  -3  10  11    2.02    1.46
  -3  10  10    3.22    1.85
  -3  10   9    4.43    2.01
  -3  10   8    1.81    1.16
  -3  10   7   12.99    3.19
  -3  10   7   14.17    2.42
  -3  10   6    7.10    2.29
  -3  10   6    8.32    1.81
  -3  10   5   -0.84    0.99
  -3  10   4    7.81    1.96
  -3  10   3    2.76    0.65
  -3  10   3    4.43    1.58
   3  10  -2    2.43    1.34
  -3  10   2    0.42    0.35
  -3  10   2    0.50    0.48
  -3  10   1    4.45    1.58
   3  10  -1    7.57    2.01
  -3  10   1    6.13    0.84
   3  10   0    9.67    2.33
  -3  10   0    9.67    2.27
   3  10   1   25.93    3.90
  -3  10  -1   22.45    3.67
   3  10   2   46.25    5.41
  -3  10  -2   49.92    5.58
   3  10   3    0.11    0.59
  -3  10  -3   -0.05    0.48
   3  10   4    0.66    0.96
  -3  10  -4    0.38    0.74
   3  10   5    0.87    0.94
  -3  10  -5   -0.08    0.98
   3  10   6    0.30    0.87
  -3  10  -6    1.90    0.94
  -3  10  -6    1.26    1.16
  -3  10  -7    1.66    1.37
   3  10   7    2.91    1.57
   3  10   8    1.07    0.64
  -3  10  -8   -0.27    1.23
   3  10   9    2.97    1.85
  -3  11  11    2.68    1.74
  -3  11  10   -1.10    0.75
  -3  11   9   18.90    4.07
  -3  11   8    0.23    0.58
  -3  11   7   81.04    7.99
  -3  11   7   74.44    5.77
  -3  11   6   -0.83    0.76
  -3  11   6    1.05    0.81
  -3  11   5   -0.22    0.77
  -3  11   4    4.15    1.74
  -3  11   3  150.93    9.13
   3  11  -2    9.30    2.31
  -3  11   2   10.56    2.44
   3  11  -1   81.15    6.76
  -3  11   1   65.38    2.61
  -3  11   1   74.41    6.41
   3  11   0    0.42    0.42
  -3  11   0    0.23    0.72
   3  11   1  132.04    9.01
  -3  11  -1  129.90    8.97
   3  11   2    2.23    1.28
  -3  11  -2    0.13    0.49
   3  11   3   17.72    3.34
  -3  11  -3   18.59    3.53
   3  11   4    4.31    1.66
  -3  11  -4    2.79    1.18
   3  11   5    0.76    0.81
  -3  11  -5    0.96    0.68
   3  11   6   18.46    3.90
  -3  11  -6   18.87    3.24
  -3  11  -6   17.15    3.87
   3  11   7    0.14    1.15
  -3  11  -7    1.37    1.58
  -3  11  -8   -2.47    1.61
   3  11   8    0.79    0.97
   3  11   9    2.85    1.80
  -3  12  11    0.12    0.97
  -3  12  10    0.33    1.61
  -3  12   9    0.32    0.94
  -3  12   8    2.50    1.50
  -3  12   7   25.44    4.52
  -3  12   7   23.81    3.38
  -3  12   6    1.58    1.12
  -3  12   6    0.41    0.47
  -3  12   5   19.36    3.08
  -3  12   4    0.35    0.39
  -3  12   3   23.02    3.62
   3  12  -2   64.09    6.15
  -3  12   2   64.95    6.14
   3  12  -1    1.12    0.48
  -3  12   1    0.51    0.16
  -3  12   1   -0.19    0.63
   3  12   0   37.49    4.75
  -3  12   0   31.08    4.31
  -3  12  -1   14.74    3.05
   3  12   1   15.80    3.12
   3  12   2   31.75    4.49
  -3  12  -2   30.79    4.35
   3  12   3   -0.96    0.71
  -3  12  -3   -0.66    0.92
   3  12   4    6.02    2.05
  -3  12  -4    7.46    2.32
   3  12   5   10.67    2.87
  -3  12  -5    8.46    2.42
   3  12   6   -0.11    0.81
  -3  12  -6    1.78    1.19
  -3  12  -6   -0.32    1.00
   3  12   7    2.85    1.68
  -3  12  -7    3.12    1.89
   3  12   8    0.57    1.45
  -3  12  -8   -0.65    0.95
  -3  13  11    2.35    1.79
  -3  13  10   -1.85    1.34
  -3  13   9    1.87    1.31
  -3  13   8   -0.70    1.15
  -3  13   7    0.62    0.96
  -3  13   7    0.74    0.64
  -3  13   6   21.78    4.11
  -3  13   6   24.51    3.54
  -3  13   5   -0.21    0.41
  -3  13   4   -1.09    1.16
  -3  13   3    8.49    2.37
   3  13  -2   27.63    4.04
  -3  13   2   27.74    4.15
   3  13  -1    5.56    1.85
  -3  13   1    4.13    1.56
   3  13   0   12.64    2.80
  -3  13   0   13.48    2.90
   3  13   1    8.16    2.35
  -3  13  -1    3.27    1.47
   3  13   2   49.61    5.68
  -3  13  -2   50.48    5.78
   3  13   3   11.92    2.79
  -3  13  -3    7.99    2.55
   3  13   4    3.39    1.47
  -3  13  -4    1.95    1.05
   3  13   5    2.49    1.62
  -3  13  -5    1.41    1.09
   3  13   6    0.76    1.29
  -3  13  -6   -0.06    0.38
  -3  13  -6   -1.95    1.84
   3  13   7    0.21    0.91
  -3  13  -7    0.63    1.41
   3  13   8    4.08    2.00
  -3  13  -8    5.17    2.08
  -3  14  11   -0.16    0.64
  -3  14  10    0.48    0.49
  -3  14   9   -0.15    0.73
  -3  14   8    4.10    1.99
  -3  14   7    6.29    2.28
  -3  14   7    8.03    2.20
  -3  14   6   -0.50    0.93
  -3  14   6   -0.06    0.93
  -3  14   5  164.12    9.72
  -3  14   4    1.89    0.98
  -3  14   3   13.44    2.79
   3  14  -2   35.25    4.62
  -3  14   2   27.25    4.12
   3  14  -1    7.25    2.17
  -3  14   1    6.07    2.06
   3  14   0   43.31    5.14
  -3  14   0   49.94    5.65
   3  14   1    4.70    1.64
  -3  14  -1    3.89    1.85
   3  14   2   59.42    6.32
  -3  14  -2   45.77    5.55
   3  14   3   54.47    6.30
  -3  14  -3   51.57    6.02
   3  14   4    3.31    1.51
  -3  14  -4    1.15    1.05
   3  14   5    2.15    1.38
  -3  14  -5    2.79    1.36
  -3  14  -6    0.74    0.78
   3  14   6    0.01    0.49
  -3  14  -6    0.66    0.90
   3  14   7   -1.42    1.55
  -3  14  -7    0.82    1.03
   3  14   8    4.75    2.44
  -3  14  -8    1.32    1.27
  -3  15  11    3.07    1.77
  -3  15  10   -0.37    0.98
  -3  15   9    5.20    2.13
  -3  15   8   -1.12    1.37
  -3  15   7    1.47    1.55
  -3  15   7    1.45    1.03
  -3  15   6    5.66    2.36
  -3  15   6    5.97    1.90
  -3  15   5   47.43    5.36
  -3  15   4   72.29    6.54
  -3  15   3   -0.23    0.58
   3  15  -2   28.74    4.25
  -3  15   2   26.22    4.02
   3  15  -1   -0.09    0.52
  -3  15   1   -0.44    0.73
   3  15   0    5.55    1.86
  -3  15   0    4.69    1.83
   3  15   1   -1.40    1.37
  -3  15  -1    1.61    1.30
  -3  15  -2    8.36    2.37
   3  15   2   10.52    2.74
   3  15   3    1.11    0.95
  -3  15  -3   -0.46    0.80
   3  15   4    1.75    1.36
  -3  15  -4    2.68    1.53
   3  15   5   -0.35    0.45
  -3  15  -5    1.20    1.29
  -3  15  -6    4.82    1.86
   3  15   6    4.92    2.27
  -3  15  -6    6.85    2.71
   3  15   7    1.69    1.25
  -3  15  -7    0.74    0.78
   3  15   8    0.56    0.91
  -3  15  -8    2.63    2.31
  -3  16  11    8.95    3.10
  -3  16  10   -1.78    1.38
  -3  16   9    2.23    1.82
  -3  16   8   -0.01    0.91
  -3  16   7    2.14    1.49
  -3  16   7    3.51    1.80
  -3  16   6   10.87    3.13
  -3  16   6   10.53    2.62
  -3  16   5   15.96    3.21
  -3  16   4    8.21    2.42
  -3  16   3    3.55    1.47
   3  16  -2    0.88    1.00
  -3  16   2    1.54    1.12
   3  16  -1   20.07    3.50
  -3  16   1   14.51    3.06
   3  16   0   37.74    5.03
  -3  16   0   31.69    4.65
   3  16   1  114.89    9.04
  -3  16  -1  102.90    8.46
   3  16   2    8.28    2.38
  -3  16  -2    7.33    2.44
   3  16   3    0.75    0.99
  -3  16  -3   -0.04    1.23
   3  16   4   11.37    3.07
  -3  16  -4   12.18    2.99
   3  16   5    2.95    1.74
  -3  16  -5    2.50    1.59
  -3  16  -6    4.42    1.73
   3  16   6    1.48    1.36
  -3  16  -6    5.36    2.45
  -3  16  -7    0.00    1.40
   3  16   7    4.16    2.05
  -3  16  -7    1.95    1.85
   3  16   8    0.51    0.88
  -3  16  -8    0.88    1.55
  -3  17  11    2.62    1.67
  -3  17  10    2.26    1.66
  -3  17   9    1.73    1.18
  -3  17   8    6.41    2.32
  -3  17   7    0.17    1.01
  -3  17   7    2.81    1.46
  -3  17   6   11.68    2.84
  -3  17   5   -0.16    0.45
  -3  17   4    2.61    1.60
  -3  17   3   51.99    5.80
  -3  17   2   13.85    3.00
   3  17  -1    2.02    1.15
  -3  17   1    2.30    1.43
  -3  17   0    6.99    2.42
   3  17   0    3.05    1.29
   3  17   1   -0.43    0.56
  -3  17  -1    1.21    1.75
   3  17   2    5.96    2.26
  -3  17  -2    8.02    2.60
   3  17   3    1.75    0.78
  -3  17  -3    3.61    1.49
   3  17   4   -0.12    0.79
  -3  17  -4    2.72    1.65
   3  17   5    5.83    2.43
  -3  17  -5    4.29    1.98
  -3  17  -6    7.14    2.40
   3  17   6    7.27    2.47
  -3  17  -6    7.41    2.75
  -3  17  -7    2.77    1.50
   3  17   7   -1.13    1.16
  -3  17  -7    4.63    2.31
   3  17   8    6.51    2.76
  -3  17  -8    4.39    2.49
  -3  18  10    8.99    3.19
  -3  18   9    5.34    2.34
  -3  18   8   12.46    3.56
  -3  18   7    4.84    2.18
  -3  18   7    6.40    2.27
  -3  18   6   -0.13    0.89
  -3  18   5   29.83    4.62
  -3  18   4    1.36    1.19
  -3  18   3   11.12    2.69
  -3  18   2    3.31    1.71
   3  18  -1    8.64    2.30
  -3  18   1    5.06    1.81
   3  18   0    7.95    2.41
  -3  18   0    6.69    2.24
   3  18   1    4.44    1.96
  -3  18  -1    6.70    2.45
   3  18   2   19.55    3.83
  -3  18  -2   22.54    4.10
  -3  18  -3    1.65    1.26
   3  18   3   -0.39    0.68
   3  18   4    0.41    0.96
  -3  18  -4    0.87    0.88
   3  18   5    1.34    1.18
  -3  18  -5    0.90    1.24
  -3  18  -6    2.75    1.46
   3  18   6    1.95    1.37
  -3  18  -6    3.16    1.85
  -3  18  -7    0.49    0.36
   3  18   7   -0.70    0.95
  -3  18  -7    0.84    0.60
  -3  18  -8    3.35    2.01
  -3  19  10    0.10    0.43
  -3  19   9    6.49    2.58
  -3  19   8    0.18    0.60
  -3  19   7    1.51    1.41
  -3  19   7   -0.84    0.82
  -3  19   6   14.04    3.25
  -3  19   5    9.86    2.74
  -3  19   4    2.16    1.43
  -3  19   3    4.31    1.67
  -3  19   2    0.56    1.18
   3  19  -1    2.15    1.10
  -3  19   1    3.08    1.62
   3  19   0    5.11    1.89
  -3  19   0    4.26    1.73
   3  19   1   15.62    3.28
  -3  19  -1   15.86    3.36
   3  19   2   22.18    4.23
  -3  19  -2   27.33    4.50
  -3  19  -3    8.15    2.66
   3  19   3    6.35    2.28
   3  19   4    0.46    0.55
  -3  19  -4    1.00    1.19
   3  19   5    1.82    1.36
  -3  19  -5    4.31    2.14
  -3  19  -6    2.37    1.39
   3  19   6    1.36    1.23
  -3  19  -6    3.00    2.00
  -3  19  -7    0.05    0.45
   3  19   7   -0.38    0.72
  -3  19  -7   -0.61    0.92
  -3  20  10    1.30    1.18
  -3  20   9    1.72    1.57
  -3  20   8   -1.38    1.26
  -3  20   7    7.67    2.69
  -3  20   7    6.68    2.51
  -3  20   6   24.29    4.41
  -3  20   5    2.82    1.62
  -3  20   4    3.88    1.72
  -3  20   3   10.08    2.81
  -3  20   2   41.23    5.44
   3  20  -1    5.51    2.06
  -3  20   1    3.84    1.80
   3  20   0   57.27    6.51
  -3  20   0   55.29    6.28
  -3  20  -1    4.94    1.94
   3  20   1    3.51    1.44
   3  20   2   39.78    5.59
  -3  20  -2   39.72    5.41
   3  20   3   15.01    3.51
  -3  20  -3   13.57    3.37
   3  20   4    1.28    1.09
  -3  20  -4    2.35    1.47
   3  20   5    5.59    2.36
  -3  20  -5    3.68    1.94
  -3  20  -6    0.42    0.89
   3  20   6    2.34    1.59
  -3  20  -6    0.65    1.04
  -3  20  -7    1.15    1.06
   3  20   7    2.74    1.89
  -3  20  -7    0.47    0.51
  -3  21  10    2.75    2.23
  -3  21   9    1.85    1.41
  -3  21   8    0.29    0.45
  -3  21   7    4.23    2.36
  -3  21   7    2.42    1.53
  -3  21   6    1.95    1.72
  -3  21   5   21.34    4.15
  -3  21   4    0.66    1.07
  -3  21   3    1.05    1.25
  -3  21   2    1.11    0.80
  -3  21   1    0.27    0.70
   3  21  -1   -0.94    1.47
   3  21   0    0.36    1.05
  -3  21   0    0.31    1.01
  -3  21  -1    3.57    1.84
   3  21   1    1.45    1.20
   3  21   2    1.54    0.95
  -3  21  -2    1.47    1.43
   3  21   3    9.20    2.85
  -3  21  -3   11.02    2.89
  -3  21  -4    4.31    1.97
   3  21   4    6.17    2.40
   3  21   5    1.97    1.40
  -3  21  -5    0.35    0.58
  -3  21  -6    0.87    0.93
   3  21   6    0.48    0.76
  -3  21  -6    0.55    0.81
  -3  21  -7   -1.71    1.29
   3  21   7   -0.88    1.09
  -3  21  -7    1.43    1.33
  -3  22   9    9.53    3.28
  -3  22   8    6.57    2.72
  -3  22   7    4.37    1.86
  -3  22   7    3.72    2.17
  -3  22   6    5.71    2.46
  -3  22   5    1.65    1.27
  -3  22   4   -1.25    1.14
  -3  22   3    2.05    1.55
  -3  22   2    2.20    1.53
   3  22  -1    0.14    0.70
  -3  22   1   -0.65    0.85
   3  22   0    1.87    0.92
  -3  22   0    4.75    2.21
   3  22   1    1.85    0.97
  -3  22  -1    3.19    1.78
   3  22   2    4.34    1.95
  -3  22  -2    3.39    1.88
   3  22   3   17.86    3.97
  -3  22  -3   16.07    3.70
   3  22   4   16.90    3.88
  -3  22  -4   15.80    3.76
  -3  22  -5   10.83    3.37
   3  22   5   10.10    3.15
  -3  22  -6    0.50    0.97
   3  22   6   -0.22    0.65
  -3  22  -6   -0.80    1.03
  -3  22  -7   -0.44    0.75
  -3  22  -7   -0.84    1.07
  -3  23   9    3.07    1.97
  -3  23   8    1.47    1.20
  -3  23   7    8.97    3.05
  -3  23   7    3.20    1.49
  -3  23   6   12.04    3.38
  -3  23   5   12.47    3.43
  -3  23   4   -0.75    0.52
  -3  23   3   -1.05    0.86
  -3  23   2   14.35    3.61
  -3  23   1    5.02    2.09
   3  23   0    1.59    1.15
  -3  23   0    3.31    1.89
   3  23   1    1.70    1.20
  -3  23  -1    3.44    1.94
   3  23   2   32.64    5.23
  -3  23  -2   26.09    4.79
   3  23   3    0.98    0.99
  -3  23  -3   -0.47    0.93
   3  23   4    0.88    1.06
  -3  23  -4    2.10    1.64
  -3  23  -5    2.06    1.67
   3  23   5    0.18    0.99
  -3  23  -6    2.11    1.75
   3  23   6    2.21    1.61
  -3  23  -6    1.83    1.62
  -3  24   9   -3.53    2.09
  -3  24   8    4.46    2.36
  -3  24   7    2.83    1.86
  -3  24   7    1.97    1.50
  -3  24   6    0.90    1.00
  -3  24   5    3.87    1.83
  -3  24   4    7.59    2.67
  -3  24   3    2.85    1.50
  -3  24   2    2.07    1.32
  -3  24   1    4.51    2.01
   3  24   0   -0.09    0.51
  -3  24   0    0.93    1.28
   3  24   1    0.62    0.66
  -3  24  -1    0.09    0.60
  -3  24  -2    0.92    1.26
   3  24   2    1.37    1.15
   3  24   3    0.99    0.98
  -3  24  -3    0.56    1.02
   3  24   4   12.11    3.43
  -3  24  -4   20.69    4.52
   3  24   5    0.29    0.68
  -3  24  -5   -3.03    1.82
  -3  24  -6    3.64    1.60
  -3  24  -6    3.43    1.89
   3  24   6    0.91    1.09
  -3  25   8    3.17    2.02
  -3  25   7   -1.17    1.27
  -3  25   7    1.26    1.68
  -3  25   6    0.63    1.28
  -3  25   5    1.57    1.42
  -3  25   4    4.31    2.11
  -3  25   3    1.29    1.47
  -3  25   2    2.72    1.68
  -3  25   1    1.18    1.20
   3  25   0    4.14    2.25
  -3  25   0    1.38    1.19
  -3  25  -1    0.20    0.58
   3  25   1   -1.04    1.17
   3  25   2    4.44    1.91
  -3  25  -2    6.64    2.45
   3  25   3    3.32    1.89
  -3  25  -3    3.20    1.80
   3  25   4    1.24    1.33
  -3  25  -4    7.03    2.88
   3  25   5    5.52    2.65
  -3  25  -5    7.19    2.69
   3  25   6    4.00    2.24
  -3  26   8   11.23    3.93
  -3  26   7   -0.67    1.02
  -3  26   7   -0.43    0.82
  -3  26   6   16.32    4.24
  -3  26   5    1.48    1.27
  -3  26   4    2.62    2.00
  -3  26   3    0.29    0.54
  -3  26   2    1.53    0.92
  -3  26   1   19.03    4.24
   3  26   0   37.97    5.73
  -3  26   0   37.70    5.85
   3  26   1    6.88    2.38
  -3  26  -1   11.09    3.17
   3  26   2   -0.31    0.71
  -3  26  -2    3.77    2.21
  -3  26  -3    1.25    1.42
   3  26   3    0.31    0.66
   3  26   4    0.00    2.82
  -3  26  -4    4.18    2.03
   3  26   5    3.41    2.01
  -3  27   7    1.47    1.44
  -3  27   7    0.84    1.44
  -3  27   6    6.04    2.64
  -3  27   5    9.76    3.22
  -3  27   4    9.17    3.34
  -3  27   3   12.18    3.43
  -3  27   2    2.34    1.83
  -3  27   1   -0.69    0.88
  -3  27   0    1.08    1.32
   3  27   1    0.78    0.90
  -3  27  -1    1.59    1.38
   3  27   2    5.17    2.17
  -3  27  -2    4.28    2.11
   3  27   3    0.56    1.06
  -3  27  -3    1.36    1.70
   3  27   4   -0.39    0.71
   3  27   5   -0.13    0.55
  -3  28   7   -3.24    2.12
  -3  28   6    3.51    2.13
  -3  28   5    0.59    0.94
  -3  28   4    0.28    0.59
  -3  28   3    9.53    3.19
  -3  28   2    4.93    2.35
  -3  28   1   -0.84    1.41
  -3  28   0    0.85    1.28
   3  28   1    0.91    0.97
  -3  28  -1    2.21    1.91
   3  28   2    0.83    0.94
   3  28   3   -0.66    0.87
   3  28   4    0.86    1.02
  -3  29   5    0.61    0.97
  -3  29   4   -0.25    0.53
  -3  29   3    3.17    1.95
  -3  29   2    3.92    2.18
  -3  29   1   -1.39    1.33
   3  29   1    3.03    1.70
   3  29   2   -0.49    0.75
  -4 -26   4    0.09    0.59
  -4 -26   3    0.36    1.10
  -4 -26   2    0.64    0.68
  -4 -26   1    4.55    2.42
  -4 -25   5    1.93    2.11
  -4 -25   4   13.79    3.57
  -4 -25   3   -4.41    2.04
  -4 -25   2    0.63    1.16
  -4 -25   1    4.74    2.60
  -4 -25   0    9.45    3.21
  -4 -24   6    0.99    1.49
  -4 -24   5    0.50    0.99
  -4 -24   4    1.60    1.36
  -4 -24   3   -0.34    1.54
  -4 -24   2    1.43    1.16
  -4 -24   1    2.97    1.63
  -4 -24   0    6.60    2.48
  -4 -24  -1    1.41    1.32
  -4 -23   6    0.98    1.82
  -4 -23   5    1.59    1.11
  -4 -23   4   -1.19    1.73
  -4 -23   3    3.07    1.52
  -4 -23   2    0.47    1.13
  -4 -23   1    0.82    1.18
  -4 -23   0   -0.56    0.94
  -4 -23  -1    4.70    2.27
  -4 -23  -2    0.12    0.95
  -4 -22   7    5.75    2.61
  -4 -22   6   -0.06    0.66
  -4 -22   5    0.08    0.54
  -4 -22   4   -2.47    1.54
  -4 -22   3    0.86    0.80
  -4 -22   2   -0.67    1.25
  -4 -22   1   -0.07    0.98
  -4 -22   0    2.46    1.95
  -4 -22  -1    3.88    2.16
  -4 -22  -2   -2.13    1.60
  -4 -21   8    1.27    1.33
  -4 -21   7   15.26    4.47
  -4 -21   6    3.06    1.78
  -4 -21   5   15.10    3.95
  -4 -21   4    0.48    0.60
  -4 -21   3   -1.08    1.54
  -4 -21   2    1.62    1.49
  -4 -21   1    3.68    1.63
  -4 -21   0    2.91    1.82
  -4 -21  -1    3.20    1.93
  -4 -21  -2    0.28    0.97
  -4 -20   8   -2.70    1.87
  -4 -20   7    7.37    2.99
  -4 -20   6    3.67    2.06
  -4 -20   5   -0.09    1.57
  -4 -20   4    1.92    1.25
  -4 -20   3    0.94    0.88
  -4 -20   2   -0.56    1.23
  -4 -20   1    1.37    1.83
  -4 -20   0    1.90    1.66
  -4 -20  -1    0.64    1.40
  -4 -20  -2    5.79    2.39
  -4 -20  -3    0.76    0.87
  -4 -19   8    7.47    2.65
  -4 -19   7    0.69    0.80
  -4 -19   6    9.12    3.00
  -4 -19   5    0.14    1.41
  -4 -19   4    3.43    1.41
  -4 -19   3    1.38    0.57
  -4 -19   2    9.34    2.72
  -4 -19   1    7.89    2.55
  -4 -19   0   -1.67    1.94
  -4 -19  -1    0.77    1.13
  -4 -19  -2   10.32    3.40
  -4 -19  -3    4.81    2.70
  -4 -18  10    3.12    1.75
  -4 -18   9   -2.13    1.36
  -4 -18   8    1.59    1.63
  -4 -18   7   36.04    6.27
  -4 -18   6    4.27    2.22
  -4 -18   5    0.62    0.62
  -4 -18   4    2.91    1.49
  -4 -18   3    6.69    2.57
  -4 -18   2   -0.67    0.94
  -4 -18   1   21.82    4.33
  -4 -18   0    0.38    0.85
  -4 -18  -1    3.96    2.25
  -4 -18  -2   -0.66    1.64
  -4 -18  -3   11.17    3.36
  -4 -17  10   -1.34    1.15
  -4 -17   9    0.64    0.78
  -4 -17   8    5.82    2.72
  -4 -17   8    5.65    1.98
  -4 -17   7   -0.55    1.44
  -4 -17   6    3.63    2.35
  -4 -17   5   -0.23    0.90
  -4 -17   4   -1.79    1.59
  -4 -17   3    5.36    2.12
  -4 -17   2    9.24    2.83
  -4 -17   1    7.24    2.78
  -4 -17   0    2.91    1.79
  -4 -17  -1    2.93    1.36
  -4 -17  -2    0.88    1.75
  -4 -17  -3    8.50    2.97
  -4 -16  10   -0.74    1.19
  -4 -16   9   22.31    4.22
  -4 -16   8   13.09    3.19
  -4 -16   7    5.89    2.70
  -4 -16   7    6.26    2.08
  -4 -16   6    3.91    2.25
  -4 -16   5    0.87    0.67
  -4 -16   4   55.02    6.99
  -4 -16   3   15.68    3.51
  -4 -16   2    5.91    2.04
  -4 -16   1   22.11    4.18
  -4 -16   0   38.00    5.59
  -4 -16  -1    2.15    1.38
  -4 -16  -2   -0.42    1.52
  -4 -16  -3    8.48    3.16
  -4 -15  10    4.58    2.01
  -4 -15   9   -0.92    1.21
  -4 -15   8    1.75    1.35
  -4 -15   7    1.95    1.26
  -4 -15   7    0.63    0.76
  -4 -15   6    2.22    1.35
  -4 -15   6    2.96    1.26
  -4 -15   5    0.09    0.62
  -4 -15   4    3.73    1.95
  -4 -15   3   55.58    6.75
  -4 -15   2   16.18    3.44
  -4 -15   1   39.62    5.62
  -4 -15   0   -1.32    1.32
  -4 -15  -1    1.32    1.82
  -4 -15  -2    4.93    2.20
  -4 -15  -3   14.72    3.70
  -4 -14  10    8.99    2.82
  -4 -14   9    0.99    1.08
  -4 -14   8    0.51    1.16
  -4 -14   7    5.77    1.96
  -4 -14   6    0.02    1.16
  -4 -14   6    1.71    1.16
  -4 -14   5    0.87    1.35
  -4 -14   5    3.97    1.21
  -4 -14   4    7.47    2.43
  -4 -14   3    7.07    2.38
  -4 -14   2   59.89    6.68
  -4 -14   1   10.23    2.63
  -4 -14   0   -1.29    1.05
  -4 -14  -1    5.66    2.20
  -4 -14  -2   -0.97    0.78
  -4 -14  -3    5.62    2.77
  -4 -13  11    0.81    0.95
  -4 -13  10    0.99    0.59
  -4 -13   9    0.73    0.77
  -4 -13   8   -0.30    0.55
  -4 -13   7    1.69    1.10
  -4 -13   6   -1.85    0.72
  -4 -13   6    2.61    1.28
  -4 -13   5   -1.36    1.96
  -4 -13   5   -0.24    0.28
  -4 -13   4    6.78    2.50
  -4 -13   4    1.86    0.75
  -4 -13   3    8.17    2.68
  -4 -13   2   16.48    3.56
  -4 -13   1    7.11    2.39
  -4 -13   0    3.99    1.83
  -4 -13  -1   12.77    3.19
  -4 -13  -2   11.93    3.18
  -4 -13  -3   11.10    3.29
   4 -13   4    4.41    1.71
   4 -13   5   -0.01    0.53
   4 -13   6    2.95    1.56
   4 -13   7    0.50    0.85
  -4 -12  11    1.04    1.01
  -4 -12  10    4.43    2.09
  -4 -12   9    1.38    1.31
  -4 -12   8   13.22    3.07
  -4 -12   7   -2.54    1.29
  -4 -12   6    0.34    1.56
  -4 -12   6    0.08    0.80
  -4 -12   5    3.47    1.02
  -4 -12   5    4.71    1.52
  -4 -12   4   11.69    3.18
  -4 -12   4   10.35    2.14
  -4 -12   3    1.86    0.93
  -4 -12   3    0.77    1.13
  -4 -12   2   39.51    5.34
  -4 -12   1    2.07    0.99
  -4 -12   0   48.88    6.14
   4 -12   1    9.80    1.96
  -4 -12  -1   18.41    3.77
   4 -12   2   14.40    2.58
  -4 -12  -2   17.56    3.86
  -4 -12  -3   18.89    3.97
   4 -12   3   14.19    2.85
   4 -12   4    1.55    0.94
   4 -12   5    0.55    0.91
   4 -12   6    2.01    1.31
   4 -12   7    0.73    0.78
   4 -12   8    2.44    1.67
  -4 -11  11    4.65    2.09
  -4 -11  10    4.56    2.31
  -4 -11   9    2.91    1.48
  -4 -11   8    2.84    1.21
  -4 -11   7    7.56    2.36
  -4 -11   6    7.89    2.18
  -4 -11   5    0.19    1.60
  -4 -11   5    3.21    1.28
  -4 -11   4    7.15    2.16
  -4 -11   4    8.46    2.07
  -4 -11   3   17.63    2.57
  -4 -11   3   27.02    4.56
  -4 -11   2    0.63    0.90
   4 -11  -1    4.82    1.28
  -4 -11   1    0.58    0.70
   4 -11   0   23.45    2.96
  -4 -11   0   45.17    5.65
   4 -11   1   15.81    2.60
  -4 -11  -1   25.45    4.43
   4 -11   2    0.77    0.51
  -4 -11  -2    2.63    1.66
  -4 -11  -3   13.69    3.42
   4 -11   3    7.38    2.14
   4 -11   4    3.55    1.53
   4 -11   5   -0.98    0.91
   4 -11   6   -1.30    1.07
   4 -11   7    2.51    1.51
   4 -11   8    0.53    0.63
  -4 -10  11    2.48    1.58
  -4 -10  10   17.00    3.79
  -4 -10   9    2.25    1.29
  -4 -10   8   51.15    6.13
  -4 -10   7    2.24    1.11
  -4 -10   6    1.28    1.10
  -4 -10   5   -1.03    1.75
  -4 -10   5    1.73    0.98
  -4 -10   4   29.76    4.72
  -4 -10   4   25.10    3.32
  -4 -10   3    5.06    1.35
  -4 -10   3    9.10    2.53
  -4 -10   2    5.72    1.36
  -4 -10   2    8.08    2.41
   4 -10  -2    3.67    1.24
   4 -10  -1   19.40    2.74
  -4 -10   1   29.54    4.33
   4 -10   0    9.19    1.90
  -4 -10   0   12.64    2.97
   4 -10   1   31.42    3.77
  -4 -10  -1   49.33    5.88
   4 -10   2    7.16    1.94
  -4 -10  -2    9.66    2.85
  -4 -10  -3    1.51    1.82
   4 -10   3   -0.21    0.36
   4 -10   4    0.79    0.67
   4 -10   5    8.60    2.55
   4 -10   6    1.57    1.41
   4 -10   7    2.30    1.54
   4 -10   8   -3.57    1.86
  -4  -9  11   -0.39    0.71
  -4  -9  10    6.33    2.32
  -4  -9   9    5.83    1.93
  -4  -9   8    4.82    1.80
  -4  -9   7    3.44    1.58
  -4  -9   6   24.03    3.80
  -4  -9   5   -1.56    1.75
  -4  -9   5    0.52    0.68
  -4  -9   4    1.16    1.10
  -4  -9   4    2.43    1.19
  -4  -9   3   16.37    3.27
  -4  -9   3   15.97    2.56
   4  -9  -2    7.44    1.71
  -4  -9   2    7.12    1.58
  -4  -9   2    9.11    2.57
   4  -9  -1   -0.03    0.56
  -4  -9   1    0.89    0.56
  -4  -9   1    0.70    0.65
   4  -9   0    1.16    0.73
  -4  -9   0    1.03    0.68
   4  -9   1    4.19    1.41
  -4  -9  -1    5.16    2.03
  -4  -9  -2   75.89    7.15
   4  -9   2   67.47    6.03
  -4  -9  -3   23.82    4.19
   4  -9   3   15.02    2.99
   4  -9   4    1.94    1.16
   4  -9   5    1.84    1.27
   4  -9   6    5.13    2.01
   4  -9   7   -0.15    0.49
   4  -9   8    0.36    0.67
  -4  -8  11    1.13    0.74
  -4  -8  10    1.19    1.09
  -4  -8   9    1.91    1.31
  -4  -8   8    4.79    2.12
  -4  -8   7    9.76    2.51
  -4  -8   6    5.53    1.84
  -4  -8   5   82.36    6.61
  -4  -8   4   14.66    3.44
  -4  -8   4   12.83    2.52
  -4  -8   3   13.26    2.89
  -4  -8   3   14.20    2.53
   4  -8  -2    8.10    1.82
  -4  -8   2    8.92    1.86
  -4  -8   2    9.62    2.39
   4  -8  -1   -0.07    0.44
  -4  -8   1    0.12    0.58
  -4  -8   1   -0.75    1.38
   4  -8   0    7.57    1.81
  -4  -8   0   10.07    2.41
   4  -8   1    5.59    1.55
  -4  -8  -1    8.18    2.52
   4  -8   2    1.16    1.02
  -4  -8  -2    0.39    1.13
  -4  -8  -3    2.26    1.79
   4  -8   3    0.22    0.59
   4  -8   4    9.29    2.48
   4  -8   5    1.96    1.31
   4  -8   6    3.13    1.97
   4  -8   7    0.28    0.60
   4  -8   8    0.70    0.65
  -4  -7  11   -0.63    1.82
  -4  -7  10    4.23    1.95
  -4  -7   9    9.04    2.82
  -4  -7   8    0.34    0.52
  -4  -7   7   20.04    3.61
  -4  -7   6    0.14    0.57
  -4  -7   5  107.91    7.98
  -4  -7   4   58.56    5.47
  -4  -7   4   67.35    7.06
  -4  -7   3   10.70    2.67
  -4  -7   3   10.00    2.22
  -4  -7   2    1.68    0.82
   4  -7  -2    2.68    1.08
  -4  -7   2    2.83    1.50
   4  -7  -1    1.31    0.53
  -4  -7   1   -0.03    0.39
  -4  -7   1   -0.78    1.26
  -4  -7   0   -0.59    0.48
   4  -7   0   -0.35    0.58
  -4  -7   0    0.79    1.02
   4  -7   1    1.10    0.89
  -4  -7  -1    1.42    1.12
   4  -7   2    3.05    1.36
  -4  -7  -2    4.55    1.78
   4  -7   3    0.61    0.44
  -4  -7  -3    2.01    1.45
   4  -7   4    1.51    1.33
   4  -7   5    0.53    1.02
   4  -7   6    1.71    1.03
   4  -7   7    0.56    0.78
   4  -7   8    1.42    1.22
  -4  -6  11    2.49    1.42
  -4  -6  10    1.85    1.71
  -4  -6   9    7.90    2.50
  -4  -6   8   10.33    2.75
  -4  -6   7    2.86    1.42
  -4  -6   6   11.60    2.70
  -4  -6   5    1.55    0.93
  -4  -6   4   13.81    3.27
  -4  -6   4   10.43    2.40
  -4  -6   3    3.31    1.31
  -4  -6   3    2.61    1.13
  -4  -6   2   47.29    4.70
   4  -6  -2   38.47    4.40
  -4  -6   2   60.74    6.37
   4  -6  -1   10.58    2.17
  -4  -6   1   12.13    2.27
  -4  -6   1   13.20    2.59
   4  -6   0    1.92    0.96
  -4  -6   0    0.17    0.63
   4  -6   1    4.07    1.42
  -4  -6  -1    5.18    1.86
   4  -6   2    3.64    1.53
  -4  -6  -2    5.76    1.79
   4  -6   3    0.13    0.64
   4  -6   4    0.45    0.40
   4  -6   5   -0.25    0.96
   4  -6   6    0.72    1.18
   4  -6   7    3.62    1.81
   4  -6   8    1.69    1.32
  -4  -5  11    4.52    2.03
  -4  -5  10    1.85    2.19
  -4  -5   9    7.51    2.45
  -4  -5   8    8.34    2.45
  -4  -5   7    5.15    1.79
  -4  -5   6   42.14    5.11
  -4  -5   5    9.16    2.22
  -4  -5   4    9.00    2.67
  -4  -5   4    7.17    1.90
  -4  -5   3   13.51    3.08
  -4  -5   3   11.26    2.36
  -4  -5   2   63.40    5.53
   4  -5  -2   62.00    5.59
  -4  -5   2   85.28    7.34
   4  -5  -1    0.29    0.37
  -4  -5   1    1.07    0.68
  -4  -5   1    0.68    0.47
   4  -5   0   -0.56    0.73
  -4  -5   0   -0.93    1.03
   4  -5   1   13.08    2.71
  -4  -5  -1   14.66    3.03
   4  -5   2    9.00    2.30
  -4  -5  -2    9.81    2.42
   4  -5   3   -0.35    0.66
   4  -5   4    5.38    2.00
   4  -5   5    3.14    1.50
   4  -5   6   11.21    2.89
   4  -5   7   -0.59    0.78
   4  -5   8    0.10    0.73
  -4  -4  11    1.04    1.02
  -4  -4  10    2.78    1.74
  -4  -4   9   11.19    2.96
  -4  -4   8   14.15    3.17
  -4  -4   7   79.65    7.39
  -4  -4   6   51.51    5.66
  -4  -4   5   51.20    5.52
  -4  -4   4    4.13    1.41
  -4  -4   4    3.74    1.37
  -4  -4   3    0.89    0.67
  -4  -4   3    1.04    0.53
   4  -4  -2    1.95    1.27
  -4  -4   2    0.39    0.67
  -4  -4   2    1.61    1.47
   4  -4  -1    0.66    0.59
  -4  -4   1    0.44    0.71
   4  -4   0   -0.39    0.44
  -4  -4   0    0.83    0.91
   4  -4   1   45.35    4.96
  -4  -4  -1   45.58    4.91
   4  -4   2    3.88    1.60
  -4  -4  -2    2.29    1.35
   4  -4   3    5.31    1.78
   4  -4   4    1.52    0.92
   4  -4   5   -0.43    0.36
   4  -4   6   -0.31    0.53
   4  -4   7    2.39    1.47
   4  -4   8    1.40    1.06
  -4  -4  -9   -2.03    1.67
  -4  -3  11    0.43    0.45
  -4  -3  10    5.40    2.15
  -4  -3   9    8.39    2.62
  -4  -3   8   -0.04    0.59
  -4  -3   7   53.26    5.98
  -4  -3   6   47.85    5.65
  -4  -3   6   47.40    4.82
  -4  -3   5   84.47    7.19
  -4  -3   4    0.55    1.04
  -4  -3   3    0.69    0.81
  -4  -3   3    0.13    0.63
   4  -3  -2    6.66    1.92
  -4  -3   2    9.41    2.21
  -4  -3   2   11.67    2.59
   4  -3  -1    0.88    1.06
  -4  -3   1    1.62    0.97
   4  -3   0    9.63    2.19
  -4  -3   0   12.13    2.39
   4  -3   1   10.19    2.48
  -4  -3  -1   12.72    2.62
   4  -3   2   10.23    2.66
  -4  -3  -2    8.45    2.14
   4  -3   3   25.00    3.99
   4  -3   4    1.66    0.97
   4  -3   5   11.62    2.90
   4  -3   6   11.11    3.05
   4  -3   7   13.43    3.99
  -4  -3  -8    5.26    1.58
   4  -3   8    9.37    2.98
  -4  -2  11    5.96    2.29
  -4  -2  10    4.44    1.86
  -4  -2   9    0.89    1.00
  -4  -2   8    8.50    2.67
  -4  -2   7   20.53    3.71
  -4  -2   6    0.25    0.33
  -4  -2   6    0.98    1.15
  -4  -2   5   24.28    3.84
  -4  -2   5   29.32    4.05
  -4  -2   4    0.43    0.62
  -4  -2   3    2.82    1.34
  -4  -2   3    3.46    1.38
   4  -2  -2    1.41    1.04
  -4  -2   2    0.43    1.17
   4  -2  -1   19.12    3.17
  -4  -2   1   20.82    3.19
   4  -2   0    0.40    0.52
  -4  -2   0    0.29    0.76
   4  -2   1   -0.18    0.54
  -4  -2  -1    0.38    0.48
   4  -2   2    1.22    0.89
  -4  -2  -2    1.43    0.95
   4  -2   3    5.00    1.90
   4  -2   4    2.75    1.19
   4  -2   5   -0.13    0.82
   4  -2   6   -0.30    0.50
   4  -2   7    5.34    2.18
  -4  -2  -8   -4.59    2.40
   4  -2   8    2.80    2.01
  -4  -1  11   -1.24    1.15
  -4  -1  10    5.75    2.24
  -4  -1   9    1.46    0.72
  -4  -1   8    5.39    1.96
  -4  -1   7   25.08    4.10
  -4  -1   6    8.07    2.42
  -4  -1   6    7.89    1.73
  -4  -1   5   10.12    2.20
  -4  -1   5    9.07    2.38
  -4  -1   4    1.51    0.71
  -4  -1   4    3.40    1.20
  -4  -1   3   22.35    3.59
   4  -1  -3   21.76    3.63
  -4  -1   3   26.26    3.86
   4  -1  -2   27.96    3.86
  -4  -1   2   35.72    4.39
   4  -1  -1   59.79    5.62
  -4  -1   1   59.47    5.18
  -4  -1   0    2.43    0.92
   4  -1   0    3.77    1.38
   4  -1   1    5.31    1.86
  -4  -1  -1    5.82    1.67
   4  -1   2    1.04    0.92
  -4  -1  -2    1.46    1.01
   4  -1   3    4.23    1.80
   4  -1   4    5.33    1.93
   4  -1   5   -0.58    1.05
   4  -1   6    6.31    2.27
  -4  -1  -7    0.57    1.19
   4  -1   7    5.62    2.26
  -4  -1  -8   -0.36    1.62
   4  -1   8    3.73    2.20
  -4   0  11   -0.67    0.92
  -4   0  10   27.48    4.79
  -4   0   9    0.54    0.50
  -4   0   8    2.16    1.36
  -4   0   7    0.09    0.44
  -4   0   6    0.71    0.97
  -4   0   6    0.08    0.31
  -4   0   5   -3.58    1.40
  -4   0   5    0.62    0.73
  -4   0   4    2.44    1.02
  -4   0   4    2.00    1.25
  -4   0   3   -0.16    0.75
  -4   0   3    0.00    0.55
   4   0  -3   -0.78    0.88
  -4   0   3   -1.04    0.89
   4   0  -2   20.31    3.24
  -4   0   2   23.66    3.44
   4   0  -1    0.08    0.48
  -4   0   1    0.41    0.54
  -4   0   0   -0.08    0.75
   4   0   0    0.04    0.48
   4   0   1   -0.09    0.48
  -4   0  -1    1.58    1.23
   4   0   2   46.80    5.52
  -4   0  -2   44.94    4.47
   4   0   3    0.18    0.51
   4   0   4    1.91    1.43
  -4   0  -5   -1.56    1.31
   4   0   5   -0.61    1.13
  -4   0  -6    4.56    1.89
   4   0   6    2.58    1.18
  -4   0  -7    1.79    1.23
   4   0   7    1.99    1.65
  -4   0  -8    4.61    1.83
   4   0   8    3.14    1.63
  -4   1  11    0.92    1.00
  -4   1  10    6.81    2.48
  -4   1   9    1.74    0.87
  -4   1   8    6.72    2.14
  -4   1   7   24.06    4.28
  -4   1   6   11.15    2.84
  -4   1   6    6.50    1.55
  -4   1   5    9.91    2.52
  -4   1   5    9.71    2.14
  -4   1   4    4.43    1.76
  -4   1   4    4.83    1.65
  -4   1   3   22.43    3.74
   4   1  -3   21.20    3.54
  -4   1   3   22.78    3.47
   4   1  -2   28.07    3.94
  -4   1   2   33.03    3.97
  -4   1   2   31.93    4.80
   4   1  -1   57.45    5.71
  -4   1   1   59.61    4.93
  -4   1   1   69.46    7.15
  -4   1   0    2.14    0.96
   4   1   0    4.19    1.48
   4   1   1    6.56    1.98
  -4   1  -1    6.58    1.64
   4   1   2    0.66    0.38
  -4   1  -2    1.62    1.07
   4   1   3    5.50    2.00
  -4   1  -4    5.78    2.19
   4   1   4    6.02    2.12
  -4   1  -5   -0.09    1.07
   4   1   5    0.84    0.83
  -4   1  -6    3.82    1.59
   4   1   6    7.57    2.45
  -4   1  -7    4.12    2.11
   4   1   7    4.93    2.19
  -4   1  -8    3.35    1.63
   4   1   8    3.63    1.87
  -4   2  11    5.11    2.23
  -4   2  10    4.16    1.85
  -4   2   9    0.09    0.54
  -4   2   8    7.18    2.36
  -4   2   7   23.76    4.21
  -4   2   6   -0.47    0.49
  -4   2   6    0.85    0.87
  -4   2   5   19.75    3.60
  -4   2   5   27.75    3.75
  -4   2   4    2.77    1.17
  -4   2   4    0.71    0.74
  -4   2   3    1.87    0.75
  -4   2   3    1.67    0.93
   4   2  -3    2.10    1.24
  -4   2   2    0.31    0.57
  -4   2   2   -0.66    0.83
   4   2  -1   23.16    3.72
  -4   2   1   21.51    2.81
  -4   2   1   25.78    4.39
  -4   2   0   -0.86    1.23
  -4   2   0    0.05    0.54
   4   2   0   -0.02    0.34
  -4   2  -1   -1.31    1.53
   4   2   1    0.55    1.06
  -4   2  -1    1.39    1.02
  -4   2  -2   -1.20    1.58
   4   2   2   -0.90    0.92
  -4   2  -3    5.43    2.08
   4   2   3    7.47    2.41
  -4   2  -4    0.81    1.35
   4   2   4    1.95    1.22
  -4   2  -5   -1.90    2.14
   4   2   5   -1.78    1.42
  -4   2  -6   -3.25    1.91
   4   2   6    0.49    0.76
  -4   2  -7    4.54    2.18
   4   2   7    5.37    2.28
  -4   2  -8   -2.51    1.81
   4   2   8    3.58    2.08
  -4   3  11    2.93    1.67
  -4   3  10    3.04    1.51
  -4   3   9    4.52    1.70
  -4   3   8    0.45    0.83
  -4   3   7   49.00    6.05
  -4   3   6   43.32    5.64
  -4   3   6   44.24    4.36
  -4   3   5   83.63    7.59
  -4   3   5   81.31    6.41
  -4   3   4   -0.03    0.70
  -4   3   4   -0.36    0.97
  -4   3   3    0.53    0.88
  -4   3   3   -0.87    0.94
   4   3  -3    0.35    0.55
  -4   3   2    7.59    1.72
  -4   3   2    9.80    2.60
   4   3  -2   10.84    2.51
  -4   3   1   -0.14    0.73
   4   3  -1   -1.38    1.27
  -4   3   1    0.05    0.54
  -4   3   0   12.83    3.19
  -4   3   0    9.36    1.68
   4   3   0   12.66    2.82
  -4   3  -1    6.95    2.17
   4   3   1   11.99    2.90
  -4   3  -1   11.46    1.99
  -4   3  -2    5.26    1.79
   4   3   2   11.75    2.72
   4   3   3   21.71    4.01
  -4   3  -3   20.43    4.19
  -4   3  -4   -0.05    1.00
   4   3   4    0.47    1.15
  -4   3  -5   17.78    4.08
   4   3   5   14.36    3.27
  -4   3  -6    7.03    2.47
   4   3   6   10.80    3.02
  -4   3  -7   -3.35    2.01
   4   3   7   -0.02    0.43
   4   3   8   10.06    3.17
  -4   3  -8    9.14    3.06
  -4   4  11    0.84    1.08
  -4   4  10    3.11    1.72
  -4   4   9    7.44    2.62
  -4   4   8   12.69    3.28
  -4   4   7   73.80    7.65
  -4   4   6   52.92    6.33
  -4   4   6   48.75    4.67
  -4   4   5   45.47    5.67
  -4   4   5   50.96    5.09
  -4   4   4    3.00    1.34
  -4   4   3    1.77    0.95
   4   4  -3    1.41    1.29
  -4   4   3    2.04    1.12
  -4   4   2    0.63    0.73
  -4   4   2    1.21    0.73
   4   4  -2    0.83    0.91
  -4   4   1    0.17    0.67
   4   4  -1    0.38    0.61
  -4   4   1   -0.09    0.67
  -4   4   0   -0.70    0.74
   4   4   0    0.24    0.39
  -4   4   0    0.55    0.66
   4   4   1   48.60    5.77
  -4   4  -1   43.90    3.71
  -4   4  -1   46.08    5.91
  -4   4  -2    3.98    2.04
   4   4   2    3.16    1.36
  -4   4  -3    5.68    2.12
   4   4   3    6.70    2.22
  -4   4  -4    3.33    1.78
   4   4   4    2.72    1.43
  -4   4  -5    1.19    1.66
   4   4   5    0.24    0.83
  -4   4  -6   -0.36    0.76
   4   4   6    0.94    0.95
   4   4   7    2.48    1.81
  -4   4  -7    1.40    1.36
   4   4   8    1.41    0.96
  -4   4  -8    1.34    0.58
  -4   5  11    4.38    2.03
  -4   5  10    1.76    1.15
  -4   5   9    5.98    2.18
  -4   5   8    6.64    2.22
  -4   5   7    4.47    2.05
  -4   5   6   42.44    5.75
  -4   5   6   38.08    4.14
  -4   5   5    8.12    2.34
  -4   5   5   10.02    2.24
  -4   5   4    6.71    2.05
   4   5  -3   15.38    3.22
  -4   5   3   15.29    3.13
   4   5  -2   71.22    6.83
  -4   5   2   66.04    5.04
  -4   5   2   83.87    7.53
   4   5  -1   -0.08    0.78
  -4   5   1    1.05    0.32
  -4   5   1   -0.77    1.15
  -4   5   0   -0.10    0.62
   4   5   0    0.57    0.64
  -4   5   0    0.09    0.39
  -4   5  -1   14.67    3.33
  -4   5  -1   14.72    2.10
   4   5   1   16.73    3.43
  -4   5  -2   10.35    2.89
   4   5   2   10.70    2.74
  -4   5  -3   -0.13    1.05
   4   5   3    0.05    0.66
  -4   5  -4    5.04    2.21
   4   5   4    7.00    2.27
   4   5   5    4.08    2.01
  -4   5  -5    3.26    1.99
   4   5   6    7.74    2.54
  -4   5  -6    7.76    2.72
   4   5   7    1.54    1.40
  -4   5  -7    1.29    1.17
  -4   5  -8    0.78    1.07
  -4   6  11   -0.37    0.99
  -4   6  10    1.94    1.42
  -4   6   9    5.20    2.09
  -4   6   8    8.69    2.77
  -4   6   7    2.24    1.47
  -4   6   6   10.01    2.80
  -4   6   6    8.76    1.96
  -4   6   5    1.53    1.11
  -4   6   5    1.23    1.01
  -4   6   4    7.78    2.20
   4   6  -3    4.70    1.90
  -4   6   3    3.54    1.74
   4   6  -2   57.62    6.13
  -4   6   2   50.08    4.25
  -4   6   2   54.84    6.08
   4   6  -1   12.40    2.86
  -4   6   1   12.50    1.83
  -4   6   1   14.75    3.26
   4   6   0   -0.37    1.41
  -4   6   0    1.97    0.79
  -4   6   0    1.28    1.05
  -4   6  -1    4.61    1.16
   4   6   1    4.42    1.75
  -4   6  -1    3.62    1.64
   4   6   2    5.20    2.11
  -4   6  -2    4.25    2.01
   4   6   3    1.31    1.07
  -4   6  -3    3.17    1.67
   4   6   4    1.46    1.37
  -4   6  -4    0.86    1.50
   4   6   5    0.01    0.62
  -4   6  -5   -0.03    1.13
   4   6   6    2.53    1.40
  -4   6  -6    1.36    1.25
   4   6   7    0.73    0.73
  -4   6  -7    0.99    1.44
  -4   6  -8    0.21    1.05
  -4   7  11    0.44    1.09
  -4   7  10    1.24    0.88
  -4   7   9    6.38    2.49
  -4   7   8    1.79    1.53
  -4   7   7   14.94    3.66
  -4   7   6    0.82    1.13
  -4   7   6    0.54    0.34
  -4   7   5  121.69    9.96
  -4   7   5  116.97    7.98
  -4   7   4   64.48    6.19
   4   7  -3    9.48    2.60
  -4   7   3    7.36    2.05
  -4   7   2    1.59    0.68
   4   7  -2    2.91    1.48
  -4   7   2    2.85    1.59
   4   7  -1    0.50    0.49
  -4   7   1    1.04    0.52
  -4   7   1    1.75    1.08
   4   7   0   -0.42    1.51
  -4   7   0    0.01    0.27
  -4   7   0   -0.09    0.72
   4   7   1    1.05    0.80
  -4   7  -1   -0.60    1.21
   4   7   2    4.51    1.92
  -4   7  -2    2.03    1.08
   4   7   3    1.55    0.77
  -4   7  -3    0.60    1.00
   4   7   4    1.88    1.40
  -4   7  -4    0.38    0.78
   4   7   5    1.07    0.95
  -4   7  -5    1.04    1.11
   4   7   6    1.27    1.01
  -4   7  -6    0.76    1.41
   4   7   7    1.78    1.23
  -4   7  -7    1.45    1.40
  -4   7  -8   -0.11    1.13
  -4   8  11    1.42    1.63
  -4   8  10   -0.91    1.22
  -4   8   9    1.25    1.48
  -4   8   8    0.41    0.61
  -4   8   7    8.05    2.72
  -4   8   6    3.84    1.91
  -4   8   6    5.55    1.69
  -4   8   5   91.22    7.19
  -4   8   4    7.98    2.04
   4   8  -3   17.27    3.53
  -4   8   3   12.65    2.85
   4   8  -2    9.02    2.57
  -4   8   2   11.32    2.78
  -4   8   2    8.31    1.61
   4   8  -1   -0.01    0.63
  -4   8   1   -0.04    0.36
  -4   8   1    1.41    1.11
   4   8   0    8.21    2.42
  -4   8   0    8.14    2.42
   4   8   1    6.24    2.21
  -4   8  -1    6.18    2.13
   4   8   2    1.04    1.29
  -4   8  -2    0.38    1.14
   4   8   3    1.22    0.87
  -4   8  -3    1.67    1.96
   4   8   4   12.60    3.19
  -4   8  -4   11.93    3.29
   4   8   5    6.39    2.44
  -4   8  -5    5.38    2.23
   4   8   6    1.38    0.96
  -4   8  -6    1.43    0.99
   4   8   7    1.82    2.11
  -4   8  -7    0.07    0.59
  -4   8  -8    0.13    1.63
  -4   9  11   -0.15    1.08
  -4   9  10    2.77    1.20
  -4   9   9    7.97    2.78
  -4   9   8    4.03    1.83
  -4   9   7    1.46    1.09
  -4   9   6   19.61    4.24
  -4   9   6   21.84    3.45
  -4   9   5    0.03    0.44
  -4   9   4    1.16    1.11
   4   9  -3   22.57    4.06
  -4   9   3   16.61    3.24
   4   9  -2    9.66    2.66
  -4   9   2    7.37    2.23
  -4   9   2    9.72    1.63
   4   9  -1    0.17    0.68
  -4   9   1   -0.45    0.50
   4   9   0    0.43    1.09
  -4   9   0    1.32    1.20
   4   9   1    5.09    2.03
  -4   9  -1    3.27    1.79
   4   9   2   86.89    8.23
  -4   9  -2   82.80    8.06
   4   9   3   22.79    4.25
  -4   9  -3   24.05    4.42
   4   9   4    0.37    0.69
  -4   9  -4    1.18    1.48
   4   9   5   -0.56    0.62
  -4   9  -5    1.63    1.69
   4   9   6    4.03    1.94
  -4   9  -6    3.34    1.96
   4   9   7    2.40    1.31
  -4   9  -7   -1.57    1.45
  -4   9  -8   -2.72    1.90
  -4  10  10   11.99    3.51
  -4  10   9    1.80    1.21
  -4  10   8   39.98    6.27
  -4  10   7   -0.57    1.22
  -4  10   6   -0.76    1.33
  -4  10   6    1.22    0.91
  -4  10   5    1.56    1.21
  -4  10   4   27.90    4.12
   4  10  -3   11.53    2.94
  -4  10   3    4.36    1.55
   4  10  -2    6.27    2.20
  -4  10   2    5.20    1.97
   4  10  -1   32.76    4.87
  -4  10   1   26.45    4.40
   4  10   0   11.54    2.90
  -4  10   0   11.89    3.03
   4  10   1   45.78    5.93
  -4  10  -1   39.51    5.45
   4  10   2    7.94    2.75
  -4  10  -2    7.67    2.61
   4  10   3    0.24    0.65
  -4  10  -3    1.41    1.72
   4  10   4    0.27    0.62
  -4  10  -4    0.83    0.67
   4  10   5    8.39    2.76
  -4  10  -5    7.75    2.73
   4  10   6    3.73    1.64
  -4  10  -6    2.13    0.74
   4  10   7    2.18    1.66
  -4  10  -7    1.19    1.34
  -4  10  -8    1.10    0.98
  -4  11  10    3.54    1.94
  -4  11   9    2.54    1.84
  -4  11   8    0.83    1.08
  -4  11   7    5.93    2.55
  -4  11   6    5.76    2.71
  -4  11   6    5.03    1.60
  -4  11   5    3.58    1.71
  -4  11   4    7.70    2.25
  -4  11   3   23.04    4.03
   4  11  -2    3.66    1.59
  -4  11   2    3.39    1.68
  -4  11   1    0.07    1.07
   4  11  -1   -0.05    0.87
   4  11   0   38.02    5.51
  -4  11   0   34.82    5.12
   4  11   1   22.08    4.28
  -4  11  -1   18.74    3.83
   4  11   2    2.89    1.45
  -4  11  -2    0.43    0.62
   4  11   3   11.43    3.02
  -4  11  -3   10.06    2.92
   4  11   4    5.08    2.06
  -4  11  -4    3.39    1.80
   4  11   5    0.16    0.46
  -4  11  -5    0.48    1.14
   4  11   6    0.73    0.76
  -4  11  -6   -2.41    1.72
   4  11   7    4.17    2.11
  -4  11  -7    1.13    0.76
  -4  11  -8    3.07    2.01
  -4  12  10    3.44    2.28
  -4  12   9    6.49    2.73
  -4  12   8   10.78    3.29
  -4  12   7    3.47    2.08
  -4  12   6    1.98    1.80
  -4  12   6    0.24    0.56
  -4  12   5    3.51    1.64
  -4  12   4   12.22    2.95
  -4  12   3    1.07    1.27
   4  12  -2   43.29    5.51
  -4  12   2   35.08    5.06
   4  12  -1    2.74    1.26
  -4  12   1    4.08    1.79
   4  12   0   55.80    6.61
  -4  12   0   53.19    6.36
   4  12   1   16.95    3.86
  -4  12  -1   12.94    3.11
   4  12   2   14.82    3.59
  -4  12  -2   13.91    3.41
   4  12   3   20.82    4.07
  -4  12  -3   17.25    3.78
   4  12   4    2.87    1.51
  -4  12  -4    3.65    1.75
   4  12   5    0.46    1.01
  -4  12  -5    0.65    0.77
   4  12   6    2.05    1.51
  -4  12  -6    1.15    0.80
   4  12   7   -0.77    1.01
  -4  12  -7    2.43    1.93
  -4  12  -8    1.62    1.51
  -4  13  10    2.14    1.52
  -4  13   9   -0.14    1.23
  -4  13   8   -1.09    1.37
  -4  13   7    0.93    1.57
  -4  13   6    0.38    0.91
  -4  13   6    0.65    0.57
  -4  13   5    2.52    1.23
  -4  13   4    8.33    2.62
  -4  13   3   11.11    2.96
   4  13  -2   16.37    3.49
  -4  13   2   12.71    3.19
   4  13  -1    3.10    1.52
  -4  13   1    5.47    2.10
   4  13   0    0.28    0.83
  -4  13   0    1.09    1.26
   4  13   1   13.55    3.39
  -4  13  -1    9.88    2.69
  -4  13  -2    8.42    2.61
   4  13   2    9.94    2.82
   4  13   3   11.57    3.19
  -4  13  -3    9.28    2.80
   4  13   4    6.02    2.37
  -4  13  -4    2.99    1.72
   4  13   5    0.12    0.96
  -4  13  -5   -1.82    2.04
   4  13   6    3.75    2.01
  -4  13  -6    2.65    1.49
  -4  13  -7   -1.75    1.53
  -4  13  -8    1.64    1.53
  -4  14  10   10.83    3.62
  -4  14   9   -0.50    0.93
  -4  14   8    1.47    1.28
  -4  14   7    4.02    2.09
  -4  14   6   -0.06    0.81
  -4  14   6    2.00    1.24
  -4  14   5    3.78    1.58
  -4  14   4   10.00    2.85
  -4  14   3    7.78    2.59
   4  14  -2   61.48    6.93
  -4  14   2   61.15    6.90
   4  14  -1    8.00    2.46
  -4  14   1    6.94    2.41
   4  14   0   -0.86    0.84
  -4  14   0   -0.61    1.02
   4  14   1    7.80    2.41
  -4  14  -1    4.40    1.88
   4  14   2    0.92    0.83
  -4  14  -2   -0.08    0.78
   4  14   3    3.72    1.62
  -4  14  -3   -0.46    0.89
   4  14   4    9.62    2.97
  -4  14  -4   11.58    3.19
   4  14   5    0.83    1.08
  -4  14  -5   -2.26    1.59
   4  14   6    4.49    2.23
  -4  14  -6    4.82    2.28
  -4  14  -7   -0.03    1.30
  -4  15  10    0.87    1.89
  -4  15   9   -1.74    1.44
  -4  15   8    1.65    0.97
  -4  15   7    0.19    0.58
  -4  15   6    3.05    1.49
  -4  15   5    0.47    0.44
  -4  15   4    6.67    2.51
  -4  15   3   60.79    6.87
   4  15  -2   19.72    4.01
  -4  15   2   22.35    4.26
   4  15  -1   46.08    6.12
  -4  15   1   41.37    5.75
   4  15   0   -0.65    1.08
  -4  15   0    0.03    1.25
   4  15   1   -1.91    1.35
  -4  15  -1    1.09    0.80
   4  15   2    3.85    1.75
  -4  15  -2    4.76    1.93
   4  15   3   16.44    3.76
  -4  15  -3   16.31    3.78
   4  15   4    4.05    1.95
  -4  15  -4    2.37    1.79
   4  15   5   -1.02    1.19
  -4  15  -5   -0.28    0.73
   4  15   6    0.62    0.91
  -4  15  -6    1.68    1.40
  -4  15  -7    1.93    1.60
  -4  16   9   14.95    4.18
  -4  16   8   13.92    3.84
  -4  16   7    3.58    1.86
  -4  16   6    3.66    1.53
  -4  16   5    0.11    0.51
  -4  16   4   48.55    5.92
  -4  16   3   21.43    4.09
   4  16  -2    6.09    2.37
  -4  16   2    7.32    2.56
   4  16  -1   24.46    4.56
  -4  16   1   22.92    4.40
   4  16   0   33.48    5.31
  -4  16   0   31.86    5.20
   4  16   1    1.38    0.63
  -4  16  -1    0.98    0.84
   4  16   2    1.13    0.89
  -4  16  -2   -0.16    0.87
  -4  16  -3    5.62    2.44
   4  16   3    5.19    2.17
   4  16   4    0.73    0.97
  -4  16  -4    2.68    1.78
   4  16   5    2.52    1.68
  -4  16  -5    0.72    1.30
   4  16   6    1.54    1.73
  -4  16  -6    1.68    1.33
  -4  16  -7    1.28    1.39
  -4  17   9    0.33    1.37
  -4  17   8    4.58    2.30
  -4  17   7    0.99    1.24
  -4  17   6    4.19    2.03
  -4  17   5   -0.10    1.30
  -4  17   4    0.99    1.53
  -4  17   3    9.31    2.62
   4  17  -2   15.12    3.56
  -4  17   2   12.12    3.31
   4  17  -1    7.08    2.36
  -4  17   1    4.15    2.09
   4  17   0    2.76    1.34
  -4  17   0    4.79    2.35
   4  17   1   -0.65    0.49
  -4  17  -1   -0.19    0.52
   4  17   2   -0.44    0.46
  -4  17  -2    0.83    1.00
  -4  17  -3    9.08    2.93
   4  17   3    7.50    2.75
   4  17   4    0.09    0.72
  -4  17  -4    2.42    1.97
   4  17   5    2.10    1.23
  -4  17  -5    2.96    1.81
  -4  17  -6   -0.07    0.65
  -4  18   9    0.27    0.71
  -4  18   8   -0.26    0.71
  -4  18   7   35.02    6.26
  -4  18   6    3.60    1.99
  -4  18   5    0.89    1.38
  -4  18   4    5.36    2.22
  -4  18   3    2.45    1.47
   4  18  -2    1.53    1.30
  -4  18   2    0.55    1.36
   4  18  -1   21.63    4.29
  -4  18   1   23.55    4.49
   4  18   0    2.10    1.02
  -4  18   0    2.92    1.71
   4  18   1    1.96    1.67
  -4  18  -1    3.18    1.74
   4  18   2   -1.85    1.74
  -4  18  -2    1.27    1.39
   4  18   3   11.77    3.43
  -4  18  -3   13.18    3.63
   4  18   4    2.42    1.67
  -4  18  -4    0.98    0.95
   4  18   5    2.17    1.54
  -4  18  -5    1.54    1.55
  -4  18  -6   -0.54    1.55
  -4  19   9   -0.68    1.00
  -4  19   8    7.63    2.75
  -4  19   7    0.57    1.69
  -4  19   6    4.98    2.16
  -4  19   5    1.87    1.40
  -4  19   4    2.37    1.47
  -4  19   3    1.08    0.98
  -4  19   2   15.14    3.54
   4  19  -1    8.70    2.76
  -4  19   1    6.74    2.68
   4  19   0    1.02    0.92
  -4  19   0    3.32    1.90
   4  19   1    1.29    1.60
  -4  19  -1    2.00    1.76
   4  19   2    4.72    1.80
  -4  19  -2    8.97    2.88
   4  19   3    0.29    1.29
  -4  19  -3    3.67    2.02
  -4  19  -4    1.44    1.55
   4  19   4    3.45    2.06
   4  19   5    0.38    1.27
  -4  19  -5    3.05    2.07
  -4  20   8    1.65    1.49
  -4  20   7    4.25    2.32
  -4  20   6    2.35    1.45
  -4  20   5   -1.46    1.17
  -4  20   4    2.01    1.52
  -4  20   3    1.17    1.22
  -4  20   2   -0.94    1.23
   4  20  -1    5.28    2.25
  -4  20   1    3.61    1.85
   4  20   0    5.87    2.16
  -4  20   0    6.35    2.46
  -4  20  -1   -0.11    0.64
   4  20   1    1.31    1.18
   4  20   2    4.52    2.14
  -4  20  -2    5.06    2.17
   4  20   3   -0.69    1.27
  -4  20  -3    1.71    1.50
   4  20   4    2.34    1.78
  -4  20  -4    4.23    2.33
   4  20   5    6.08    2.63
  -4  20  -5    7.74    2.84
  -4  21   8   -0.20    0.95
  -4  21   7   10.72    3.85
  -4  21   6    2.12    1.74
  -4  21   5   19.10    4.29
  -4  21   4   -0.12    0.96
  -4  21   3    1.31    1.53
  -4  21   2   -0.06    0.78
  -4  21   1    4.61    2.08
   4  21  -1    6.46    2.51
   4  21   0    1.86    1.67
  -4  21   0    2.38    1.55
   4  21   1    2.85    1.55
  -4  21  -1    5.47    2.35
   4  21   2   -0.89    0.85
  -4  21  -2    0.38    0.73
   4  21   3    6.69    2.60
  -4  21  -3    8.97    3.05
   4  21   4    7.63    2.62
  -4  21  -4    5.85    2.52
  -4  22   7    4.98    2.68
  -4  22   6   -0.61    0.87
  -4  22   5   -2.26    1.51
  -4  22   4    1.43    1.34
  -4  22   3   -0.11    0.93
  -4  22   2    1.44    1.24
   4  22  -1   -0.96    0.76
  -4  22   1   -2.08    1.47
  -4  22   0    0.09    0.52
   4  22   0   -0.21    0.45
   4  22   1    3.60    2.01
  -4  22  -1    1.09    1.03
   4  22   2    2.89    1.66
  -4  22  -2    4.23    1.89
   4  22   3    5.40    2.53
  -4  22  -3    6.33    2.56
   4  22   4   -0.37    0.78
  -4  23   7    0.56    1.00
  -4  23   6    1.38    1.39
  -4  23   5    0.35    1.06
  -4  23   4    1.70    1.68
  -4  23   3    3.22    1.75
  -4  23   2    1.07    1.29
   4  23  -1    1.05    1.04
  -4  23   1    1.45    1.43
   4  23   0    0.74    1.06
  -4  23   0    0.33    0.76
   4  23   1    0.04    1.09
  -4  23  -1    2.33    1.60
  -4  23  -2   -3.95    1.99
   4  23   2   -0.09    1.13
   4  23   3    0.31    0.74
  -4  23  -3    2.73    2.02
  -4  24   6   -0.86    1.02
  -4  24   5    0.81    0.87
  -4  24   4    1.26    1.18
  -4  24   3    2.94    2.27
  -4  24   2    0.60    1.61
  -4  24   1    3.06    2.04
   4  24   0    4.03    1.68
  -4  24   0    0.80    0.74
   4  24   1    2.82    1.91
  -4  24  -1    4.39    2.33
   4  24   2    0.96    1.07
   4  24   3    1.47    1.33
  -4  25   6    6.52    3.07
  -4  25   5   -0.40    0.85
  -4  25   4   17.47    4.54
  -4  25   3    0.60    1.28
  -4  25   2    1.12    1.18
  -4  25   1    4.45    2.53
  -4  25   0    5.64    2.57
   4  25   0    6.22    2.41
   4  25   1    8.15    3.11
   4  25   2    0.83    1.03
  -4  26   6    2.31    1.79
  -4  26   5    0.13    1.03
  -4  26   4    0.05    0.64
  -4  26   3   -0.38    1.10
  -4  26   2    6.03    2.64
   4  26   0    3.55    1.96
   4  26   1   -0.11    0.50
   4  27   0    6.43    2.84
  -5 -21   3    5.20    2.07
  -5 -21   2    0.22    0.84
  -5 -20   4   -0.09    1.36
  -5 -20   3    0.30    1.41
  -5 -20   2    1.01    1.10
  -5 -20   1   -1.17    0.74
  -5 -20   0    4.90    2.65
  -5 -19   5    3.58    2.11
  -5 -19   4    2.54    1.29
  -5 -19   3   -1.91    1.90
  -5 -19   2    4.21    2.40
  -5 -19   1   -0.44    1.30
  -5 -19   0    1.95    1.89
  -5 -19  -1   10.31    3.77
  -5 -18   6   14.59    4.28
  -5 -18   5    6.68    3.06
  -5 -18   4   -1.08    1.75
  -5 -18   3   -1.88    1.48
  -5 -18   2   -0.69    1.99
  -5 -18   1    3.56    2.04
  -5 -18   0    3.55    2.09
  -5 -18  -1   16.56    4.92
  -5 -18  -2    1.20    1.16
  -5 -17   7    0.05    1.24
  -5 -17   6    1.59    2.26
  -5 -17   5    9.06    3.31
  -5 -17   4   -0.72    1.39
  -5 -17   3    5.04    2.08
  -5 -17   2    5.13    2.92
  -5 -17   1    0.09    1.39
  -5 -17   0    5.08    2.83
  -5 -17  -1   44.97    7.32
  -5 -17  -2    1.61    1.31
  -5 -16   7   -2.40    1.75
  -5 -16   6    8.64    3.39
  -5 -16   5   -0.29    0.81
  -5 -16   4    1.46    1.40
  -5 -16   3    0.14    0.87
  -5 -16   2    1.02    1.18
  -5 -16   1    4.13    2.38
  -5 -16   0    3.80    2.43
  -5 -16  -1    3.03    2.14
  -5 -16  -2    2.34    1.79
  -5 -15   7    5.13    2.62
  -5 -15   6   10.68    3.42
  -5 -15   5   -0.37    1.55
  -5 -15   4   -0.51    0.66
  -5 -15   3    1.52    1.50
  -5 -15   2    0.99    1.14
  -5 -15   1   19.53    4.71
  -5 -15   0    1.58    1.87
  -5 -15  -1    1.50    1.19
  -5 -15  -2    1.50    1.84
  -5 -14   8   11.30    3.82
  -5 -14   7    5.53    2.68
  -5 -14   6    0.70    1.16
  -5 -14   5    0.95    1.28
  -5 -14   4    1.31    2.05
  -5 -14   3    0.95    0.81
  -5 -14   2   -0.49    0.69
  -5 -14   1   23.64    4.84
  -5 -14   0    3.01    2.04
  -5 -14  -1   32.10    5.86
  -5 -14  -2    3.67    2.03
  -5 -13  10    5.09    2.28
  -5 -13   9    1.77    1.38
  -5 -13   8    0.85    1.08
  -5 -13   7    0.61    0.97
  -5 -13   6    8.11    3.14
  -5 -13   5   12.45    3.59
  -5 -13   4    5.54    2.65
  -5 -13   3   19.98    4.43
  -5 -13   2   -0.35    1.75
  -5 -13   1    4.51    2.19
  -5 -13   0    3.41    2.20
  -5 -13  -1    9.07    3.29
  -5 -13  -2    3.72    2.02
  -5 -12  10    1.28    1.15
  -5 -12   9    1.38    0.55
  -5 -12   8   -0.89    2.19
  -5 -12   8   -1.20    1.47
  -5 -12   7    1.35    0.71
  -5 -12   6    8.14    3.19
  -5 -12   5   -0.45    1.56
  -5 -12   4   -1.59    2.23
  -5 -12   3    7.81    2.81
  -5 -12   2   -0.38    0.82
  -5 -12   1   13.85    3.54
  -5 -12   0    3.23    0.82
  -5 -12  -1    2.53    1.60
  -5 -12  -2    4.37    2.15
  -5 -11  10    2.61    1.82
  -5 -11   9   20.02    4.04
  -5 -11   8    0.99    0.95
  -5 -11   7    5.70    2.07
  -5 -11   7    6.64    2.28
  -5 -11   6   -0.12    1.09
  -5 -11   5    9.54    2.58
  -5 -11   4    2.46    1.43
  -5 -11   3   16.02    3.89
  -5 -11   2    3.93    2.04
  -5 -11   1   -0.40    0.86
  -5 -11   0    6.38    2.84
  -5 -11  -1    4.65    2.41
  -5 -11  -2    4.37    2.04
  -5 -10  10    1.35    1.19
  -5 -10   9    1.92    1.69
  -5 -10   8    2.42    1.67
  -5 -10   7    1.77    0.71
  -5 -10   7    4.19    1.82
  -5 -10   6    1.78    1.64
  -5 -10   6   -0.91    0.85
  -5 -10   5    1.44    1.67
  -5 -10   4   -1.44    1.14
  -5 -10   3   -0.43    1.49
  -5 -10   2    0.72    0.89
  -5 -10   1    2.51    1.37
  -5 -10   0    2.70    1.86
  -5 -10  -1    5.00    2.33
  -5 -10  -2   31.69    5.07
  -5  -9  10    3.47    1.60
  -5  -9   9   18.53    4.13
  -5  -9   8    1.06    1.02
  -5  -9   7    2.94    1.99
  -5  -9   7   -0.66    0.79
  -5  -9   6   18.02    4.37
  -5  -9   6   15.10    3.17
  -5  -9   5    2.74    2.52
  -5  -9   5    1.79    1.19
  -5  -9   4    3.76    1.83
  -5  -9   3   27.77    4.94
  -5  -9   2   23.69    4.43
  -5  -9   1    7.71    2.39
  -5  -9   0    9.77    2.68
  -5  -9  -1   10.91    3.07
  -5  -9  -2    0.62    1.47
   5  -9   3    5.51    2.05
   5  -9   4    2.69    1.68
   5  -9   5    2.83    1.61
   5  -9   6    1.66    1.23
  -5  -8  10    1.28    1.30
  -5  -8   9    1.52    1.14
  -5  -8   8   -0.02    0.38
  -5  -8   7    7.21    2.32
  -5  -8   6    0.68    1.68
  -5  -8   6    0.67    0.56
  -5  -8   5    7.30    3.03
  -5  -8   5    3.86    1.79
  -5  -8   4   -0.29    0.51
  -5  -8   4   -0.47    0.95
  -5  -8   3    1.80    1.34
  -5  -8   2   20.18    3.94
  -5  -8   1    4.65    1.83
   5  -8   0    0.12    0.39
  -5  -8   0    0.94    0.86
   5  -8   1    0.74    0.75
  -5  -8  -1    1.82    1.86
   5  -8   2   -0.54    0.94
  -5  -8  -2   -1.29    0.80
   5  -8   3   10.99    2.92
   5  -8   4    7.37    2.63
   5  -8   5   -1.18    1.07
   5  -8   6    1.16    1.11
  -5  -7  10    2.55    1.43
  -5  -7   9    0.28    0.76
  -5  -7   8    1.33    1.46
  -5  -7   7    0.06    0.55
  -5  -7   6    4.79    2.75
  -5  -7   6    3.84    1.70
  -5  -7   5   21.57    4.51
  -5  -7   5   12.13    2.84
  -5  -7   4   22.78    3.89
  -5  -7   4   31.94    5.44
  -5  -7   3   -0.32    0.57
  -5  -7   3   -1.44    1.40
  -5  -7   2   21.22    4.07
   5  -7  -2   12.75    2.72
   5  -7  -1    2.56    1.16
  -5  -7   1    3.42    1.08
   5  -7   0    0.60    0.60
  -5  -7   0    2.01    1.24
   5  -7   1    2.05    1.29
  -5  -7  -1    6.26    2.25
   5  -7   2    1.16    0.94
  -5  -7  -2   -0.39    1.09
   5  -7   3    5.85    2.24
   5  -7   4    5.02    1.95
   5  -7   5    2.81    1.90
   5  -7   6    0.85    0.96
  -5  -6  10    1.60    1.30
  -5  -6   9    1.92    1.44
  -5  -6   8   -0.39    0.67
  -5  -6   7    0.86    0.85
  -5  -6   6   -3.42    1.88
  -5  -6   6    1.20    0.93
  -5  -6   5    2.37    2.42
  -5  -6   5    1.47    0.79
  -5  -6   4   55.92    6.18
  -5  -6   4   76.26    8.20
  -5  -6   3   41.61    5.23
  -5  -6   3   60.56    7.00
   5  -6  -2    0.57    0.75
  -5  -6   2   -0.54    0.94
   5  -6  -1    1.07    0.77
  -5  -6   1   -1.04    1.50
   5  -6   0   16.86    3.28
  -5  -6   0   26.79    4.44
   5  -6   1    6.14    2.02
  -5  -6  -1    6.18    2.40
   5  -6   2   -0.43    0.64
  -5  -6  -2    0.52    0.48
   5  -6   3    1.23    0.80
   5  -6   4    3.17    1.73
   5  -6   5   -0.71    0.87
   5  -6   6   -1.33    1.17
  -5  -5  10    0.79    0.96
  -5  -5   9    2.35    1.66
  -5  -5   8   -0.23    0.98
  -5  -5   7    2.88    1.47
  -5  -5   6    7.71    2.78
  -5  -5   6    3.96    1.62
  -5  -5   5   42.62    5.61
  -5  -5   5   55.80    7.05
  -5  -5   4    9.76    2.91
  -5  -5   4    8.87    2.51
  -5  -5   3   -0.19    1.02
  -5  -5   3    0.57    0.63
  -5  -5   2    1.25    0.70
   5  -5  -2    0.23    0.61
  -5  -5   2    2.39    1.07
   5  -5  -1    0.19    0.42
  -5  -5   1    1.21    1.14
   5  -5   0    4.25    1.66
  -5  -5   0    6.99    2.25
  -5  -5  -1   24.13    4.04
   5  -5   1   13.68    3.03
   5  -5   2    5.26    2.04
  -5  -5  -2   11.63    2.92
   5  -5   3    1.62    1.59
   5  -5   4    2.65    1.64
   5  -5   5    5.21    2.12
   5  -5   6    1.92    1.10
  -5  -4  10    7.49    2.82
  -5  -4   9   -0.39    0.46
  -5  -4   8    0.06    0.55
  -5  -4   7    0.72    0.47
  -5  -4   6   29.11    4.72
  -5  -4   5    3.04    1.77
  -5  -4   5    1.13    1.23
  -5  -4   4    9.03    2.76
  -5  -4   4    6.24    2.12
  -5  -4   3    7.21    2.28
  -5  -4   3    6.36    2.28
   5  -4  -2   13.65    3.00
  -5  -4   2   17.85    3.34
  -5  -4   2   26.99    4.27
   5  -4  -1    3.50    1.44
  -5  -4   1    7.11    1.97
   5  -4   0    0.39    0.96
  -5  -4   0    1.10    1.23
   5  -4   1    1.04    1.04
  -5  -4  -1    1.08    1.22
   5  -4   2   11.72    3.00
  -5  -4  -2   11.14    2.77
   5  -4   3    7.88    2.58
   5  -4   4   -1.28    1.11
   5  -4   5    0.36    0.98
   5  -4   6   -0.62    0.85
  -5  -3  10    1.50    1.27
  -5  -3   9    2.80    1.63
  -5  -3   8    2.32    1.44
  -5  -3   7    8.31    2.37
  -5  -3   6    1.48    1.30
  -5  -3   5   28.64    4.64
  -5  -3   5   36.91    5.59
  -5  -3   5   44.07    6.13
  -5  -3   4   -1.04    0.97
  -5  -3   4    0.70    0.47
  -5  -3   3    9.55    2.55
  -5  -3   3   15.88    3.49
   5  -3  -2   12.03    2.88
  -5  -3   2    7.67    2.21
  -5  -3   2   12.10    2.90
   5  -3  -1    0.81    0.76
  -5  -3   1   -0.82    1.02
   5  -3   0    0.51    0.57
  -5  -3   0    1.11    1.17
  -5  -3  -1    1.92    1.36
   5  -3   1    1.01    1.15
   5  -3   2    1.44    1.11
  -5  -3  -2    1.49    1.47
   5  -3   3    2.70    1.68
   5  -3   4    0.70    1.10
   5  -3   5    1.67    1.82
  -5  -3  -6    1.02    0.71
   5  -3   6    0.85    0.98
  -5  -2  10   -0.80    0.92
  -5  -2   9    9.53    2.91
  -5  -2   8   -0.04    0.43
  -5  -2   7   -0.50    0.76
  -5  -2   6   -2.54    1.38
  -5  -2   6    0.30    0.92
  -5  -2   5   23.87    4.31
  -5  -2   5   17.97    3.69
  -5  -2   5   14.40    3.35
  -5  -2   4   28.44    4.61
  -5  -2   4   31.69    4.97
  -5  -2   4   32.88    5.47
   5  -2  -3   -0.22    0.45
  -5  -2   3    1.42    1.01
  -5  -2   3   -0.41    1.37
   5  -2  -2    3.38    1.73
  -5  -2   2    5.85    2.09
   5  -2  -1    5.94    2.05
  -5  -2   1    7.52    1.98
   5  -2   0   -0.01    0.63
  -5  -2   0    0.92    1.16
  -5  -2  -1    3.92    1.73
   5  -2   1    2.12    1.17
   5  -2   2   -0.94    1.14
  -5  -2  -2    2.15    1.40
   5  -2   3   -1.03    1.00
   5  -2   4    2.05    1.48
  -5  -2  -5    1.92    1.02
   5  -2   5    2.07    1.40
  -5  -2  -6    0.46    1.25
   5  -2   6    2.08    1.92
  -5  -1  10    1.20    1.27
  -5  -1   9    2.23    1.71
  -5  -1   8   23.70    4.41
  -5  -1   7    0.83    0.79
  -5  -1   6    1.97    1.54
  -5  -1   6    1.33    0.68
  -5  -1   5   16.49    3.53
  -5  -1   5   14.61    3.29
  -5  -1   5   11.23    2.88
  -5  -1   4    4.23    1.89
  -5  -1   4    6.73    2.58
  -5  -1   4    6.14    2.08
  -5  -1   3    0.43    0.91
  -5  -1   3    0.95    1.22
  -5  -1   3    0.71    1.07
   5  -1  -3   -0.09    0.57
   5  -1  -2    1.06    1.16
  -5  -1   2    1.43    1.06
   5  -1  -1    7.78    2.29
  -5  -1   1    6.91    1.98
   5  -1   0    3.36    1.34
  -5  -1   0    3.99    1.47
  -5  -1  -1   20.71    3.31
   5  -1   1   16.87    3.43
   5  -1   2    3.85    1.99
  -5  -1  -2    5.33    1.93
   5  -1   3    8.58    2.81
  -5  -1  -4    1.01    1.46
   5  -1   4    4.62    2.00
  -5  -1  -5    4.59    2.66
   5  -1   5    4.68    2.14
  -5  -1  -6    3.86    2.38
   5  -1   6    2.79    1.67
  -5   0  10   -0.49    0.77
  -5   0   9   -0.20    0.46
  -5   0   8    2.71    1.54
  -5   0   7   -1.11    0.52
  -5   0   6    0.67    1.22
  -5   0   6    0.01    0.38
  -5   0   5   -1.04    1.14
  -5   0   5    0.85    0.86
  -5   0   4   10.55    2.92
  -5   0   4    9.63    2.71
  -5   0   4   11.34    2.95
  -5   0   3    0.55    0.53
   5   0  -3   -0.53    0.98
  -5   0   3   -0.66    0.73
  -5   0   3    1.43    0.69
  -5   0   2    1.38    0.69
   5   0  -2   -0.43    0.73
  -5   0   2    0.22    0.70
  -5   0   1   -1.92    2.10
   5   0  -1   -0.95    0.66
  -5   0   1   -0.32    0.55
   5   0   0    0.52    0.46
  -5   0   0    0.48    0.82
  -5   0  -1    1.17    1.53
  -5   0  -1    0.98    0.97
   5   0   1    1.62    1.33
  -5   0  -2   17.57    4.56
   5   0   2   16.85    3.68
  -5   0  -3   -1.64    2.27
   5   0   3   -0.34    0.55
  -5   0  -4    2.14    1.70
   5   0   4   -0.04    0.69
  -5   0  -5    1.21    1.69
   5   0   5    0.06    0.50
  -5   0  -6    1.10    1.81
   5   0   6    0.94    0.87
  -5   1  10    3.99    2.09
  -5   1   9    2.65    1.35
  -5   1   8   25.20    4.73
  -5   1   7    1.34    1.58
  -5   1   6    1.10    1.14
  -5   1   6    3.96    1.49
  -5   1   5   13.67    2.99
  -5   1   5   10.13    2.78
  -5   1   5   15.79    3.39
  -5   1   4    6.19    2.32
  -5   1   4    7.39    2.42
  -5   1   4    5.36    2.17
   5   1  -3    0.03    1.04
  -5   1   3    0.63    0.46
  -5   1   2   -0.29    1.05
   5   1  -2    0.60    0.80
  -5   1   2    0.12    0.39
  -5   1   1    8.42    2.93
   5   1  -1    5.81    1.94
  -5   1   1    5.51    1.54
  -5   1   0    3.09    1.71
   5   1   0    3.59    1.51
  -5   1   0    5.19    1.60
  -5   1  -1   25.22    5.21
  -5   1  -1   20.31    3.19
   5   1   1   20.42    4.02
  -5   1  -2    2.54    2.19
   5   1   2    5.00    2.14
  -5   1  -3    2.77    1.29
   5   1   3    4.76    2.00
  -5   1  -4    4.02    2.09
   5   1   4    3.43    1.56
  -5   1  -5    3.16    1.74
   5   1   5    4.19    2.05
  -5   1  -6    5.07    2.85
   5   1   6    0.13    0.90
  -5   2  10    0.48    0.80
  -5   2   9    9.56    3.10
  -5   2   8    0.81    1.15
  -5   2   7    1.68    1.33
  -5   2   6   -1.03    1.01
  -5   2   6    0.54    0.33
  -5   2   5   13.60    3.29
  -5   2   5   16.64    3.39
  -5   2   4   28.80    4.79
  -5   2   4   36.24    4.87
  -5   2   4   30.05    4.93
  -5   2   3   -0.33    1.21
   5   2  -3    0.58    0.40
  -5   2   3    0.14    0.99
  -5   2   2    2.91    1.78
   5   2  -2    3.43    1.60
  -5   2   2    3.34    1.30
  -5   2   1    7.96    2.76
   5   2  -1    4.32    1.57
  -5   2   1    6.29    1.72
  -5   2   0   -1.14    1.48
   5   2   0   -0.40    0.79
  -5   2   0    1.59    1.01
  -5   2  -1    4.12    2.18
   5   2   1    2.46    1.81
  -5   2  -2   -0.53    1.24
   5   2   2   -0.31    1.02
  -5   2  -3   -0.15    1.37
   5   2   3    0.73    1.29
  -5   2  -4    1.30    0.79
   5   2   4    3.06    1.86
  -5   2  -5   -1.21    1.53
   5   2   5    2.87    2.03
  -5   2  -6    1.02    2.07
   5   2   6    1.99    1.50
  -5   3  10    1.04    1.40
  -5   3   9    6.60    2.65
  -5   3   8    0.35    1.27
  -5   3   7    7.39    2.53
  -5   3   6    2.46    1.60
  -5   3   6    0.04    0.94
  -5   3   5   26.63    4.79
  -5   3   5   27.75    4.34
  -5   3   4    1.36    1.10
  -5   3   4    0.28    0.87
  -5   3   4    1.08    1.46
   5   3  -3   11.49    2.90
  -5   3   3   10.45    2.34
  -5   3   3   11.93    3.35
  -5   3   2   13.87    3.65
   5   3  -2    9.06    2.64
  -5   3   2   12.97    2.51
  -5   3   1    0.28    1.17
   5   3  -1    0.48    0.81
  -5   3   1    0.38    0.33
  -5   3   0    0.41    1.19
   5   3   0    0.21    0.49
  -5   3  -1   -0.11    1.44
   5   3   1    0.83    1.28
  -5   3  -2   -0.85    1.39
   5   3   2    0.89    1.23
  -5   3  -3    2.74    1.42
   5   3   3    5.94    2.16
  -5   3  -4   -1.01    1.53
   5   3   4   -0.12    1.36
  -5   3  -5    0.75    0.87
   5   3   5    3.38    1.46
  -5   3  -6    1.79    1.34
   5   3   6    3.73    2.20
  -5   4  10    3.54    1.83
  -5   4   9   -0.85    0.88
  -5   4   8   -0.56    0.83
  -5   4   7    0.98    0.82
  -5   4   6   27.35    4.97
  -5   4   6   29.47    4.29
  -5   4   5    2.40    1.67
  -5   4   5    1.99    1.40
  -5   4   4    8.06    2.26
  -5   4   4    7.57    2.54
   5   4  -3    8.23    2.54
  -5   4   3    8.35    2.65
  -5   4   3    8.64    2.03
   5   4  -2   19.53    4.04
  -5   4   2   21.37    3.08
  -5   4   2   25.18    4.83
  -5   4   1   10.39    3.11
   5   4  -1    3.98    1.52
  -5   4   0    0.33    1.10
   5   4   0    0.15    0.71
  -5   4  -1   -0.68    1.50
   5   4   1    0.68    1.43
  -5   4  -2   17.32    4.41
   5   4   2   12.79    3.33
  -5   4  -3    8.20    3.04
   5   4   3    5.95    2.29
  -5   4  -4   -1.28    1.41
   5   4   4   -0.84    0.99
   5   4   5    0.43    0.60
  -5   4  -5   -0.69    0.92
  -5   4  -6    1.19    1.49
  -5   5  10   -0.16    0.80
  -5   5   9    0.24    1.05
  -5   5   8    1.32    0.78
  -5   5   7    6.07    2.51
  -5   5   6    8.37    2.72
  -5   5   6    3.66    1.39
  -5   5   5   45.11    6.38
  -5   5   5   48.01    5.84
  -5   5   4    9.64    2.56
  -5   5   4    9.35    2.91
   5   5  -3    2.21    1.46
  -5   5   3    1.04    1.24
  -5   5   3    1.67    0.77
   5   5  -2    0.30    0.54
  -5   5   2    0.20    0.70
   5   5  -1   -1.63    1.35
  -5   5   1    3.34    2.27
   5   5   0    5.20    2.00
  -5   5   0    7.12    2.58
  -5   5  -1   16.39    3.94
   5   5   1   24.77    4.73
  -5   5  -2   10.54    3.36
   5   5   2    7.48    2.49
   5   5   3    1.90    1.35
  -5   5  -3    1.72    1.47
   5   5   4    1.91    1.53
  -5   5  -4    1.90    1.67
   5   5   5    2.61    1.57
  -5   5  -5    6.03    3.00
  -5   5  -6    1.30    1.41
  -5   6  10   -0.56    1.19
  -5   6   9    2.44    2.22
  -5   6   8   -0.25    0.67
  -5   6   7    2.50    1.82
  -5   6   6   -0.07    0.77
  -5   6   6   -1.48    0.99
  -5   6   5    1.13    1.24
  -5   6   5    1.97    1.43
  -5   6   4   65.59    6.18
  -5   6   4   65.68    7.16
   5   6  -3   47.20    6.42
  -5   6   3   50.90    6.46
   5   6  -2   -1.07    0.86
  -5   6   2    0.64    1.13
   5   6  -1   -0.26    0.97
  -5   6   1    1.40    1.42
   5   6   0   21.39    4.33
  -5   6   0   20.32    4.49
   5   6   1    5.26    2.25
  -5   6  -1    5.20    2.34
   5   6   2   -2.57    1.70
  -5   6  -2    0.04    0.56
   5   6   3    1.39    1.50
  -5   6  -3    1.35    1.74
   5   6   4    3.32    1.93
  -5   6  -4    6.33    2.91
   5   6   5   -0.08    0.99
  -5   6  -5   -0.72    1.10
  -5   6  -6    2.08    1.71
  -5   7   9   -0.81    0.79
  -5   7   8    0.52    0.58
  -5   7   7   -0.45    1.12
  -5   7   6    4.75    2.16
  -5   7   6    4.04    1.47
  -5   7   5   16.21    4.18
  -5   7   5   15.07    3.31
  -5   7   4   25.70    4.56
   5   7  -3    1.78    1.13
  -5   7   3    1.56    1.28
   5   7  -2   19.72    4.06
  -5   7   2   21.74    4.40
   5   7  -1    1.99    1.27
  -5   7   1    5.44    2.46
   5   7   0    0.71    0.71
  -5   7   0    0.14    0.63
   5   7   1    3.72    1.68
  -5   7  -1    3.87    1.94
   5   7   2    0.12    1.75
  -5   7  -2    1.56    1.65
   5   7   3    7.85    2.78
  -5   7  -3    5.83    2.78
   5   7   4    0.91    1.03
  -5   7  -4    1.06    1.31
   5   7   5    2.41    1.64
  -5   7  -5    0.87    1.85
  -5   8   9    1.52    1.83
  -5   8   8    2.19    1.56
  -5   8   7    3.40    1.67
  -5   8   6    0.72    1.49
  -5   8   6    0.55    0.89
  -5   8   5    9.18    3.02
  -5   8   5    4.05    1.65
  -5   8   4   -0.16    0.53
   5   8  -3    0.60    1.09
  -5   8   3    0.60    1.14
   5   8  -2   17.48    3.81
  -5   8   2   22.79    4.54
   5   8  -1    7.90    2.56
  -5   8   1    8.26    2.78
   5   8   0    1.78    1.50
  -5   8   0    1.17    1.05
   5   8   1    0.30    0.92
  -5   8  -1   -1.03    0.52
   5   8   2    0.47    0.56
  -5   8  -2    2.53    1.93
   5   8   3   14.59    3.76
  -5   8  -3   12.53    3.76
   5   8   4    7.36    2.77
  -5   8  -4    5.76    2.63
   5   8   5    2.91    1.85
  -5   8  -5    2.70    2.08
  -5   9   9   14.97    4.24
  -5   9   8    2.33    0.71
  -5   9   7   -1.93    1.82
  -5   9   6   16.12    4.10
  -5   9   6   17.13    3.40
  -5   9   5    1.86    1.33
  -5   9   4    1.79    0.91
   5   9  -3   21.34    4.32
  -5   9   3   21.60    4.18
   5   9  -2   20.57    4.32
  -5   9   2   26.58    4.90
   5   9  -1    6.56    2.48
  -5   9   1    9.42    3.09
   5   9   0    6.72    2.55
  -5   9   0    9.92    3.09
   5   9   1    8.03    2.85
  -5   9  -1    8.24    2.73
   5   9   2   -0.71    1.02
  -5   9  -2    2.53    2.17
   5   9   3    9.33    3.17
  -5   9  -3    7.58    2.87
   5   9   4    3.53    1.70
  -5   9  -4    3.62    2.28
   5   9   5    0.96    1.00
  -5   9  -5    2.50    1.64
  -5  10   9   -0.75    1.02
  -5  10   8    4.91    2.38
  -5  10   7    1.50    1.39
  -5  10   6    1.02    1.48
  -5  10   6    1.48    1.05
  -5  10   5    2.87    1.37
  -5  10   4   -0.90    1.11
   5  10  -3    1.46    1.40
  -5  10   3    0.67    0.72
   5  10  -2    0.57    0.87
  -5  10   2    0.20    0.99
   5  10  -1    2.23    1.60
  -5  10   1    0.73    0.65
   5  10   0    1.15    0.68
  -5  10   0    1.71    1.60
   5  10   1   -0.26    0.89
  -5  10  -1    0.92    0.49
   5  10   2   28.02    5.20
  -5  10  -2   30.36    5.62
   5  10   3    3.78    1.85
  -5  10  -3    3.34    2.36
   5  10   4    1.46    0.66
  -5  10  -4    3.94    2.32
  -5  10  -5   -2.74    1.84
  -5  11   9   18.52    4.70
  -5  11   8    0.03    0.57
  -5  11   7    5.13    2.22
  -5  11   6   -0.23    0.87
  -5  11   6    0.54    0.97
  -5  11   5    8.75    2.61
  -5  11   4    1.94    1.09
   5  11  -3   20.22    4.29
  -5  11   3   18.27    3.86
   5  11  -2    3.02    1.74
  -5  11   2    0.09    0.81
   5  11  -1    4.81    2.21
  -5  11   1   -1.81    1.63
   5  11   0    3.40    1.39
  -5  11   0    3.87    1.96
   5  11   1    2.65    1.47
  -5  11  -1   -0.31    1.35
   5  11   2    4.49    2.07
  -5  11  -2    4.80    2.29
   5  11   3   18.66    4.34
  -5  11  -3   16.39    4.21
   5  11   4   -0.44    0.86
  -5  11  -4   -1.65    1.70
  -5  11  -5   -0.80    1.15
  -5  12   8    0.62    0.68
  -5  12   7    2.04    2.01
  -5  12   6    5.88    3.06
  -5  12   6    5.47    2.03
  -5  12   5    3.44    1.91
  -5  12   4    0.57    1.12
  -5  12   3    4.59    2.06
   5  12  -2    0.62    0.94
  -5  12   2   -0.10    0.58
   5  12  -1   20.02    4.37
  -5  12   1   18.05    4.11
   5  12   0    5.98    2.19
  -5  12   0    4.75    2.34
   5  12   1   -1.30    0.54
  -5  12  -1    3.10    1.83
   5  12   2    3.06    2.17
  -5  12  -2    1.74    1.16
   5  12   3    0.37    0.46
  -5  12  -3    2.35    2.21
   5  12   4    4.44    2.30
  -5  12  -4    0.70    1.21
  -5  13   8    3.46    1.80
  -5  13   7    2.92    2.43
  -5  13   6    6.82    3.37
  -5  13   6    7.22    2.35
  -5  13   5    6.82    2.44
  -5  13   4    4.26    2.03
  -5  13   3   29.34    5.20
   5  13  -2    2.11    1.59
  -5  13   2    2.80    1.76
   5  13  -1    3.63    1.89
  -5  13   1    1.88    1.38
   5  13   0    3.83    2.06
  -5  13   0    1.05    0.68
   5  13   1    7.49    2.68
  -5  13  -1    6.49    2.56
   5  13   2    1.15    1.17
  -5  13  -2    1.62    1.09
  -5  13  -3    3.51    2.02
   5  13   3    4.69    2.29
   5  13   4    2.40    2.19
  -5  13  -4   -0.91    1.17
  -5  14   8    7.02    3.13
  -5  14   7    4.49    2.11
  -5  14   6    1.72    1.65
  -5  14   6    1.31    1.16
  -5  14   5    2.89    1.75
  -5  14   4    0.17    0.93
  -5  14   3    0.79    0.71
   5  14  -2    1.74    1.41
  -5  14   2    0.95    1.10
   5  14  -1   20.75    4.56
  -5  14   1   21.39    4.48
   5  14   0    1.77    1.21
  -5  14   0    0.86    1.60
   5  14   1   27.68    5.46
  -5  14  -1   23.30    4.74
   5  14   2    2.95    2.28
  -5  14  -2    3.25    1.77
   5  14   3    4.01    2.31
  -5  14  -3    3.75    2.01
  -5  14  -4    0.78    1.15
  -5  15   7    0.61    1.03
  -5  15   6    7.60    2.55
  -5  15   5    1.60    1.38
  -5  15   4    1.22    0.86
  -5  15   3    0.73    1.31
   5  15  -2    0.56    1.08
  -5  15   2    5.57    2.81
   5  15  -1   16.76    4.26
  -5  15   1   13.74    3.83
  -5  15   0   -0.58    1.00
   5  15   0   -0.82    1.89
   5  15   1   -0.13    1.04
  -5  15  -1    1.71    1.32
   5  15   2    2.26    1.78
  -5  15  -2   -0.75    1.05
   5  15   3    1.10    0.53
  -5  15  -3   -0.13    1.00
  -5  16   7   -3.28    2.11
  -5  16   6    5.50    2.01
  -5  16   5   -1.82    1.25
  -5  16   4    1.38    1.62
  -5  16   3    1.57    1.61
   5  16  -2    5.47    2.44
  -5  16   2    1.07    1.12
   5  16  -1    3.99    2.26
  -5  16   1    1.59    1.15
   5  16   0    3.87    2.40
  -5  16   0    3.01    1.93
   5  16   1    1.35    1.55
  -5  16  -1   -0.31    1.00
   5  16   2    2.53    1.26
  -5  16  -2    1.96    1.49
   5  16   3    0.12    0.57
  -5  16  -3   -0.98    1.38
  -5  17   7   -0.09    1.31
  -5  17   6    0.92    1.28
  -5  17   5    6.93    2.54
  -5  17   4    2.96    1.35
  -5  17   3    3.35    2.06
   5  17  -2    6.19    2.52
  -5  17   2    6.62    2.76
  -5  17   1    0.87    1.14
   5  17  -1    1.31    1.29
   5  17   0    1.59    1.57
  -5  17   0    1.98    1.48
   5  17   1   43.18    6.86
  -5  17  -1   34.20    5.97
   5  17   2    2.39    1.66
  -5  17  -2    1.86    1.37
  -5  18   6    9.20    2.94
  -5  18   5    0.84    0.95
  -5  18   4   -0.98    1.48
  -5  18   3    2.51    1.86
   5  18  -2    2.71    2.24
  -5  18   2    0.18    1.33
   5  18  -1    1.79    1.28
  -5  18   1    3.68    2.00
   5  18   0   -0.33    1.43
  -5  18   0   -0.98    1.17
  -5  18  -1   11.74    3.71
   5  18   1   10.84    3.70
   5  18   2    1.60    1.59
  -5  19   6    9.53    3.07
  -5  19   5    2.12    1.43
  -5  19   4   -0.34    0.60
  -5  19   3   -0.95    1.34
  -5  19   2    5.36    2.44
   5  19  -2    2.23    1.55
   5  19  -1   -0.33    1.09
  -5  19   1    2.71    1.74
   5  19   0    2.92    2.05
  -5  19   0    3.99    2.35
  -5  19  -1    6.55    2.75
   5  19   1    5.16    2.41
  -5  20   6   -0.85    1.59
  -5  20   5    5.92    2.44
  -5  20   4    2.03    1.38
  -5  20   3   -1.31    1.38
  -5  20   2    2.07    1.68
   5  20  -1    0.47    1.04
  -5  20   1    1.88    2.07
   5  20   0    6.05    2.66
  -5  20   0    4.73    2.30
  -5  21   6    1.66    1.33
  -5  21   5    9.74    3.42
  -5  21   4   -0.50    0.88
  -5  21   3    3.72    1.75
  -5  21   2   -0.97    1.66
  -5  21   1    3.96    2.15
   5  21  -1    5.40    2.40
  -5  22   6   -0.24    0.66
  -5  22   5    2.34    1.60
  -5  22   4    1.07    0.88
  -5  22   3   10.54    3.52
  -6 -14   3   -2.76    1.90
  -6 -14   2   -0.61    1.20
  -6 -14   1    0.64    1.03
  -6 -13   5    6.77    3.12
  -6 -13   4    4.49    2.41
  -6 -13   3   -0.21    1.22
  -6 -13   2   -1.35    1.25
  -6 -13   1    1.26    1.65
  -6 -13   0    1.49    1.82
  -6 -12   5    6.79    3.10
  -6 -12   4   -0.74    0.66
  -6 -12   3    2.90    1.69
  -6 -12   2    2.73    1.26
  -6 -12   1   -0.55    1.07
  -6 -12   0    7.33    2.94
  -6 -12  -1    0.92    1.20
  -6 -11   6    5.92    2.77
  -6 -11   5    1.27    1.54
  -6 -11   4    2.09    1.59
  -6 -11   3   -0.43    1.18
  -6 -11   2    7.86    2.85
  -6 -11   1    4.19    1.80
  -6 -11   0    9.72    3.63
  -6 -11  -1    3.86    2.04
  -6 -11  -2    7.68    2.96
  -6 -10   6   -0.13    0.91
  -6 -10   5    6.21    2.47
  -6 -10   4   -0.60    0.99
  -6 -10   3   -1.28    1.99
  -6 -10   2   -0.50    1.31
  -6 -10   1    0.11    1.43
  -6 -10   0    4.59    2.48
  -6 -10  -1   10.33    3.45
  -6 -10  -2    0.18    0.66
  -6  -9   7    8.08    3.68
  -6  -9   6    1.14    1.19
  -6  -9   5    1.52    1.95
  -6  -9   4    3.06    2.23
  -6  -9   3   -0.38    1.31
  -6  -9   2    0.52    0.81
  -6  -9   1    2.90    2.50
  -6  -9   0   -1.08    1.10
  -6  -9  -1    1.81    1.18
  -6  -9  -2    2.82    1.66
  -6  -8   7    1.29    1.35
  -6  -8   6   -1.36    1.93
  -6  -8   5    1.16    1.42
  -6  -8   4    5.09    2.68
  -6  -8   3   -0.42    1.28
  -6  -8   2   -0.94    1.67
  -6  -8   1   16.15    3.88
  -6  -8   0    2.39    1.94
  -6  -8  -1    0.02    0.56
  -6  -8  -2    8.14    2.48
  -6  -7   9    1.46    1.56
  -6  -7   8    3.11    1.64
  -6  -7   7    1.48    1.36
  -6  -7   6    2.87    1.77
  -6  -7   5    1.25    1.77
  -6  -7   4    2.12    1.94
  -6  -7   3   -0.86    1.32
  -6  -7   2   -0.42    1.17
  -6  -7   1   29.01    5.16
  -6  -7   0    4.96    2.41
  -6  -7  -1    3.47    1.96
  -6  -7  -2    3.29    1.76
  -6  -6   9    0.83    0.63
  -6  -6   8   -1.87    2.09
  -6  -6   8   -1.11    1.10
  -6  -6   7    0.52    0.90
  -6  -6   7   -1.00    1.04
  -6  -6   6    4.10    1.93
  -6  -6   5    9.01    3.61
  -6  -6   4    1.10    1.14
  -6  -6   3   -3.48    1.81
  -6  -6   2    0.70    0.95
  -6  -6   1    4.51    2.30
  -6  -6   0   12.45    3.43
  -6  -6  -1    3.05    1.75
  -6  -6  -2    0.92    1.27
  -6  -5   9    0.44    0.87
  -6  -5   8   21.17    4.96
  -6  -5   8   10.69    3.42
  -6  -5   7    0.77    1.74
  -6  -5   7   -0.90    1.00
  -6  -5   6   -0.40    1.06
  -6  -5   6    1.03    1.03
  -6  -5   5   -1.85    1.57
  -6  -5   5   -0.26    1.44
  -6  -5   4   -1.75    2.09
  -6  -5   3    0.94    1.25
  -6  -5   2   12.66    3.16
  -6  -5   1    0.68    0.60
  -6  -5   0    3.55    1.91
  -6  -5  -1    2.68    1.37
  -6  -4   9   -1.32    1.22
  -6  -4   8   -3.77    2.10
  -6  -4   8   -0.01    0.41
  -6  -4   7   -2.74    1.78
  -6  -4   7    0.12    0.48
  -6  -4   6    2.48    1.40
  -6  -4   6    1.42    1.23
  -6  -4   5    8.35    3.14
  -6  -4   5   12.78    3.60
  -6  -4   4    0.33    2.25
  -6  -4   4    6.17    2.67
  -6  -4   3   29.54    4.90
  -6  -4   2    7.74    2.43
  -6  -4   1   -0.42    0.50
   6  -4   0    5.20    2.06
  -6  -4   0   10.06    2.87
   6  -4   1    0.66    0.83
   6  -4   2    0.15    0.48
   6  -4   3    2.30    1.54
   6  -4   4   -0.92    1.05
  -6  -3   9    2.49    1.68
  -6  -3   8    0.70    1.14
  -6  -3   8    0.68    0.76
  -6  -3   7   -0.60    1.06
  -6  -3   7   -1.28    1.17
  -6  -3   6    3.08    2.00
  -6  -3   6    3.15    1.77
  -6  -3   5   15.22    3.99
  -6  -3   5   13.16    3.95
  -6  -3   5   11.90    3.30
  -6  -3   4   -1.07    2.20
  -6  -3   4    4.52    1.89
  -6  -3   3    0.05    1.25
  -6  -3   3   -0.63    1.23
  -6  -3   2   -1.59    1.56
   6  -3  -2    0.43    0.57
  -6  -3   2    1.43    0.76
   6  -3  -1    2.91    1.68
  -6  -3   1    6.80    2.30
   6  -3   0    0.33    0.87
  -6  -3   0   -0.75    0.39
   6  -3   1    0.35    0.79
  -6  -3  -2   -5.53    2.95
   6  -3   2    0.36    0.68
   6  -3   3    1.20    1.32
   6  -3   4   -0.60    0.37
  -6  -2   9    3.29    1.91
  -6  -2   8   -3.61    1.93
  -6  -2   7   -3.09    1.83
  -6  -2   7   -1.97    1.46
  -6  -2   6    4.69    2.04
  -6  -2   6    2.01    1.19
  -6  -2   5    1.53    1.54
  -6  -2   5    0.16    0.96
  -6  -2   5    2.12    1.44
  -6  -2   4    2.31    1.77
  -6  -2   4    1.81    1.60
  -6  -2   4    2.50    1.55
  -6  -2   3   -1.27    1.25
  -6  -2   3   -0.59    1.12
  -6  -2   2    3.40    1.24
   6  -2  -2    1.99    1.39
  -6  -2   2    5.09    1.82
   6  -2  -1    1.16    1.08
  -6  -2   1   -0.55    1.06
  -6  -2   0   -6.45    3.09
   6  -2   0    0.16    0.79
  -6  -2  -1    4.42    2.89
   6  -2   1   -1.79    1.33
  -6  -2  -2    0.38    1.89
   6  -2   2    0.90    0.99
   6  -2   3    1.38    1.25
   6  -2   4    1.94    1.63
  -6  -1   8   -1.44    1.28
  -6  -1   7    9.36    2.86
  -6  -1   7    7.07    2.92
  -6  -1   6    2.54    1.47
  -6  -1   6    5.96    2.62
  -6  -1   5   -0.81    1.61
  -6  -1   5   -1.47    1.75
  -6  -1   5   -0.13    1.02
  -6  -1   4    7.16    3.12
  -6  -1   4    5.60    2.37
  -6  -1   4    8.17    2.94
  -6  -1   3    3.48    1.89
  -6  -1   3    3.62    1.80
  -6  -1   3    1.61    0.88
  -6  -1   2   -3.11    2.09
  -6  -1   2   -0.97    1.24
   6  -1  -2    0.34    0.82
  -6  -1   1    0.48    1.56
   6  -1  -1   -0.43    0.83
  -6  -1   0    0.12    1.43
   6  -1   0    1.24    1.11
  -6  -1  -1   -1.68    1.66
   6  -1   1    0.93    1.24
  -6  -1  -2   -1.95    1.83
   6  -1   2    1.25    1.64
   6  -1   3    6.05    2.53
   6  -1   4    0.97    1.12
  -6   0   8   -0.29    0.90
  -6   0   7   -0.44    1.54
  -6   0   7   -0.10    0.98
  -6   0   6   25.11    4.92
  -6   0   6   32.79    5.64
  -6   0   5    1.07    1.01
  -6   0   5   -0.51    1.12
  -6   0   5   -2.17    1.61
  -6   0   4   11.86    3.85
  -6   0   4    9.95    2.94
  -6   0   4   10.84    2.98
  -6   0   3   -1.29    1.37
   6   0  -3    0.76    0.92
  -6   0   3    1.35    1.15
  -6   0   3   -0.36    1.36
  -6   0   2   23.38    5.34
   6   0  -2   17.70    3.84
  -6   0   1    0.45    0.96
   6   0  -1   -2.84    1.59
  -6   0   0   22.57    5.62
   6   0   0   13.99    3.66
  -6   0  -1   -1.02    1.66
   6   0   1    1.13    1.32
  -6   0  -2    1.34    2.08
   6   0   2    0.62    0.87
   6   0   3   -1.14    1.17
  -6   1   8    2.30    1.52
  -6   1   7    7.59    2.60
  -6   1   7    6.68    2.60
  -6   1   6    3.79    2.23
  -6   1   6    1.80    1.71
  -6   1   5   -0.45    1.00
  -6   1   5   -1.92    1.44
  -6   1   5    1.89    0.96
  -6   1   4    5.35    2.48
  -6   1   4    6.95    2.20
  -6   1   4    8.39    3.14
  -6   1   3    3.53    1.98
   6   1  -3    3.75    2.15
  -6   1   3    2.97    1.47
  -6   1   2   -3.30    2.12
   6   1  -2    2.82    1.95
  -6   1   1    0.27    0.94
   6   1  -1   -0.01    0.45
  -6   1   0    0.47    1.17
   6   1   0    1.31    1.83
  -6   1  -1   -1.48    2.08
   6   1   1   -0.48    0.79
  -6   1  -2   -1.57    1.65
   6   1   2   -3.27    1.86
   6   1   3    3.64    2.08
  -6   2   8    2.98    1.84
  -6   2   7   -1.58    1.29
  -6   2   7    0.35    1.39
  -6   2   6    4.46    2.00
  -6   2   6   -0.24    0.65
  -6   2   5   -0.50    1.15
  -6   2   5    0.65    0.55
  -6   2   4    3.44    1.83
  -6   2   4    0.06    0.60
  -6   2   3    2.19    1.17
   6   2  -3    0.73    0.99
  -6   2   2    2.68    1.24
   6   2  -2    4.95    2.20
  -6   2   1   -1.08    1.32
   6   2  -1    0.77    0.93
  -6   2   0   -1.04    1.79
   6   2   0    1.22    1.05
  -6   2  -1    0.71    0.94
   6   2   1    1.36    1.50
  -6   2  -2   -0.74    1.09
   6   2   2   -0.07    1.28
   6   2   3   -0.38    0.76
  -6   3   8    1.41    1.27
  -6   3   7   -1.57    1.25
  -6   3   7    2.70    1.82
  -6   3   6    2.68    1.75
  -6   3   5   12.25    3.57
  -6   3   5   15.70    4.00
  -6   3   4    3.89    2.04
  -6   3   4   -0.49    0.89
   6   3  -3    1.25    1.52
  -6   3   3    2.47    2.35
   6   3  -2    0.14    0.53
  -6   3   2   -2.26    1.79
  -6   3   1    1.83    1.95
   6   3  -1    3.39    1.93
  -6   3   0   -1.20    1.83
   6   3   0    0.88    0.69
  -6   3  -1    4.62    2.30
   6   3   1    5.57    2.71
  -6   3  -2   -0.66    1.65
   6   3   2    5.66    2.73
   6   3   3    0.59    0.91
  -6   4   8    0.72    1.01
  -6   4   7   -1.13    1.20
  -6   4   6    4.37    1.84
  -6   4   5   10.62    3.44
  -6   4   5   10.82    3.26
  -6   4   4    1.48    0.93
  -6   4   4    4.80    2.46
   6   4  -3   28.58    5.25
  -6   4   3   41.66    6.97
   6   4  -2    8.70    2.89
  -6   4   2   10.95    3.77
   6   4  -1    0.58    1.17
  -6   4   1    0.60    0.74
   6   4   0    4.55    1.87
  -6   4   0    3.89    2.49
   6   4   1   -0.10    0.57
  -6   4  -1   -3.35    2.20
   6   4   2    2.26    1.66
  -6   4  -2   -1.48    1.74
   6   4   3    0.55    0.90
  -6   5   8   12.26    3.79
  -6   5   7    3.06    2.02
  -6   5   6    0.69    0.51
  -6   5   5   -1.69    0.81
  -6   5   5    2.15    1.49
  -6   5   4   -1.63    2.01
  -6   5   4    1.12    1.35
   6   5  -3    4.16    2.14
  -6   5   3    3.32    2.38
   6   5  -2   15.74    3.97
  -6   5   2   22.99    5.20
   6   5  -1   -0.79    0.98
  -6   5   1    1.30    1.45
   6   5   0    3.00    1.80
  -6   5   0    4.03    2.86
   6   5   1    1.91    1.10
  -6   5  -1    1.78    1.53
   6   5   2    6.50    2.94
  -6   6   7    0.53    2.03
  -6   6   6    0.41    1.25
  -6   6   5    3.32    2.04
  -6   6   5    5.18    2.21
  -6   6   4    1.27    0.90
   6   6  -3   -0.49    0.71
  -6   6   3    3.35    2.18
   6   6  -2    0.43    0.52
  -6   6   2    2.33    2.24
   6   6  -1    4.27    2.00
  -6   6   1    5.63    3.12
   6   6   0   11.36    3.31
  -6   6   0   20.88    5.12
   6   6   1   -0.55    1.16
  -6   6  -1    3.00    2.63
   6   6   2   -0.14    1.11
  -6   7   7   -3.28    2.07
  -6   7   6    1.55    1.77
  -6   7   5    3.55    2.10
  -6   7   5    1.35    1.17
  -6   7   4    1.41    0.88
   6   7  -3    0.59    1.02
  -6   7   3    0.83    1.01
   6   7  -2    0.03    0.52
  -6   7   2    2.82    2.07
   6   7  -1   27.15    5.31
  -6   7   1   29.09    5.87
   6   7   0    3.71    2.13
  -6   7   0    6.29    3.06
   6   7   1    1.77    2.13
  -6   7  -1    1.04    1.30
   6   7   2    2.96    2.05
  -6   8   7    3.42    2.07
  -6   8   6    1.15    1.31
  -6   8   5    1.83    1.37
  -6   8   5    0.48    1.02
  -6   8   4    5.08    1.98
   6   8  -3   -0.03    1.24
  -6   8   3   -3.48    2.03
   6   8  -2    1.17    0.72
  -6   8   2    1.99    1.59
   6   8  -1   11.27    3.77
  -6   8   1   15.48    4.37
   6   8   0   -0.71    1.31
  -6   8   0    0.74    1.09
   6   8   1    0.04    1.06
  -6   8  -1    0.85    1.17
   6   8   2    9.88    3.60
  -6   9   6   -0.13    1.42
  -6   9   5    1.31    1.60
  -6   9   5    2.84    1.90
  -6   9   4   -1.43    1.55
  -6   9   3   -1.68    1.59
   6   9  -2   -3.36    1.92
  -6   9   2   -0.01    0.98
   6   9  -1    1.25    1.45
  -6   9   1    6.70    2.79
   6   9   0    1.01    1.26
  -6   9   0   -0.71    0.88
   6   9   1   -2.13    1.65
  -6   9  -1    3.33    2.24
  -6  10   6    1.47    1.24
  -6  10   5    5.25    2.69
  -6  10   5    3.01    1.64
  -6  10   4   -2.08    1.50
  -6  10   3   -1.91    1.85
   6  10  -2    1.91    1.51
  -6  10   2   -0.65    0.63
   6  10  -1   -2.19    1.64
  -6  10   1   -1.70    1.54
   6  10   0    1.94    2.02
  -6  10   0    1.85    1.26
   6  10   1    6.85    2.94
  -6  11   6    1.86    1.89
  -6  11   5   -1.08    1.09
  -6  11   4   -1.07    1.12
  -6  11   3    0.68    0.98
   6  11  -2    4.74    2.44
  -6  11   2    6.15    2.62
   6  11  -1    1.35    1.35
  -6  11   1    1.81    1.85
  -6  11   0    8.52    3.24
   6  11   0   10.02    3.71
  -6  12   5    0.77    0.97
  -6  12   4   -1.43    1.29
  -6  12   3    1.64    1.58
   6  12  -2    2.16    1.27
  -6  12   2    1.81    1.60
   6  12  -1    0.34    0.78
  -6  12   1   -1.39    1.61
   6  12   0    5.68    2.64
  -6  13   5    2.72    2.01
  -6  13   4    3.25    1.79
  -6  13   3    1.98    1.34
   6  13  -2    0.25    1.47
  -6  13   2   -2.46    1.74
   6  13  -1    2.52    1.79
  -6  13   1    2.48    1.49
  -6  14   5    2.47    1.53
  -6  14   4    0.57    0.85
  -6  14   3    1.11    1.23
  -6  14   2   -1.90    1.56
  -6  15   5   -0.60    0.85
  -6  15   4    2.90    1.81
  -6  15   3    1.06    1.06
  -6  16   5    3.22    2.05
  -6  16   4    1.81    1.49
  -6  17   5    0.48    0.81
  -7  -3   4   -1.13    1.44
  -7  -2   4   -0.67    1.27
  -7  -1   4    4.58    2.79
  -7   0   4    1.93    1.81
  -7   1   4    4.26    2.81
   7   2  -2    3.53    1.91
   7   2  -1    0.93    1.09
   7   3  -2    0.88    1.05
   0   0   0    0.00    0.00
;
_shelx_hkl_checksum   35889
