# Supplementary material for: Continuous Flow Sodiation of Substituted Acrylonitriles, Alkenyl Sulfides and Acrylates
Source: Angew Chem Int Ed Engl. 2020 Nov 3;60(2):731–5. doi: 10.1002/anie.202012085 (PMC7821005; doi:10.1002/anie.202012085)
Supplement: Supplementary file 1 — Supplementary [file ANIE-60-731-s001.zip › 7fd_final.cif]

data_publication_text
_publ_requested_journal          'Angew. Chem.'
_publ_contact_author_name        'Prof. Dr. Paul Knochel'
_publ_contact_author_address     
;
Department of Chemistry
Ludwig Maximilian University
Butenandtstr. 5-13 (F)
81377 Munich
Germany
;
_publ_contact_author_email       paul.knochel@cup.uni-muenchen.de
_publ_contact_author_phone       +49-89-2180-77681
loop_
_publ_author_name
_publ_author_address
'Johannes Hauke Harenberg'
;
Department of Chemistry
Ludwig Maximilian University
Butenandtstr. 5-13 (F)
81377 Munich
Germany
;
'Niels Weidmann'
;
Department of Chemistry
Ludwig Maximilian University
Butenandtstr. 5-13 (F)
81377 Munich
Germany
;
'Konstantin Karaghiosoff'
;
Department of Chemistry
Ludwig Maximilian University
Butenandtstr. 5-13 (D)
81377 Munich
Germany
;
'Paul Knochel'
;
Department of Chemistry
Ludwig Maximilian University
Butenandtstr. 5-13 (F)
81377 Munich
Germany
;
     
data_test1
 
_audit_creation_method            SHELXL-2014
_chemical_name_systematic
;
(Z)-2-(hydroxy(p-tolyl)methyl)-3-methoxyacrylonitrile
;
_chemical_name_common             ?
_chemical_melting_point           ?
_chemical_formula_moiety          
'C12 H13 N O2'
_chemical_formula_sum
'C12 H13 N O2' 
_chemical_formula_weight          203.23

loop_
 _atom_type_symbol
 _atom_type_description
 _atom_type_scat_dispersion_real
 _atom_type_scat_dispersion_imag
 _atom_type_scat_source
 'C'  'C'   0.0033   0.0016
 'International Tables Vol C Tables 4.2.6.8 and 6.1.1.4'
 'H'  'H'   0.0000   0.0000
 'International Tables Vol C Tables 4.2.6.8 and 6.1.1.4'
 'N'  'N'   0.0061   0.0033
 'International Tables Vol C Tables 4.2.6.8 and 6.1.1.4'
 'O'  'O'   0.0106   0.0060
 'International Tables Vol C Tables 4.2.6.8 and 6.1.1.4'
 
_space_group_crystal_system       monoclinic
_space_group_IT_number            14
_space_group_name_H-M_alt         'P 21/c'
_space_group_name_Hall            '-P 2ybc'
 
_shelx_space_group_comment
;
The symmetry employed for this shelxl refinement is uniquely defined
by the following loop, which should always be used as a source of
symmetry information in preference to the above space-group names.
They are only intended as comments.
;
 
loop_
 _space_group_symop_operation_xyz
 'x, y, z'
 '-x, y+1/2, -z+1/2'
 '-x, -y, -z'
 'x, -y-1/2, z-1/2'
 
_cell_length_a                    10.7401(17)
_cell_length_b                    11.8914(16)
_cell_length_c                    9.1036(12)
_cell_angle_alpha                 90
_cell_angle_beta                  111.337(17)
_cell_angle_gamma                 90
_cell_volume                      1083.0(3)
_cell_formula_units_Z             4
_cell_measurement_temperature     143(2)
_cell_measurement_reflns_used     1044 
_cell_measurement_theta_min       3.9740 
_cell_measurement_theta_max       25.3550 
 
_exptl_crystal_description        platelet 
_exptl_crystal_colour             colorless 
_exptl_crystal_density_meas       . 
_exptl_crystal_density_method     .              
_exptl_crystal_density_diffrn     1.246          
_exptl_crystal_F_000              432
_exptl_crystal_size_max           0.200
_exptl_crystal_size_mid           0.150
_exptl_crystal_size_min           0.030
_exptl_absorpt_coefficient_mu     0.085
_shelx_estimated_absorpt_T_min    0.983
_shelx_estimated_absorpt_T_max    0.997
_exptl_absorpt_correction_type    multi-scan 
_exptl_absorpt_correction_T_min   0.45157 
_exptl_absorpt_correction_T_max   1.00000 
_exptl_absorpt_process_details    
;
CrysAlisPro 1.171.39.46e (Rigaku Oxford Diffraction, 2018)
Empirical absorption correction using spherical harmonics,
implemented in SCALE3 ABSPACK scaling algorithm.
;
_diffrn_ambient_temperature       143(2)
_diffrn_radiation_wavelength      0.71073
_diffrn_radiation_type            MoK\a
_diffrn_source                    'fine-focus sealed X-ray tube'                       
_diffrn_measurement_device_type   'Xcalibur, Sapphire3' 
_diffrn_measurement_method        '\w scans' 
_diffrn_detector_area_resol_mean  15.9809 
_diffrn_reflns_number             6315
_diffrn_reflns_av_unetI/netI      0.0861
_diffrn_reflns_av_R_equivalents   0.0648
_diffrn_reflns_limit_h_min        -13
_diffrn_reflns_limit_h_max        13
_diffrn_reflns_limit_k_min        -14
_diffrn_reflns_limit_k_max        14
_diffrn_reflns_limit_l_min        -9
_diffrn_reflns_limit_l_max        11
_diffrn_reflns_theta_min          4.053
_diffrn_reflns_theta_max          26.021
_diffrn_reflns_theta_full         25.242
_diffrn_measured_fraction_theta_max   0.939
_diffrn_measured_fraction_theta_full  0.933
_diffrn_reflns_Laue_measured_fraction_max    0.939
_diffrn_reflns_Laue_measured_fraction_full   0.933
_diffrn_reflns_point_group_measured_fraction_max   0.939
_diffrn_reflns_point_group_measured_fraction_full  0.933
_reflns_number_total              2005
_reflns_number_gt                 1355
_reflns_threshold_expression      'I > 2\s(I)'
_reflns_Friedel_coverage          0.000
_reflns_Friedel_fraction_max      .
_reflns_Friedel_fraction_full     .
 
_reflns_special_details
;
 Reflections were merged by SHELXL according to the crystal
 class for the calculation of statistics and refinement.
 
 _reflns_Friedel_fraction is defined as the number of unique
 Friedel pairs measured divided by the number that would be
 possible theoretically, ignoring centric projections and
 systematic absences.
;
 
_computing_data_collection        'CrysAlisPro 1.171.39.46e (Rigaku OD, 2018)'
_computing_cell_refinement        'CrysAlisPro 1.171.39.46e (Rigaku OD, 2018)'
_computing_data_reduction         'CrysAlisPro 1.171.39.46e (Rigaku OD, 2018)'
_computing_structure_solution     'SHELXS-97 (Sheldrick, 1990)'
_computing_structure_refinement   'SHELXL-2014 (Sheldrick, 2014)'
_computing_molecular_graphics     
;
'ORTEP (M. N. Burnett, C. K. Johnson, ORTEP-III: Oak Ridge Thermal Ellipsoid
# Plot Program for Crystal Structure Illustrations, Oak Ridge National
# Laboratory Report ORNL-6895, 1996). Windows version (L. J. Farrugia, Univ.
# Glasgow) used --- SCHAKAL (E. Keller, University of  Freiburg (Breisgau),
# Germany, 1995)'
;
_computing_publication_material   
;
PLATON (A. L. Spek, Acta Crystallogr, Sect. A, 1990, 46, C34, 1995 version).
# --- T.B.Cohen, Pure Appl. Chem. 1996,68,2339-2359 (atomic masses).
;
_refine_special_details
;
 Refinement of F^2^ against ALL reflections.  The weighted R-factor wR and
 goodness of fit S are based on F^2^, conventional R-factors R are based
 on F, with F set to zero for negative F^2^. The threshold expression of
 F^2^ > 2\s(F^2^) is used only for calculating R-factors(gt) etc. and is
 not relevant to the choice of reflections for refinement.  R-factors based
 on F^2^ are statistically about twice as large as those based on F, and R-
 factors based on ALL data will be even larger.
;
_refine_ls_structure_factor_coef  Fsqd
_refine_ls_matrix_type            full
_refine_ls_weighting_scheme       calc
_refine_ls_weighting_details
'w=1/[\s^2^(Fo^2^)+(0.0639P)^2^+1.6213P] where P=(Fo^2^+2Fc^2^)/3'
_atom_sites_solution_primary      direct
_atom_sites_solution_secondary    difmap
_atom_sites_solution_hydrogens    geom
_refine_ls_hydrogen_treatment     mixed
_refine_ls_extinction_method      none
_refine_ls_extinction_coef        .
_refine_ls_number_reflns          2005
_refine_ls_number_parameters      146
_refine_ls_number_restraints      0
_refine_ls_R_factor_all           0.1231
_refine_ls_R_factor_gt            0.0820
_refine_ls_wR_factor_ref          0.1953
_refine_ls_wR_factor_gt           0.1732
_refine_ls_goodness_of_fit_ref    1.053
_refine_ls_restrained_S_all       1.053
_refine_ls_shift/su_max           0.000
_refine_ls_shift/su_mean          0.000
 
loop_
 _atom_site_label
 _atom_site_type_symbol
 _atom_site_fract_x
 _atom_site_fract_y
 _atom_site_fract_z
 _atom_site_U_iso_or_equiv
 _atom_site_adp_type
 _atom_site_occupancy
 _atom_site_site_symmetry_order  
 _atom_site_calc_flag
 _atom_site_refinement_flags_posn
 _atom_site_refinement_flags_adp
 _atom_site_refinement_flags_occupancy
 _atom_site_disorder_assembly
 _atom_site_disorder_group
O1 O 0.2728(3) -0.0974(2) 0.7556(3) 0.0312(7) Uani 1 1 d . . . . .
H1 H 0.3179 -0.1460 0.8200 0.047 Uiso 1 1 calc R U . . .
O2 O 0.6422(3) 0.0347(2) 0.8525(3) 0.0311(7) Uani 1 1 d . . . . .
C1 C 0.2761(3) 0.0622(3) 0.6017(4) 0.0197(8) Uani 1 1 d . . . . .
C2 C 0.1571(3) 0.0275(3) 0.4876(4) 0.0199(8) Uani 1 1 d . . . . .
H2 H 0.1282(14) -0.045(3) 0.4897(4) 0.024 Uiso 1 1 calc R U . . .
N1 N 0.3872(3) -0.2233(3) 0.4680(4) 0.0344(8) Uani 1 1 d . . . . .
C6 C 0.3204(4) 0.1712(3) 0.5938(4) 0.0229(8) Uani 1 1 d . . . . .
H6 H 0.403(4) 0.1965(11) 0.671(3) 0.027 Uiso 1 1 calc R U . . .
C3 C 0.0815(4) 0.0997(3) 0.3709(4) 0.0227(8) Uani 1 1 d . . . . .
H3 H -0.006(3) 0.0730(11) 0.290(3) 0.027 Uiso 1 1 calc R U . . .
C8 C 0.3599(4) -0.0165(3) 0.7300(4) 0.0227(8) Uani 1 1 d . . . . .
H8 H 0.4022(17) 0.0263(17) 0.826(4) 0.027 Uiso 1 1 calc R U . . .
C4 C 0.1247(4) 0.2095(3) 0.3630(4) 0.0220(8) Uani 1 1 d . . . . .
C11 C 0.5965(4) -0.0430(3) 0.7397(4) 0.0231(8) Uani 1 1 d . . . . .
H11 H 0.659(3) -0.0798(16) 0.6979(18) 0.028 Uiso 1 1 calc R U . . .
C5 C 0.2455(4) 0.2435(3) 0.4747(4) 0.0252(8) Uani 1 1 d . . . . .
H5 H 0.2767(16) 0.315(4) 0.4698(5) 0.030 Uiso 1 1 calc R U . . .
C10 C 0.4245(4) -0.1567(3) 0.5637(4) 0.0243(8) Uani 1 1 d . . . . .
C9 C 0.4679(3) -0.0713(3) 0.6829(4) 0.0185(7) Uani 1 1 d . . . . .
C7 C 0.0390(4) 0.2894(4) 0.2374(4) 0.0316(9) Uani 1 1 d . . . . .
H7A H 0.055(2) 0.2775(16) 0.142(3) 0.047 Uiso 1 1 calc R U . . .
H7B H 0.061(2) 0.365(2) 0.2718(16) 0.047 Uiso 1 1 calc R U . . .
H7C H -0.053(2) 0.2759(16) 0.219(2) 0.047 Uiso 1 1 calc R U . . .
C12 C 0.7804(4) 0.0666(4) 0.8959(5) 0.0389(11) Uani 1 1 d . . . . .
H12A H 0.8359 -0.0011 0.9125 0.058 Uiso 1 1 calc R U . . .
H12B H 0.8082 0.1109 0.9934 0.058 Uiso 1 1 calc R U . . .
H12C H 0.7912 0.1119 0.8113 0.058 Uiso 1 1 calc R U . . .
 
loop_
 _atom_site_aniso_label
 _atom_site_aniso_U_11
 _atom_site_aniso_U_22
 _atom_site_aniso_U_33
 _atom_site_aniso_U_23
 _atom_site_aniso_U_13
 _atom_site_aniso_U_12
O1 0.0264(14) 0.0382(17) 0.0295(14) 0.0170(12) 0.0108(11) 0.0035(12)
O2 0.0232(14) 0.0399(18) 0.0297(14) -0.0158(12) 0.0090(11) -0.0061(12)
C1 0.0221(18) 0.021(2) 0.0174(17) 0.0009(13) 0.0093(14) 0.0002(15)
C2 0.0239(19) 0.0171(19) 0.0199(17) -0.0004(13) 0.0092(14) -0.0045(15)
N1 0.0327(19) 0.031(2) 0.0387(19) -0.0108(16) 0.0122(15) -0.0077(16)
C6 0.0235(19) 0.023(2) 0.0216(17) -0.0041(14) 0.0078(14) -0.0020(16)
C3 0.0225(18) 0.027(2) 0.0178(16) 0.0015(14) 0.0069(14) 0.0012(16)
C8 0.0221(18) 0.025(2) 0.0208(17) 0.0014(15) 0.0072(14) 0.0000(15)
C4 0.0229(19) 0.023(2) 0.0232(17) 0.0018(14) 0.0123(14) 0.0045(16)
C11 0.0269(19) 0.025(2) 0.0171(16) 0.0014(14) 0.0074(14) 0.0051(16)
C5 0.027(2) 0.022(2) 0.0286(19) 0.0017(15) 0.0121(16) -0.0009(16)
C10 0.0204(18) 0.025(2) 0.0256(18) -0.0008(16) 0.0057(14) -0.0025(16)
C9 0.0232(18) 0.0132(18) 0.0182(16) 0.0022(13) 0.0064(13) 0.0003(14)
C7 0.029(2) 0.031(2) 0.038(2) 0.0121(17) 0.0146(17) 0.0101(18)
C12 0.030(2) 0.052(3) 0.034(2) -0.0112(19) 0.0104(17) -0.011(2)
 
_geom_special_details
;
 All esds (except the esd in the dihedral angle between two l.s. planes)
 are estimated using the full covariance matrix.  The cell esds are taken
 into account individually in the estimation of esds in distances, angles
 and torsion angles; correlations between esds in cell parameters are only
 used when they are defined by crystal symmetry.  An approximate (isotropic)
 treatment of cell esds is used for estimating esds involving l.s. planes.
;
 
loop_
 _geom_bond_atom_site_label_1
 _geom_bond_atom_site_label_2
 _geom_bond_distance
 _geom_bond_site_symmetry_2
 _geom_bond_publ_flag
O1 C8 1.420(4) . ?
O1 H1 0.8400 . ?
O2 C11 1.335(4) . ?
O2 C12 1.442(5) . ?
C1 C2 1.384(5) . ?
C1 C6 1.391(5) . ?
C1 C8 1.512(5) . ?
C2 C3 1.377(5) . ?
C2 H2 0.92(4) . ?
N1 C10 1.137(5) . ?
C6 C5 1.388(5) . ?
C6 H6 0.96(4) . ?
C3 C4 1.396(5) . ?
C3 H3 1.01(4) . ?
C8 C9 1.522(5) . ?
C8 H8 0.97(4) . ?
C4 C5 1.387(5) . ?
C4 C7 1.513(5) . ?
C11 C9 1.330(5) . ?
C11 H11 0.98(4) . ?
C5 H5 0.92(4) . ?
C10 C9 1.434(5) . ?
C7 H7A 0.95(2) . ?
C7 H7B 0.95(2) . ?
C7 H7C 0.95(2) . ?
C12 H12A 0.9800 . ?
C12 H12B 0.9800 . ?
C12 H12C 0.9800 . ?
 
loop_
 _geom_angle_atom_site_label_1
 _geom_angle_atom_site_label_2
 _geom_angle_atom_site_label_3
 _geom_angle
 _geom_angle_site_symmetry_1
 _geom_angle_site_symmetry_3
 _geom_angle_publ_flag
C8 O1 H1 109.5 . . ?
C11 O2 C12 116.5(3) . . ?
C2 C1 C6 118.6(3) . . ?
C2 C1 C8 121.5(3) . . ?
C6 C1 C8 119.9(3) . . ?
C3 C2 C1 121.1(3) . . ?
C3 C2 H2 119.4 . . ?
C1 C2 H2 119.4 . . ?
C5 C6 C1 120.4(3) . . ?
C5 C6 H6 119.8 . . ?
C1 C6 H6 119.8 . . ?
C2 C3 C4 120.6(3) . . ?
C2 C3 H3 119.7 . . ?
C4 C3 H3 119.7 . . ?
O1 C8 C1 107.7(3) . . ?
O1 C8 C9 111.8(3) . . ?
C1 C8 C9 110.4(3) . . ?
O1 C8 H8 109.0 . . ?
C1 C8 H8 109.0 . . ?
C9 C8 H8 109.0 . . ?
C5 C4 C3 118.3(3) . . ?
C5 C4 C7 121.4(3) . . ?
C3 C4 C7 120.3(3) . . ?
C9 C11 O2 120.9(3) . . ?
C9 C11 H11 119.6 . . ?
O2 C11 H11 119.6 . . ?
C4 C5 C6 120.9(4) . . ?
C4 C5 H5 119.6 . . ?
C6 C5 H5 119.6 . . ?
N1 C10 C9 178.4(4) . . ?
C11 C9 C10 118.6(3) . . ?
C11 C9 C8 124.9(3) . . ?
C10 C9 C8 116.5(3) . . ?
C4 C7 H7A 109.5 . . ?
C4 C7 H7B 109.5 . . ?
H7A C7 H7B 109.5 . . ?
C4 C7 H7C 109.5 . . ?
H7A C7 H7C 109.5 . . ?
H7B C7 H7C 109.5 . . ?
O2 C12 H12A 109.5 . . ?
O2 C12 H12B 109.5 . . ?
H12A C12 H12B 109.5 . . ?
O2 C12 H12C 109.5 . . ?
H12A C12 H12C 109.5 . . ?
H12B C12 H12C 109.5 . . ?
 
loop_
 _geom_torsion_atom_site_label_1
 _geom_torsion_atom_site_label_2
 _geom_torsion_atom_site_label_3
 _geom_torsion_atom_site_label_4
 _geom_torsion
 _geom_torsion_site_symmetry_1
 _geom_torsion_site_symmetry_2
 _geom_torsion_site_symmetry_3
 _geom_torsion_site_symmetry_4
 _geom_torsion_publ_flag
C6 C1 C2 C3 -1.9(5) . . . . ?
C8 C1 C2 C3 -179.9(3) . . . . ?
C2 C1 C6 C5 0.7(5) . . . . ?
C8 C1 C6 C5 178.8(3) . . . . ?
C1 C2 C3 C4 1.4(5) . . . . ?
C2 C1 C8 O1 -27.4(4) . . . . ?
C6 C1 C8 O1 154.7(3) . . . . ?
C2 C1 C8 C9 95.0(4) . . . . ?
C6 C1 C8 C9 -83.0(4) . . . . ?
C2 C3 C4 C5 0.3(5) . . . . ?
C2 C3 C4 C7 -178.2(3) . . . . ?
C12 O2 C11 C9 -174.6(3) . . . . ?
C3 C4 C5 C6 -1.5(5) . . . . ?
C7 C4 C5 C6 177.0(3) . . . . ?
C1 C6 C5 C4 1.0(5) . . . . ?
O2 C11 C9 C10 -178.9(3) . . . . ?
O2 C11 C9 C8 3.7(5) . . . . ?
O1 C8 C9 C11 -136.1(3) . . . . ?
C1 C8 C9 C11 104.0(4) . . . . ?
O1 C8 C9 C10 46.4(4) . . . . ?
C1 C8 C9 C10 -73.4(4) . . . . ?
 
_refine_diff_density_max    0.349
_refine_diff_density_min   -0.259
_refine_diff_density_rms    0.063

_shelxl_version_number 2014-3

_shelx_res_file
;
TITL SIR97 run in space group P 21/c
CELL  0.71073  10.7401  11.8914   9.1036   90.000  111.337   90.000
ZERR     4.00   0.0017   0.0016   0.0012    0.000    0.017    0.000
LATT   1
SYMM  - X, 1/2 + Y, 1/2 - Z
SFAC  C    H    N    O
UNIT 48 52 4 8
MERG   2
OMIT 2 1 7
OMIT 2 6 1
OMIT 6 0 0
OMIT -6 8 1
OMIT -2 7 7
OMIT 3 2 1
OMIT 4 3 0
OMIT 2 5 7
OMIT 2 2 1
OMIT 2 3 8
OMIT -2 5 7
OMIT 1 3 7
OMIT -2 4 7
OMIT -4 5 7
OMIT 0 4 7
OMIT -1 3 1
OMIT -5 4 1
OMIT -8 0 8
OMIT -4 3 2
OMIT -7 1 7
OMIT 2 3 7
OMIT 6 7 0
OMIT -1 6 8
OMIT -7 2 2
OMIT 3 2 6
OMIT -2 1 7
OMIT -8 0 6
OMIT 5 2 1
OMIT 5 0 0
OMIT -6 7 2
OMIT -4 7 1
OMIT -4 3 1
OMIT -2 6 7
OMIT 0 4 0
OMIT 4 4 0
OMIT -6 1 7
OMIT -3 0 6
OMIT 0 2 7
OMIT 6 4 0
OMIT 4 3 8
OMIT 1 2 6
OMIT 5 3 0
OMIT 2 1 0
OMIT 4 1 0
OMIT 6 6 0
OMIT -4 5 1
OMIT 2 3 6
OMIT -4 1 8
OMIT -2 5 1
OMIT 4 6 0
OMIT 10 2 0
OMIT 2 5 0
OMIT 2 2 7
OMIT -1 6 7
OMIT 1 2 0
OMIT 5 5 0
OMIT 2 0 0
OMIT 0 2 0
OMIT -2 5 2
OMIT 5 4 0
OMIT 3 3 0
OMIT -3 4 1
OMIT 1 3 0
OMIT -2 3 7
OMIT 8 0 0
OMIT -4 8 7
OMIT 3 2 0
OMIT 6 8 0
OMIT 0 6 8
OMIT -5 1 7
OMIT 5 2 7
OMIT 3 1 0
OMIT 4 9 0
OMIT 4 2 0
OMIT -1 5 6
OMIT 0 6 0
OMIT 3 0 0
OMIT 2 3 0
OMIT -4 4 1
OMIT 5 10 0
OMIT 2 2 0
OMIT -4 3 8
OMIT 2 1 1
OMIT 4 5 0
OMIT -1 4 7
OMIT 1 7 7
OMIT 3 9 0
OMIT -2 8 1
OMIT 2 0 6
OMIT 4 2 1
OMIT -6 0 8
OMIT 1 4 7
OMIT -5 5 1
OMIT -8 1 1
OMIT -6 10 7
OMIT 8 4 0
OMIT -4 6 1
OMIT 4 0 6
OMIT -3 10 1
OMIT 3 3 1
OMIT -7 0 8
OMIT 1 6 0
OMIT 5 9 0
OMIT -2 2 2
OMIT 8 5 0
OMIT 8 7 0
OMIT 1 3 6
OMIT 7 4 0
OMIT 9 3 0
OMIT 6 1 1
OMIT -3 6 6
OMIT 1 10 0
OMIT -3 1 1
OMIT 6 1 0
OMIT 0 1 7
OMIT -1 4 1
OMIT -4 2 2
OMIT 8 3 0
OMIT 4 0 0
OMIT -1 0 8
OMIT 7 1 2
OMIT 3 4 0
OMIT 0 8 7
OMIT -2 4 9
OMIT -4 2 1
OMIT 7 1 0
OMIT 1 9 6
SHEL 1000 0.81
FMAP   2
PLAN   25
ACTA
BOND   $H
CONF
SIZE 0.20 0.15 0.03
LIST   4
L.S.  40
TEMP  -130.00
WGHT    0.063900    1.621300
FVAR       0.29044
O1    4    0.272765   -0.097430    0.755646    11.00000    0.02636    0.03819 =
         0.02954    0.01696    0.01084    0.00351
AFIX 147
H1    2    0.317905   -0.146010    0.820041    11.00000   -1.50000
AFIX   0
O2    4    0.642177    0.034657    0.852495    11.00000    0.02323    0.03993 =
         0.02974   -0.01577    0.00904   -0.00605
C1    1    0.276083    0.062248    0.601660    11.00000    0.02207    0.02132 =
         0.01745    0.00087    0.00929    0.00015
C2    1    0.157109    0.027523    0.487573    11.00000    0.02388    0.01706 =
         0.01991   -0.00037    0.00919   -0.00450
AFIX  44
H2    2    0.128166   -0.044794    0.489699    11.00000   -1.20000
AFIX   0
N1    3    0.387193   -0.223322    0.468011    11.00000    0.03274    0.03123 =
         0.03866   -0.01075    0.01224   -0.00769
C6    1    0.320378    0.171167    0.593779    11.00000    0.02349    0.02315 =
         0.02161   -0.00411    0.00777   -0.00201
AFIX  44
H6    2    0.403178    0.196468    0.671125    11.00000   -1.20000
AFIX   0
C3    1    0.081472    0.099700    0.370946    11.00000    0.02246    0.02738 =
         0.01782    0.00152    0.00690    0.00119
AFIX  44
H3    2   -0.005997    0.072990    0.290476    11.00000   -1.20000
AFIX   0
C8    1    0.359905   -0.016498    0.730009    11.00000    0.02212    0.02463 =
         0.02077    0.00138    0.00723    0.00003
AFIX  14
H8    2    0.402188    0.026251    0.826466    11.00000   -1.20000
AFIX   0
C4    1    0.124670    0.209506    0.362983    11.00000    0.02294    0.02315 =
         0.02324    0.00180    0.01225    0.00447
C11   1    0.596507   -0.042988    0.739667    11.00000    0.02691    0.02468 =
         0.01707    0.00144    0.00741    0.00505
AFIX  44
H11   2    0.658816   -0.079760    0.697946    11.00000   -1.20000
AFIX   0
C5    1    0.245547    0.243528    0.474700    11.00000    0.02651    0.02210 =
         0.02857    0.00173    0.01207   -0.00091
AFIX  44
H5    2    0.276742    0.315388    0.469824    11.00000   -1.20000
AFIX   0
C10   1    0.424522   -0.156701    0.563696    11.00000    0.02039    0.02488 =
         0.02556   -0.00078    0.00573   -0.00250
C9    1    0.467890   -0.071321    0.682871    11.00000    0.02321    0.01325 =
         0.01816    0.00217    0.00639    0.00027
C7    1    0.039015    0.289362    0.237383    11.00000    0.02852    0.03088 =
         0.03751    0.01215    0.01464    0.01009
AFIX 138
H7A   2    0.054924    0.277530    0.142371    11.00000   -1.50000
H7B   2    0.061015    0.364801    0.271752    11.00000   -1.50000
H7C   2   -0.052731    0.275947    0.219082    11.00000   -1.50000
AFIX   0
C12   1    0.780435    0.066644    0.895910    11.00000    0.02988    0.05195 =
         0.03381   -0.01118    0.01040   -0.01133
AFIX 137
H12A  2    0.835917   -0.001053    0.912534    11.00000   -1.50000
H12B  2    0.808188    0.110856    0.993398    11.00000   -1.50000
H12C  2    0.791175    0.111871    0.811306    11.00000   -1.50000
REM #####
AFIX   0
HKLF    4

REM  SIR97 run in space group P 21/c
REM R1 =  0.0820 for    1355 Fo > 4sig(Fo)  and  0.1231 for all    2005 data
REM    146 parameters refined using      0 restraints

END

WGHT      0.0639      1.6213

REM Highest difference peak  0.349,  deepest hole -0.259,  1-sigma level  0.063
Q1    1   0.0608  0.0824  0.2276  11.00000  0.05    0.35
Q2    1   0.3564 -0.0160  0.8610  11.00000  0.05    0.32
Q3    1   0.3758 -0.2199  0.3411  11.00000  0.05    0.29
Q4    1   0.2902 -0.1011  0.9166  11.00000  0.05    0.28
Q5    1   0.8159  0.0394  1.0308  11.00000  0.05    0.28
Q6    1   0.6480  0.0249  0.9941  11.00000  0.05    0.27
Q7    1   0.4448 -0.0611  0.5672  11.00000  0.05    0.25
Q8    1   0.0243  0.3841  0.3370  11.00000  0.05    0.24
Q9    1   0.4206 -0.1581  0.4293  11.00000  0.05    0.23
Q10   1   0.1170  0.2159  0.2314  11.00000  0.05    0.23
Q11   1   0.2487 -0.1124  0.6142  11.00000  0.05    0.23
Q12   1   0.2985  0.1749  0.4848  11.00000  0.05    0.23
Q13   1   0.2247  0.2347  0.3595  11.00000  0.05    0.22
Q14   1   0.6412  0.0369  0.7173  11.00000  0.05    0.22
Q15   1   0.8260  0.0573  0.8258  11.00000  0.05    0.21
Q16   1   0.2597  0.0734  0.4967  11.00000  0.05    0.21
Q17   1   0.0357  0.2777  0.3443  11.00000  0.05    0.20
Q18   1   0.4822 -0.0739  0.7925  11.00000  0.05    0.20
Q19   1   0.8586 -0.0173  0.8364  11.00000  0.05    0.19
Q20   1  -0.1144  0.1720  0.2159  11.00000  0.05    0.19
Q21   1   0.7018  0.0181  0.6373  11.00000  0.05    0.19
Q22   1   0.1393  0.0352  0.3700  11.00000  0.05    0.19
Q23   1   0.1625  0.0300  0.6294  11.00000  0.05    0.18
Q24   1   0.4206 -0.0553  0.7068  11.00000  0.05    0.18
Q25   1   0.2625 -0.2223  0.3712  11.00000  0.05    0.17
;
_shelx_res_checksum   51766

_shelx_hkl_file
;
  -2   0   0  317.47    6.10
   2   0   0  312.93    6.14
   3   0   0  330.25    7.27
  -3   0   0  331.16    7.25
  -4   0   0   87.41    3.93
  -5   0   0   17.97    2.12
  -6   0   0  114.23    5.58
  -7   0   0    1.69    1.21
   7   0   0    1.55    1.07
   8   0   0   38.41    3.80
  -8   0   0   44.00    3.90
  -8   0   0   39.43    4.02
  -9   0   0    7.20    1.73
   9   0   0    9.62    2.08
  10   0   0   13.56    2.67
 -10   0   0   12.05    2.36
  11   0   0    1.05    0.94
 -11   0   0   -0.16    0.67
 -12   0   0   -1.44    1.14
  12   0   0   -0.29    0.99
  13   0   0    0.99    1.27
  -2   1   0  623.12   10.02
  -2  -1   0  623.25    9.97
   2   1   0  615.60   10.09
   2  -1   0  641.27   10.16
   2   1   0  626.55   10.30
   2  -1   0  620.85    9.77
   2  -1   0  597.18    9.23
  -2   1   0  622.75    9.68
   3  -1   0    4.52    0.90
  -3  -1   0    4.64    0.89
  -3   1   0    3.89    0.84
   3  -1   0    3.98    0.84
  -4  -1   0  260.83    6.91
   4  -1   0  269.04    6.90
  -4   1   0  267.30    7.13
   5  -1   0    1.52    0.76
  -5  -1   0    3.08    1.08
  -5   1   0    0.14    0.66
  -6  -1   0   10.66    1.74
  -6   1   0   11.14    1.85
   6  -1   0   10.66    1.78
  -7   1   0    8.66    1.88
  -7  -1   0    5.86    1.50
   7  -1   0    5.80    1.47
   8  -1   0    0.55    0.83
  -8  -1   0   -0.30    0.73
  -9  -1   0    0.90    0.92
   9   1   0    1.40    1.11
   9  -1   0    0.23    0.85
  -9   1   0    1.66    1.18
  10  -1   0   10.84    2.34
  10   1   0   14.32    2.73
 -10  -1   0    9.07    2.14
 -10   1   0   12.46    2.50
 -10   1   0    9.26    2.13
 -11   1   0    2.82    1.38
  11  -1   0    0.07    0.87
  11   1   0    2.06    1.09
 -11  -1   0    2.42    1.37
 -12  -1   0    0.30    0.73
  12   1   0    2.67    1.55
  12  -1   0    0.07    0.93
 -12   1   0    1.06    0.83
  13  -1   0    3.80    1.86
   0   2   0  280.60    5.45
   0  -2   0  270.04    5.40
  -1  -2   0  252.81    5.42
   1   2   0  265.71    5.52
  -1   2   0  272.66    5.38
  -1   2   0  272.66    5.57
  -1   2   0  261.32    5.06
   1  -2   0  252.34    4.96
  -2  -2   0  109.21    3.61
  -2   2   0   95.82    2.87
   2  -2   0  107.63    3.27
  -2   2   0  107.03    3.56
  -2   2   0  106.37    3.23
   2   2   0  112.22    3.70
   2  -2   0  116.13    3.68
  -3  -2   0    6.06    1.04
   3  -2   0    6.17    0.81
   3  -2   0    4.45    0.91
  -3   2   0    6.30    1.15
  -4   2   0   37.11    2.55
  -4  -2   0   38.77    2.68
   4  -2   0   39.75    2.17
   4  -2   0   38.34    2.50
   5  -2   0   -0.16    0.67
  -5  -2   0    2.02    0.84
  -5   2   0    0.59    0.78
  -6   2   0   35.17    2.98
  -6  -2   0   33.94    3.04
   6  -2   0   33.92    2.84
  -7   2   0   11.38    1.99
   7  -2   0   11.64    1.93
  -7  -2   0    9.30    1.67
  -8   2   0    2.60    1.34
  -8  -2   0    1.89    0.94
   8  -2   0    0.49    0.75
  -9   2   0    3.64    1.47
  -9  -2   0    4.53    1.40
   9  -2   0    6.13    1.63
 -10   2   0    9.20    2.33
 -10  -2   0    7.22    2.04
  10  -2   0    8.49    2.13
 -11   2   0   28.78    3.97
  11  -2   0   30.08    3.85
  11   2   0   32.59    4.19
 -11  -2   0   26.42    3.58
 -11   2   0   25.35    3.57
  12   2   0    2.40    1.58
 -12  -2   0    1.25    0.97
  12  -2   0    0.57    0.91
 -12   2   0    2.41    1.39
 -13  -2   0   -0.74    0.95
  13  -2   0    0.37    1.04
   0   3   0   -0.55    0.46
   0  -3   0    0.76    0.49
  -1   3   0  295.24    6.21
   1  -3   0  283.99    6.04
  -1   3   0  307.61    6.60
   1  -3   0  276.57    6.35
   1   3   0  299.34    6.76
  -1  -3   0  290.36    6.70
  -2   3   0    4.95    0.95
  -2  -3   0    4.19    0.91
  -2   3   0    4.41    0.83
  -2   3   0    4.41    0.74
   2  -3   0    3.73    0.75
  -3   3   0  213.19    5.30
   3  -3   0  191.95    5.48
  -3   3   0  214.67    6.25
  -3  -3   0  203.44    6.26
  -4  -3   0    6.52    1.23
  -4   3   0    6.92    1.30
   4  -3   0    5.82    1.17
  -5  -3   0   66.55    3.95
   5  -3   0   63.73    3.63
  -5   3   0   65.25    3.95
  -6   3   0    3.06    1.25
  -6  -3   0    2.22    1.02
   6  -3   0   -0.12    0.73
  -7  -3   0    6.40    1.47
   7  -3   0    4.81    1.16
  -7   3   0    6.54    1.58
  -8   3   0   30.68    3.37
   8  -3   0   23.47    2.93
  -8  -3   0   30.95    3.33
  -9  -3   0   71.21    5.35
  -9   3   0   69.04    5.39
   9  -3   0   69.26    5.21
 -10  -3   0   13.12    2.57
  10  -3   0   12.84    2.56
 -10   3   0    9.24    2.26
 -11   3   0    0.67    1.07
 -11  -3   0   -0.66    1.03
  11  -3   0   -0.60    0.79
  12   3   0    4.18    1.97
  12  -3   0    1.15    0.80
 -12   3   0    4.32    1.95
 -12  -3   0    1.22    0.90
 -13  -3   0    1.68    1.31
  13  -3   0   -1.76    1.29
   0  -4   0  280.31    7.01
   1  -4   0    3.02    0.75
  -1  -4   0    4.80    0.99
  -1   4   0    4.15    0.80
   2  -4   0    1.13    0.59
  -2   4   0    1.02    0.89
  -2  -4   0    0.94    0.74
   3  -4   0   12.71    1.48
  -3  -4   0   11.81    1.73
  -3   4   0   13.80    1.44
  -3   4   0   14.65    1.84
  -4   4   0  206.25    5.90
  -4  -4   0  190.80    7.03
  -4   4   0  200.84    6.90
   4  -4   0  203.78    6.34
   5  -4   0  120.92    5.21
  -5  -4   0  121.43    5.72
  -5   4   0  119.41    5.61
  -6   4   0   37.98    3.29
   6  -4   0   35.32    3.06
  -6  -4   0   38.50    3.43
  -7   4   0   17.03    2.49
  -7  -4   0   16.41    2.50
   7  -4   0   14.10    2.14
  -8   4   0   61.32    4.73
  -8  -4   0   60.48    5.01
   8  -4   0   58.99    4.47
  -9  -4   0    4.46    1.76
   9  -4   0    1.30    0.77
  -9   4   0    2.82    1.40
  10  -4   0   12.41    2.39
 -10  -4   0   12.67    2.75
 -10   4   0    9.05    2.20
 -11  -4   0    1.25    1.26
 -11   4   0    3.15    1.57
  11  -4   0    2.25    1.19
  12  -4   0   -0.25    0.86
 -12   4   0    3.53    1.64
 -12  -4   0    1.45    1.32
  13  -4   0    1.42    1.18
 -13  -4   0   -1.98    1.34
   0  -5   0   -0.30    0.66
   1  -5   0   -0.46    0.57
  -1  -5   0    0.60    0.77
  -2  -5   0   83.04    4.33
   2  -5   0   82.09    3.75
  -2   5   0   88.83    4.49
  -3   5   0    5.54    1.35
  -3  -5   0    5.66    1.37
   3  -5   0    4.49    1.02
  -4   5   0   30.87    2.92
   4  -5   0   32.34    2.53
  -4   5   0   33.04    2.47
  -4  -5   0   31.32    2.97
   5  -5   0   73.21    4.13
  -5   5   0   72.01    4.46
  -5  -5   0   74.21    4.71
  -6   5   0   27.69    2.92
   6  -5   0   16.16    1.04
  -6  -5   0   20.32    2.67
   6  -5   0   22.38    2.50
  -7  -5   0   18.32    2.85
   7  -5   0   21.02    2.54
  -7   5   0   20.78    2.77
  -8  -5   0   96.79    6.41
   8  -5   0   98.81    5.87
  -8   5   0   99.00    6.24
   9  -5   0    2.93    1.14
  -9  -5   0    3.42    1.38
  -9   5   0    2.30    1.33
  10  -5   0    4.92    1.70
 -10  -5   0    7.97    2.11
 -10   5   0    5.14    1.84
 -11   5   0    3.90    1.78
  11  -5   0    9.19    2.25
 -11  -5   0    7.38    2.40
  12  -5   0   -2.83    1.42
 -12  -5   0   -0.47    0.92
   0  -6   0  108.94    5.12
   1  -6   0   21.39    2.38
  -1  -6   0   20.60    2.28
  -2   6   0   10.90    0.77
   2  -6   0   16.07    1.89
  -2  -6   0   14.47    2.09
  -2   6   0   14.09    2.05
  -3   6   0   13.98    2.04
  -3  -6   0   13.57    2.03
   3  -6   0   14.33    1.79
   4  -6   0  208.20    7.10
  -4  -6   0  212.19    8.21
  -4   6   0  223.79    8.32
  -4   6   0  214.31    7.11
  -5   6   0    8.78    1.77
  -5   6   0    7.98    1.36
  -5  -6   0    5.89    1.62
   5  -6   0    5.69    1.37
  -6   6   0   99.43    5.98
  -6  -6   0   87.38    5.74
   6  -6   0   94.62    5.28
  -7  -6   0    3.20    1.28
   7  -6   0    1.59    1.15
  -7   6   0    1.39    1.32
  -8   6   0   17.89    2.67
  -8  -6   0   15.82    2.79
   8  -6   0   14.42    2.28
  -9   6   0    7.32    2.00
  -9  -6   0    6.53    2.11
   9  -6   0    5.00    1.59
  10  -6   0    0.77    1.00
 -10  -6   0    0.64    1.15
 -11  -6   0    4.79    2.06
 -11   6   0    5.57    1.92
  11  -6   0    5.58    1.79
 -12  -6   0    1.52    1.27
   0  -7   0   -0.37    0.68
   1  -7   0   11.89    2.02
  -1  -7   0    9.67    1.79
  -2  -7   0    0.36    0.79
  -2   7   0    0.73    0.94
  -2   7   0    0.69    0.28
  -3  -7   0   14.77    2.42
  -3   7   0   14.64    2.37
   3  -7   0   14.94    1.90
   4  -7   0    0.59    0.78
  -4   7   0    0.50    0.82
  -4  -7   0    2.26    1.13
  -4   7   0    2.65    1.24
  -5   7   0   -0.11    0.87
  -5   7   0   -0.42    0.56
  -5  -7   0    1.37    1.02
   5  -7   0    1.10    0.89
  -6   7   0   56.24    3.87
   6  -7   0   49.54    4.04
  -6  -7   0   50.82    4.77
  -6   7   0   58.52    4.84
  -7   7   0   -0.44    0.84
   7  -7   0    0.31    0.75
  -7  -7   0    0.00    0.87
   8  -7   0   68.88    5.12
  -8   7   0   69.64    5.60
  -8  -7   0   70.22    5.85
  -9  -7   0    3.59    1.55
   9  -7   0    4.40    1.37
  -9   7   0    5.44    1.82
 -10  -7   0    0.85    1.04
 -10   7   0   -1.08    1.11
  10  -7   0    1.36    0.71
 -11   7   0    5.43    1.99
 -11  -7   0    3.01    1.47
   0  -8   0   40.65    3.75
  -1  -8   0    7.44    1.67
   1  -8   0    5.65    1.56
   2  -8   0    0.94    1.15
  -2   8   0    3.55    1.58
  -2   8   0    1.05    0.38
  -2  -8   0    1.76    1.17
  -3  -8   0    0.63    1.20
  -3   8   0   -1.03    1.21
  -4   8   0    3.32    1.28
  -4  -8   0    2.54    1.16
   4  -8   0    2.37    1.12
  -5  -8   0    3.90    1.64
  -5   8   0    5.52    1.34
   5  -8   0    4.07    1.24
  -5   8   0    4.64    1.40
  -6   8   0    3.63    1.65
  -6  -8   0    3.52    1.74
  -6   8   0    4.98    1.36
   6  -8   0    2.88    1.30
  -7  -8   0    4.13    1.72
   7  -8   0    4.70    1.59
  -7   8   0    6.25    1.97
  -8   8   0    4.83    1.92
   8  -8   0    4.30    1.52
  -8  -8   0    5.76    2.09
  -9   8   0   -0.58    0.98
   9  -8   0    1.32    0.95
  -9  -8   0    1.91    1.60
 -10   8   0    1.91    1.23
 -10  -8   0   -0.13    0.98
 -11  -8   0    3.76    1.91
   0  -9   0   -0.58    0.97
  -1  -9   0   -1.12    1.04
   1  -9   0    2.50    1.32
  -2  -9   0   10.14    2.17
   2  -9   0   11.76    2.39
  -2   9   0    9.07    1.95
  -3  -9   0   47.26    4.40
  -3   9   0   50.13    4.65
  -4   9   0   55.81    4.87
  -4  -9   0   46.73    4.63
  -5  -9   0   20.52    3.24
  -5   9   0   21.82    2.72
   5  -9   0   20.33    2.60
  -5   9   0   26.05    3.50
  -6   9   0    6.91    1.57
   6  -9   0    8.53    1.90
  -6  -9   0   11.71    2.76
  -6   9   0    6.51    1.96
   7  -9   0    3.19    1.27
  -7  -9   0   -1.50    1.15
  -7   9   0    1.08    1.45
  -8   9   0    4.95    1.86
  -8  -9   0    2.52    1.32
   8  -9   0    3.14    1.35
  -9  -9   0    4.53    1.90
  -9   9   0    1.67    1.47
 -10   9   0    1.93    1.51
 -10  -9   0    2.20    1.52
   0 -10   0    3.43    1.45
   1 -10   0   46.96    4.58
  -1 -10   0   51.88    4.65
  -2 -10   0    0.25    0.93
  -2  10   0    1.84    1.43
  -3 -10   0    1.38    1.22
  -3  10   0    2.31    1.36
  -4  10   0    5.06    1.82
  -4 -10   0   -0.40    1.21
  -5  10   0   25.11    3.70
  -5  10   0   26.29    3.12
  -5 -10   0   27.04    3.83
  -6  10   0    2.05    1.38
  -6 -10   0    2.37    1.80
  -6  10   0    1.71    0.94
   6 -10   0    5.04    1.55
   7 -10   0    2.28    1.09
  -7 -10   0    1.93    1.64
  -7  10   0    3.25    1.40
  -8 -10   0    0.02    0.84
  -8  10   0    1.23    1.49
  -9  10   0   -1.69    1.67
  -9 -10   0    1.06    1.23
   0 -11   0    0.53    0.93
   1 -11   0    2.07    1.25
  -1 -11   0    1.82    1.16
  -2  11   0   47.51    5.04
  -2 -11   0   40.61    4.46
  -3  11   0   63.52    5.70
  -3 -11   0   47.41    4.87
  -4  11   0   38.03    4.54
  -4 -11   0   28.93    3.96
  -5  11   0    3.05    1.66
  -5  11   0    5.37    1.57
  -5 -11   0    0.81    1.05
  -6 -11   0    6.33    2.17
  -6  11   0    4.12    1.80
  -7 -11   0    4.36    1.94
  -7  11   0    4.18    1.85
  -8 -11   0    1.65    0.99
  -8  11   0    2.17    1.48
   0 -12   0   -0.86    0.98
  -1 -12   0    6.64    2.00
   1 -12   0    7.34    2.03
  -2  12   0    5.29    2.00
  -2 -12   0    5.59    1.79
  -3 -12   0    0.47    1.16
  -3  12   0   -2.15    1.37
  -4  12   0   27.43    4.07
  -4 -12   0   24.54    3.74
  -5  12   0    3.27    1.26
  -5  12   0    5.54    1.85
  -5 -12   0    4.81    1.67
  -6 -12   0    2.06    1.73
  -6  12   0   -0.45    1.04
  -7  12   0   -1.48    1.48
  -7 -12   0    1.21    1.55
  -8  12   0    3.61    1.96
   0 -13   0   -1.39    1.39
  -1  13   0    1.44    1.96
  -1 -13   0   -0.02    0.92
   1 -13   0    0.64    1.03
  -2  13   0    2.98    1.81
  -2 -13   0    1.08    1.51
  -3  13   0    0.90    1.13
  -3 -13   0    0.59    0.94
  -4 -13   0    1.00    1.09
  -4  13   0    3.26    1.47
  -5  13   0   -0.71    1.24
  -5 -13   0   -1.46    1.22
  -6 -13   0    2.16    1.80
  -6  13   0    1.33    1.43
  -7  13   0    1.74    1.50
   0 -14   0    0.62    1.29
  -1  14   0    2.83    1.78
  -1 -14   0    2.00    1.67
   1 -14   0   -0.66    1.25
  -2 -14   0    6.48    2.29
  -2  14   0   10.39    3.01
  -3  14   0    1.39    1.25
  -3 -14   0    3.26    1.90
  -4 -14   0   -0.16    1.22
  -4  14   0    4.63    1.94
  -5  14   0   -0.50    1.18
  -6  14   0    0.07    0.89
   0 -15   0    0.15    0.98
  -1 -15   0    5.33    2.31
  -1  15   0    8.40    3.03
  -2  15   0   28.41    4.89
  -3  15   0    0.65    1.73
  -4  15   0   -0.89    1.54
 -13   0   1   -0.02    0.83
  13   0  -1    0.11    1.16
 -12   0   1   -1.74    1.16
  12   0  -1    0.93    1.03
 -11   0   1    0.81    1.20
  11   0  -1   -1.04    1.02
 -10   0   1    1.52    1.28
  10   0  -1    1.15    0.99
 -10   0   1    0.77    0.85
  -9   0   1   -1.99    1.37
  -8   0   1    0.26    1.22
  -7   0   1    0.63    0.88
  -6   0   1    1.32    0.96
  -5   0   1   -0.06    0.74
  -4   0   1    0.21    0.66
  -3   0   1   -0.26    0.53
   2   0  -1    0.51    0.32
   2   0  -1    0.20    0.34
  -2   0   1   -0.03    0.42
   1   0   1    0.76    0.29
   1   0   1   -0.09    0.30
  -1   0  -1    0.09    0.15
   1   0   1    0.25    0.16
  -1   0  -1    0.14    0.29
  -2   0  -1   -0.05    0.32
   2   0   1    0.99    0.44
   2   0   1    0.24    0.45
   3   0   1   -0.08    0.58
   3   0   1    0.69    0.57
  -3   0  -1    0.48    0.45
  -3   0  -1    1.10    0.59
   4   0   1   -0.13    0.59
  -4   0  -1    0.32    0.55
  -4   0  -1    0.22    0.60
  -5   0  -1   -0.67    0.89
  -5   0  -1   -0.44    0.51
   5   0   1   -0.59    0.70
  -6   0  -1    0.46    0.74
   6   0   1    0.86    1.06
   7   0   1   -0.48    0.73
  -7   0  -1   -0.16    0.62
   8   0   1    1.96    1.22
  -8   0  -1    0.38    0.84
   9   0   1   -0.59    0.86
  -9   0  -1    0.21    0.85
 -10   0  -1    0.89    0.85
  10   0   1   -0.25    1.21
  11   0   1    0.15    1.01
 -11   0  -1    0.13    0.76
  12   0   1   -0.60    1.36
 -13  -1   1   -0.71    0.92
  13   1  -1    0.62    1.64
  13  -1  -1   -0.05    0.89
 -13   1   1    0.17    0.93
  12   1  -1   13.84    2.83
 -12   1   1   12.80    2.49
  12  -1  -1   14.31    2.72
 -12  -1   1   13.12    2.73
  11   1  -1    3.34    1.64
 -11   1   1    2.25    1.49
  11  -1  -1    2.23    1.10
 -11  -1   1    2.21    1.13
 -10   1   1    7.50    2.08
  10  -1  -1    9.59    2.06
 -10  -1   1   10.05    2.20
  -9  -1   1    1.50    1.20
  -9   1   1    0.42    1.15
   9  -1  -1    2.42    1.31
  -8  -1   1    4.78    1.64
   8  -1  -1    5.06    1.44
  -8  -1   1    2.76    1.38
  -8   1   1    4.06    1.67
  -7  -1   1   99.95    5.70
   7  -1  -1   96.75    4.89
  -7   1   1   96.16    5.48
  -7  -1   1   89.89    5.24
  -6  -1   1  104.56    5.48
  -6   1   1   99.31    5.18
  -5  -1   1    3.33    1.21
  -5   1   1    3.43    1.33
  -4   1   1   10.57    1.58
  -4  -1   1    9.44    1.60
  -3   1   1  200.90    5.73
  -3  -1   1  190.16    5.68
   3  -1  -1  198.85    4.54
   2  -1  -1    8.99    1.05
   2   1  -1    7.09    0.89
   2  -1  -1    7.99    0.74
  -2   1   1    9.05    1.08
   2   1  -1    7.87    0.95
  -2  -1   1    7.19    0.89
  -2   1   1    8.44    0.75
   1   1   1    1.64    0.40
   1  -1   1    1.99    0.59
   1  -1   1    2.25    0.39
  -1   1  -1    2.16    0.36
  -1  -1  -1    1.91    0.47
   1  -1   1    3.07    0.61
   1  -1   1    1.43    0.42
  -1   1  -1    1.90    0.48
   2   1   1  131.17    3.79
  -2  -1  -1  139.41    3.90
  -2   1  -1  125.03    4.18
   2  -1   1  142.87    4.53
   2  -1   1  141.15    3.63
  -2   1  -1  145.77    3.63
   3  -1   1   20.28    1.57
   3  -1   1   20.35    1.91
  -3   1  -1   20.67    1.61
  -3  -1  -1   22.83    1.68
  -4  -1  -1   32.39    2.35
   4  -1   1   31.19    2.50
  -4   1  -1   33.97    2.29
   5  -1   1  130.45    5.62
  -5  -1  -1  136.84    5.22
  -5   1  -1  126.97    5.21
  -6   1  -1   44.80    3.51
  -6  -1  -1   52.11    3.50
   6  -1   1   52.19    3.87
  -7  -1  -1    8.08    1.59
   7  -1   1    9.19    1.88
  -7   1  -1    7.64    1.68
   7   1   1   10.72    2.22
  -8  -1  -1   15.49    2.21
  -8   1  -1   12.62    2.33
  -8   1  -1   13.87    2.15
   8   1   1   12.39    2.29
   8  -1   1   14.83    2.40
   9  -1   1   21.76    3.04
   9   1   1   24.75    3.37
  -9  -1  -1   17.89    2.65
  -9   1  -1   19.97    2.68
  10  -1   1    3.31    1.46
  10   1   1    0.51    0.91
 -10   1  -1    4.09    1.36
 -10  -1  -1    3.07    1.25
 -11  -1  -1    0.15    0.91
  11   1   1   -0.03    0.95
  12  -1   1    1.10    1.06
  12   1   1    0.10    1.02
 -13   2   1    0.20    0.96
  13   2  -1    1.60    1.43
 -13  -2   1    0.04    0.93
  13  -2  -1   -0.19    1.05
  12  -2  -1    2.91    1.43
  12   2  -1   -0.70    1.16
 -12  -2   1    1.10    1.24
 -12   2   1   -0.15    1.18
  11  -2  -1    3.84    1.40
 -11  -2   1    2.53    1.12
 -11   2   1    5.71    1.98
 -10  -2   1   -1.74    1.08
  10  -2  -1    1.81    1.17
 -10   2   1   -0.20    1.02
  -9   2   1    5.11    1.63
   9  -2  -1    4.09    1.43
  -9  -2   1    1.13    0.98
   8  -2  -1    1.32    1.02
  -8   2   1    0.58    0.92
  -8  -2   1    1.17    1.20
   7  -2  -1   21.29    2.41
  -7  -2   1   23.58    2.80
  -7   2   1   21.12    2.70
   6  -2  -1   21.65    1.57
   6  -2  -1   29.15    2.49
  -6  -2   1   25.82    2.69
  -6   2   1   25.67    2.80
  -5  -2   1   76.43    4.13
   5  -2  -1   62.73    2.38
  -5   2   1   71.14    4.17
   5  -2  -1   69.25    2.94
   5  -2  -1   72.60    3.44
  -4  -2   1   93.43    4.15
  -4   2   1   94.13    4.33
   4  -2  -1   93.98    3.45
   4  -2  -1   89.41    2.95
   3  -2  -1  149.90    3.44
  -3  -2   1  141.10    4.80
  -3   2   1  152.05    3.00
  -3   2   1  151.82    5.09
   3  -2  -1  152.03    3.82
   2  -2  -1  124.55    2.85
   2  -2  -1  149.88    4.60
   2  -2  -1  135.78    2.82
  -2   2   1  129.52    2.82
  -2  -2   1  127.58    4.00
  -2   2   1  128.63    2.78
  -2   2   1  134.85    4.28
   2   2  -1  142.03    4.12
   1   2  -1  107.50    3.15
  -1  -2   1   81.47    2.69
  -1   2   1   92.59    3.46
   1   2  -1   92.16    2.88
  -1   2   1   84.45    2.97
  -1   2   1   70.33    2.41
   0   2  -1   97.42    2.72
   0   2   1   99.35    3.15
   0  -2   1  125.00    2.94
   0  -2   1   94.21    3.14
   0  -2  -1   97.65    3.36
   0   2  -1  102.31    2.72
   0   2  -1  102.63    3.43
   0  -2   1   92.82    2.61
  -1   2  -1  285.61    5.24
   1  -2   1  292.33    6.35
  -1   2  -1  288.34    5.22
   1   2   1  299.33    6.20
  -1   2  -1  298.69    6.30
  -1   2  -1  298.29    6.39
  -1   2  -1  286.88    5.42
   1  -2   1  294.39    5.12
  -1  -2  -1  282.60    6.11
   2  -2   1   33.92    1.73
  -2   2  -1   31.64    1.83
   2  -2   1   34.35    2.32
   2  -2   1   42.04    2.42
   2  -2   1   32.91    1.88
   2   2   1   34.46    2.19
  -2  -2  -1   41.53    2.46
  -3   2  -1   21.24    1.76
  -3  -2  -1   24.86    2.14
   3  -2   1   19.71    2.04
   3  -2   1   17.47    1.59
  -4  -2  -1   56.88    3.27
   4  -2   1   56.61    3.43
  -4   2  -1   59.17    3.14
   5  -2   1   12.13    1.91
  -5   2  -1   10.79    1.65
  -5  -2  -1   11.09    1.81
  -6   2  -1   15.51    2.11
  -6  -2  -1   19.23    2.32
   6  -2   1   16.98    2.22
   7  -2   1    7.97    1.67
  -7  -2  -1   10.29    1.79
  -7   2  -1    9.23    1.61
   8  -2   1    7.20    1.74
  -8  -2  -1    5.46    1.48
  -8   2  -1    8.62    1.96
  -9   2  -1    1.54    1.23
   9   2   1    1.32    1.14
   9  -2   1    2.38    1.18
  -9  -2  -1   -0.42    0.75
  10   2   1    2.47    1.45
 -10   2  -1    1.06    0.92
  10  -2   1    1.95    1.28
 -10  -2  -1    0.00    0.68
 -10   2  -1    0.79    0.87
  11   2   1    5.76    2.23
 -11  -2  -1    3.46    1.55
  11  -2   1    3.13    1.50
  12   2   1    0.44    0.96
  12  -2   1    0.71    1.23
  13   3  -1    1.13    1.32
  13  -3  -1    1.40    1.40
 -13   3   1    1.04    1.01
 -13  -3   1   -1.55    1.26
 -12   3   1    1.46    1.55
  12  -3  -1    2.55    1.46
 -12  -3   1    0.42    1.14
 -11   3   1    2.78    1.67
  11  -3  -1    3.16    1.25
 -11  -3   1    3.50    1.50
  10  -3  -1   11.13    2.09
 -10   3   1   13.26    2.65
 -10  -3   1    8.65    2.09
  -9   3   1    7.02    2.10
   9  -3  -1    5.55    1.62
  -9  -3   1    4.72    1.57
  -8   3   1    7.52    1.85
   8  -3  -1    3.88    1.29
  -8  -3   1    5.45    1.59
  -7  -3   1    1.09    1.23
   7  -3  -1    1.46    0.89
  -7   3   1    0.07    1.02
  -6   3   1    0.83    0.90
  -6  -3   1    2.43    1.03
   6  -3  -1    1.71    0.76
  -5  -3   1   24.78    2.62
   5  -3  -1   22.94    1.98
  -5   3   1   24.43    2.60
   5  -3  -1   21.05    1.45
   4  -3  -1   39.08    1.67
   4  -3  -1   47.67    2.48
  -4  -3   1   44.29    3.08
  -4   3   1   39.29    3.10
   3  -3  -1   64.70    1.87
  -3   3   1   74.35    3.73
  -3  -3   1   76.34    3.56
  -3   3   1   70.74    2.57
   3  -3  -1   71.19    2.61
  -2   3   1   17.23    0.95
  -2   3   1   18.89    2.04
  -2   3   1   18.83    1.19
   2  -3  -1   22.96    1.32
  -2  -3   1   21.72    1.87
   1  -3  -1   27.64    2.13
   1   3  -1   28.91    1.83
   1   3  -1   31.05    1.92
  -1  -3   1   21.70    1.89
  -1   3   1   21.72    1.37
   0  -3   1  170.02    4.55
   0  -3   1  182.57    5.12
   0   3  -1  175.48    4.51
   0   3  -1  173.31    4.20
   0   3  -1  181.00    5.06
   0  -3  -1  169.09    5.00
  -1   3  -1  171.87    3.77
  -1  -3  -1  178.83    5.22
   1  -3   1  167.51    4.40
   1  -3   1  184.75    5.22
   1  -3   1  179.76    3.66
  -1   3  -1  181.21    4.52
  -1   3  -1  173.52    4.70
  -2   3  -1   61.47    2.64
   2  -3   1   58.23    1.93
  -2  -3  -1   67.10    3.24
   2  -3   1   60.06    2.78
  -2   3  -1   61.69    2.76
  -2   3  -1   70.92    3.25
   2  -3   1   60.71    3.13
  -3  -3  -1   43.96    2.96
   3  -3   1   47.94    3.00
   3  -3   1   44.09    1.98
  -3   3  -1   45.13    2.64
  -4  -3  -1   45.98    3.13
  -4   3  -1   45.82    2.83
   4  -3   1   41.24    3.01
   5  -3   1   -0.81    0.84
  -5  -3  -1    0.28    0.65
  -5   3  -1    0.11    0.59
  -6   3  -1   18.73    2.19
   6  -3   1   15.91    2.21
  -6  -3  -1   19.96    2.34
  -7   3  -1   16.31    2.27
   7  -3   1   17.05    2.51
  -7  -3  -1   15.77    2.33
  -8  -3  -1   12.56    2.27
   8  -3   1    9.51    2.04
  -8   3  -1   11.29    2.10
  -9  -3  -1   15.73    2.68
  -9   3  -1   18.26    2.67
   9  -3   1   13.28    2.48
  10  -3   1    0.43    1.07
 -10  -3  -1    0.99    1.03
  10   3   1    1.81    1.41
 -10   3  -1    0.28    0.99
 -11  -3  -1    1.70    1.20
  11   3   1    1.18    1.30
  11  -3   1   -1.23    1.26
 -11   3  -1   -0.47    0.84
  12  -3   1   -0.31    0.94
 -13  -4   1    1.13    1.31
 -13   4   1    0.09    0.99
  12  -4  -1    4.21    1.53
 -12  -4   1    5.62    2.19
 -12   4   1    2.33    1.71
 -11   4   1    4.82    1.89
 -11  -4   1    3.50    1.52
  11  -4  -1    1.80    1.10
 -10  -4   1   10.02    2.27
 -10   4   1    7.77    2.06
  10  -4  -1    8.25    1.90
  -9   4   1   11.89    2.40
  -9  -4   1   13.34    2.63
   9  -4  -1   17.36    2.41
  -8   4   1    1.98    1.26
  -8  -4   1    1.42    1.19
   8  -4  -1    1.71    1.08
  -7  -4   1   11.75    2.21
  -7   4   1    8.91    2.17
   7  -4  -1   16.30    2.11
  -6  -4   1   13.02    1.98
   6  -4  -1   10.06    0.98
  -6   4   1   11.90    1.95
   6  -4  -1    9.95    1.49
  -5   4   1   11.45    2.10
   5  -4  -1    6.08    0.70
  -5  -4   1    6.13    1.58
   5  -4  -1    9.99    1.51
  -4  -4   1    1.44    1.08
  -4   4   1    2.03    0.66
  -4   4   1    1.44    1.11
   4  -4  -1    1.21    0.27
   4  -4  -1    1.93    0.72
  -3  -4   1   46.47    3.24
   3  -4  -1   55.32    2.54
  -3   4   1   43.42    2.22
  -3   4   1   49.68    3.64
  -2   4   1   25.83    1.27
   2  -4  -1   34.42    1.89
  -2   4   1   30.09    1.77
  -2  -4   1   27.56    2.40
  -2   4   1   30.38    2.71
  -1   4   1   70.84    2.80
   1  -4  -1   78.95    3.96
  -1  -4   1   73.93    3.58
   0   4  -1  118.37    3.58
   0  -4  -1  130.82    4.79
   0  -4   1  119.96    4.38
  -1  -4  -1  134.55    4.97
   1  -4   1  139.01    4.83
  -1   4  -1  132.56    3.35
   1  -4   1  131.74    4.38
   2  -4   1  136.02    2.98
  -2   4  -1  143.34    5.19
  -2   4  -1  131.16    3.09
  -2  -4  -1  144.20    5.42
   2  -4   1  135.63    5.12
  -2   4  -1  138.33    4.85
  -3   4  -1   18.80    1.85
   3  -4   1   17.85    2.04
  -3   4  -1   15.56    1.73
   3  -4   1   15.45    0.95
  -3  -4  -1   17.61    1.99
  -4  -4  -1   38.23    3.18
   4  -4   1   36.07    2.93
   4  -4   1   34.11    1.73
  -4   4  -1   39.06    2.83
  -5  -4  -1    7.97    1.60
  -5   4  -1    4.96    1.30
   5  -4   1    4.41    1.38
   5  -4   1    4.53    0.79
   6  -4   1   21.76    2.72
  -6  -4  -1   29.70    3.15
  -6   4  -1   24.27    2.55
  -7  -4  -1   11.38    2.14
   7  -4   1   10.49    1.99
  -7   4  -1    8.87    1.86
  -8   4  -1   17.21    2.54
   8  -4   1   17.92    2.69
  -8  -4  -1   17.93    2.75
   9  -4   1    6.23    1.94
  -9   4  -1    4.21    1.44
  -9  -4  -1    7.12    1.88
  10  -4   1    4.87    1.65
 -10  -4  -1    4.05    1.77
 -10   4  -1    3.71    1.34
  11  -4   1    2.65    1.47
  11   4   1    2.97    2.00
 -11  -4  -1    2.74    1.39
 -12  -4  -1   -0.67    0.96
  12  -4   1    0.69    1.18
 -13   5   1   -0.64    1.01
 -12  -5   1    1.51    0.88
 -12   5   1    2.48    1.47
 -11  -5   1   14.78    3.03
  11  -5  -1   20.72    3.04
 -11   5   1   20.81    3.48
  10  -5  -1    2.56    1.16
 -10   5   1    2.65    1.56
 -10  -5   1    3.87    1.63
  -9  -5   1    4.97    1.82
  -9   5   1    1.53    1.09
   9  -5  -1    5.63    1.59
   8  -5  -1    2.17    1.08
  -8  -5   1    3.02    1.37
  -8   5   1    2.24    1.15
  -7   5   1   31.71    3.65
  -7  -5   1   30.57    3.55
   7  -5  -1   33.41    2.99
  -6   5   1   78.42    5.06
   6  -5  -1   78.90    4.08
  -6  -5   1   78.53    5.09
  -5  -5   1   14.86    2.34
  -5   5   1   15.05    1.56
  -5   5   1   17.78    2.53
   5  -5  -1   19.13    1.95
  -4  -5   1    5.14    1.48
   4  -5  -1    5.22    1.07
  -4   5   1    4.43    1.42
  -3  -5   1   12.53    1.80
  -3   5   1   16.08    2.13
   3  -5  -1   13.38    1.38
  -2  -5   1    9.73    1.60
  -2   5   1   10.13    1.80
  -2   5   1    8.74    1.19
  -1  -5   1   22.79    2.24
   1  -5  -1   29.80    2.57
   0  -5   1   50.02    3.09
   0  -5  -1   56.69    3.41
   0   5  -1   42.66    2.18
   1  -5   1   12.76    1.79
   1  -5   1   12.03    1.69
  -1   5  -1   10.08    1.00
  -1  -5  -1   14.81    1.91
  -2   5  -1   16.93    1.02
   2  -5   1   20.61    2.12
  -2  -5  -1   23.40    2.49
  -2   5  -1   23.76    2.27
   3  -5   1   41.67    3.10
  -3  -5  -1   43.61    3.29
  -3   5  -1   42.67    3.03
  -3   5  -1   41.12    2.99
   3  -5   1   41.64    1.32
  -4  -5  -1   37.08    3.19
  -4   5  -1   35.82    2.91
   4  -5   1   36.15    3.00
   4  -5   1   30.16    1.22
  -4   5  -1   34.14    2.87
  -5   5  -1   19.63    2.44
   5  -5   1   14.78    1.09
   5  -5   1   18.74    2.51
  -5  -5  -1   20.45    2.73
  -6  -5  -1   38.99    3.74
  -6   5  -1   38.01    3.30
   6  -5   1   34.10    3.40
   6  -5   1   30.63    1.86
  -7   5  -1    1.17    0.89
  -7  -5  -1    2.41    1.37
   7  -5   1    0.88    0.88
   8  -5   1   11.00    2.14
  -8  -5  -1    9.90    2.24
  -8   5  -1   10.81    2.14
   9  -5   1    2.46    1.27
  -9   5  -1    6.36    1.79
  -9  -5  -1    2.56    1.46
  10  -5   1    3.19    1.53
 -10  -5  -1    3.50    1.68
 -10   5  -1    5.98    1.84
 -11  -5  -1    1.41    0.98
  11  -5   1    1.42    1.35
  12  -5   1   -2.62    1.49
 -12  -5  -1    0.68    0.81
 -12   6   1    1.64    1.44
 -12  -6   1    3.71    1.81
 -11  -6   1    5.00    1.98
 -11   6   1    9.37    2.48
  10  -6  -1    9.34    2.08
 -10   6   1    9.39    2.43
 -10  -6   1    6.72    1.95
   9  -6  -1   12.28    2.14
  -9  -6   1    9.96    2.17
  -9   6   1   10.44    2.53
  -8   6   1    9.69    2.25
  -8  -6   1    8.18    2.02
   8  -6  -1    8.68    1.71
  -7   6   1    7.58    1.94
   7  -6  -1    7.43    1.54
  -7  -6   1    7.50    2.18
  -6  -6   1    2.41    1.47
   6  -6  -1    2.01    0.85
  -6   6   1    1.40    0.62
  -6   6   1    2.37    1.44
  -5   6   1    2.25    0.85
  -5   6   1    2.41    1.33
  -5  -6   1    2.49    1.39
   5  -6  -1    2.48    0.95
  -4   6   1   37.63    3.58
   4  -6  -1   33.65    2.38
  -4  -6   1   33.65    3.17
  -3  -6   1   86.03    4.81
  -3   6   1   90.26    5.23
   3  -6  -1   96.75    3.98
  -2   6   1   35.05    3.36
  -2  -6   1   33.92    3.06
  -1  -6   1   15.55    2.08
   1  -6  -1   19.30    2.41
   0  -6   1   28.57    2.60
   0  -6  -1   27.24    2.76
  -1   6  -1   75.59    2.91
  -1  -6  -1   84.15    4.62
   1  -6   1   93.98    4.59
   2  -6   1    9.97    1.81
  -2   6  -1   10.19    2.13
  -2  -6  -1   14.09    2.41
  -3  -6  -1   21.32    2.80
  -3   6  -1   18.67    2.39
  -3   6  -1   20.61    2.39
   3  -6   1   19.29    2.38
   4  -6   1    6.19    1.42
  -4  -6  -1    8.05    1.72
  -4   6  -1    6.24    1.48
  -4   6  -1    7.13    1.43
  -5  -6  -1    8.39    1.76
   5  -6   1    4.50    1.29
  -5   6  -1    5.92    1.48
  -6   6  -1    7.26    1.86
  -6  -6  -1    4.70    1.44
   6  -6   1    6.50    1.51
  -7   6  -1    2.44    1.20
  -7  -6  -1   -0.26    0.98
   7  -6   1    0.69    0.86
  -8   6  -1    0.94    1.02
  -8  -6  -1    1.33    1.18
   8  -6   1    1.60    1.19
  -9  -6  -1    2.01    1.31
  -9   6  -1    1.14    1.08
 -10  -6  -1    1.58    1.44
  10  -6   1    3.13    1.53
  11  -6   1    0.34    0.95
 -11  -6  -1   -0.32    0.99
 -12  -6  -1    3.19    1.41
  12  -6   1    0.34    0.97
 -12   7   1    0.92    1.32
 -11  -7   1    6.81    2.14
 -11   7   1    7.50    2.28
 -10  -7   1    4.27    1.77
 -10   7   1    6.50    2.27
  -9  -7   1    4.33    1.93
   9  -7  -1    1.10    0.96
  -9   7   1    1.16    1.28
   8  -7  -1   35.30    3.41
  -8   7   1   34.03    4.11
  -8  -7   1   35.33    4.12
  -7  -7   1   15.79    2.66
   7  -7  -1   15.97    2.15
  -7   7   1   14.77    2.62
  -6   7   1   11.90    1.67
  -6  -7   1   16.15    2.68
   6  -7  -1   16.83    2.18
  -6   7   1   12.72    2.56
  -5   7   1    9.38    2.12
   5  -7  -1   10.19    1.52
  -5  -7   1    8.91    1.91
  -5   7   1   10.95    1.55
  -4  -7   1    2.88    1.13
   4  -7  -1    5.61    1.31
  -4   7   1    3.54    1.46
  -3   7   1    1.50    0.33
  -3  -7   1    4.00    1.34
  -3   7   1    2.38    1.41
  -2   7   1    1.58    1.15
  -2  -7   1    1.19    1.00
  -1  -7   1   10.26    1.84
   1  -7  -1    9.82    2.04
   0  -7   1   20.89    2.44
   0  -7  -1   23.03    2.68
   1  -7   1    5.32    1.35
  -1   7  -1    3.34    0.66
  -1  -7  -1    4.91    1.40
   2  -7   1    0.10    0.99
  -2   7  -1   -1.05    1.09
  -2  -7  -1    0.22    0.78
  -2   7  -1    0.13    0.23
   3  -7   1   19.94    2.42
  -3   7  -1   20.03    2.56
  -3   7  -1   18.66    2.38
  -3  -7  -1   23.88    2.94
  -4  -7  -1    6.43    1.56
  -4   7  -1    6.89    1.39
  -4   7  -1    6.33    1.59
   4  -7   1    6.02    1.47
  -5   7  -1   52.88    4.16
  -5  -7  -1   49.20    4.33
  -5   7  -1   52.07    4.00
   5  -7   1   52.76    4.15
  -6  -7  -1    2.87    1.13
  -6   7  -1    3.72    1.52
   6  -7   1    1.79    1.00
  -7   7  -1   17.11    2.73
   7  -7   1   17.74    2.86
  -7  -7  -1   17.19    2.99
  -8   7  -1    3.41    1.45
  -8  -7  -1    1.80    1.44
   8  -7   1    1.70    1.37
   9  -7   1    9.15    2.19
  -9   7  -1   11.62    2.33
  -9  -7  -1    6.73    2.01
  10  -7   1    8.99    2.43
 -10  -7  -1    6.36    2.15
 -11  -7  -1   -0.25    0.83
  11  -7   1    1.02    1.02
 -12   8   1    3.14    1.63
 -11  -8   1    4.73    2.17
 -11   8   1    2.32    1.63
 -10  -8   1    2.84    1.77
 -10   8   1    2.03    1.27
  -9  -8   1    0.38    0.94
  -9   8   1   -0.11    1.09
   8  -8  -1   -0.62    0.86
  -8   8   1    0.27    1.32
  -8  -8   1   -1.63    1.16
  -7  -8   1    5.98    1.89
  -7   8   1    8.57    2.04
   7  -8  -1    8.90    1.74
  -6   8   1   17.02    2.21
  -6   8   1   28.17    3.86
   6  -8  -1   30.48    3.07
  -6  -8   1   23.82    3.62
  -5  -8   1    0.43    1.00
  -5   8   1    3.06    1.49
  -5   8   1    0.52    0.61
   5  -8  -1    0.50    0.73
  -4   8   1    1.24    1.01
  -4  -8   1    0.81    0.90
  -3   8   1    3.93    0.53
  -3  -8   1    6.37    2.20
  -3   8   1   11.99    2.46
  -2   8   1    3.45    1.36
  -2  -8   1    3.32    1.34
   1  -8  -1    2.88    1.34
  -1  -8   1    3.23    1.32
   0  -8  -1    9.56    1.97
   0  -8   1    9.92    1.71
   1  -8   1    6.78    1.60
  -1  -8  -1    6.01    1.74
  -2  -8  -1   61.12    4.66
  -2   8  -1   57.80    4.57
   3  -8   1    3.13    1.34
  -3   8  -1    1.75    1.24
  -3  -8  -1    0.19    1.07
  -4   8  -1    1.70    1.24
  -4   8  -1    1.19    0.96
  -4  -8  -1    0.17    0.89
   4  -8   1   -0.54    0.77
  -5  -8  -1  129.29    7.54
  -5   8  -1  139.42    7.31
   5  -8   1  123.95    6.66
  -5   8  -1  121.77    6.47
   6  -8   1    4.59    1.44
  -6  -8  -1    8.51    2.20
  -6   8  -1    8.66    2.04
   7  -8   1    2.35    1.22
  -7   8  -1    3.08    1.38
  -7  -8  -1    5.00    1.82
  -8   8  -1    1.95    0.80
  -8  -8  -1    0.64    1.45
   8  -8   1    0.28    0.89
   9  -8   1    8.47    2.21
  -9  -8  -1    5.67    1.94
  10  -8   1    3.77    1.84
 -10  -8  -1    2.24    1.09
 -11   9   1   -1.67    1.32
 -10  -9   1    1.72    1.42
 -10   9   1   -3.05    1.33
  -9   9   1   -0.46    1.13
  -9  -9   1    2.02    1.28
  -8   9   1   29.05    4.03
  -8  -9   1   22.76    3.67
  -7   9   1   15.74    2.85
  -7  -9   1   15.65    2.88
   7  -9  -1   20.13    2.52
  -6   9   1   11.24    1.84
   6  -9  -1   11.85    1.93
  -6  -9   1    9.80    2.29
  -6   9   1    9.65    2.35
  -5  -9   1    6.38    2.06
  -5   9   1    6.82    2.07
  -4  -9   1    2.07    1.29
  -4   9   1    5.55    1.77
  -3  -9   1    2.24    1.25
  -3   9   1    4.38    1.70
  -2   9   1    3.36    1.59
  -2  -9   1    7.71    1.95
  -1  -9   1    9.89    2.01
   1  -9  -1   12.31    2.29
   0  -9  -1    2.10    1.21
   0  -9   1    2.96    1.14
  -1  -9  -1    2.96    1.43
   1  -9   1    5.48    1.64
  -2   9  -1    6.07    1.90
  -2  -9  -1    6.10    1.90
  -3   9  -1    1.46    1.45
  -3  -9  -1   -0.43    1.21
  -4   9  -1    8.31    2.12
  -4   9  -1    6.04    1.73
  -4  -9  -1    7.86    2.17
   4  -9   1    5.72    1.65
  -5  -9  -1    3.93    1.77
  -5   9  -1    3.96    1.52
   5  -9   1    6.30    1.70
  -5   9  -1    5.13    1.58
  -6   9  -1   27.25    3.29
  -6   9  -1   31.33    3.59
   6  -9   1   23.73    3.17
  -6  -9  -1   28.78    3.98
  -7   9  -1   11.61    2.65
  -7  -9  -1    8.59    2.41
   7  -9   1    9.04    2.10
  -8   9  -1    0.88    1.11
  -8  -9  -1    0.59    1.12
   8  -9   1    3.42    1.42
   9  -9   1    0.10    1.03
  -9  -9  -1    3.37    1.87
 -10  -9  -1    0.07    1.13
 -10  10   1   -0.19    1.04
  -9 -10   1    7.07    2.49
  -9  10   1    3.95    1.63
  -8 -10   1    2.69    1.70
  -8  10   1    2.20    1.65
  -7 -10   1    3.23    1.79
  -7  10   1    2.61    1.41
  -6  10   1    2.57    1.31
  -6 -10   1    0.92    0.91
  -5  10   1    1.55    1.27
  -5 -10   1    1.18    1.57
  -4  10   1   22.63    3.54
  -4 -10   1   21.53    3.21
  -3 -10   1   12.90    2.62
  -3  10   1   11.12    3.08
  -2 -10   1   -0.39    0.85
  -2  10   1    0.40    1.05
  -1 -10   1   -0.64    1.01
   1 -10  -1    0.42    0.90
   0 -10   1   -0.12    0.95
   0 -10  -1   -0.42    1.10
   1 -10   1   -1.09    1.10
  -1 -10  -1   -0.51    1.23
  -2 -10  -1   47.69    4.50
  -2  10  -1   50.61    4.87
  -3 -10  -1    5.45    2.11
  -3  10  -1    4.80    1.86
  -4  10  -1    0.23    0.93
  -4 -10  -1    0.28    0.93
  -4  10  -1   -0.89    1.03
  -5  10  -1    0.50    1.27
  -5  10  -1    1.51    1.07
   5 -10   1    1.45    1.18
  -5 -10  -1    1.06    1.05
   6 -10   1    2.12    1.29
  -6  10  -1    1.39    1.03
  -6  10  -1   -0.16    0.72
  -6 -10  -1    1.06    1.32
   7 -10   1    0.02    0.90
  -7  10  -1    0.22    0.95
  -7 -10  -1    3.04    1.77
   8 -10   1    1.03    1.16
  -8 -10  -1    2.33    1.75
  -9 -10  -1    1.10    1.26
 -10  11   1    0.34    1.03
  -9  11   1    6.83    2.31
  -8 -11   1    5.01    1.81
  -8  11   1    3.23    1.88
  -7 -11   1   13.04    2.93
  -7  11   1   14.20    3.07
  -6  11   1    1.67    1.00
  -6 -11   1    4.07    1.80
  -5  11   1   13.59    3.00
  -5 -11   1    9.45    2.50
  -4 -11   1    0.08    1.00
  -4  11   1    1.73    1.31
  -3  11   1    4.25    2.13
  -3 -11   1    5.38    1.93
  -2 -11   1   10.19    2.25
  -2  11   1   11.53    2.73
  -1 -11   1   15.29    2.80
   1 -11  -1   16.41    2.91
   0 -11   1    3.85    1.68
   0 -11  -1    4.05    1.61
  -1 -11  -1    7.88    2.01
   1 -11   1    8.68    2.17
  -2 -11  -1   20.45    3.20
  -2  11  -1   27.22    3.86
  -3 -11  -1    3.15    1.54
  -3  11  -1    2.57    1.65
  -4  11  -1    1.67    1.30
  -4 -11  -1    3.17    1.58
  -4  11  -1    2.19    1.49
  -5  11  -1   -1.17    1.12
  -5 -11  -1   -0.02    0.95
  -5  11  -1    1.17    1.06
  -6  11  -1    1.26    0.89
   6 -11   1    2.82    1.59
  -6 -11  -1    2.28    1.47
  -6  11  -1    4.91    1.92
   7 -11   1    1.73    1.23
  -7 -11  -1    4.87    1.99
  -8 -11  -1    5.67    1.96
  -9  12   1    6.11    2.57
  -8  12   1    3.76    1.98
  -7 -12   1   -1.75    1.44
  -7  12   1    0.10    1.11
  -6 -12   1    0.53    0.97
  -6  12   1    2.56    1.67
  -5 -12   1    5.57    1.96
  -5  12   1    1.58    1.16
  -4 -12   1    4.04    1.73
  -4  12   1    5.67    2.00
  -3 -12   1   42.73    4.68
  -3  12   1   45.24    5.30
  -2 -12   1    8.97    2.36
  -2  12   1   11.57    2.87
  -1 -12   1    6.51    2.12
   1 -12  -1    8.87    2.36
   0 -12   1    5.71    1.84
   0 -12  -1   11.68    2.58
   1 -12   1    2.28    1.41
  -1 -12  -1    1.73    1.09
  -2 -12  -1    8.17    2.34
  -2  12  -1    7.10    2.10
  -3  12  -1    4.41    1.74
  -3 -12  -1    7.32    2.33
  -4  12  -1    0.42    0.79
  -4 -12  -1    4.69    1.84
  -4  12  -1    4.07    2.05
  -5 -12  -1    0.51    1.09
  -5  12  -1    1.78    1.08
  -5  12  -1    3.63    1.76
  -6 -12  -1    2.45    1.72
  -6  12  -1    1.14    1.33
  -7 -12  -1    2.15    1.68
  -7  13   1    1.58    1.38
  -6 -13   1    2.76    1.69
  -6  13   1    5.63    2.15
  -5 -13   1    2.16    1.49
  -5  13   1    2.34    1.57
  -4 -13   1    0.46    0.93
  -4  13   1    1.99    1.86
  -3 -13   1   14.18    2.74
  -3  13   1   15.73    3.35
  -2 -13   1    3.22    1.70
  -2  13   1    2.83    1.94
  -1  13   1    3.34    1.80
   1 -13  -1    4.70    1.89
  -1 -13   1    6.40    2.12
   0 -13   1    6.15    2.05
   0 -13  -1    6.80    2.13
  -1 -13  -1   17.12    3.21
   1 -13   1   18.29    3.23
  -1  13  -1   20.19    3.79
  -2 -13  -1    9.01    2.50
  -2  13  -1   10.65    2.76
  -3  13  -1    4.37    2.13
  -3 -13  -1    0.35    1.03
  -4 -13  -1    1.53    1.22
  -4  13  -1    1.15    1.34
  -4  13  -1    1.23    1.39
  -5 -13  -1    3.59    2.02
  -5  13  -1    4.11    1.93
  -5  13  -1    0.51    1.15
  -6  14   1    0.21    1.14
  -5  14   1    1.56    1.58
  -4 -14   1    2.65    1.63
  -4  14   1    3.79    1.95
  -3  14   1   -0.20    1.07
  -3 -14   1    2.06    1.19
  -2 -14   1   -0.95    1.18
  -2  14   1    0.99    1.17
   1 -14  -1   -0.66    1.25
  -1 -14   1    1.08    1.27
  -1  14   1    0.81    1.62
   0 -14   1    2.88    1.39
   0 -14  -1    1.99    1.27
  -1 -14  -1   -0.29    1.25
   1 -14   1    1.65    1.02
  -1  14  -1    0.21    1.37
  -2  14  -1    2.58    1.82
  -2 -14  -1    7.14    2.36
  -3 -14  -1    2.60    1.40
  -3  14  -1    3.83    2.06
  -4  14  -1    0.30    0.79
  -4  14  -1    1.91    1.63
  -2 -15   1   -0.52    1.03
  -2  15   1   -0.29    1.50
  -1 -15   1    0.06    0.91
  -1  15   1    0.15    1.54
   0 -15   1    4.03    1.99
   0 -15  -1    3.14    1.95
  -1  15  -1   -0.33    1.60
  -2  15  -1    0.91    1.28
  -3  15  -1    3.03    1.94
  14   0  -2   -1.76    1.28
  13   0  -2    3.27    1.50
 -13   0   2   -0.03    0.92
  12   0  -2   23.20    3.33
 -12   0   2   21.46    3.45
 -11   0   2   11.45    2.64
 -11   0   2    8.92    2.30
  11   0  -2    9.22    2.17
 -10   0   2   -0.99    1.52
  -9   0   2   10.70    2.34
  -8   0   2   10.79    2.14
  -7   0   2   89.06    5.33
  -6   0   2    4.99    1.41
  -5   0   2   32.23    2.84
  -4   0   2   33.24    2.59
  -3   0   2  499.20    9.83
  -3   0   2  515.86   10.11
   3   0  -2  520.66    9.69
   2   0  -2 1141.82   16.98
  -2   0   2 1131.38   16.99
   2   0  -2 1186.37   15.41
   2   0  -2 1149.79   16.90
  -2   0   2 1152.07   16.72
   1   0  -2  229.62    4.53
  -1   0   2  242.43    4.92
  -1   0   2  218.74    4.37
   1   0  -2  230.02    5.43
  -1   0   2  221.66    5.25
  -1   0   2  223.38    4.50
   1   0  -2  220.99    4.45
   0   0   2   54.70    1.55
   0   0  -2   60.15    2.35
   0   0   2   53.77    2.17
   0   0   2   60.43    2.57
   0   0  -2   61.91    2.74
   0   0   2   58.85    1.55
   1   0   2  116.28    4.06
   1   0   2  116.85    3.82
   1   0   2  101.95    2.20
  -1   0  -2  100.86    3.65
  -1   0  -2   96.82    2.19
  -2   0  -2   72.82    2.28
   2   0   2   73.12    2.49
   2   0   2   75.92    3.50
   3   0   2   24.02    2.39
  -3   0  -2   22.97    1.57
   3   0   2   17.04    1.46
   4   0   2    0.69    0.87
  -4   0  -2    1.25    0.62
  -5   0  -2    4.04    0.95
   5   0   2    3.23    1.14
  -6   0  -2    2.77    0.92
   6   0   2    6.20    1.57
  -7   0  -2    6.89    1.47
   7   0   2    7.61    1.87
  -8   0  -2    0.91    0.81
   8   0   2    0.09    0.91
  -9   0  -2    0.08    0.80
   9   0   2    1.32    1.24
  10   0   2    0.55    1.20
  11   0   2    1.39    1.29
  14   1  -2    0.79    1.21
 -13  -1   2    1.40    1.11
 -13   1   2    0.70    1.15
  13  -1  -2    1.48    1.26
  13   1  -2    1.72    1.31
  12   1  -2    1.30    1.16
 -12  -1   2    2.34    1.51
  12  -1  -2    1.68    1.10
 -12   1   2    1.50    1.37
  11  -1  -2    5.57    1.62
 -11   1   2    1.79    1.22
 -11  -1   2    4.40    1.75
 -10  -1   2   11.94    2.50
  10  -1  -2   11.29    2.08
 -10   1   2   11.22    2.57
  -9  -1   2   24.85    3.42
  -9  -1   2   27.36    3.46
  -9   1   2   28.92    3.69
   9  -1  -2   27.59    2.93
  -8  -1   2   -0.48    0.99
  -8   1   2    1.45    1.40
  -7   1   2    1.29    1.14
  -7  -1   2    0.96    0.99
  -6   1   2  139.28    6.26
  -6  -1   2  144.28    6.45
  -5   1   2    5.42    1.38
  -5  -1   2    5.96    1.37
  -4   1   2    5.19    1.24
  -4  -1   2    4.60    1.25
  -3   1   2  970.76   16.32
  -3   1   2  971.39   15.09
  -3  -1   2  965.90   16.29
  -3  -1   2  995.29   15.95
   3  -1  -2 1001.06   15.01
  -2   1   2   35.71    1.87
  -2  -1   2   40.63    2.04
   2   1  -2   38.36    2.15
   2  -1  -2   40.33    2.03
   2   1  -2   37.71    2.05
  -2   1   2   36.14    2.11
   2  -1  -2   38.75    2.19
  -2  -1   2   38.65    2.21
   1   1  -2   94.96    3.26
   1  -1  -2   96.90    3.12
  -1   1   2   91.44    3.10
   1   1  -2   90.54    2.39
   1  -1  -2   99.43    3.35
  -1  -1   2   92.03    3.19
   1   1  -2   98.12    3.14
   1  -1  -2   93.34    2.16
  -1   1   2   90.20    2.10
  -1  -1   2   93.43    3.04
  -1  -1   2   91.48    3.07
  -1  -1   2   93.88    2.38
  -1   1   2   90.87    2.90
   0   1   2   72.29    2.96
   0  -1   2   74.67    2.94
   0   1  -2   69.44    2.82
   0   1  -2   68.97    2.76
   0  -1   2   67.30    2.68
   0  -1  -2   65.72    2.23
   0  -1   2   64.71    2.67
   0   1   2   68.92    2.35
   0   1   2   68.76    2.28
  -1  -1  -2    1.91    0.57
   1   1   2    1.15    0.40
  -2   1  -2    2.51    0.51
  -2  -1  -2    1.68    0.57
   2  -1   2    2.33    0.89
   2  -1   2    1.79    0.44
   2  -1   2    0.64    0.71
  -2   1  -2    2.54    0.43
   2   1   2    1.88    0.49
   2   1   2    3.41    1.07
  -3  -1  -2   35.86    2.13
   3   1   2   36.32    2.71
   3  -1   2   37.33    2.74
   3  -1   2   33.38    1.94
  -3   1  -2   36.68    2.02
  -4   1  -2   25.46    1.81
   4  -1   2   25.39    2.60
   4   1   2   28.94    2.78
  -4   1  -2   28.55    2.18
  -4  -1  -2   28.98    2.18
  -5   1  -2    2.67    0.75
  -5   1  -2    2.83    0.76
  -5  -1  -2    0.81    0.49
   5  -1   2    1.94    0.88
   5   1   2    1.89    1.19
  -6   1  -2    3.94    1.01
  -6  -1  -2    3.62    0.95
   6  -1   2    4.24    1.49
   6   1   2    3.63    1.27
  -7  -1  -2    2.12    1.08
   7  -1   2    1.12    1.28
  -7   1  -2    3.50    1.12
   7   1   2    5.13    2.00
   8  -1   2   11.13    2.34
  -8  -1  -2    9.60    1.85
  -8   1  -2   13.96    1.99
   8   1   2   10.51    2.17
   9   1   2    0.12    1.09
  -9  -1  -2   -0.59    0.81
  -9   1  -2    0.03    0.78
   9  -1   2   -0.13    1.07
  10  -1   2    2.78    1.17
  10   1   2    0.64    1.06
  11   1   2    1.39    1.35
  11  -1   2    2.37    1.43
 -13   2   2    8.01    2.65
  13   2  -2    4.44    1.88
 -13  -2   2    5.11    2.04
  13  -2  -2    6.13    2.05
 -12  -2   2   -0.15    0.90
 -12   2   2    1.65    1.62
  12  -2  -2    0.61    0.99
 -11   2   2    0.22    1.25
  11  -2  -2    0.82    1.09
 -11  -2   2    1.73    1.23
 -10   2   2    7.19    2.25
 -10  -2   2    3.71    1.45
  10  -2  -2    4.59    1.40
  -9  -2   2   36.68    3.91
   9  -2  -2   32.56    3.24
  -9   2   2   39.12    4.30
  -8  -2   2   59.36    4.58
   8  -2  -2   59.81    3.86
  -8   2   2   59.37    4.70
  -7   2   2    2.48    1.34
   7  -2  -2    5.35    1.22
  -7  -2   2    4.64    1.67
  -6   2   2   60.95    4.28
  -6  -2   2   69.06    4.32
   6  -2  -2   66.45    3.28
  -5  -2   2   77.71    4.16
   5  -2  -2   72.03    3.01
  -5   2   2   68.96    4.28
  -4  -2   2   13.35    1.76
  -4   2   2   12.54    1.35
   4  -2  -2   12.67    1.29
  -4   2   2   10.26    1.86
   4  -2  -2   14.00    1.15
  -3  -2   2  162.00    5.01
   3  -2  -2  160.68    4.33
   3  -2  -2  162.00    3.04
  -3   2   2  157.18    4.33
  -3   2   2  151.92    5.33
  -2   2   2    4.97    1.52
  -2  -2   2   10.51    1.64
  -2   2   2    2.77    0.80
  -2  -2   2   14.83    2.15
   2  -2  -2    8.52    1.44
   2   2  -2    3.98    1.68
  -1  -2   2 1436.41   19.49
   1   2  -2 1486.06   19.62
  -1   2   2 1458.55   20.74
  -1   2   2 1466.87   21.05
   1   2  -2 1492.99   21.17
  -1  -2   2 1455.10   20.81
  -1  -2   2 1454.65   21.24
   1   2  -2 1463.68   20.88
  -1   2   2 1483.18   20.86
   0  -2   2  238.07    4.17
   0   2   2  250.02    5.61
   0  -2   2  229.33    5.38
   0  -2   2  228.41    5.89
   0   2  -2  239.06    5.64
   0   2  -2  228.72    4.13
   0  -2  -2  236.77    5.50
   1  -2   2   82.82    3.08
  -1   2  -2   88.11    3.34
  -1   2  -2   91.54    3.83
   1  -2   2   81.58    3.60
  -1  -2  -2   79.82    3.11
  -1   2  -2   80.79    2.03
  -1   2  -2   77.37    1.92
   1   2   2   85.61    3.17
   2  -2   2   46.64    2.86
   2  -2   2   36.77    1.67
   2  -2   2   41.79    2.37
  -2  -2  -2   39.25    2.28
  -2   2  -2   38.58    1.70
   3  -2   2   60.95    3.14
  -3  -2  -2   53.46    2.99
   3  -2   2   49.19    2.40
   3  -2   2   61.41    3.69
  -3   2  -2   53.25    2.45
  -4  -2  -2   20.59    2.13
   4  -2   2   23.71    2.64
  -4   2  -2   19.64    1.80
  -5   2  -2    2.81    0.98
  -5  -2  -2    2.00    1.10
   5  -2   2    3.14    1.39
  -6  -2  -2   12.71    1.89
  -6   2  -2   10.46    1.58
   6  -2   2    9.90    1.86
  -7  -2  -2   22.02    2.62
  -7   2  -2   22.36    2.75
   7   2   2   25.80    3.46
   7  -2   2   18.82    2.81
  -8  -2  -2    2.93    1.22
  -8   2  -2    3.36    1.19
   8  -2   2    1.80    0.91
   8   2   2    1.99    1.35
   9   2   2   13.08    2.76
  -9  -2  -2    8.72    1.90
   9  -2   2   18.21    2.96
 -10  -2  -2    1.22    1.17
  10  -2   2   -0.71    0.91
  10   2   2   -1.60    1.37
  11   2   2    6.56    2.12
  11  -2   2    6.28    2.11
 -13  -3   2    2.31    1.71
 -13   3   2    2.38    1.64
  12  -3  -2    2.62    1.28
 -12   3   2    4.39    2.07
 -12  -3   2    4.43    1.69
 -11   3   2    6.25    2.14
  11  -3  -2   10.10    2.10
 -11  -3   2   10.10    2.53
  10  -3  -2   19.69    2.59
 -10   3   2   18.59    3.05
 -10  -3   2   17.90    2.98
   9  -3  -2   26.64    2.79
  -9  -3   2   26.43    3.39
  -9   3   2   26.38    3.45
  -8  -3   2    0.70    0.97
  -8   3   2    3.57    1.66
   8  -3  -2    0.75    0.59
  -7  -3   2   38.04    3.54
   7  -3  -2   38.63    2.83
  -7   3   2   36.67    3.66
  -6   3   2    3.86    1.23
  -6  -3   2    4.52    1.35
   6  -3  -2    4.19    0.93
  -5  -3   2   25.42    2.48
   5  -3  -2   20.02    1.50
  -5   3   2   24.06    2.60
   5  -3  -2   22.74    1.61
  -4   3   2    5.61    1.78
  -4   3   2    4.17    0.95
   4  -3  -2    7.67    0.85
   4  -3  -2    7.01    0.90
  -4  -3   2    6.26    1.57
  -3  -3   2   18.67    2.02
  -3   3   2   17.47    1.35
   3  -3  -2   18.92    0.92
   3  -3  -2   20.65    1.51
  -3   3   2   15.13    2.06
  -2  -3   2   18.47    1.69
  -2   3   2   14.14    1.26
  -2   3   2   15.88    1.84
  -1   3   2    8.11    1.02
  -1  -3   2    6.67    0.87
   1   3  -2    7.57    0.90
  -1  -3   2    9.23    1.13
   0   3  -2  155.86    3.95
   0  -3   2  159.27    4.51
   0   3  -2  160.85    5.21
   0  -3   2  160.28    4.07
   0   3  -2  156.72    4.54
   0  -3   2  159.10    5.23
   0  -3  -2  155.02    4.91
  -1   3  -2  110.38    4.47
   1  -3   2  100.49    3.38
   1  -3   2  105.78    4.32
  -1   3  -2   96.62    3.03
  -1   3  -2  104.00    3.54
   1  -3   2   93.37    2.89
  -1  -3  -2  103.50    4.02
  -1   3  -2   95.26    2.93
  -2   3  -2  112.48    4.78
   2  -3   2  106.67    4.70
  -2   3  -2   99.42    3.23
   2  -3   2   99.19    3.52
  -2   3  -2   96.11    3.08
  -2  -3  -2  108.84    4.38
   3  -3   2    1.22    0.95
   3  -3   2    1.43    0.57
  -3   3  -2    0.35    0.45
  -3  -3  -2    1.43    0.69
   3  -3   2    0.41    0.38
  -4  -3  -2   30.71    2.66
   4  -3   2   31.29    2.34
   4  -3   2   36.26    3.04
  -4   3  -2   32.91    2.25
  -5  -3  -2   18.91    2.27
  -5   3  -2   17.17    1.88
   5  -3   2   19.42    2.46
  -6  -3  -2    3.52    1.16
  -6   3  -2    2.57    1.02
   6  -3   2    2.03    1.32
  -7  -3  -2   64.11    4.49
   7  -3   2   62.59    4.95
  -7   3  -2   56.90    4.03
   8   3   2   11.80    2.64
   8  -3   2   12.20    2.31
  -8  -3  -2   11.14    2.14
  -8   3  -2   10.71    1.99
  -9   3  -2    1.98    1.01
   9   3   2    4.74    2.17
  -9  -3  -2    4.35    1.86
   9  -3   2    2.34    1.42
 -10  -3  -2    6.65    1.91
  10   3   2   12.05    2.89
  10  -3   2    8.52    2.27
  11  -3   2    0.85    0.97
  11   3   2   -1.41    1.39
 -13  -4   2    3.68    1.71
 -13   4   2    3.22    1.88
 -12   4   2    6.11    2.02
 -12  -4   2    6.53    1.93
 -11   4   2   -1.01    1.48
  11  -4  -2   -0.86    0.76
 -11  -4   2    0.75    1.00
  10  -4  -2   12.79    2.13
 -10  -4   2   12.81    2.64
 -10   4   2   18.11    3.12
  -9  -4   2    7.52    1.82
   9  -4  -2    7.30    1.54
  -9   4   2    6.95    1.98
  -8  -4   2    1.60    1.34
  -8   4   2    0.62    1.00
   8  -4  -2    2.17    1.05
  -7  -4   2   15.35    2.56
   7  -4  -2   16.72    1.88
  -7   4   2   15.49    2.55
  -6   4   2    0.20    0.88
   6  -4  -2    0.31    0.52
   6  -4  -2    1.61    0.50
  -6  -4   2    0.07    0.96
  -5  -4   2   29.37    3.01
   5  -4  -2   30.60    1.97
  -5   4   2   29.38    3.16
  -5   4   2   27.08    1.40
   5  -4  -2   27.06    1.64
  -4   4   2  154.61    6.44
  -4  -4   2  149.05    5.87
   4  -4  -2  140.03    3.86
  -4   4   2  143.48    3.88
   4  -4  -2  143.25    3.79
  -3   4   2   12.60    0.88
  -3  -4   2   11.37    1.65
  -3   4   2   12.64    1.88
  -3   4   2   13.35    1.16
  -2   4   2   77.24    2.31
  -2  -4   2   89.38    3.84
  -2   4   2   82.23    3.10
  -2   4   2   86.39    4.37
  -1  -4   2    1.06    0.66
   1  -4  -2    0.50    0.77
  -1  -4   2    1.23    0.55
   0   4  -2   26.38    1.80
   0  -4  -2   27.70    2.21
   0  -4   2   30.18    2.50
   0  -4   2   25.19    1.82
   0  -4   2   28.33    1.87
   0   4  -2   27.66    1.84
  -1   4  -2    9.84    1.13
   1  -4   2   10.31    1.16
  -1  -4  -2   11.66    1.65
   1  -4   2   10.59    1.12
   1  -4   2   10.02    1.56
  -1   4  -2   11.02    1.27
  -1   4  -2   11.25    1.70
  -1   4  -2   10.02    1.16
  -2   4  -2   79.65    4.13
  -2   4  -2   74.23    3.06
   2  -4   2   73.16    4.09
  -2   4  -2   75.58    3.21
   2  -4   2   76.19    2.90
  -2   4  -2   70.89    3.05
  -2  -4  -2   78.77    4.12
   3  -4   2   37.24    3.11
   3  -4   2   33.56    2.00
  -3   4  -2   31.52    2.22
  -3  -4  -2   33.81    2.90
  -4  -4  -2   -0.42    0.80
   4  -4   2    0.11    0.48
  -4   4  -2   -0.08    0.66
   4  -4   2    0.71    0.85
   5  -4   2    0.18    0.51
  -5  -4  -2    0.60    0.76
   5  -4   2   -0.09    0.75
  -5   4  -2   -0.34    0.72
  -6  -4  -2   17.65    2.38
   6  -4   2   18.79    1.93
   6  -4   2   16.21    2.59
  -6   4  -2   17.19    2.06
  -7  -4  -2    2.23    1.22
   7  -4   2    6.38    1.75
   7  -4   2    3.51    0.99
  -7   4  -2    3.91    1.34
  -8   4  -2   13.29    2.14
  -8  -4  -2   13.92    2.30
   8  -4   2   14.67    2.61
  -9  -4  -2    4.01    1.35
   9  -4   2    4.30    1.57
 -10  -4  -2    1.67    1.24
  10  -4   2    0.50    1.02
  11  -4   2    0.64    0.98
  11   4   2    4.42    2.20
 -13   5   2   -5.14    2.05
 -12   5   2    0.69    1.50
 -12  -5   2    3.92    1.76
 -11   5   2   25.63    3.95
 -11  -5   2   18.55    3.22
 -10   5   2    8.83    2.34
 -10  -5   2    9.14    2.30
  10  -5  -2   12.92    2.13
   9  -5  -2   59.93    4.14
  -9  -5   2   53.01    4.96
  -9   5   2   54.46    5.09
   8  -5  -2    0.82    0.77
  -8  -5   2    1.94    1.41
  -8   5   2    0.35    1.09
   7  -5  -2   18.49    1.99
  -7  -5   2   15.50    2.53
  -7   5   2   20.28    2.94
   6  -5  -2    3.29    0.56
  -6  -5   2    2.86    1.27
   6  -5  -2    3.11    0.72
  -6   5   2    5.81    1.68
  -5   5   2    3.69    0.64
   5  -5  -2    2.53    0.48
  -5  -5   2    4.23    1.23
   5  -5  -2    2.64    0.63
  -5   5   2    3.51    1.44
  -4  -5   2   23.80    2.52
  -4   5   2   21.97    2.55
   4  -5  -2   22.59    1.50
  -4   5   2   20.76    1.44
  -4   5   2   24.98    1.39
  -3   5   2    8.44    0.85
  -3   5   2    7.01    0.87
  -3  -5   2    9.35    1.60
  -3   5   2   10.38    1.78
  -2   5   2    1.17    0.76
  -2  -5   2    2.10    1.05
  -2   5   2    2.10    0.65
  -2   5   2    2.66    1.75
   1  -5  -2    3.18    1.22
  -1  -5   2    0.46    0.55
   0  -5   2   59.36    3.85
   0  -5   2   51.63    3.00
   0  -5  -2   60.35    3.71
  -1   5  -2   32.63    2.04
   1  -5   2   36.45    2.02
   1  -5   2   34.32    2.79
   1  -5   2   33.11    2.42
  -1   5  -2   37.23    2.95
  -1  -5  -2   37.79    2.91
  -2   5  -2   18.90    2.18
  -2  -5  -2   15.57    2.02
  -2   5  -2   18.67    1.47
   2  -5   2   17.82    2.21
   2  -5   2   17.51    1.35
  -2   5  -2   17.07    1.79
   3  -5   2   11.38    1.05
  -3  -5  -2   10.64    1.74
  -3   5  -2   11.02    1.81
   3  -5   2    7.82    1.51
  -3   5  -2   11.65    1.54
  -4  -5  -2    1.30    0.74
  -4   5  -2    1.70    0.85
   4  -5   2    1.09    0.45
   4  -5   2    2.66    1.20
  -5   5  -2    0.61    0.76
  -5  -5  -2   -0.03    1.10
   5  -5   2    1.73    1.13
   5  -5   2    2.54    0.65
  -6  -5  -2   45.21    4.01
   6  -5   2   40.42    2.50
   6  -5   2   37.14    3.69
  -6   5  -2   42.90    3.35
  -7  -5  -2   31.83    3.52
   7  -5   2   32.53    3.72
  -7   5  -2   32.02    3.19
   8  -5   2    2.58    1.28
  -8   5  -2    6.27    1.60
  -8  -5  -2    5.57    1.62
   9  -5   2   -0.75    0.97
  -9  -5  -2    1.14    1.33
  10  -5   2   -0.94    1.32
 -10  -5  -2    0.75    0.87
  11  -5   2    1.01    1.24
 -12  -6   2   -0.87    0.95
 -12   6   2    0.51    1.17
 -11   6   2    6.16    2.18
 -11  -6   2    5.78    2.11
 -10  -6   2    4.64    1.95
 -10   6   2    2.88    1.16
   9  -6  -2    8.06    1.66
  -9  -6   2   10.01    2.37
  -9   6   2    8.62    2.17
  -8  -6   2   20.41    3.09
   8  -6  -2   19.11    2.36
  -8   6   2   20.62    3.25
  -7  -6   2   23.00    3.09
  -7   6   2   23.09    3.16
   7  -6  -2   23.39    2.23
  -6  -6   2    5.35    1.68
  -6   6   2    4.73    0.85
   6  -6  -2    7.04    1.15
  -6   6   2    5.33    1.72
  -5  -6   2   47.01    3.89
   5  -6  -2   45.95    2.57
  -5   6   2   51.33    4.40
  -4  -6   2   45.70    3.63
  -4   6   2   44.44    1.83
  -4   6   2   55.01    4.39
  -3   6   2    6.43    0.86
  -3  -6   2    9.01    1.64
  -3   6   2    6.03    1.59
  -3   6   2    6.11    0.86
  -2   6   2    1.48    0.47
  -2  -6   2   -0.14    0.69
  -2   6   2    1.16    0.49
  -2   6   2    1.87    1.28
   1  -6  -2    5.70    1.39
  -1  -6   2    5.93    1.28
   0  -6  -2    9.33    1.75
   0  -6   2   10.51    1.58
   1  -6   2   10.23    1.52
  -1  -6  -2    9.44    1.67
   1  -6   2   10.85    1.80
   2  -6   2   21.77    1.58
  -2   6  -2   13.78    1.29
   2  -6   2   19.69    2.48
  -2   6  -2   18.04    2.42
  -2   6  -2   20.05    2.19
  -2  -6  -2   25.48    2.90
  -3  -6  -2   46.76    3.94
   3  -6   2   35.98    3.28
  -3   6  -2   38.67    3.42
   3  -6   2   39.45    1.96
  -3   6  -2   39.87    2.99
  -4   6  -2   -0.03    0.72
  -4  -6  -2    2.11    0.92
   4  -6   2    0.78    0.35
   4  -6   2    3.02    1.28
  -4   6  -2    1.59    0.80
  -5   6  -2    0.08    0.88
   5  -6   2   -1.77    1.16
  -5  -6  -2    1.45    1.19
  -6   6  -2    2.50    1.24
  -6  -6  -2    2.73    1.65
   6  -6   2    1.84    1.56
  -7  -6  -2   16.18    2.65
  -7   6  -2   19.46    2.50
   7  -6   2   17.74    2.81
   8  -6   2    6.87    1.88
  -8  -6  -2    5.17    1.64
   9  -6   2    4.68    1.81
  -9  -6  -2    1.22    1.11
 -10  -6  -2    0.16    0.84
  10  -6   2    0.89    1.22
  11  -6   2    4.12    1.93
 -12   7   2    3.36    1.87
 -11   7   2   -0.08    0.99
 -11  -7   2   -0.88    1.21
 -10   7   2    3.86    1.75
 -10  -7   2    4.23    1.82
  -9   7   2   -0.34    1.24
  -9  -7   2    4.39    1.82
  -8  -7   2    0.67    1.28
   8  -7  -2   -0.20    0.67
  -8   7   2    0.34    1.52
  -7  -7   2   11.07    2.23
   7  -7  -2   16.24    1.93
  -7   7   2   15.77    2.85
  -6  -7   2   21.75    3.09
  -6   7   2   22.80    2.05
   6  -7  -2   27.39    2.30
  -6   7   2   23.23    3.59
  -5   7   2    8.42    1.83
  -5  -7   2   10.11    1.96
   5  -7  -2   11.18    1.38
  -4   7   2    9.63    2.16
  -4   7   2    7.13    0.71
  -4  -7   2    8.58    1.88
  -3   7   2    9.29    1.08
  -3   7   2   13.68    2.32
  -3  -7   2    9.31    1.86
  -2   7   2    1.56    0.89
  -2  -7   2    4.60    1.36
   1  -7  -2   28.67    2.97
  -1  -7   2   27.77    2.80
   0  -7   2    0.21    0.66
   0  -7  -2    0.77    0.82
   1  -7   2    2.43    1.02
  -1  -7  -2    3.35    1.49
   1  -7   2    4.14    1.43
   2  -7   2    2.72    1.33
  -2  -7  -2    1.59    1.25
  -2   7  -2    0.41    0.32
  -2   7  -2    0.55    0.90
  -2   7  -2    1.09    0.95
  -3   7  -2    6.77    1.71
  -3   7  -2    5.38    1.40
   3  -7   2    4.97    1.46
  -3  -7  -2    6.92    1.79
  -4   7  -2   17.84    2.62
  -4  -7  -2   24.88    3.47
   4  -7   2   20.04    2.80
  -4   7  -2   22.08    2.76
   5  -7   2  105.54    6.37
  -5   7  -2  107.36    5.69
  -5  -7  -2  108.00    6.66
  -6   7  -2   -1.03    0.95
   6  -7   2   -0.63    0.94
  -6  -7  -2    0.77    0.99
   7  -7   2   11.91    2.44
  -7  -7  -2   10.84    2.34
  -7   7  -2   13.67    2.27
  -8  -7  -2   15.74    2.91
   8  -7   2    8.87    2.22
  -9  -7  -2    1.08    1.08
   9  -7   2    1.44    1.14
 -10  -7  -2   -1.02    1.13
  10  -7   2   -0.18    1.51
 -11  -7  -2    0.01    0.73
  11  -7   2    0.52    0.87
 -11  -8   2    1.38    1.71
 -11   8   2    2.16    1.50
 -10   8   2   -0.77    0.99
 -10  -8   2    0.17    0.94
  -9   8   2   -1.32    1.32
  -9  -8   2    1.04    1.13
  -8  -8   2    0.12    1.36
  -8   8   2    3.84    1.74
  -7  -8   2    1.80    1.31
  -7   8   2    1.65    1.51
  -6   8   2    2.54    1.26
   6  -8  -2    3.91    1.07
  -6   8   2    1.47    0.66
  -6  -8   2    3.36    1.50
  -5  -8   2    3.35    1.34
  -5   8   2    3.98    2.02
  -4   8   2   -0.01    1.20
  -4  -8   2    0.25    0.96
  -3  -8   2    1.06    0.86
  -3   8   2    1.22    0.54
  -3   8   2    1.23    1.29
  -2  -8   2   18.30    2.80
  -2   8   2   21.48    3.15
   1  -8  -2   34.69    3.59
  -1  -8   2   36.40    3.37
   0  -8  -2   10.53    2.33
   0  -8   2    9.29    1.88
  -1  -8  -2   11.10    2.12
   1  -8   2   11.71    1.89
   2  -8   2    1.74    1.27
  -2  -8  -2    1.04    1.14
  -2   8  -2   -0.22    0.94
  -2   8  -2   -0.68    0.85
  -3   8  -2   18.51    2.67
  -3   8  -2   18.75    2.49
   3  -8   2   16.50    2.53
  -3  -8  -2   17.26    2.76
  -4   8  -2    3.73    1.51
  -4  -8  -2    1.23    1.29
   4  -8   2    2.84    1.41
  -4   8  -2    2.12    1.13
  -5   8  -2   18.54    2.78
  -5   8  -2   20.22    2.65
  -5  -8  -2   17.73    3.01
   5  -8   2   18.38    2.89
  -6  -8  -2    4.76    1.65
  -6   8  -2    5.83    1.68
   6  -8   2    2.04    1.13
  -7  -8  -2    2.54    1.64
   7  -8   2   -0.51    1.16
  -8  -8  -2   -0.97    1.22
   8  -8   2   -0.04    0.95
  -9  -8  -2    0.41    0.97
   9  -8   2    0.39    1.00
 -10  -8  -2    1.21    1.05
  10  -8   2    2.57    1.63
 -11   9   2    1.54    1.73
 -10  -9   2    4.44    1.82
 -10   9   2    1.08    1.77
  -9  -9   2    1.89    1.46
  -9   9   2    4.12    1.80
  -8   9   2    1.82    1.42
  -8  -9   2    2.59    1.49
  -7  -9   2    4.12    1.68
  -7   9   2    1.85    1.76
  -6   9   2   19.42    3.41
  -6  -9   2   15.83    2.90
  -5   9   2    0.22    1.03
  -5  -9   2    2.88    1.50
  -4  -9   2    3.64    1.55
  -4   9   2    3.26    1.88
  -3  -9   2   12.77    2.43
  -3   9   2   11.72    2.62
  -2  -9   2    1.93    1.32
  -2   9   2   -2.12    1.45
  -1  -9   2    1.80    1.23
   1  -9  -2    2.59    1.34
   0  -9   2    2.42    1.11
   0  -9  -2    0.04    0.96
   1  -9   2   18.82    2.81
  -1  -9  -2   25.77    3.40
  -2  -9  -2   27.45    3.45
  -2   9  -2   29.44    3.33
   3  -9   2   14.05    2.50
  -3  -9  -2   13.77    2.57
  -3   9  -2   16.62    2.71
  -3   9  -2   16.79    2.62
  -4   9  -2    5.34    1.61
   4  -9   2    4.47    1.78
  -4   9  -2    2.78    1.35
  -4  -9  -2    5.91    2.26
  -5   9  -2   17.18    2.72
  -5  -9  -2   21.86    3.36
   5  -9   2   15.52    2.62
  -5   9  -2   22.14    2.95
  -6   9  -2    3.58    1.38
   6  -9   2    4.29    1.60
  -6  -9  -2    4.21    1.84
  -7  -9  -2    1.79    1.39
   7  -9   2   -0.35    0.86
  -8  -9  -2   -0.22    0.88
   8  -9   2    2.50    1.61
  -9  -9  -2   14.44    3.27
   9  -9   2   11.29    2.78
  10  -9   2    2.07    1.44
 -10  10   2    7.58    2.40
  -9 -10   2    1.35    1.39
  -9  10   2    3.84    1.77
  -8 -10   2   -2.31    1.52
  -8  10   2    0.46    1.33
  -7 -10   2    1.45    1.23
  -7  10   2    2.25    1.54
  -6  10   2   14.20    2.87
  -6 -10   2    8.96    2.17
  -5  10   2    0.64    1.02
  -5 -10   2    0.54    1.16
  -4  10   2   20.10    3.49
  -4 -10   2   13.94    2.54
  -3 -10   2    9.00    1.95
  -3  10   2    6.13    2.21
  -2 -10   2    5.81    1.54
  -2  10   2    6.53    2.29
   1 -10  -2   32.35    3.94
  -1 -10   2   30.22    3.50
   0 -10   2   20.11    2.91
   0 -10  -2   18.79    3.02
  -1 -10  -2    6.06    1.80
   1 -10   2    5.25    1.55
  -2  10  -2    6.25    1.93
  -2 -10  -2    9.10    2.17
  -3 -10  -2    2.01    1.50
  -3  10  -2    1.82    1.24
  -3  10  -2    2.87    1.35
   4 -10   2    2.41    1.64
  -4  10  -2    2.30    1.17
  -4  10  -2    1.11    0.93
  -4 -10  -2    1.89    1.27
   5 -10   2    1.09    1.41
  -5  10  -2    0.80    0.88
  -5  10  -2    3.92    1.50
  -5 -10  -2    1.68    1.00
  -6 -10  -2   -0.20    0.88
   6 -10   2    1.24    1.43
  -7 -10  -2    3.00    1.60
   7 -10   2    0.96    1.25
  -8 -10  -2    1.03    1.49
   8 -10   2    0.40    1.04
   9 -10   2   -1.11    1.15
  -9 -11   2    3.44    1.97
  -9  11   2    1.88    1.66
  -8  11   2    4.86    2.18
  -8 -11   2    1.56    0.93
  -7 -11   2   -0.09    1.36
  -7  11   2    1.14    1.43
  -6  11   2    8.01    2.43
  -6 -11   2    2.07    1.78
  -5  11   2   50.87    5.43
  -5 -11   2   45.64    4.84
  -4 -11   2   20.46    3.20
  -4  11   2   22.45    3.65
  -3 -11   2    6.39    1.94
  -3  11   2    8.46    2.15
  -2 -11   2    4.96    1.83
  -2  11   2    6.33    1.98
   1 -11  -2    7.64    2.09
  -1 -11   2    9.30    2.18
   0 -11   2    3.05    1.34
   0 -11  -2    4.82    1.70
   1 -11   2    1.84    1.24
  -1 -11  -2    4.32    1.83
  -2 -11  -2    2.63    1.34
  -2  11  -2    3.28    1.70
  -3  11  -2    4.36    1.75
  -3 -11  -2    6.55    2.24
  -3  11  -2    3.06    1.46
  -4  11  -2    2.78    1.28
  -4 -11  -2    1.35    1.20
  -4  11  -2    3.36    1.73
  -5 -11  -2    1.11    1.33
   5 -11   2   -0.96    1.05
  -5  11  -2   -0.27    1.02
  -6  11  -2    0.16    0.70
  -6 -11  -2    3.17    1.64
   6 -11   2    2.44    1.37
  -7 -11  -2    0.67    0.96
   7 -11   2    1.91    0.98
   8 -11   2   -0.49    0.96
  -8 -12   2   -3.56    1.83
  -8  12   2    1.38    1.52
  -7 -12   2    2.10    1.34
  -7  12   2    4.34    2.32
  -6  12   2   21.22    3.79
  -6 -12   2   17.53    3.42
  -5  12   2    1.97    1.64
  -5 -12   2    0.64    0.93
  -4  12   2    0.66    1.27
  -4 -12   2    1.56    1.53
  -3  12   2    7.79    2.36
  -3 -12   2   11.20    2.52
  -2  12   2   -0.53    1.25
  -2 -12   2    1.63    1.24
   1 -12  -2    0.30    0.88
  -1 -12   2    0.58    1.24
   0 -12   2    3.42    1.38
   0 -12  -2    2.22    1.25
  -1  12  -2   -0.45    1.12
  -1 -12  -2    2.64    1.50
   1 -12   2    0.31    0.94
  -2 -12  -2    1.30    1.18
  -2  12  -2    0.94    1.12
  -3  12  -2    0.46    1.11
  -3  12  -2    1.29    1.11
  -3 -12  -2   -1.30    1.27
  -4 -12  -2    0.24    0.90
  -4  12  -2    1.57    1.37
  -4  12  -2    3.37    1.65
  -5  12  -2    2.67    1.33
  -5 -12  -2    5.12    2.20
  -6 -12  -2    1.09    1.28
   6 -12   2    0.20    0.93
   7 -12   2    0.40    1.24
  -7  13   2   -1.34    1.45
  -6  13   2   -0.64    1.21
  -6 -13   2    7.42    2.49
  -5  13   2    2.19    1.59
  -5 -13   2    2.59    1.45
  -4  13   2    1.92    1.41
  -4 -13   2    1.99    1.44
  -3 -13   2   -0.34    0.88
  -3  13   2    3.16    2.28
  -2 -13   2    1.76    1.21
  -2  13   2    1.95    2.20
  -1  13   2   23.11    4.24
   1 -13  -2   19.56    3.50
  -1 -13   2   21.60    3.41
   0 -13  -2    1.49    1.14
   0 -13   2    0.64    1.24
   1 -13   2   14.96    3.24
  -1 -13  -2   20.44    3.54
  -1  13  -2   14.63    3.21
  -2 -13  -2    1.52    1.25
  -2  13  -2    1.77    1.76
  -3 -13  -2    2.91    1.57
  -3  13  -2    3.98    1.70
  -3  13  -2    1.89    1.05
  -4  13  -2    2.51    1.52
  -4 -13  -2   -1.35    1.32
  -5 -13  -2   -0.26    1.03
  -5  13  -2   -1.89    1.25
  -5 -14   2   19.46    3.68
  -5  14   2   24.87    4.54
  -4 -14   2    3.82    1.65
  -4  14   2    6.10    2.57
  -3  14   2    3.60    2.69
  -3 -14   2   -0.50    0.94
  -2 -14   2    1.41    0.99
  -2  14   2    3.40    2.34
  -1  14   2    3.50    1.78
  -1 -14   2    2.98    1.72
   0 -14  -2    0.52    1.30
   0 -14   2    2.57    1.63
  -1 -14  -2    3.36    1.51
  -1  14  -2   -0.69    1.29
  -2  14  -2    1.71    1.71
  -2 -14  -2    3.23    1.68
  -3  14  -2    3.49    1.83
  -4  14  -2    0.15    0.93
  -2 -15   2    0.16    1.50
  -1 -15   2    0.76    1.19
   0  15  -2   -0.07    1.23
   0 -15   2    2.45    1.64
  -1  15  -2    2.54    1.89
  -2  15  -2    2.26    1.59
 -13   0   3   -1.28    0.96
  13   0  -3    1.53    1.00
 -12   0   3    2.09    1.57
  12   0  -3    0.88    0.78
 -12   0   3    0.28    1.06
 -11   0   3   -1.77    1.83
 -10   0   3   -0.75    1.13
  -9   0   3    0.46    1.23
  -8   0   3    0.31    1.06
  -7   0   3    0.25    0.91
  -6   0   3   -0.46    0.82
  -5   0   3    0.82    0.97
  -4   0   3   -0.41    0.73
  -4   0   3    0.07    0.60
   4   0  -3    0.08    0.29
  -3   0   3   -0.34    0.76
   3   0  -3    0.13    0.44
  -3   0   3    0.28    0.62
  -2   0   3   -0.30    0.42
  -2   0   3    0.33    0.55
  -2   0   3    0.66    0.44
   2   0  -3   -0.05    0.36
  -2   0   3    0.37    0.44
   2   0  -3    0.24    0.42
  -1   0   3   -0.17    0.35
   1   0  -3    0.18    0.37
  -1   0   3   -0.45    0.48
   1   0  -3    0.10    0.33
   0   0   3   -0.17    0.23
   0   0   3    0.97    0.68
   0   0   3    0.15    0.30
   0   0   3    0.14    0.49
   1   0   3   -0.48    0.62
   1   0   3    0.30    0.23
   1   0   3    0.38    0.63
   2   0   3    0.20    0.31
  -2   0  -3   -0.36    0.28
   2   0   3    0.24    0.64
   3   0   3    0.99    0.49
  -3   0  -3   -0.17    0.34
   3   0   3    0.75    0.76
  -4   0  -3    1.04    0.51
   4   0   3   -0.58    0.76
  -5   0  -3   -0.62    0.45
   5   0   3    0.56    0.83
  -6   0  -3    0.18    0.48
   6   0   3   -0.41    1.07
   7   0   3   -0.36    0.85
  -7   0  -3    1.43    0.75
   8   0   3   -1.03    1.21
   9   0   3   -1.09    1.36
  10   0   3    2.10    1.75
  14   1  -3    1.03    1.17
 -13   1   3    1.94    1.68
 -13  -1   3    6.31    2.05
  13  -1  -3    2.21    1.25
  13   1  -3    3.03    1.49
 -12   1   3    3.15    1.78
 -12  -1   3    2.76    1.33
  12  -1  -3    0.93    0.95
 -11  -1   3    1.45    1.39
 -11  -1   3    0.72    0.85
 -11   1   3   -0.74    1.18
  11  -1  -3    1.76    1.18
 -10  -1   3    1.16    1.11
 -10   1   3    0.50    1.13
  -9   1   3   31.69    3.91
  -9  -1   3   31.18    4.07
  -8  -1   3   44.20    4.20
  -8   1   3   49.51    4.33
  -7   1   3   -0.17    0.94
  -7  -1   3    0.40    1.10
  -6   1   3   -0.37    1.03
  -6  -1   3   -0.83    1.11
  -5   1   3   58.00    3.46
  -5  -1   3   65.06    3.94
  -5   1   3   60.20    3.86
  -4  -1   3   99.71    4.61
  -4  -1   3  100.08    4.44
  -4   1   3  100.19    4.27
  -4   1   3  103.07    4.66
  -3   1   3    7.34    1.09
  -3   1   3    8.20    0.76
   3  -1  -3    7.83    0.71
  -3  -1   3    8.58    1.26
  -3  -1   3    6.56    1.24
   3   1  -3    8.01    1.02
  -3   1   3    6.95    1.18
   2   1  -3  198.89    5.27
   2   1  -3  192.32    5.24
  -2   1   3  189.13    4.00
   2  -1  -3  193.71    3.97
  -2   1   3  189.35    5.65
  -2  -1   3  195.03    5.90
  -2  -1   3  186.59    4.72
   2   1  -3  191.01    4.85
  -2   1   3  194.33    5.29
   2  -1  -3  184.49    5.41
  -1   1   3   66.19    3.21
  -1  -1   3   68.99    3.26
  -1   1   3   60.75    2.29
   1  -1  -3   63.81    2.37
  -1  -1   3   64.20    2.94
  -1  -1   3   65.51    1.98
   1   1  -3   60.22    2.00
  -1   1   3   62.14    2.56
   0  -1   3    6.09    1.11
   0   1   3    4.57    1.01
   0   1   3    5.34    0.80
   0  -1   3    4.33    0.96
   0  -1  -3    4.12    0.81
   0   1   3    5.13    0.71
   1   1   3   46.25    2.03
   1  -1   3   46.39    2.84
   1   1   3   45.94    3.04
   1   1   3   44.24    2.62
   1  -1   3   43.93    2.77
  -1  -1  -3   42.38    2.00
   2  -1   3    3.21    0.50
   2   1   3    3.01    0.61
  -2  -1  -3    2.46    0.56
   2  -1   3    3.24    1.20
   2  -1   3    4.93    1.18
   2   1   3    4.36    1.28
   3  -1   3    0.31    0.38
  -3  -1  -3   -0.16    0.38
   3  -1   3   -0.59    0.78
   3  -1   3   -1.43    0.81
  -3   1  -3    0.29    0.31
   3   1   3    0.64    0.79
  -4  -1  -3    3.29    0.79
  -4   1  -3    4.65    0.76
   4  -1   3    4.91    1.30
   4   1   3    5.45    1.45
  -5   1  -3    9.40    1.22
  -5  -1  -3   10.97    1.42
   5  -1   3    8.95    1.92
   5   1   3   12.59    2.09
  -6  -1  -3   24.88    2.50
  -6   1  -3   23.71    2.11
   6  -1   3   25.23    3.08
   6   1   3   23.73    3.08
  -7  -1  -3   -0.56    0.69
  -7   1  -3   -0.58    0.55
   7  -1   3   -0.47    0.98
   7   1   3   -0.63    1.10
   8   1   3    5.59    1.71
   8  -1   3    6.84    1.88
   9  -1   3    9.75    2.21
   9   1   3    9.11    2.15
  10  -1   3    9.48    2.52
  10   1   3    9.65    2.44
  14   2  -3    0.89    1.08
 -13   2   3    2.19    2.15
 -13  -2   3    1.53    1.39
 -12   2   3    1.74    1.55
  12  -2  -3    0.83    0.69
 -12  -2   3    0.26    1.02
 -11   2   3    1.11    1.29
 -11  -2   3    2.73    1.67
  11  -2  -3   -0.79    0.83
 -10  -2   3    1.07    1.33
  10  -2  -3    4.18    1.21
 -10   2   3    0.35    1.12
  -9   2   3   15.56    2.86
  -9  -2   3   16.80    2.73
   9  -2  -3   16.90    2.11
  -8  -2   3    4.67    1.80
  -8   2   3    4.71    1.51
  -8  -2   3    9.57    2.20
   8  -2  -3    6.54    1.24
  -7  -2   3    8.10    1.94
  -7   2   3    8.28    1.84
  -6  -2   3   11.10    2.04
  -6   2   3   13.38    2.06
  -5   2   3   16.98    1.89
  -5  -2   3   21.06    2.57
  -5   2   3   18.91    2.63
  -4  -2   3  152.15    6.02
  -4   2   3  145.31    5.02
  -4  -2   3  137.83    5.41
  -4   2   3  150.69    5.80
  -3   2   3  119.15    4.39
  -3   2   3  122.05    4.96
  -3  -2   3  130.08    5.17
  -3  -2   3  112.10    4.37
  -2  -2   3  323.34    6.83
   2   2  -3  311.74    7.51
  -2  -2   3  311.50    8.05
  -2   2   3  339.96    7.87
  -2   2   3  317.49    4.90
   2   2  -3  320.90    6.83
  -2   2   3  328.31    7.79
  -1  -2   3   -0.28    0.62
  -1  -2   3   -0.34    0.37
   1   2  -3    0.33    0.54
   1   2  -3    0.65    0.38
  -1   2   3   -0.54    0.57
  -1   2   3   -0.01    0.52
  -1   2   3   -0.16    0.27
  -1  -2   3    0.88    0.77
   0  -2   3  118.14    4.60
   0  -2   3  118.53    4.48
   0   2  -3  121.21    4.85
   0   2   3  115.48    3.82
   0   2   3  129.68    5.07
   0  -2  -3  117.82    3.99
   0   2   3  117.34    4.01
   0  -2   3  115.66    2.51
   1  -2   3  243.11    6.72
   1  -2   3  239.07    7.28
   1   2   3  241.46    6.43
  -1  -2  -3  244.66    6.10
   1   2   3  250.75    6.15
   2  -2   3  132.48    4.94
   2  -2   3  131.42    5.53
   2   2   3  127.96    5.01
   2  -2   3  106.81    2.75
  -2  -2  -3  126.28    4.42
   3  -2   3    6.99    0.82
   3  -2   3    7.80    1.34
  -3  -2  -3    8.11    1.24
  -3   2  -3    6.74    0.62
   3  -2   3    7.06    1.53
   3   2   3    8.40    1.58
   4  -2   3    0.26    0.57
  -4  -2  -3    1.02    0.69
  -4   2  -3   -0.18    0.33
   4  -2   3    0.93    0.83
   4   2   3    0.54    1.05
  -5   2  -3    1.66    0.60
   5  -2   3    1.94    0.90
   5  -2   3    0.68    1.04
  -5  -2  -3    1.16    0.72
   5   2   3    1.61    1.21
   6  -2   3    0.82    1.05
  -6  -2  -3    1.38    0.84
  -6   2  -3    0.56    0.50
   6   2   3   -0.96    0.86
   7   2   3    9.66    2.30
  -7  -2  -3   13.21    1.98
   7  -2   3   12.33    2.32
  -8  -2  -3    2.27    0.76
   8  -2   3    2.25    1.36
   8   2   3    4.28    1.69
   9  -2   3   -0.98    1.02
   9   2   3   -0.67    0.97
  10   2   3    2.76    1.61
  10  -2   3   -1.71    1.23
 -13  -3   3    2.18    2.07
 -13   3   3    2.22    1.41
 -12   3   3    0.99    1.57
 -12  -3   3    0.80    0.91
 -11   3   3    4.27    2.03
 -11  -3   3    3.84    1.66
  11  -3  -3    6.68    1.59
 -10   3   3   12.51    2.59
 -10  -3   3   11.52    2.48
  10  -3  -3   14.89    2.15
  -9   3   3    1.23    1.50
  -9  -3   3    0.79    1.17
   9  -3  -3    0.60    0.69
  -8  -3   3   29.48    3.48
  -8   3   3   28.90    3.45
   8  -3  -3   33.06    2.58
   7  -3  -3   22.07    1.85
  -7   3   3   19.51    2.63
  -7  -3   3   19.76    2.59
   6  -3  -3   10.43    1.16
  -6   3   3   12.63    2.16
  -6  -3   3   10.11    1.89
  -5   3   3   15.76    1.68
  -5   3   3   17.56    2.28
   5  -3  -3   16.28    1.11
  -5  -3   3   13.90    1.89
  -4  -3   3   18.75    2.09
  -4   3   3   17.69    2.32
  -4   3   3   18.05    1.68
  -3   3   3    4.26    0.88
  -3   3   3    1.89    0.95
  -3  -3   3    2.41    1.18
  -3  -3   3    3.05    0.86
  -2  -3   3   26.52    1.87
  -2   3   3   28.34    2.09
  -2  -3   3   25.66    2.23
   2   3  -3   22.31    1.78
  -2   3   3   26.69    2.25
  -1  -3   3    7.08    1.28
  -1  -3   3    5.90    0.86
  -1   3   3    7.57    1.25
  -1  -3   3    6.96    1.38
  -1   3   3    6.41    0.72
   1   3  -3    5.56    1.23
  -1   3   3    6.84    1.26
   0   3  -3   46.89    1.85
   0  -3   3   47.02    2.75
   0   3  -3   47.82    3.10
   0  -3   3   45.32    3.02
   0  -3  -3   47.69    2.85
   0  -3   3   45.76    1.92
  -1   3  -3   64.80    1.93
   1  -3   3   71.66    3.40
   1  -3   3   69.13    3.84
  -1   3  -3   70.85    4.01
  -1   3  -3   62.07    1.90
  -1  -3  -3   66.01    3.39
   2  -3   3   71.42    3.49
   2  -3   3   70.06    4.13
  -2  -3  -3   72.64    3.63
  -2   3  -3   65.83    2.19
  -2   3  -3   71.00    2.12
  -3   3  -3    0.95    0.36
  -3   3  -3    1.27    0.45
   3  -3   3    2.26    0.85
  -3  -3  -3    0.87    0.67
   3  -3   3    1.48    1.05
   3  -3   3    0.67    0.38
   4  -3   3   23.32    2.32
   4  -3   3   20.17    2.62
  -4   3  -3   19.46    1.64
  -4  -3  -3   23.65    2.35
   5  -3   3   30.27    2.82
   5  -3   3   33.43    3.44
   5   3   3   31.37    3.43
  -5   3  -3   27.00    2.26
  -5  -3  -3   31.40    2.89
  -6   3  -3    4.95    1.13
   6  -3   3    7.19    1.56
   6  -3   3    6.04    1.74
  -6  -3  -3    4.70    1.18
   6   3   3   10.29    2.24
  -7   3  -3    5.81    1.37
   7  -3   3    5.23    1.38
   7  -3   3    3.74    1.53
  -7  -3  -3    5.57    1.42
   7   3   3    5.14    1.75
  -8  -3  -3    6.38    1.59
   8  -3   3    6.27    1.56
   8  -3   3    6.00    1.87
   8   3   3    5.55    1.90
   9  -3   3   -0.11    0.84
   9   3   3    1.22    1.39
  10  -3   3   -1.44    1.26
  10   3   3    2.80    1.55
 -13  -4   3   13.47    3.16
 -13   4   3   12.91    3.07
 -12   4   3    1.07    1.31
 -12  -4   3    0.65    0.92
 -11  -4   3    1.23    1.14
 -11   4   3    1.17    1.13
 -10   4   3    3.09    1.61
 -10  -4   3    2.89    1.32
  10  -4  -3    2.91    1.14
  -9   4   3   10.80    2.53
  -9  -4   3   14.50    2.69
   9  -4  -3   13.96    1.92
  -8   4   3    1.27    1.19
   8  -4  -3    2.63    0.89
  -8  -4   3    3.80    1.65
  -7   4   3   -0.16    1.09
   7  -4  -3    0.27    0.48
  -6  -4   3    2.74    1.11
  -6   4   3    1.08    1.19
   6  -4  -3    1.80    0.57
  -5  -4   3    9.37    1.62
   5  -4  -3    9.27    0.79
  -5   4   3   10.08    1.24
  -5   4   3    9.77    1.91
  -4  -4   3  107.88    5.02
  -4   4   3  114.62    5.65
  -4   4   3  105.64    4.02
  -3  -4   3   21.90    2.08
  -3   4   3   20.20    2.35
  -3   4   3   24.87    1.97
  -2   4   3   11.45    1.47
  -2  -4   3   11.68    1.41
  -2   4   3   13.46    1.92
  -2  -4   3   11.87    1.69
  -1  -4   3    3.41    1.08
  -1  -4   3    5.49    1.51
  -1   4   3    4.02    1.08
  -1  -4   3    4.72    0.87
   0   4  -3  230.48    5.54
   0  -4   3  234.81    6.67
   0   4  -3  235.33    7.63
   0  -4   3  229.67    7.51
   0  -4  -3  237.49    7.30
   0  -4   3  241.49    5.76
   1  -4   3    4.18    0.71
   1  -4   3    3.97    0.99
  -1  -4  -3    6.42    1.33
  -1   4  -3    3.12    0.59
  -1   4  -3    5.62    1.40
  -1   4  -3    3.06    0.59
   1  -4   3    5.15    1.32
  -2   4  -3   -0.60    0.86
  -2  -4  -3    0.04    0.61
   2  -4   3    0.42    0.54
   2  -4   3   -0.34    0.84
  -2   4  -3   -0.04    0.27
  -2   4  -3   -0.18    0.40
   3  -4   3   24.46    2.09
   3  -4   3   28.52    2.93
  -3   4  -3   26.61    1.78
  -3   4  -3   22.47    1.57
  -3  -4  -3   29.90    2.72
  -4   4  -3    0.70    0.54
   4  -4   3    1.33    0.67
  -4  -4  -3    1.12    0.82
   4  -4   3    1.94    1.11
  -5  -4  -3    5.52    1.36
  -5   4  -3    3.72    0.96
   5  -4   3    2.79    0.87
   5  -4   3    3.75    1.39
  -6   4  -3   37.18    2.92
   6  -4   3   50.41    3.54
   6  -4   3   46.79    4.33
  -6  -4  -3   45.78    3.85
  -7  -4  -3   15.29    2.33
   7  -4   3   14.24    1.99
   7  -4   3   11.08    2.52
   7   4   3   12.65    2.74
   8  -4   3    4.01    1.39
  -8  -4  -3    6.28    1.69
   8   4   3    8.51    2.59
   9  -4   3   -0.48    1.04
   9   4   3    2.46    1.52
  10  -4   3    1.87    1.18
  10   4   3   -1.92    1.43
 -12   5   3    5.62    2.20
 -12  -5   3   -0.30    1.13
 -11   5   3    0.49    1.31
 -11  -5   3   -0.59    1.10
 -10   5   3    5.18    1.82
 -10  -5   3    4.11    1.94
  -9  -5   3   43.81    4.48
  -9   5   3   37.43    4.19
  -8   5   3    1.28    1.22
  -8  -5   3    2.91    1.31
   8  -5  -3    2.06    0.81
  -7  -5   3    4.48    1.73
  -7   5   3    9.74    2.29
   7  -5  -3    6.77    1.09
  -6   5   3   17.35    1.03
  -6  -5   3   25.40    2.93
   6  -5  -3   23.99    1.63
  -6   5   3   21.78    2.99
  -5  -5   3   45.78    3.63
  -5   5   3   45.14    2.50
   5  -5  -3   45.62    1.83
  -5   5   3   48.12    4.10
  -4   5   3    0.82    0.55
  -4  -5   3    0.85    0.96
  -4   5   3    0.62    1.10
  -3  -5   3   34.72    2.79
  -3   5   3   28.49    1.09
  -3   5   3   34.01    2.33
  -3   5   3   39.02    3.43
  -2  -5   3    3.98    0.91
  -2   5   3    4.58    1.01
  -2   5   3    5.10    1.45
   1  -5  -3    3.85    1.26
  -1  -5   3    2.94    0.87
  -1  -5   3    2.67    0.88
  -1   5   3    3.42    1.03
   0   5  -3   21.57    2.50
   0  -5   3   23.75    2.09
   0  -5   3   26.20    2.74
   0  -5  -3   25.44    2.60
   0  -5   3   20.83    1.79
   1  -5   3   13.23    1.51
  -1  -5  -3   16.73    2.10
   1  -5   3   11.46    1.94
   1  -5   3   13.29    1.44
  -1   5  -3   13.72    1.91
  -1   5  -3   13.45    1.45
  -2   5  -3    0.77    0.58
  -2  -5  -3    2.83    1.30
   2  -5   3    1.34    1.07
  -2   5  -3    1.78    1.02
   2  -5   3    1.27    0.60
   3  -5   3   20.24    1.83
   3  -5   3   18.52    2.47
  -3   5  -3   18.21    1.67
  -3  -5  -3   19.93    2.62
  -4  -5  -3    1.10    0.97
   4  -5   3    1.70    1.05
   4  -5   3    2.60    0.82
  -4   5  -3    1.82    0.71
  -5  -5  -3   12.27    2.10
   5  -5   3   12.36    1.57
   5  -5   3   12.26    2.28
  -5   5  -3   11.00    1.56
  -6   5  -3   10.66    1.67
  -6  -5  -3   10.03    2.09
   6  -5   3   14.53    2.51
   7  -5   3    0.07    0.85
  -7  -5  -3    1.31    1.19
  -8  -5  -3    1.21    1.18
   8  -5   3   -0.22    0.83
  -9  -5  -3    3.08    1.45
   9  -5   3    1.92    1.25
   9   5   3    5.76    2.39
  10  -5   3    0.08    1.04
  10   5   3    1.18    1.83
 -12   6   3    3.89    1.99
 -12  -6   3    4.92    2.16
 -11   6   3   11.05    3.01
 -11  -6   3    7.51    2.27
 -10   6   3   13.08    2.82
 -10  -6   3   10.81    2.50
  -9   6   3    0.41    1.22
  -9  -6   3    1.59    1.19
  -8  -6   3    1.12    1.07
  -8   6   3   -0.62    1.04
  -7  -6   3   23.46    3.21
   7  -6  -3   27.36    2.08
  -7   6   3   29.20    3.73
  -6   6   3    0.12    0.35
  -6  -6   3    0.29    0.85
   6  -6  -3    0.31    0.38
  -6   6   3    0.47    1.40
  -5  -6   3   -0.24    0.87
  -5   6   3   -0.12    1.16
  -5   6   3    0.01    0.36
  -4   6   3    3.43    0.85
  -4   6   3    7.66    1.93
  -4  -6   3    4.55    1.57
  -4   6   3    3.40    0.55
  -3  -6   3   28.57    2.72
  -3   6   3   24.08    1.41
  -3   6   3   26.03    2.13
  -3   6   3   34.95    3.58
  -2   6   3   26.33    2.27
  -2   6   3   24.82    1.62
  -2   6   3   28.13    3.01
  -2  -6   3   24.97    2.45
   1  -6  -3   19.54    2.38
  -1  -6   3   20.68    2.14
   0  -6   3   33.94    2.55
   0  -6   3   34.48    3.62
   0  -6  -3   34.45    3.45
   0  -6   3   32.86    2.56
   1  -6   3  104.37    4.26
   1  -6   3  108.73    5.75
  -1   6  -3  117.88    6.03
   1  -6   3  111.75    4.63
  -1  -6  -3  111.34    5.67
  -1   6  -3   97.51    4.47
   2  -6   3    8.07    1.22
  -2  -6  -3   10.88    1.84
  -2   6  -3    9.18    1.37
   2  -6   3    8.31    1.66
  -2   6  -3   11.44    1.94
   3  -6   3    0.31    0.45
  -3   6  -3   -1.48    0.90
  -3  -6  -3    0.77    0.93
   3  -6   3   -0.73    0.88
  -3   6  -3    0.53    0.60
   4  -6   3   26.26    2.03
   4  -6   3   24.05    3.04
  -4   6  -3   21.86    2.15
  -4  -6  -3   28.48    3.14
   5  -6   3   18.14    2.84
  -5   6  -3   18.57    2.03
  -5  -6  -3   23.75    3.05
  -6  -6  -3   13.12    2.34
   6  -6   3   11.41    2.38
  -7  -6  -3   -0.55    0.89
   7  -6   3    0.15    0.77
  -8  -6  -3   -0.64    0.86
   8  -6   3   -1.63    1.20
  -9  -6  -3    1.08    1.24
   9  -6   3   -0.76    1.16
   9   6   3    2.32    1.71
  10  -6   3    1.00    1.15
 -12   7   3    4.10    1.86
 -11  -7   3   -0.65    1.35
 -11   7   3    2.23    1.39
 -10   7   3    5.77    2.03
 -10  -7   3    4.12    1.66
  -9  -7   3    0.41    1.03
  -9   7   3    2.18    1.29
  -8  -7   3    0.42    1.08
  -8   7   3   -0.31    1.23
  -7  -7   3    9.69    2.17
  -7   7   3    6.95    2.01
  -6  -7   3    4.59    1.56
  -6   7   3    1.59    1.21
  -5  -7   3   -0.16    0.97
  -5   7   3    0.37    1.25
  -5   7   3    0.26    0.40
  -4   7   3    2.78    1.48
  -4  -7   3    2.43    1.24
  -4   7   3    1.06    0.56
  -3  -7   3    1.87    0.99
  -3   7   3    1.17    0.66
  -3   7   3    2.97    1.93
  -3   7   3    0.95    0.58
  -2   7   3   29.52    2.49
  -2  -7   3   35.11    3.12
  -2   7   3   37.16    3.70
   1  -7  -3   15.04    2.21
  -1  -7   3   15.71    2.04
   0  -7  -3   18.97    2.65
   0  -7   3   12.50    1.76
   1  -7   3    0.73    1.05
   1  -7   3    1.09    0.81
   1  -7   3    2.68    0.98
  -1  -7  -3   -0.26    0.75
  -1   7  -3    0.58    0.89
  -2   7  -3    3.82    1.34
  -2   7  -3    2.30    0.81
   2  -7   3    3.97    0.93
   2  -7   3    3.62    1.47
  -2  -7  -3    1.99    1.10
   3  -7   3   24.81    1.92
  -3   7  -3   23.89    3.08
   3  -7   3   28.60    3.30
  -3  -7  -3   23.94    2.96
  -3   7  -3   20.18    2.21
  -4  -7  -3    2.50    1.22
   4  -7   3    1.52    1.09
  -4   7  -3    2.02    0.88
   5  -7   3   29.21    3.66
  -5   7  -3   26.98    2.71
  -5  -7  -3   27.10    3.43
  -6  -7  -3    1.30    0.76
   6  -7   3    0.13    0.86
  -7  -7  -3    2.14    1.41
   7  -7   3    1.58    1.21
  -8  -7  -3   -1.97    1.51
   8  -7   3    1.07    1.38
   9  -7   3    3.03    1.54
  -9  -7  -3    1.70    1.22
  10  -7   3    8.23    2.50
 -11   8   3    2.04    1.81
 -11  -8   3    3.11    1.81
 -10  -8   3   -1.74    1.22
 -10   8   3   -1.04    1.50
  -9  -8   3    0.44    1.15
  -9   8   3    5.59    2.43
  -8  -8   3    3.54    1.54
  -8   8   3    6.95    2.17
  -7  -8   3    4.39    1.51
  -7   8   3    5.57    2.08
  -6   8   3    5.06    1.73
  -6  -8   3    7.28    1.99
  -5  -8   3    0.49    0.87
  -5   8   3    1.90    1.53
  -4   8   3   11.86    1.30
  -4   8   3   10.36    2.42
  -4  -8   3   13.39    2.32
  -3  -8   3   -0.20    0.83
  -3   8   3    2.21    1.60
  -3   8   3    0.68    0.61
  -2  -8   3    9.41    1.88
  -2   8   3   10.93    1.67
  -2   8   3   11.70    2.51
   1  -8  -3    2.28    1.55
  -1  -8   3    0.31    0.83
   0  -8  -3    5.16    1.58
   0  -8   3    5.67    1.34
   1  -8   3   21.30    3.09
  -1  -8  -3   15.59    2.48
  -1   8  -3   14.64    2.47
   1  -8   3   19.15    2.37
   2  -8   3   43.35    4.14
  -2   8  -3   41.05    4.11
  -2  -8  -3   44.16    4.07
  -2   8  -3   41.39    3.51
   3  -8   3   20.43    2.93
  -3  -8  -3   17.79    2.73
  -3   8  -3   20.76    3.01
  -3   8  -3   20.45    2.47
  -4   8  -3    8.31    2.04
  -4  -8  -3   10.24    2.21
   4  -8   3   10.43    2.21
  -4   8  -3    9.25    1.70
  -5  -8  -3    1.38    1.37
   5  -8   3    1.03    1.18
  -6  -8  -3    2.42    1.18
   6  -8   3    2.97    1.38
  -7  -8  -3   17.85    3.23
   7  -8   3   17.23    3.08
  -8  -8  -3    4.90    1.81
   8  -8   3    1.92    1.48
   9  -8   3    3.06    1.62
  -9  -8  -3    1.49    1.39
 -11   9   3    2.53    1.70
 -10  -9   3    2.19    1.62
 -10   9   3   -0.72    1.45
  -9  -9   3    0.06    1.04
  -9   9   3    0.30    1.10
  -8  -9   3   11.73    2.63
  -8   9   3   15.08    3.14
  -7  -9   3    3.84    1.62
  -7   9   3    6.28    1.90
  -6   9   3    4.42    2.02
  -6  -9   3    0.83    0.93
  -5   9   3    0.67    1.21
  -5  -9   3    1.84    1.29
  -4   9   3    2.76    1.67
  -4  -9   3    0.17    0.86
  -3  -9   3    6.74    1.66
  -3   9   3    5.28    2.07
  -3   9   3    3.87    0.98
  -2   9   3   16.79    2.15
  -2  -9   3   15.17    2.50
  -2   9   3   22.03    3.72
   1  -9  -3  116.86    7.00
  -1  -9   3  109.62    6.24
   0  -9  -3   -0.04    1.09
   0  -9   3    1.54    0.92
  -1  -9  -3   16.42    2.74
  -1   9  -3   11.59    2.22
   1  -9   3   12.48    2.03
  -1   9  -3   12.21    2.34
   2  -9   3   18.49    2.90
  -2   9  -3   17.96    2.57
  -2  -9  -3   17.09    2.81
  -2   9  -3   20.28    3.11
  -3  -9  -3    6.05    1.78
  -3   9  -3    5.18    1.51
   3  -9   3    5.04    1.86
  -3   9  -3    4.42    1.82
  -4  -9  -3   20.66    3.16
   4  -9   3   24.51    3.35
  -4   9  -3   22.40    3.28
  -5  -9  -3    4.33    1.56
   5  -9   3    5.09    1.64
  -6  -9  -3   -1.01    1.16
   6  -9   3    2.41    1.39
   7  -9   3   -0.89    1.35
  -7  -9  -3   -1.09    1.15
  -8  -9  -3    8.81    2.52
   8  -9   3   10.09    2.69
  -9  -9  -3    3.58    1.73
   9  -9   3    1.06    1.29
 -10  10   3    1.05    1.46
  -9 -10   3    1.30    1.29
  -9  10   3    1.07    1.31
  -8 -10   3    0.09    0.93
  -8  10   3   -2.34    1.69
  -7 -10   3    2.09    1.56
  -7  10   3    4.39    2.05
  -6  10   3    3.16    1.62
  -6 -10   3    0.41    0.88
  -5  10   3   11.29    2.73
  -5 -10   3    9.84    2.35
  -4 -10   3   18.67    3.03
  -4  10   3   20.37    3.59
  -3 -10   3   19.13    2.84
  -3  10   3   17.34    3.20
  -2  10   3    0.19    0.56
  -2 -10   3    0.98    0.84
  -2  10   3    1.05    1.36
   1 -10  -3   13.39    2.53
  -1 -10   3   13.46    2.47
   0 -10  -3    5.50    1.86
   0 -10   3    4.42    1.46
  -1  10  -3    1.71    0.94
  -1 -10  -3    6.39    2.10
   1 -10   3    3.30    1.36
  -1  10  -3    2.81    1.49
  -2 -10  -3   18.97    3.18
  -2  10  -3   17.48    2.96
  -2  10  -3   18.24    2.78
   3 -10   3    5.96    1.98
  -3 -10  -3    4.89    1.54
  -3  10  -3    5.63    1.57
  -3  10  -3    2.83    1.40
  -4  10  -3   11.37    2.44
  -4 -10  -3   11.35    2.55
   4 -10   3   11.88    2.57
  -5 -10  -3    8.21    2.43
  -5  10  -3    4.24    1.87
   5 -10   3    6.10    1.92
   6 -10   3    0.13    0.96
  -6 -10  -3    1.94    1.42
  -7 -10  -3   -2.15    1.46
   7 -10   3    1.49    1.29
  -8 -10  -3    6.40    2.31
   8 -10   3    5.81    2.12
  -9 -11   3   -1.32    1.13
  -9  11   3    0.89    1.32
  -8 -11   3    1.16    1.18
  -8  11   3    0.85    1.36
  -7 -11   3   13.36    2.84
  -7  11   3   20.69    3.70
  -6  11   3    3.27    1.81
  -6 -11   3    3.13    1.63
  -5  11   3    8.54    2.56
  -5 -11   3    3.53    1.47
  -4 -11   3    4.66    1.65
  -4  11   3    5.43    2.01
  -3  11   3    1.72    1.61
  -3 -11   3    2.00    1.45
  -2 -11   3   -0.76    1.29
  -2  11   3   -0.58    1.15
   1 -11  -3    0.71    0.97
  -1 -11   3    0.55    0.91
   0 -11   3   10.84    2.17
   0 -11  -3    9.01    2.22
   1 -11   3    4.09    1.54
  -1 -11  -3    7.25    1.93
  -1  11  -3    4.87    1.74
  -2  11  -3   -0.09    0.80
  -2 -11  -3    0.95    1.22
  -2  11  -3   -1.37    1.29
  -3 -11  -3    0.25    0.94
  -3  11  -3   -0.67    0.90
  -4 -11  -3    4.04    1.58
  -4  11  -3    2.05    1.39
   4 -11   3    2.78    1.55
  -5  11  -3    2.22    1.15
  -5 -11  -3    1.08    1.14
   5 -11   3    2.39    2.16
  -6 -11  -3    0.54    1.22
   6 -11   3    0.32    1.29
  -7 -11  -3    1.49    1.74
   7 -11   3   -2.05    1.39
  -8 -12   3    7.74    2.41
  -8  12   3    6.36    2.67
  -7  12   3    1.32    1.45
  -7 -12   3    0.55    1.54
  -6  12   3   -1.76    1.54
  -6 -12   3    0.32    0.99
  -5  12   3    6.47    2.04
  -5 -12   3    6.78    2.24
  -4 -12   3    0.29    1.14
  -4  12   3    0.52    1.20
  -3  12   3    2.52    1.82
  -3 -12   3    3.75    1.42
  -2 -12   3    0.13    0.87
  -2  12   3   -2.52    1.81
   1 -12  -3    4.29    1.85
  -1  12   3   10.26    2.72
  -1 -12   3    4.87    1.59
   0 -12   3   -0.37    0.73
   0 -12  -3    1.17    1.30
   1 -12   3    0.29    0.76
  -1 -12  -3   -0.63    0.91
  -1  12  -3   -0.35    0.85
  -2 -12  -3   -0.41    1.21
  -2  12  -3    0.70    1.18
  -3  12  -3    3.52    1.80
  -3 -12  -3    0.15    1.04
  -4 -12  -3    4.42    1.69
  -4  12  -3    3.17    1.60
  -5  12  -3   -2.54    1.44
  -5 -12  -3    1.16    1.16
   6 -12   3    2.04    1.48
  -6 -12  -3    4.12    1.71
   7 -12   3   -1.33    1.29
  -6  13   3   18.44    3.79
  -6 -13   3   12.62    3.06
  -5 -13   3    2.42    1.54
  -5  13   3    1.73    1.53
  -4 -13   3    1.18    1.33
  -4  13   3   -0.33    1.13
  -3 -13   3    0.08    0.97
  -3  13   3   -1.15    1.35
  -2 -13   3    0.74    0.92
  -2  13   3   -1.95    1.38
  -1  13   3    1.44    1.31
  -1 -13   3   -1.59    0.96
   0 -13  -3   -1.83    1.39
   0 -13   3    0.18    0.89
   1 -13   3    1.27    0.91
  -1 -13  -3   -0.53    0.99
  -1  13  -3    0.29    0.83
  -1  13  -3   -0.15    0.96
  -2 -13  -3    4.14    1.71
  -2  13  -3    0.89    0.78
  -3 -13  -3   -0.49    1.43
  -3  13  -3    1.13    1.32
  -4 -13  -3   -1.19    1.25
  -4  13  -3    0.02    1.41
  -5  13  -3   -4.97    1.91
  -5 -14   3    2.87    1.71
  -4  14   3   -0.54    1.34
  -4 -14   3    1.64    1.40
  -3 -14   3    5.75    1.92
  -3  14   3   10.05    2.94
  -2 -14   3    3.67    1.75
  -2  14   3    0.80    1.29
  -1 -14   3    1.69    1.17
  -1  14   3    1.33    1.69
   0  14  -3    0.30    1.30
   0 -14  -3    1.02    1.38
   0 -14   3   -0.08    1.14
  -1 -14  -3   -0.65    1.12
  -1  14  -3    1.18    1.04
  -2  14  -3    0.02    0.78
  -3  14  -3    1.67    1.89
  -4  14  -3    1.52    1.22
  -3 -15   3    0.07    1.65
  -2 -15   3    2.44    1.78
  -1 -15   3    3.67    2.35
   0 -15   3    7.38    2.28
 -13   0   4   -0.21    1.13
 -13   0   4    1.06    1.41
 -12   0   4    0.71    1.06
 -11   0   4   -0.30    1.32
 -10   0   4    4.25    1.82
  -9   0   4  225.99   10.08
  -8   0   4   30.62    3.60
   7   0  -4   22.17    1.27
  -7   0   4   24.11    2.92
  -6   0   4   52.13    3.88
   6   0  -4   57.74    2.25
  -6   0   4   57.37    4.10
  -5   0   4  137.07    5.96
  -5   0   4  126.22    5.64
  -4   0   4   29.24    2.62
  -4   0   4   24.52    2.21
  -3   0   4    1.94    0.92
  -3   0   4    1.68    0.75
   3   0  -4    3.26    0.67
   2   0  -4    5.07    0.87
  -2   0   4    5.56    0.90
  -2   0   4    5.31    0.97
  -2   0   4    6.13    1.27
  -1   0   4    5.09    1.17
  -1   0   4    3.78    0.80
  -1   0   4    5.28    0.75
   0   0   4   19.59    2.03
   0   0   4   20.79    1.90
   0   0   4   18.99    1.10
   0   0   4   18.60    1.20
   1   0   4    7.89    0.65
   1   0   4    8.57    1.55
   1   0   4    9.05    1.54
  -2   0  -4    1.55    0.33
   2   0   4    1.72    0.42
   2   0   4    4.06    1.34
   2   0   4    3.21    1.30
   3   0   4   17.30    2.32
   3   0   4   13.73    2.01
   3   0   4   11.03    1.13
  -3   0  -4   13.05    1.09
  -4   0  -4    0.39    0.44
   4   0   4   -0.62    0.78
   4   0   4   -0.24    0.78
  -5   0  -4   11.10    1.31
   5   0   4   13.81    2.28
   6   0   4    0.71    1.04
   7   0   4   11.03    2.35
   8   0   4    0.18    1.09
   9   0   4    1.10    1.16
  10   0   4   19.56    3.64
 -13   1   4    1.35    1.86
 -13  -1   4    1.37    1.45
 -12   1   4    0.35    1.13
 -12  -1   4    0.17    0.94
 -11  -1   4    5.60    2.21
 -11   1   4    6.22    1.90
 -10  -1   4   -1.03    1.14
 -10   1   4    0.16    1.47
  -9  -1   4    8.33    2.08
  -9   1   4   11.20    2.65
  -8  -1   4    3.20    1.59
  -8   1   4    5.64    1.92
  -7   1   4   21.87    2.77
  -7  -1   4   20.92    2.75
  -6  -1   4    2.97    1.25
  -6   1   4    5.07    1.57
  -6   1   4    2.88    1.08
  -5   1   4   50.50    3.60
   5   1  -4   50.55    2.55
  -5  -1   4   45.33    3.51
  -5   1   4   50.39    3.45
  -5  -1   4   47.14    3.39
  -4  -1   4    0.91    0.84
  -4  -1   4    1.54    0.88
  -4   1   4    1.10    0.46
   4  -1  -4    0.68    0.39
  -4   1   4    0.83    0.71
  -4   1   4    1.25    0.77
   4   1  -4    0.80    0.50
  -3   1   4   38.14    2.80
  -3  -1   4   41.34    3.06
  -3   1   4   39.84    2.16
   3   1  -4   36.89    2.44
   3  -1  -4   37.81    1.82
  -3  -1   4   41.91    2.47
  -3   1   4   37.04    2.57
  -2   1   4    0.59    0.68
  -2  -1   4    0.28    0.44
  -2  -1   4    1.31    0.73
  -2   1   4    0.79    0.41
   2  -1  -4    0.59    0.31
   2   1  -4    0.50    0.45
  -2   1   4    0.47    0.61
  -2  -1   4    1.37    0.90
  -1   1   4    4.10    0.77
  -1  -1   4    3.43    0.92
  -1   1   4    4.13    0.77
   1   1  -4    3.95    0.57
  -1  -1   4    4.67    0.58
  -1  -1   4    3.60    0.92
  -1   1   4    4.09    0.72
  -1   1   4    4.22    1.01
   0   1   4    3.16    0.66
   0  -1   4    3.38    0.41
   0  -1   4    2.51    0.94
   0  -1   4    4.96    1.09
   0   1   4    4.71    0.79
   0   1   4    5.21    1.05
   0   1   4    4.88    1.39
   1   1   4   42.65    2.12
   1   1   4   52.28    3.63
   1  -1   4   46.47    3.18
   1   1   4   42.86    2.98
   1  -1   4   46.27    3.22
   2  -1   4    2.05    0.94
  -2  -1  -4    0.61    0.37
   2   1   4    1.82    1.04
   2  -1   4    0.30    0.19
   2   1   4    1.27    0.47
   2  -1   4    0.53    0.86
   2   1   4    1.12    0.81
  -3   1  -4    0.06    0.19
  -3  -1  -4    1.18    0.56
   3  -1   4   -1.15    1.07
   3  -1   4   -0.13    0.28
   3  -1   4   -0.59    0.98
   3   1   4    2.18    1.17
   4  -1   4   32.93    3.23
   4  -1   4   32.72    3.33
   4   1   4   30.25    3.20
  -4  -1  -4   28.88    2.20
  -4   1  -4   24.19    1.45
  -5  -1  -4   -0.05    0.47
   5  -1   4    1.04    0.87
   5  -1   4    1.46    1.18
   5   1   4    1.51    1.14
   6  -1   4   46.00    4.14
   6  -1   4   38.60    3.96
   6   1   4   36.80    3.93
   7  -1   4    0.51    0.92
   7   1   4   -0.73    1.39
   8  -1   4    0.51    1.24
   8   1   4   -1.21    1.26
   9  -1   4   -0.52    1.08
   9   1   4    0.81    1.19
  10  -1   4    3.36    1.60
  10   1   4    1.54    1.42
 -13   2   4    2.50    1.80
 -13  -2   4    0.56    1.12
 -12   2   4   -1.55    1.29
 -12  -2   4    2.34    1.50
 -11   2   4    2.33    1.82
 -11  -2   4   -0.27    0.85
 -10   2   4    2.26    1.48
 -10  -2   4    3.45    1.62
  10  -2  -4    1.71    0.98
  -9  -2   4    1.74    1.40
  -9   2   4    3.69    1.74
  -9  -2   4    1.79    1.31
   9  -2  -4    2.87    0.90
  -8  -2   4   10.23    2.33
  -8   2   4    9.08    2.16
  -7  -2   4    0.72    0.99
  -7   2   4    1.48    1.10
  -6   2   4   47.64    3.44
  -6  -2   4   45.31    3.77
  -6   2   4   46.87    3.81
  -5  -2   4    8.75    1.60
  -5   2   4    8.38    1.52
  -5  -2   4    9.05    1.78
  -5   2   4    8.74    1.72
   4  -2  -4   68.03    1.91
  -4  -2   4   69.53    4.21
  -4   2   4   69.60    3.87
   4   2  -4   67.25    3.33
  -4   2   4   73.95    2.61
  -4  -2   4   73.24    3.83
  -4   2   4   69.41    4.01
  -3  -2   4  127.38    5.42
  -3   2   4  124.70    5.10
   3   2  -4  126.23    4.73
   3  -2  -4  119.10    2.74
  -3  -2   4  120.69    4.43
  -3   2   4  113.61    4.82
  -2   2   4    2.95    0.80
  -2  -2   4    2.25    0.87
  -2   2   4    1.62    0.75
   2   2  -4    3.71    1.14
   2   2  -4    2.17    0.57
  -2  -2   4    2.00    0.96
  -2   2   4    1.49    0.44
  -2  -2   4    3.03    0.69
   2  -2  -4    3.37    0.55
  -1  -2   4    4.31    1.04
  -1   2   4    3.60    1.20
  -1  -2   4    3.32    0.86
  -1  -2   4    3.66    0.56
   1   2  -4    3.26    0.49
  -1   2   4    4.02    0.95
  -1   2   4    2.23    0.59
   0  -2   4    5.08    1.14
   0   2   4    3.11    1.33
   0  -2   4    3.06    1.01
   0   2   4    4.17    0.95
   1  -2   4   -0.13    0.69
  -1  -2  -4    0.53    0.46
   1  -2   4   -0.68    0.73
   1   2   4    1.36    1.14
   1   2   4   -1.03    0.68
  -2  -2  -4   -0.01    0.47
   2  -2   4    1.01    1.12
   2  -2   4   -0.07    0.75
   2   2   4    0.92    0.65
  -3  -2  -4    0.13    0.52
   3  -2   4    0.94    0.34
   3  -2   4    1.07    0.96
   3  -2   4    1.17    1.38
   3   2   4    0.03    0.82
  -4   2  -4   17.76    1.04
   4  -2   4   24.19    2.99
   4  -2   4   23.74    2.75
   4   2   4   27.95    2.92
  -4  -2  -4   23.43    2.14
   5  -2   4   20.74    2.69
   5  -2   4   16.77    2.53
   5   2   4   20.80    2.95
  -5  -2  -4   19.34    2.10
   6  -2   4    0.84    0.68
   6  -2   4    0.97    1.09
   6   2   4   -0.76    1.20
  -6  -2  -4   -0.05    0.61
   7  -2   4   37.73    3.91
   7   2   4   45.57    4.72
   7  -2   4   40.92    4.37
   8  -2   4    4.32    1.49
   8  -2   4    5.07    1.82
   8   2   4    3.95    1.75
   9  -2   4   -0.78    1.28
   9   2   4    0.80    1.17
  10  -2   4   -3.10    1.63
 -13   3   4    0.69    1.26
 -13  -3   4    1.60    1.43
 -12   3   4   13.45    3.16
 -12  -3   4   10.11    2.65
 -11   3   4    0.91    1.37
 -11  -3   4    0.22    1.23
 -10  -3   4   37.92    4.28
 -10   3   4   41.49    4.50
  -9   3   4   -0.78    1.47
  -9  -3   4    0.64    1.23
   9  -3  -4    0.53    0.58
  -8   3   4    9.04    2.10
  -8  -3   4    9.31    2.06
   8  -3  -4    7.46    1.19
  -7   3   4    3.77    1.66
  -7  -3   4    2.78    1.19
   7  -3  -4    2.95    0.73
  -6   3   4   14.25    1.79
   6  -3  -4   13.27    1.00
  -6   3   4   13.10    2.22
  -6  -3   4   12.51    2.04
  -5  -3   4   73.72    4.22
  -5   3   4   73.83    3.96
  -5   3   4   65.21    1.93
  -5   3   4   74.67    4.61
  -4  -3   4  200.13    7.58
  -4  -3   4  200.96    6.64
  -4   3   4  200.48    6.61
  -4   3   4  197.92    7.29
  -3  -3   4   59.75    3.18
  -3  -3   4   64.28    3.95
  -3   3   4   60.12    3.51
   3   3  -4   59.60    3.49
  -3   3   4   58.46    3.65
  -2  -3   4   30.62    2.02
  -2  -3   4   28.27    2.56
  -2   3   4   31.67    2.56
   2   3  -4   31.29    2.69
  -2   3   4   25.04    1.28
   2   3  -4   26.86    1.87
  -2   3   4   28.61    2.51
  -1  -3   4   -0.10    0.88
   1   3  -4   -0.69    0.89
  -1  -3   4   -0.50    0.64
  -1  -3   4   -0.52    0.33
  -1   3   4    0.45    0.68
  -1   3   4    0.49    0.76
  -1   3   4   -0.12    0.36
   1   3  -4    0.46    0.35
   0  -3   4   35.64    2.79
   0   3   4   39.50    3.24
   0  -3   4   32.34    2.93
   0   3  -4   34.70    3.08
   0   3   4   33.82    2.25
   0  -3   4   33.89    1.45
   1  -3   4   17.84    2.18
   1   3   4   18.23    2.43
   1  -3   4   21.94    2.60
   1   3   4   16.35    1.83
  -1  -3  -4   16.81    1.87
  -2  -3  -4    0.91    0.65
   2  -3   4    1.90    1.11
   2  -3   4    4.28    1.56
   2   3   4    1.77    0.89
   3  -3   4   49.28    3.46
   3  -3   4   44.06    3.92
   3   3   4   52.86    3.79
  -3  -3  -4   48.47    3.24
  -4  -3  -4   16.67    1.99
   4  -3   4   16.14    2.15
   4  -3   4   18.77    2.64
   4   3   4   15.52    2.39
   5  -3   4   56.89    4.67
   5   3   4   63.88    4.95
   5  -3   4   67.84    4.48
  -5  -3  -4   58.48    3.96
  -6  -3  -4    6.40    1.39
   6  -3   4    8.92    1.82
   6  -3   4   10.02    2.34
   6   3   4   10.40    2.34
   7  -3   4    0.84    0.81
   7  -3   4    1.14    1.17
   7   3   4    1.34    0.93
   8  -3   4    0.78    1.18
   8   3   4    1.62    1.22
   9  -3   4    1.11    1.22
   9   3   4    0.66    1.24
 -13   4   4    7.71    2.58
 -13  -4   4    6.92    2.45
 -12   4   4    2.54    1.57
 -12  -4   4    3.64    1.61
 -11   4   4    3.49    1.66
 -11  -4   4   -1.37    1.12
 -10   4   4    0.56    1.21
 -10  -4   4    0.30    1.09
  -9   4   4    4.83    1.67
  -9  -4   4    2.31    1.44
  -8   4   4   -0.24    1.20
  -8  -4   4    2.63    1.31
   8  -4  -4    0.65    0.49
  -7   4   4    0.76    1.06
  -7  -4   4    2.65    1.22
   7  -4  -4    2.48    0.57
  -6   4   4   16.63    1.93
   6  -4  -4   13.13    0.83
  -6  -4   4   15.84    2.29
  -6   4   4   14.49    2.52
  -5  -4   4   20.18    2.36
  -5   4   4   23.30    2.20
  -5   4   4   21.73    2.85
  -4   4   4   13.26    2.09
  -4   4   4   12.27    1.65
  -4  -4   4   11.80    1.68
  -4  -4   4   10.39    1.93
  -3  -4   4    5.00    1.34
  -3   4   4    3.07    0.90
  -3  -4   4    4.57    1.08
  -3   4   4    3.54    1.34
  -2  -4   4   60.38    3.08
  -2  -4   4   56.12    3.68
  -2   4   4   55.50    3.49
   2   4  -4   57.52    3.73
  -2   4   4   52.27    1.88
  -2   4   4   57.82    3.83
  -1  -4   4   27.88    1.88
  -1  -4   4   28.38    2.55
   1   4  -4   24.00    2.48
   1   4  -4   24.33    1.69
  -1   4   4   28.07    1.78
  -1  -4   4   29.42    2.88
  -1   4   4   31.72    2.81
  -1   4   4   30.33    2.68
   0   4   4   40.00    3.31
   0   4  -4   36.15    3.17
   0  -4   4   37.04    3.16
   0   4   4   38.21    2.36
   0  -4   4   38.61    2.93
   0  -4  -4   45.94    3.22
   0  -4   4   37.62    1.95
  -1   4  -4   33.91    1.42
   1  -4   4   38.57    2.83
   1  -4   4   38.78    3.39
  -1   4  -4   37.50    3.43
   1   4   4   38.23    2.69
  -1   4  -4   32.93    1.35
  -1  -4  -4   40.92    3.03
  -2  -4  -4    5.92    1.33
  -2   4  -4    4.15    0.49
   2  -4   4    3.44    1.03
  -2   4  -4    3.61    0.38
   2  -4   4    2.49    0.83
   2   4   4    5.23    1.24
  -3  -4  -4    1.95    0.90
   3  -4   4    1.31    0.86
  -3   4  -4    1.19    0.41
   3  -4   4    3.56    1.49
   3   4   4    1.48    0.86
  -4   4  -4    3.63    0.77
  -4  -4  -4    4.25    1.20
   4  -4   4    2.41    1.25
   4  -4   4    2.89    1.05
   4   4   4    3.53    1.40
  -5  -4  -4    2.95    1.09
   5  -4   4    1.94    0.76
   5  -4   4    1.35    0.91
   5   4   4    5.41    1.80
   6  -4   4    0.76    0.80
  -6  -4  -4    0.36    0.79
   6  -4   4   -0.19    0.94
   6   4   4    2.22    1.36
  -7  -4  -4    7.89    1.83
   7  -4   4    1.36    1.33
   7   4   4    6.82    2.18
   8  -4   4    1.93    1.58
   8   4   4   -1.15    1.67
   9  -4   4    2.92    1.51
   9   4   4   -0.02    1.22
 -12  -5   4    1.75    1.44
 -12   5   4    0.74    1.25
 -11   5   4   12.93    2.97
 -11  -5   4   15.03    2.94
 -10   5   4    2.78    1.59
 -10  -5   4    3.83    1.59
  -9  -5   4    3.84    1.51
  -9   5   4    3.38    1.05
  -8   5   4    4.08    1.59
  -8  -5   4    3.75    1.60
  -7  -5   4    1.99    1.16
  -7   5   4   -1.14    1.11
  -6   5   4   24.74    2.21
  -6  -5   4   20.50    2.61
  -6   5   4   18.15    2.79
  -5   5   4    6.94    1.17
  -5  -5   4    6.45    1.39
  -5   5   4    4.25    1.39
  -4   5   4    3.44    1.01
  -4   5   4    4.36    1.64
  -4  -5   4    2.41    1.12
  -3  -5   4    1.43    0.93
  -3   5   4    1.35    0.68
  -3  -5   4    1.74    0.79
  -3   5   4    1.87    1.17
  -2  -5   4   41.66    2.85
   2   5  -4   44.16    3.69
  -2   5   4   37.49    2.94
  -2   5   4   33.56    1.58
  -2  -5   4   37.80    3.32
  -2   5   4   39.00    3.38
  -1   5   4  156.92    6.77
  -1  -5   4  153.99    6.12
   1   5  -4  160.39    6.94
  -1  -5   4  171.10    7.18
  -1   5   4  161.76    6.69
  -1  -5   4  159.05    5.33
   0  -5   4   27.25    2.50
   0   5   4   35.06    3.15
   0   5  -4   31.74    3.35
   0  -5   4   30.76    3.12
   0  -5  -4   31.89    2.94
   0  -5   4   28.00    2.01
   1  -5   4    8.11    1.34
  -1  -5  -4    8.21    1.56
  -1   5  -4    3.57    0.66
  -1   5  -4    7.47    0.89
   1  -5   4    6.26    1.56
  -1   5  -4    6.31    1.62
  -2  -5  -4    9.67    1.74
   2  -5   4    9.51    1.49
  -2   5  -4    7.64    0.84
   2  -5   4    7.48    1.80
  -2   5  -4    8.09    0.89
  -3  -5  -4   -0.45    0.96
   3  -5   4    0.32    1.06
   3  -5   4    2.41    1.04
  -3   5  -4   -0.03    0.35
   4  -5   4   20.49    2.23
   4  -5   4   20.96    3.04
  -4  -5  -4   21.23    2.76
  -5  -5  -4    0.88    0.99
   5  -5   4   -0.27    0.65
   5  -5   4   -0.70    0.85
   5   5   4    1.49    1.46
   6  -5   4    0.40    0.88
  -6  -5  -4    0.27    0.78
   6   5   4    1.66    1.31
  -7  -5  -4    2.16    1.15
   7  -5   4    2.17    1.24
   7   5   4    3.74    2.05
   8  -5   4   -0.15    0.93
   8   5   4    2.02    1.95
   9  -5   4   -0.90    0.91
   9   5   4   -3.24    2.02
 -12   6   4    6.87    2.41
 -12  -6   4    2.46    1.64
 -11   6   4    1.05    1.55
 -11  -6   4    4.17    1.83
 -10   6   4    2.19    1.29
 -10  -6   4    3.53    1.63
  -9  -6   4   -1.28    1.29
  -9   6   4    0.63    1.67
  -8  -6   4    4.03    1.44
  -8   6   4    5.16    1.90
  -7  -6   4   -1.15    1.07
  -7   6   4    1.34    1.33
  -6   6   4    1.15    0.74
  -6  -6   4    2.77    1.23
  -6   6   4    0.93    1.13
  -5   6   4    5.82    1.59
  -5   6   4    6.77    1.09
  -5  -6   4    7.88    1.86
  -4  -6   4   30.22    2.89
  -4   6   4   30.87    2.54
  -4   6   4   30.42    3.37
  -3  -6   4    0.12    0.65
  -3   6   4    0.54    0.96
  -3   6   4    0.07    0.15
  -3   6   4    1.01    0.70
  -2   6   4    0.22    1.01
  -2  -6   4   -0.07    0.71
  -2  -6   4    0.46    0.65
  -2   6   4    0.35    0.60
  -1   6   4   23.19    2.59
  -1  -6   4   21.60    2.39
   1   6  -4   24.37    2.83
  -1  -6   4   20.64    2.12
   0  -6   4    0.52    0.58
   0  -6  -4    3.01    1.31
   0   6  -4    0.10    0.92
   0  -6   4    1.12    1.21
   0  -6   4    1.31    0.52
   1  -6   4    2.90    0.81
   1  -6   4    4.61    1.17
  -1   6  -4    2.14    0.69
   1  -6   4    2.60    1.37
  -1  -6  -4    2.72    1.04
  -1   6  -4    3.82    1.49
   2  -6   4   23.11    2.27
  -2   6  -4   23.31    2.92
   2  -6   4   23.99    3.03
  -2   6  -4   21.82    1.82
  -2  -6  -4   22.11    2.73
   3  -6   4   32.89    2.71
   3  -6   4   27.67    3.44
  -3   6  -4   26.55    2.00
  -3  -6  -4   26.58    3.15
   4  -6   4    1.39    0.76
  -4  -6  -4    1.48    0.91
   4  -6   4   -0.72    0.98
  -5  -6  -4    3.42    1.56
   5  -6   4    2.25    1.21
  -6  -6  -4    2.57    1.21
   6  -6   4   -2.00    1.46
  -7  -6  -4    8.08    1.98
   7  -6   4    7.83    2.11
   7   6   4    8.26    2.64
   8  -6   4   -1.22    1.20
   8   6   4    1.69    2.19
   9  -6   4    0.10    0.80
   9   6   4    4.26    2.57
 -12   7   4    3.66    1.60
 -11   7   4   -1.38    1.32
 -11  -7   4    0.72    1.17
 -10  -7   4    5.71    2.00
 -10   7   4    6.82    2.28
  -9  -7   4    1.30    1.01
  -9   7   4    0.92    1.42
  -8  -7   4    2.63    1.55
  -8   7   4    1.00    1.36
  -7  -7   4    0.09    0.84
  -7   7   4    2.26    1.54
  -6  -7   4    1.05    0.98
  -6   7   4    1.32    1.04
  -5   7   4    2.51    1.40
  -5   7   4    1.55    0.64
  -5  -7   4   -0.27    0.81
  -4   7   4    0.49    0.52
  -4   7   4    0.35    1.46
  -4  -7   4   -0.11    0.74
  -3  -7   4   -0.24    0.73
  -3   7   4    0.07    0.53
  -3   7   4    0.99    1.43
  -2   7   4    7.18    1.36
  -2  -7   4    9.38    1.73
  -2   7   4    6.89    1.79
  -1  -7   4   24.18    2.56
  -1   7   4   23.63    2.73
   1   7  -4   30.33    3.41
  -1  -7   4   25.74    2.51
   0  -7  -4    9.76    1.92
   0  -7   4   10.04    2.42
   0  -7   4    8.42    1.52
   0  -7   4    8.83    1.46
   0   7  -4    9.64    2.10
   1  -7   4    4.65    1.01
   1  -7   4    4.40    1.11
  -1   7  -4    4.42    1.44
   1  -7   4    4.64    1.58
  -1  -7  -4    5.93    1.63
  -1   7  -4    5.11    1.19
  -2   7  -4    3.06    0.79
  -2   7  -4    2.94    1.23
   2  -7   4    4.78    1.56
  -2  -7  -4    2.42    1.29
   2  -7   4    2.50    0.85
   3  -7   4   43.51    3.03
   3  -7   4   45.69    4.41
  -3   7  -4   38.80    4.15
  -3  -7  -4   45.91    4.13
  -4  -7  -4    1.58    1.31
   4  -7   4    1.15    1.19
  -5  -7  -4    1.98    1.13
   5  -7   4   -0.69    1.17
  -6  -7  -4    4.40    1.59
   6  -7   4    4.43    1.77
  -7  -7  -4    2.84    1.53
   7  -7   4    5.31    2.02
   8  -7   4    7.77    2.27
   8   7   4   14.53    3.88
 -11   8   4    5.50    2.12
 -11  -8   4    4.40    1.86
 -10   8   4    6.39    2.18
 -10  -8   4    2.95    1.38
  -9  -8   4    2.47    1.27
  -9   8   4    1.07    1.55
  -8  -8   4   -0.08    1.03
  -8   8   4    2.16    1.41
  -7  -8   4    4.15    1.62
  -7   8   4    2.72    1.53
  -6   8   4   -0.78    1.01
  -6  -8   4    0.45    1.05
  -5   8   4    1.59    1.09
  -5  -8   4    0.34    1.10
  -4   8   4   -0.05    0.51
  -4  -8   4    0.83    0.87
  -4   8   4    1.18    1.47
  -3  -8   4   15.14    2.48
  -3   8   4   12.66    1.73
  -3   8   4   13.73    2.71
  -2   8   4   27.04    2.72
  -2  -8   4   28.43    3.03
  -2   8   4   27.21    3.56
   1  -8  -4   22.12    3.05
  -1   8   4   19.89    2.57
  -1  -8   4   22.79    2.55
   0   8  -4   30.25    3.64
   0  -8  -4   26.36    3.31
   0  -8   4   27.31    2.73
   1  -8   4    4.52    1.22
  -1  -8  -4    3.80    1.53
   1  -8   4    7.21    1.45
   1  -8   4    5.76    2.01
  -1   8  -4    2.81    1.06
  -1   8  -4    4.58    1.74
   2  -8   4   27.67    2.50
  -2  -8  -4   26.76    3.27
  -2   8  -4   25.58    3.50
   2  -8   4   27.00    3.59
  -2   8  -4   19.73    2.23
  -3   8  -4    5.68    1.83
   3  -8   4    6.34    1.93
  -3  -8  -4    5.85    1.66
   4  -8   4    5.98    1.80
  -4  -8  -4    4.93    1.63
  -5  -8  -4    2.12    1.24
   5  -8   4   -0.98    1.25
  -6  -8  -4   -1.49    1.03
   6  -8   4   -1.65    1.39
  -7  -8  -4    3.11    1.68
   7  -8   4    2.14    1.74
   8  -8   4    6.89    2.35
 -10  -9   4    1.56    1.34
 -10   9   4    1.21    1.17
  -9  -9   4    0.82    0.99
  -9   9   4    1.20    1.45
  -8  -9   4    1.05    1.07
  -8   9   4    2.64    1.66
  -7  -9   4    2.33    1.37
  -7   9   4    0.38    1.22
  -6   9   4    9.62    2.60
  -6  -9   4    7.50    1.87
  -5   9   4    3.31    1.78
  -5  -9   4    1.12    0.85
  -4  -9   4    5.38    1.50
  -4   9   4    5.99    2.09
  -3  -9   4    6.31    1.74
  -3   9   4    6.99    1.45
  -3   9   4    8.97    2.43
  -2   9   4    2.19    0.94
  -2  -9   4    2.87    1.15
  -2   9   4    1.03    1.22
  -1   9   4   20.34    2.68
  -1  -9   4   21.96    2.72
   0  -9  -4    4.64    1.75
   0  -9   4    4.19    1.19
   0   9  -4    2.49    1.39
  -1   9  -4   29.19    3.68
   1  -9   4   28.58    2.89
  -1  -9  -4   29.90    3.67
  -1   9  -4   25.43    2.86
  -2  -9  -4    1.55    1.32
   2  -9   4    0.89    1.24
  -2   9  -4   -0.20    1.07
  -3  -9  -4    3.36    1.50
   3  -9   4    3.38    1.68
  -3   9  -4    3.40    1.60
  -4  -9  -4    0.02    0.87
   4  -9   4    1.66    1.23
   5  -9   4   -1.90    1.29
  -5  -9  -4    0.32    0.95
  -6  -9  -4    3.51    1.61
   6  -9   4    4.60    2.08
  -7  -9  -4    3.89    1.64
   7  -9   4    5.88    2.02
  -8  -9  -4    2.59    1.71
 -10 -10   4    4.76    2.04
 -10  10   4    6.82    2.71
  -9 -10   4   -0.99    0.92
  -9  10   4    3.04    1.78
  -8 -10   4    4.04    1.80
  -8  10   4    4.73    2.18
  -7 -10   4   -1.65    1.16
  -7  10   4    0.29    1.69
  -6  10   4    2.40    1.56
  -6 -10   4    6.48    1.86
  -5  10   4    0.27    1.06
  -5 -10   4    2.24    1.32
  -4 -10   4   13.71    2.64
  -4  10   4   14.58    2.94
  -3  10   4    4.57    1.65
  -3 -10   4    3.84    1.57
  -2 -10   4   -1.08    1.10
  -2  10   4   -0.58    0.74
  -2  10   4   -0.08    1.10
  -1 -10   4    3.79    1.30
  -1  10   4    3.08    1.17
   0 -10   4    1.15    1.09
   0  10  -4   -0.66    1.37
   0 -10  -4    0.72    1.25
  -1  10  -4    1.61    1.12
   1 -10   4    2.76    1.25
  -1 -10  -4    1.08    1.38
  -2 -10  -4   16.06    2.93
  -2  10  -4    9.05    2.32
   2 -10   4   17.71    3.16
  -3 -10  -4   11.26    2.46
  -3  10  -4   12.81    2.68
   3 -10   4   12.25    2.75
  -4 -10  -4    4.08    1.88
   4 -10   4    5.63    2.04
  -4  10  -4    3.39    1.54
  -5 -10  -4   -1.76    1.32
   5 -10   4   -0.34    0.97
  -6 -10  -4    3.19    1.66
   6 -10   4    5.66    2.15
   7 -10   4    2.98    1.89
  -7 -10  -4    0.76    1.12
  -9 -11   4    1.40    0.92
  -9  11   4    4.24    2.12
  -8 -11   4    3.80    1.83
  -8  11   4    3.79    1.76
  -7  11   4   14.71    3.24
  -7 -11   4    9.58    2.32
  -6  11   4    8.27    2.62
  -6 -11   4    4.90    1.80
  -5  11   4   16.68    3.26
  -5 -11   4   14.72    2.88
  -4  11   4    5.75    1.90
  -4 -11   4    3.91    1.53
  -3 -11   4    0.10    1.07
  -3  11   4    0.62    1.29
  -2 -11   4   -0.54    0.98
  -2  11   4   -1.99    1.58
  -1  11   4   -1.16    1.53
  -1  11   4   -1.29    1.05
  -1 -11   4    0.08    0.89
   0 -11  -4    1.47    1.69
   0  11  -4    0.41    0.82
   0 -11   4    1.15    0.93
  -1 -11  -4    0.38    0.96
  -1  11  -4    0.83    0.99
  -2 -11  -4    1.38    1.10
  -2  11  -4    3.56    1.60
  -3  11  -4    2.52    1.36
   3 -11   4    2.11    1.46
  -3 -11  -4    0.42    1.10
  -4 -11  -4    1.28    0.97
   4 -11   4    3.41    1.75
  -4  11  -4    1.11    1.18
  -5 -11  -4    2.36    1.72
   5 -11   4    1.87    1.29
  -6 -11  -4    2.55    1.46
   6 -11   4    1.96    1.64
  -8 -12   4   13.83    3.09
  -7  12   4    0.30    1.20
  -7 -12   4   -1.77    1.35
  -6  12   4    3.57    2.26
  -6 -12   4    0.23    1.11
  -5 -12   4    5.07    1.82
  -5  12   4    9.98    2.82
  -4 -12   4    1.48    1.46
  -4  12   4    3.27    1.55
  -3 -12   4   -1.57    0.97
  -3  12   4   -0.79    1.28
  -2 -12   4   13.51    2.77
  -2  12   4   10.17    2.97
  -1  12   4   -0.07    1.25
  -1 -12   4    1.32    0.85
   0 -12  -4    1.40    1.13
   0 -12   4    0.22    0.85
   0  12  -4    1.29    1.29
  -1 -12  -4    0.82    1.38
  -1  12  -4    2.79    1.69
  -2 -12  -4   -0.05    0.86
  -2  12  -4    2.80    1.47
  -3 -12  -4    0.46    1.09
  -3  12  -4    0.24    0.83
  -4 -12  -4   -0.63    1.13
  -4  12  -4   -1.66    1.31
   5 -12   4    1.48    1.34
  -5 -12  -4    0.71    1.16
  -6  13   4   13.01    3.01
  -6 -13   4   11.15    2.85
  -5 -13   4    2.94    1.47
  -5  13   4    2.73    1.59
  -4 -13   4    1.98    1.63
  -4  13   4    4.04    1.80
  -3 -13   4    7.10    1.94
  -3  13   4    8.79    2.65
  -2 -13   4    0.35    0.77
  -2  13   4    0.81    1.06
  -1 -13   4    0.40    0.97
  -1  13   4   -1.96    1.76
   0 -13  -4    3.46    1.88
   0  13  -4    3.13    1.53
  -1 -13  -4   -1.50    1.45
  -1  13  -4   -0.71    1.20
  -2 -13  -4    3.85    1.84
  -2  13  -4    2.36    1.51
  -3 -13  -4    1.06    1.75
  -3  13  -4   -2.16    1.41
  -4  13  -4    3.32    1.53
  -5 -14   4   -1.55    1.32
  -4 -14   4    3.76    1.91
  -3 -14   4    2.42    1.46
  -2 -14   4    9.32    2.52
   0  14  -4    3.11    1.21
  -3 -15   4    1.13    1.16
  -2 -15   4    0.80    1.36
 -13   0   5   -1.85    1.23
 -12   0   5   -1.32    1.38
 -11   0   5    0.97    1.40
 -10   0   5    1.76    1.36
  -9   0   5   -0.02    1.08
  -8   0   5    0.46    1.05
  -7   0   5   -1.56    0.92
  -7   0   5    1.15    0.97
  -6   0   5   -0.65    0.79
  -6   0   5   -0.86    0.84
  -5   0   5   -0.83    0.74
  -5   0   5   -0.05    0.88
  -4   0   5   -0.19    0.71
  -4   0   5    0.38    0.65
  -3   0   5    0.06    0.82
  -3   0   5    0.27    0.53
  -2   0   5    0.84    0.84
  -2   0   5   -0.48    0.45
  -2   0   5    0.62    0.62
  -1   0   5    0.57    0.70
  -1   0   5   -0.08    0.41
  -1   0   5   -0.22    0.51
   0   0   5    0.10    0.29
   0   0   5   -0.64    0.57
   0   0   5    0.61    0.36
   1   0   5   -0.10    0.27
   1   0   5   -1.40    0.91
   1   0   5    0.17    0.22
   1   0   5   -0.08    0.60
   2   0   5   -0.44    0.29
   2   0   5    0.36    1.00
   2   0   5   -0.46    0.77
   3   0   5   -0.74    0.94
   3   0   5    0.04    0.96
   4   0   5   -1.26    1.19
   4   0   5    1.99    1.34
   5   0   5   -1.22    1.32
   5   0   5    0.15    1.07
   6   0   5    1.57    1.45
   6   0   5    2.32    1.27
   7   0   5   -0.71    1.13
   7   0   5   -0.34    1.16
   8   0   5    1.12    0.90
   8   0   5   -0.75    0.97
   9   0   5    1.29    1.12
   9   0   5    0.04    1.23
 -13   1   5    0.23    1.38
 -13  -1   5    2.15    2.12
 -12  -1   5   10.31    2.84
 -12   1   5   12.60    3.02
 -12  -1   5   10.97    2.72
 -11  -1   5    5.78    2.13
 -11   1   5   10.63    2.69
 -10  -1   5   14.33    2.98
 -10   1   5   11.44    2.58
  -9  -1   5   11.23    2.31
  -9   1   5    9.38    2.06
  -8  -1   5    1.47    1.47
  -8   1   5    2.72    1.51
   8   1  -5    1.01    0.60
  -7   1   5   15.85    2.40
  -7  -1   5   19.26    2.59
   7   1  -5   21.56    1.83
  -7   1   5   14.16    2.31
  -6   1   5   36.72    3.37
  -6  -1   5   35.77    3.49
   6   1  -5   38.16    2.43
  -6  -1   5   37.25    3.34
  -6   1   5   36.76    3.42
  -5   1   5   18.99    2.39
  -5  -1   5   20.40    2.81
   5   1  -5   22.88    2.10
   5  -1  -5   20.29    1.54
  -5   1   5   20.30    2.36
  -5  -1   5   23.08    2.48
  -4  -1   5   31.68    3.05
  -4   1   5   33.58    3.02
   4  -1  -5   30.74    1.85
  -4  -1   5   28.86    2.40
  -4   1   5   30.25    2.60
  -3  -1   5   37.23    3.43
  -3   1   5   37.11    3.27
  -3   1   5   31.33    2.13
   3  -1  -5   32.90    2.02
  -3  -1   5   36.67    2.38
  -3   1   5   32.91    2.57
   2   1  -5   -0.18    0.34
  -2  -1   5    0.35    0.39
  -2  -1   5    2.69    1.10
  -2   1   5    1.19    1.10
  -2  -1   5    1.00    0.84
  -2   1   5    0.74    0.50
  -2   1   5    0.58    0.65
  -1  -1   5   32.79    3.15
  -1  -1   5   32.31    2.87
  -1   1   5   30.43    2.34
  -1   1   5   41.78    3.55
  -1  -1   5   32.02    1.43
  -1   1   5   36.90    2.30
   0  -1   5    7.72    1.41
   0   1   5   13.16    2.08
   0  -1   5   10.92    1.61
   0   1   5   11.70    1.62
   0  -1   5    9.48    0.69
   0   1   5   11.27    1.18
   0   1   5   11.27    1.19
   1   1   5   55.11    2.52
   1  -1   5   70.77    4.47
   1   1   5   76.57    4.90
   1  -1   5   67.36    4.34
   1   1   5   63.44    3.93
   2   1   5   11.33    1.13
   2  -1   5   13.91    2.05
   2   1   5   16.96    2.48
   2  -1   5   15.40    2.16
   2   1   5   14.59    2.08
  -3  -1  -5    7.33    0.98
   3   1   5   14.15    2.36
   3  -1   5   10.26    2.11
   3   1   5   10.22    1.90
   3  -1   5   12.79    2.23
   4  -1   5   45.78    4.19
   4   1   5   43.33    4.14
   4  -1   5   43.04    4.04
   4   1   5   41.44    3.83
   5   1   5   16.83    2.64
   5  -1   5   16.69    2.67
   5  -1   5   21.90    3.04
   5   1   5   16.97    2.69
   6   1   5    2.49    1.34
   6  -1   5    3.65    1.45
   6  -1   5    2.30    1.11
   6   1   5   -0.06    1.07
   7  -1   5    3.85    1.38
   7  -1   5    3.55    1.52
   7   1   5    2.68    1.51
   8  -1   5    9.13    2.29
   8  -1   5    7.46    2.15
   8   1   5    7.17    2.49
   9   1   5    0.72    0.95
   9  -1   5   -0.43    1.30
   9   1   5    0.42    1.15
  10   1   5    0.23    0.86
 -13   2   5    3.52    1.98
 -13  -2   5    4.25    1.84
 -12   2   5    4.24    2.01
 -12  -2   5    3.15    1.81
 -11   2   5    1.55    1.21
 -11  -2   5    3.10    1.62
 -10  -2   5   -0.31    1.27
 -10   2   5    0.76    1.03
 -10  -2   5    0.55    1.16
  -9  -2   5    3.45    1.71
  -9   2   5    3.13    1.62
  -8  -2   5   23.42    3.18
  -8   2   5   20.38    3.06
  -7  -2   5   10.50    2.12
  -7   2   5    9.49    2.04
   7   2  -5    9.67    1.30
  -7   2   5   10.40    1.87
  -6  -2   5    1.87    1.09
  -6   2   5    0.96    0.87
  -6  -2   5    0.58    0.92
  -6   2   5   -0.19    1.20
   6  -2  -5    0.52    0.33
   6   2  -5    0.11    0.63
  -5  -2   5    3.58    1.13
  -5  -2   5    3.03    1.25
  -5   2   5    1.47    0.92
   5   2  -5    2.23    0.85
  -5   2   5    3.23    1.27
   5  -2  -5    1.76    0.38
  -5   2   5    2.64    0.56
  -4  -2   5    5.51    1.14
   4   2  -5    4.99    1.16
  -4  -2   5    3.39    1.21
  -4   2   5    4.13    1.13
  -4   2   5    3.73    1.23
   4  -2  -5    5.01    0.59
  -3  -2   5   12.59    1.39
  -3  -2   5   14.97    2.15
  -3   2   5   14.87    1.99
  -3   2   5   14.31    1.23
   3  -2  -5   14.50    1.16
   3   2  -5   12.96    1.85
  -3   2   5   15.15    1.89
  -2  -2   5   25.26    2.58
  -2   2   5   29.78    2.77
  -2  -2   5   26.47    2.54
  -2   2   5   25.34    1.82
   2   2  -5   20.47    1.49
  -2   2   5   26.23    2.27
  -1  -2   5  129.55    3.46
  -1  -2   5  129.41    5.85
  -1   2   5  135.86    6.08
  -1  -2   5  133.49    5.71
  -1   2   5  125.48    4.53
  -1   2   5  135.24    4.89
   1   2  -5  120.54    2.90
   0  -2   5    9.42    1.55
   0   2   5    7.95    1.62
   0  -2   5    9.99    1.59
   0   2   5    9.36    1.44
   0   2   5   10.23    1.28
   1  -2   5    1.57    0.86
   1   2   5    2.76    1.26
   1  -2   5    2.81    1.15
   1   2   5    4.53    1.24
   2   2   5   19.30    2.77
   2  -2   5   17.47    2.34
   2  -2   5   17.58    2.42
   2   2   5   15.90    2.08
  -2  -2  -5   16.03    1.69
  -3  -2  -5    0.93    0.51
   3  -2   5    0.75    0.84
   3   2   5    1.53    0.98
   3  -2   5    0.99    0.91
   3   2   5    0.76    0.74
  -4  -2  -5    7.91    1.32
   4  -2   5    9.38    1.86
   4   2   5   10.84    2.26
   4  -2   5   10.34    2.18
   4   2   5   10.36    1.99
   5  -2   5   12.12    2.30
   5  -2   5   10.90    2.36
   5   2   5   12.21    2.43
   6  -2   5    5.92    1.73
   6  -2   5    5.53    1.92
   6   2   5    3.88    1.63
   7  -2   5    7.56    2.12
   7  -2   5    7.09    2.19
   7   2   5    8.34    2.24
   8  -2   5    2.56    1.36
   8  -2   5    5.48    2.04
   8   2   5    5.87    1.92
   9  -2   5    3.52    1.63
   9   2   5   -0.72    1.40
 -13   3   5   -1.66    1.80
 -13  -3   5    0.72    1.15
 -12   3   5   10.74    2.79
 -12  -3   5    8.21    2.54
 -11   3   5    0.83    1.28
 -11  -3   5    1.99    1.27
 -10   3   5   13.21    2.72
 -10  -3   5   15.54    2.95
  -9  -3   5   27.68    3.61
  -9   3   5   25.47    3.48
  -8  -3   5   37.46    3.83
  -8   3   5   41.53    4.27
  -7   3   5   -0.05    0.82
  -7   3   5   -0.22    1.04
  -7  -3   5    0.16    1.06
   7  -3  -5    0.01    0.30
  -6  -3   5   79.83    4.85
  -6   3   5   84.46    4.89
  -6   3   5   77.36    5.29
  -5  -3   5   45.97    3.38
  -5  -3   5   45.86    3.97
  -5   3   5   51.89    3.68
   5   3  -5   48.96    3.25
  -5   3   5   43.22    2.16
  -5   3   5   46.45    3.84
   4   3  -5    5.55    1.35
  -4   3   5    5.16    1.27
  -4  -3   5    5.57    1.20
  -4  -3   5    5.27    1.73
  -4   3   5    4.56    1.20
  -3   3   5   10.33    1.71
  -3  -3   5    6.31    1.42
  -3   3   5    8.64    1.50
  -3   3   5    8.51    0.76
  -3  -3   5    9.90    1.34
   3   3  -5    9.73    1.62
  -2  -3   5   45.52    2.46
  -2  -3   5   45.35    3.55
  -2   3   5   47.44    3.52
   2   3  -5   45.97    3.36
  -2  -3   5   46.65    3.57
  -2   3   5   43.43    2.17
   2   3  -5   42.25    2.18
  -2   3   5   45.64    3.22
  -1  -3   5    9.16    1.67
  -1   3   5    7.72    1.67
  -1  -3   5    7.48    0.85
  -1  -3   5    5.74    1.32
  -1   3   5    9.72    1.46
   1   3  -5    5.35    0.56
  -1   3   5    6.71    1.06
   0   3   5   59.42    3.62
   0   3   5   64.58    4.53
   0  -3   5   58.05    3.90
   0  -3   5   65.08    4.20
   0   3   5   58.51    3.36
  -1  -3  -5    0.20    0.54
   1  -3   5    0.86    1.05
   1   3   5    0.63    1.07
   1  -3   5    1.08    1.29
   1   3   5    1.02    0.82
  -2  -3  -5    9.27    1.51
   2  -3   5   14.51    2.13
   2   3   5   13.69    2.45
   2  -3   5   13.79    2.57
   2   3   5   11.71    1.89
  -3  -3  -5    2.32    0.82
   3  -3   5    1.19    0.76
   3  -3   5    3.87    1.48
   3   3   5    1.57    1.12
   4  -3   5   22.32    2.74
   4  -3   5   21.98    2.97
   4   3   5   20.59    2.83
  -4  -3  -5   18.91    2.19
   5  -3   5   11.77    2.09
   5  -3   5   12.83    2.47
   5   3   5   10.82    2.38
   6  -3   5    0.62    0.71
   6  -3   5   -0.26    0.96
   6   3   5    0.99    1.14
   7  -3   5   -1.01    0.91
   7  -3   5    0.09    0.85
   7   3   5   -2.68    1.44
   8  -3   5    5.18    2.02
   8   3   5    0.98    1.25
 -12   4   5    9.56    2.65
 -12  -4   5   19.16    3.57
 -11   4   5    4.95    2.13
 -11  -4   5    2.04    1.34
 -10   4   5    2.31    1.50
 -10  -4   5    1.48    1.39
  -9   4   5    8.65    2.33
  -9  -4   5   12.58    2.44
  -8  -4   5   38.59    3.99
  -8   4   5   40.94    4.30
  -7   4   5   -0.66    1.05
  -7   4   5    0.69    0.66
  -7  -4   5    0.55    0.93
  -6   4   5    0.01    0.60
  -6  -4   5    0.82    0.98
  -6   4   5    2.77    1.55
  -5  -4   5   30.41    2.84
  -5  -4   5   29.11    3.39
  -5   4   5   32.06    2.84
  -5   4   5   29.51    3.10
  -4   4   5   10.64    2.04
  -4  -4   5   11.07    2.05
  -4   4   5   10.97    1.69
  -4  -4   5   11.26    1.67
   4   4  -5   12.07    1.80
  -3  -4   5   50.83    3.13
  -3   4   5   52.05    3.73
  -3  -4   5   48.78    3.82
   3   4  -5   47.55    3.61
  -3   4   5   48.26    3.65
  -2  -4   5   14.45    1.51
  -2  -4   5   16.15    2.21
  -2   4   5   13.54    1.99
  -2   4   5   15.30    2.13
  -2   4   5   13.15    1.11
  -2  -4   5   15.23    2.58
   2   4  -5   15.75    2.25
  -1  -4   5    0.91    0.88
   1   4  -5    2.43    0.52
  -1  -4   5    2.35    0.65
  -1   4   5    2.10    1.28
  -1  -4   5    4.16    1.73
  -1   4   5    2.17    0.97
  -1   4   5    0.56    0.39
   1   4  -5    1.08    0.79
   0  -4   5   81.07    4.65
   0   4   5  100.45    5.75
   0  -4   5   84.11    5.11
   0   4   5   81.20    3.98
   0  -4   5   81.52    2.51
  -1  -4  -5    2.33    1.00
   1  -4   5    0.69    0.69
   1   4   5   -0.43    1.01
   1  -4   5    1.49    1.31
   1   4   5    0.21    0.71
  -2  -4  -5    7.67    1.57
   2  -4   5    5.30    1.32
   2   4   5    8.49    1.97
   2  -4   5    4.96    1.54
   2   4   5    8.05    1.51
  -3  -4  -5   11.37    1.78
   3  -4   5   11.92    1.89
   3  -4   5   11.97    2.43
   3   4   5   15.74    2.37
  -4  -4  -5   15.41    2.09
   4  -4   5   18.06    2.35
   4  -4   5   19.31    3.06
   4   4   5   18.47    2.80
   5  -4   5   36.29    3.42
   5  -4   5   38.70    4.20
   5   4   5   39.78    4.22
  -5  -4  -5   29.44    2.95
   6  -4   5    1.91    1.02
   6  -4   5    0.25    0.93
   6   4   5    2.41    1.58
   7  -4   5    0.83    1.23
   7   4   5    1.27    1.13
   8  -4   5    1.41    1.27
   8   4   5    1.77    1.43
 -12   5   5    4.15    1.83
 -12  -5   5    5.63    2.09
 -11  -5   5    6.42    2.08
 -11   5   5    9.26    2.53
 -10   5   5    4.07    1.60
 -10  -5   5    4.73    1.92
  -9   5   5    2.71    1.82
  -9  -5   5    0.14    0.84
  -8   5   5    2.55    1.06
  -8   5   5    4.19    1.36
  -8  -5   5    1.36    1.05
  -7   5   5   11.04    1.73
  -7  -5   5    8.24    1.84
  -7   5   5   11.96    2.38
  -6   5   5   -0.32    0.59
  -6  -5   5   -0.26    0.82
  -6   5   5    1.13    1.35
  -5   5   5    6.13    1.35
  -5  -5   5    5.49    1.48
  -5   5   5    6.79    1.95
  -4   5   5    4.96    1.57
  -4  -5   5    5.12    1.58
   4   5  -5    4.00    1.48
  -4  -5   5    5.62    1.32
  -4   5   5    4.68    1.28
  -3  -5   5   28.37    2.54
   3   5  -5   28.00    2.96
  -3   5   5   28.45    2.78
  -3  -5   5   25.86    2.99
  -3   5   5   29.38    3.10
  -2  -5   5   -0.59    0.86
   2   5  -5    1.25    1.00
  -2  -5   5    0.81    0.66
  -2   5   5    0.13    0.85
  -2   5   5    0.56    0.30
  -2   5   5    2.03    1.02
   1   5  -5    0.39    0.37
  -1  -5   5    2.44    1.25
  -1  -5   5    0.40    0.52
  -1   5   5    0.94    1.09
  -1  -5   5    1.67    1.37
  -1   5   5    0.42    0.47
  -1   5   5    0.60    0.87
   1   5  -5    2.02    1.36
   0   5  -5   10.10    2.05
   0  -5   5   11.22    1.88
   0   5   5   10.44    1.89
   0  -5   5   11.77    2.14
   0   5  -5    7.41    0.81
   0   5   5   10.66    1.46
   0  -5   5    9.79    1.09
  -1  -5  -5    9.59    1.77
   1  -5   5   10.96    1.82
   1   5   5    8.93    2.00
   1  -5   5    9.16    2.14
   1   5   5    8.23    1.44
  -2  -5  -5   -0.24    0.67
   2  -5   5    1.67    1.11
   2  -5   5   -0.08    0.97
   2   5   5    0.22    0.77
  -3  -5  -5    2.19    1.07
   3  -5   5    3.71    1.25
   3  -5   5    2.75    1.37
   3   5   5    2.14    1.36
   4  -5   5    1.94    0.86
  -4  -5  -5    2.39    1.14
   4  -5   5    2.03    1.26
   4   5   5    3.78    1.24
  -5  -5  -5    7.99    1.73
   5  -5   5   10.78    2.42
   5  -5   5    8.40    1.65
   5   5   5    8.97    2.34
   6  -5   5    2.50    1.51
   6   5   5    0.45    1.14
   7  -5   5    9.25    2.49
   7   5   5    9.04    2.46
   8  -5   5    1.67    1.62
   8   5   5    3.90    1.91
 -12  -6   5   -0.17    1.80
 -12   6   5    0.07    1.62
 -11   6   5    0.94    1.09
 -11  -6   5   -0.40    0.92
 -10   6   5    0.09    1.07
 -10  -6   5    1.09    1.19
  -9  -6   5    0.09    1.02
  -9   6   5    0.24    1.25
  -8  -6   5    0.56    0.83
  -8   6   5    3.76    1.92
  -7   6   5    6.43    1.36
  -7  -6   5    6.34    1.67
  -7   6   5    8.41    2.27
  -6   6   5    4.59    1.14
  -6  -6   5    3.91    1.42
  -6   6   5    1.76    1.44
  -5   6   5    1.78    1.06
  -5   6   5    1.98    0.99
  -5  -6   5    2.23    1.05
  -4   6   5   15.00    2.05
  -4  -6   5   15.16    2.11
  -4   6   5   11.84    2.31
  -3  -6   5    6.88    1.68
  -3   6   5   11.38    1.84
  -3   6   5    8.75    2.03
   3   6  -5    9.09    1.82
  -3  -6   5    7.87    1.45
   2   6  -5    5.89    1.73
  -2  -6   5    5.63    1.57
  -2   6   5    2.49    0.95
  -2  -6   5    5.68    1.21
  -2   6   5    6.40    1.87
  -2   6   5    4.45    0.73
  -1  -6   5   23.61    2.59
  -1   6   5   26.92    3.08
  -1  -6   5   27.04    3.32
   1   6  -5   13.23    2.37
  -1   6   5   21.94    1.80
  -1  -6   5   25.68    2.24
  -1   6   5   26.47    3.04
   0  -6  -5    0.16    0.90
   0  -6   5   -0.01    0.42
   0  -6   5    2.25    1.16
   0   6  -5   -0.34    1.10
   0   6   5    1.52    1.16
   0  -6   5    2.28    1.64
   0   6   5    1.13    0.78
  -1  -6  -5    0.07    0.90
  -1   6  -5    0.26    0.85
   1   6   5    0.09    0.93
   1  -6   5    0.99    1.13
   1  -6   5    1.85    0.91
   1   6   5    1.29    0.88
  -2  -6  -5   10.21    2.02
   2  -6   5    8.60    1.63
   2  -6   5   10.66    2.20
   2   6   5   12.52    1.91
  -3  -6  -5    0.09    0.89
   3  -6   5   -0.02    0.52
   3  -6   5   -0.59    1.08
   3   6   5    1.59    1.04
  -4  -6  -5    7.63    1.82
   4  -6   5    8.47    1.62
   4  -6   5    8.06    1.94
   4   6   5   11.28    2.37
  -5  -6  -5    4.19    1.26
   5  -6   5    2.47    1.34
   5   6   5    5.60    1.97
   6  -6   5   -1.67    1.68
   6   6   5    0.22    1.00
   7  -6   5    5.80    2.10
   7   6   5   14.14    3.35
   8  -6   5    2.34    1.67
   8   6   5   -0.42    1.11
 -11   7   5    4.72    2.06
 -11  -7   5    3.79    1.76
 -10  -7   5    2.24    1.48
 -10   7   5    3.99    2.24
  -9  -7   5    7.33    2.09
  -9   7   5   11.27    2.61
  -8  -7   5   -0.28    0.92
  -8   7   5   -0.66    0.96
  -7  -7   5    2.07    1.18
  -7   7   5    0.10    1.10
  -6   7   5    4.76    1.18
  -6  -7   5    3.66    1.37
  -6   7   5    1.99    1.13
  -5   7   5    9.85    2.28
  -5   7   5   10.65    1.68
  -5  -7   5    8.45    1.83
  -4  -7   5   28.05    3.00
  -4   7   5   27.56    2.76
  -4   7   5   27.42    3.51
  -3   7   5   11.47    1.80
  -3  -7   5    7.75    1.54
  -3   7   5    9.42    2.04
  -2   7   5  100.06    5.64
   2   7  -5  100.64    6.23
  -2  -7   5   97.42    5.72
  -2   7   5   96.10    6.26
  -2  -7   5  102.54    5.18
  -1   7   5    5.77    1.78
  -1  -7   5    6.28    1.27
   1   7  -5    5.76    1.76
  -1  -7   5    6.43    1.50
  -1   7   5    5.44    1.64
   0  -7  -5    1.29    1.23
   0  -7   5    1.12    0.55
   0   7   5    3.19    1.34
   0  -7   5    4.92    1.87
   0  -7   5    3.44    1.24
   0   7  -5    3.58    1.46
  -1  -7  -5    4.02    1.50
   1  -7   5    7.06    1.99
   1  -7   5    4.93    1.27
  -1   7  -5    2.52    1.34
  -2  -7  -5    6.77    1.84
   2  -7   5    6.94    1.51
  -2   7  -5    7.54    2.01
   2  -7   5    6.34    1.80
  -3  -7  -5    0.63    0.86
   3  -7   5    0.51    0.65
   3  -7   5    1.73    1.21
  -4  -7  -5    0.42    0.81
   4  -7   5   -0.17    1.06
  -5  -7  -5    3.23    1.52
   5  -7   5    1.47    1.21
   5   7   5    5.25    2.05
   6  -7   5    1.48    1.37
   6   7   5    2.37    1.30
   7  -7   5    3.34    1.95
   7   7   5    5.33    2.92
 -11  -8   5    1.80    1.42
 -11   8   5   -0.63    1.75
 -10  -8   5    4.70    1.83
 -10   8   5   -0.59    1.56
  -9  -8   5    0.12    0.99
  -9   8   5    2.27    1.60
  -8  -8   5    1.57    1.09
  -8   8   5    3.29    1.66
  -7  -8   5    9.17    2.15
  -7   8   5    9.18    2.48
  -6   8   5    0.31    1.19
  -6  -8   5    0.38    0.85
  -5   8   5    8.15    2.10
  -5   8   5   10.84    1.63
  -5  -8   5   11.03    2.14
  -4  -8   5  128.34    6.76
  -4   8   5  137.34    6.22
  -4   8   5  136.02    7.96
  -3   8   5   22.24    2.61
  -3   8   5   22.56    3.31
  -3  -8   5   22.93    2.70
   2   8  -5   63.38    5.22
  -2   8   5   60.99    4.53
  -2  -8   5   65.30    4.43
  -2   8   5   56.63    5.15
  -1   8   5    1.81    2.09
   1   8  -5    2.41    1.21
  -1  -8   5    3.37    1.22
  -1  -8   5    2.29    0.86
  -1   8   5    2.67    1.05
   0  -8   5   60.12    4.36
   0   8   5   65.06    5.11
   0  -8   5   72.17    5.90
   0  -8  -5   65.31    5.33
   0  -8   5   60.88    3.80
  -1  -8  -5    7.11    1.92
   1  -8   5    5.40    1.34
  -1   8  -5    4.29    1.65
   1  -8   5    4.95    1.90
  -2  -8  -5    5.18    1.63
   2  -8   5    2.97    1.65
  -2   8  -5    4.68    1.55
   3  -8   5    4.07    1.71
  -3  -8  -5    1.25    1.09
  -4  -8  -5    7.90    2.07
   4  -8   5   11.36    2.51
  -5  -8  -5    6.26    1.96
   5  -8   5    3.18    1.66
  -6  -8  -5    1.76    1.15
   6  -8   5   -1.31    1.39
   6   8   5    1.81    1.92
   7  -8   5   -3.06    1.69
   7   8   5    1.62    1.45
 -10  -9   5    0.82    1.19
 -10   9   5    0.45    1.09
  -9  -9   5   -0.17    0.98
  -9   9   5    0.37    1.45
  -8  -9   5    0.01    0.92
  -8   9   5    0.30    1.61
  -7  -9   5    1.47    1.03
  -7   9   5    3.14    2.12
  -6   9   5    3.28    1.81
  -6  -9   5    0.15    0.85
  -5   9   5    2.98    1.63
  -5  -9   5   -0.59    0.80
  -4  -9   5    3.23    1.27
  -4   9   5    4.95    1.88
  -3   9   5   24.58    2.78
  -3   9   5   25.60    3.64
  -3  -9   5   27.86    3.16
  -2   9   5    0.36    0.98
  -2  -9   5    1.32    0.73
   2   9  -5    0.93    1.17
  -2   9   5   -0.38    1.19
  -1   9   5    2.55    1.66
  -1  -9   5   -0.25    0.79
  -1   9   5    0.23    1.00
   1   9  -5    0.77    1.33
   0  -9  -5    4.49    1.74
   0   9  -5    5.40    1.78
   0   9   5    5.35    1.70
  -1  -9  -5    9.71    2.32
   1  -9   5   10.02    2.55
  -1   9  -5    5.88    1.60
  -2   9  -5   16.27    2.97
  -2  -9  -5   18.51    3.05
   2  -9   5   19.10    3.31
  -3  -9  -5   13.36    2.72
   3  -9   5    8.51    2.35
  -4  -9  -5    4.51    1.69
   4  -9   5    4.64    1.68
  -5  -9  -5    0.87    1.01
   5  -9   5    2.48    1.39
  -6  -9  -5    1.41    1.29
   6  -9   5    3.20    1.72
   7   9   5   -4.19    2.24
  -9 -10   5    1.87    1.38
  -9  10   5    2.40    1.81
  -8 -10   5   -0.06    0.84
  -8  10   5    0.86    1.27
  -7 -10   5    1.45    0.95
  -7  10   5    3.33    1.99
  -6  10   5   -0.16    1.05
  -6 -10   5   -0.64    0.80
  -5  10   5    2.57    1.53
  -5 -10   5    3.93    1.79
  -4 -10   5    0.56    1.13
  -4  10   5    0.65    1.50
  -3 -10   5    1.57    0.94
  -3  10   5    4.18    1.91
  -2 -10   5    0.41    0.76
  -2  10   5    0.70    0.84
   2  10  -5    0.51    0.75
  -2  10   5    0.81    1.14
  -1  10   5   -0.74    1.07
  -1 -10   5    1.32    0.87
  -1  10   5    0.94    1.07
   1  10  -5    1.10    1.00
   0 -10  -5    1.09    1.23
   0  10  -5    1.76    1.21
   0  10   5    1.21    1.42
  -1 -10  -5   18.44    3.11
  -1  10  -5   14.94    2.93
  -2 -10  -5    3.41    1.77
  -2  10  -5    3.12    1.61
   2 -10   5    0.92    1.13
  -3 -10  -5    6.13    1.91
   3 -10   5    4.07    1.73
  -3  10  -5    4.94    1.93
  -4 -10  -5    0.76    1.06
   4 -10   5    0.42    0.99
  -5 -10  -5    0.97    1.04
   5 -10   5    1.41    1.48
  -6 -10  -5   10.10    2.65
  -9 -11   5    1.61    1.57
  -8 -11   5    1.61    1.13
  -8  11   5    5.33    2.34
  -7  11   5    6.97    2.25
  -7 -11   5    7.20    2.29
  -6  11   5   -0.43    1.33
  -6 -11   5    0.33    0.92
  -5  11   5    4.20    2.05
  -5 -11   5    0.18    1.06
  -4 -11   5    0.53    0.96
  -4  11   5    0.52    1.42
  -3 -11   5    2.88    1.33
  -3  11   5    0.75    1.15
  -2 -11   5    1.49    0.98
   2  11  -5    0.64    1.28
  -2  11   5   -0.33    1.20
  -1  11   5    3.30    1.45
   1  11  -5    5.53    1.80
  -1  11   5    4.36    1.89
   0 -11  -5    6.67    2.18
   0  11  -5    5.92    2.02
   0  11   5    2.99    1.48
  -1 -11  -5    6.60    2.06
  -1  11  -5    7.59    2.28
  -2 -11  -5    2.83    1.93
  -2  11  -5   -0.07    0.94
  -3 -11  -5   -0.32    1.25
   3 -11   5    2.75    1.82
  -3  11  -5    4.21    2.03
  -4 -11  -5    0.39    1.29
   4 -11   5    0.84    1.24
  -5 -11  -5   -0.87    1.45
  -8 -12   5   11.49    2.96
  -7  12   5    1.19    1.84
  -7 -12   5    0.81    0.99
  -6  12   5   -0.47    1.26
  -6 -12   5    0.16    1.12
  -5 -12   5    1.84    1.38
  -5  12   5    2.69    1.88
  -4 -12   5    8.96    2.25
  -4  12   5    5.08    1.94
  -3 -12   5    1.02    1.03
  -3  12   5   -0.46    1.43
  -2 -12   5    0.25    0.73
   2  12  -5   -0.49    1.00
  -2  12   5    0.80    1.18
   1  12  -5    0.64    1.16
  -1  12   5   -0.62    1.35
   0  12  -5    3.23    1.76
   0  12   5    3.30    1.62
  -1 -12  -5    5.95    2.22
  -1  12  -5    3.51    1.81
  -2 -12  -5    2.88    1.68
  -2  12  -5    1.55    1.09
  -3 -12  -5    1.82    1.45
  -3  12  -5    2.75    1.38
  -4 -12  -5    2.41    1.56
  -6 -13   5    0.78    1.34
  -5 -13   5   -2.44    1.45
  -4 -13   5    1.39    1.03
  -4  13   5    1.97    1.66
  -3 -13   5    0.43    1.14
  -3  13   5    1.37    1.57
   2  13  -5   -0.28    1.06
  -2  13   5    2.50    1.23
   1  13  -5    1.09    1.18
  -1  13   5    0.24    1.41
   0  13   5    0.25    1.42
   0  13  -5    1.35    1.32
  -1 -13  -5    0.46    1.54
  -1  13  -5    1.06    1.15
  -5 -14   5    0.18    0.88
  -4 -14   5   -1.38    1.19
 -13   0   6    9.52    3.06
 -12   0   6    1.67    1.54
 -11   0   6    3.56    2.16
 -10   0   6    0.00    0.99
  -9   0   6    3.50    1.93
  -8   0   6    9.33    2.44
  -8   0   6    7.88    2.51
  -7   0   6    4.17    1.64
  -7   0   6    3.29    1.40
  -6   0   6    7.34    2.45
  -6   0   6    4.53    1.72
  -5   0   6    1.99    1.33
  -5   0   6    4.63    1.39
  -4   0   6   30.96    3.32
  -4   0   6   28.15    2.57
  -3   0   6   11.58    2.48
  -3   0   6    8.77    1.50
  -3   0   6    3.66    1.53
  -2   0   6  107.19    5.73
  -2   0   6   96.59    4.67
  -2   0   6   95.04    3.67
  -1   0   6   26.30    2.94
  -1   0   6   20.62    2.29
  -1   0   6   21.39    1.48
   0   0   6   15.19    2.33
   0   0   6   17.01    2.15
   0   0   6   16.16    1.06
   0   0   6   14.14    1.14
   1   0   6   43.66    3.98
   1   0   6   47.93    3.78
   1   0   6   34.81    1.41
   2   0   6    8.58    2.07
   2   0   6    8.07    1.96
   3   0   6  145.08    7.83
   3   0   6  130.11    7.06
   4   0   6   25.48    3.47
   4   0   6   19.04    3.06
   5   0   6    1.92    1.22
   5   0   6    1.09    0.78
   6   0   6   21.28    3.37
   6   0   6   25.65    3.77
   7   0   6   10.62    2.57
   7   0   6    9.12    2.45
   8   0   6   13.36    3.12
   8   0   6   16.64    3.39
   9   0   6    1.24    1.49
 -13  -1   6    1.26    1.41
 -13   1   6   -0.86    1.41
 -13  -1   6    3.92    1.89
 -12  -1   6   11.45    3.08
 -12   1   6   15.55    3.24
 -11  -1   6   -0.12    1.21
 -11   1   6    2.66    1.60
 -10  -1   6    1.43    1.22
 -10   1   6    0.45    1.06
  -9  -1   6    3.35    1.78
  -9   1   6    1.01    1.61
  -8  -1   6    3.73    1.35
  -8   1   6    0.37    1.21
  -8   1   6    4.25    1.44
  -7   1   6    7.60    1.87
  -7  -1   6    7.61    2.12
  -7  -1   6    5.83    1.68
  -7   1   6   10.12    2.21
  -6  -1   6    3.72    1.14
  -6   1   6    4.53    1.61
  -6   1   6    7.20    1.88
  -6  -1   6    5.80    1.70
  -5  -1   6    3.38    1.20
  -5  -1   6    5.04    1.71
  -5   1   6    4.08    1.34
  -5   1   6    3.76    1.13
  -4  -1   6    5.70    1.21
  -4  -1   6    5.59    1.68
  -4   1   6    4.18    1.53
  -4   1   6    5.80    1.37
  -3  -1   6    8.16    1.19
  -3  -1   6    9.35    1.85
  -3   1   6    8.30    1.73
  -3   1   6   11.51    1.51
  -3  -1   6    9.03    1.64
  -3   1   6    7.89    1.29
  -2  -1   6    0.86    0.64
  -2  -1   6    2.10    1.25
  -2   1   6    2.41    1.07
  -2  -1   6    1.03    0.88
  -2   1   6    0.38    0.47
   2   1  -6    0.22    0.36
  -2   1   6    0.55    0.62
  -1  -1   6    6.32    0.63
  -1  -1   6    3.90    0.69
  -1  -1   6    8.30    1.78
  -1   1   6    6.25    1.47
  -1  -1   6   10.50    1.83
  -1   1   6    7.68    1.42
  -1   1   6    6.97    1.08
   0   1   6    3.38    0.77
   0  -1   6    3.81    1.32
   0   1   6    2.33    1.08
   0  -1   6    2.80    1.07
   0   1   6    4.10    1.25
   1  -1   6   16.28    2.50
   1   1   6   14.94    2.35
   1  -1   6   16.65    2.40
   1   1   6   13.52    1.97
   1   1   6   14.35    1.42
   2  -1   6   14.88    2.34
   2   1   6   14.99    2.52
   2  -1   6   16.20    2.51
   2   1   6   15.42    2.29
   3  -1   6    2.56    1.39
   3   1   6    4.35    1.64
   3  -1   6    4.80    1.59
   3   1   6    4.23    1.47
   4  -1   6   27.58    3.41
   4   1   6   26.61    3.57
   4   1   6   27.58    3.41
   4  -1   6   25.82    3.39
   5  -1   6    2.20    1.17
   5   1   6   -0.63    1.16
   5  -1   6    1.65    1.29
   5   1   6    0.39    1.04
   6  -1   6    3.38    1.39
   6   1   6    2.73    1.55
   6  -1   6    4.81    1.60
   6   1   6   -0.32    1.09
   7  -1   6   15.56    2.96
   7   1   6   10.81    2.75
   7  -1   6   16.61    3.10
   7   1   6   13.48    3.01
   8  -1   6    1.76    1.22
   8   1   6   -2.89    1.55
   8  -1   6   -0.68    1.22
   8   1   6    3.33    1.83
   9   1   6    0.32    1.20
 -13   2   6    7.62    2.64
 -13  -2   6    5.94    2.20
 -12   2   6    3.00    2.06
 -12  -2   6    1.47    1.29
 -11  -2   6    0.69    1.33
 -11   2   6    2.11    1.44
 -11  -2   6    3.85    1.89
 -10  -2   6   15.52    3.00
 -10   2   6   21.46    3.31
  -9  -2   6    1.03    1.00
  -9   2   6    0.48    1.15
  -8   2   6   34.07    3.85
   8   2  -6   44.78    3.01
  -8  -2   6   31.97    3.79
  -8   2   6   38.79    4.07
  -7  -2   6    3.02    1.39
  -7  -2   6    3.69    1.90
  -7   2   6    3.85    1.65
  -7   2   6    3.09    1.59
   7   2  -6    3.71    1.05
  -6  -2   6   80.04    5.73
  -6   2   6   86.12    5.45
   6   2  -6   86.69    4.45
  -6  -2   6   77.00    4.87
  -6   2   6   76.24    5.06
  -5  -2   6    1.74    1.03
  -5  -2   6    1.07    0.95
  -5   2   6    1.19    0.88
  -5   2   6    1.54    1.06
   5  -2  -6    0.22    0.24
   5   2  -6   -0.23    0.68
  -4  -2   6    2.37    1.01
  -4  -2   6    2.37    1.22
  -4   2   6    2.53    1.13
  -4   2   6    1.21    0.87
   4  -2  -6    0.38    0.28
  -3  -2   6    1.58    0.68
  -3  -2   6    1.57    1.09
  -3   2   6    2.02    0.90
  -3   2   6    1.69    0.62
  -3   2   6    2.08    0.85
  -2  -2   6    1.63    0.93
   2   2  -6    2.35    0.57
  -2   2   6    2.81    1.10
  -2  -2   6    1.87    0.98
  -2   2   6    1.80    0.58
  -2  -2   6    3.27    0.71
  -2   2   6    2.11    0.74
  -1   2   6    0.86    0.71
  -1  -2   6    0.72    1.05
  -1   2   6    0.56    0.92
  -1  -2   6    2.07    1.01
  -1  -2   6    0.11    0.25
  -1   2   6    1.64    0.81
   0  -2   6    0.98    0.89
   0   2   6   -0.68    0.93
   0   2   6    0.46    0.60
   0  -2   6    0.57    0.75
   0   2   6    0.43    0.59
   1  -2   6   23.29    2.86
   1   2   6   18.22    2.93
   1   2   6   18.93    2.51
   1  -2   6   18.83    2.85
   1   2   6   14.88    2.04
   2  -2   6   31.14    3.36
   2   2   6   31.14    3.73
   2  -2   6   34.05    3.57
   2   2   6   29.90    3.06
   3  -2   6    8.40    1.92
   3   2   6    6.19    2.01
   3  -2   6    8.45    2.24
   3   2   6    3.15    1.61
   4  -2   6    2.57    1.17
   4   2   6    1.84    1.18
   4  -2   6    4.26    1.84
   4   2   6    3.72    1.40
   5  -2   6    6.37    1.82
   5   2   6    8.42    2.16
   5  -2   6    4.22    1.76
   5   2   6    7.69    2.11
   6  -2   6    5.23    1.62
   6   2   6    6.45    1.98
   6  -2   6    6.87    2.07
   6   2   6    4.03    1.71
   7  -2   6    1.16    1.20
   7   2   6    1.32    1.53
   7  -2   6    2.76    1.93
   7   2   6   -0.02    1.27
   8   2   6    2.16    1.68
   8   2   6    4.67    2.04
 -12   3   6    7.20    2.74
 -12  -3   6    5.90    2.19
 -11   3   6    0.97    1.52
 -11  -3   6    1.50    1.52
 -10   3   6    0.29    1.02
 -10  -3   6    2.13    1.43
  -9   3   6   10.49    2.40
  -9  -3   6   11.28    2.44
   8   3  -6   13.25    1.95
  -8   3   6   11.37    2.33
  -8   3   6    9.12    2.13
  -8  -3   6   11.39    2.14
  -7  -3   6   29.09    3.33
  -7   3   6   33.60    3.47
  -7   3   6   27.61    3.40
   7   3  -6   32.22    2.80
  -6  -3   6   23.13    2.79
  -6  -3   6   22.90    3.38
  -6   3   6   21.85    2.77
   6   3  -6   14.82    2.19
  -6   3   6   18.86    2.76
  -5  -3   6    4.60    1.67
  -5   3   6    3.72    1.15
  -5   3   6    3.12    1.41
  -5  -3   6    3.58    1.13
   5   3  -6    2.53    0.87
  -4  -3   6    3.08    1.66
  -4   3   6    2.45    1.23
  -4  -3   6    2.76    1.09
   4   3  -6    2.33    1.01
  -4   3   6    0.59    1.00
  -3   3   6    9.29    1.86
  -3  -3   6   13.21    2.30
   3   3  -6   14.03    2.31
  -3   3   6   12.42    2.37
  -3   3   6    5.51    0.91
  -3  -3   6   10.22    1.52
  -2  -3   6   40.29    2.36
  -2  -3   6   40.90    3.70
  -2   3   6   42.64    3.78
  -2  -3   6   44.57    3.83
  -2   3   6   39.74    2.48
   2   3  -6   30.11    1.78
  -2   3   6   42.47    3.20
  -1  -3   6    6.71    1.52
  -1   3   6    5.25    1.33
  -1   3   6    7.88    1.39
  -1  -3   6    6.19    0.71
  -1  -3   6    5.13    1.41
  -1   3   6    7.33    1.21
   0  -3   6    2.00    1.07
   0   3   6    3.78    1.61
   0  -3   6    2.58    1.11
   0   3   6    3.50    0.94
   0   3   6    2.91    0.91
   1  -3   6   14.07    2.24
   1   3   6   19.75    3.04
   1  -3   6   12.93    2.34
   1   3   6   15.06    2.20
   2  -3   6    5.14    1.51
   2   3   6    2.86    1.45
   2  -3   6    2.63    1.59
   2   3   6    3.40    1.31
   3  -3   6    5.30    1.63
   3   3   6    5.03    1.60
   3  -3   6    5.30    1.65
   3   3   6    5.35    1.63
   4  -3   6   12.09    2.16
   4   3   6   10.95    2.39
   4  -3   6    9.39    2.30
   4   3   6    6.20    1.72
   5  -3   6    0.24    0.68
   5   3   6   -0.94    1.59
   5  -3   6    1.03    1.23
   5   3   6    0.79    0.82
   6  -3   6    1.47    1.08
   6   3   6    0.55    1.38
   6  -3   6   -0.23    0.88
   6   3   6   -0.27    1.39
   7   3   6    6.86    2.27
   7  -3   6    6.51    2.09
   7   3   6    8.79    2.37
   8   3   6    1.23    1.34
 -12   4   6    7.05    2.26
 -12  -4   6    5.26    2.20
 -11   4   6    4.38    1.81
 -11  -4   6    4.56    1.76
 -10   4   6   -0.38    1.03
 -10  -4   6    1.28    1.09
  -9   4   6   -1.17    1.49
  -9  -4   6    1.13    1.27
  -8   4   6    0.75    1.07
   8   4  -6    1.03    0.83
  -8   4   6    0.66    1.04
  -8  -4   6    0.37    0.79
  -7  -4   6   32.14    3.46
  -7   4   6   33.10    3.39
   7   4  -6   33.31    3.02
  -7   4   6   29.30    3.63
  -6   4   6    9.90    1.88
  -6  -4   6    6.63    2.15
  -6  -4   6    6.58    1.55
  -6   4   6    7.21    1.95
   6   4  -6    9.24    1.67
   5   4  -6   12.84    2.02
  -5   4   6   13.45    2.21
  -5  -4   6   11.59    2.45
  -5  -4   6   11.20    1.86
  -5   4   6   11.64    2.21
  -4  -4   6    3.86    1.52
  -4   4   6    4.83    1.48
  -4  -4   6    3.33    1.04
   4   4  -6    6.50    1.53
  -4   4   6    4.87    1.50
  -3   4   6    9.29    1.80
  -3  -4   6   11.53    2.12
  -3   4   6    7.64    1.63
   3   4  -6   10.08    1.84
  -3  -4   6    7.82    1.27
  -3   4   6    7.47    0.80
  -2  -4   6    9.59    1.93
  -2   4   6    9.61    1.72
  -2   4   6   12.89    2.26
  -2  -4   6    9.80    1.19
   2   4  -6    9.09    1.72
  -2  -4   6   13.54    2.55
  -2   4   6   10.31    1.21
  -1  -4   6   14.94    2.29
  -1   4   6   13.70    2.30
  -1   4   6   12.77    1.91
  -1  -4   6   13.67    2.31
  -1   4   6   12.82    1.52
  -1  -4   6   11.58    1.05
   0  -4   6   20.40    2.60
   0   4   6   21.45    2.90
   0   4   6   20.92    2.20
   0  -4   6   18.81    2.78
   0   4   6   19.01    2.30
   1  -4   6    4.39    1.46
   1   4   6    6.76    1.94
   1  -4   6    5.79    1.77
   1   4   6    4.52    1.20
   2  -4   6   23.27    2.77
   2   4   6   26.06    3.44
   2   4   6   20.18    2.62
   2  -4   6   20.77    3.04
  -2  -4  -6   19.35    2.32
  -3  -4  -6    2.05    0.80
   3  -4   6    0.88    0.85
   3   4   6    1.75    0.99
   3  -4   6    1.66    0.91
   3   4   6    1.58    1.12
   4  -4   6    2.53    1.12
   4   4   6    0.58    0.95
   4  -4   6    3.53    1.51
   4   4   6   -0.50    1.12
   5  -4   6   -0.58    0.93
   5   4   6    0.85    0.87
   5  -4   6   -0.34    0.82
   5   4   6    1.11    1.16
   6  -4   6   -0.13    0.99
   6   4   6   -0.61    0.81
   7  -4   6    1.44    1.53
   7   4   6   -0.10    1.31
 -12   5   6    2.55    1.65
 -12  -5   6    2.34    1.43
 -11   5   6    0.78    1.32
 -11  -5   6   -0.81    0.99
 -10   5   6    1.45    1.41
 -10  -5   6    1.02    1.33
  -9   5   6    0.98    1.04
  -9  -5   6    2.34    1.33
  -8   5   6    0.51    0.99
  -8   5   6    1.25    1.09
  -8  -5   6    1.28    1.10
  -7   5   6    9.24    2.02
  -7  -5   6    9.40    2.12
  -7   5   6   10.83    2.52
  -6   5   6    0.79    0.66
  -6  -5   6    0.74    0.92
   6   5  -6    0.62    0.70
  -6   5   6   -0.19    1.14
  -5  -5   6   13.45    2.60
  -5   5   6   17.91    2.46
  -5  -5   6   17.36    2.36
   5   5  -6   18.82    2.50
  -5   5   6   16.28    2.56
  -4  -5   6   22.74    2.42
  -4   5   6   19.81    2.64
  -4  -5   6   20.22    3.08
   4   5  -6   23.55    2.84
  -4   5   6   19.94    2.57
  -3  -5   6   52.68    3.37
  -3  -5   6   54.84    4.55
  -3   5   6   54.42    4.26
   3   5  -6   54.56    4.36
  -3   5   6   53.67    4.26
  -2  -5   6   25.03    2.09
  -2  -5   6   31.49    3.42
  -2   5   6   24.64    3.10
   2   5  -6   31.21    3.49
  -2   5   6   18.96    1.54
  -2   5   6   25.83    3.14
  -1  -5   6    6.46    1.69
  -1  -5   6    2.78    0.73
  -1   5   6    1.63    1.32
  -1  -5   6    7.96    2.34
   1   5  -6    4.50    1.71
  -1   5   6    3.03    1.45
  -1   5   6    1.49    0.81
   0  -5   6    0.70    1.02
   0   5   6    0.14    0.56
   0   5   6    2.05    1.36
   1  -5   6    0.31    0.86
   1   5   6   -0.64    0.87
   1  -5   6   -0.24    0.99
   1   5   6    0.47    0.78
   2  -5   6   27.88    3.13
   2   5   6   32.29    3.86
   2  -5   6   30.61    3.79
   2   5   6   24.54    2.92
  -2  -5  -6   28.26    3.10
  -3  -5  -6    8.69    1.74
   3  -5   6    6.13    1.53
   3   5   6   10.23    2.39
   3  -5   6    8.52    2.16
   3   5   6    7.67    1.80
   4  -5   6   -0.35    0.67
   4   5   6    2.18    1.39
   4  -5   6   -1.31    1.23
   4   5   6    1.36    1.02
   5  -5   6   -2.20    1.34
   5   5   6   -0.01    1.18
   6  -5   6    1.51    1.41
   6   5   6    3.07    1.78
   7  -5   6    0.95    1.41
   7   5   6    3.40    2.11
 -12  -6   6   -1.63    1.34
 -11   6   6    1.65    1.32
 -11  -6   6   -0.78    1.18
 -10   6   6    0.85    1.11
 -10  -6   6    0.48    0.93
  -9   6   6    4.37    1.88
  -9  -6   6    2.18    0.91
  -8  -6   6    8.81    2.13
  -8   6   6    9.02    2.40
  -7   6   6    2.57    1.03
  -7  -6   6    1.02    0.92
  -7   6   6    2.84    1.46
  -6   6   6   -0.49    0.95
  -6  -6   6    0.61    1.09
  -6   6   6   -0.53    0.95
  -5   6   6   -0.53    0.97
  -5   6   6    1.56    0.71
  -5  -6   6    2.02    1.01
   5   6  -6    0.04    0.67
  -4  -6   6    6.30    1.94
  -4   6   6    0.94    1.52
  -4   6   6    2.35    1.31
  -4  -6   6    1.93    0.95
   4   6  -6    5.98    1.72
  -3  -6   6   21.21    2.35
  -3  -6   6   28.86    3.66
  -3   6   6   21.98    2.88
   3   6  -6   24.77    3.31
  -3   6   6   22.59    3.16
  -2  -6   6   42.80    4.11
  -2   6   6   45.61    4.07
   2   6  -6   47.05    4.39
  -2   6   6   41.01    3.93
  -2  -6   6   44.93    3.03
  -1  -6   6   32.01    3.40
  -1   6   6   36.66    3.79
   1   6  -6   32.37    3.66
  -1  -6   6   33.20    3.86
  -1   6   6   32.48    2.37
  -1  -6   6   32.78    2.30
  -1   6   6   35.84    3.50
   0   6   6    4.12    1.41
   0  -6   6    3.04    1.16
   0   6   6    3.40    1.22
   0  -6   6    2.07    1.45
   0   6   6    3.19    0.95
   0   6  -6    2.09    1.29
   1  -6   6   -0.45    0.74
   1   6   6   -0.62    0.84
   1  -6   6   -0.08    1.02
   1   6   6    0.52    0.65
  -2  -6  -6    2.20    1.24
   2  -6   6    1.83    1.11
   2   6   6    1.03    0.91
   2  -6   6    3.44    1.63
   2   6   6    0.82    0.81
  -3  -6  -6    3.12    1.48
   3  -6   6    6.04    1.49
   3   6   6    3.14    1.45
   3  -6   6    9.31    2.31
   3   6   6    3.65    1.25
   4  -6   6    9.11    2.27
   4   6   6    8.96    2.15
   5  -6   6    2.23    1.34
   5   6   6    1.71    1.27
   6  -6   6   -0.48    1.02
   6   6   6    3.45    1.65
   7   6   6   23.24    4.21
 -11   7   6    2.02    1.35
 -11  -7   6    1.16    1.38
 -10  -7   6    3.47    1.67
 -10   7   6    6.95    2.47
  -9  -7   6    4.77    1.94
  -9   7   6    3.29    1.85
  -8  -7   6    6.45    1.95
  -8   7   6    5.72    1.89
  -7  -7   6    8.82    2.03
  -7   7   6    7.82    2.22
  -6   7   6    0.43    0.96
  -6  -7   6    0.01    1.06
  -6   7   6   -0.39    1.17
  -5   7   6    9.51    2.36
  -5   7   6    8.12    1.71
  -5  -7   6    7.61    1.83
   5   7  -6    7.53    1.69
  -4  -7   6   34.46    3.32
  -4   7   6   39.91    3.65
   4   7  -6   33.93    3.61
  -4   7   6   34.67    3.87
   3   7  -6   15.94    2.68
  -3  -7   6   10.83    2.30
  -3   7   6   11.48    2.14
  -3  -7   6    7.18    1.53
  -3   7   6   12.03    2.43
  -2  -7   6   29.29    3.35
  -2   7   6   28.94    3.31
   2   7  -6   25.20    3.43
  -2   7   6   32.57    3.73
  -2  -7   6   26.93    2.54
  -1  -7   6   15.41    2.50
  -1   7   6   16.01    2.73
   1   7  -6   15.70    2.83
  -1   7   6   15.30    2.71
   0  -7   6    9.25    1.93
   0   7  -6    8.52    2.20
   0   7   6   11.88    2.32
   0  -7   6   10.41    2.39
   0   7   6    6.91    1.34
  -1  -7  -6   11.64    2.33
   1  -7   6    9.70    1.92
   1   7   6    8.75    2.02
   1  -7   6    8.89    2.29
   1   7   6    7.50    1.57
  -2  -7  -6    1.75    1.26
   2  -7   6    4.33    1.35
   2   7   6    4.09    1.62
   2  -7   6    5.82    1.94
   2   7   6    3.58    1.35
  -3  -7  -6    0.34    1.23
   3  -7   6    2.70    1.43
   3   7   6    1.29    1.18
   4  -7   6    3.11    1.48
   4   7   6    2.91    1.55
   5  -7   6    2.79    1.54
   5   7   6    3.42    1.57
   6  -7   6    0.23    1.10
   6   7   6   -1.61    1.61
   7   7   6   -2.35    1.73
 -11  -8   6    2.68    1.94
 -10  -8   6   -0.55    0.96
 -10   8   6    0.89    1.45
  -9  -8   6    2.99    1.71
  -9   8   6    6.61    2.40
  -8  -8   6    1.06    1.35
  -8   8   6    2.35    1.55
  -7  -8   6    0.02    0.83
  -7   8   6   -1.73    1.42
  -6   8   6    1.80    1.52
  -6  -8   6   -0.03    1.03
  -5   8   6   -0.90    1.24
  -5   8   6    0.28    0.75
  -5  -8   6    0.68    0.98
  -4   8   6   12.52    2.46
  -4   8   6   14.87    2.34
  -4  -8   6   10.94    2.03
   4   8  -6    9.80    2.13
  -3  -8   6    2.15    1.21
  -3   8   6    0.90    0.87
  -3   8   6    2.13    1.62
   3   8  -6    2.54    1.48
  -2  -8   6   14.68    2.42
  -2  -8   6   14.32    1.98
   2   8  -6   11.79    2.36
  -2   8   6   12.39    2.31
  -2   8   6   13.45    2.63
  -1   8   6    5.87    1.70
  -1  -8   6    6.09    1.66
   1   8  -6    3.81    1.66
  -1   8   6    5.20    1.77
   0  -8   6    5.97    1.45
   0   8   6    7.75    2.18
   0  -8   6    7.22    2.23
   0   8  -6    6.07    1.94
  -1  -8  -6   -0.08    1.28
   1  -8   6    0.32    0.73
   1   8   6    2.44    1.24
   1  -8   6    2.63    1.54
  -1   8  -6    1.38    1.19
  -2  -8  -6    3.97    1.49
   2   8   6    0.06    1.16
   2  -8   6    3.60    1.79
   2   8   6    1.80    1.10
  -3  -8  -6    2.64    1.29
   3  -8   6    1.55    1.48
   3   8   6    4.00    1.50
  -4  -8  -6   -0.76    0.95
   4  -8   6    1.97    1.43
   4   8   6    1.65    1.29
   5  -8   6    2.31    1.45
   5   8   6   -0.16    1.35
   6   8   6    3.44    1.91
 -10  -9   6   -0.27    0.98
 -10   9   6    2.24    2.01
  -9  -9   6    0.96    1.20
  -9   9   6    0.30    1.21
  -8  -9   6    0.70    0.89
  -8   9   6    0.26    1.11
  -7  -9   6   12.94    2.59
  -7   9   6   12.88    3.01
  -6   9   6   11.68    2.80
  -6  -9   6    7.44    1.76
  -5   9   6    1.80    1.46
  -5  -9   6    2.27    1.02
  -4   9   6    1.60    1.01
  -4   9   6    1.41    1.18
  -4  -9   6    2.40    1.00
   4   9  -6    3.40    1.60
  -3  -9   6   -0.32    0.77
  -3   9   6   -0.41    0.96
   3   9  -6   -0.37    0.99
   2   9  -6    0.06    0.97
  -2   9   6    2.22    1.34
  -2   9   6    1.47    1.26
  -1   9   6    5.44    1.83
   1   9  -6    7.32    2.15
  -1   9   6    6.64    2.18
   0   9  -6   13.19    2.72
   0  -9   6    9.05    1.93
   0   9   6   10.64    2.37
  -1  -9  -6    3.77    1.77
   1   9   6    3.65    1.61
  -1   9  -6    4.08    2.01
   1  -9   6    6.81    2.41
  -2  -9  -6    5.42    2.00
   2   9   6    8.73    2.37
   2  -9   6    6.50    2.20
  -3  -9  -6    0.21    0.90
   3  -9   6    2.57    1.36
  -4  -9  -6    1.17    1.21
   4  -9   6   -0.17    1.08
   4   9   6   -1.52    1.08
   5  -9   6    2.10    1.69
   5   9   6   -0.50    1.35
   6   9   6    2.02    1.67
  -9 -10   6    4.07    1.62
  -9  10   6    6.52    2.43
  -8 -10   6    3.52    1.50
  -8  10   6    7.13    2.75
  -7 -10   6   -0.12    0.79
  -7  10   6    3.03    1.70
  -6  10   6    6.80    2.40
  -6 -10   6    1.16    1.15
  -5  10   6    0.13    1.32
  -5 -10   6    1.71    1.10
  -4 -10   6    1.09    1.01
  -4  10   6    0.07    1.10
   4  10  -6   -1.24    1.11
  -3 -10   6    0.47    0.62
  -3  10   6    0.91    1.28
   2  10  -6   10.69    2.79
  -2  10   6    4.37    1.68
  -2  10   6    5.14    2.23
  -1  10   6    5.85    1.96
   1  10  -6    3.54    1.50
  -1  10   6    3.40    1.69
   0  10   6    0.26    0.97
   0  10   6    1.15    1.21
   0  10  -6    2.47    1.64
  -1 -10  -6   12.35    2.72
   1  10   6    9.40    2.44
  -1  10  -6   12.05    2.80
  -2 -10  -6    6.27    2.03
  -2  10  -6   -0.34    0.97
   2  10   6   -1.45    1.58
   2 -10   6    3.51    1.57
  -3 -10  -6    4.37    1.92
   3 -10   6    2.45    1.28
  -4 -10  -6    5.67    2.13
   4 -10   6    5.94    2.22
  -8 -11   6   -1.19    1.17
  -7 -11   6    0.29    1.25
  -7  11   6    0.03    1.18
  -6  11   6    5.50    2.22
  -6 -11   6    3.27    1.48
  -5  11   6    0.92    1.51
  -5 -11   6    1.35    0.95
  -4 -11   6    1.53    1.19
  -4  11   6    2.87    1.74
   4  11  -6    1.67    0.97
  -3  11   6    0.25    1.14
   3  11  -6    2.58    1.63
   2  11  -6    0.64    1.37
  -2  11   6   -0.75    1.28
   1  11  -6    7.55    2.30
  -1  11   6    4.27    1.56
  -1  11   6    8.17    2.23
   0  11   6   12.93    2.85
   0  11   6   12.67    2.84
   0  11  -6   15.17    3.19
   1  11   6    3.41    1.64
  -1  11  -6    3.40    1.66
  -2 -11  -6    2.94    1.64
   2  11   6    2.30    1.59
  -2  11  -6    0.06    1.10
  -3 -11  -6    1.97    1.74
   3 -11   6    2.51    1.71
  -4 -11  -6   -0.81    1.12
  -7 -12   6   -0.61    1.29
  -6  12   6    1.76    1.33
  -6 -12   6    3.26    1.64
  -5  12   6    2.90    1.60
  -5 -12   6    1.35    1.13
  -4  12   6    4.06    1.92
   4  12  -6   -0.32    0.88
  -3  12   6    3.46    1.94
   3  12  -6    1.99    1.12
  -2  12   6    1.95    1.55
   2  12  -6    1.63    1.25
   1  12  -6    0.25    1.02
  -1  12   6    0.81    1.25
   0  12   6   -0.08    0.88
   0  12  -6    0.45    1.20
   0  12   6    0.00    1.32
  -1  12  -6    2.71    1.78
   1  12   6    1.02    1.43
  -2 -12  -6   10.66    2.88
   2  12   6    8.34    2.58
  -6 -13   6    2.07    1.39
  -5 -13   6    7.43    2.18
 -13   0   7   -2.40    1.41
 -12   0   7   -1.21    1.54
 -11   0   7    0.77    1.26
 -10   0   7   -0.46    0.96
  -9   0   7    0.94    0.96
  -8   0   7    1.82    1.35
  -8   0   7    0.93    1.17
  -7   0   7   -0.49    1.12
  -7   0   7    0.43    0.83
  -6   0   7    0.99    1.37
  -6   0   7   -0.47    0.76
  -5   0   7    1.37    1.16
  -5   0   7    0.68    0.64
  -4   0   7   -0.50    0.75
  -4   0   7    0.82    0.91
  -3   0   7    0.41    1.14
  -3   0   7   -0.23    0.50
  -3   0   7    0.84    0.64
  -2   0   7    0.89    0.92
  -2   0   7    0.81    0.59
  -2   0   7    0.72    0.74
  -1   0   7   -0.12    0.87
  -1   0   7   -0.01    0.35
  -1   0   7    0.58    0.74
   0   0   7   -0.50    0.96
   0   0   7   -1.25    0.89
   1   0   7    0.00    0.84
   1   0   7   -0.98    0.97
   2   0   7   -0.14    1.15
   2   0   7   -0.75    0.76
   3   0   7   -1.98    1.28
   3   0   7   -0.38    0.84
   4   0   7   -0.40    1.17
   4   0   7   -0.42    0.91
   5   0   7    0.96    0.85
   5   0   7    0.82    1.02
   6   0   7   -0.46    1.19
   6   0   7    1.95    1.55
   7   0   7   -0.74    1.01
   7   0   7    0.69    1.36
   8   0   7   -1.35    1.18
 -13  -1   7   10.69    2.92
 -12  -1   7    9.03    2.54
 -12   1   7    5.05    2.22
 -11  -1   7    3.77    1.65
 -11   1   7    3.36    1.55
 -10  -1   7   12.70    2.72
 -10   1   7   13.71    2.73
  -9  -1   7   24.86    3.46
  -9   1   7   21.51    3.45
  -9   1   7   22.48    3.38
  -8  -1   7   37.66    4.42
  -8   1   7   30.76    4.04
  -8  -1   7   27.30    3.53
  -8   1   7   28.84    3.58
  -7  -1   7   19.47    2.73
  -7  -1   7   16.91    3.01
  -7   1   7   22.52    3.33
  -7   1   7   17.44    2.62
  -6  -1   7    4.37    1.53
  -6  -1   7    5.23    1.84
  -6   1   7    4.30    1.93
  -6   1   7    4.11    1.52
  -5  -1   7    2.29    1.05
  -5  -1   7    2.05    1.18
  -5   1   7    3.18    1.26
  -5   1   7    2.18    1.15
  -4  -1   7   15.86    2.55
  -4   1   7   14.30    2.38
  -4   1   7   12.64    1.81
  -4  -1   7   11.75    1.60
  -3  -1   7    1.34    0.52
  -3  -1   7    1.64    1.29
  -3   1   7    2.65    1.28
  -3  -1   7    1.76    1.17
  -3   1   7    1.65    0.77
  -3   1   7    1.52    0.66
  -2  -1   7    3.84    0.73
  -2  -1   7    2.74    1.39
  -2   1   7    5.88    1.68
  -2  -1   7    4.85    1.34
  -2   1   7    2.47    0.76
  -2   1   7    4.16    0.99
  -1  -1   7    9.11    1.99
  -1   1   7   10.07    2.06
  -1  -1   7   10.92    1.81
  -1   1   7    9.37    1.57
  -1   1   7    8.07    1.17
   0  -1   7   12.92    2.47
   0   1   7   10.15    2.26
   0  -1   7   10.31    2.04
   0   1   7   13.39    2.16
   1  -1   7   72.06    5.44
   1   1   7   75.33    5.70
   1  -1   7   75.11    5.35
   1   1   7   74.68    5.00
   2  -1   7   25.36    3.50
   2   1   7   16.12    2.99
   2   1   7   24.27    3.05
   2  -1   7   22.51    3.14
   3  -1   7   62.65    5.33
   3   1   7   56.98    5.33
   3  -1   7   64.63    5.39
   3   1   7   57.48    4.99
   4   1   7   29.47    3.98
   4  -1   7   25.23    3.47
   4  -1   7   28.13    3.82
   4   1   7   26.33    3.51
   5  -1   7   14.20    2.82
   5   1   7   15.37    2.98
   5  -1   7   15.10    2.83
   5   1   7   17.46    3.11
   6  -1   7    2.96    1.39
   6   1   7    5.77    1.95
   6  -1   7    0.96    1.06
   6   1   7    1.60    1.25
   7  -1   7    5.61    2.03
   7   1   7    7.11    2.29
   7   1   7    4.19    1.97
 -12   2   7   -0.91    1.33
 -12  -2   7    1.98    1.88
 -11  -2   7    7.40    2.45
 -11   2   7   10.04    2.57
 -11  -2   7   14.75    3.14
 -10  -2   7    3.27    1.72
 -10   2   7    3.58    1.76
  -9  -2   7    8.15    2.09
  -9   2   7   10.09    2.36
  -9   2   7    8.14    2.22
  -8  -2   7   10.12    2.26
  -8  -2   7    9.46    2.47
  -8   2   7   15.14    2.86
  -8   2   7   12.98    2.45
  -7  -2   7    3.13    1.39
  -7  -2   7    3.34    1.55
  -7   2   7    3.91    1.74
  -7   2   7    4.93    1.77
  -6  -2   7    9.02    1.77
  -6  -2   7   10.50    2.24
  -6   2   7   10.95    2.24
  -6   2   7    8.18    1.76
  -5  -2   7    0.82    0.86
  -5  -2   7    1.72    1.24
  -5   2   7    0.32    0.83
  -5   2   7    0.16    0.80
  -4  -2   7    3.16    0.90
  -4  -2   7    4.91    1.74
  -4   2   7    4.37    1.52
  -4   2   7    4.13    1.24
  -3  -2   7    9.77    2.12
  -3   2   7   13.12    2.16
  -3  -2   7   12.05    2.15
  -3   2   7   12.96    1.56
  -3   2   7   14.68    1.95
  -2  -2   7    3.03    1.23
  -2   2   7    3.00    1.06
  -2  -2   7    3.08    1.16
  -2   2   7    2.99    0.75
  -2  -2   7    2.25    0.64
  -2   2   7    4.06    0.94
  -1   2   7    1.25    0.70
  -1  -2   7    0.85    0.87
  -1   2   7    0.19    0.87
  -1  -2   7    0.96    1.02
  -1   2   7    0.78    0.69
   0   2   7    3.08    0.93
   0  -2   7    5.25    1.66
   0   2   7    7.32    1.88
   0  -2   7    4.12    1.26
   0   2   7    6.50    1.47
   1  -2   7    3.22    1.13
   1   2   7    5.32    1.76
   1  -2   7    4.86    1.48
   1   2   7    5.10    1.34
   2  -2   7    3.49    1.45
   2   2   7    5.41    1.61
   2  -2   7    5.45    1.63
   2   2   7    4.79    1.46
   3  -2   7   22.91    3.18
   3   2   7   23.51    3.54
   3   2   7   22.75    3.11
   3  -2   7   20.53    3.07
   4  -2   7   12.02    2.48
   4   2   7   11.90    2.79
   4  -2   7   10.14    2.35
   4   2   7    8.58    1.88
   5  -2   7    3.22    1.39
   5   2   7    2.31    1.30
   5  -2   7    3.23    1.68
   5   2   7    3.05    1.49
   6  -2   7    2.79    1.25
   6   2   7    1.49    1.36
   6  -2   7    2.31    1.66
   6   2   7    3.43    1.57
   7   2   7   -3.05    1.64
   7   2   7    0.06    0.97
 -12   3   7   -1.37    1.10
 -12  -3   7   -0.37    1.33
 -11   3   7    1.98    1.58
 -11  -3   7   -1.10    1.12
 -10   3   7    4.16    1.76
 -10  -3   7    2.88    1.52
  -9   3   7    2.86    1.39
  -9   3   7    1.92    1.16
  -9  -3   7    3.00    1.37
  -8   3   7   16.05    2.87
   8   3  -7   16.59    2.24
  -8   3   7   12.60    2.39
  -8  -3   7   15.49    2.65
  -7  -3   7   20.07    3.24
  -7   3   7   18.86    2.88
   7   3  -7   21.89    2.47
  -7   3   7   18.88    2.75
  -7  -3   7   18.91    2.72
  -6  -3   7    0.73    1.06
  -6   3   7    1.46    0.93
   6   3  -7    1.94    1.15
  -6   3   7    2.07    1.20
  -6  -3   7    2.12    1.12
  -5  -3   7    7.68    1.93
  -5   3   7    8.68    1.81
  -5   3   7    6.28    1.45
  -5  -3   7   10.05    1.79
  -4  -3   7   16.90    2.77
  -4   3   7   16.67    2.58
  -4  -3   7   15.68    1.86
  -4   3   7   19.02    2.44
  -3  -3   7    5.97    1.58
  -3   3   7    7.78    1.84
  -3   3   7    5.56    0.93
  -3  -3   7    6.88    1.17
  -3   3   7    7.07    1.51
  -2  -3   7    9.67    1.21
  -2   3   7    9.55    1.63
  -2  -3   7   10.73    2.25
  -2   3   7    9.81    2.05
  -2  -3   7    8.84    2.00
  -2   3   7    8.20    1.31
  -1   3   7    4.08    1.18
  -1  -3   7    4.59    1.34
  -1   3   7    4.06    1.22
  -1  -3   7    4.43    1.46
  -1   3   7    5.76    1.31
   0  -3   7    1.52    1.01
   0   3   7    1.20    0.89
   0   3   7    1.11    0.75
   0  -3   7    1.04    0.99
   0   3   7    2.20    0.92
   1  -3   7    5.09    1.57
   1   3   7    4.88    1.46
   1  -3   7    3.69    1.40
   1   3   7    5.69    1.35
   1   3   7    3.75    1.20
   2  -3   7   11.78    2.33
   2   3   7   13.78    2.80
   2  -3   7   13.66    2.62
   2   3   7    7.49    1.83
   3  -3   7    2.53    1.01
   3   3   7    4.69    1.96
   3  -3   7    2.29    1.42
   3   3   7    2.67    1.24
   4  -3   7    1.73    1.02
   4   3   7    1.83    1.26
   4  -3   7    3.24    1.59
   4   3   7    2.28    1.23
   5  -3   7   -0.54    1.04
   5   3   7   -0.62    1.02
   5  -3   7   -0.14    0.84
   5   3   7    2.06    1.42
   6  -3   7    0.33    0.80
   6   3   7   -0.22    0.93
   6  -3   7    1.26    1.41
   6   3   7    0.93    1.01
   7   3   7    4.87    1.96
 -12   4   7    3.73    1.91
 -12  -4   7    6.27    2.18
 -11   4   7   -0.84    1.48
 -11  -4   7    0.68    0.94
 -10   4   7    6.71    2.09
 -10  -4   7    5.15    1.84
  -9   4   7    5.46    1.68
  -9   4   7    1.90    1.42
  -9  -4   7    6.13    1.87
  -8   4   7    0.75    0.95
   8   4  -7    0.52    0.56
  -8  -4   7   -1.21    0.81
  -7  -4   7   12.16    2.63
  -7   4   7   14.12    2.51
   7   4  -7   12.10    1.96
  -7   4   7   11.56    2.23
  -7  -4   7   12.95    2.22
   6   4  -7   13.83    2.22
  -6  -4   7    9.88    2.44
  -6   4   7   16.36    2.60
  -6  -4   7   10.27    2.01
  -6   4   7   12.82    2.40
  -5  -4   7    7.26    1.94
  -5   4   7    9.95    1.99
   5   4  -7    9.55    1.78
  -5  -4   7    9.46    1.66
  -5   4   7    7.93    1.87
  -4  -4   7   29.34    2.63
  -4   4   7   32.47    3.45
  -4  -4   7   25.82    3.36
   4   4  -7   24.37    2.89
  -4   4   7   30.57    3.19
  -3  -4   7   18.35    1.84
  -3   4   7   19.51    2.53
  -3  -4   7   18.70    2.80
  -3   4   7   25.75    3.07
  -2   4   7   15.87    2.32
  -2  -4   7    9.19    1.91
  -2   4   7   10.24    2.35
  -2   4   7   12.19    1.56
  -2  -4   7   12.89    2.50
  -1  -4   7    2.74    1.39
  -1   4   7    2.35    1.43
  -1   4   7    1.42    0.76
  -1  -4   7    0.95    1.37
  -1   4   7    1.93    0.89
   0  -4   7    5.57    1.61
   0   4   7    4.48    1.79
   0  -4   7    4.37    1.49
   0   4   7    4.36    1.32
   0   4   7    3.98    1.22
   1  -4   7    3.34    1.33
   1   4   7    3.71    1.55
   1  -4   7    3.73    1.54
   1   4   7    4.98    1.33
   1   4   7    3.64    1.22
   2  -4   7    0.88    0.90
   2   4   7    0.61    1.42
   2  -4   7    0.02    1.02
   2   4   7    1.52    1.44
   3  -4   7   17.18    2.72
   3   4   7   16.43    3.10
   3  -4   7   18.86    3.15
   3   4   7   14.53    2.46
   4  -4   7    0.67    0.81
   4   4   7    1.40    1.26
   4  -4   7    2.69    1.45
   4   4   7    1.73    1.15
   5  -4   7    3.27    1.30
   5   4   7    1.81    1.36
   5  -4   7    2.44    1.89
   5   4   7    1.43    1.09
   6   4   7    2.27    1.71
   6  -4   7    4.26    1.84
   6   4   7    4.15    1.95
 -12  -5   7    1.45    1.25
 -11   5   7   -1.21    1.49
 -11  -5   7    2.59    1.71
 -10   5   7   -1.13    1.23
 -10  -5   7    0.22    0.91
  -9   5   7    0.14    1.30
  -9  -5   7   -1.05    1.21
   8   5  -7   20.13    2.63
  -8   5   7   19.84    2.91
  -8   5   7   17.76    3.06
  -8  -5   7   17.41    2.89
   7   5  -7    2.40    0.98
  -7   5   7    2.39    1.15
  -7  -5   7    2.37    1.25
  -7   5   7    0.87    0.99
  -6  -5   7    9.17    2.44
  -6   5   7    9.91    2.02
   6   5  -7    5.02    1.52
  -6  -5   7    7.51    1.67
  -6   5   7    7.94    1.81
  -5  -5   7    1.94    1.39
  -5   5   7    1.60    1.10
  -5  -5   7    0.81    0.85
   5   5  -7    0.84    0.81
  -5   5   7   -0.18    1.05
  -4   5   7    5.55    1.58
  -4  -5   7    4.23    1.98
  -4   5   7    5.82    1.91
   4   5  -7    4.36    1.49
  -4  -5   7    4.91    1.33
  -3  -5   7   90.28    4.36
  -3  -5   7   85.26    5.96
  -3   5   7   99.83    6.25
   3   5  -7   95.57    6.15
  -3   5   7   95.58    5.81
  -2  -5   7    8.95    2.00
  -2   5   7    5.55    1.66
  -2   5   7    8.39    2.15
  -2  -5   7    8.24    2.25
  -1  -5   7    0.46    0.87
  -1   5   7    0.20    0.83
  -1  -5   7    1.38    1.09
  -1   5   7    0.65    0.58
   0  -5   7    5.84    1.55
   0   5   7    7.39    1.98
   0  -5   7    5.20    1.88
   0   5   7    8.38    1.81
   0   5   7    5.90    1.38
   1  -5   7    1.54    0.91
   1   5   7    7.24    2.13
   1  -5   7    5.35    1.82
   1   5   7    4.82    1.28
   1   5   7    5.43    1.56
   2  -5   7    8.30    1.85
   2   5   7    7.06    2.20
   2  -5   7    6.24    2.15
   2   5   7    6.23    1.67
   3  -5   7    0.57    0.88
   3   5   7    0.58    1.18
   3  -5   7    1.17    1.25
   3   5   7   -0.14    0.68
   4  -5   7    1.99    0.98
   4  -5   7    0.91    1.18
   4   5   7    0.36    1.06
   5   5   7    1.83    0.84
   5  -5   7   -1.52    1.73
   5   5   7    3.96    2.00
   6   5   7    7.45    2.46
   6   5   7   12.45    2.84
 -11   6   7   -0.06    1.47
 -11  -6   7    1.58    1.29
 -10   6   7    4.42    1.83
 -10  -6   7    6.86    2.21
  -9   6   7    8.59    2.32
  -9  -6   7    7.20    2.14
   9   6  -7   11.58    2.08
  -8  -6   7    8.41    2.00
  -8   6   7    9.83    2.44
   8   6  -7    8.05    1.73
  -7   6   7    2.16    1.16
  -7  -6   7    0.66    0.90
  -7   6   7    3.51    1.75
   7   6  -7    2.53    1.18
   6   6  -7    0.91    1.11
  -6   6   7    3.70    1.49
  -6  -6   7    1.78    0.99
  -6   6   7   -0.10    1.07
  -5  -6   7   79.39    4.97
  -5  -6   7   65.50    5.77
  -5   6   7   85.46    5.68
  -5   6   7   82.68    6.07
  -4  -6   7   30.70    2.86
  -4  -6   7   30.97    3.83
  -4   6   7   33.22    3.50
   4   6  -7   32.30    3.50
  -4   6   7   31.71    3.65
  -3  -6   7    1.16    1.18
  -3   6   7    0.59    0.80
  -3   6   7   -2.57    1.35
  -3  -6   7    1.14    0.75
   3   6  -7    1.35    1.15
   2   6  -7    8.79    1.95
  -2  -6   7   10.47    2.19
  -2   6   7    7.66    2.02
  -2   6   7    7.95    1.80
  -1  -6   7   44.99    4.30
  -1   6   7   49.00    4.69
  -1  -6   7   48.56    4.81
  -1   6   7   46.60    4.32
   0  -6   7    2.54    1.18
   0   6   7    2.74    1.20
   0  -6   7    2.95    1.50
   0   6   7    2.44    1.21
   1   6   7    1.96    1.03
   1  -6   7    2.73    1.05
   1   6   7    5.56    2.08
   1  -6   7    3.87    1.55
   1   6   7    2.20    1.06
   2  -6   7    5.12    1.44
   2   6   7    3.59    1.74
   2  -6   7    7.22    2.09
   2   6   7    2.91    1.09
   3  -6   7    4.23    1.40
   3   6   7    4.51    1.70
   3  -6   7    1.30    0.95
   3   6   7    2.00    1.39
   4   6   7   17.42    3.41
   4  -6   7   19.89    3.50
   4   6   7   18.33    2.96
   5   6   7    3.05    1.80
   5  -6   7    5.98    2.04
   5   6   7    2.18    1.49
   6   6   7    1.19    1.00
 -11  -7   7   -0.56    1.27
 -10  -7   7    1.51    1.37
 -10   7   7    0.52    1.02
   9   7  -7    4.18    1.37
  -9  -7   7    3.34    1.66
  -9   7   7    5.54    1.87
  -8  -7   7    9.04    2.13
   8   7  -7    8.77    1.86
  -8   7   7   11.81    2.59
  -7  -7   7    2.90    1.24
   7   7  -7    3.11    1.28
  -7   7   7    3.56    1.56
  -6   7   7    8.62    1.89
  -6  -7   7    5.55    1.58
  -6   7   7    5.94    1.98
   6   7  -7    4.29    1.25
  -5   7   7    4.29    1.76
   5   7  -7    2.93    1.29
  -5   7   7    4.73    1.48
  -5  -7   7    3.70    1.32
  -4  -7   7   25.41    2.73
  -4   7   7   28.53    3.37
  -4  -7   7   20.99    3.39
  -4   7   7   27.23    3.48
   4   7  -7   31.36    3.75
   3   7  -7    0.20    0.91
  -3  -7   7   -0.16    1.05
  -3   7   7    0.56    0.91
  -3   7   7    1.92    0.97
  -2  -7   7    9.18    2.21
  -2   7   7    9.09    2.26
  -2   7   7    5.91    1.87
   2   7  -7    9.82    2.39
  -1  -7   7    3.36    1.29
  -1   7   7    3.70    1.43
  -1  -7   7    2.95    1.42
  -1   7   7    0.31    0.84
   1   7  -7    2.73    1.47
   0  -7   7    6.73    1.84
   0   7   7    6.16    1.95
   0  -7   7    6.53    2.13
   0   7   7    3.96    1.49
   1  -7   7    2.58    1.22
   1   7   7    1.80    1.10
   1  -7   7    2.96    1.25
   2  -7   7    4.22    1.42
   2   7   7    3.92    1.76
   2  -7   7    6.12    2.41
   3   7   7    1.17    1.03
   3  -7   7   -0.67    1.43
   3   7   7    2.25    1.21
   4   7   7    1.52    1.03
   4  -7   7    1.66    1.16
   4   7   7    2.42    1.35
   5   7   7    0.21    1.05
   6   7   7    4.43    1.83
 -10  -8   7    0.53    1.16
 -10   8   7   -3.09    1.87
  -9  -8   7   -0.57    1.11
  -9   8   7    0.90    1.52
  -8  -8   7   -0.69    1.17
   8   8  -7    1.25    0.99
  -8   8   7    1.85    1.50
  -7  -8   7   12.80    2.51
   7   8  -7    8.55    1.82
  -7   8   7   10.08    2.42
  -6  -8   7    3.90    1.42
   6   8  -7    4.61    1.50
  -6   8   7    3.70    1.61
   5   8  -7   10.84    2.26
  -5   8   7    9.60    2.38
  -5   8   7   14.71    2.36
  -5  -8   7   11.50    2.25
  -4   8   7   12.08    2.62
   4   8  -7   10.76    2.22
  -4   8   7   14.23    2.43
  -4  -8   7   11.79    2.02
  -3  -8   7    1.44    1.29
  -3   8   7    0.96    0.81
  -3   8   7    3.16    1.54
   3   8  -7   -1.14    1.06
  -2  -8   7   27.26    3.52
  -2   8   7   28.24    3.51
   2   8  -7   30.28    3.99
  -2   8   7   29.64    3.74
  -1  -8   7    8.39    1.98
   1   8  -7    4.92    1.81
  -1   8   7    7.98    2.20
  -1   8   7    4.83    1.72
   0  -8   7    3.08    1.35
   0   8   7    5.53    1.93
   0  -8   7    7.11    2.04
   0   8   7    7.80    2.16
   1  -8   7    2.60    1.11
   1   8   7    3.77    1.60
   1  -8   7    7.75    2.56
   2   8   7    1.51    1.30
   2  -8   7    1.05    1.20
   3   8   7    2.24    1.36
   3  -8   7    3.79    1.72
   4   8   7    0.10    1.21
   4  -8   7    2.03    1.50
   5   8   7    1.32    1.47
 -10  -9   7    6.45    2.24
  -9  -9   7    0.85    0.88
  -9   9   7    3.21    2.09
  -8  -9   7   -0.63    1.14
  -8   9   7    6.07    2.12
  -7  -9   7    7.60    2.08
   7   9  -7    5.82    1.68
  -7   9   7    7.52    2.42
  -6   9   7   16.90    3.14
  -6  -9   7   14.69    2.64
   6   9  -7   14.42    2.55
  -5   9   7    9.50    2.49
  -5  -9   7    9.12    1.93
   5   9  -7    8.15    2.01
   4   9  -7    3.30    1.38
  -4   9   7    0.35    1.05
  -4   9   7    4.09    1.42
  -3   9   7    4.43    1.60
  -3   9   7    3.54    1.67
   3   9  -7    3.21    1.53
  -2  -9   7    6.79    2.06
  -2   9   7    3.05    1.48
  -2   9   7    4.24    1.47
   2   9  -7    2.87    1.36
  -1  -9   7    4.32    1.69
  -1   9   7    2.08    1.20
   1   9  -7    4.21    1.93
  -1   9   7    5.75    1.86
   0   9   7   12.69    2.66
   0   9  -7   14.06    2.89
   0   9   7   13.31    2.80
   1   9   7    0.41    1.49
   1  -9   7    2.20    1.40
   2   9   7    0.66    0.87
   2  -9   7    0.79    1.29
   3   9   7    2.50    1.79
   3  -9   7    1.80    1.37
  -9 -10   7   -1.75    1.27
  -8 -10   7    1.93    1.30
  -8  10   7    1.25    1.42
  -7 -10   7    1.30    1.24
   7  10  -7    1.37    1.03
  -7  10   7    0.40    1.12
  -6  10   7    2.43    1.37
  -6 -10   7    3.36    1.45
   6  10  -7    2.99    1.32
  -5  10   7   13.03    3.06
   5  10  -7   10.92    2.29
   4  10  -7    1.59    1.35
  -4  10   7    3.66    1.72
  -3  10   7    4.24    1.68
   3  10  -7    7.12    2.01
  -3  10   7    4.92    1.93
  -2  10   7    1.36    1.20
  -2  10   7    0.05    0.95
  -1  10   7   29.77    4.10
   1  10  -7   43.62    5.21
  -1  10   7   35.20    4.64
   0  10   7   15.62    3.12
   0  10  -7   13.68    3.13
   0  10   7   15.30    3.00
   1  10   7    0.19    1.34
   1  10   7   -0.12    0.94
   2  10   7    0.88    0.96
   2 -10   7    1.63    1.57
  -8 -11   7    1.99    1.26
  -7 -11   7   -1.72    1.23
   7  11  -7    0.20    0.63
  -6  11   7    2.35    1.79
  -6 -11   7    0.52    1.19
   6  11  -7    2.75    1.25
  -5  11   7    0.93    1.09
   5  11  -7    1.01    0.95
   4  11  -7    1.85    1.31
  -4  11   7    3.37    1.94
   3  11  -7    1.98    1.29
  -3  11   7    2.72    1.75
  -2  11   7    2.52    1.52
   2  11  -7    1.95    1.01
   1  11  -7    2.76    1.61
  -1  11   7   -0.86    1.06
  -1  11   7    1.09    1.36
   0  11  -7    2.98    2.08
   0  11   7    3.27    2.09
   0  11   7    2.09    1.46
   1  11   7    1.14    1.30
   1  11   7   -1.38    1.28
   2  11   7   -0.12    1.35
  -7 -12   7    2.07    1.56
  -4  12   7    3.97    1.83
  -3  12   7    1.21    1.42
  -2  12   7    3.82    1.72
  -1  12   7    4.61    2.39
   0  12   7    8.82    2.60
   0  12   7   10.61    2.95
   1  12   7    0.15    0.84
 -12   0   8    0.88    1.36
 -11   0   8    5.45    1.99
 -10   0   8    6.57    2.04
  -9   0   8   18.81    3.40
  -9   0   8   16.79    2.88
  -8   0   8   21.18    3.57
  -8   0   8   16.46    2.92
  -7   0   8    6.17    2.31
  -7   0   8    4.73    1.74
  -6   0   8    7.87    2.19
  -6   0   8    9.07    1.91
  -5   0   8    7.46    2.50
  -5   0   8    7.41    1.63
  -4   0   8   19.11    2.92
  -4   0   8   15.20    1.86
  -3   0   8   20.47    3.14
  -3   0   8   19.79    2.49
  -2   0   8   31.86    3.70
  -2   0   8   31.83    3.10
  -1   0   8    9.14    2.32
  -1   0   8    8.86    1.81
   0   0   8   64.07    5.44
   0   0   8   68.17    4.98
   1   0   8   96.93    6.90
   1   0   8   92.35    6.23
   2   0   8    9.58    2.57
   2   0   8   10.82    2.36
   3   0   8    1.71    1.22
   3   0   8    1.91    1.35
   4   0   8    3.83    1.78
   4   0   8    6.99    2.17
   5   0   8    0.89    1.20
   5   0   8    1.44    0.95
   6   0   8    1.76    1.29
 -12  -1   8    1.53    1.58
 -12   1   8   -1.27    1.17
 -11  -1   8    1.95    1.45
 -11   1   8    6.34    2.14
 -10  -1   8   -1.01    1.07
 -10   1   8   -0.81    1.24
  -9  -1   8    3.46    1.39
  -9  -1   8    4.43    1.90
  -9   1   8    7.82    2.39
  -9   1   8    2.87    1.61
  -8  -1   8    2.57    1.32
  -8  -1   8    1.08    1.26
  -8   1   8    2.01    1.55
  -8   1   8   -0.01    0.97
  -7  -1   8    2.55    1.15
  -7  -1   8    1.81    1.58
  -7   1   8    4.25    1.63
  -7   1   8    1.58    1.38
  -6  -1   8    1.88    0.93
  -6  -1   8    0.87    0.97
  -6   1   8    0.25    1.13
  -6   1   8    0.51    0.71
  -5  -1   8    3.57    1.13
  -5  -1   8    3.38    1.69
  -5   1   8    4.01    1.54
  -5   1   8    6.15    1.45
  -4  -1   8    7.28    1.33
  -4  -1   8   12.11    2.66
  -4   1   8   11.72    2.45
  -4   1   8    9.61    1.78
  -3  -1   8   34.24    3.86
  -3   1   8   35.38    3.89
  -3  -1   8   39.15    3.61
  -3   1   8   34.99    2.97
  -3   1   8   34.41    2.75
  -2  -1   8    1.86    1.41
  -2   1   8   -0.01    0.93
  -2  -1   8    0.73    0.81
  -2   1   8    1.55    1.09
  -1  -1   8    7.97    1.95
  -1   1   8   14.61    2.60
  -1  -1   8   12.87    2.22
  -1   1   8   11.21    1.87
   0  -1   8   10.98    2.32
   0   1   8   11.43    2.48
   0  -1   8   13.02    2.41
   0   1   8   12.14    2.08
   1  -1   8    0.07    0.86
   1   1   8    3.84    1.57
   1  -1   8    1.24    1.13
   1   1   8    1.35    1.13
   2  -1   8   11.34    2.60
   2   1   8    5.43    1.90
   2  -1   8    9.76    2.19
   2   1   8   11.30    2.40
   3  -1   8    5.96    1.86
   3   1   8    8.84    2.27
   3  -1   8    8.21    2.22
   3   1   8   10.98    2.42
   4  -1   8    5.73    2.24
   4   1   8    7.00    2.13
   4  -1   8    6.33    1.98
   4   1   8    5.59    1.93
   5  -1   8    7.40    2.20
   5   1   8    9.48    2.53
   5  -1   8   12.79    2.89
   5   1   8   11.29    2.66
   6  -1   8    1.49    1.36
   6   1   8    0.13    0.89
 -12   2   8   -0.19    0.98
 -12  -2   8    0.22    1.03
 -11  -2   8    5.28    2.06
 -11   2   8    3.15    1.56
 -11  -2   8    5.34    1.88
 -10  -2   8    2.94    1.59
 -10   2   8    2.13    1.23
 -10   2   8    2.91    1.40
  -9  -2   8    0.79    1.01
  -9   2   8    0.56    0.95
  -9   2   8   -1.66    1.41
  -8  -2   8    0.29    0.84
  -8  -2   8    1.02    0.94
  -8   2   8    0.51    0.96
  -8   2   8    2.81    1.65
  -7  -2   8    2.68    1.26
  -7  -2   8    3.14    1.37
  -7   2   8    2.82    1.42
  -7   2   8    1.51    1.14
  -6  -2   8    1.08    0.87
  -6  -2   8    0.30    0.93
  -6   2   8    0.37    0.82
  -6   2   8    1.18    1.04
  -5  -2   8    4.36    1.23
  -5  -2   8    8.74    2.23
  -5   2   8    6.65    2.04
  -5   2   8    7.57    1.74
  -4  -2   8    3.36    1.53
  -4   2   8    7.41    1.95
  -4   2   8    7.46    1.58
  -3  -2   8   15.50    2.74
  -3   2   8   16.43    2.70
  -3  -2   8   13.57    2.29
  -3   2   8   13.73    1.72
  -3   2   8   12.34    1.82
  -2  -2   8   23.30    3.22
  -2   2   8   24.20    3.21
  -2  -2   8   26.18    3.11
  -2   2   8   25.48    2.53
  -2   2   8   24.12    2.32
  -1  -2   8    1.35    1.10
  -1   2   8    0.37    1.08
  -1  -2   8   -0.24    0.77
  -1   2   8   -0.06    0.81
   0  -2   8   11.53    2.37
   0   2   8   13.84    2.70
   0  -2   8    7.95    1.79
   0   2   8   11.02    2.01
   1  -2   8   11.27    2.47
   1   2   8   11.19    2.40
   1  -2   8    8.42    2.16
   1   2   8   11.22    2.08
   2  -2   8   -1.08    1.16
   2   2   8    1.48    1.37
   2  -2   8    2.11    1.31
   2   2   8    0.55    0.79
   3  -2   8    0.03    0.79
   3   2   8    0.04    0.89
   3  -2   8   -0.75    1.09
   3   2   8    1.29    1.22
   4  -2   8    9.94    2.37
   4   2   8    9.68    2.49
   4  -2   8    8.38    2.36
   4   2   8    7.86    2.20
   5  -2   8   -0.64    0.96
   5   2   8    1.46    1.05
   5  -2   8    0.62    1.23
   5   2   8    1.04    1.01
   6  -2   8   -0.69    0.96
 -12   3   8    6.22    2.34
 -12  -3   8    3.75    1.90
 -11   3   8    6.96    2.23
 -11  -3   8    8.74    2.32
 -10   3   8    4.69    1.71
 -10   3   8    4.05    1.76
 -10  -3   8    7.65    2.12
  -9  -3   8   35.25    4.07
  -9   3   8   31.94    4.08
  -9   3   8   34.97    4.33
  -8  -3   8   -0.22    1.30
  -8   3   8    1.85    1.18
  -8   3   8    2.63    1.32
  -8  -3   8    3.09    1.18
  -7  -3   8    5.70    1.77
  -7   3   8    5.19    1.65
  -7   3   8    5.09    1.52
  -7  -3   8    5.16    1.42
  -6  -3   8    0.88    1.21
  -6   3   8    1.67    1.08
  -6   3   8    2.91    1.36
  -6  -3   8    2.08    1.10
  -5  -3   8   -0.40    1.07
  -5   3   8    2.06    1.27
  -5   3   8    1.12    1.02
  -5  -3   8    1.58    0.97
  -4  -3   8   22.24    2.34
  -4   3   8   25.42    3.58
  -4  -3   8   23.13    3.53
  -4   3   8   24.70    2.97
  -3  -3   8   37.15    4.11
  -3   3   8   39.36    4.18
  -3  -3   8   43.65    4.25
  -3   3   8   40.44    3.45
  -2  -3   8    1.51    1.12
  -2   3   8   -0.81    0.99
  -2  -3   8    2.24    1.12
  -2   3   8    0.44    0.79
  -1  -3   8    5.36    1.66
  -1   3   8    9.79    2.24
  -1  -3   8    9.59    2.07
  -1   3   8    9.10    1.67
   0  -3   8    1.90    1.23
   0   3   8    2.75    1.56
   0  -3   8    1.12    1.18
   0   3   8    0.80    1.03
   1  -3   8    0.95    1.03
   1   3   8    3.07    1.55
   1  -3   8    1.34    0.89
   1   3   8    1.75    1.02
   2  -3   8   10.72    2.60
   2   3   8    6.18    2.42
   2  -3   8    5.58    2.41
   2   3   8    8.33    2.18
   3  -3   8    7.41    2.04
   3   3   8    3.49    1.78
   3  -3   8    6.62    2.22
   3   3   8    6.94    1.79
   4  -3   8    2.65    1.41
   4   3   8    5.70    2.26
   4  -3   8    3.48    1.85
   4   3   8    2.47    1.18
   5  -3   8    1.11    1.18
   5   3   8    4.38    1.85
   5  -3   8    4.50    1.92
   5   3   8    2.24    1.27
 -12  -4   8   -0.12    0.93
 -11   4   8    2.90    1.81
 -11  -4   8    3.17    1.38
 -10   4   8    1.17    1.12
 -10   4   8    0.99    1.07
 -10  -4   8    2.56    1.53
  -9   4   8    3.99    1.60
  -9   4   8    3.52    1.72
  -9  -4   8    2.28    1.30
   8   4  -8   -0.41    0.64
  -8   4   8    0.22    1.21
  -8   4   8    1.05    1.22
  -8  -4   8    0.59    0.81
  -7  -4   8    3.93    1.93
  -7   4   8    9.27    2.36
  -7   4   8    7.24    1.88
  -7  -4   8    6.22    1.67
   7   4  -8    7.45    1.65
  -6  -4   8    3.24    2.09
  -6   4   8    4.63    1.71
  -6   4   8    4.51    1.62
  -6  -4   8    2.67    1.13
  -5  -4   8    6.22    2.06
  -5   4   8    9.60    2.15
  -5  -4   8    8.38    1.58
  -5   4   8    6.87    1.79
  -4  -4   8    3.00    1.41
  -4   4   8    5.84    1.74
  -4   4   8    6.34    1.60
  -3  -4   8    1.84    1.36
  -3   4   8    2.30    1.47
  -3   4   8    1.48    1.09
  -2   4   8    1.99    1.42
  -2  -4   8    0.08    0.91
  -2   4   8    1.59    1.00
  -2  -4   8    2.60    1.64
  -1   4   8   14.25    2.12
  -1  -4   8   13.99    2.59
  -1   4   8   19.74    3.01
  -1  -4   8   18.44    2.95
   0  -4   8    8.24    2.09
   0   4   8    7.38    2.02
   0  -4   8    6.59    1.90
   0   4   8    7.61    1.53
   1  -4   8    4.51    1.76
   1   4   8    3.81    1.73
   1  -4   8   -0.70    0.84
   1   4   8   -0.03    0.60
   2  -4   8    0.23    0.75
   2   4   8    2.67    1.32
   2  -4   8    1.45    1.07
   2   4   8    2.19    1.14
   3  -4   8    1.13    0.98
   3   4   8    0.96    1.74
   3  -4   8    0.53    0.90
   3   4   8    2.43    1.25
   4  -4   8    9.96    2.28
   4   4   8    3.83    1.93
   4  -4   8   10.07    2.66
   4   4   8    5.79    1.83
   5   4   8    4.80    1.94
   5   4   8    3.43    1.60
 -11   5   8   11.13    3.05
 -11  -5   8   13.34    3.01
 -10   5   8   17.80    3.47
 -10  -5   8   20.42    3.34
  -9   5   8    3.05    1.57
  -9   5   8    0.23    1.13
  -9  -5   8    2.86    1.50
   8   5  -8    8.89    1.89
  -8   5   8   11.40    2.29
  -8   5   8   11.67    2.64
  -8  -5   8   10.64    2.19
  -7  -5   8    2.83    1.52
  -7   5   8    6.17    1.83
   7   5  -8    1.60    0.72
  -7  -5   8    1.42    0.78
  -7   5   8    4.58    1.48
   6   5  -8    7.26    1.76
  -6  -5   8    7.98    2.25
  -6   5   8    7.76    1.97
  -6  -5   8    4.37    1.35
  -6   5   8    7.64    1.95
  -5  -5   8    2.25    1.44
  -5   5   8    0.80    1.34
   5   5  -8    1.32    1.20
  -5  -5   8    1.78    1.00
  -5   5   8    0.52    0.98
  -4  -5   8    1.92    1.03
  -4   5   8    2.30    1.27
  -4   5   8    2.48    1.22
  -3   5   8   -0.63    1.12
  -3   5   8    0.61    0.93
  -2   5   8   -1.20    1.01
  -2  -5   8    0.36    0.93
  -2   5   8    2.08    1.41
  -2  -5   8    0.48    0.85
  -1  -5   8    4.38    1.59
  -1   5   8    6.13    1.58
  -1   5   8    6.23    1.88
  -1  -5   8    4.85    1.66
   0  -5   8    0.42    0.82
   0   5   8    1.83    1.19
   0  -5   8    2.45    1.52
   1  -5   8    2.14    1.34
   1   5   8    0.92    0.90
   1  -5   8    1.81    1.37
   2  -5   8    8.67    2.03
   2   5   8    8.03    2.24
   2  -5   8    7.23    2.14
   2   5   8    7.28    1.89
   3  -5   8    2.83    1.47
   3   5   8    3.01    1.93
   3  -5   8    2.02    1.67
   3   5   8    0.09    0.90
   4   5   8    7.98    2.63
   4  -5   8    5.56    2.10
   4   5   8    5.00    1.65
   5   5   8    2.97    1.37
 -11   6   8    0.82    1.32
 -11  -6   8    0.38    0.84
 -10   6   8    1.07    1.05
 -10  -6   8   -0.42    1.15
  -9   6   8    2.57    1.30
  -9  -6   8    0.81    1.08
   8   6  -8    2.46    1.32
  -8  -6   8    1.32    1.00
  -8   6   8    0.78    1.21
  -7  -6   8   25.17    3.28
  -7   6   8   26.50    3.58
   7   6  -8   23.98    3.10
  -7   6   8   24.75    3.64
  -6  -6   8   38.49    3.78
  -6  -6   8   30.47    4.33
  -6   6   8   47.29    4.53
   6   6  -8   37.81    3.98
  -6   6   8   38.95    4.36
  -5  -6   8   16.93    3.14
  -5   6   8   17.44    2.82
   5   6  -8   17.42    2.89
  -5   6   8   17.58    3.02
  -4   6   8    4.84    1.70
  -4  -6   8    6.41    2.05
   4   6  -8    7.08    1.87
  -4   6   8    4.99    1.42
  -3   6   8    3.15    1.44
  -3  -6   8    0.83    0.91
  -2  -6   8   11.80    2.41
  -2   6   8   11.80    2.24
  -2   6   8   16.95    3.03
  -1  -6   8    5.98    1.85
  -1   6   8    5.18    2.03
  -1   6   8    9.23    2.10
  -1  -6   8    6.51    2.09
   0  -6   8    9.27    2.28
   0   6   8   10.84    2.53
   0  -6   8    8.00    2.55
   1  -6   8    1.06    1.19
   1   6   8    3.52    1.70
   1  -6   8    1.21    1.44
   2  -6   8    0.54    0.97
   2   6   8   -0.69    1.00
   2  -6   8    1.44    1.38
   3   6   8    1.35    1.22
   3  -6   8    1.28    1.47
   4  -6   8    0.12    1.43
   4   6   8    2.58    1.59
   5   6   8    4.94    2.03
 -11  -7   8    0.98    1.06
 -10   7   8    0.38    1.42
 -10  -7   8    1.12    1.30
  -9  -7   8    0.76    1.03
  -9   7   8    0.98    1.03
   8   7  -8   10.49    2.17
  -8  -7   8   14.18    2.78
  -8   7   8   15.43    3.25
   7   7  -8   -1.89    1.27
  -7  -7   8    1.49    0.96
  -7   7   8    0.50    1.24
  -6   7   8    2.08    0.96
  -6  -7   8    2.08    1.23
   6   7  -8    2.49    1.21
  -6   7   8    1.47    1.34
  -5  -7   8    4.07    1.77
   5   7  -8    2.06    1.07
  -5   7   8    2.56    1.15
  -5   7   8    2.19    1.31
  -4   7   8   19.86    3.11
  -4  -7   8   18.83    3.19
  -4   7   8   24.22    3.24
   4   7  -8   23.73    3.47
  -3  -7   8    2.17    1.37
  -3   7   8    3.62    1.57
  -3   7   8    2.84    1.51
   3   7  -8    0.91    0.97
  -2  -7   8    2.21    1.38
  -2   7   8    3.34    1.50
  -2   7   8    0.50    0.85
  -1  -7   8    1.27    1.07
  -1   7   8    0.94    1.13
  -1   7   8    1.76    1.01
  -1  -7   8    3.61    1.90
   0  -7   8    1.81    1.08
   0   7   8    0.81    1.20
   0  -7   8   -1.26    1.21
   0   7   8    0.07    0.93
   1  -7   8    6.61    1.95
   1   7   8    5.87    2.03
   1  -7   8    4.64    1.94
   2   7   8    0.36    0.99
   2  -7   8    2.41    1.33
   3   7   8    0.57    1.07
   3  -7   8    6.73    2.36
 -10  -8   8    0.34    0.79
  -9  -8   8    2.86    1.51
  -9   8   8    2.29    1.83
   8   8  -8   -0.90    1.00
  -8  -8   8    1.63    1.19
  -8   8   8    0.55    1.09
   7   8  -8   -0.08    0.74
  -7  -8   8    0.27    0.89
  -7   8   8   -0.93    1.27
   6   8  -8    2.78    1.53
  -6   8   8    2.95    1.49
  -5   8   8    0.44    1.00
  -5   8   8    1.40    0.98
   5   8  -8   -0.70    1.25
  -4   8   8    2.90    1.65
  -4  -8   8    2.02    1.44
   4   8  -8    0.60    0.95
  -4   8   8    0.89    0.77
  -3  -8   8    1.64    1.13
   3   8  -8    1.75    1.08
  -3   8   8    3.53    1.83
  -3   8   8    3.42    1.40
  -2  -8   8    2.89    1.50
  -2   8   8    1.81    0.89
  -2   8   8    3.89    1.46
   2   8  -8    4.34    1.78
  -1  -8   8    2.10    1.19
  -1   8   8    4.09    1.65
  -1   8   8    1.48    1.19
   0  -8   8    2.23    1.22
   0   8   8    1.49    1.32
   0  -8   8    1.91    1.65
   0   8   8    0.53    0.82
   1   8   8    2.86    1.37
   1  -8   8    2.52    1.58
   2   8   8   -0.44    1.19
   2  -8   8    4.45    2.12
  -9  -9   8   -0.02    0.76
   9   9  -8    1.32    0.97
  -8  -9   8    8.29    2.24
  -8   9   8   12.93    3.16
   8   9  -8    9.92    2.25
   7   9  -8    4.77    1.61
  -7  -9   8    3.15    1.44
  -7   9   8    5.16    2.07
   6   9  -8    1.47    0.97
  -6   9   8    0.28    1.32
  -5   9   8    3.61    1.72
   5   9  -8    5.26    1.80
   4   9  -8    2.55    1.44
  -4   9   8    2.50    1.35
  -4   9   8    3.73    1.39
  -3  -9   8   10.19    2.44
  -3   9   8    9.65    2.40
  -3   9   8   11.18    2.52
   3   9  -8   13.52    2.74
  -2  -9   8    0.10    0.98
  -2   9   8   -0.54    0.95
  -2   9   8    2.15    1.59
   2   9  -8    1.34    1.25
  -1  -9   8    1.23    1.01
  -1   9   8   -0.07    0.81
  -1   9   8   -1.58    1.20
   0   9   8    1.12    1.18
   0   9   8    3.51    1.94
   1   9   8    2.17    1.52
   1  -9   8    2.72    1.90
  -9 -10   8    0.24    1.72
   9  10  -8    0.40    0.85
  -8 -10   8    1.74    1.26
   8  10  -8    0.35    0.89
   7  10  -8    0.94    0.97
  -7  10   8    0.31    1.16
  -6  10   8    0.03    1.04
   6  10  -8    1.80    1.18
  -5  10   8   -0.62    1.24
   5  10  -8    0.85    1.26
  -4  10   8    1.88    1.42
   4  10  -8    1.93    1.32
   3  10  -8   10.58    2.55
  -3  10   8    8.79    2.63
  -3  10   8   10.49    2.46
   2  10  -8    3.55    2.04
  -2  10   8    4.18    1.73
  -2  10   8    3.62    1.94
  -1  10   8    3.14    1.63
  -1  10   8    3.66    1.82
   1  10  -8    7.52    2.37
   0  10   8    2.11    1.15
   0  10   8    9.42    2.48
   1  10   8    2.55    1.80
   1  10   8    1.30    1.28
  -5  11   8    1.13    1.43
  -4  11   8   -0.20    1.45
  -3  11   8    3.79    2.11
  -2  11   8   28.92    4.54
  -1  11   8    2.85    1.66
  -1  11   8    2.39    1.48
   0  11   8    0.61    1.13
   0  11   8    1.03    1.47
   1  11   8    2.83    1.86
 -12   0   9    0.42    0.97
 -11   0   9   -0.34    0.93
 -10   0   9    0.58    1.16
 -10   0   9   -0.45    1.53
  -9   0   9    0.01    1.10
  -9   0   9    1.27    1.35
  -8   0   9   -1.09    0.97
  -8   0   9    1.20    0.96
  -7   0   9   -0.17    0.77
  -7   0   9    0.93    1.04
  -6   0   9    0.46    0.64
  -6   0   9   -1.22    1.19
  -5   0   9   -0.33    0.96
  -4   0   9   -0.43    0.97
  -3   0   9   -0.60    0.99
  -3   0   9    2.78    1.25
  -2   0   9   -1.27    0.96
  -2   0   9    1.24    0.96
  -1   0   9   -0.68    1.16
  -1   0   9   -0.31    0.73
   0   0   9    0.05    0.88
   0   0   9   -0.49    1.07
   1   0   9   -0.97    1.23
   1   0   9    1.03    1.02
   2   0   9   -1.17    0.89
   2   0   9    0.91    1.16
   3   0   9   -2.04    1.55
   3   0   9   -0.29    0.87
   4   0   9   -0.27    1.15
   4   0   9    1.20    1.17
 -12  -1   9    1.68    1.35
 -12   1   9    3.32    1.73
 -11  -1   9    3.84    1.59
 -11   1   9    2.71    1.50
 -10  -1   9   -0.29    0.92
 -10   1   9   -0.33    0.91
  -9  -1   9    3.90    1.47
  -9  -1   9    6.26    2.23
  -9   1   9    4.81    1.66
  -9   1   9    4.68    1.73
  -8  -1   9    1.20    1.04
  -8  -1   9    2.43    1.67
  -8   1   9    1.85    1.48
  -8   1   9    0.77    0.99
  -7  -1   9    0.38    0.81
  -7  -1   9    0.61    1.02
  -7   1   9   -1.17    0.97
  -7   1   9    1.85    1.25
  -6  -1   9    5.12    1.66
  -6   1   9    6.20    2.00
  -6   1   9    7.63    1.77
  -5  -1   9    2.15    1.38
  -5   1   9    3.73    1.46
  -4  -1   9    4.30    1.54
  -4   1   9    6.16    1.79
  -3  -1   9    1.96    1.22
  -3   1   9    1.16    1.54
  -3  -1   9    3.13    1.29
  -2  -1   9    0.54    1.09
  -2   1   9   -0.28    1.02
  -2  -1   9    0.51    0.85
  -2   1   9    0.02    0.65
  -1  -1   9    2.27    1.44
  -1   1   9    4.88    1.65
  -1  -1   9    5.61    1.59
  -1   1   9    4.07    1.50
   0  -1   9    9.49    2.33
   0   1   9    7.87    2.23
   0  -1   9    9.50    2.18
   0   1   9    8.17    1.97
   1  -1   9    4.31    1.93
   1   1   9    8.66    2.44
   1  -1   9    3.78    1.31
   1   1   9    6.21    1.81
   2  -1   9    2.46    1.48
   2   1   9    5.95    2.23
   2  -1   9    5.52    1.94
   2   1   9    3.73    1.58
   3  -1   9   26.51    3.98
   3   1   9   25.91    4.13
   3  -1   9   23.11    3.74
   3   1   9   26.01    3.82
   4  -1   9    9.12    2.53
   4   1   9    7.11    2.43
   4  -1   9    7.45    2.53
   4   1   9    7.40    2.21
   5  -1   9   -1.99    1.38
 -12   2   9    2.21    1.58
 -12  -2   9    1.03    1.19
 -11   2   9    1.67    1.60
 -11  -2   9    0.57    0.85
 -10  -2   9    1.01    1.02
 -10   2   9    3.50    1.83
 -10   2   9    0.10    1.06
  -9  -2   9    1.14    0.90
  -9  -2   9    0.64    1.13
  -9   2   9    2.63    1.70
  -9   2   9    4.50    1.68
  -8  -2   9    1.75    1.23
  -8  -2   9    3.25    1.67
  -8   2   9    3.09    1.60
  -8   2   9   -0.85    1.11
  -7  -2   9    3.01    1.46
  -7  -2   9    3.58    1.92
  -7   2   9    1.13    0.88
  -7   2   9    1.92    1.08
  -6  -2   9   14.24    2.93
  -6   2   9   15.99    2.83
  -6   2   9   15.35    2.45
  -5  -2   9    1.23    1.18
  -5   2   9    1.71    1.50
  -5   2   9    2.78    1.29
  -4  -2   9    1.27    1.06
  -4   2   9    2.06    1.44
  -3  -2   9    1.27    1.34
  -3   2   9    2.07    1.35
  -3  -2   9    1.19    1.13
  -2  -2   9   16.06    3.01
  -2   2   9   14.67    2.84
  -2  -2   9   14.66    2.58
  -1  -2   9   21.48    3.32
  -1   2   9   23.76    3.61
  -1  -2   9   24.20    3.25
   0  -2   9    5.95    1.91
   0   2   9    5.03    1.74
   0  -2   9    6.40    1.98
   0   2   9    5.60    1.61
   1  -2   9    1.66    1.18
   1   2   9    5.02    1.71
   1  -2   9    4.89    1.72
   1   2   9    2.21    1.19
   2  -2   9    2.39    1.34
   2   2   9    4.79    1.71
   2  -2   9    4.51    1.74
   2   2   9    2.37    1.22
   3  -2   9   -0.19    1.40
   3   2   9    1.94    0.98
   3  -2   9   -0.59    1.03
   3   2   9   -1.51    1.10
   4  -2   9    0.47    1.10
   4   2   9    2.75    1.92
   4  -2   9    1.65    1.68
   4   2   9    0.34    0.89
   5  -2   9    5.09    1.83
 -11   3   9   -0.03    1.08
 -11  -3   9    2.67    1.65
 -10   3   9    2.99    1.78
 -10   3   9    2.87    1.45
 -10  -3   9    0.45    0.78
  -9  -3   9    6.05    2.40
  -9   3   9   11.42    2.76
  -9   3   9    4.80    1.82
  -9  -3   9    7.85    2.05
  -8  -3   9    0.12    1.50
  -8   3   9    1.26    0.95
  -8   3   9    0.37    0.83
  -8  -3   9    1.28    1.04
  -7   3   9    2.53    1.29
  -7   3   9    0.80    1.22
  -7  -3   9   -0.02    0.68
  -6  -3   9    1.72    1.71
  -6   3   9    3.79    1.60
  -6   3   9   -0.59    0.84
  -6  -3   9    2.17    0.92
  -5  -3   9    2.87    1.37
  -5   3   9    1.87    1.15
  -5   3   9    3.20    1.07
  -4  -3   9    4.39    1.62
  -4   3   9    4.53    1.50
  -3  -3   9   -0.19    0.89
  -3   3   9    2.66    1.37
  -3  -3   9   -0.43    0.99
  -2  -3   9   -0.76    1.22
  -2   3   9    0.91    0.88
  -2  -3   9   -0.57    0.88
  -1  -3   9    4.18    1.77
  -1   3   9    6.48    2.09
  -1  -3   9    2.51    1.48
   0  -3   9    6.00    2.19
   0   3   9    6.29    2.01
   0  -3   9    5.42    1.79
   1  -3   9    2.71    1.52
   1   3   9    6.85    2.00
   1  -3   9    3.87    1.67
   1   3   9    3.66    1.51
   2  -3   9    3.34    1.63
   2   3   9    3.10    2.09
   2  -3   9    1.12    1.10
   2   3   9   -0.48    0.68
   3  -3   9   -0.85    1.04
   3   3   9    1.47    1.29
   3  -3   9    2.85    1.55
   3   3   9    0.32    1.19
   4  -3   9    5.51    2.03
   4   3   9    2.42    1.44
 -11   4   9    0.63    1.46
 -11  -4   9    2.74    1.53
 -10   4   9    2.16    1.74
 -10   4   9   -0.65    1.34
 -10  -4   9    2.52    1.21
  -9   4   9   17.19    3.29
  -9   4   9   22.01    3.60
  -9  -4   9   12.93    2.52
  -8  -4   9    0.28    1.72
  -8   4   9    1.18    1.23
  -8   4   9   -1.54    1.35
  -8  -4   9    1.12    1.26
  -7  -4   9    0.15    0.91
  -7   4   9   -1.14    1.21
  -7   4   9   -0.57    0.94
  -7  -4   9    0.22    0.66
  -6  -4   9   33.91    4.63
  -6   4   9   39.11    4.42
  -6   4   9   39.52    4.24
  -5  -4   9   24.94    3.75
  -5   4   9   24.81    3.53
  -5   4   9   24.92    3.17
  -4  -4   9    1.13    1.19
  -4   4   9   -1.00    1.21
  -4   4   9    2.09    1.09
  -3  -4   9    0.54    1.23
  -3   4   9    4.19    1.86
  -2  -4   9    6.05    2.09
  -2   4   9    5.35    2.41
  -2  -4   9    4.43    1.76
  -1  -4   9    3.80    1.82
  -1   4   9    6.36    2.02
  -1  -4   9    2.12    1.19
   0  -4   9    3.12    1.50
   0   4   9    1.59    1.59
   0  -4   9    2.69    1.48
   1  -4   9    2.66    1.66
   1   4   9    0.19    0.87
   1  -4   9    1.72    1.22
   2  -4   9    4.01    1.72
   2   4   9    3.76    1.83
   2  -4   9    6.69    2.16
   3  -4   9    6.21    2.01
   3   4   9    3.31    1.63
   3  -4   9    5.44    2.23
   3   4   9    5.78    1.84
   4   4   9    2.11    1.47
 -11  -5   9   -0.12    1.10
 -10   5   9    9.96    2.56
 -10  -5   9    4.78    1.66
  -9   5   9    1.43    1.03
  -9   5   9    0.52    1.40
  -9  -5   9    0.52    0.95
  -8   5   9   -0.36    0.83
  -8   5   9    3.47    1.76
  -8  -5   9    2.69    1.14
  -7  -5   9    5.21    2.07
  -7   5   9    2.19    1.28
  -7  -5   9    2.83    1.19
  -7   5   9    2.66    1.36
  -6  -5   9   11.04    2.63
  -6   5   9   15.69    2.81
  -6   5   9   13.40    2.60
  -5  -5   9    8.65    2.45
  -5   5   9   10.06    2.13
  -5   5   9    8.16    2.01
  -4  -5   9    1.46    1.37
  -4   5   9    0.35    1.03
  -4   5   9    0.20    0.91
  -3  -5   9    2.44    1.31
  -3   5   9    0.76    0.88
  -2  -5   9    1.06    0.97
  -2   5   9    1.87    1.34
  -2  -5   9    1.27    1.44
  -1  -5   9    7.26    2.12
  -1   5   9    8.75    2.26
  -1  -5   9    9.37    2.38
   0  -5   9    6.91    2.03
   0   5   9    8.90    2.36
   0  -5   9    4.68    2.15
   1  -5   9    2.58    1.40
   1   5   9    5.85    2.33
   1  -5   9    3.23    1.64
   2  -5   9    1.18    1.16
   2   5   9    2.03    1.62
   2  -5   9    2.55    1.56
 -11  -6   9   -1.81    1.35
 -10   6   9    1.11    1.47
 -10  -6   9   -1.59    1.17
  -9   6   9   -0.24    1.25
  -9  -6   9    0.86    1.05
  -8   6   9   12.45    2.57
  -8  -6   9    8.98    2.13
  -8   6   9    7.12    2.13
  -7  -6   9    7.16    2.23
  -7   6   9    8.69    2.30
  -7   6   9   12.97    2.59
   7   6  -9    6.97    1.93
  -6  -6   9   -0.07    1.19
  -6   6   9    4.38    1.42
   6   6  -9    1.42    1.18
  -6   6   9    0.90    1.20
  -5  -6   9    3.11    1.66
  -5   6   9    3.45    1.40
  -5   6   9    4.28    1.51
  -4  -6   9    6.05    1.96
  -4   6   9    6.91    1.93
  -4   6   9    5.04    1.77
  -3   6   9    9.28    2.07
  -3  -6   9    9.62    2.31
  -3   6   9   14.62    2.80
  -2  -6   9    0.46    1.26
  -2   6   9    1.64    1.38
  -1  -6   9    1.97    1.43
  -1   6   9    5.82    2.24
  -1  -6   9    2.73    1.58
   0  -6   9   -0.09    1.09
   0   6   9    2.29    1.45
   0  -6   9    2.81    1.50
   1  -6   9   -0.35    0.86
   1   6   9    1.32    1.53
   1  -6   9    2.67    1.84
   2   6   9   -0.49    1.15
   2  -6   9    4.11    1.81
 -10  -7   9    3.92    1.75
  -9  -7   9    4.22    1.54
  -9   7   9    3.95    1.69
   8   7  -9    0.06    0.79
  -8   7   9    0.58    1.06
   7   7  -9    9.36    2.14
  -7   7   9   18.30    3.29
  -6  -7   9   -0.71    1.14
  -6   7   9   -1.20    1.14
   6   7  -9   -0.78    0.79
  -6   7   9    0.55    0.98
  -5  -7   9    2.29    1.28
   5   7  -9   -0.51    0.81
  -5   7   9    1.06    1.39
  -5   7   9   -0.67    1.10
  -4   7   9    0.80    1.14
  -4  -7   9    0.36    1.32
  -4   7   9    0.35    0.79
  -3   7   9    0.42    1.00
  -3  -7   9   -2.25    1.23
  -3   7   9    0.42    0.98
  -2  -7   9   -0.34    0.82
  -2   7   9    5.28    2.01
  -1  -7   9    1.15    0.98
  -1   7   9    2.38    1.33
  -1  -7   9    3.61    1.89
   0  -7   9    2.27    1.47
   0   7   9    1.10    1.60
   0  -7   9   -0.01    1.23
   1   7   9    3.44    1.66
   1  -7   9    3.98    1.83
 -10  -8   9    0.38    0.98
  -8   8   9    0.86    1.08
   8   8  -9   -0.65    0.79
   7   8  -9   -0.79    1.22
  -7   8   9    0.31    1.29
   6   8  -9    2.32    1.91
  -6   8   9   -1.55    1.53
  -5  -8   9    1.10    1.30
  -5   8   9    3.87    1.44
   5   8  -9    5.99    2.06
  -5   8   9    0.69    1.15
  -4   8   9    5.75    1.94
  -4  -8   9    4.56    1.95
   4   8  -9    5.25    1.91
  -4   8   9    7.10    2.09
  -3   8   9    0.49    1.07
  -3  -8   9    0.90    0.88
  -3   8   9    1.22    1.09
  -2  -8   9    1.03    1.18
  -2   8   9    1.73    1.56
  -2   8   9    0.49    1.20
  -1  -8   9    1.93    1.43
  -1   8   9    3.67    1.66
   0   8   9    0.85    1.19
   0  -8   9   -1.77    1.47
   8   9  -9    2.27    1.25
  -7   9   9    1.44    1.51
   7   9  -9   -1.69    1.13
   6   9  -9    0.76    1.04
  -6   9   9   -0.60    1.25
  -5   9   9    3.07    1.80
   5   9  -9    2.11    1.21
   4   9  -9    1.58    1.43
  -4   9   9    1.60    1.51
  -4   9   9    1.20    0.74
  -3  -9   9    2.28    1.48
  -3   9   9    5.14    1.89
   3   9  -9    4.28    1.90
  -3   9   9    1.87    1.32
  -2  -9   9   -0.10    0.93
  -2   9   9   -0.49    1.23
  -2   9   9    0.30    0.94
  -1   9   9    1.79    1.59
  -5  10   9    2.23    1.68
  -4  10   9    3.10    2.18
  -3  10   9    2.22    1.63
  -3  10   9    1.19    1.24
  -2  10   9    6.36    2.14
  -2  10   9   11.09    2.71
 -11   0  10    2.79    1.64
 -10   0  10    0.69    1.02
 -10   0  10   -0.85    1.26
  -9   0  10    5.46    1.94
  -9   0  10    3.92    1.71
  -8   0  10    6.52    2.24
  -7   0  10    4.77    1.88
  -6   0  10   39.37    4.77
  -5   0  10   13.80    2.81
  -4   0  10   33.06    4.38
  -3   0  10   21.39    3.66
  -2   0  10   11.99    2.73
  -1   0  10    7.07    1.94
  -1   0  10    6.63    1.73
   0   0  10    3.58    1.96
   0   0  10    1.64    0.97
   1   0  10   12.45    2.81
   1   0  10   11.02    2.54
   2   0  10    3.01    1.72
   2   0  10    2.40    1.18
   3   0  10    1.96    1.24
 -11  -1  10    0.88    1.24
 -11   1  10    1.11    1.20
 -11   1  10   -0.78    1.10
 -10  -1  10    3.11    1.59
 -10  -1  10    2.47    1.90
 -10   1  10    1.41    1.43
 -10   1  10    2.70    1.61
  -9  -1  10   -2.57    1.89
  -9   1  10    1.71    1.55
  -9   1  10   -0.17    0.93
  -8  -1  10    2.10    1.45
  -8   1  10    4.18    1.67
  -7  -1  10    1.36    1.79
  -7   1  10   -0.07    1.24
  -6  -1  10    2.46    1.61
  -6   1  10    0.70    1.17
  -5  -1  10    6.07    2.09
  -5   1  10    7.21    2.04
  -4  -1  10    0.81    1.17
  -4   1  10    1.21    1.00
  -3  -1  10    3.52    1.19
  -3   1  10    6.24    2.11
  -2  -1  10   25.49    3.78
  -2   1  10   29.67    4.15
  -2  -1  10   24.54    3.24
  -1  -1  10   11.88    2.80
  -1   1  10    8.52    2.35
  -1  -1  10    7.16    1.91
   0  -1  10    1.57    1.39
   0   1  10    0.98    0.94
   0  -1  10    0.46    1.06
   1  -1  10   -0.98    1.37
   1   1  10    1.33    1.53
   1  -1  10   -0.35    1.17
   1   1  10    0.62    0.93
   2  -1  10   -0.75    1.16
   2   1  10   -0.17    0.97
   2  -1  10   -1.53    1.32
   2   1  10    0.12    0.81
   3   1  10    0.01    0.84
 -11   2  10    4.22    2.14
 -11   2  10    0.98    1.44
 -11  -2  10    1.34    1.22
 -10  -2  10   -1.72    1.70
 -10   2  10    0.08    0.99
 -10   2  10   -0.06    0.92
 -10  -2  10    1.05    1.11
  -9  -2  10   -0.66    1.10
  -9   2  10    1.66    1.42
  -9   2  10   -0.14    0.80
  -9  -2  10    0.74    0.96
  -8  -2  10    1.08    1.53
  -8   2  10    1.76    1.08
  -8   2  10    0.36    1.05
  -8  -2  10    2.70    1.35
  -7  -2  10    0.05    1.13
  -7   2  10    2.21    1.56
  -6  -2  10    1.66    1.46
  -6   2  10    0.52    1.39
  -5  -2  10    1.20    1.17
  -5   2  10    2.13    1.41
  -4  -2  10    6.58    2.08
  -4   2  10    7.68    2.13
  -3  -2  10   10.18    2.56
  -3   2  10   15.64    3.03
  -3  -2  10   12.80    2.36
  -2  -2  10    6.83    1.93
  -2   2  10    2.91    1.49
  -2  -2  10    3.02    1.36
  -1  -2  10   16.42    3.14
  -1   2  10   15.46    3.04
  -1  -2  10   18.71    3.08
   0  -2  10    2.84    1.74
   0   2  10    0.46    1.08
   0  -2  10    3.05    1.59
   1  -2  10    1.86    1.85
   1   2  10    2.85    1.92
   1  -2  10   -0.43    0.87
   2  -2  10    2.36    1.54
   2  -2  10    1.86    1.31
   3   2  10    2.97    1.60
 -11   3  10   -2.31    1.48
 -11   3  10   -2.76    1.60
 -11  -3  10    1.45    1.35
 -10   3  10    1.75    1.38
 -10   3  10   -0.19    0.93
 -10  -3  10   -0.08    0.83
  -9  -3  10   -0.60    1.27
  -9   3  10   -1.74    1.36
  -9  -3  10   -0.32    0.71
  -8  -3  10    3.22    1.84
  -8   3  10    2.01    1.25
  -8   3  10    1.21    0.80
  -7  -3  10    5.73    1.92
  -7   3  10    7.64    2.13
  -7   3  10    3.56    1.39
  -6  -3  10    6.83    2.29
  -6   3  10    3.27    1.57
  -5  -3  10    1.97    1.42
  -5   3  10    3.12    1.72
  -4  -3  10   -1.58    1.48
  -4   3  10    1.76    1.44
  -3  -3  10   -1.06    1.31
  -3   3  10    0.63    1.46
  -2  -3  10   -0.12    1.08
  -2   3  10    1.65    1.52
  -2  -3  10    3.62    1.62
  -1  -3  10   14.61    2.93
  -1   3  10   12.35    2.91
  -1  -3  10    8.96    2.16
   0  -3  10   -0.23    0.83
   0   3  10    0.63    0.94
   0  -3  10    0.80    1.39
   1  -3  10    1.50    1.44
   1   3  10    1.56    1.00
   1  -3  10    0.36    1.03
   2  -3  10    2.91    1.67
   2  -3  10    2.45    1.69
   3  -3  10    7.71    2.43
 -11  -4  10    0.92    1.38
 -10   4  10    3.09    1.68
 -10   4  10    0.92    1.37
 -10  -4  10    0.94    1.08
  -9  -4  10    5.53    2.57
  -9   4  10    1.77    1.39
  -9   4  10    2.17    1.48
  -8  -4  10    5.40    2.42
  -8   4  10    7.26    2.19
  -8   4  10    7.11    1.98
  -7  -4  10   11.92    2.91
  -7   4  10   14.23    2.83
  -7   4  10   12.42    2.54
  -6  -4  10    0.08    1.09
  -6   4  10    0.64    1.17
  -5  -4  10    2.35    1.70
  -5   4  10    0.40    1.00
  -4  -4  10   15.61    3.30
  -4   4  10   18.50    3.29
  -3  -4  10   -0.09    0.89
  -3   4  10   -1.10    1.02
  -2  -4  10    1.82    1.06
  -2   4  10   -0.21    1.17
  -2  -4  10    3.81    1.60
  -1  -4  10    1.18    1.16
  -1   4  10    0.11    0.88
  -1  -4  10    0.59    0.91
   0  -4  10   -0.41    1.27
   0   4  10    0.18    1.24
   0  -4  10    0.91    1.34
   1  -4  10    0.19    1.07
   1  -4  10    1.89    1.45
   2  -4  10    0.25    1.34
   3  -4  10    6.96    2.45
 -10   5  10   13.05    3.08
 -10  -5  10    8.62    2.34
  -9   5  10    6.44    2.10
  -9   5  10    7.21    2.21
  -8  -5  10    3.11    1.58
  -8   5  10    3.51    1.69
  -8   5  10    1.47    1.20
  -7  -5  10    0.22    1.22
  -7   5  10   -1.34    1.62
  -7   5  10   -1.31    1.17
  -6  -5  10    1.32    1.38
  -6   5  10    0.02    0.91
  -6   5  10    1.39    1.17
  -5  -5  10   -0.09    1.03
  -5   5  10    1.83    1.47
  -4  -5  10    0.25    1.09
  -4   5  10    0.50    1.37
  -3  -5  10    4.83    1.79
  -3   5  10    5.25    1.97
  -2  -5  10    1.18    1.52
  -2   5  10    1.37    1.56
  -2  -5  10    0.75    0.89
  -1  -5  10    0.13    1.43
  -1   5  10    1.41    1.53
  -1  -5  10   -0.63    1.21
   0  -5  10    0.64    0.82
   0   5  10   -0.40    0.98
   1  -5  10    0.02    1.20
   1  -5  10    1.75    1.26
   2  -5  10   -1.86    1.28
  -9   6  10    2.65    1.71
  -8   6  10    7.18    2.16
  -8   6  10    2.84    1.49
  -7  -6  10    0.24    1.21
  -7   6  10    0.81    0.81
  -7   6  10    3.12    1.45
  -6  -6  10   -0.02    1.03
  -6   6  10    0.30    0.83
  -6   6  10    1.89    1.44
  -5  -6  10   -1.59    1.36
  -5   6  10    2.29    1.37
  -4  -6  10    0.42    1.28
  -4   6  10    1.33    1.19
  -3  -6  10    1.54    1.22
  -3   6  10    1.02    1.20
  -2  -6  10    1.92    1.32
  -2   6  10    5.45    2.07
  -1  -6  10    3.93    1.73
  -1   6  10    8.26    2.50
  -1  -6  10    6.60    2.25
   0  -6  10    0.99    1.27
   0  -6  10    1.70    1.25
   1  -6  10    0.35    1.10
  -8   7  10    3.75    2.07
  -7   7  10    6.18    1.97
  -6  -7  10    1.97    1.48
  -6   7  10    7.61    2.33
  -6   7  10    5.34    2.15
  -5  -7  10    0.91    1.09
  -5   7  10    1.23    1.05
  -4  -7  10   -0.10    1.41
  -4   7  10    2.98    1.89
  -3  -7  10    2.30    1.41
  -3   7  10    0.54    0.99
  -2  -7  10    0.48    1.22
  -2   7  10    0.52    0.96
  -1  -7  10    0.03    0.81
   0  -7  10   -0.41    0.95
  -7   8  10   -1.77    1.36
   7   8 -10    2.31    1.59
  -6   8  10    1.08    1.05
  -5  -8  10    1.48    1.01
  -5   8  10    2.18    1.40
  -5   8  10   -1.19    1.16
  -4  -8  10    1.06    1.30
  -4   8  10    5.12    1.96
  -3  -8  10    0.63    1.02
  -3   8  10   -1.05    1.06
  -2  -8  10    0.96    1.28
  -1  -8  10    0.09    0.93
  -6   9  10   -0.21    0.99
  -5   9  10    2.67    1.62
  -4  -9  10    0.00    1.25
  -4   9  10   -0.50    0.92
  -3  -9  10    5.84    2.34
  -8   0  11   -0.76    1.10
  -7   0  11    2.65    1.84
  -6   0  11   -0.16    1.25
  -5   0  11    1.59    1.52
  -4   0  11    1.37    1.24
  -3   0  11    1.60    1.46
  -2   0  11    0.99    1.38
  -9   1  11   -0.63    1.03
  -8  -1  11    1.14    1.52
  -8   1  11    3.72    1.79
  -7  -1  11    2.92    1.78
  -7   1  11    3.03    2.06
  -6  -1  11    2.36    1.46
  -6   1  11    5.02    1.91
  -5  -1  11   10.20    2.71
  -5   1  11    8.04    2.49
  -4  -1  11    7.92    2.50
  -4   1  11    5.88    2.19
  -3  -1  11   -0.99    1.50
  -3   1  11   -0.54    1.48
  -2  -1  11   13.93    3.14
  -2   1  11    8.01    2.44
  -1  -1  11    5.28    2.36
   1  -1  11    1.38    0.91
  -9   2  11    1.28    1.25
  -8   2  11    3.62    1.91
  -7  -2  11    3.09    1.77
  -7   2  11    2.31    1.55
  -6  -2  11    3.97    1.83
  -6   2  11    4.01    1.94
  -5  -2  11    3.11    1.92
  -5   2  11    4.96    1.89
  -4  -2  11    1.40    1.77
  -4   2  11    1.83    1.44
  -3  -2  11    7.77    2.48
  -3   2  11    7.26    2.13
  -2  -2  11   -1.87    1.22
  -2   2  11   -0.96    1.40
  -1  -2  11    2.52    1.81
  -1  -2  11    2.36    1.27
   0  -2  11    2.13    1.45
  -9   3  11    0.70    0.90
  -8   3  11    3.59    1.59
  -7   3  11   -0.47    0.98
  -6  -3  11    0.05    1.19
  -6   3  11    2.67    1.46
  -5  -3  11   -1.69    1.48
  -5   3  11    1.50    1.24
  -4  -3  11   -0.90    1.32
  -4   3  11    2.85    1.73
  -3  -3  11   -0.16    1.50
  -3   3  11    0.73    1.69
  -2  -3  11    1.65    1.17
  -2  -3  11    0.49    0.83
  -1  -3  11    5.79    2.31
  -1  -3  11    2.39    1.37
   0  -3  11   -2.40    1.44
  -9   4  11    4.83    2.11
  -8   4  11    5.31    2.38
  -7   4  11    3.17    1.61
  -6   4  11    2.24    1.41
  -5  -4  11   -0.66    1.03
  -5   4  11    2.20    1.80
  -4  -4  11    4.23    1.83
  -4   4  11    8.28    2.57
  -3  -4  11    5.96    2.01
  -2  -4  11   13.69    2.81
  -2  -4  11   15.84    3.08
  -1  -4  11    3.75    1.97
  -9   5  11    1.17    1.04
  -8   5  11   10.08    2.59
  -7   5  11    1.45    1.10
  -6   5  11    0.67    1.35
  -5   5  11    0.99    1.42
  -4   5  11    2.98    1.66
  -3  -5  11    2.67    1.48
  -7   6  11   -0.54    1.02
  -6   6  11    6.44    2.10
   0   0   0    0.00    0.00
;
_shelx_hkl_checksum   41850
