# Supplementary material for: Continuous Flow Sodiation of Substituted Acrylonitriles, Alkenyl Sulfides and Acrylates
Source: Angew Chem Int Ed Engl. 2020 Nov 3;60(2):731–5. doi: 10.1002/anie.202012085 (PMC7821005; doi:10.1002/anie.202012085)
Supplement: Supplementary file 1 — Supplementary [file ANIE-60-731-s001.zip › 7fn_final.cif]

data_publication_text
_publ_requested_journal          'Angew. Chem.'
_publ_contact_author_name        'Prof. Dr. Paul Knochel'
_publ_contact_author_address     
;
Department of Chemistry
Ludwig Maximilian University
Butenandtstr. 5-13 (F)
81377 Munich
Germany
;
_publ_contact_author_email       paul.knochel@cup.uni-muenchen.de
_publ_contact_author_phone       +49-89-2180-77681
loop_
_publ_author_name
_publ_author_address
'Johannes Hauke Harenberg'
;
Department of Chemistry
Ludwig Maximilian University
Butenandtstr. 5-13 (F)
81377 Munich
Germany
;
'Niels Weidmann'
;
Department of Chemistry
Ludwig Maximilian University
Butenandtstr. 5-13 (F)
81377 Munich
Germany
;
'Konstantin Karaghiosoff'
;
Department of Chemistry
Ludwig Maximilian University
Butenandtstr. 5-13 (D)
81377 Munich
Germany
;
'Paul Knochel'
;
Department of Chemistry
Ludwig Maximilian University
Butenandtstr. 5-13 (F)
81377 Munich
Germany
;
    
data_test1
 
_audit_creation_method            SHELXL-2014
_chemical_name_systematic
;
(Z)-2-(hydroxy(4-(trifluoromethyl)phenyl)methyl)-3-methoxyacrylonitrile
;
_chemical_name_common             ?
_chemical_melting_point           ?
_chemical_formula_moiety          
'C12 H10 F3 N O2'
_chemical_formula_sum
'C12 H10 F3 N O2' 
_chemical_formula_weight          257.21

loop_
 _atom_type_symbol
 _atom_type_description
 _atom_type_scat_dispersion_real
 _atom_type_scat_dispersion_imag
 _atom_type_scat_source
 'C'  'C'   0.0033   0.0016
 'International Tables Vol C Tables 4.2.6.8 and 6.1.1.4'
 'H'  'H'   0.0000   0.0000
 'International Tables Vol C Tables 4.2.6.8 and 6.1.1.4'
 'N'  'N'   0.0061   0.0033
 'International Tables Vol C Tables 4.2.6.8 and 6.1.1.4'
 'O'  'O'   0.0106   0.0060
 'International Tables Vol C Tables 4.2.6.8 and 6.1.1.4'
 'F'  'F'   0.0171   0.0103
 'International Tables Vol C Tables 4.2.6.8 and 6.1.1.4'
 
_space_group_crystal_system       monoclinic
_space_group_IT_number            14
_space_group_name_H-M_alt         'P 21/c'
_space_group_name_Hall            '-P 2ybc'
 
_shelx_space_group_comment
;
The symmetry employed for this shelxl refinement is uniquely defined
by the following loop, which should always be used as a source of
symmetry information in preference to the above space-group names.
They are only intended as comments.
;
 
loop_
 _space_group_symop_operation_xyz
 'x, y, z'
 '-x, y+1/2, -z+1/2'
 '-x, -y, -z'
 'x, -y-1/2, z-1/2'
 
_cell_length_a                    12.3101(13)
_cell_length_b                    8.1799(6)
_cell_length_c                    12.7623(11)
_cell_angle_alpha                 90
_cell_angle_beta                  112.598(12)
_cell_angle_gamma                 90
_cell_volume                      1186.4(2)
_cell_formula_units_Z             4
_cell_measurement_temperature     143(2)
_cell_measurement_reflns_used     2251 
_cell_measurement_theta_min       4.4720 
_cell_measurement_theta_max       30.9260 
 
_exptl_crystal_description        'rod' 
_exptl_crystal_colour             'colorless' 
_exptl_crystal_density_meas       . 
_exptl_crystal_density_method     .              
_exptl_crystal_density_diffrn     1.440          
_exptl_crystal_F_000              528
_exptl_crystal_size_max           0.452
_exptl_crystal_size_mid           0.121
_exptl_crystal_size_min           0.059
_exptl_absorpt_coefficient_mu     0.129
_shelx_estimated_absorpt_T_min    0.944
_shelx_estimated_absorpt_T_max    0.992
_exptl_absorpt_correction_type    multi-scan 
_exptl_absorpt_correction_T_min   0.57337 
_exptl_absorpt_correction_T_max   1.00000 
_exptl_absorpt_process_details    
;
CrysAlisPro 1.171.38.46 (Rigaku Oxford Diffraction, 2015)
Empirical absorption correction using spherical harmonics,
implemented in SCALE3 ABSPACK scaling algorithm.
;
_diffrn_ambient_temperature       143(2)
_diffrn_radiation_wavelength      0.71073
_diffrn_radiation_type            MoK\a
_diffrn_source                    'fine-focus sealed X-ray tube' 
_diffrn_measurement_device_type   'Xcalibur, Sapphire3' 
_diffrn_measurement_method        '\w scans' 
_diffrn_detector_area_resol_mean  15.9809 
_diffrn_reflns_number             10879
_diffrn_reflns_av_unetI/netI      0.0400
_diffrn_reflns_av_R_equivalents   0.0425
_diffrn_reflns_limit_h_min        -16
_diffrn_reflns_limit_h_max        16
_diffrn_reflns_limit_k_min        -10
_diffrn_reflns_limit_k_max        10
_diffrn_reflns_limit_l_min        -16
_diffrn_reflns_limit_l_max        17
_diffrn_reflns_theta_min          4.158
_diffrn_reflns_theta_max          28.275
_diffrn_reflns_theta_full         25.242
_diffrn_measured_fraction_theta_max   0.996
_diffrn_measured_fraction_theta_full  0.995
_diffrn_reflns_Laue_measured_fraction_max    0.996
_diffrn_reflns_Laue_measured_fraction_full   0.995
_diffrn_reflns_point_group_measured_fraction_max   0.996
_diffrn_reflns_point_group_measured_fraction_full  0.995
_reflns_number_total              2943
_reflns_number_gt                 2130
_reflns_threshold_expression      'I > 2\s(I)'
_reflns_Friedel_coverage          0.000
_reflns_Friedel_fraction_max      .
_reflns_Friedel_fraction_full     .
 
_reflns_special_details
;
 Reflections were merged by SHELXL according to the crystal
 class for the calculation of statistics and refinement.
 
 _reflns_Friedel_fraction is defined as the number of unique
 Friedel pairs measured divided by the number that would be
 possible theoretically, ignoring centric projections and
 systematic absences.
;
 
_computing_data_collection        'CrysAlisPro 1.171.38.46 (Rigaku OD, 2015)'
_computing_cell_refinement        'CrysAlisPro 1.171.38.46 (Rigaku OD, 2015)'
_computing_data_reduction         'CrysAlisPro 1.171.38.46 (Rigaku OD, 2015)'
_computing_structure_solution     'SHELXS-97 (Sheldrick, 1990)'
_computing_structure_refinement   'SHELXL-2014 (Sheldrick, 2014)'
_computing_molecular_graphics     
;
'ORTEP (M. N. Burnett, C. K. Johnson, ORTEP-III: Oak Ridge Thermal Ellipsoid
# Plot Program for Crystal Structure Illustrations, Oak Ridge National
# Laboratory Report ORNL-6895, 1996). Windows version (L. J. Farrugia, Univ.
# Glasgow) used --- SCHAKAL (E. Keller, University of  Freiburg (Breisgau),
# Germany, 1995)'
;
_computing_publication_material   
;
PLATON (A. L. Spek, Acta Crystallogr, Sect. A, 1990, 46, C34, 1995 version).
# --- T.B.Cohen, Pure Appl. Chem. 1996,68,2339-2359 (atomic masses).
;
_refine_special_details
;
 Refinement of F^2^ against ALL reflections.  The weighted R-factor wR and
 goodness of fit S are based on F^2^, conventional R-factors R are based
 on F, with F set to zero for negative F^2^. The threshold expression of
 F^2^ > 2\s(F^2^) is used only for calculating R-factors(gt) etc. and is
 not relevant to the choice of reflections for refinement.  R-factors based
 on F^2^ are statistically about twice as large as those based on F, and R-
 factors based on ALL data will be even larger.
;
_refine_ls_structure_factor_coef  Fsqd
_refine_ls_matrix_type            full
_refine_ls_weighting_scheme       calc
_refine_ls_weighting_details
'w=1/[\s^2^(Fo^2^)+(0.0404P)^2^+0.3729P] where P=(Fo^2^+2Fc^2^)/3'
_atom_sites_solution_primary      direct
_atom_sites_solution_secondary    difmap
_atom_sites_solution_hydrogens    mixed
_refine_ls_hydrogen_treatment     mixed
_refine_ls_extinction_method      none
_refine_ls_extinction_coef        .
_refine_ls_number_reflns          2943
_refine_ls_number_parameters      203
_refine_ls_number_restraints      0
_refine_ls_R_factor_all           0.0719
_refine_ls_R_factor_gt            0.0491
_refine_ls_wR_factor_ref          0.1204
_refine_ls_wR_factor_gt           0.1053
_refine_ls_goodness_of_fit_ref    1.044
_refine_ls_restrained_S_all       1.044
_refine_ls_shift/su_max           0.000
_refine_ls_shift/su_mean          0.000
 
loop_
 _atom_site_label
 _atom_site_type_symbol
 _atom_site_fract_x
 _atom_site_fract_y
 _atom_site_fract_z
 _atom_site_U_iso_or_equiv
 _atom_site_adp_type
 _atom_site_occupancy
 _atom_site_site_symmetry_order  
 _atom_site_calc_flag
 _atom_site_refinement_flags_posn
 _atom_site_refinement_flags_adp
 _atom_site_refinement_flags_occupancy
 _atom_site_disorder_assembly
 _atom_site_disorder_group
C9 C 0.15359(14) 0.67907(18) 0.30219(13) 0.0279(3) Uani 1 1 d . . . . .
C8 C 0.17819(16) 0.6534(2) 0.42716(14) 0.0319(4) Uani 1 1 d . . . . .
H8 H 0.2346(11) 0.7412(17) 0.4719(9) 0.038 Uiso 1 1 calc R U . . .
O2 O 0.23758(11) 0.93853(14) 0.32871(10) 0.0375(3) Uani 1 1 d . . . . .
O1 O 0.07382(13) 0.66698(17) 0.44874(12) 0.0487(4) Uani 1 1 d . . . . .
H1 H 0.040(2) 0.759(3) 0.419(2) 0.063(7) Uiso 1 1 d . . . . .
C5 C 0.23223(14) 0.48895(19) 0.47179(13) 0.0278(3) Uani 1 1 d . . . . .
C10 C 0.09102(15) 0.5562(2) 0.22268(14) 0.0317(4) Uani 1 1 d . . . . .
C2 C 0.33490(15) 0.1952(2) 0.56986(13) 0.0316(4) Uani 1 1 d . . . . .
C4 C 0.16253(15) 0.35491(19) 0.47147(13) 0.0287(3) Uani 1 1 d . . . . .
H4 H 0.0790(17) 0.3640(3) 0.4375(7) 0.034 Uiso 1 1 calc R U . . .
C11 C 0.18083(14) 0.81642(19) 0.26039(13) 0.0292(3) Uani 1 1 d . . . . .
H11 H 0.1588(5) 0.8272(3) 0.1786(16) 0.035 Uiso 1 1 calc R U . . .
C3 C 0.21370(15) 0.2083(2) 0.52018(13) 0.0304(4) Uani 1 1 d . . . . .
H3 H 0.1643(10) 0.1145(19) 0.51942(13) 0.037 Uiso 1 1 calc R U . . .
C6 C 0.35354(15) 0.4721(2) 0.51881(15) 0.0351(4) Uani 1 1 d . . . . .
H6 H 0.4028(10) 0.5635(19) 0.51725(15) 0.042 Uiso 1 1 calc R U . . .
C12 C 0.24926(18) 1.0857(2) 0.27207(16) 0.0408(4) Uani 1 1 d . . . . .
H12A H 0.2838(12) 1.0601(4) 0.2183(10) 0.061 Uiso 1 1 calc R U . . .
H12B H 0.2987(11) 1.1618(12) 0.3269(7) 0.061 Uiso 1 1 calc R U . . .
H12C H 0.1731(10) 1.1334(11) 0.2332(11) 0.061 Uiso 1 1 calc R U . . .
C7 C 0.40504(16) 0.3265(2) 0.56786(15) 0.0376(4) Uani 1 1 d . . . . .
H7 H 0.4919(18) 0.3160(3) 0.6015(7) 0.045 Uiso 1 1 calc R U . . .
N1 N 0.04009(15) 0.45656(19) 0.15979(14) 0.0440(4) Uani 1 1 d . . . . .
C1 C 0.39251(19) 0.0432(2) 0.63087(18) 0.0469(5) Uani 1 1 d . . . . .
F1A F 0.4849(6) 0.0712(4) 0.7241(4) 0.0856(16) Uani 0.679(13) 1 d . . P A 1
F2A F 0.4380(4) -0.0494(5) 0.5694(3) 0.0630(10) Uani 0.679(13) 1 d . . P A 1
F3A F 0.3097(4) -0.0701(4) 0.6385(3) 0.0526(10) Uani 0.679(13) 1 d . . P A 1
F1B F 0.4188(15) 0.0772(9) 0.7463(6) 0.093(4) Uani 0.321(13) 1 d . . P A 2
F2B F 0.4749(17) -0.007(2) 0.618(2) 0.173(9) Uani 0.321(13) 1 d . . P A 2
F3B F 0.3456(10) -0.0408(16) 0.6592(15) 0.176(8) Uani 0.321(13) 1 d . . P A 2
 
loop_
 _atom_site_aniso_label
 _atom_site_aniso_U_11
 _atom_site_aniso_U_22
 _atom_site_aniso_U_33
 _atom_site_aniso_U_23
 _atom_site_aniso_U_13
 _atom_site_aniso_U_12
C9 0.0319(8) 0.0279(8) 0.0249(8) 0.0003(6) 0.0121(6) 0.0008(6)
C8 0.0443(10) 0.0284(8) 0.0273(8) 0.0017(6) 0.0184(7) 0.0001(7)
O2 0.0570(8) 0.0310(6) 0.0263(6) -0.0001(5) 0.0180(6) -0.0115(5)
O1 0.0665(9) 0.0428(8) 0.0564(9) 0.0202(6) 0.0453(8) 0.0231(7)
C5 0.0359(9) 0.0288(8) 0.0206(7) -0.0001(6) 0.0129(7) -0.0015(6)
C10 0.0356(9) 0.0319(9) 0.0294(8) 0.0030(7) 0.0144(7) -0.0011(7)
C2 0.0375(9) 0.0338(9) 0.0233(8) 0.0016(6) 0.0113(7) 0.0052(7)
C4 0.0275(8) 0.0314(8) 0.0255(8) 0.0006(6) 0.0082(6) -0.0014(6)
C11 0.0334(9) 0.0330(8) 0.0217(8) -0.0004(6) 0.0111(6) -0.0022(6)
C3 0.0363(9) 0.0284(8) 0.0261(8) -0.0006(6) 0.0114(7) -0.0038(7)
C6 0.0345(9) 0.0373(9) 0.0348(9) 0.0012(7) 0.0148(7) -0.0072(7)
C12 0.0607(12) 0.0299(9) 0.0382(10) 0.0038(7) 0.0261(9) -0.0069(8)
C7 0.0291(9) 0.0465(11) 0.0353(9) 0.0036(8) 0.0102(7) 0.0014(7)
N1 0.0509(10) 0.0399(9) 0.0420(9) -0.0071(7) 0.0187(8) -0.0119(7)
C1 0.0505(13) 0.0423(11) 0.0417(11) 0.0090(9) 0.0108(9) 0.0073(9)
F1A 0.095(3) 0.0574(15) 0.0529(19) 0.0019(13) -0.0281(18) 0.0228(18)
F2A 0.077(2) 0.0479(14) 0.0641(19) 0.0075(12) 0.0268(14) 0.0282(12)
F3A 0.0558(19) 0.0318(12) 0.0807(19) 0.0216(11) 0.0379(14) 0.0061(10)
F1B 0.138(10) 0.056(3) 0.043(3) 0.015(2) -0.011(4) 0.030(5)
F2B 0.125(11) 0.164(13) 0.30(2) 0.144(13) 0.159(14) 0.118(10)
F3B 0.041(5) 0.127(8) 0.326(19) 0.156(11) 0.032(6) 0.003(4)
 
_geom_special_details
;
 All esds (except the esd in the dihedral angle between two l.s. planes)
 are estimated using the full covariance matrix.  The cell esds are taken
 into account individually in the estimation of esds in distances, angles
 and torsion angles; correlations between esds in cell parameters are only
 used when they are defined by crystal symmetry.  An approximate (isotropic)
 treatment of cell esds is used for estimating esds involving l.s. planes.
;
 
loop_
 _geom_bond_atom_site_label_1
 _geom_bond_atom_site_label_2
 _geom_bond_distance
 _geom_bond_site_symmetry_2
 _geom_bond_publ_flag
C9 C11 1.340(2) . ?
C9 C10 1.426(2) . ?
C9 C8 1.519(2) . ?
C8 O1 1.418(2) . ?
C8 C5 1.512(2) . ?
C8 H8 1.009(19) . ?
O2 C11 1.3334(19) . ?
O2 C12 1.4399(19) . ?
O1 H1 0.87(3) . ?
C5 C6 1.386(2) . ?
C5 C4 1.391(2) . ?
C10 N1 1.146(2) . ?
C2 C3 1.383(2) . ?
C2 C7 1.384(2) . ?
C2 C1 1.494(2) . ?
C4 C3 1.386(2) . ?
C4 H4 0.953(19) . ?
C11 H11 0.977(19) . ?
C3 H3 0.977(19) . ?
C6 C7 1.381(2) . ?
C6 H6 0.97(2) . ?
C12 H12A 0.959(12) . ?
C12 H12B 0.959(12) . ?
C12 H12C 0.959(12) . ?
C7 H7 0.99(2) . ?
C1 F3B 1.047(10) . ?
C1 F2B 1.161(9) . ?
C1 F1A 1.312(4) . ?
C1 F2A 1.356(4) . ?
C1 F3A 1.408(5) . ?
C1 F1B 1.409(9) . ?
F1B F3B 1.49(2) . ?
 
loop_
 _geom_angle_atom_site_label_1
 _geom_angle_atom_site_label_2
 _geom_angle_atom_site_label_3
 _geom_angle
 _geom_angle_site_symmetry_1
 _geom_angle_site_symmetry_3
 _geom_angle_publ_flag
C11 C9 C10 117.20(14) . . ?
C11 C9 C8 123.64(14) . . ?
C10 C9 C8 119.02(14) . . ?
O1 C8 C5 107.26(13) . . ?
O1 C8 C9 111.29(14) . . ?
C5 C8 C9 113.56(13) . . ?
O1 C8 H8 108.2 . . ?
C5 C8 H8 108.2 . . ?
C9 C8 H8 108.2 . . ?
C11 O2 C12 115.24(13) . . ?
C8 O1 H1 107.2(15) . . ?
C6 C5 C4 118.93(15) . . ?
C6 C5 C8 119.77(14) . . ?
C4 C5 C8 121.24(15) . . ?
N1 C10 C9 179.07(18) . . ?
C3 C2 C7 120.14(15) . . ?
C3 C2 C1 121.07(16) . . ?
C7 C2 C1 118.74(16) . . ?
C3 C4 C5 120.47(15) . . ?
C3 C4 H4 119.8 . . ?
C5 C4 H4 119.8 . . ?
O2 C11 C9 121.06(14) . . ?
O2 C11 H11 119.5 . . ?
C9 C11 H11 119.5 . . ?
C2 C3 C4 119.81(15) . . ?
C2 C3 H3 120.1 . . ?
C4 C3 H3 120.1 . . ?
C7 C6 C5 120.83(16) . . ?
C7 C6 H6 119.6 . . ?
C5 C6 H6 119.6 . . ?
O2 C12 H12A 109.5 . . ?
O2 C12 H12B 109.5 . . ?
H12A C12 H12B 109.5 . . ?
O2 C12 H12C 109.5 . . ?
H12A C12 H12C 109.5 . . ?
H12B C12 H12C 109.5 . . ?
C6 C7 C2 119.77(16) . . ?
C6 C7 H7 120.1 . . ?
C2 C7 H7 120.1 . . ?
F3B C1 F2B 116.3(10) . . ?
F1A C1 F2A 102.4(4) . . ?
F1A C1 F3A 116.8(4) . . ?
F2A C1 F3A 98.3(3) . . ?
F3B C1 F1B 72.8(14) . . ?
F2B C1 F1B 110.6(11) . . ?
F3B C1 C2 120.8(6) . . ?
F2B C1 C2 119.2(6) . . ?
F1A C1 C2 113.5(2) . . ?
F2A C1 C2 112.5(2) . . ?
F3A C1 C2 111.9(2) . . ?
F1B C1 C2 104.7(4) . . ?
C1 F1B F3B 42.3(5) . . ?
C1 F3B F1B 64.9(12) . . ?
 
loop_
 _geom_torsion_atom_site_label_1
 _geom_torsion_atom_site_label_2
 _geom_torsion_atom_site_label_3
 _geom_torsion_atom_site_label_4
 _geom_torsion
 _geom_torsion_site_symmetry_1
 _geom_torsion_site_symmetry_2
 _geom_torsion_site_symmetry_3
 _geom_torsion_site_symmetry_4
 _geom_torsion_publ_flag
C11 C9 C8 O1 104.53(18) . . . . ?
C10 C9 C8 O1 -71.03(19) . . . . ?
C11 C9 C8 C5 -134.33(16) . . . . ?
C10 C9 C8 C5 50.1(2) . . . . ?
O1 C8 C5 C6 -145.41(15) . . . . ?
C9 C8 C5 C6 91.21(18) . . . . ?
O1 C8 C5 C4 31.6(2) . . . . ?
C9 C8 C5 C4 -91.79(18) . . . . ?
C6 C5 C4 C3 1.7(2) . . . . ?
C8 C5 C4 C3 -175.28(14) . . . . ?
C12 O2 C11 C9 -173.13(15) . . . . ?
C10 C9 C11 O2 178.92(15) . . . . ?
C8 C9 C11 O2 3.3(2) . . . . ?
C7 C2 C3 C4 -2.0(2) . . . . ?
C1 C2 C3 C4 175.22(16) . . . . ?
C5 C4 C3 C2 0.2(2) . . . . ?
C4 C5 C6 C7 -2.0(2) . . . . ?
C8 C5 C6 C7 175.08(15) . . . . ?
C5 C6 C7 C2 0.3(3) . . . . ?
C3 C2 C7 C6 1.8(3) . . . . ?
C1 C2 C7 C6 -175.53(17) . . . . ?
C3 C2 C1 F3B -19.0(13) . . . . ?
C7 C2 C1 F3B 158.2(13) . . . . ?
C3 C2 C1 F2B 138.4(19) . . . . ?
C7 C2 C1 F2B -44.4(19) . . . . ?
C3 C2 C1 F1A -140.1(4) . . . . ?
C7 C2 C1 F1A 37.1(5) . . . . ?
C3 C2 C1 F2A 104.1(3) . . . . ?
C7 C2 C1 F2A -78.6(3) . . . . ?
C3 C2 C1 F3A -5.3(3) . . . . ?
C7 C2 C1 F3A 171.95(19) . . . . ?
C3 C2 C1 F1B -97.5(8) . . . . ?
C7 C2 C1 F1B 79.8(8) . . . . ?
F2B C1 F1B F3B -112.3(10) . . . . ?
F1A C1 F1B F3B -132.7(8) . . . . ?
F2A C1 F1B F3B -91.9(10) . . . . ?
F3A C1 F1B F3B 6.5(7) . . . . ?
C2 C1 F1B F3B 118.2(6) . . . . ?
F2B C1 F3B F1B 104.9(16) . . . . ?
F1A C1 F3B F1B 29.6(5) . . . . ?
F2A C1 F3B F1B 135.7(6) . . . . ?
F3A C1 F3B F1B -154(3) . . . . ?
C2 C1 F3B F1B -97.1(10) . . . . ?
 
_refine_diff_density_max    0.275
_refine_diff_density_min   -0.284
_refine_diff_density_rms    0.043

_shelxl_version_number 2014-3

_shelx_res_file
;
TITL SIR97 run in space group P 21/c
CELL  0.71073  12.3101   8.1799  12.7623   90.000  112.598   90.000
ZERR     4.00   0.0013   0.0006   0.0011    0.000    0.012    0.000
LATT   1
SYMM  - X, 1/2 + Y, 1/2 - Z
SFAC  C    H    N    O    F
UNIT 48 40 4 8 12
LIST 6 ! automatically inserted. Change 6 to 4 for CHECKCIF!!
MERG   2
OMIT -3 8 9
SHEL 1000 0.75
FMAP   2
PLAN   25
ACTA
BOND   $H
CONF
SIZE 0.059 0.121 0.452
L.S.  40
TEMP  -130.00
WGHT    0.040400    0.372900
FVAR       0.52087   0.67938
C9    1    0.153590    0.679069    0.302190    11.00000    0.03187    0.02792 =
         0.02486    0.00027    0.01206    0.00077
C8    1    0.178194    0.653442    0.427161    11.00000    0.04428    0.02835 =
         0.02729    0.00174    0.01836    0.00009
AFIX  14
H8    2    0.234583    0.741158    0.471899    11.00000   -1.20000
AFIX   0
O2    4    0.237584    0.938526    0.328713    11.00000    0.05701    0.03099 =
         0.02630   -0.00013    0.01798   -0.01153
O1    4    0.073824    0.666981    0.448745    11.00000    0.06652    0.04279 =
         0.05644    0.02023    0.04532    0.02307
H1    2    0.040189    0.758818    0.418759    11.00000    0.06330
C5    1    0.232233    0.488954    0.471792    11.00000    0.03594    0.02880 =
         0.02061   -0.00011    0.01292   -0.00147
C10   1    0.091019    0.556155    0.222681    11.00000    0.03558    0.03189 =
         0.02945    0.00301    0.01440   -0.00112
C2    1    0.334895    0.195184    0.569862    11.00000    0.03752    0.03376 =
         0.02328    0.00158    0.01126    0.00518
C4    1    0.162529    0.354908    0.471472    11.00000    0.02754    0.03138 =
         0.02546    0.00062    0.00823   -0.00141
AFIX  44
H4    2    0.078992    0.363979    0.437513    11.00000   -1.20000
AFIX   0
C11   1    0.180831    0.816419    0.260391    11.00000    0.03335    0.03297 =
         0.02171   -0.00044    0.01114   -0.00224
AFIX  44
H11   2    0.158753    0.827227    0.178576    11.00000   -1.20000
AFIX   0
C3    1    0.213704    0.208297    0.520180    11.00000    0.03626    0.02844 =
         0.02613   -0.00059    0.01142   -0.00378
AFIX  44
H3    2    0.164294    0.114461    0.519419    11.00000   -1.20000
AFIX   0
C6    1    0.353544    0.472113    0.518805    11.00000    0.03452    0.03734 =
         0.03478    0.00123    0.01478   -0.00719
AFIX  44
H6    2    0.402775    0.563489    0.517254    11.00000   -1.20000
AFIX   0
C12   1    0.249263    1.085746    0.272067    11.00000    0.06071    0.02995 =
         0.03818    0.00377    0.02611   -0.00690
AFIX 138
H12A  2    0.283782    1.060076    0.218296    11.00000   -1.50000
H12B  2    0.298679    1.161763    0.326938    11.00000   -1.50000
H12C  2    0.173105    1.133449    0.233239    11.00000   -1.50000
AFIX   0
C7    1    0.405041    0.326452    0.567859    11.00000    0.02907    0.04650 =
         0.03530    0.00365    0.01018    0.00141
AFIX  44
H7    2    0.491917    0.315970    0.601504    11.00000   -1.20000
AFIX   0
N1    3    0.040093    0.456563    0.159785    11.00000    0.05086    0.03995 =
         0.04204   -0.00713    0.01872   -0.01185
C1    1    0.392508    0.043170    0.630869    11.00000    0.05047    0.04231 =
         0.04170    0.00902    0.01081    0.00733
PART 1
F1A   5    0.484924    0.071233    0.724051    21.00000    0.09537    0.05743 =
         0.05290    0.00192   -0.02806    0.02279
F2A   5    0.437996   -0.049353    0.569448    21.00000    0.07693    0.04789 =
         0.06407    0.00749    0.02683    0.02821
F3A   5    0.309737   -0.070098    0.638539    21.00000    0.05579    0.03177 =
         0.08070    0.02156    0.03787    0.00611
PART 2
F1B   5    0.418836    0.077153    0.746331   -21.00000    0.13787    0.05592 =
         0.04291    0.01534   -0.01090    0.03006
F2B   5    0.474948   -0.006970    0.618390   -21.00000    0.12470    0.16360 =
         0.30127    0.14432    0.15853    0.11815
F3B   5    0.345566   -0.040768    0.659234   -21.00000    0.04113    0.12674 =
         0.32607    0.15580    0.03229    0.00331
PART 0
HKLF    4

REM  SIR97 run in space group P 21/c
REM R1 =  0.0491 for    2130 Fo > 4sig(Fo)  and  0.0719 for all    2943 data
REM    203 parameters refined using      0 restraints

END

WGHT      0.0404      0.3729

REM Highest difference peak  0.275,  deepest hole -0.284,  1-sigma level  0.043
Q1    1   0.3755 -0.0738  0.5931  11.00000  0.05    0.28
Q2    1   0.1714  0.6615  0.3619  11.00000  0.05    0.23
Q3    1   0.1442  0.7771  0.2918  11.00000  0.05    0.22
Q4    1   0.3635  0.1367  0.6048  11.00000  0.05    0.22
Q5    1   0.3620  0.2676  0.5813  11.00000  0.05    0.21
Q6    1   0.2051  0.5606  0.4442  11.00000  0.05    0.19
Q7    1   0.1911  0.4367  0.4727  11.00000  0.05    0.19
Q8    1   0.2001  1.1752  0.2865  11.00000  0.05    0.19
Q9    1   0.2013  0.7193  0.2708  11.00000  0.05    0.19
Q10   1   0.5235  0.1237  0.6739  11.00000  0.05    0.18
Q11   1   0.0652  0.5570  0.1496  11.00000  0.05    0.18
Q12   1   0.1936  0.3080  0.5312  11.00000  0.05    0.17
Q13   1   0.0209  0.6078  0.3830  11.00000  0.05    0.17
Q14   1   0.2834  0.1820  0.5191  11.00000  0.05    0.15
Q15   1   0.3804  0.3786  0.5266  11.00000  0.05    0.15
Q16   1   0.0752  0.6400  0.3794  11.00000  0.05    0.15
Q17   1   0.2563  0.9345  0.4186  11.00000  0.05    0.14
Q18   1   0.3695  0.4177  0.5772  11.00000  0.05    0.14
Q19   1   0.2600  1.1899  0.3402  11.00000  0.05    0.14
Q20   1   0.2868  0.2034  0.5666  11.00000  0.05    0.14
Q21   1   0.2236  1.0904  0.1830  11.00000  0.05    0.14
Q22   1   0.2793  0.0143  0.6765  11.00000  0.05    0.14
Q23   1   0.3745  1.0922  0.3111  11.00000  0.05    0.13
Q24   1   0.0870  0.3916  0.4798  11.00000  0.05    0.13
Q25   1   0.1000  0.6793  0.5442  11.00000  0.05    0.12
;
_shelx_res_checksum   44727

_shelx_hkl_file
;
   0   0   3    0.51    0.45
   0   0   3    0.16    0.43
   0   0   4  806.66   11.99
   0   0   4  814.73   11.70
   0   0   5    1.87    0.90
   0   0   5    1.29    0.68
   0   0   6   18.97    2.20
   0   0   7   -0.75    0.61
   0   0   8   43.43    3.91
   0   0   9    0.35    0.75
   0   0  10  113.93    7.15
   0   0  11   -1.08    1.02
   0   0  12    2.08    1.27
   0   0  13    1.14    0.85
   0   0  14    5.08    2.11
   0   0  15    0.18    0.63
   0   0  16    0.73    0.83
   0   0  17   -2.02    1.41
   0   1   2 1369.04    7.56
   0   1   2 1324.02   11.94
   0   1   3 5061.35   19.97
   0  -1   3 4961.68   27.58
   0   1   3 5077.13   27.39
   0  -1  -3 5090.09   24.80
   0   1   3 4999.48   22.13
   0   1   4  230.12    5.65
   0   1   4  233.13    5.29
   0  -1   4  225.21    6.66
   0   1   4  224.92    6.36
   0   1   5    1.90    0.53
   0   1   5    1.66    0.59
   0  -1   5    1.22    0.53
   0   1   6  340.71    8.71
   0   1   6  334.40    9.41
   0  -1   6  340.45    9.70
   0   1   7    1.49    0.99
   0   1   7    1.19    0.78
   0  -1   7    0.71    0.45
   0  -1   8    2.23    1.09
   0   1   8    1.63    0.58
   0   1   8    3.55    1.49
   0  -1  -9    7.58    1.52
   0  -1   9    7.66    1.84
   0   1   9   10.49    2.44
   0   1   9    7.68    1.68
   0   1  10   41.51    4.26
   0  -1  10   37.75    4.20
   0  -1 -10   40.94    3.68
   0  -1 -11   19.81    2.67
   0  -1  11   20.92    3.24
   0   1  11   23.51    3.27
   0  -1  12    6.99    2.33
   0   1  12    7.62    1.97
   0  -1  13   63.96    6.38
   0   1  13   64.98    6.03
   0  -1  14    0.94    1.14
   0   1  14    0.08    0.62
   0  -1  15    7.62    2.43
   0   1  15    5.23    1.86
   0  -1 -16    4.32    2.37
   0  -1  16    5.67    2.28
   0  -1  17   26.24    4.82
   0  -2   0 1793.02   16.18
   0  -2   0 1820.21   15.73
   0  -2   0 1789.83   15.30
   0  -2  -1    7.24    1.10
   0  -2  -1   13.23    1.23
   0  -2  -1   14.43    1.27
   0  -2   1    7.97    1.19
   0  -2   2  562.52    9.00
   0   2   2  576.04    4.96
   0  -2  -2  551.24    9.81
   0  -2   2  573.54   10.15
   0  -2  -2  591.33    7.83
   0  -2  -2  592.35    7.62
   0  -2   3  332.33    8.15
   0   2   3  318.54    7.77
   0   2   3  333.57    4.06
   0   2   3  330.49    4.97
   0  -2  -3  334.31    8.65
   0  -2   3  314.70    7.65
   0  -2  -3  323.28    7.69
   0  -2  -3  331.73    5.74
   0   2   4   67.62    2.76
   0  -2   4   74.72    4.09
   0  -2  -4   73.78    3.89
   0  -2  -4   74.06    4.20
   0   2   4   73.57    4.05
   0   2   4   70.08    2.41
   0  -2   5   86.01    4.77
   0  -2  -5   98.11    4.80
   0   2   5   99.15    5.09
   0  -2  -5   91.87    5.12
   0   2   5   83.42    3.53
   0   2   5   78.39    3.10
   0   2   6  210.94    7.81
   0  -2  -6  208.08    8.32
   0   2   6  194.60    6.12
   0  -2  -6  203.72    7.30
   0  -2   6  204.09    7.97
   0   2   7   13.92    1.82
   0  -2  -7   19.76    2.79
   0  -2  -7   20.90    2.56
   0   2   7   19.35    2.56
   0  -2   7   14.62    2.33
   0  -2  -8   58.26    5.10
   0   2   8   65.90    4.98
   0  -2  -8   64.83    4.61
   0  -2   8   78.78    5.70
   0   2   8   72.46    4.47
   0  -2  -9  118.75    6.55
   0  -2   9  110.49    7.07
   0   2   9  106.88    5.87
   0  -2  -9  109.21    7.47
   0   2   9  109.20    6.95
   0   2  10    6.52    1.97
   0  -2 -10    3.08    1.31
   0   2  10    3.80    1.13
   0  -2  10    4.36    1.63
   0  -2 -10    2.14    0.94
   0   2  11    1.82    1.23
   0  -2  11    0.06    0.67
   0  -2 -11   -0.41    1.17
   0  -2 -11   -0.80    0.67
   0   2  11    0.84    0.71
   0  -2 -12    0.14    1.09
   0  -2  12   -1.01    1.17
   0   2  12    0.12    0.72
   0   2  13   68.59    5.88
   0  -2  13   68.88    6.85
   0  -2 -13   65.69    7.69
   0  -2  14    2.29    1.48
   0  -2 -14    3.09    1.31
   0  -2  15    0.65    1.06
   0  -2 -15    1.68    1.54
   0  -2  16   15.68    3.91
   0  -2 -16   22.44    5.64
   0  -3   0    0.07    0.32
   0  -3   0   -0.49    0.59
   0  -3   0   -1.34    0.81
   0  -3  -1  719.31   11.02
   0  -3   1  699.94   12.27
   0  -3   1  720.54   12.99
   0  -3  -1  711.42   11.52
   0  -3  -2    7.15    1.30
   0  -3  -2   19.64    1.71
   0  -3   2   16.50    1.69
   0  -3   2   13.07    1.93
   0  -3  -2   12.45    1.49
   0   3   3  652.99    5.08
   0   3   3  650.56    6.37
   0  -3  -3  663.43   13.25
   0  -3  -3  655.51    9.89
   0  -3   3  649.56   11.96
   0  -3   3  667.46   13.40
   0  -3  -3  662.02   10.28
   0   3   4  381.76   10.18
   0  -3  -4  365.03    7.45
   0   3   4  356.33    5.61
   0   3   4  350.30    4.21
   0  -3  -4  378.12   10.11
   0  -3   4  381.69    9.90
   0  -3  -5   26.15    2.73
   0  -3  -5   30.31    3.35
   0   3   5   22.54    1.35
   0   3   5   22.59    1.69
   0  -3  -5   27.14    2.03
   0  -3   5   24.04    2.69
   0   3   5   29.09    2.97
   0   3   6   65.69    4.82
   0   3   6   53.89    2.98
   0  -3  -6   61.86    4.40
   0  -3  -6   58.29    4.86
   0  -3   6   55.77    4.35
   0  -3  -6   56.06    2.92
   0   3   7  129.20    7.01
   0  -3   7  108.09    6.53
   0  -3  -7  111.37    4.23
   0  -3  -7  110.70    6.19
   0   3   7  107.39    4.63
   0  -3  -7  115.77    7.12
   0  -3  -8   25.98    3.20
   0  -3  -8   23.06    3.42
   0   3   8   19.56    2.80
   0  -3   8   20.89    3.10
   0   3   8   21.70    2.31
   0   3   9   75.58    4.64
   0   3   9   70.25    5.79
   0  -3   9   79.40    6.33
   0  -3  -9   80.87    6.59
   0  -3  -9   82.35    5.84
   0  -3  10   45.64    5.03
   0  -3 -10   55.98    5.04
   0   3  10   42.09    3.67
   0   3  10   47.67    5.02
   0  -3 -10   49.69    5.50
   0   3  11    0.07    0.64
   0   3  11    1.52    1.00
   0  -3 -11    1.29    0.97
   0  -3  11   -0.62    0.88
   0  -3 -11    1.79    1.16
   0   3  12    3.17    1.82
   0  -3 -12    3.13    1.71
   0  -3  12    0.87    0.71
   0  -3 -13    0.04    0.87
   0  -3  13    0.55    0.78
   0  -3 -14   -2.78    1.73
   0  -3  14    0.39    1.20
   0  -3  15    7.12    2.71
   0  -3 -15   10.40    3.52
   0  -3  16    0.21    1.06
   0  -3 -16    0.03    1.18
   0  -4   0   -0.34    0.71
   0  -4   0    1.15    0.67
   0  -4   0    0.01    0.40
   0  -4  -1   54.56    3.57
   0  -4   1   55.51    4.09
   0  -4   1   55.09    3.95
   0  -4  -1   48.53    3.78
   0  -4  -1   58.49    3.95
   0  -4   1   55.03    4.03
   0  -4   1   51.34    2.94
   0  -4  -2   40.20    3.14
   0  -4  -2   38.15    2.81
   0  -4   2   47.48    3.97
   0  -4   2   37.77    2.83
   0  -4  -3    0.44    0.56
   0   4   3    0.39    0.16
   0  -4  -3    0.22    0.26
   0  -4   3   -1.01    0.81
   0  -4   3   -0.11    0.39
   0   4   4    3.01    0.47
   0  -4   4    3.30    1.12
   0  -4  -4    2.32    0.51
   0  -4  -4    0.35    0.70
   0  -4  -4    3.07    0.79
   0  -4   4    4.65    1.24
   0   4   5  135.93    6.97
   0  -4  -5  134.70    7.15
   0  -4  -5  136.48    5.28
   0  -4   5  138.64    6.84
   0   4   5  133.17    3.68
   0  -4  -6  122.42    6.98
   0   4   6  114.95    3.96
   0  -4  -6  122.91    4.94
   0  -4   6  119.91    6.73
   0   4   6  129.31    7.18
   0  -4  -7   87.07    6.04
   0  -4  -7   87.93    4.11
   0   4   7   95.11    6.55
   0  -4  -7   94.75    7.10
   0   4   7   83.61    3.73
   0  -4   7   86.20    6.08
   0  -4   8   17.11    2.91
   0   4   8   14.66    2.66
   0  -4  -8   13.18    2.76
   0  -4  -8   12.02    2.35
   0   4   8   15.67    1.78
   0  -4   9   31.83    4.11
   0   4   9   40.87    4.53
   0  -4  -9   36.10    4.15
   0  -4  -9   39.22    5.07
   0  -4  10    2.63    1.09
   0  -4 -10    0.19    0.87
   0  -4 -10    2.45    1.19
   0   4  10    0.84    0.93
   0  -4  11    5.84    1.94
   0  -4 -11    6.04    1.97
   0   4  11    5.86    2.02
   0  -4 -11   10.63    2.43
   0  -4 -12   -1.01    0.79
   0   4  12   -1.18    1.32
   0  -4 -12    0.49    0.83
   0  -4  12    0.31    0.75
   0  -4 -13    2.37    1.67
   0  -4  13    0.56    1.13
   0   4  13    3.69    1.51
   0  -4 -14    1.56    1.27
   0  -4  14   -0.51    1.04
   0  -4  15   15.17    3.78
   0  -4 -15    5.06    2.26
   0   4  15   11.41    3.66
   0  -5   0    0.28    0.82
   0  -5   0   -0.31    0.66
   0  -5   0   -0.23    0.31
   0  -5   0    0.09    0.55
   0  -5   1   59.63    4.69
   0  -5   1   54.53    4.41
   0  -5  -1   53.83    4.00
   0  -5  -1   57.65    4.66
   0  -5  -1   48.66    4.17
   0  -5   1   45.09    4.20
   0  -5   1   57.81    3.42
   0  -5  -2   17.29    2.20
   0  -5  -2   18.02    2.43
   0  -5   2   18.33    2.84
   0  -5   2   21.29    2.28
   0  -5  -3   10.49    1.83
   0  -5   3   10.87    2.20
   0  -5  -3   10.53    1.67
   0  -5   3    8.22    1.47
   0  -5   4  206.61    9.50
   0  -5   4  214.66    8.48
   0  -5  -4  218.73    7.92
   0  -5  -4  218.73    7.35
   0  -5  -5   49.77    3.58
   0  -5   5   45.39    4.11
   0  -5  -5   48.34    3.63
   0   5   5   44.68    4.38
   0  -5   6   32.95    3.73
   0   5   6   30.12    3.66
   0  -5  -6   30.66    2.83
   0  -5  -6   22.27    3.38
   0  -5   7    4.85    1.55
   0   5   7    4.55    1.64
   0  -5  -7    4.62    1.54
   0   5   8  130.26    8.53
   0  -5  -8  127.73    8.43
   0  -5   8  110.69    7.55
   0  -5   9    0.00    0.71
   0   5   9    1.16    1.14
   0  -5  -9    1.31    0.98
   0   5  10    6.90    2.10
   0  -5  10    8.88    2.43
   0  -5 -10    6.75    2.20
   0  -5 -11    3.24    1.63
   0   5  11    3.01    1.34
   0  -5  11    5.01    1.76
   0  -5 -11    6.76    2.50
   0   5  12   33.23    4.98
   0  -5 -12   31.99    5.60
   0  -5 -12   33.94    4.89
   0  -5  12   42.29    5.62
   0  -5  13    7.44    2.52
   0  -5 -13    6.40    2.15
   0   5  13    4.61    1.94
   0  -5  14    9.85    2.92
   0   5  14    9.16    2.99
   0  -5 -14    6.28    2.68
   0  -5 -15   -0.07    0.67
   0   5  15    2.46    1.80
   0  -6   0   33.01    3.55
   0  -6   0   35.65    4.02
   0  -6   0   30.67    3.75
   0  -6   0   33.17    2.54
   0  -6  -1   37.16    2.38
   0  -6   1   34.79    2.84
   0  -6   1   34.43    4.04
   0  -6  -1   34.31    3.44
   0  -6  -1   35.19    4.07
   0  -6   1   35.87    3.80
   0  -6   1   35.48    3.99
   0  -6  -1   29.97    3.59
   0  -6   2  308.67    9.31
   0  -6  -2  300.01    5.67
   0  -6   2  311.88   12.22
   0  -6  -2  289.91   10.95
   0  -6  -2  310.25   12.23
   0  -6   2  305.81   11.79
   0  -6  -2  323.79   10.34
   0  -6  -3   -0.42    0.58
   0  -6   3   -0.34    0.82
   0  -6   3    0.24    0.56
   0  -6  -3    0.27    0.78
   0  -6  -4   13.16    2.26
   0  -6  -4   14.81    2.16
   0  -6   4   13.66    2.18
   0  -6   4   17.32    3.11
   0  -6  -5   10.98    1.96
   0  -6  -5   14.40    2.16
   0  -6   5   12.96    2.46
   0   6   6    3.12    1.18
   0  -6   6    2.73    1.26
   0  -6  -6    4.27    1.13
   0   6   7   -0.58    0.92
   0  -6   7    0.02    0.82
   0   6   8   42.88    5.09
   0  -6   8   40.35    4.78
   0  -6   9    2.93    1.59
   0   6   9    0.64    1.02
   0   6  10    1.29    1.08
   0  -6  10   -1.94    1.36
   0  -6  11   23.02    4.05
   0   6  11   18.69    3.64
   0   6  12    2.40    1.24
   0  -6  12    2.75    1.78
   0   6  13    0.72    1.00
   0  -6  13    3.45    1.63
   0  -6  14    3.99    2.35
   0   6  14   -0.12    0.87
   0  -7   0   -0.39    0.46
   0  -7   0   -0.49    1.33
   0  -7   0    0.66    0.63
   0  -7   0   -0.27    0.74
   0  -7   1  394.31   10.29
   0  -7   1  376.84   13.94
   0  -7  -1  384.59   12.65
   0  -7   1  377.41   14.23
   0  -7  -1  389.06   14.03
   0  -7  -1  389.08   14.43
   0  -7   1  380.73   13.41
   0  -7  -2   89.70    6.60
   0  -7  -2  104.98    7.77
   0  -7   2   94.62    7.21
   0  -7   2  103.06    5.75
   0  -7   2   94.98    7.00
   0  -7  -2  102.06    6.32
   0  -7   3    0.69    0.80
   0  -7  -3   -0.36    2.02
   0  -7  -3   -0.34    0.86
   0  -7   3    0.94    0.51
   0  -7  -3    0.85    0.94
   0  -7   3    0.61    0.88
   0  -7   4   -1.53    1.56
   0  -7  -4   -0.13    0.59
   0  -7   4    0.47    0.60
   0  -7  -4   -0.14    0.39
   0  -7  -5   20.60    3.05
   0  -7  -5   26.39    3.12
   0  -7   5   30.04    3.66
   0   7   6   19.22    3.38
   0  -7   6   15.30    2.76
   0  -7  -6   15.39    2.39
   0  -7   7    9.99    2.48
   0   7   7   11.82    2.80
   0   7   8    1.52    0.74
   0  -7   8    1.97    1.35
   0   7   9   -0.13    0.62
   0  -7   9    1.33    1.15
   0   7  10    0.64    0.96
   0  -7  10   -0.86    1.22
   0   7  11    4.24    1.60
   0  -7  11    9.09    2.66
   0  -7  12    4.03    1.94
   0   7  12   -2.48    1.88
   0   7  13    9.25    3.12
   0  -7  13    6.95    2.65
   0  -8   0  374.05   14.98
   0  -8   0  323.41   13.90
   0  -8   0  363.00   13.67
   0  -8  -1    1.17    0.92
   0  -8  -1    0.99    0.54
   0  -8  -1    0.04    0.69
   0  -8   1    0.53    0.70
   0  -8   1   -0.11    0.89
   0  -8   2   70.39    6.44
   0  -8   2   78.43    7.08
   0  -8  -2   68.79    6.73
   0  -8  -2   71.10    5.66
   0  -8  -2   62.76    5.97
   0  -8   3   16.72    2.54
   0  -8  -3   15.10    2.64
   0  -8  -3   19.00    3.65
   0  -8  -3   17.58    3.16
   0  -8   3   20.73    3.61
   0  -8   3   18.99    3.63
   0  -8   4   -0.29    0.96
   0  -8   4    0.46    0.56
   0  -8  -4    1.54    1.17
   0  -8  -4   -1.41    1.93
   0  -8  -4   -0.89    0.58
   0  -8   5   31.25    4.71
   0  -8  -5   39.85    4.10
   0  -8   5   39.94    4.35
   0   8   6    3.63    1.81
   0  -8   6    4.74    1.74
   0  -8   6    4.66    1.92
   0  -8   7    4.94    1.76
   0   8   7    3.11    1.68
   0  -8   8    7.20    2.14
   0   8   8    6.09    2.24
   0   8   9   18.69    4.03
   0  -8   9   25.74    4.25
   0   8  10    6.15    2.41
   0  -8  10    7.70    2.50
   0   8  11    8.15    2.86
   0  -8  11    3.51    1.74
   0   8  12    1.23    0.85
   0  -8  12    5.14    2.12
   0  -9   0    1.36    1.59
   0  -9   0    1.18    1.05
   0  -9   0    0.83    0.72
   0  -9  -1    1.07    1.12
   0  -9  -1   -0.69    0.65
   0  -9   1    0.43    0.87
   0  -9  -1    1.02    1.24
   0  -9   1    0.96    1.16
   0  -9  -2    1.43    0.91
   0  -9   2   -1.02    1.59
   0  -9  -2   -0.61    1.11
   0  -9  -2    0.06    0.98
   0  -9  -3   41.48    4.55
   0  -9  -3   36.95    4.85
   0  -9  -3   43.74    5.82
   0  -9   3   42.43    5.51
   0  -9  -4    3.88    1.68
   0  -9   4    3.15    1.58
   0  -9  -5    3.23    1.39
   0  -9   5    3.35    1.94
   0  -9   6   34.94    4.48
   0  -9  -6   31.62    5.32
   0  -9   6   31.22    5.19
   0   9   6   34.89    5.38
   0  -9   7   10.30    3.15
   0   9   7   13.48    3.62
   0  -9   7    9.74    2.50
   0  -9   8    3.18    1.63
   0  -9   8    1.76    1.34
   0   9   8    4.84    2.09
   0   9   9    2.20    1.95
   0  -9   9    2.37    1.48
   0  -9   9   -0.35    1.36
   0  -9  10    0.98    0.95
   0   9  10    0.31    0.76
   0  -9  10   -1.81    1.20
   0   9  11    1.73    1.37
   0  -9  11    0.75    0.87
   0 -10   0   18.98    3.59
   0 -10   1    4.14    1.79
   0 -10  -1    3.48    1.42
   0 -10  -1    5.90    2.21
   0 -10  -1    8.01    2.62
   0 -10  -2    0.77    0.72
   0 -10  -2   -0.24    0.81
   0 -10  -2    0.31    1.17
   0 -10   2    0.50    0.74
   0 -10   3   15.83    3.60
   0 -10  -3   12.87    2.99
   0 -10  -3    8.52    2.52
   0 -10   4   12.89    3.45
   0 -10  -4   14.55    3.89
   0 -10  -5   -3.29    2.47
   0 -10   5    1.33    1.32
   0  10   6   -0.11    0.97
   0 -10   6    0.38    1.57
   0 -10  -6   -0.46    1.44
   0  10   7    3.70    2.27
   0 -10   7    4.76    2.10
   0 -10  -7    3.29    2.33
   0  10   8    3.79    2.18
   0 -10  -8    1.52    1.09
   0 -10   8    2.68    1.58
   0  10   9   -1.27    1.36
   0 -11   0   -0.11    1.05
   0 -11  -1    3.29    1.44
   0 -11   1    5.18    1.97
   0 -11  -2    0.79    0.96
   0 -11   2   -0.59    0.64
   0 -11  -3   13.46    4.08
   0 -11   3    9.56    3.28
   0 -11  -4    2.05    1.90
   0 -11   4    1.15    1.64
   0 -11   5    0.75    0.92
   0 -11  -5    6.94    3.10
   0 -11   6   -0.37    0.94
   0  11   6    1.80    1.26
   0 -12   1   -1.70    1.38
   0 -12   2    5.03    2.45
  -1   0  17   -4.06    1.89
  -1   0  16    0.75    0.65
  -1   0  15   -0.81    0.87
  -1   0  14   23.39    3.91
  -1   0  13    0.38    0.85
  -1   0  12   12.44    2.68
  -1   0  11    0.85    1.09
  -1   0  10   -0.53    0.53
  -1   0   9    0.05    0.79
  -1   0   8   48.98    4.03
  -1   0   7    0.41    0.83
  -1   0   6   49.80    3.65
  -1   0   6   32.58    2.81
  -1   0   5    0.23    0.35
  -1   0   5    1.13    0.81
  -1   0   4  559.82    9.39
  -1   0   4  595.95    9.77
  -1   0   3    1.19    0.49
  -1   0   3    1.00    0.48
   1   0   2  107.42    2.52
   1   0   2  109.08    3.37
   1   0   2  108.70    3.25
   1   0   3   -0.10    0.24
   1   0   3   -0.18    0.36
   1   0   4    0.84    0.49
   1   0   4    2.01    0.64
   1   0   5   -0.43    0.51
   1   0   5    0.52    0.34
   1   0   6  844.22   14.97
   1   0   6  851.71   15.34
   1   0   7    0.37    0.51
   1   0   8   11.72    2.15
   1   0   9    0.12    0.58
   1   0  10    2.03    0.89
   1   0  11    0.44    0.81
   1   0  12    1.07    0.54
   1   0  13    0.67    0.94
   1   0  14    2.13    1.50
   1   0  15    1.03    1.69
   1   0  16   43.45    5.84
   1  -1 -17    6.42    3.21
  -1  -1  17    3.11    1.58
   1  -1 -16    5.53    2.94
  -1  -1  16    3.53    1.64
  -1   1  16    1.74    1.18
  -1  -1  15    2.43    1.48
  -1   1  15    1.53    1.26
  -1  -1  14    3.38    1.84
  -1   1  14    2.18    1.24
  -1  -1  13   -1.03    1.28
  -1   1  13    1.95    0.86
  -1  -1  12    3.35    1.35
  -1   1  12    2.08    1.22
   1  -1 -11   45.78    3.87
  -1  -1  11   45.02    4.79
  -1   1  11   51.12    4.83
  -1   1  10    3.72    1.91
  -1   1  10    3.71    1.29
   1  -1 -10    2.55    0.88
  -1  -1  10    8.00    2.00
  -1   1   9   30.67    3.30
   1  -1  -9   24.36    2.51
  -1   1   9   28.21    3.58
  -1  -1   9   27.56    3.34
   1  -1  -8    0.34    0.57
  -1  -1   8    0.42    0.63
  -1   1   8    1.25    0.93
  -1   1   8    0.88    0.69
  -1   1   7   89.44    5.21
  -1  -1   7  109.50    5.82
  -1   1   7  110.69    5.34
   1  -1  -7   92.32    4.27
  -1   1   6    0.40    0.39
  -1   1   6    1.02    0.57
  -1  -1   6    0.50    0.51
   1  -1  -6   -0.52    0.36
  -1  -1   5  330.98    8.62
  -1   1   5  345.97    8.55
  -1   1   5  328.45    7.53
   1  -1  -5  341.15    6.96
  -1  -1   4  113.35    4.53
   1  -1  -4  110.81    3.64
  -1   1   4  105.84    3.78
  -1   1   4  109.87    4.38
  -1   1   3 1027.17   11.97
  -1  -1   3 1032.48   12.02
   1  -1  -3 1055.49   10.27
   1  -1  -3 1061.54   12.00
  -1   1   3 1035.43   10.19
  -1  -1  -2  904.95   10.96
   1   1   2  896.52   10.10
   1   1   2  881.51    8.07
   1  -1   2  891.14   10.98
   1  -1   2  890.89   10.93
   1   1   2  893.16    8.56
   1  -1   3  622.25    9.61
   1   1   3  614.58    8.46
   1   1   3  630.45    9.66
   1  -1   3  609.55   10.34
   1   1   3  619.00    8.56
   1  -1   4   76.60    4.09
   1   1   4   78.48    3.84
   1   1   4   73.73    3.37
   1   1   4   77.17    3.49
   1  -1   4   70.92    3.96
   1  -1   5    6.47    1.22
   1   1   5    6.13    1.12
   1   1   5    8.47    1.35
   1   1   5    8.21    1.28
   1  -1   5    7.37    1.40
   1   1   6    7.11    1.30
   1  -1   6    6.29    1.43
   1   1   6    8.07    1.46
   1   1   6   11.35    1.80
   1   1   7   59.05    4.41
   1  -1   7   52.16    4.31
   1   1   7   57.36    4.07
   1   1   7   47.95    3.58
   1   1   8   43.89    3.88
   1   1   8   44.12    4.23
   1  -1   8   44.41    4.27
   1  -1   9   20.05    3.02
   1   1   9   22.91    2.98
   1   1  10   -0.40    0.61
   1  -1  10   -0.31    0.61
   1  -1  11   -0.08    0.71
  -1  -1 -11    1.86    1.03
   1   1  11    1.48    0.90
   1   1  12    1.80    1.01
   1  -1  12    1.05    1.37
   1   1  13   26.07    3.94
   1  -1  13   27.62    4.28
   1  -1  14   -0.03    0.97
  -1  -1 -14   -1.57    1.54
   1   1  14   -1.10    0.96
  -1  -1 -15   21.23    5.57
   1  -1  15   16.99    3.75
   1   1  15   13.84    3.03
   1  -1  16    4.40    1.67
  -1  -1 -16   22.20    6.47
   1  -2 -17    5.02    3.36
  -1  -2  17    1.44    1.57
  -1  -2  16    1.29    1.49
   1  -2 -16   -0.58    1.58
   1  -2 -15   18.68    4.53
  -1  -2  15   17.62    3.78
   1  -2 -14    2.24    2.08
  -1   2  14    1.85    1.10
  -1  -2  14    2.77    1.80
   1  -2 -13    2.11    0.68
  -1  -2  13    5.04    1.82
  -1   2  13    7.37    1.94
  -1   2  12    0.14    0.62
   1  -2 -12    0.43    0.89
  -1   2  12    2.97    1.92
  -1  -2  12    1.57    1.18
  -1  -2  11    1.13    0.64
  -1   2  11    1.12    1.27
   1  -2 -11    1.07    1.27
  -1   2  11    1.30    0.93
   1  -2 -11    1.78    0.84
  -1   2  10   13.58    2.29
   1  -2 -10   12.66    2.14
   1  -2 -10   10.58    2.38
  -1  -2  10   11.68    2.30
  -1   2  10   14.48    2.77
   1  -2  -9    0.64    0.53
  -1  -2   9    0.85    1.00
   1  -2  -9    0.74    1.09
  -1   2   9    0.57    0.49
  -1   2   9    1.43    0.59
   1  -2  -8   83.31    4.81
  -1  -2   8   73.51    5.30
  -1   2   8   82.67    5.56
   1  -2  -8   72.01    5.51
  -1   2   8   74.70    4.53
   1  -2  -7  193.48    8.42
  -1  -2   7  200.17    8.20
   1  -2  -7  213.02    7.26
  -1   2   7  203.39    6.87
  -1   2   7  201.59    8.08
   1  -2  -6   -0.23    0.37
  -1  -2   6   -0.20    0.74
  -1   2   6    0.07    0.27
  -1   2   6   -0.08    0.49
   1  -2  -6    0.30    0.48
  -1   2   5   59.62    3.96
  -1  -2   5   62.78    4.00
   1  -2  -5   62.30    3.58
   1  -2  -5   64.92    4.08
  -1   2   5   62.94    3.15
  -1  -2   4  206.03    6.60
   1  -2  -4  231.42    7.34
  -1   2   4  208.35    5.05
  -1   2   4  204.86    6.73
   1  -2  -4  201.86    6.27
   1  -2  -3   95.83    2.64
   1  -2  -3  101.36    4.52
  -1  -2   3   92.93    3.92
   1  -2  -3   97.48    4.32
  -1   2   3   88.65    2.90
  -1   2   3   93.16    4.25
  -1  -2   2    3.14    0.67
   1  -2  -2    3.84    0.71
   1  -2  -2    3.05    0.48
  -1   2   2    3.37    0.57
  -1  -2   1   85.67    3.68
  -1  -2   1   84.27    2.75
  -1  -2   1   91.44    3.62
   1  -2  -1   96.42    3.71
  -1  -2   0  870.27    5.99
   1  -2   0  881.91   11.12
  -1  -2   0  896.69   10.27
   1  -2   0  867.89    9.39
  -1  -2   0  869.88   10.90
   1  -2   0  855.86   11.78
  -1  -2   0  912.92   12.06
  -1  -2  -1  112.99    3.80
   1  -2   1  111.78    4.45
   1  -2   1  113.31    3.97
  -1  -2  -1  111.12    4.39
  -1  -2  -1  136.22    3.64
  -1  -2  -2  248.71    4.36
   1   2   2  252.37    4.55
  -1  -2  -2  235.26    6.82
   1  -2   2  239.84    6.47
   1  -2   2  237.62    7.07
  -1  -2  -2  227.97    5.58
   1   2   3  343.90    8.12
  -1  -2  -3  291.08    8.29
  -1  -2  -3  349.34    4.69
   1   2   3  351.51    5.87
  -1  -2  -3  329.18    8.33
   1  -2   3  339.27    8.69
   1   2   3  361.61    5.32
  -1  -2  -4    1.65    0.80
  -1  -2  -4    1.56    0.33
   1  -2   4    1.57    0.64
   1   2   4    1.36    0.66
  -1  -2  -4    2.51    1.02
   1   2   4    1.60    0.55
   1  -2   4    2.01    0.77
   1   2   4    2.64    0.64
  -1  -2  -5  108.15    5.36
   1   2   5  116.15    5.50
  -1  -2  -5   92.56    5.34
   1  -2   5   98.21    5.41
   1   2   5   99.27    4.01
   1   2   5  104.67    4.13
   1  -2   6   55.52    4.29
  -1  -2  -6   52.95    4.31
   1   2   6   57.92    3.45
  -1  -2  -6   58.47    4.15
   1   2   6   51.32    3.14
   1   2   6   56.01    4.09
   1  -2   7   12.93    2.24
   1   2   7   11.26    1.99
  -1  -2  -7    9.22    1.96
  -1  -2  -7   11.46    1.91
   1   2   7   14.33    1.89
   1   2   7   12.51    1.73
   1   2   8    1.98    0.81
   1  -2   8    0.34    0.81
   1   2   8    0.39    0.33
  -1  -2  -8    1.41    0.72
  -1  -2  -8    2.47    1.14
   1   2   9    6.81    1.70
   1  -2   9    4.23    1.96
   1   2   9   10.22    2.26
  -1  -2  -9    5.40    1.49
  -1  -2  -9    4.68    1.71
  -1  -2 -10   15.00    3.11
   1   2  10   15.24    2.48
   1   2  10   16.39    3.01
  -1  -2 -10   16.32    2.66
   1  -2  10   12.82    2.54
  -1  -2 -11   -0.27    0.59
  -1  -2 -11   -0.94    1.35
   1  -2  11    0.97    1.08
   1   2  11    0.23    0.63
   1   2  11    2.07    1.57
   1   2  12   25.29    3.52
  -1  -2 -12   29.15    5.03
   1  -2  12   28.76    4.35
  -1  -2 -12   22.03    3.39
  -1  -2 -13   18.68    4.43
   1  -2  13   17.63    3.67
   1   2  13   14.66    2.79
   1  -2  14   11.03    2.84
  -1  -2 -14   13.13    4.02
  -1  -2 -15   17.63    4.95
   1  -2  15   26.31    4.76
   1  -2  16    1.96    1.53
  -1  -2 -16    0.00    2.17
   1  -3 -16   -0.71    1.39
  -1  -3  16    1.27    1.47
   1  -3 -15    4.24    1.99
  -1  -3  15    3.92    1.92
  -1  -3  14    0.61    1.17
  -1   3  14    2.64    1.98
   1  -3 -14   -0.53    0.85
  -1  -3  13    2.01    1.13
  -1   3  13    3.50    1.96
   1  -3 -13    3.99    2.23
   1  -3 -12    8.88    2.59
  -1   3  12    7.57    2.41
  -1   3  12    5.76    1.63
  -1  -3  12    3.70    1.54
   1  -3 -11    4.54    1.82
  -1   3  11    4.27    1.15
   1  -3 -11    4.44    1.41
  -1   3  11    3.60    1.76
  -1  -3  11    2.32    0.94
   1  -3 -10   91.14    6.12
   1  -3 -10  103.75    7.75
  -1   3  10   76.30    6.33
  -1  -3  10   92.61    6.82
  -1   3  10   96.42    5.59
  -1   3   9   -0.34    0.98
   1  -3  -9    1.67    1.04
  -1   3   9    0.47    0.57
  -1  -3   9    0.67    0.92
   1  -3  -9    1.04    0.99
  -1   3   8    6.52    1.32
   1  -3  -8    6.10    1.74
  -1   3   8    4.13    1.14
  -1  -3   8    4.58    1.33
   1  -3  -8    5.21    1.41
  -1  -3   7  163.94    7.76
  -1   3   7  155.87    7.79
  -1   3   7  158.97    5.73
   1  -3  -7  163.26    8.32
   1  -3  -7  157.98    7.12
  -1   3   6    1.20    0.83
   1  -3  -6    0.74    0.52
   1  -3  -6    1.81    0.70
  -1  -3   6    1.50    0.80
  -1   3   6    0.42    0.33
   1  -3  -5   10.24    1.72
  -1  -3   5   10.20    1.63
  -1   3   5   10.43    1.85
  -1   3   5   10.77    1.27
   1  -3  -5    9.02    1.75
   1  -3  -5   11.07    1.47
  -1   3   4   80.61    4.75
  -1  -3   4   82.96    4.42
   1  -3  -4   82.17    3.19
   1  -3  -4   82.21    3.94
  -1   3   4   79.67    3.03
  -1  -3   3  104.95    4.58
   1  -3  -3  107.59    4.54
   1  -3  -3  106.34    3.59
  -1   3   3  102.96    3.29
   1  -3  -2  189.73    6.14
  -1  -3   2  184.11    5.35
  -1  -3   2  187.79    6.60
   1  -3  -2  192.16    5.21
  -1  -3   1  165.44    6.07
   1  -3  -1  172.65    5.31
   1  -3  -1  174.41    6.09
   1  -3  -1  156.78    5.82
  -1  -3   1  169.16    6.07
  -1  -3   1  168.79    5.87
  -1  -3   1  173.46    4.44
   1  -3   0   79.52    4.11
   1  -3   0   72.17    4.06
  -1  -3   0   75.46    3.76
  -1  -3   0   80.89    4.01
  -1  -3   0   76.09    4.05
  -1  -3   0   77.36    2.34
  -1  -3  -1   44.24    3.33
   1  -3   1   43.04    3.31
  -1  -3  -1   40.55    2.63
  -1  -3  -1   40.62    2.72
  -1  -3  -2    0.72    0.31
   1  -3   2    0.09    0.46
  -1  -3  -2    0.37    0.43
  -1  -3  -3  293.14    6.13
   1   3   3  286.58    5.17
   1  -3   3  266.78    8.89
  -1  -3  -3  282.85    8.75
  -1  -3  -3  286.89    7.30
   1   3   4  561.28    8.13
  -1  -3  -4  568.63   14.01
   1  -3   4  591.88   13.01
  -1  -3  -4  583.57    8.10
   1  -3   4  576.51   13.34
  -1  -3  -4  606.28   13.37
   1   3   4  588.74   12.75
   1   3   4  572.08    6.78
   1  -3   5  219.09    8.50
   1   3   5  219.20    5.43
   1   3   5  209.59    8.14
  -1  -3  -5  216.75    4.76
   1  -3   5  219.11    8.56
   1   3   5  220.28    5.16
  -1  -3  -5  186.43    7.91
  -1  -3  -5  192.64    8.63
   1   3   6  146.88    7.34
   1   3   6  141.65    4.78
   1   3   6  145.16    4.85
  -1  -3  -6  145.72    3.75
   1  -3   6  145.63    7.39
  -1  -3  -6  142.53    7.83
  -1  -3  -6  132.55    7.05
  -1  -3  -7   81.93    2.79
   1   3   7   87.43    4.15
   1  -3   7   84.25    5.98
  -1  -3  -7   91.86    6.60
   1   3   7   85.72    4.16
  -1  -3  -7   70.67    5.40
   1   3   7   84.61    5.70
   1   3   8  104.71    6.71
   1   3   8  111.28    5.19
   1  -3   8  110.07    7.19
  -1  -3  -8   94.43    6.57
  -1  -3  -8  117.33    7.77
   1   3   9   59.94    4.15
   1  -3   9   72.41    6.13
  -1  -3  -9   52.73    5.08
   1   3   9   58.43    5.30
  -1  -3  -9   65.92    6.22
   1   3  10   77.44    6.42
  -1  -3 -10   74.64    6.25
   1   3  10   84.23    5.23
   1  -3  10   79.49    6.77
  -1  -3 -10   82.50    7.35
  -1  -3 -11    4.52    1.95
   1  -3  11    3.98    1.70
  -1  -3 -11    4.79    1.75
   1   3  11    6.46    2.16
  -1  -3 -12    9.03    2.94
   1   3  12    9.62    2.74
  -1  -3 -12    7.78    2.12
   1  -3  12    9.75    2.67
   1  -3  13   -0.21    0.94
  -1  -3 -13    1.31    1.51
  -1  -3 -14    9.79    3.67
   1  -3  14    7.56    2.59
   1  -3  15    3.43    2.19
  -1  -3 -15    0.23    0.75
   1  -3  16   -0.24    1.19
   1  -4 -16   -0.74    1.81
  -1  -4  16    0.06    0.91
  -1  -4  15    3.75    1.75
   1  -4 -15    0.70    0.95
  -1  -4  14    1.86    1.39
  -1   4  14    4.91    2.34
   1  -4 -14    2.84    1.94
   1  -4 -13    2.06    1.60
  -1   4  13    3.38    1.64
  -1  -4  13   -0.57    0.69
  -1   4  12   -1.06    1.02
   1  -4 -12    0.15    0.76
  -1  -4  12    0.05    0.82
  -1  -4  11    6.14    1.87
   1  -4 -11    6.64    2.10
  -1   4  11    7.80    2.22
   1  -4 -11   10.77    2.42
   1  -4 -10   -0.62    0.88
   1  -4 -10   -0.41    0.68
  -1   4  10   -0.68    1.09
  -1  -4  10   -0.79    1.37
   1  -4  -9  131.11    7.81
  -1   4   9  126.35    8.12
   1  -4  -9  112.70    8.49
  -1  -4   9  125.76    7.88
  -1   4   9  128.17    5.65
  -1   4   8    0.78    0.49
   1  -4  -8    1.31    0.72
  -1  -4   8    0.09    0.78
   1  -4  -8    0.79    0.52
   1  -4  -8    0.62    0.64
  -1   4   8    0.42    0.44
  -1  -4   7  122.06    6.95
   1  -4  -7  101.06    6.49
  -1   4   7  129.36    4.93
   1  -4  -7  104.69    7.29
  -1   4   7  115.79    7.22
   1  -4  -7  124.77    5.59
  -1   4   6   53.03    2.95
  -1  -4   6   56.48    4.50
   1  -4  -6   58.15    4.78
   1  -4  -6   59.06    3.85
  -1   4   6   56.18    4.78
  -1   4   5    1.80    0.51
  -1   4   5    1.02    0.41
   1  -4  -5    2.75    0.87
  -1  -4   5    2.85    1.10
  -1   4   4    1.10    0.36
  -1  -4   4    1.16    0.69
   1  -4  -4    1.77    0.77
   1  -4  -4    1.54    0.65
   1  -4  -3  210.76    7.32
   1  -4  -3  209.08    6.13
  -1  -4   3  206.14    6.86
   1  -4  -2    4.77    1.15
   1  -4  -2    5.08    1.05
  -1  -4   2    3.64    0.87
  -1  -4   2    5.31    1.32
  -1  -4   2    4.17    0.92
  -1  -4   1  495.68    8.50
   1  -4  -1  491.96   11.85
  -1  -4   1  488.07   11.79
   1  -4  -1  496.52   10.56
  -1  -4   1  484.54   11.59
   1  -4  -1  493.89   11.80
  -1  -4   1  493.87   12.02
   1  -4   0   95.36    5.18
   1  -4   0   90.68    5.25
  -1  -4   0   92.40    4.88
  -1  -4   0   86.89    5.02
  -1  -4   0   93.93    3.04
  -1  -4   0   86.15    4.79
  -1  -4  -1  738.39   13.37
   1  -4   1  672.52   15.08
  -1  -4  -1  736.30   13.37
  -1  -4  -1  697.64    5.77
  -1  -4  -2  327.16   10.73
   1  -4   2  342.99   10.94
  -1  -4  -2  335.55    8.70
  -1  -4  -2  302.49    8.41
   1  -4   3  551.24   12.45
  -1  -4  -3  546.89   13.92
   1   4   3  563.93    7.58
  -1  -4  -3  559.14   11.24
  -1  -4  -3  520.18   10.41
   1  -4   3  535.24   14.12
   1   4   4    3.03    0.55
  -1  -4  -4    2.98    0.87
   1  -4   4    2.83    0.83
   1   4   4    2.08    0.83
   1  -4   4    1.90    1.39
  -1  -4  -4    3.17    1.04
  -1  -4  -4    2.58    0.68
   1   4   5   98.72    2.77
   1  -4   5   96.17    6.28
  -1  -4  -5   93.41    6.04
  -1  -4  -5  106.47    4.20
   1   4   5  101.52    6.06
   1  -4   5  104.43    6.25
   1   4   5   99.93    3.36
  -1  -4  -6   12.31    1.35
   1   4   6   11.70    1.18
   1   4   6   12.17    1.25
   1   4   6   14.43    2.45
  -1  -4  -6   12.48    2.25
   1  -4   6   11.90    2.25
  -1  -4  -7   82.85    6.88
   1  -4   7   84.55    6.27
   1   4   7   87.24    6.36
  -1  -4  -7   94.88    6.57
   1   4   7   85.93    3.68
   1   4   8    8.61    2.12
  -1  -4  -8    6.40    1.79
  -1  -4  -8    7.88    2.28
   1  -4   8    6.74    1.83
  -1  -4  -9    1.90    1.35
   1   4   9    0.06    1.01
   1  -4   9    3.17    1.48
  -1  -4  -9    2.93    1.38
   1  -4  10    2.05    1.19
   1   4  10    0.63    0.66
  -1  -4 -10    1.02    1.17
  -1  -4 -10    1.63    0.88
  -1  -4 -11   42.61    5.06
  -1  -4 -11   35.98    5.56
   1  -4  11   36.73    4.93
   1   4  11   34.66    4.73
  -1  -4 -12    2.24    1.58
   1   4  12    4.22    1.82
  -1  -4 -12    4.50    1.75
   1  -4  12    2.58    1.40
   1  -4  13   -0.17    1.13
   1   4  13   -0.04    0.78
  -1  -4 -14    0.15    0.98
   1   4  14    0.64    0.86
   1  -4  15    3.20    1.83
  -1  -4 -15    3.45    2.18
   1  -5 -15   -1.22    1.85
  -1  -5  15   -0.33    0.87
  -1   5  15    1.03    1.17
  -1  -5  14    1.71    1.27
   1  -5 -14   -0.02    0.94
  -1   5  14   -0.74    0.97
  -1  -5  13    4.85    2.01
  -1   5  13    1.95    1.32
   1  -5 -13    4.22    2.20
   1  -5 -12    5.69    2.40
  -1  -5  12    5.45    2.03
  -1   5  12    5.03    1.79
  -1   5  11    3.71    1.60
  -1  -5  11    4.85    1.93
  -1  -5  10   42.68    5.01
  -1   5  10   36.85    4.76
  -1   5   9    0.57    1.02
  -1  -5   9   -0.09    0.60
  -1  -5   8    5.38    1.71
  -1   5   8    6.01    1.97
  -1   5   7  120.28    7.76
   1  -5  -7  111.83    5.76
  -1  -5   7  110.96    6.93
  -1   5   6    0.64    0.59
   1  -5  -6    1.29    0.69
  -1  -5   6    1.72    1.09
  -1   5   6    0.71    0.29
   1  -5  -5   25.00    2.77
  -1  -5   5   27.52    3.10
  -1   5   5   20.02    2.92
   1  -5  -5   21.97    2.20
   1  -5  -4   13.12    1.75
  -1  -5   4   13.12    2.00
   1  -5  -4   12.72    2.02
  -1  -5   3    5.46    1.60
   1  -5  -3    4.03    1.12
   1  -5  -3    4.40    0.99
  -1  -5   3    5.22    1.26
   1  -5  -2    0.43    1.01
  -1  -5   2    2.44    0.78
   1  -5  -2    2.14    0.88
  -1  -5   2    2.08    0.94
   1  -5  -2    3.56    1.01
  -1  -5   2    2.14    1.05
   1  -5  -1   21.97    2.80
  -1  -5   1   21.71    2.86
   1  -5  -1   21.45    2.46
  -1  -5   1   19.88    2.66
  -1  -5   1   21.02    1.91
   1  -5  -1   19.29    2.71
  -1  -5   1   18.92    2.62
   1  -5   0    1.55    0.83
  -1  -5   0    2.36    0.55
  -1  -5   0    2.69    1.04
  -1  -5   0    2.56    1.07
   1  -5   0    2.32    1.12
  -1  -5   0    1.33    0.48
   1  -5   0    0.96    0.76
  -1  -5  -1   23.79    1.31
  -1  -5  -1   27.50    2.95
  -1  -5  -1   27.18    3.25
  -1  -5  -1   26.18    2.83
   1  -5   1   30.28    3.57
   1  -5   2   10.08    2.19
  -1  -5  -2   10.88    1.75
  -1  -5  -2    7.59    1.54
   1   5   3    6.10    0.86
  -1  -5  -3    5.25    1.26
   1  -5   3    6.92    1.84
   1  -5   3    4.73    1.09
  -1  -5  -3    7.53    1.49
  -1  -5  -3    8.82    2.15
   1  -5   4   98.32    6.69
   1  -5   4  101.33    6.07
   1   5   4   95.85    3.06
  -1  -5  -4   88.73    6.47
  -1  -5  -4  106.10    5.46
  -1  -5  -4   87.17    4.84
   1  -5   5    9.90    2.00
   1  -5   5    8.75    2.16
  -1  -5  -5    8.93    2.06
   1   5   5    7.56    1.72
  -1  -5  -5    6.77    1.33
  -1  -5  -6   98.27    7.03
   1   5   6  100.39    6.78
   1  -5   6  101.87    6.78
   1   5   7   37.52    4.44
   1  -5   7   40.26    4.48
  -1  -5  -7   38.75    4.56
   1  -5   8   65.72    6.02
   1   5   8   60.76    5.82
  -1  -5  -8   64.76    6.09
  -1  -5  -9   10.47    2.66
   1   5   9    9.01    2.37
   1  -5   9    9.21    2.60
  -1  -5 -10   19.42    3.64
   1  -5  10   18.84    3.54
   1   5  10   16.98    3.20
  -1  -5 -11   12.80    2.99
   1  -5  11   15.05    3.34
   1   5  11    7.59    2.36
  -1  -5 -11   12.77    3.38
   1  -5  12    2.35    1.57
  -1  -5 -12    0.90    1.45
  -1  -5 -12    1.08    1.21
   1   5  12   -0.15    0.84
   1   5  13    3.37    1.76
   1  -5  13    2.76    1.97
  -1  -5 -13    1.11    0.72
  -1  -5 -14    5.41    2.73
   1  -5  14    4.89    1.93
   1   5  14    6.66    2.46
   1   5  15    8.16    3.03
  -1   6  14   -1.96    1.35
  -1  -6  14   -1.80    1.60
  -1  -6  13   22.91    4.38
  -1   6  13   17.25    3.77
  -1  -6  12    4.11    1.67
  -1   6  12    2.20    1.33
  -1   6  11    7.35    2.48
  -1  -6  11    7.88    2.38
  -1  -6  10   31.48    4.46
  -1   6  10   25.36    4.45
  -1  -6   9    2.77    1.29
  -1   6   9    0.72    1.11
  -1   6   8    3.83    1.60
  -1  -6   8    2.92    1.45
  -1   6   7   -0.23    0.89
  -1  -6   7   -0.04    0.71
   1  -6  -7    0.86    0.74
  -1  -6   6   13.26    2.42
   1  -6  -6   15.23    2.05
   1  -6  -6   12.18    2.10
  -1   6   6   17.66    3.05
   1  -6  -5   -0.22    0.59
  -1  -6   5    0.42    0.82
   1  -6  -5    0.95    0.74
   1  -6  -4    0.03    0.41
   1  -6  -4    0.37    0.75
  -1  -6   4    1.46    0.88
  -1  -6   4   -0.21    1.35
   1  -6  -3    0.21    0.57
  -1  -6   3    0.86    0.60
  -1  -6   3    0.35    0.83
   1  -6  -3    0.06    0.66
  -1  -6   2   40.94    3.18
  -1  -6   2   41.60    4.33
   1  -6  -2   39.29    4.26
  -1  -6   2   36.10    3.99
   1  -6  -2   37.96    4.00
   1  -6  -2   40.19    3.61
   1  -6  -1   -0.07    0.50
  -1  -6   1    1.34    1.15
  -1  -6   1    0.50    0.47
   1  -6  -1    1.39    0.82
   1  -6  -1   -0.31    1.01
  -1  -6   1    1.73    1.03
  -1  -6   1    1.16    0.49
  -1  -6   0   91.71    5.97
   1  -6   0   85.63    5.73
  -1  -6   0   93.20    3.75
   1  -6   0   88.81    6.20
  -1  -6   0   93.02    6.43
   1  -6   0   78.93    6.24
  -1  -6   0   90.47    6.08
  -1  -6  -1    0.38    0.43
   1  -6   1   -0.02    0.85
  -1  -6  -1   -0.13    0.18
  -1  -6  -1    0.92    0.83
   1  -6   1   -0.56    0.77
   1  -6   1   -0.59    0.71
  -1  -6  -1    0.51    0.65
  -1  -6  -2    6.78    1.62
   1  -6   2    8.44    1.55
  -1  -6  -2    8.63    1.81
  -1  -6  -2    6.70    1.59
   1  -6   2    5.38    1.72
   1  -6   3  106.00    6.16
  -1  -6  -3  109.28    6.12
   1  -6   3  106.94    7.49
  -1  -6  -3  102.21    6.00
   1  -6   4   61.86    5.03
  -1  -6  -4   61.82    4.52
   1  -6   4   55.25    5.54
  -1  -6  -4   61.74    4.52
   1  -6   5    4.18    1.66
   1  -6   5    5.38    1.69
  -1  -6  -5    4.56    1.26
   1   6   5    3.73    1.31
  -1  -6  -5    4.79    1.27
  -1  -6  -6   -0.55    1.02
   1   6   6   -0.89    1.09
   1  -6   6    1.16    0.94
   1  -6   7   10.46    2.31
   1   6   7    6.70    2.15
  -1  -6  -7    5.70    2.12
   1  -6   8    3.37    1.39
   1   6   8    1.35    1.21
  -1  -6  -8    0.24    0.72
  -1  -6  -9   -0.91    0.87
   1  -6   9   -1.16    0.69
   1   6   9    1.93    1.39
   1   6  10   -0.18    0.83
  -1  -6 -10    1.04    1.11
   1  -6  10    2.71    1.71
   1   6  11   10.10    2.71
  -1  -6 -11    7.67    2.56
   1  -6  11   10.56    3.02
   1   6  12    0.46    0.72
  -1  -6 -12   -0.74    1.01
   1  -6  12   -0.97    1.57
   1   6  13    0.40    0.72
   1  -6  13   -0.48    1.33
   1   6  14    3.63    2.06
   1  -6  14    2.37    2.04
  -1  -7  14    1.78    1.40
  -1   7  14   -0.21    0.78
  -1  -7  13    4.39    2.03
  -1   7  13    2.16    1.24
  -1  -7  12    0.71    1.29
  -1   7  12   -1.32    1.65
  -1   7  11    2.62    1.51
  -1  -7  11    0.42    0.82
  -1   7  10    6.25    2.26
  -1  -7  10    6.87    2.23
  -1  -7   9    1.00    0.59
  -1   7   9   -0.64    1.09
  -1  -7   8   -0.29    0.84
  -1   7   8   -0.63    1.18
  -1   7   7   15.90    3.33
  -1  -7   7   14.72    2.66
  -1   7   6    0.21    0.80
  -1  -7   6   -0.02    0.72
  -1  -7   6   -0.44    1.09
   1  -7  -6    0.22    0.67
   1  -7  -5    0.71    0.81
  -1  -7   5    0.06    1.14
   1  -7  -5    0.31    0.30
  -1  -7   5    2.17    1.05
   1  -7  -4    0.61    0.64
  -1  -7   4    0.86    0.77
   1  -7  -4    0.12    0.54
  -1  -7   4    0.39    0.51
  -1  -7   3    6.07    1.93
   1  -7  -3    8.57    1.72
   1  -7  -3   10.23    1.89
  -1  -7   3   10.18    1.79
   1  -7  -3    9.82    2.10
  -1  -7   2   64.42    4.22
  -1  -7   2   65.08    5.75
   1  -7  -2   60.78    5.73
   1  -7  -2   35.35    4.34
   1  -7  -2   68.33    5.08
  -1  -7   1   -0.06    0.61
   1  -7  -1    0.01    0.78
  -1  -7   1   -0.03    0.37
   1  -7  -1   -0.27    0.44
  -1  -7   1   -0.89    0.90
   1  -7  -1   -0.74    1.07
   1  -7  -1    1.13    1.14
  -1  -7   1    0.69    1.26
  -1  -7   0    9.58    2.21
   1  -7   0   10.21    1.62
   1  -7   0   12.39    2.46
   1  -7   0   15.57    2.89
   1  -7   0   13.90    2.85
  -1  -7   0   11.59    2.62
  -1  -7   0   11.01    2.29
   1  -7   1    8.87    1.66
   1  -7   1    9.88    2.22
  -1  -7  -1    7.25    1.79
  -1  -7  -1    6.12    1.81
   1  -7   1    7.42    1.91
  -1  -7  -1    7.28    1.93
   1  -7   2  149.09    8.92
   1  -7   2  139.39    9.07
  -1  -7  -2  144.42    9.31
   1  -7   2  154.84    7.39
  -1  -7  -2  140.90    7.94
  -1  -7  -2  141.68    7.72
  -1  -7  -3   -0.30    0.53
  -1  -7  -3    0.71    0.62
   1  -7   3    0.34    0.64
  -1  -7  -3   -1.61    1.99
   1  -7   3    1.17    0.90
  -1  -7  -4   11.77    2.20
   1  -7   4   11.14    2.72
  -1  -7  -4   11.58    2.13
   1  -7   4   12.12    2.28
  -1  -7  -5   17.97    2.72
   1   7   5   13.34    2.76
   1  -7   5   12.63    2.41
   1  -7   6   13.04    2.63
   1   7   6    9.07    2.33
   1  -7   7    9.33    2.48
   1   7   7    7.53    2.34
   1   7   8   12.47    2.96
   1  -7   8   11.19    2.69
   1   7   9    1.88    1.37
   1  -7   9    1.68    1.29
   1   7  10    2.66    1.44
   1  -7  10    2.27    1.43
   1   7  11   -0.75    0.76
   1  -7  11    2.50    1.70
   1  -7  12   -0.15    1.03
   1   7  12   -1.85    1.74
   1  -7  13    1.67    1.10
   1   7  13    1.57    1.30
  -1  -8  13    6.37    2.66
  -1  -8  12    5.75    2.27
  -1   8  12    2.86    1.80
  -1   8  11    3.80    2.21
  -1  -8  11    2.50    0.95
  -1  -8  10    8.64    2.57
  -1   8  10   10.35    3.12
  -1   8   9    8.34    2.60
  -1  -8   9    7.68    2.71
  -1  -8   9   10.66    2.62
  -1  -8   8    4.96    1.88
  -1   8   8    3.53    1.74
  -1  -8   8    2.67    1.35
  -1  -8   7    1.63    0.79
  -1   8   7    3.04    1.42
  -1  -8   7    2.87    1.32
  -1  -8   6    6.98    1.96
  -1  -8   6    6.07    2.31
  -1   8   6    5.89    2.42
  -1  -8   5   42.02    4.33
   1  -8  -5   38.51    5.15
   1  -8  -5   31.09    4.23
  -1  -8   5   39.71    5.32
  -1  -8   4   87.28    5.91
   1  -8  -4   82.31    6.99
   1  -8  -4   87.25    7.69
   1  -8  -4   85.49    5.91
  -1  -8   4   81.56    7.40
   1  -8  -3   21.92    3.66
  -1  -8   3   18.93    3.54
   1  -8  -3   24.40    3.22
   1  -8  -3   25.18    4.11
   1  -8  -2    0.40    0.86
   1  -8  -2    0.82    0.73
  -1  -8   2    2.17    1.29
   1  -8  -2    0.60    0.67
  -1  -8   1   17.50    3.12
   1  -8  -1   19.24    3.55
   1  -8  -1   22.10    3.29
   1  -8  -1   19.67    3.48
  -1  -8   1   17.17    3.39
   1  -8   0    0.07    0.87
   1  -8   0    2.98    1.79
  -1  -8   0    3.10    1.41
  -1  -8   0    0.81    0.75
  -1  -8   0    3.65    1.69
   1  -8   0    3.72    1.59
   1  -8   1    5.24    1.73
  -1  -8  -1    4.65    1.79
  -1  -8  -1    3.49    1.17
  -1  -8  -1    3.22    1.46
   1  -8   1    6.33    1.97
   1  -8   2   38.91    5.23
  -1  -8  -2   41.24    5.22
   1  -8   2   43.81    5.21
  -1  -8  -2   40.39    4.59
   1  -8   2   41.87    4.01
  -1  -8  -2   40.46    4.37
   1  -8   3   34.32    4.94
   1  -8   3   39.94    5.17
  -1  -8  -3   32.50    4.98
  -1  -8  -3   37.41    4.27
  -1  -8  -3   37.40    4.35
   1  -8   3   35.12    3.84
   1  -8   4   24.31    4.21
   1  -8   4   22.57    3.30
   1  -8   4   23.12    4.07
  -1  -8  -4   24.11    3.36
  -1  -8  -4   21.99    3.94
  -1  -8  -5   29.94    3.74
   1  -8   5   35.16    4.22
   1   8   6    4.28    1.75
   1  -8   6    5.13    1.76
   1   8   7    0.18    0.95
   1  -8   7   -0.14    0.77
   1  -8   8    3.37    1.62
   1   8   8    3.46    1.87
   1   8   9    0.26    0.66
   1  -8   9    2.09    1.56
   1  -8  10    0.48    0.93
   1   8  10    1.82    1.29
   1  -8  11   -0.27    0.70
   1   8  11   -0.61    1.26
   1  -8  12   -0.34    0.89
   1   8  12   -5.32    2.33
  -1  -9  12   -0.13    0.79
  -1  -9  11   -0.13    0.65
  -1   9  11    0.43    0.86
  -1   9  10   10.58    3.32
  -1  -9  10   14.97    3.34
  -1  -9  10   12.00    3.54
  -1  -9   9    0.84    1.07
  -1  -9   9    0.54    1.02
  -1   9   9    0.99    1.14
  -1  -9   8   16.60    3.87
  -1   9   8   20.35    4.42
  -1  -9   8   21.90    3.72
  -1  -9   7    0.76    0.73
  -1   9   7    0.59    0.85
  -1  -9   7    0.86    0.92
   1  -9  -6   21.21    4.28
  -1  -9   6   22.46    4.23
  -1   9   6   25.82    4.75
   1  -9  -5    0.24    0.86
  -1  -9   5    0.98    1.11
   1  -9  -4   -1.19    1.33
   1  -9  -4   -0.43    0.71
  -1  -9   4    1.15    1.33
   1  -9  -3   -0.01    0.70
  -1  -9   3    0.60    0.80
   1  -9  -3    0.16    0.85
   1  -9  -3   -1.63    1.70
   1  -9  -2    0.13    0.42
   1  -9  -2    1.19    1.41
   1  -9  -2    0.08    0.72
  -1  -9   2    1.17    1.32
   1  -9  -1    0.04    1.12
   1  -9  -1    1.93    1.20
   1  -9  -1    0.50    0.77
  -1  -9   1    0.38    0.55
  -1  -9   0    5.63    1.80
   1  -9   0    7.25    2.05
  -1  -9   0    8.38    2.65
   1  -9   0    4.67    1.73
   1  -9   1   13.71    3.17
  -1  -9  -1   18.83    3.26
   1  -9   1   19.16    3.49
  -1  -9  -1   19.36    3.90
   1  -9   2    0.01    1.07
  -1  -9  -2    0.49    0.55
  -1  -9  -2    0.06    1.18
   1  -9   2    0.50    0.80
  -1  -9  -2    0.67    0.80
  -1  -9  -3    3.05    1.44
   1  -9   3    4.11    1.63
  -1  -9  -3    3.17    1.82
   1  -9   3    5.99    2.54
  -1  -9  -3    4.41    1.69
   1  -9   4    1.33    1.30
  -1  -9  -4    0.58    0.61
  -1  -9  -4    0.36    0.82
   1  -9   5    0.47    0.55
  -1  -9  -5   -0.68    1.41
   1  -9   5    0.89    0.72
   1   9   6   11.71    3.15
   1  -9   6   12.85    2.88
   1  -9   6   17.09    3.84
   1  -9   7    4.49    2.20
   1  -9   7    2.42    1.18
   1   9   7    5.11    2.13
   1  -9   8    0.96    1.15
   1   9   8   -0.97    1.19
   1   9   9    6.85    2.51
   1  -9   9    7.79    2.45
   1  -9  10   12.74    3.30
   1   9  10    7.93    2.87
   1  -9  11   -0.69    0.71
   1 -10  -9   -0.01    1.56
  -1  10   9   -1.81    1.51
  -1 -10   9    2.08    1.60
   1 -10  -8    4.26    1.81
  -1 -10   8   12.55    3.65
  -1  10   8    8.06    2.87
  -1  10   7    0.29    1.05
   1 -10  -7   -0.44    1.71
  -1 -10   7    0.64    1.10
   1 -10  -6    3.57    1.89
  -1 -10   6    3.18    1.87
  -1 -10   5   16.05    3.73
   1 -10  -5   19.60    4.24
  -1 -10   4   18.27    3.95
   1 -10  -4   10.54    3.32
   1 -10  -3    4.10    2.18
  -1 -10   3    5.11    2.14
   1 -10  -3    5.13    2.01
   1 -10  -2    1.14    1.26
   1 -10  -2    0.22    0.69
  -1 -10   2    0.77    1.06
   1 -10  -2    0.56    0.47
   1 -10  -1    8.76    2.74
  -1 -10   1    5.50    1.90
   1 -10  -1    6.62    1.92
   1 -10  -1    5.18    2.40
  -1 -10   0    4.09    1.88
   1 -10   0    4.10    1.93
   1 -10   0    5.12    2.00
  -1 -10  -1    0.71    1.02
  -1 -10  -1   -0.23    0.80
   1 -10   1    2.38    1.61
   1 -10   1   -1.43    1.02
  -1 -10  -2    3.11    1.91
  -1 -10  -2    1.89    1.24
   1 -10   2    0.90    0.92
   1 -10   2    3.01    1.43
  -1 -10  -3    9.14    2.77
  -1 -10  -3   12.42    2.69
   1 -10   3   14.27    3.62
   1 -10   4   15.92    3.88
  -1 -10  -4   14.13    3.62
  -1 -10  -5    1.75    1.15
   1 -10   5    1.77    1.46
   1  10   5   -1.85    2.30
  -1 -10  -6   -1.10    1.48
   1 -10   6   -0.68    1.09
   1  10   6   -0.14    0.75
   1 -10   7   15.50    3.88
   1  10   7   14.79    3.85
  -1 -10  -7   14.06    3.93
   1  10   8   -0.74    1.03
   1 -10   8    1.68    1.55
  -1 -10  -8   -1.02    2.12
  -1 -11   6    2.31    1.71
  -1  11   6    3.78    1.79
   1 -11  -6    2.15    1.81
  -1 -11   5   12.96    3.64
   1 -11  -5   14.00    3.69
  -1 -11   4    4.64    2.15
   1 -11  -4    4.36    2.40
   1 -11  -3    4.92    2.08
  -1 -11   3    6.25    2.37
   1 -11  -2   17.97    3.95
   1 -11  -2   16.86    3.98
  -1 -11   2   16.73    3.66
   1 -11  -1    6.61    2.35
  -1 -11   1   -0.95    1.39
   1 -11   0   41.62    6.02
   1 -11   0   41.00    5.58
  -1 -11   0   39.07    5.39
   1 -11   1    2.56    1.64
  -1 -11  -1    5.41    2.53
  -1 -11  -1    1.16    1.12
   1 -11   2    2.59    1.95
  -1 -11  -2    1.39    0.93
   1 -11   3    0.47    1.26
  -1 -11  -3   -0.28    0.97
   1 -11   4    3.47    1.86
  -1 -11  -4    2.48    1.54
   1 -11   5    0.09    0.93
  -1 -11  -5   -0.11    0.94
   1  11   6   -0.62    0.85
   1 -11   6    0.43    0.79
  -1 -12   2   -1.08    1.19
  -1 -12   1   -0.98    1.23
   1 -12   2    6.10    2.45
  -2   0  18   -0.27    0.66
  -2   0  17   -0.78    0.98
  -2   0  16    6.36    1.97
  -2   0  15   -1.13    1.47
  -2   0  14   46.75    5.50
  -2   0  13    1.47    1.28
  -2   0  12    1.25    0.91
  -2   0  11   -0.75    0.53
   2   0 -10    0.64    0.38
  -2   0  10    1.10    0.82
   2   0  -9    0.42    0.39
  -2   0   9    0.01    0.70
  -2   0   8   51.11    4.05
   2   0  -8   45.76    2.48
   2   0  -7    0.26    0.28
  -2   0   7    0.05    0.59
  -2   0   6 1437.41   18.27
   2   0  -6 1369.53   10.27
  -2   0   6 1369.31   18.48
  -2   0   5    0.14    0.43
  -2   0   5   -0.23    0.34
   2   0  -5   -0.01    0.09
  -2   0   4 3411.05   22.60
  -2   0   4 3341.48   22.85
  -2   0   3    0.26    0.34
  -2   0   3    0.16    0.28
   2   0   1    0.77    0.40
   2   0   1    0.39    0.24
   2   0   2 2159.22   13.14
   2   0   2 2128.75   18.22
   2   0   3    0.21    0.23
   2   0   3    0.26    0.35
   2   0   4  318.57    8.29
   2   0   5   -0.81    0.79
   2   0   5   -0.36    0.47
   2   0   6   -0.05    0.53
   2   0   6   -0.08    0.60
   2   0   7   -0.61    0.52
   2   0   7    0.71    0.65
   2   0   8    0.00    0.94
   2   0   8   -0.22    0.57
   2   0   9    0.22    0.59
   2   0  10    5.64    1.78
   2   0  11   -0.29    0.97
   2   0  12   11.88    2.69
   2   0  13   -1.20    0.98
   2   0  14    1.82    1.67
   2   0  15    0.36    0.50
   2   0  16   11.84    3.11
   2  -1 -17   23.99    5.96
  -2  -1  17   16.67    3.79
  -2   1  17   19.30    3.80
  -2   1  16    5.55    2.13
  -2  -1  16    5.41    2.29
   2  -1 -16   11.64    3.88
  -2   1  15   12.99    3.01
  -2  -1  15   15.78    3.40
  -2  -1  14    2.95    1.25
  -2   1  14    5.96    2.16
  -2  -1  13    1.97    1.40
  -2   1  13    1.33    0.88
  -2  -1  12    1.02    0.66
  -2   1  12    0.21    0.64
  -2  -1  11    7.34    1.89
  -2   1  11    8.35    1.92
   2  -1 -10    0.25    0.37
  -2   1  10    1.45    0.89
  -2   1  10    2.29    1.56
  -2  -1  10   -0.67    0.75
  -2   1   9    9.38    2.06
   2  -1  -9   11.81    1.61
  -2  -1   9   12.73    2.21
  -2   1   9    8.05    1.70
  -2  -1   8  127.70    6.75
   2  -1  -8  131.76    4.92
  -2   1   8  136.96    6.84
  -2   1   8  123.03    6.05
   2  -1  -7  148.14    4.85
  -2  -1   7  133.32    6.35
  -2   1   7  132.08    5.83
  -2   1   7  166.89    7.02
   2  -1  -6  537.99    8.56
  -2  -1   6  541.89   11.91
  -2   1   6  554.14   11.77
  -2   1   6  520.27   10.56
  -2   1   5  434.16    9.43
   2  -1  -5  437.97    7.35
  -2   1   5  415.88    8.66
  -2  -1   5  414.84    9.61
  -2  -1   4    5.09    0.97
  -2   1   4    3.61    0.85
  -2   1   4    5.08    0.89
  -2   1   3  162.76    4.64
  -2  -1   3  153.21    4.56
   2  -1  -3  172.13    4.50
  -2   1   3  147.98    4.23
  -2   1   2   48.56    2.26
  -2  -1   2   45.73    2.17
  -2  -1   2   47.26    2.29
  -2  -1   2   49.32    1.88
  -2   1   2   45.94    2.16
   2  -1  -2   51.97    2.17
  -2   1   1   64.86    2.65
  -2  -1   0 1473.27    9.81
   2  -1   0 1472.16   13.39
   2  -1   0 1483.25   12.18
   2   1   1  284.20    5.72
   2  -1   1  324.82    6.70
  -2  -1  -1  341.57    6.45
   2  -1   1  322.07    6.53
   2   1   1  327.43    5.15
   2   1   2  103.56    3.48
   2  -1   2   75.32    3.52
   2  -1   2   72.29    3.30
   2   1   2   69.21    3.02
  -2  -1  -2   91.89    3.80
   2   1   3   32.57    2.38
   2  -1   3   47.10    3.15
   2  -1   3   37.30    2.59
   2   1   3   39.85    2.46
   2  -1   4   33.10    2.85
   2   1   4   31.63    2.53
   2   1   4   27.14    2.35
   2  -1   4   30.09    2.45
   2   1   4   30.03    2.41
   2  -1   5   93.86    5.15
   2  -1   5   92.98    5.23
   2   1   5   94.82    4.62
   2   1   5   78.99    4.38
   2   1   5   87.90    4.47
   2   1   6  146.34    6.52
   2  -1   6  130.85    6.56
   2  -1   6  129.85    6.63
   2   1   6  126.03    5.75
   2   1   6  126.69    5.85
   2   1   7  239.86    8.71
   2  -1   7  250.95    9.70
   2   1   7  232.14    9.04
   2  -1   7  251.18    9.82
   2   1   7  242.90    8.57
   2   1   8   60.73    4.56
   2  -1   8   55.48    4.93
   2   1   8   57.49    4.51
   2   1   9   10.15    2.16
   2  -1   9    9.07    2.06
   2  -1  10   24.95    3.75
   2   1  10   21.39    3.18
   2   1  11   41.63    4.53
   2  -1  11   40.09    4.93
  -2  -1 -12    8.80    2.04
   2  -1  12    8.95    2.64
   2   1  12    9.80    2.30
   2  -1  13    4.23    2.01
   2   1  13    2.61    1.42
   2  -1  14   17.57    3.73
   2   1  14   14.69    3.13
  -2  -1 -14   26.33    6.12
   2  -1  15   10.75    3.18
  -2  -1 -15   10.33    4.20
   2  -1  16   22.99    4.62
   2  -2 -17    0.28    1.25
  -2  -2  17    1.43    1.27
   2  -2 -16   -0.02    1.66
  -2  -2  16    0.99    0.91
   2  -2 -15    7.63    2.72
  -2   2  15    6.49    1.91
  -2  -2  15    9.84    2.89
  -2  -2  14    3.51    1.59
   2  -2 -14    5.67    2.38
  -2   2  14    5.33    1.90
  -2   2  13    7.80    2.56
  -2   2  13   10.30    2.40
  -2  -2  13    8.19    2.32
   2  -2 -13    8.60    2.80
  -2  -2  12   14.02    2.86
  -2   2  12   16.57    2.76
   2  -2 -12   14.62    3.21
  -2   2  12   18.06    3.47
  -2   2  11    7.23    2.18
  -2  -2  11    6.61    1.75
   2  -2 -11   10.14    2.51
  -2   2  11    5.65    1.46
   2  -2 -10   29.35    3.01
  -2   2  10   26.83    3.13
  -2  -2  10   28.61    3.65
   2  -2 -10   26.86    3.65
  -2   2  10   24.27    3.43
  -2  -2   9   71.17    5.47
  -2   2   9   53.16    4.72
   2  -2  -9   64.03    4.25
  -2   2   9   65.30    4.57
   2  -2  -9   44.72    4.45
  -2  -2   8   40.56    3.84
   2  -2  -8   46.85    3.46
  -2   2   8   45.76    4.04
   2  -2  -8   44.82    4.18
  -2   2   8   44.77    3.52
   2  -2  -7   30.04    3.26
  -2   2   7   36.26    3.34
  -2   2   7   43.91    3.27
   2  -2  -7   35.66    2.89
  -2  -2   7   40.71    3.67
  -2   2   6    7.30    1.34
  -2  -2   6    5.74    1.23
  -2   2   6    8.99    1.70
   2  -2  -6    8.45    1.70
   2  -2  -6    8.73    1.44
  -2  -2   5    6.99    1.37
   2  -2  -5    5.17    1.21
  -2   2   5    3.25    1.04
  -2   2   5    6.83    1.12
  -2   2   4   20.56    2.13
  -2  -2   4   21.82    2.07
  -2   2   4   23.09    1.83
  -2  -2   3  321.37    8.16
   2  -2  -3  326.38    3.78
   2  -2  -3  329.12    3.66
  -2   2   3  308.77    6.28
  -2  -2   3  320.66    7.16
  -2  -2   2   47.23    2.34
  -2   2   2   48.65    2.50
  -2  -2   2   51.40    3.03
   2  -2  -2   44.03    1.65
  -2  -2   2   43.53    2.57
   2  -2  -2   47.49    2.83
  -2  -2   1   77.42    3.56
  -2  -2   1   77.47    2.47
   2  -2  -1   73.25    3.59
  -2  -2   1   79.55    3.46
   2  -2  -1   75.07    2.66
   2  -2  -1   78.44    3.34
  -2  -2   1   74.49    3.42
   2  -2   0  147.05    4.27
   2  -2   0  138.13    5.09
  -2  -2   0  146.34    2.66
  -2  -2   0  140.50    4.73
  -2  -2   0  126.05    4.90
   2  -2   1  826.94   12.90
   2   2   1  824.87   10.04
  -2  -2  -1  825.75   12.80
  -2  -2  -1  837.70   11.44
   2  -2   1  821.73   11.56
   2   2   2   19.41    1.62
   2  -2   2   19.42    2.07
   2  -2   2   18.99    1.95
  -2  -2  -2   15.54    1.90
   2   2   2   18.05    1.69
  -2  -2  -2   16.34    1.94
   2   2   3  259.18    5.35
   2   2   3  267.28    7.23
   2   2   3  264.14    6.25
   2  -2   3  267.28    7.95
   2  -2   3  252.13    7.93
  -2  -2  -3  241.34    7.82
  -2  -2  -3  278.18    8.24
  -2  -2  -4    4.75    1.23
   2   2   4    4.57    0.86
   2  -2   4    7.60    1.49
   2   2   4    2.56    0.73
   2   2   4    3.52    0.73
   2  -2   4    2.99    0.99
   2  -2   5   95.75    5.19
   2   2   5   98.30    4.28
  -2  -2  -5  103.63    5.88
   2   2   5  100.50    4.57
   2  -2   5   97.50    5.68
   2  -2   5   99.20    5.73
   2   2   5  105.52    5.29
   2   2   6  228.95    8.45
  -2  -2  -6  235.14    9.53
   2  -2   6  269.78    9.96
   2   2   6  258.24    7.86
   2  -2   6  262.39    9.94
   2   2   6  261.75    7.81
   2   2   7  138.28    6.14
   2   2   7  134.68    6.10
   2   2   7  137.47    7.03
   2  -2   7  142.19    7.80
  -2  -2  -7  145.96    8.06
   2   2   8   57.99    4.30
   2  -2   8   61.18    5.36
  -2  -2  -8   52.89    5.26
   2   2   8   58.95    4.89
  -2  -2  -8   59.99    4.98
   2   2   8   56.41    4.20
   2   2   9   32.16    3.93
  -2  -2  -9   32.05    4.31
  -2  -2  -9   31.03    3.70
   2   2   9   30.21    3.32
   2  -2   9   31.80    4.06
  -2  -2 -10   23.13    3.36
   2   2  10   24.55    3.12
  -2  -2 -10   22.69    3.95
   2  -2  10   23.91    3.77
   2   2  10   20.94    3.52
   2  -2  11   13.09    2.96
   2   2  11   10.62    2.26
  -2  -2 -11   14.94    3.46
  -2  -2 -11   12.29    2.50
   2  -2  12   26.26    4.33
   2   2  12   31.34    3.90
  -2  -2 -12   28.81    4.01
  -2  -2 -12   28.37    4.90
   2  -2  13   12.03    3.21
  -2  -2 -13   11.20    3.44
   2  -2  14   14.19    3.34
  -2  -2 -14   18.57    4.92
  -2  -2 -15   25.40    5.98
   2  -2  15   19.59    4.30
   2  -2  16    3.35    1.76
   2  -3 -17    1.05    1.86
  -2  -3  17    1.72    1.68
   2  -3 -16    0.87    1.40
  -2  -3  16   -0.05    1.03
   2  -3 -15    1.70    1.09
  -2  -3  15    1.42    0.78
   2  -3 -14    8.19    2.74
  -2   3  14    9.53    3.02
  -2  -3  14    4.10    1.73
  -2   3  13   23.04    4.17
  -2  -3  13   28.63    4.41
   2  -3 -13   24.65    4.45
  -2   3  13   26.39    3.47
  -2  -3  12    6.62    2.15
  -2   3  12    6.33    1.60
  -2   3  12    6.00    2.04
   2  -3 -12    7.00    2.52
  -2   3  11   34.67    3.62
  -2  -3  11   34.88    4.34
   2  -3 -11   33.48    3.76
  -2   3  11   28.01    3.93
   2  -3 -11   32.22    4.47
   2  -3 -10  151.90    9.11
   2  -3 -10  136.14    7.37
  -2   3  10  132.89    8.13
  -2   3  10  148.40    7.04
  -2  -3  10  147.13    8.52
   2  -3  -9   26.13    3.13
  -2   3   9   26.06    3.44
   2  -3  -9   22.18    3.21
  -2   3   9   25.15    2.70
  -2  -3   9   24.42    3.26
   2  -3  -8   28.27    3.53
  -2   3   8   27.04    3.41
  -2   3   8   27.57    2.66
   2  -3  -8   26.41    3.02
  -2  -3   8   29.68    3.43
  -2  -3   7  116.08    6.31
  -2   3   7  111.11    6.56
   2  -3  -7  104.33    6.50
  -2   3   7  111.66    4.97
  -2   3   6    0.67    0.54
  -2   3   6    0.82    0.60
  -2  -3   6    1.87    0.94
   2  -3  -6    1.84    0.85
  -2  -3   5    9.94    1.60
  -2   3   5   10.66    1.90
  -2   3   5   11.83    1.42
   2  -3  -4   27.26    2.47
   2  -3  -4   23.00    1.45
  -2   3   4   22.47    1.84
  -2  -3   4   23.89    2.31
   2  -3  -3  114.61    3.52
  -2   3   3  112.38    4.06
  -2  -3   3  115.18    5.63
   2  -3  -3  118.36    5.14
  -2  -3   3  120.37    4.63
  -2  -3   2   15.32    2.00
   2  -3  -2   15.32    1.45
  -2  -3   2   16.48    1.54
   2  -3  -2   13.37    1.74
   2  -3  -2   15.45    1.12
  -2  -3   2   16.23    1.94
  -2  -3   1  171.11    6.18
  -2  -3   1  164.22    6.38
   2  -3  -1  164.75    5.93
  -2  -3   1  168.63    3.98
   2  -3  -1  167.38    4.52
  -2  -3   1  166.89    6.19
   2  -3  -1  165.62    6.29
  -2  -3   0   51.78    3.57
   2  -3   0   55.13    2.94
  -2  -3   0   53.67    1.68
   2  -3   0   54.53    3.34
   2  -3   0   52.07    3.64
  -2  -3   0   54.04    3.39
  -2  -3  -1 1029.46   16.41
  -2  -3  -1 1011.15   14.55
   2  -3   1 1046.69   14.31
   2  -3   1 1037.35   16.67
  -2  -3  -2  200.09    6.44
  -2  -3  -2  208.89    7.78
   2   3   2  212.73    5.37
   2  -3   2  203.07    7.71
   2  -3   2  199.22    6.90
   2  -3   3  729.48   15.44
   2   3   3  695.40    5.90
  -2  -3  -3  741.63   15.51
   2   3   3  729.85   13.21
   2  -3   3  730.01   14.27
   2   3   3  705.99   10.14
  -2  -3  -4   98.34    6.01
   2  -3   4  111.42    6.16
   2   3   4  131.64    3.50
   2   3   4  117.73    5.75
  -2  -3  -4   92.55    5.63
   2   3   4  137.25    4.68
  -2  -3  -5   12.63    2.32
   2   3   5   20.16    2.01
   2  -3   5   19.91    2.57
   2  -3   5   21.03    2.75
   2   3   5   18.88    2.48
   2   3   5   19.58    1.65
  -2  -3  -5   18.18    2.63
  -2  -3  -6   10.39    2.21
   2  -3   6    7.13    1.74
   2   3   6   12.32    2.16
   2   3   6    6.96    1.07
  -2  -3  -6    8.01    1.83
   2   3   6    7.33    1.25
   2  -3   7   21.21    3.04
   2   3   7   22.53    2.34
   2   3   7   19.35    2.73
   2   3   7   21.77    2.23
  -2  -3  -7   23.24    3.25
  -2  -3  -7   23.90    3.49
  -2  -3  -8   38.51    4.38
   2   3   8   40.02    4.20
   2   3   8   42.94    3.35
  -2  -3  -8   45.83    5.13
   2   3   8   41.85    3.48
   2  -3   8   41.38    4.61
  -2  -3  -9    7.38    2.20
   2  -3   9    4.98    2.04
   2   3   9    3.25    0.89
  -2  -3  -9    6.93    1.98
   2   3   9    7.62    2.05
   2   3  10   40.94    4.80
  -2  -3 -10   47.66    5.80
  -2  -3 -10   33.61    4.34
   2  -3  10   45.78    5.37
  -2  -3 -11    2.10    1.35
  -2  -3 -11    2.46    1.49
   2   3  11    7.76    2.39
   2  -3  11    4.87    1.87
  -2  -3 -12   -0.08    0.88
  -2  -3 -12    0.21    1.14
   2  -3  12    1.39    1.01
  -2  -3 -13    0.10    0.94
   2  -3  13   -0.11    0.89
   2  -3  14    3.77    2.00
  -2  -3 -14    1.18    0.82
   2  -3  15    6.80    2.68
  -2  -3 -15    2.90    2.05
  -2  -4  16    1.60    1.43
   2  -4 -16    2.52    2.08
  -2   4  16    5.22    2.76
  -2   4  15   17.44    3.99
   2  -4 -15   11.08    3.70
  -2  -4  15   12.98    3.32
  -2   4  14    8.83    2.67
  -2  -4  14    4.81    2.07
   2  -4 -14    3.27    1.91
  -2   4  13    5.27    2.04
   2  -4 -13    3.11    1.56
  -2  -4  13    5.13    1.90
  -2  -4  12    2.64    1.77
   2  -4 -12    0.83    0.67
  -2   4  12   -0.57    1.22
   2  -4 -11    0.74    1.09
  -2  -4  11    1.71    0.78
  -2   4  11    2.01    0.87
  -2   4  10   -0.15    1.19
  -2   4  10    2.41    0.96
  -2  -4  10    2.51    1.28
   2  -4 -10    1.41    0.97
   2  -4  -9  105.10    8.02
  -2   4   9  139.05    8.51
   2  -4  -9  135.09    6.47
  -2  -4   9  129.89    7.75
  -2   4   9  136.15    6.10
  -2  -4   8    0.54    0.99
   2  -4  -8    0.98    0.96
  -2   4   8    1.17    1.00
   2  -4  -8    0.66    0.57
  -2   4   8    0.48    0.39
  -2   4   7  162.79    8.53
  -2   4   7  144.14    5.70
  -2  -4   7  147.02    7.41
   2  -4  -7  155.55    6.79
  -2  -4   6    0.65    0.74
  -2   4   6    0.08    0.25
  -2   4   6   -0.25    0.85
   2  -4  -6    0.15    0.28
  -2   4   5  206.30    6.01
   2  -4  -5  215.07    5.44
   2  -4  -5  205.80    7.69
  -2   4   5  209.40    8.79
  -2  -4   5  221.28    8.04
  -2  -4   4    7.68    1.67
  -2  -4   4    6.83    1.31
   2  -4  -4    8.15    1.51
   2  -4  -4    7.68    1.06
  -2   4   4    6.87    1.09
   2  -4  -3   29.60    2.94
   2  -4  -3   33.19    2.38
  -2  -4   3   30.45    3.19
  -2  -4   3   32.60    2.58
  -2  -4   2   37.49    3.44
  -2  -4   2   37.84    3.40
   2  -4  -2   36.68    3.25
   2  -4  -2   39.06    2.74
  -2  -4   2   36.67    2.46
   2  -4  -1  200.96    7.52
  -2  -4   1  204.85    7.69
  -2  -4   1  204.73    4.98
   2  -4  -1  204.65    7.97
  -2  -4   1  195.60    7.63
  -2  -4   0    2.55    0.43
  -2  -4   0    2.73    0.88
  -2  -4   0    1.44    0.45
   2  -4   0    3.54    1.11
  -2  -4   0   -0.07    0.51
   2  -4   0    0.20    0.58
  -2  -4  -1  156.20    5.74
   2  -4   1  159.16    7.44
  -2  -4  -1  153.25    6.41
  -2  -4  -1  145.58    7.07
  -2  -4  -2  114.30    4.61
  -2  -4  -2  114.78    6.34
   2  -4   2  108.78    6.40
  -2  -4  -2  117.86    5.48
   2  -4   3   -0.65    0.59
  -2  -4  -3    0.73    0.82
   2   4   3    0.60    0.32
  -2  -4  -3    1.67    0.73
  -2  -4  -3    0.28    0.28
   2   4   4  140.35    6.80
   2  -4   4  140.20    7.60
  -2  -4  -4  134.48    7.35
   2   4   4  142.13    4.68
  -2  -4  -4  145.12    4.45
  -2  -4  -5   10.68    2.19
   2  -4   5    9.14    1.92
   2  -4   5    9.74    2.17
   2   4   5    7.84    1.24
   2   4   5    7.36    1.67
   2   4   5    9.43    0.83
   2  -4   6   29.25    3.76
   2   4   6   29.23    2.37
   2  -4   6   31.57    3.74
  -2  -4  -6   30.14    3.82
   2   4   6   24.92    3.23
  -2  -4  -7    0.34    0.76
   2  -4   7    0.77    1.34
   2   4   7    1.88    1.30
  -2  -4  -7    1.82    1.13
   2   4   8   -1.00    1.01
  -2  -4  -8    0.56    0.68
   2  -4   8   -0.29    0.92
  -2  -4  -8    0.72    0.67
  -2  -4  -9   43.05    5.08
   2   4   9   31.24    4.02
   2  -4   9   40.00    4.94
  -2  -4  -9   25.51    4.20
  -2  -4 -10    0.30    0.88
   2   4  10    1.99    1.23
   2  -4  10    1.43    1.40
  -2  -4 -10    1.64    0.99
  -2  -4 -11   -0.46    1.43
  -2  -4 -11    1.38    1.09
   2  -4  11    1.46    1.56
   2   4  11    1.70    1.35
  -2  -4 -12    4.02    1.71
  -2  -4 -12    0.79    1.38
   2  -4  12    1.67    1.17
   2   4  12    4.91    2.13
   2  -4  13   -0.31    1.50
  -2  -4 -13    3.52    2.49
   2   4  13    4.25    2.33
  -2  -4 -14   -0.26    0.84
   2  -4  14    4.04    1.87
   2  -4  15   -0.69    1.02
   2  -5 -16    2.64    1.96
  -2  -5  15    4.52    1.90
  -2   5  15    2.14    1.79
   2  -5 -15    1.06    1.16
   2  -5 -14    2.04    1.65
  -2   5  14    1.06    1.07
  -2  -5  14    2.14    1.18
  -2  -5  13    1.31    1.23
  -2   5  13    0.42    0.69
   2  -5 -13    2.12    1.85
  -2   5  12   28.23    4.49
  -2  -5  12   33.25    4.72
   2  -5 -12   25.62    4.68
  -2  -5  11   11.06    2.54
  -2   5  11    9.71    2.27
  -2  -5  10   22.84    3.48
  -2   5  10   25.65    4.04
  -2  -5   9    3.19    1.42
  -2   5   9    4.69    1.85
  -2   5   8   46.63    5.14
   2  -5  -8   47.52    4.10
  -2  -5   8   50.39    4.77
  -2   5   7   86.11    6.59
  -2   5   7   86.39    4.24
  -2  -5   7   88.99    6.07
   2  -5  -7   83.32    5.47
  -2   5   6    0.15    0.20
   2  -5  -6    0.60    0.52
  -2   5   6   -0.47    0.70
  -2  -5   6   -0.29    0.53
   2  -5  -5    2.26    0.72
   2  -5  -5    1.84    0.75
  -2  -5   5    0.74    1.32
  -2  -5   5    2.59    0.85
  -2   5   5    2.71    0.64
  -2  -5   4    4.84    1.10
   2  -5  -4    6.28    1.15
  -2  -5   4    4.85    1.24
   2  -5  -4    5.32    1.33
   2  -5  -3    4.56    1.34
  -2  -5   3    3.91    1.15
  -2  -5   3    6.02    1.19
   2  -5  -3    5.66    1.15
   2  -5  -2   18.18    2.11
  -2  -5   2   16.80    2.56
  -2  -5   2   18.14    2.75
   2  -5  -2   18.52    2.63
   2  -5  -2   17.60    2.47
  -2  -5   2   19.62    1.93
   2  -5  -1   15.52    2.13
  -2  -5   1   15.01    2.37
   2  -5  -1   18.15    2.61
  -2  -5   1   17.30    1.55
   2  -5  -1   16.40    2.43
  -2  -5   1   17.03    2.51
   2  -5   0   60.06    4.90
  -2  -5   0   62.27    4.63
  -2  -5   0   59.60    4.85
   2  -5   0   59.91    4.58
  -2  -5   0   58.83    2.26
  -2  -5  -1    0.64    0.51
   2  -5   1    0.92    0.89
  -2  -5  -1   -0.01    0.83
  -2  -5  -1    0.73    0.73
  -2  -5  -2   17.85    2.39
  -2  -5  -2   16.70    2.15
  -2  -5  -2   21.06    3.10
   2  -5   2   18.28    2.96
  -2  -5  -3   77.49    4.94
   2   5   3   65.80    3.27
   2  -5   3   59.86    5.38
  -2  -5  -3   73.32    4.15
  -2  -5  -3   68.36    5.69
   2   5   4  157.83    4.91
  -2  -5  -4  162.41    7.27
  -2  -5  -4  165.77    8.91
  -2  -5  -4  172.58    5.99
   2  -5   4  170.92    9.15
   2  -5   4  163.84    8.09
   2   5   4  168.26    8.17
  -2  -5  -5    0.22    0.18
  -2  -5  -5   -0.18    0.89
   2  -5   5   -0.74    1.30
   2  -5   5   -0.15    0.83
   2   5   5   -0.04    0.58
   2   5   6   51.17    4.86
  -2  -5  -6   54.96    5.36
   2  -5   6   49.45    5.15
   2  -5   6   52.47    5.13
  -2  -5  -7    3.39    1.48
   2  -5   7    2.57    1.01
   2   5   7    1.61    0.91
   2  -5   8  120.06    8.48
   2   5   8  106.72    7.71
  -2  -5  -8  118.58    8.51
  -2  -5  -9    0.42    0.93
   2   5   9    1.15    0.60
   2  -5   9    1.84    1.08
   2  -5  10    2.14    1.43
  -2  -5 -10    0.77    1.17
   2   5  10    0.97    0.47
  -2  -5 -11    9.63    2.67
   2  -5  11    9.56    2.85
   2   5  11    6.66    2.18
   2   5  12   -1.45    1.34
  -2  -5 -12   -0.98    1.14
  -2  -5 -12   -1.43    1.29
   2  -5  12    1.32    1.54
  -2  -5 -13    2.41    1.71
   2   5  13    5.47    2.28
   2  -5  13    2.70    1.94
   2  -5  14   -0.29    0.81
   2   5  14    4.89    2.22
  -2  -5 -14    2.51    1.75
  -2   6  15    5.42    2.74
  -2  -6  15    2.21    1.69
  -2  -6  14    0.33    0.59
  -2   6  14   -0.10    0.59
  -2  -6  13   -0.42    0.88
  -2   6  13   -0.38    1.43
  -2  -6  12    2.62    1.43
  -2   6  12   -2.07    1.85
  -2  -6  11    4.20    1.74
  -2   6  11    4.10    2.01
  -2  -6  10   -0.02    0.98
  -2   6  10    0.79    0.85
  -2   6   9    7.62    2.46
  -2  -6   9   11.24    2.55
   2  -6  -8    0.62    0.60
  -2  -6   8    0.18    0.75
  -2   6   8    0.13    0.81
   2  -6  -7   38.29    4.00
  -2   6   7   38.76    4.70
  -2  -6   7   37.13    4.00
  -2  -6   6   83.12    6.85
  -2  -6   6   79.18    5.58
   2  -6  -6   77.50    4.28
  -2   6   6   78.53    6.53
   2  -6  -6   88.11    6.05
   2  -6  -5  127.95    7.33
  -2  -6   5  134.08    8.48
  -2  -6   5  135.64    6.96
   2  -6  -5  143.39    5.90
  -2  -6   4  184.93    9.77
   2  -6  -4  166.85    8.47
  -2  -6   4  201.32    7.91
   2  -6  -4  198.51    7.25
   2  -6  -3   55.46    3.98
   2  -6  -3   47.93    4.62
   2  -6  -3   57.03    5.15
  -2  -6   3   56.65    3.82
  -2  -6   3   52.96    5.16
   2  -6  -2   56.54    4.99
  -2  -6   2   54.06    4.88
  -2  -6   2   54.85    5.02
   2  -6  -2   52.37    4.08
   2  -6  -2   56.62    4.99
  -2  -6   2   53.38    3.37
   2  -6  -1   46.14    3.99
  -2  -6   1   46.34    4.59
  -2  -6   1   48.87    2.84
   2  -6  -1   46.89    4.52
  -2  -6   1   40.18    4.21
   2  -6  -1   46.36    4.61
   2  -6   0    0.33    0.91
  -2  -6   0   -0.58    1.08
   2  -6   0    0.55    0.71
  -2  -6   0    0.65    0.70
  -2  -6   0    0.39    0.21
   2  -6   0    1.12    1.00
   2  -6   1   11.37    2.59
  -2  -6  -1   11.06    2.25
  -2  -6  -1   11.96    2.17
  -2  -6  -2   21.42    2.91
   2  -6   2   21.87    3.46
  -2  -6  -2   21.69    2.72
  -2  -6  -3    6.37    2.14
   2  -6   3    1.67    0.90
  -2  -6  -3    3.39    1.02
   2  -6   3    5.03    1.69
  -2  -6  -3    1.24    0.53
  -2  -6  -4    6.19    1.35
   2  -6   4    5.68    1.91
  -2  -6  -4    4.51    1.39
  -2  -6  -4    3.72    1.58
   2  -6   4    3.83    1.32
   2  -6   5    3.40    1.24
  -2  -6  -5    1.47    1.03
   2   6   5    3.04    1.08
   2  -6   5    3.62    1.71
   2  -6   6  141.55    9.39
   2   6   6  126.41    8.21
   2  -6   6  134.74    8.52
  -2  -6  -6  119.45    8.82
  -2  -6  -7   10.13    2.62
   2   6   7   11.69    2.55
   2  -6   7   13.30    2.89
   2   6   8    1.56    1.23
  -2  -6  -8    0.48    0.63
   2  -6   8    1.14    1.32
   2   6   9    3.14    1.57
  -2  -6  -9    0.85    0.81
   2  -6   9    2.72    1.70
  -2  -6 -10    0.76    1.19
   2   6  10   -0.87    0.97
   2  -6  10    0.13    0.90
   2   6  11    1.32    0.93
   2  -6  11    6.38    2.08
  -2  -6 -11    9.32    3.01
   2  -6  12    0.27    0.78
   2   6  12    0.38    0.68
   2   6  13   15.09    3.64
   2  -6  13   13.75    3.57
   2   6  14    3.99    2.12
  -2  -7  14   -1.60    1.80
  -2   7  14   -3.57    2.29
  -2   7  13   -1.95    1.98
  -2  -7  13    0.34    0.89
  -2   7  12    0.16    0.65
  -2  -7  12    1.34    1.46
  -2  -7  11    7.68    2.45
  -2   7  11    3.83    2.05
  -2   7  10   -0.79    1.19
  -2  -7  10    1.17    1.07
  -2  -7   9   -0.73    0.74
  -2   7   9    0.08    0.96
  -2   7   8   10.84    2.95
  -2  -7   8   12.06    2.48
  -2  -7   8   10.00    2.59
  -2   7   7   26.51    4.07
  -2  -7   7   26.33    4.25
   2  -7  -7   20.42    3.10
  -2  -7   7   26.22    3.56
  -2  -7   6   34.83    4.79
  -2   7   6   41.28    5.14
   2  -7  -6   35.60    4.20
  -2  -7   6   35.32    3.89
  -2  -7   5   40.85    3.93
  -2  -7   5   41.70    5.07
   2  -7  -5   49.02    3.85
   2  -7  -5   44.71    4.81
   2  -7  -4   20.22    2.56
   2  -7  -4   20.08    3.42
  -2  -7   4   19.81    3.39
   2  -7  -4   19.29    3.18
  -2  -7   4   19.77    2.57
   2  -7  -3   87.54    6.97
   2  -7  -3   78.32    5.20
  -2  -7   3   86.77    5.03
  -2  -7   3   80.98    6.73
   2  -7  -3   85.19    6.63
   2  -7  -2    0.12    0.39
  -2  -7   2    0.26    0.73
  -2  -7   2    0.37    0.42
   2  -7  -2    0.71    0.87
   2  -7  -2   -0.07    1.16
  -2  -7   1  150.60    8.61
   2  -7  -1  148.41    9.15
   2  -7  -1  147.57    7.78
   2  -7  -1  150.06    8.79
  -2  -7   1  162.04    9.21
  -2  -7   0  174.93    9.03
   2  -7   0  173.15    8.93
   2  -7   0  137.48    9.06
   2  -7   0  179.08    9.55
  -2  -7   0  174.65    9.75
   2  -7   1   13.01    2.50
   2  -7   1   10.43    2.57
  -2  -7  -1   12.54    2.47
  -2  -7  -1    8.54    2.15
  -2  -7  -2    1.57    0.96
  -2  -7  -2   -1.02    1.54
   2  -7   2    2.04    0.96
   2  -7   2   -0.64    1.36
   2  -7   3   38.19    5.02
   2  -7   3   41.19    4.18
  -2  -7  -3   39.78    4.15
   2  -7   4    7.16    1.93
   2  -7   4    8.64    2.42
  -2  -7  -4    8.33    1.96
   2  -7   5    0.36    0.72
   2  -7   5    2.42    1.20
  -2  -7  -5    3.35    1.42
   2   7   5    0.75    0.46
  -2  -7  -6    0.91    1.06
   2  -7   6    1.38    0.85
   2   7   6    0.89    0.83
   2  -7   7    7.02    2.19
  -2  -7  -7    3.16    1.85
   2   7   7    5.58    2.01
  -2  -7  -8   24.25    4.61
   2   7   8   27.02    4.42
   2  -7   8   25.28    4.21
  -2  -7  -9    1.74    1.50
   2  -7   9    5.52    2.21
   2   7   9    2.03    1.46
   2   7  10   -0.39    0.81
  -2  -7 -10    0.88    1.16
   2  -7  10   -1.65    1.69
   2   7  11    4.98    1.87
  -2  -7 -11    5.57    2.47
   2  -7  11    5.38    2.19
   2  -7  12    0.58    1.41
   2   7  12    0.46    0.88
  -2  -7 -12    3.90    2.23
   2   7  13    0.23    0.98
  -2  -8  13    2.52    1.79
  -2   8  13    0.78    0.95
  -2  -8  13   -0.06    0.82
  -2   8  12    1.55    1.77
  -2  -8  12    0.19    0.82
  -2  -8  12   -0.70    1.10
  -2  -8  11   12.19    3.47
  -2   8  11    5.87    2.41
  -2  -8  11    7.25    2.30
  -2  -8  10    7.93    2.52
  -2   8  10   10.72    3.17
  -2  -8  10    4.79    1.99
  -2   8   9    5.27    2.26
  -2  -8   9    3.50    1.69
  -2  -8   9    3.30    1.59
  -2  -8   8   -0.51    0.81
  -2  -8   8   -0.45    0.61
  -2   8   8    0.07    1.06
  -2  -8   7   36.71    4.37
  -2  -8   7   36.52    5.22
  -2   8   7   40.48    5.52
   2  -8  -6    5.13    1.93
  -2  -8   6    3.83    1.47
  -2  -8   6    2.52    1.30
   2  -8  -5    9.85    2.35
  -2  -8   5   10.01    2.53
   2  -8  -5   10.66    2.62
  -2  -8   5   10.75    2.08
   2  -8  -4    2.77    1.40
  -2  -8   4    2.28    0.97
   2  -8  -4    2.01    0.92
   2  -8  -4    3.13    1.52
   2  -8  -3    0.54    0.86
   2  -8  -3    0.75    1.26
  -2  -8   3    1.43    1.27
   2  -8  -3    0.11    0.54
   2  -8  -2   -0.37    0.68
   2  -8  -2    4.06    1.56
   2  -8  -2    2.76    1.23
  -2  -8   2    3.34    1.41
   2  -8  -1   22.41    3.72
   2  -8  -1   24.34    3.35
   2  -8  -1   21.97    3.95
  -2  -8   1   28.96    4.03
  -2  -8   1   25.02    4.05
  -2  -8   0    0.60    1.28
   2  -8   0    1.29    0.53
   2  -8   0    1.18    0.95
  -2  -8   0    1.23    0.91
   2  -8   1    0.54    0.48
  -2  -8  -1    1.16    1.67
   2  -8   1    0.16    0.92
   2  -8   1   -1.53    1.71
  -2  -8  -1   -0.07    1.72
   2  -8   2   64.96    6.82
   2  -8   2   69.05    6.76
  -2  -8  -2   75.29    7.32
   2  -8   2   77.27    5.75
  -2  -8  -2   73.07    6.09
   2  -8   3    3.69    1.30
  -2  -8  -3    4.59    1.92
  -2  -8  -3    6.55    1.94
   2  -8   3    4.99    1.90
  -2  -8  -4   10.24    2.78
   2  -8   4   10.26    2.79
  -2  -8  -4   13.19    2.60
   2  -8   4   12.61    2.58
  -2  -8  -5   21.27    3.28
   2  -8   5   21.71    4.17
   2   8   5   22.25    4.00
   2  -8   5   24.08    3.72
   2   8   6   -0.09    0.96
   2  -8   6   -0.52    0.97
   2  -8   7    3.60    1.63
   2   8   7    2.21    1.25
   2  -8   8    1.53    1.20
   2   8   8    0.19    0.65
   2   8   9   16.57    3.79
   2  -8   9   15.59    3.63
   2  -8  10    5.36    2.19
   2   8  10    6.14    2.35
   2   8  11    1.94    1.36
   2  -8  11    2.21    1.61
   2   8  12    8.09    2.94
  -2  -9  12    2.40    1.67
  -2  -9  11    1.02    2.28
  -2   9  11    0.01    0.77
  -2  -9  11    0.12    0.73
  -2  -9  10    0.42    0.73
  -2   9  10   -0.28    1.07
  -2  -9  10    1.39    1.31
  -2   9   9    1.24    1.42
  -2  -9   9    2.09    2.03
  -2  -9   9    2.87    1.80
  -2  -9   8   41.32    5.10
  -2   9   8   43.78    6.26
  -2  -9   8   39.10    5.93
  -2  -9   7    1.35    1.39
   2  -9  -7   -1.05    1.08
  -2   9   7    0.42    0.97
  -2  -9   6    9.55    2.80
   2  -9  -6    6.77    2.48
   2  -9  -5    8.69    2.57
  -2  -9   5    8.86    2.74
   2  -9  -5   10.13    2.99
   2  -9  -4    6.47    2.27
   2  -9  -4    4.60    1.63
  -2  -9   4    3.96    1.34
  -2  -9   3    0.64    0.89
   2  -9  -3   -0.12    1.08
   2  -9  -3    0.65    0.66
  -2  -9   2    6.22    2.07
   2  -9  -2    8.27    2.62
   2  -9  -2    5.06    1.48
   2  -9  -2    8.92    2.39
   2  -9  -1    0.27    1.11
  -2  -9   1    0.41    0.60
   2  -9  -1    0.07    0.66
   2  -9  -1    2.09    1.18
  -2  -9   0    4.35    2.15
   2  -9   0    1.88    1.09
  -2  -9   0    1.51    0.94
   2  -9   0    4.36    1.65
   2  -9   1    2.14    1.42
  -2  -9  -1    2.10    1.65
  -2  -9  -1    3.57    1.61
   2  -9   1    2.67    1.58
   2  -9   2   -0.04    0.68
  -2  -9  -2    0.93    1.12
  -2  -9  -2    0.02    0.94
   2  -9   2    0.38    0.95
   2  -9   3    1.32    1.52
  -2  -9  -3    0.19    0.87
   2  -9   3    0.73    1.05
  -2  -9  -3   -0.94    0.96
   2  -9   4    6.21    2.36
  -2  -9  -4    9.86    2.35
  -2  -9  -4    9.93    2.95
   2  -9   4   11.66    3.12
   2  -9   4   10.20    2.37
  -2  -9  -5    4.09    1.62
   2  -9   5    5.42    2.17
   2  -9   5    3.75    1.49
  -2  -9  -5    4.31    1.81
   2   9   5    1.43    0.69
   2   9   6   -0.19    0.77
   2  -9   6   -0.86    1.19
   2  -9   7   10.80    2.84
   2   9   7    5.53    2.21
   2   9   8    1.71    1.53
   2  -9   8    0.45    0.92
   2  -9   9   24.73    4.56
   2   9   9   21.61    4.67
   2  -9  10    1.76    1.30
   2   9  10    3.85    2.00
  -2  10   9    3.51    2.05
  -2 -10   9    4.85    1.96
   2 -10  -9    4.10    1.78
  -2  10   8   -0.87    1.23
  -2 -10   8   -0.29    1.34
   2 -10  -8   -0.99    1.63
  -2 -10   7    1.26    1.21
  -2  10   7    0.21    1.34
   2 -10  -7   -1.45    1.25
   2 -10  -6    0.17    1.82
  -2 -10   6    0.19    1.20
  -2  10   6   -1.30    1.69
   2 -10  -5    4.71    2.28
  -2 -10   5    5.43    2.18
   2 -10  -4    0.09    1.07
   2 -10  -4   -0.89    1.00
  -2 -10   4   -0.56    0.96
   2 -10  -3   -0.12    0.69
   2 -10  -3    0.63    0.96
  -2 -10   2    0.12    0.84
   2 -10  -2    1.21    1.42
   2 -10  -2    1.16    1.66
   2 -10  -1    3.30    1.81
  -2 -10   1    1.99    1.07
   2 -10  -1    3.84    1.27
   2 -10   0   16.72    3.41
   2 -10   0   12.06    3.16
  -2 -10   0   14.07    3.15
  -2 -10   0   14.03    3.42
   2 -10   1    8.90    2.82
   2 -10   1    5.91    2.35
  -2 -10  -1    6.95    2.83
  -2 -10  -1    6.84    2.21
   2 -10   2    6.23    2.45
  -2 -10  -2    4.44    1.75
  -2 -10  -2    3.58    2.09
   2 -10   2    4.68    2.12
  -2 -10  -3    1.93    1.07
  -2 -10  -3    1.91    1.38
   2 -10   3    1.16    1.39
   2 -10   3    3.03    1.74
   2 -10   4   28.47    5.19
  -2 -10  -4   24.54    4.83
  -2 -10  -5    0.36    1.12
   2 -10   5    0.65    1.24
   2  10   5    4.01    2.00
   2  10   6    0.33    0.69
   2 -10   6    1.27    1.49
  -2 -10  -6    2.15    1.51
  -2 -10  -7    0.87    1.16
   2 -10   7    0.87    1.32
   2  10   7   -0.25    1.06
   2 -10   8    8.71    2.71
   2  10   8    6.48    2.68
   2 -10   9   -0.66    0.87
  -2 -11   6    2.46    1.82
  -2  11   6    3.23    1.60
   2 -11  -6    0.34    0.66
  -2 -11   5    2.93    1.84
   2 -11  -5    0.24    0.90
  -2 -11   4    6.75    2.62
   2 -11  -4    2.91    1.81
   2 -11  -3    1.72    1.22
  -2 -11   3    2.05    1.09
  -2 -11   2    0.66    0.79
   2 -11  -2    2.22    1.38
  -2 -11   1    3.46    1.53
   2 -11  -1    0.83    1.08
   2 -11   0   -0.03    0.82
  -2 -11   0    0.22    0.62
  -2 -11  -1    1.07    0.98
   2 -11   1    1.68    1.44
  -2 -11  -1    2.77    2.00
   2 -11   1   -0.19    0.88
   2 -11   2    3.10    2.03
  -2 -11  -2   -0.49    1.27
  -2 -11  -2    1.32    1.07
   2 -11   3   -2.29    1.91
  -2 -11  -3    0.63    1.23
   2 -11   4   -1.17    1.68
  -2 -11  -4   -0.36    0.89
   2 -11   5    6.44    2.85
   2  11   5    6.19    2.55
   2 -12  -2    0.03    0.53
  -2 -12   2    0.70    0.99
   2 -12  -1   -0.75    0.81
  -2 -12   1    0.26    0.69
  -2 -12   0    2.97    1.60
  -3   0  18   35.56    5.54
  -3   0  17   -0.67    0.87
  -3   0  16    0.63    0.68
  -3   0  15    0.03    0.86
  -3   0  14  108.76    8.23
  -3   0  13    0.89    0.95
  -3   0  12   19.40    3.12
  -3   0  11   -0.32    0.64
  -3   0  10   18.22    2.80
   3   0  -9   -0.35    0.23
  -3   0   9   -0.49    0.72
  -3   0   8    1.36    0.80
   3   0  -8    0.45    0.18
  -3   0   7    0.50    0.47
  -3   0   7    1.21    1.11
  -3   0   6  426.57   10.07
  -3   0   6  349.69    9.14
  -3   0   5    0.15    0.42
  -3   0   5    1.19    0.74
  -3   0   4 2431.53   20.69
  -3   0   4 2456.56   18.64
  -3   0   4 2413.21   15.21
  -3   0   3    0.79    0.44
  -3   0   3    0.36    0.31
  -3   0   3    0.12    0.17
  -3   0   2 2594.21   12.22
  -3   0   2 2575.49   18.10
  -3   0   2 2641.38   14.55
  -3   0   1    0.63    0.38
   3   0  -1    0.50    0.33
   3   0   0  480.77    8.31
   3   0   1   -0.07    0.18
   3   0   1    0.01    0.41
   3   0   2  405.29    6.69
   3   0   2  403.64    8.82
   3   0   3    0.28    0.53
   3   0   3    0.17    0.36
   3   0   4  257.01    8.24
   3   0   4  251.19    5.86
   3   0   5   -0.57    0.46
   3   0   6   -0.45    0.90
   3   0   6   -0.16    0.52
   3   0   7   -0.37    0.69
   3   0   7   -0.53    0.65
   3   0   8    8.12    1.88
   3   0   8    9.66    2.08
   3   0   9    0.01    0.73
   3   0   9    0.09    0.61
   3   0  10    6.56    2.01
   3   0  11    0.41    0.79
   3   0  12   40.54    5.17
   3   0  13    1.08    1.41
   3   0  14    2.63    1.52
   3   0  15   -0.67    1.02
  -3  -1  18    3.32    1.82
  -3   1  18    0.62    1.15
   3  -1 -17   37.69    6.97
  -3   1  17   33.97    5.03
  -3  -1  17   32.38    5.19
   3  -1 -16    6.78    2.54
  -3  -1  16    6.08    2.33
  -3   1  16    5.15    2.00
  -3  -1  15    0.58    0.66
  -3   1  15    2.09    1.43
  -3  -1  14   -1.15    1.15
  -3   1  14    1.59    1.18
  -3   1  13   16.35    3.04
  -3  -1  13   11.68    2.58
  -3  -1  12   23.25    3.50
  -3   1  12   23.03    3.36
  -3   1  11   73.28    6.24
  -3  -1  11   71.93    5.85
  -3   1  11   76.13    5.79
  -3  -1  10    3.10    1.43
  -3   1  10    3.55    1.61
   3  -1 -10    3.58    0.85
  -3   1  10    3.91    1.37
  -3  -1   9   99.58    6.17
  -3   1   9   84.95    5.71
  -3   1   9   89.21    5.57
   3  -1  -9   79.01    3.72
  -3   1   8   23.64    2.77
  -3   1   8   22.56    2.67
  -3  -1   8   23.46    2.94
  -3   1   7   11.88    1.86
  -3   1   7   21.21    2.41
  -3  -1   7   20.96    2.47
  -3  -1   6    6.81    1.39
  -3   1   6    7.08    1.20
  -3   1   6    7.69    1.35
  -3   1   5   71.67    3.79
  -3  -1   5   68.48    3.86
  -3   1   5   71.69    3.75
  -3   1   4  988.59   12.94
   3  -1  -4  962.94   11.70
  -3  -1   4 1004.46   12.82
  -3   1   4  937.14   12.66
  -3  -1   4 1000.85   13.35
  -3  -1   3  932.96   11.49
  -3   1   3  941.70   11.00
  -3  -1   3 1010.76    9.07
  -3   1   3  927.88   11.80
   3  -1  -3  940.39    9.83
  -3  -1   3  940.97   11.97
  -3  -1   2   13.17    1.29
   3  -1  -2   13.67    1.22
  -3  -1   2   12.23    1.30
  -3   1   2   12.98    1.38
   3  -1  -1 3136.56   19.63
  -3   1   1 3130.99   21.93
  -3  -1   1 3115.19   16.33
  -3  -1   1 3079.76   20.10
  -3  -1   1 3105.50   18.35
   3  -1   0   20.10    1.79
  -3  -1   0   19.83    1.72
   3   1   0   20.48    1.75
   3  -1   0   21.07    1.78
  -3  -1   0   21.39    1.55
   3   1   1 1115.48   13.48
  -3  -1  -1 1190.39   12.81
   3   1   1 1207.38   10.26
   3  -1   1 1134.86   13.86
   3  -1   1 1177.20   14.78
  -3  -1  -2  139.26    4.94
   3   1   2  136.72    4.99
   3   1   2  130.88    2.64
   3   1   2  140.74    4.12
   3  -1   2  136.48    5.40
   3  -1   2  127.81    4.77
   3   1   3    2.33    0.85
  -3  -1  -3    2.03    0.72
   3  -1   3    2.59    0.76
   3  -1   3    1.43    0.80
   3  -1   4    7.29    1.27
   3   1   4    8.32    1.40
   3  -1   4    6.63    1.46
   3   1   4    8.05    1.48
   3   1   5   31.40    2.92
   3  -1   5   28.74    3.09
   3   1   5   33.72    2.99
   3  -1   5   29.86    2.65
   3   1   5   31.21    2.82
   3   1   6   10.91    2.04
   3  -1   6    7.05    1.81
   3  -1   6    2.79    1.07
   3   1   6    7.72    1.57
   3   1   6    4.62    1.13
   3  -1   7   70.35    5.40
   3   1   7   73.74    5.09
   3   1   7   71.45    4.99
   3  -1   7   70.72    5.49
   3  -1   8   15.13    2.63
   3  -1   8   16.22    2.80
   3   1   8   18.99    2.78
   3   1   8   17.22    2.54
   3  -1   9   17.00    3.25
   3   1   9   16.21    2.65
   3   1   9   17.71    2.79
   3  -1  10   16.79    3.05
   3   1  10   18.61    3.05
   3   1  11   30.15    4.02
   3  -1  11   29.15    4.38
  -3  -1 -12   11.48    3.65
   3   1  12   10.19    2.43
   3  -1  12    7.43    2.35
   3  -1  13   -0.20    0.69
   3   1  13    1.05    0.56
  -3  -1 -13    1.48    1.52
   3  -1  14    0.38    1.04
  -3  -1 -14    2.56    2.45
   3  -1  15    7.93    2.49
  -3  -1 -15    7.59    4.33
   3  -1  16    2.49    1.66
  -3  -2  17    1.50    1.38
   3  -2 -17    0.81    1.38
  -3   2  16   -1.23    1.60
   3  -2 -16   -0.71    1.80
  -3  -2  16    1.62    1.70
   3  -2 -15    2.07    1.56
  -3   2  15    3.67    1.59
  -3  -2  15    3.59    1.88
  -3   2  14    7.35    2.09
   3  -2 -14    6.99    2.42
  -3  -2  14    6.31    2.19
  -3   2  13    2.30    1.13
  -3   2  13    6.11    2.29
   3  -2 -13    1.78    1.21
  -3  -2  13    0.99    0.80
  -3   2  12    1.73    0.96
  -3  -2  12    2.71    1.25
   3  -2 -12    0.10    0.87
  -3   2  12    3.75    1.88
  -3  -2  11   30.53    3.97
  -3   2  11   31.08    4.01
  -3   2  11   32.17    3.68
   3  -2 -11   29.61    3.99
   3  -2 -10   38.81    4.40
  -3  -2  10   43.14    4.44
  -3   2  10   43.31    4.40
  -3   2  10   39.66    3.86
  -3  -2   9   40.44    4.11
  -3   2   9   33.67    3.68
   3  -2  -9   28.01    3.43
  -3   2   9   44.31    3.83
  -3  -2   8  283.70   10.21
   3  -2  -8  272.50    9.97
  -3   2   8  283.51    9.95
  -3   2   8  277.10    8.93
  -3   2   7  173.20    7.41
  -3   2   7  178.04    6.72
   3  -2  -7  163.19    7.19
  -3  -2   7  178.22    7.54
  -3   2   6  835.93   15.54
   3  -2  -6  884.98   15.40
  -3   2   6  883.08   13.98
  -3  -2   6  888.26   15.59
  -3   2   5   33.60    2.87
   3  -2  -5   33.09    2.79
  -3   2   5   34.59    2.61
  -3  -2   5   35.26    2.89
   3  -2  -4    3.75    0.92
  -3   2   4    1.76    0.66
  -3   2   4    0.75    0.38
   3  -2  -4    3.13    0.53
  -3  -2   4    1.14    0.75
  -3  -2   4    1.17    0.46
  -3  -2   3  478.48   10.01
   3  -2  -3  499.09    6.64
  -3  -2   3  496.87    8.81
  -3  -2   3  459.12    8.30
  -3   2   3  484.99    9.06
  -3  -2   2  663.65   10.42
  -3  -2   2  626.22   10.94
  -3   2   2  628.29   10.41
  -3  -2   2  627.45    8.93
  -3  -2   2  636.16    9.84
   3  -2  -2  627.16    8.09
  -3  -2   1   72.21    2.65
  -3  -2   1   70.47    3.60
   3  -2  -1   85.30    3.44
  -3  -2   1   83.77    3.97
   3  -2  -1   69.37    2.97
   3  -2  -1   74.62    3.91
  -3  -2   1   71.73    3.36
  -3  -2   0  371.11    8.26
   3  -2   0  386.69    9.25
  -3  -2   0  376.35    5.77
   3  -2   0  391.87    8.14
  -3  -2   0  400.72    9.06
   3  -2   1   32.75    2.54
  -3  -2  -1   31.74    2.54
   3  -2   1   32.98    2.72
   3   2   1   31.37    2.27
   3  -2   2  682.84   12.95
   3   2   2  672.45   11.02
   3  -2   2  672.02   12.47
   3   2   2  682.06   10.69
  -3  -2  -2  734.77   13.43
  -3  -2  -3   28.14    2.77
   3  -2   3   12.54    1.90
   3  -2   3   13.19    1.87
   3   2   3   14.04    1.69
   3   2   3   24.34    2.24
   3   2   4   19.20    2.14
   3  -2   4    9.96    1.84
   3   2   4   11.02    1.39
  -3  -2  -4   17.72    2.33
   3  -2   4   20.23    2.44
   3   2   4   14.42    1.76
   3  -2   5    3.35    1.11
   3   2   5    4.75    1.17
   3   2   5    5.87    1.23
   3  -2   5    5.94    1.39
   3   2   5    2.14    0.71
  -3  -2  -5    5.00    1.39
   3  -2   6    0.33    0.75
   3  -2   6    1.10    0.83
  -3  -2  -6    1.33    0.80
   3  -2   6   -0.41    0.63
   3   2   6    0.93    0.70
   3   2   6    0.30    0.55
   3   2   6    3.29    1.04
   3  -2   7   49.20    4.82
  -3  -2  -7   43.63    4.52
   3  -2   7   51.76    4.95
   3   2   7   51.37    4.12
   3   2   7   43.69    4.03
   3   2   7   49.17    3.86
   3   2   8    1.80    1.25
   3   2   8    0.45    0.67
  -3  -2  -8   -0.29    0.60
   3  -2   8    0.28    0.94
   3   2   8   -0.30    0.54
  -3  -2  -9  165.39   10.09
   3  -2   9  199.74   10.72
   3   2   9  163.50    9.10
   3   2   9  205.07    9.16
   3   2   9  196.82    8.70
  -3  -2 -10   25.54    4.27
  -3  -2 -10   27.09    3.79
   3   2  10   27.95    3.52
   3   2  10   28.07    3.45
   3  -2  10   23.34    3.83
   3  -2  11    9.42    2.70
  -3  -2 -11    6.52    2.58
  -3  -2 -11    5.69    1.75
   3   2  11    5.56    1.64
   3  -2  12    6.50    2.41
  -3  -2 -12    2.95    2.01
  -3  -2 -12    1.65    1.19
   3  -2  13   48.50    6.24
  -3  -2 -13   39.88    6.57
  -3  -2 -14   23.18    5.46
   3  -2  14   16.36    3.70
  -3  -2 -15    2.22    2.04
   3  -2  15   -0.04    1.01
   3  -3 -17    7.29    2.88
  -3  -3  17    2.20    0.73
  -3  -3  16   -1.00    0.91
   3  -3 -16    0.63    1.80
   3  -3 -15    5.83    2.33
  -3  -3  15    5.76    2.26
  -3   3  15   11.29    3.47
  -3  -3  14   24.82    4.06
  -3   3  14   28.65    3.83
  -3   3  14   23.83    4.31
   3  -3 -14   23.44    4.37
  -3   3  13    0.07    0.50
   3  -3 -13    0.89    0.76
  -3  -3  13    0.16    0.71
  -3   3  13    0.24    1.10
  -3   3  12    0.53    0.90
  -3   3  12    1.02    0.99
   3  -3 -12   -0.09    0.57
  -3  -3  12   -0.56    0.75
  -3   3  11   74.67    6.45
   3  -3 -11   87.70    7.15
  -3   3  11   80.23    5.53
  -3  -3  11   68.55    5.96
   3  -3 -10   34.85    4.27
  -3   3  10   31.65    3.96
  -3   3  10   27.16    3.03
  -3  -3  10   27.61    3.66
  -3  -3   9   13.01    2.43
  -3   3   9   10.35    2.00
   3  -3  -9    5.15    1.60
  -3   3   9   11.72    1.89
  -3  -3   8    7.03    1.69
  -3   3   8    5.91    1.23
   3  -3  -8   11.13    2.23
  -3   3   8    8.94    2.01
  -3   3   7   16.85    2.62
  -3  -3   7   21.28    2.81
   3  -3  -7   16.78    2.61
  -3   3   7   21.47    2.31
   3  -3  -6  166.01    3.09
  -3   3   6  182.02    7.96
   3  -3  -6  176.32    7.77
  -3   3   6  186.09    6.42
  -3  -3   6  193.61    7.70
  -3   3   5   92.39    5.41
  -3  -3   5   92.18    5.52
  -3  -3   5   98.21    5.08
  -3   3   5   93.55    4.36
   3  -3  -5   95.63    2.12
   3  -3  -4  275.75    4.30
  -3  -3   4  276.59    7.72
  -3  -3   4  280.00    9.09
  -3   3   4  276.65    7.31
   3  -3  -3   18.04    1.41
  -3  -3   3   20.14    2.38
  -3   3   3   18.71    1.90
  -3  -3   3   19.45    1.85
   3  -3  -3   21.13    1.40
   3  -3  -3   20.00    2.31
   3  -3  -2   15.24    1.73
   3  -3  -2   18.88    1.55
  -3  -3   2   15.97    1.47
  -3  -3   2   16.47    1.95
  -3  -3   2   15.79    2.03
   3  -3  -2   16.31    2.04
  -3  -3   2   27.47    2.60
   3  -3  -1   19.85    2.37
  -3  -3   1   20.11    2.22
   3  -3  -1   20.17    1.80
   3  -3  -1   19.98    2.08
  -3  -3   1   20.72    2.19
  -3  -3   1   22.27    2.36
  -3  -3   1   18.77    1.36
  -3  -3   0   54.90    3.65
  -3  -3   0   58.86    4.07
   3  -3   0   55.68    3.97
   3  -3   0   60.04    3.37
  -3  -3   0   53.67    1.99
   3  -3   1  548.47   12.85
  -3  -3  -1  563.30   11.47
  -3  -3  -1  532.81   12.90
   3  -3   1  562.67   11.23
  -3  -3  -2   47.64    3.97
  -3  -3  -2   46.44    3.38
   3   3   2   48.85    2.99
   3  -3   2   42.62    3.34
   3  -3   2   46.35    3.86
   3   3   3   32.37    2.86
  -3  -3  -3   36.07    3.57
   3   3   3   33.30    2.57
   3  -3   3   30.91    3.04
   3  -3   3   33.59    3.41
   3   3   3   34.18    1.79
  -3  -3  -4   21.69    2.93
   3   3   4   21.66    2.52
  -3  -3  -4   24.51    3.03
   3  -3   4   20.24    2.82
   3  -3   4   17.30    2.40
   3   3   4   17.12    1.88
   3   3   4   16.33    1.46
   3  -3   5   17.79    2.59
   3   3   5   21.30    2.34
   3  -3   5   22.43    3.06
   3   3   5   22.31    2.74
  -3  -3  -5   21.46    3.03
  -3  -3  -5   15.99    2.67
   3   3   5   20.74    1.88
   3  -3   6  187.91    9.09
  -3  -3  -6  164.31    8.96
   3   3   6  190.06    8.21
  -3  -3  -6  194.28    9.35
   3   3   6  184.86    7.16
   3  -3   6  192.78    8.78
   3   3   6  185.43    6.18
   3  -3   6  199.10    9.53
  -3  -3  -7  108.70    7.70
   3   3   7  108.97    5.15
   3   3   7   96.45    6.30
  -3  -3  -7   95.15    6.87
   3   3   7  111.14    5.82
   3  -3   7  115.77    7.74
  -3  -3  -8   45.15    5.15
   3   3   8   37.87    4.14
   3   3   8   42.87    3.78
  -3  -3  -8   43.86    4.77
   3   3   8   40.45    3.36
   3  -3   8   45.74    5.06
   3  -3   9   23.89    3.89
   3   3   9   21.75    2.87
  -3  -3  -9   26.31    4.20
  -3  -3  -9   21.37    3.54
   3   3   9   19.55    3.27
  -3  -3 -10    0.66    1.01
   3   3  10    3.34    1.51
   3  -3  10    1.51    1.43
  -3  -3 -10   -0.12    0.78
  -3  -3 -11    0.82    0.97
  -3  -3 -11   -1.18    1.40
   3   3  11    3.79    2.06
   3  -3  11    3.21    1.64
  -3  -3 -12   20.61    3.77
  -3  -3 -12   33.67    5.58
   3  -3  12   34.49    5.21
   3  -3  13    6.35    2.44
  -3  -3 -13    5.41    2.38
   3  -3  14    1.41    1.49
  -3  -3 -14    0.06    1.14
   3  -3  15   13.28    3.85
   3  -4 -17    3.01    2.71
   3  -4 -16    1.85    2.14
  -3   4  16    4.92    2.43
  -3  -4  16   -1.06    1.18
  -3   4  15    0.62    0.95
  -3  -4  15    0.99    0.99
   3  -4 -15   -0.69    0.90
   3  -4 -14    0.21    1.05
  -3  -4  14   -0.47    0.92
  -3   4  14    1.08    1.29
  -3   4  13   14.75    3.46
  -3  -4  13   14.60    3.29
   3  -4 -13   10.48    2.93
   3  -4 -12    4.29    1.99
  -3   4  12    4.92    1.58
  -3  -4  12    5.83    2.13
  -3   4  11   42.09    5.00
  -3   4  11   35.62    3.57
  -3  -4  11   36.83    4.47
   3  -4 -11   32.77    4.83
  -3   4  10    1.77    0.79
  -3   4  10    3.33    1.10
  -3  -4  10    2.91    1.12
   3  -4 -10    2.11    1.18
   3  -4  -9  190.28   10.43
  -3   4   9  201.14   10.39
  -3  -4   9  171.55    9.02
  -3   4   9  183.85    7.47
  -3  -4   8   15.69    2.65
  -3   4   8   13.36    2.66
  -3   4   8   16.50    2.13
  -3  -4   7  276.17   10.22
  -3   4   7  279.06   11.16
   3  -4  -7  278.37    9.77
  -3   4   7  277.56    8.37
  -3   4   6   10.47    1.55
  -3   4   6   12.13    2.17
  -3  -4   6    9.96    1.85
   3  -4  -6    9.95    1.79
  -3  -4   6   10.14    2.12
   3  -4  -5    4.65    1.32
  -3  -4   5    5.38    1.29
   3  -4  -5    3.96    0.67
  -3   4   5    4.40    1.21
  -3   4   5    4.00    0.92
  -3  -4   5    4.51    1.31
  -3   4   4   90.19    4.33
   3  -4  -4   88.19    3.38
  -3  -4   4   97.13    5.93
   3  -4  -4   94.24    5.61
  -3  -4   4   96.89    4.87
   3  -4  -3   58.49    3.10
  -3  -4   3   58.30    4.47
   3  -4  -3   47.79    3.97
  -3  -4   3   58.52    3.40
   3  -4  -3   60.84    2.50
   3  -4  -2   65.95    3.06
  -3  -4   2   66.55    4.63
  -3  -4   2   64.11    4.39
   3  -4  -2   60.94    4.18
  -3  -4   2   66.78    3.16
   3  -4  -2   62.99    4.55
   3  -4  -1  215.12    8.59
  -3  -4   1  208.11    7.91
   3  -4  -1  215.26    7.65
  -3  -4   1  204.76    8.36
   3  -4  -1  204.12    6.11
  -3  -4   1  211.91    8.06
  -3  -4   1  205.93    4.76
   3  -4   0  127.15    6.80
   3  -4   0  119.58    5.17
  -3  -4   0  125.88    6.57
  -3  -4   0  111.04    2.77
  -3  -4   0  123.68    6.25
  -3  -4   0  119.73    5.96
   3  -4   1    8.89    1.57
  -3  -4  -1    8.42    1.51
  -3  -4  -1    7.43    1.66
   3  -4   1   10.75    2.02
  -3  -4  -2   42.07    3.48
   3  -4   2   45.27    4.24
   3  -4   2   44.62    3.65
   3   4   2   45.92    2.97
  -3  -4  -2   45.12    4.25
   3  -4   3  138.70    7.78
   3   4   3  114.07    4.75
  -3  -4  -3  124.80    6.13
   3   4   3  122.96    6.13
   3  -4   3  123.72    6.55
  -3  -4  -3  126.98    7.28
   3   4   4    1.05    0.47
   3   4   4    0.68    0.57
  -3  -4  -4    0.28    0.93
   3  -4   4   -0.15    0.88
  -3  -4  -5    2.27    1.00
   3   4   5    1.31    0.63
   3   4   5    1.96    0.61
   3  -4   5    2.42    1.22
   3   4   6    1.21    0.89
   3   4   6    0.16    0.43
  -3  -4  -6    1.11    1.06
   3  -4   6    0.45    0.52
   3  -4   6    0.56    0.82
   3   4   7   62.71    4.19
   3   4   7   53.74    4.90
  -3  -4  -7   41.84    5.07
  -3  -4  -7   49.70    5.72
   3  -4   7   58.92    5.66
  -3  -4  -8    6.65    2.06
  -3  -4  -8   11.91    2.82
   3  -4   8   17.70    3.38
   3   4   8   10.94    2.39
  -3  -4  -9    4.99    2.02
  -3  -4  -9    4.26    2.02
   3   4   9    4.85    1.69
   3  -4   9    4.15    2.02
  -3  -4 -10    5.94    1.89
   3  -4  10    5.48    2.05
   3   4  10    5.98    2.04
  -3  -4 -10    3.02    1.61
  -3  -4 -11    5.74    2.34
   3  -4  11    6.20    2.42
   3   4  11    4.30    1.78
  -3  -4 -11    5.49    2.10
   3  -4  12    1.29    1.90
  -3  -4 -12    0.27    0.84
   3   4  12    2.03    1.61
  -3  -4 -12    0.65    0.76
  -3  -4 -13    4.41    1.75
   3  -4  13   10.33    3.32
   3   4  13   12.31    3.35
  -3  -4 -14    0.78    0.75
   3  -4  14   -1.72    1.63
  -3   5  16    1.60    1.70
  -3  -5  16   -0.14    0.99
   3  -5 -16   -2.05    1.48
  -3  -5  15    0.54    1.19
   3  -5 -15   -1.03    1.32
  -3   5  15   -1.74    1.29
  -3  -5  14    6.67    2.27
  -3   5  14    9.11    2.87
   3  -5 -14    3.15    1.72
  -3   5  13   14.93    3.41
   3  -5 -13   11.87    3.40
  -3  -5  13   12.17    3.11
  -3   5  12    5.38    1.96
  -3  -5  12    6.80    2.25
  -3   5  11   -0.64    1.62
  -3  -5  11    0.12    0.81
  -3   5  10    0.56    1.20
  -3  -5  10   -0.41    0.70
   3  -5  -9   36.97    3.86
  -3   5   9   42.05    5.01
  -3  -5   9   34.26    4.12
  -3  -5   8   13.20    2.47
  -3   5   8   12.69    2.63
   3  -5  -8   16.88    2.64
  -3   5   8   16.35    2.15
  -3  -5   7   97.09    7.14
   3  -5  -7   94.18    6.15
  -3   5   7   98.18    7.04
  -3   5   7   97.32    4.96
  -3  -5   7   93.35    6.22
   3  -5  -6  129.27    4.36
  -3   5   6  133.07    7.81
  -3  -5   6  129.73    8.12
   3  -5  -6  133.31    7.28
  -3   5   6  129.08    5.49
  -3  -5   6  137.64    7.05
   3  -5  -5   33.25    3.64
   3  -5  -5   38.28    2.49
  -3  -5   5   34.76    4.03
  -3   5   5   35.82    2.80
  -3  -5   5   39.68    3.55
   3  -5  -4  103.00    4.44
   3  -5  -4  103.26    6.36
  -3  -5   4   99.36    5.21
  -3  -5   4  109.93    6.90
   3  -5  -3    4.45    1.41
  -3  -5   3    4.79    1.21
  -3  -5   3    6.51    1.24
   3  -5  -3    5.93    1.14
   3  -5  -3    4.90    1.25
   3  -5  -2   36.30    3.83
  -3  -5   2   35.00    3.66
  -3  -5   2   39.89    3.96
   3  -5  -2   36.44    3.60
  -3  -5   2   36.36    2.48
   3  -5  -2   36.14    3.09
  -3  -5   1   31.22    3.34
  -3  -5   1   34.51    3.57
   3  -5  -1   35.41    3.54
  -3  -5   1   36.37    2.10
   3  -5  -1   39.28    4.10
  -3  -5   0   17.10    2.80
   3  -5   0   23.50    3.18
  -3  -5   0   18.00    2.61
  -3  -5   0   19.75    1.16
  -3  -5   0   21.96    2.83
  -3  -5  -1   19.15    3.06
  -3  -5  -1   19.11    2.58
   3  -5   1   18.96    3.03
   3  -5   2   11.74    2.42
  -3  -5  -2    9.88    2.14
   3   5   2    9.76    1.50
  -3  -5  -2   11.29    2.03
  -3  -5  -3   34.76    3.53
  -3  -5  -3   28.86    3.76
   3  -5   3   31.87    4.12
   3   5   3   29.11    2.46
  -3  -5  -4   25.93    3.74
   3   5   4   22.68    2.15
   3   5   4   23.05    3.01
   3  -5   4   28.85    3.95
   3  -5   5   54.96    5.44
   3  -5   5   49.20    4.87
   3   5   5   53.05    4.78
  -3  -5  -5   54.28    5.47
   3   5   6   58.89    5.33
  -3  -5  -6   70.29    6.47
   3  -5   6   66.97    5.94
   3  -5   6   63.33    5.99
  -3  -5  -7   10.43    2.64
   3  -5   7    4.12    1.56
   3   5   7    7.72    2.03
   3   5   8    2.59    1.09
   3  -5   8    3.21    1.46
  -3  -5  -8    4.49    1.90
   3  -5   9   -0.44    1.17
  -3  -5  -9    0.79    1.07
   3   5   9   -1.93    1.40
   3  -5  10   14.28    3.43
   3   5  10   12.68    2.89
  -3  -5 -10   17.68    3.62
   3   5  11    3.01    1.41
  -3  -5 -11    1.16    1.29
   3  -5  11   -0.09    0.93
   3  -5  12   -1.31    1.55
  -3  -5 -12    0.83    0.88
   3   5  13    8.27    2.77
   3  -5  13    5.07    2.37
   3   5  14   11.17    3.49
  -3   6  15   -1.62    1.34
  -3  -6  15    0.17    0.74
  -3   6  14   -1.51    1.53
  -3  -6  14    0.08    0.90
  -3  -6  13    3.23    1.62
  -3   6  13    1.97    1.41
  -3   6  12    7.85    2.37
  -3  -6  12    8.67    2.47
  -3  -6  11    1.06    0.93
  -3   6  11    0.20    0.81
  -3  -6  10   -0.15    1.08
  -3   6  10    1.90    1.19
   3  -6  -9    0.15    0.42
  -3  -6   9    0.06    0.81
  -3  -6   9   -0.63    1.18
  -3   6   9    0.03    0.57
  -3   6   8   -0.34    0.68
   3  -6  -8    0.37    0.40
  -3  -6   8   -1.77    1.30
  -3  -6   8    0.28    0.93
  -3   6   7   21.73    3.49
   3  -6  -7   22.84    3.21
  -3  -6   7   23.05    3.64
  -3  -6   7   24.62    3.25
   3  -6  -6   24.30    3.43
  -3  -6   6   29.04    4.12
  -3   6   6   24.83    3.72
  -3  -6   6   30.23    3.44
  -3  -6   5    3.66    1.15
   3  -6  -5    4.21    1.36
  -3  -6   5    3.79    1.57
   3  -6  -5    3.72    0.96
   3  -6  -4   48.51    3.49
  -3  -6   4   47.14    5.03
   3  -6  -4   49.58    4.80
  -3  -6   4   48.52    3.82
   3  -6  -3  158.89    8.68
  -3  -6   3  182.33    9.38
   3  -6  -3  177.76    9.05
  -3  -6   3  182.09    6.65
   3  -6  -3  171.50    6.95
   3  -6  -2    4.70    1.24
  -3  -6   2    6.30    1.13
   3  -6  -2    7.11    1.40
  -3  -6   2    8.95    2.12
  -3  -6   2    5.29    1.59
   3  -6  -2    5.67    1.50
   3  -6  -1   -0.61    1.01
   3  -6  -1    0.22    0.55
  -3  -6   1   -0.15    0.30
  -3  -6   1    0.32    0.65
   3  -6  -1    0.02    0.70
  -3  -6   1   -0.40    0.63
  -3  -6   0   46.58    4.68
   3  -6   0   52.22    5.24
  -3  -6   0   52.60    4.83
  -3  -6  -1    1.91    1.15
   3  -6   1    1.95    0.88
  -3  -6  -1   -0.38    0.82
  -3  -6  -1    0.57    1.22
  -3  -6  -2    5.73    1.78
   3  -6   2    7.46    2.16
  -3  -6  -2    8.37    1.88
  -3  -6  -3   12.08    2.34
   3  -6   3    9.93    2.35
  -3  -6  -3   12.36    2.65
   3   6   3   11.57    1.61
   3  -6   4    8.48    2.45
  -3  -6  -4    5.67    2.01
  -3  -6  -4    7.69    1.87
   3   6   4    6.38    1.66
  -3  -6  -5   -0.75    1.14
   3   6   5   -0.89    1.04
   3  -6   5   -2.47    1.63
   3  -6   5    0.50    0.75
   3   6   6   11.59    2.54
  -3  -6  -6   13.20    3.08
   3  -6   6   13.03    2.91
   3  -6   6   14.33    2.89
   3   6   7   18.81    3.32
  -3  -6  -7   16.32    3.37
   3  -6   7   19.04    3.51
   3   6   8    3.50    1.69
  -3  -6  -8    0.79    0.73
   3  -6   8    3.86    1.79
   3  -6   9   19.20    3.66
   3   6   9   14.59    3.02
  -3  -6  -9   15.66    3.58
  -3  -6 -10   -1.21    1.23
   3  -6  10    0.15    0.71
   3   6  10   -0.18    0.74
   3   6  11    0.64    0.72
  -3  -6 -11   -0.15    1.01
   3  -6  12    2.50    1.59
   3   6  12    1.07    1.32
  -3  -6 -12    1.09    1.16
   3   6  13    7.77    2.65
   3  -6  13    5.92    2.50
  -3   7  14   -0.52    1.13
  -3  -7  14    1.30    0.95
  -3  -7  14    0.67    0.87
  -3  -7  13    3.52    1.79
  -3   7  13   -0.13    1.85
  -3  -7  13    6.10    2.49
  -3  -7  12   10.80    2.94
  -3  -7  12   11.49    3.22
  -3   7  12   10.10    2.99
  -3  -7  11    1.03    1.00
  -3  -7  11    2.99    1.42
  -3   7  11    2.81    1.93
  -3  -7  10    3.20    1.54
  -3   7  10    0.86    0.70
  -3  -7  10    1.23    1.22
  -3   7   9    0.17    0.74
  -3  -7   9    0.00    0.71
  -3  -7   9    1.48    0.65
  -3   7   8    2.27    1.16
   3  -7  -8    1.58    1.28
  -3  -7   8    1.34    1.19
  -3  -7   8    1.20    0.82
  -3   7   7    7.80    2.44
   3  -7  -7    7.29    2.01
  -3  -7   7    8.08    2.09
  -3  -7   7    9.88    2.59
   3  -7  -6    7.01    1.87
  -3  -7   6    7.63    1.75
  -3  -7   6    6.47    2.03
   3  -7  -5    4.12    1.50
   3  -7  -5   10.68    2.37
  -3  -7   5    8.31    1.76
  -3  -7   5    6.87    2.01
   3  -7  -4   85.31    6.77
  -3  -7   4   87.85    7.13
   3  -7  -4   89.21    5.24
   3  -7  -4   84.99    6.94
  -3  -7   4   94.43    5.45
  -3  -7   3   72.90    6.31
   3  -7  -3   69.52    6.15
   3  -7  -3   72.07    4.95
   3  -7  -3   69.58    6.12
  -3  -7   3   74.99    4.40
   3  -7  -2   41.22    4.80
  -3  -7   2   40.57    4.62
   3  -7  -2   39.45    3.83
  -3  -7   2   40.73    4.69
   3  -7  -2   36.38    4.26
   3  -7  -1   44.08    5.03
  -3  -7   1   43.40    4.71
   3  -7  -1   38.82    4.37
   3  -7  -1   43.79    4.36
  -3  -7   1   36.53    4.40
  -3  -7   0    0.10    0.88
   3  -7   0    2.08    1.51
   3  -7   0    2.68    1.35
  -3  -7   0    1.26    0.79
   3  -7   1   70.13    6.94
  -3  -7  -1   98.09    6.91
  -3  -7  -1   93.71    7.59
   3  -7   2    6.70    2.05
  -3  -7  -2    5.48    1.67
  -3  -7  -2    4.47    1.38
   3  -7   3   -0.55    0.94
  -3  -7  -3    1.87    1.10
   3  -7   3   -0.56    0.76
  -3  -7  -4    3.24    1.93
   3  -7   4    1.83    1.39
   3  -7   4   -0.09    0.90
  -3  -7  -4    2.64    1.02
   3   7   4    1.45    0.88
   3   7   5   32.18    4.38
  -3  -7  -5   28.25    4.57
   3  -7   5   30.93    4.66
   3  -7   5   34.01    4.39
   3   7   6    0.07    0.59
   3  -7   6    0.85    0.58
  -3  -7  -6    0.70    0.95
   3  -7   6    0.14    0.88
  -3  -7  -7   -0.68    1.38
   3   7   7   -0.74    0.93
   3  -7   7    1.05    1.03
   3  -7   8   11.40    2.99
  -3  -7  -8   12.30    3.41
   3   7   8   11.03    2.84
  -3  -7  -9    1.00    1.22
   3   7   9    2.17    1.38
   3  -7   9    2.59    1.48
   3  -7  10    0.15    0.71
  -3  -7 -10    0.10    0.97
   3  -7  11    3.82    1.95
  -3  -7 -11    1.86    1.24
   3   7  11   -0.33    0.99
  -3  -7 -12   -0.27    0.63
   3   7  12    0.85    0.95
  -3   8  13    0.70    1.26
  -3  -8  13    1.76    1.43
  -3  -8  13    5.30    2.40
  -3  -8  12   14.76    3.32
  -3  -8  12   10.54    3.02
  -3   8  12   11.57    3.38
  -3  -8  11    0.89    1.02
  -3   8  11    1.27    1.51
  -3  -8  11    2.19    1.18
  -3   8  10   28.60    5.06
  -3  -8  10   23.22    3.87
  -3  -8  10   25.29    4.59
  -3  -8   9    1.54    0.99
  -3  -8   9    1.62    0.71
  -3   8   8   12.20    3.04
  -3  -8   8   13.43    3.43
  -3  -8   8   12.39    2.75
  -3  -8   7   15.17    3.33
   3  -8  -7   14.86    3.11
  -3  -8   7   17.31    2.98
  -3   8   7   19.48    3.96
   3  -8  -6    2.23    1.19
  -3  -8   6    1.56    1.23
   3  -8  -6    1.32    0.66
  -3  -8   6    1.73    0.86
   3  -8  -5   27.98    4.25
  -3  -8   5   27.99    4.48
   3  -8  -5   28.17    4.50
   3  -8  -4   79.98    7.15
   3  -8  -4   73.92    6.98
  -3  -8   4   74.79    6.98
  -3  -8   3    1.95    1.30
   3  -8  -3    1.78    0.97
   3  -8  -3    1.82    0.63
   3  -8  -3    1.99    1.35
   3  -8  -2   84.58    7.58
   3  -8  -2   90.31    6.36
   3  -8  -2   95.34    7.53
  -3  -8   2  100.97    7.71
   3  -8  -1   -0.05    0.80
   3  -8  -1   -0.71    0.98
   3  -8  -1    0.39    1.16
  -3  -8   1   -0.39    0.71
  -3  -8   1   -0.48    1.09
  -3  -8   0    1.27    1.40
   3  -8   0   -1.38    1.30
   3  -8   0    0.72    1.03
  -3  -8   0   -0.73    0.86
   3  -8   1   27.89    4.13
   3  -8   1   15.74    3.32
  -3  -8  -1   25.23    3.85
  -3  -8  -1   27.19    4.34
  -3  -8  -2    1.27    0.79
   3  -8   2    3.00    1.27
   3  -8   2    2.23    1.25
  -3  -8  -2    2.64    1.09
   3  -8   3    0.34    0.61
   3  -8   3   -0.01    0.92
  -3  -8  -3    0.44    0.62
  -3  -8  -3   -0.32    1.20
   3  -8   4    1.15    1.19
   3  -8   4    0.88    0.76
  -3  -8  -4   -0.15    0.58
   3  -8   5    1.52    1.12
   3   8   5   -0.82    1.12
   3   8   6    0.11    0.63
   3  -8   6    1.55    1.39
   3  -8   6   -0.22    0.77
   3   8   7   -0.16    0.49
   3  -8   7    1.20    1.53
   3  -8   8    2.51    1.51
   3   8   8    5.54    2.17
   3  -8   9    1.86    1.23
   3   8   9    0.29    0.62
   3   8  10   -2.31    1.79
   3  -8  10    2.87    1.98
   3  -8  11    8.65    2.90
   3   8  11   -1.55    1.30
  -3  -9  12   13.49    3.33
  -3  -9  11    1.64    1.26
  -3   9  11    0.79    1.35
  -3  -9  11    1.83    1.53
  -3  -9  10   26.24    4.24
  -3  -9  10   27.64    5.10
  -3   9  10   26.15    5.11
  -3  -9   9    1.05    0.85
  -3   9   9    2.35    1.79
  -3   9   8    1.94    1.57
  -3  -9   8    2.90    1.93
   3  -9  -8    0.68    1.08
  -3  -9   7   25.37    4.71
   3  -9  -7   30.64    5.15
  -3   9   7   23.79    4.60
   3  -9  -6   -0.90    1.03
  -3  -9   6    0.87    1.31
   3  -9  -6   -0.95    1.64
  -3  -9   5    3.90    2.07
   3  -9  -5    2.13    1.41
   3  -9  -5    2.91    1.19
  -3  -9   4   10.95    2.90
   3  -9  -4    8.73    2.64
   3  -9  -4    7.85    2.25
  -3  -9   3    2.18    1.54
   3  -9  -3    0.83    0.75
   3  -9  -3   -0.24    1.19
  -3  -9   2    6.02    2.07
   3  -9  -2    6.41    1.86
   3  -9  -2    3.90    1.90
   3  -9  -2    9.47    2.75
   3  -9  -1   54.33    6.54
   3  -9  -1   72.46    6.50
  -3  -9   1   72.78    7.39
  -3  -9   1   71.26    6.71
   3  -9   0    1.04    0.86
   3  -9   0    2.47    1.62
  -3  -9   0    0.70    1.18
  -3  -9   0    1.90    1.32
   3  -9   1    8.39    2.37
  -3  -9  -1    8.07    2.69
   3  -9   1    3.69    1.77
  -3  -9  -1    6.63    1.98
  -3  -9  -2    5.40    2.16
   3  -9   2    9.47    2.74
   3  -9   2    6.44    2.39
  -3  -9  -2    8.00    2.38
  -3  -9  -3   -0.58    0.82
   3  -9   3   -0.64    1.12
  -3  -9  -3    2.34    1.66
   3  -9   3    3.26    1.88
   3  -9   3   -0.65    1.15
   3  -9   4   -0.12    0.99
   3  -9   4    1.95    1.34
  -3  -9  -4    0.37    0.86
  -3  -9  -4   -0.47    0.56
   3   9   5    0.06    1.03
   3  -9   5    2.78    1.74
  -3  -9  -5   -0.73    1.31
   3  -9   5    3.37    1.65
   3   9   6    7.28    2.57
   3  -9   6    5.22    2.00
   3   9   7    4.53    2.17
   3  -9   7    5.60    2.14
   3  -9   8   10.82    3.00
   3   9   8    5.19    2.20
   3   9   9    7.46    2.90
   3  -9   9    9.40    2.98
   3   9  10   34.68    5.79
  -3  10   9   -1.50    1.22
  -3 -10   9    0.94    1.22
   3 -10  -9   -2.10    2.04
  -3  10   8   12.47    3.63
  -3 -10   8   14.25    3.96
   3 -10  -8   13.46    3.76
  -3 -10   7    6.30    2.43
   3 -10  -7    4.31    2.14
  -3  10   7    7.42    2.86
  -3 -10   6    7.42    2.65
   3 -10  -6    6.83    2.38
  -3 -10   5    2.05    0.95
   3 -10  -5    0.86    0.97
   3 -10  -5   -0.26    1.13
   3 -10  -4    0.49    0.84
  -3 -10   4    1.94    1.03
   3 -10  -4    2.69    1.86
   3 -10  -3    0.66    1.14
   3 -10  -3    2.28    1.26
  -3 -10   3    2.04    0.84
   3 -10  -2   -2.51    1.58
  -3 -10   2   -0.21    0.79
   3 -10  -1    3.13    1.53
  -3 -10   1    4.15    1.54
   3 -10   0    1.32    1.29
  -3 -10   0    1.14    1.70
   3 -10   0    0.22    0.82
  -3 -10   0    0.44    0.76
   3 -10   1    3.48    2.08
  -3 -10  -1    1.21    1.01
  -3 -10  -1    1.30    1.68
   3 -10   1    1.63    1.47
  -3 -10  -2   29.32    4.39
  -3 -10  -2   24.45    4.88
   3 -10   2   20.24    4.39
   3 -10   2   28.25    5.10
   3 -10   3    0.42    0.95
   3 -10   3    2.92    2.01
  -3 -10  -3   -0.93    1.13
  -3 -10  -3   -0.88    1.99
   3  10   4    1.91    0.85
  -3 -10  -4    2.62    1.04
   3 -10   4    6.27    2.49
  -3 -10  -4    4.14    1.69
   3 -10   4    7.17    2.75
   3 -10   5    3.56    2.11
   3  10   5    1.59    0.91
  -3 -10  -5    4.09    1.95
   3 -10   6    6.57    2.90
   3  10   6    4.37    2.15
  -3 -10  -6   11.96    3.83
   3 -10   7   19.76    3.98
   3  10   7   27.18    5.38
  -3 -10  -7   22.66    4.91
   3 -10   8    0.97    0.72
   3  10   8    2.48    1.96
   3 -11  -6   10.76    3.55
  -3 -11   6    5.52    2.03
  -3  11   6    6.61    2.78
  -3 -11   5    1.95    1.34
   3 -11  -5    0.60    0.95
   3 -11  -4    0.06    1.01
  -3 -11   4   -0.93    1.44
   3 -11  -4    1.17    1.33
   3 -11  -3    4.68    2.07
  -3 -11   3    5.07    2.01
   3 -11  -2   13.60    3.55
  -3 -11   2   16.68    3.72
  -3 -11   1    1.06    0.68
   3 -11  -1    2.64    1.80
  -3 -11   0    1.00    0.91
   3 -11   0    1.96    1.85
  -3 -11  -1    2.79    1.49
   3 -11   1    2.88    1.90
  -3 -11  -1    4.94    2.86
   3 -11   1    1.54    0.91
   3 -11   2    1.28    1.22
   3 -11   2    3.60    2.14
  -3 -11  -2    4.50    1.76
  -3 -11  -2    3.96    1.80
   3 -11   3    7.39    2.77
   3 -11   3    7.33    2.94
  -3 -11  -3    4.46    2.16
   3 -11   4    4.22    2.42
   3  11   4    1.77    1.08
   3  11   5   -1.49    2.06
   3 -11   5    0.80    0.99
   3 -12  -3    0.85    1.21
   3 -12  -2    1.04    1.29
  -3 -12   1    0.17    0.63
  -3 -12   0    1.93    1.44
  -4   0  18   18.98    4.12
  -4   0  17   -0.60    0.88
  -4   0  16   10.06    2.70
  -4   0  15   -2.24    1.58
  -4   0  14   -0.06    0.95
  -4   0  13   -0.43    0.88
  -4   0  12   16.80    2.97
  -4   0  11   -0.14    0.72
  -4   0  10    2.28    1.32
  -4   0   9    0.22    0.71
  -4   0   8   18.74    2.52
  -4   0   7    0.64    0.47
  -4   0   7    0.66    0.93
  -4   0   6  125.43    4.23
  -4   0   6  131.76    5.82
  -4   0   5    0.09    0.47
  -4   0   5   -0.41    0.52
  -4   0   5   -0.03    0.26
  -4   0   4  829.78   10.53
  -4   0   4  802.43    9.25
  -4   0   4  793.23   12.41
  -4   0   3    0.48    0.48
  -4   0   3    0.20    0.22
  -4   0   3    0.19    0.27
  -4   0   2    7.20    0.59
  -4   0   2   13.02    1.52
  -4   0   1    0.10    0.51
   4   0  -1   -0.20    0.45
  -4   0   0   17.28    0.81
   4   0   0    5.51    1.11
   4   0   1    0.84    0.54
   4   0   2  707.13   10.25
   4   0   2  752.24   13.37
   4   0   3    0.20    0.22
   4   0   3   -0.91    0.80
   4   0   4  271.17    9.29
   4   0   4  242.33    6.42
   4   0   5    0.55    0.38
   4   0   5    0.91    0.89
   4   0   6   26.19    3.23
   4   0   6   27.36    3.32
   4   0   7   -0.11    0.53
   4   0   7   -0.46    0.67
   4   0   8    1.13    1.02
   4   0   8   -0.71    0.92
   4   0   9    0.15    0.91
   4   0   9    0.22    0.90
   4   0  10    3.22    1.58
   4   0  10    2.15    1.22
   4   0  11    1.82    1.28
   4   0  12    9.44    2.57
   4   0  13   -0.93    1.22
   4   0  14   20.54    4.14
  -4   0 -15    1.57    1.96
  -4   1  18   -0.65    0.95
  -4  -1  18   -1.70    1.66
   4  -1 -18    0.01    1.17
  -4  -1  17    3.50    1.82
  -4   1  17    1.14    1.08
   4  -1 -17    5.00    2.66
  -4   1  16   20.53    3.86
  -4  -1  16   22.66    4.12
   4  -1 -16   31.90    5.72
  -4   1  15    9.12    2.32
  -4  -1  15   15.32    3.42
  -4  -1  14    2.43    1.24
  -4   1  14    0.32    0.56
  -4   1  13    1.25    1.02
  -4  -1  13   -1.59    1.39
  -4   1  12    3.21    1.48
  -4  -1  12    1.68    0.77
  -4  -1  11    8.36    2.16
  -4   1  11    7.04    1.70
  -4   1  11    8.08    2.28
  -4   1  10    0.20    0.61
  -4   1  10    1.37    1.01
  -4  -1  10    0.10    0.53
  -4   1   9   23.54    2.99
  -4  -1   9   16.84    2.63
  -4   1   9   19.40    2.63
  -4   1   8  176.75    7.59
  -4   1   8  176.67    7.48
  -4  -1   8  176.14    7.79
  -4   1   7    2.72    0.99
  -4  -1   7    1.42    0.82
  -4   1   7    1.85    0.45
  -4   1   7    2.20    0.62
  -4   1   6   17.82    2.16
  -4  -1   6   17.34    1.94
  -4   1   6   16.06    1.91
  -4   1   6   17.97    1.08
  -4  -1   6   17.97    2.20
  -4   1   5    6.87    1.10
  -4   1   5    9.44    1.48
  -4  -1   5   10.36    1.59
  -4   1   5    9.02    0.63
  -4  -1   5    7.79    1.23
   4  -1  -5    9.52    1.31
  -4  -1   4    0.60    0.40
   4  -1  -4    0.46    0.33
  -4   1   4    0.46    0.49
  -4  -1   4   -0.70    0.43
  -4   1   4    0.23    0.41
  -4  -1   4    0.46    0.25
  -4   1   3  289.13    6.05
  -4   1   3  288.63    7.49
  -4  -1   3  300.12    7.11
   4  -1  -3  297.74    6.85
  -4  -1   3  293.25    6.83
  -4  -1   2  196.13    5.57
   4  -1  -2  199.79    3.24
  -4  -1   2  197.62    5.49
   4  -1  -2  202.59    5.62
  -4   1   2  199.04    6.24
  -4  -1   1  612.54   10.18
   4  -1  -1  619.21   10.31
  -4   1   1  610.62   11.05
  -4  -1   1  608.46    9.65
   4  -1   0   10.23    1.45
   4   1   0   10.59    1.46
   4  -1   0   10.08    1.39
   4   1   0    9.84    0.71
  -4  -1   0    9.90    1.31
   4   1   1    2.20    0.74
   4  -1   1    1.85    0.72
  -4  -1  -1    0.97    0.45
   4   1   1    0.65    0.20
   4  -1   1    1.73    0.90
   4  -1   2  267.26    7.50
   4   1   2  282.01    5.09
  -4  -1  -2  276.02    7.44
   4  -1   2  284.85    8.76
   4   1   2  279.29    5.99
   4   1   2  279.57    8.08
   4  -1   3    4.42    1.03
   4   1   3    5.36    1.05
   4  -1   3    5.78    1.45
  -4  -1  -3    3.28    0.93
   4   1   3    3.96    1.04
   4   1   3    3.66    0.55
   4   1   4   80.73    4.28
   4  -1   4   79.89    5.08
   4  -1   4   71.58    4.26
   4   1   4   71.81    4.77
   4   1   5  447.75   12.33
   4  -1   5  447.80   10.78
   4  -1   5  470.71   13.13
   4   1   6   30.78    3.36
   4  -1   6   31.63    3.59
   4   1   6   34.29    3.49
   4   1   7    6.82    1.68
   4   1   7    4.40    1.34
   4  -1   7    4.82    1.62
   4  -1   7    4.88    1.64
   4   1   8    0.32    0.54
   4  -1   8   -1.60    1.33
   4  -1   8    0.35    0.94
   4   1   8   -0.04    0.93
   4   1   9    0.55    1.05
   4  -1   9   -0.40    0.97
   4   1   9   -0.07    0.82
   4  -1   9    0.96    0.97
   4  -1  10    9.79    2.62
   4   1  10   13.34    2.74
   4   1  10   10.82    2.52
  -4  -1 -11   49.95    6.60
   4   1  11   37.32    4.60
   4  -1  11   43.24    5.50
  -4  -1 -12   30.32    5.52
   4   1  12   27.03    4.15
   4  -1  12   29.24    4.81
   4  -1  13   13.32    3.35
  -4  -1 -13   10.32    3.50
  -4  -1 -14   19.40    5.35
   4  -1  14   18.75    4.03
   4  -1  15   -0.31    0.89
   4  -2 -18    1.78    1.60
  -4   2  17    2.91    1.43
  -4  -2  17    3.71    1.80
   4  -2 -17    2.30    1.78
   4  -2 -16    0.71    1.03
  -4   2  16    0.92    0.92
  -4  -2  15   11.15    2.88
   4  -2 -15   11.51    3.15
  -4   2  15    8.61    2.31
  -4   2  14    2.00    1.44
  -4  -2  14    0.51    0.66
   4  -2 -14    1.05    1.31
  -4  -2  13    1.35    1.36
  -4   2  13    3.35    2.16
  -4   2  13    0.86    0.97
   4  -2 -13    0.92    0.82
  -4   2  12   31.40    3.92
  -4   2  12   34.73    4.53
  -4  -2  12   30.14    4.16
   4  -2 -12   27.86    4.06
   4  -2 -11   -0.05    0.61
  -4   2  11    0.43    0.58
  -4  -2  11   -0.19    0.59
  -4   2  11    0.28    1.22
  -4   2  10   -0.07    0.53
  -4  -2  10    0.47    0.74
   4  -2 -10    1.24    0.90
  -4   2  10    2.97    1.31
  -4   2   9   19.08    2.83
   4  -2  -9   16.30    2.59
  -4  -2   9   28.06    3.37
  -4   2   9   27.47    3.08
  -4   2   8    8.25    1.58
  -4  -2   8    7.88    1.72
   4  -2  -8    5.70    1.45
  -4   2   8    6.04    1.33
  -4  -2   7  290.93    9.54
   4  -2  -7  264.26    8.90
  -4  -2   7  278.79    9.41
  -4   2   7  281.58    9.37
  -4   2   7  276.51    8.72
  -4   2   6    2.79    1.07
  -4  -2   6    1.70    0.67
  -4  -2   6   -0.26    0.58
  -4   2   6    4.29    1.09
   4  -2  -6    2.75    0.86
  -4   2   5   -1.18    0.72
  -4  -2   5    0.95    0.59
  -4  -2   5    0.63    0.49
  -4   2   5    0.51    0.57
   4  -2  -5    0.07    0.36
  -4   2   4   91.34    4.51
  -4  -2   4   95.03    4.42
  -4  -2   4  107.69    4.03
   4  -2  -4   99.05    3.57
  -4   2   4   92.87    4.50
  -4  -2   4   89.23    4.56
   4  -2  -3  142.73    4.40
  -4  -2   3  114.07    4.54
  -4   2   3  147.49    5.62
  -4  -2   3  141.50    4.93
  -4  -2   3  141.05    5.51
  -4   2   2    1.95    0.81
  -4  -2   2    0.86    0.58
  -4  -2   2    0.90    0.51
   4  -2  -2    1.38    0.64
  -4  -2   2   -0.12    0.39
   4  -2  -2    0.79    0.34
  -4  -2   2    1.29    0.64
  -4  -2   1    4.50    0.79
  -4  -2   1    3.90    0.98
  -4  -2   1    5.31    1.11
   4  -2  -1    3.26    1.01
  -4  -2   1    3.94    0.81
   4  -2  -1    2.79    0.66
  -4  -2   0  282.44    7.91
   4   2   0  274.16    7.57
   4  -2   0  251.81    7.51
   4  -2   0  289.21    8.68
  -4  -2   0  282.24    6.21
   4   2   1  350.56    8.61
   4   2   1  355.50    6.93
   4  -2   1  348.21    9.65
   4  -2   1  346.27    9.32
   4  -2   2  123.35    5.92
  -4  -2  -2  122.11    5.71
   4   2   2  129.95    4.72
   4   2   2  135.54    5.54
   4  -2   2  125.96    5.94
  -4  -2  -3   48.50    3.83
   4   2   3   54.42    3.66
   4  -2   3   48.33    3.97
   4   2   3   52.53    3.25
   4  -2   3   51.48    3.87
  -4  -2  -4   24.07    2.85
   4  -2   4   18.17    2.52
   4  -2   4   24.92    2.95
   4   2   4   24.34    2.59
   4   2   4   19.01    2.12
  -4  -2  -5    4.34    1.54
   4   2   5    3.91    1.03
   4  -2   5    6.01    1.50
   4   2   5    3.70    1.13
   4  -2   5    3.55    1.04
   4   2   5    2.83    0.92
   4  -2   6    3.13    1.15
  -4  -2  -6    0.67    0.66
   4   2   6    0.92    0.61
   4  -2   6    1.35    1.00
   4   2   6    1.24    0.68
   4   2   6    1.19    0.82
   4   2   7   10.98    2.12
   4   2   7    6.53    1.40
   4  -2   7    5.17    1.79
  -4  -2  -7    8.23    2.22
   4  -2   7    7.00    1.99
   4   2   7    7.18    1.74
   4  -2   8  239.89   11.78
   4  -2   8  250.24   11.65
   4   2   8  259.23   10.42
   4   2   8  234.77   10.38
   4   2   8  242.94    9.56
  -4  -2  -8  233.24   11.56
   4   2   9   82.34    6.12
  -4  -2  -9   81.16    7.23
   4   2   9   75.32    5.59
   4  -2   9   82.60    7.27
   4   2  10   16.85    2.79
   4  -2  10   19.86    3.81
   4   2  10   17.36    3.01
  -4  -2 -10   18.60    3.85
   4  -2  11    1.18    1.05
  -4  -2 -11   -0.56    1.19
  -4  -2 -11    0.05    0.58
   4  -2  12    3.99    2.33
  -4  -2 -12    2.64    1.54
  -4  -2 -12    2.98    1.96
  -4  -2 -13   -1.43    1.79
   4  -2  13   -1.49    1.43
  -4  -2 -14   10.09    3.71
   4  -2  14    8.89    2.86
   4  -2  15    5.50    2.56
   4  -3 -17    2.75    1.73
  -4  -3  17    5.82    2.19
  -4  -3  16   -0.10    1.12
   4  -3 -16    1.76    1.64
  -4   3  15    7.54    2.84
  -4  -3  15    6.41    2.36
   4  -3 -15    6.84    2.49
  -4   3  14    2.51    1.60
  -4   3  14    1.11    0.66
  -4  -3  14    1.30    1.00
   4  -3 -14    1.20    1.06
  -4   3  13   38.21    4.24
   4  -3 -13   34.97    4.98
  -4   3  13   30.86    4.51
  -4  -3  13   38.06    4.92
  -4   3  12   10.73    2.58
  -4   3  12   16.98    2.77
   4  -3 -12   14.47    3.05
  -4  -3  12   16.03    3.07
   4  -3 -11   70.01    6.28
  -4   3  11   64.95    5.92
  -4   3  11   71.49    5.37
  -4  -3  11   68.92    5.90
   4  -3 -10   79.87    6.41
  -4   3  10   71.16    5.85
  -4   3  10   77.10    5.30
  -4  -3  10   74.86    5.93
  -4   3   9   10.05    1.91
  -4   3   9   12.18    2.03
  -4  -3   9    9.55    2.02
   4  -3  -9   13.46    2.49
   4  -3  -8   66.95    5.34
  -4   3   8   67.18    5.40
  -4  -3   8   85.50    5.71
  -4   3   8   79.94    4.95
   4  -3  -7  115.28    6.58
  -4  -3   7  115.16    6.62
  -4   3   7  120.41    6.80
  -4   3   7  111.91    5.63
  -4  -3   7  113.15    6.17
  -4   3   6    0.55    0.43
  -4  -3   6   -0.22    0.45
   4  -3  -6    1.90    0.42
  -4   3   6    1.69    0.86
  -4  -3   6    0.05    0.64
  -4   3   5  604.76   13.62
   4  -3  -5  596.89    7.67
  -4  -3   5  603.13   13.86
  -4   3   5  586.11   12.00
  -4  -3   5  590.45   12.32
   4  -3  -4   89.27    3.20
  -4  -3   4   87.05    5.11
  -4   3   4   95.54    4.77
  -4  -3   4   88.13    4.36
   4  -3  -4   86.55    2.53
   4  -3  -3  227.46    8.19
  -4  -3   3  223.78    7.88
  -4  -3   3  223.70    6.40
  -4  -3   3  234.04    7.56
  -4   3   3  219.81    7.25
   4  -3  -3  227.06    5.73
   4  -3  -2   19.63    2.46
  -4  -3   2   23.47    2.36
  -4  -3   2   25.10    2.61
   4  -3  -2   24.83    2.25
  -4  -3   2   22.01    2.50
  -4  -3   2   22.25    1.81
  -4  -3   1  122.06    5.64
   4  -3  -1  123.20    5.03
   4  -3  -1  119.49    6.17
  -4  -3   1  120.25    6.00
  -4  -3   1  119.81    5.27
  -4  -3   1  122.24    3.92
   4  -3   0   23.63    2.75
  -4  -3   0   35.22    3.33
  -4  -3   0   24.50    2.57
   4  -3   0   27.19    2.56
  -4  -3   0   22.11    1.58
   4  -3   1   56.49    4.33
  -4  -3  -1   57.20    3.93
   4  -3   1   55.28    3.83
  -4  -3  -1   61.99    4.60
   4   3   1   54.06    3.46
   4  -3   2  341.08   10.96
  -4  -3  -2  355.47   11.34
   4   3   2  349.22    8.74
   4   3   2  325.27    8.72
   4  -3   2  355.68   10.38
   4   3   3    5.67    1.24
   4  -3   3    3.73    1.37
   4   3   3    5.35    1.16
  -4  -3  -3    6.38    1.75
   4  -3   3    4.40    1.18
  -4  -3  -4  100.50    6.59
   4  -3   4   97.71    6.08
   4  -3   4   79.10    5.72
  -4  -3  -4   85.49    6.04
   4   3   4  109.78    5.36
   4   3   4   86.78    5.09
   4   3   4   99.68    4.16
  -4  -3  -5   62.08    5.43
   4   3   5   69.53    4.69
   4  -3   5   66.51    5.37
   4  -3   5   69.37    5.33
   4   3   5   58.53    4.35
  -4  -3  -5   72.44    5.76
   4   3   5   66.15    3.63
   4  -3   6   78.87    5.79
  -4  -3  -6   86.26    6.76
  -4  -3  -6   80.15    6.37
   4  -3   6   66.06    5.60
   4   3   6   81.33    5.24
   4   3   6   78.28    5.37
   4   3   6   63.44    3.88
   4  -3   7    3.41    1.60
   4   3   7    4.64    1.10
   4  -3   7    4.40    1.41
  -4  -3  -7    1.77    0.99
   4  -3   7    4.11    1.81
   4   3   7    0.86    0.65
   4   3   7    6.49    1.58
  -4  -3  -7    4.31    1.58
   4   3   8   22.32    3.26
  -4  -3  -8   30.90    4.47
  -4  -3  -8   27.62    3.92
   4   3   8   34.25    3.69
   4  -3   8   30.55    4.38
   4   3   9    1.50    1.28
  -4  -3  -9    1.04    0.92
   4  -3   9    0.07    0.87
  -4  -3  -9   -0.03    0.84
   4   3   9    0.68    0.58
   4   3  10    7.02    2.33
   4  -3  10    8.42    2.42
  -4  -3 -10    6.04    2.37
  -4  -3 -10    6.02    1.99
   4  -3  11    2.99    1.62
  -4  -3 -11    1.18    1.39
  -4  -3 -11    1.25    1.05
   4  -3  12    1.79    1.46
  -4  -3 -12    1.26    1.31
  -4  -3 -12   -0.10    0.93
   4  -3  13    2.19    1.53
  -4  -3 -13    0.64    1.14
  -4  -3 -14   -3.11    2.46
   4  -3  14   -1.96    1.80
   4  -4 -17   -1.66    1.62
  -4  -4  16    6.77    2.48
  -4   4  16    9.38    3.04
   4  -4 -16    5.65    2.74
   4  -4 -15    0.19    1.06
  -4  -4  15    0.95    1.13
   4  -4 -14    3.77    1.93
  -4  -4  14    5.13    2.11
  -4   4  14    4.66    2.38
   4  -4 -13   37.12    5.53
  -4   4  13   31.47    4.81
  -4  -4  13   43.62    5.32
  -4  -4  12    0.31    0.98
  -4   4  12    0.41    1.25
  -4   4  12   -0.30    0.81
   4  -4 -12    2.44    1.12
  -4   4  11  139.00    9.16
   4  -4 -11  142.49    9.79
  -4   4  11  150.47    7.67
  -4  -4  11  146.07    8.91
  -4   4  10    8.14    2.07
  -4   4  10    8.87    1.84
   4  -4 -10   10.57    2.52
  -4  -4  10    9.15    2.15
   4  -4  -9   10.29    2.37
  -4   4   9   16.02    2.96
  -4   4   9   17.75    2.43
  -4  -4   9   14.26    2.60
  -4   4   8    0.21    0.59
  -4  -4   8   -0.48    0.90
  -4   4   8    0.24    0.65
  -4  -4   8    0.31    0.71
  -4   4   7    9.22    1.64
  -4  -4   7    9.33    1.82
  -4   4   7    9.33    1.99
  -4  -4   7    9.92    2.18
   4  -4  -6   22.84    2.89
  -4  -4   6   25.14    3.27
  -4   4   6   25.37    2.64
  -4  -4   6   22.34    2.66
  -4   4   6   23.83    3.10
  -4  -4   5   46.75    4.30
   4  -4  -5   43.80    4.00
  -4   4   5   41.59    3.28
   4  -4  -5   41.62    1.87
   4  -4  -5   42.39    1.77
  -4  -4   5   44.98    3.58
  -4   4   4    6.29    1.28
   4  -4  -4    4.64    1.27
  -4  -4   4    4.75    1.03
   4  -4  -4    6.48    0.95
   4  -4  -4    6.29    0.86
  -4  -4   4    5.45    1.52
  -4  -4   3   -0.56    0.65
  -4  -4   3    3.43    0.85
   4  -4  -3    2.69    0.65
   4  -4  -3    1.76    0.51
   4  -4  -3    2.25    1.04
  -4  -4   3    3.06    1.19
  -4  -4   2  101.08    5.88
   4  -4  -2   86.26    4.88
  -4  -4   2   88.19    5.37
   4  -4  -2   93.11    5.90
   4  -4  -2   89.73    4.03
  -4  -4   2   87.30    5.13
  -4  -4   2   87.19    3.69
   4  -4  -1  135.16    7.14
  -4  -4   1  138.29    6.72
  -4  -4   1  132.90    6.93
   4  -4  -1  126.62    5.90
  -4  -4   1  130.05    6.31
  -4  -4   1  130.46    3.97
   4  -4  -1  141.90    5.57
   4  -4   0   29.03    3.41
  -4  -4   0   34.31    3.31
   4  -4   0   30.23    2.77
  -4  -4   0   33.36    3.59
  -4  -4   0   28.26    1.66
   4  -4   1    0.93    0.93
  -4  -4  -1    0.91    0.87
  -4  -4  -1    1.42    0.79
   4  -4   1    1.46    0.78
   4   4   2   73.00    4.21
   4  -4   2   80.17    5.81
  -4  -4  -2   71.26    4.86
  -4  -4  -2   60.05    5.35
   4  -4   2   71.44    4.95
   4  -4   3   16.31    2.82
   4   4   3   17.10    2.06
   4  -4   3   15.41    2.41
   4   4   3   13.32    2.04
   4   4   3   14.32    0.90
  -4  -4  -3   10.83    2.46
   4  -4   4    4.58    1.68
   4   4   4    6.46    1.29
   4  -4   4    5.93    1.67
   4   4   4    6.05    1.50
  -4  -4  -4    4.74    1.65
   4  -4   5    1.18    0.77
   4  -4   5    1.46    0.88
   4   4   5    1.81    0.81
   4   4   5    1.37    0.82
  -4  -4  -5   -1.24    1.20
   4  -4   6    1.16    0.99
   4   4   6    0.65    0.50
  -4  -4  -6    0.81    0.90
   4   4   6    0.30    0.38
  -4  -4  -7   34.61    4.78
   4  -4   7   33.85    4.26
   4  -4   7   32.26    4.42
   4   4   7   37.10    3.59
   4   4   7   30.76    3.75
  -4  -4  -7   29.97    4.44
   4  -4   8   14.78    3.07
  -4  -4  -8    8.91    2.64
   4   4   8    9.99    2.21
  -4  -4  -8    9.47    2.59
   4   4   9    6.72    1.98
   4  -4   9    4.49    1.73
  -4  -4  -9    7.37    2.63
  -4  -4  -9    6.24    2.23
  -4  -4 -10    1.74    1.57
   4  -4  10   -1.16    1.58
   4   4  10    1.12    1.18
  -4  -4 -10    0.40    1.06
  -4  -4 -11   12.01    3.18
  -4  -4 -11   11.80    3.55
   4  -4  11   13.12    3.41
   4   4  11   12.28    3.04
  -4  -4 -12    0.47    0.99
   4  -4  12    0.26    1.05
  -4  -4 -12   -1.43    1.20
  -4  -4 -13   -0.20    0.85
   4  -4  13    1.35    1.61
  -4  -5  16    1.36    1.33
  -4   5  16    3.74    2.56
  -4  -5  15   -0.43    1.06
  -4   5  15    0.70    1.41
  -4  -5  14    6.78    2.03
  -4   5  14    6.15    2.29
  -4   5  13    7.12    2.48
  -4  -5  13   10.28    2.80
  -4   5  12    3.87    1.24
  -4  -5  12   10.08    2.60
  -4  -5  11   27.37    4.10
  -4  -5  11   28.13    4.51
  -4   5  11   32.82    4.63
   4  -5 -10   27.67    3.61
  -4  -5  10   27.46    4.08
  -4   5  10   19.28    3.63
  -4  -5  10   26.05    3.74
  -4   5   9    8.15    1.61
  -4   5   9    5.35    1.69
   4  -5  -9    9.06    2.09
  -4  -5   9    8.09    2.14
  -4  -5   9    7.08    2.14
  -4  -5   8   14.68    2.57
  -4   5   8   12.30    2.63
  -4   5   8   16.17    2.28
   4  -5  -8   14.92    2.64
  -4  -5   8   12.84    2.93
  -4   5   7    0.64    0.29
  -4  -5   7    0.46    0.59
  -4   5   7    0.20    0.96
  -4  -5   7    1.20    0.95
   4  -5  -7    0.54    0.56
  -4   5   6    1.95    0.75
  -4  -5   6    1.44    0.60
   4  -5  -6    0.98    0.79
  -4  -5   6    0.65    0.52
  -4   5   6    2.02    1.00
  -4   5   5   32.87    3.01
   4  -5  -5   27.81    3.54
   4  -5  -5   36.05    2.28
  -4  -5   5   37.79    4.22
  -4  -5   5   36.10    3.30
   4  -5  -4   71.48    5.62
  -4  -5   4   81.01    6.00
   4  -5  -4   79.45    3.86
  -4  -5   4   74.72    4.38
   4  -5  -3    2.91    0.94
  -4  -5   3    5.27    1.09
   4  -5  -3    1.98    0.95
  -4  -5   3    4.07    1.29
   4  -5  -3    4.41    1.05
   4  -5  -2   32.97    3.39
   4  -5  -2   35.62    3.96
  -4  -5   2   33.03    3.55
  -4  -5   2   20.61    3.12
  -4  -5   2   32.72    3.62
   4  -5  -2   30.61    2.54
  -4  -5   2   30.21    2.25
  -4  -5   1    8.45    2.03
   4  -5  -1   10.66    2.20
  -4  -5   1   11.35    2.14
   4  -5  -1   11.51    1.66
   4  -5  -1   11.45    1.98
  -4  -5   1   10.76    2.05
  -4  -5   1   11.81    1.21
  -4  -5   0    0.35    0.18
  -4  -5   0    0.96    0.64
   4  -5   0    0.59    0.66
  -4  -5   0    0.21    0.67
   4  -5   0    0.83    0.48
  -4  -5   0   -0.77    0.94
  -4  -5  -1    0.28    0.72
  -4  -5  -1    0.47    0.60
   4  -5   1    0.09    0.69
   4  -5   1   -0.70    1.22
  -4  -5  -2  291.94   12.11
   4  -5   2  314.78   12.79
   4  -5   2  295.18   10.58
   4   5   2  289.55    8.77
  -4  -5  -2  296.24   10.58
  -4  -5  -3   18.12    3.10
   4  -5   3   20.25    3.41
  -4  -5  -3   20.96    2.90
   4   5   3   16.95    2.56
   4   5   3   17.55    2.08
   4  -5   4   35.85    4.55
   4   5   4   43.88    4.19
   4   5   4   50.76    3.61
  -4  -5  -4   45.18    5.23
   4   5   5   30.88    3.71
   4   5   5   35.91    3.11
   4  -5   5   32.50    4.45
  -4  -5  -5   39.28    4.92
   4  -5   6   40.71    5.01
   4   5   6   35.98    4.23
  -4  -5  -6   47.16    5.55
   4  -5   6   38.45    4.73
   4  -5   7   17.12    3.33
  -4  -5  -7   15.50    3.35
   4  -5   7   18.81    3.48
   4   5   7   21.13    3.31
   4   5   8   32.12    4.23
  -4  -5  -8   36.38    5.20
   4  -5   8   38.35    5.16
  -4  -5  -9    0.61    0.81
   4  -5   9    1.27    1.55
   4   5   9    0.74    0.69
   4   5  10   25.83    4.19
  -4  -5 -10   31.74    5.08
   4  -5  10   33.92    5.26
   4   5  11   45.84    5.75
  -4  -5 -11   53.92    6.70
   4  -5  11   67.27    7.72
   4   5  12    4.22    1.98
   4  -5  12    2.25    1.78
  -4  -5 -12    2.76    2.32
   4   5  13    3.12    1.92
   4  -5  13    2.78    2.33
  -4  -6  16   -0.18    0.80
  -4  -6  15    2.65    1.94
  -4  -6  15    4.42    1.84
  -4   6  15    0.76    1.22
  -4  -6  14    1.52    1.34
  -4   6  14    0.74    1.21
  -4  -6  14    3.44    1.82
  -4  -6  13    2.22    1.38
  -4  -6  13    0.79    0.64
  -4   6  13   -0.35    1.28
  -4   6  12   -0.80    1.28
  -4  -6  12   -1.84    1.36
  -4   6  11    3.30    1.76
  -4  -6  11    1.42    1.28
  -4  -6  11    2.44    1.25
  -4  -6  10   -1.03    0.85
  -4   6  10    0.26    0.65
  -4  -6  10    1.02    1.33
   4  -6 -10    1.02    1.32
   4  -6  -9   81.12    6.53
  -4   6   9   74.63    7.06
  -4  -6   9   79.11    7.25
  -4  -6   9   76.48    6.25
  -4  -6   8    4.44    1.54
  -4   6   8    8.18    2.24
   4  -6  -8    5.84    1.84
  -4  -6   8    4.13    1.56
  -4   6   7  187.11   10.34
   4  -6  -7  190.89    9.92
  -4  -6   7  193.68   10.86
  -4  -6   7  184.12    8.76
  -4  -6   6   32.87    4.35
   4  -6  -6   32.87    4.03
  -4  -6   6   31.02    3.37
   4  -6  -5   66.72    5.81
  -4  -6   5   69.09    6.13
  -4  -6   5   71.10    4.82
  -4  -6   4    2.20    0.61
   4  -6  -4    4.11    1.56
  -4  -6   4    0.67    0.75
   4  -6  -4    2.71    0.81
   4  -6  -4    3.13    1.07
   4  -6  -3   -1.12    1.17
  -4  -6   3   -0.54    0.96
  -4  -6   3   -0.02    0.31
   4  -6  -3   -0.27    0.32
   4  -6  -3    0.60    0.67
   4  -6  -2    9.24    1.69
  -4  -6   2    9.28    2.03
  -4  -6   2    9.97    1.32
   4  -6  -2    6.26    1.66
  -4  -6   2    9.00    1.99
   4  -6  -2    8.77    1.82
  -4  -6   1   21.97    3.24
   4  -6  -1   18.92    3.11
  -4  -6   1   21.54    3.14
   4  -6  -1   21.68    3.04
   4  -6   0  112.15    7.90
  -4  -6   0  114.52    7.17
  -4  -6   0  116.38    7.61
  -4  -6   0   97.22    7.51
  -4  -6  -1   43.52    4.35
  -4  -6  -1   31.71    4.26
  -4  -6  -1   39.37    4.52
   4  -6   1   41.60    4.90
   4  -6   2   28.34    4.14
  -4  -6  -2   28.28    4.06
  -4  -6  -2   34.16    3.88
   4   6   2   32.31    3.12
   4   6   3    4.80    1.15
  -4  -6  -3    5.13    1.96
   4  -6   3    5.21    1.90
  -4  -6  -3    5.84    1.56
   4   6   4    9.01    2.02
  -4  -6  -4    9.32    2.45
   4  -6   4    7.19    2.26
  -4  -6  -5    8.89    2.60
   4   6   5   12.39    2.56
   4  -6   5   11.54    2.88
   4  -6   5   11.07    2.57
  -4  -6  -6    7.69    2.40
   4  -6   6    8.59    2.71
   4  -6   6   10.35    2.63
   4   6   6    7.55    2.03
  -4  -6  -7   13.83    3.37
   4  -6   7   13.70    3.41
   4  -6   7   10.42    2.78
   4   6   7    9.81    2.55
   4   6   8    9.56    2.49
  -4  -6  -8    7.92    2.58
   4  -6   8    8.96    2.48
   4   6   9    3.48    1.54
  -4  -6  -9    5.92    2.58
   4  -6   9    5.87    2.55
  -4  -6 -10    1.02    1.12
   4  -6  10   -0.48    1.23
   4   6  10    1.23    0.94
  -4  -6 -11   11.42    3.33
   4  -6  11    9.18    2.72
   4   6  11    9.90    2.90
  -4  -6 -12    0.34    1.05
   4  -6  12    3.36    1.92
   4   6  12    1.11    0.70
   4   6  13   16.62    4.00
  -4  -7  15    2.24    1.87
  -4  -7  14    4.88    2.07
  -4   7  14    0.49    1.05
  -4  -7  14    2.89    1.60
  -4   7  13   -3.50    2.44
  -4  -7  13   -1.26    1.11
  -4  -7  13   -1.66    1.36
  -4  -7  12   26.88    4.34
  -4  -7  12   29.32    4.93
  -4   7  12   32.09    5.45
  -4  -7  11   -0.13    1.25
  -4  -7  11    2.32    1.75
  -4   7  11   -0.24    0.86
  -4   7  10    0.55    0.95
  -4  -7  10    1.43    0.73
  -4  -7  10    0.30    1.50
  -4  -7   9    4.49    1.79
  -4   7   9    1.45    1.21
   4  -7  -9    1.94    1.23
  -4  -7   9    2.12    1.13
   4  -7  -8   -0.63    1.14
  -4   7   8   -0.96    0.84
  -4  -7   8    0.17    0.66
  -4  -7   8   -0.36    0.79
   4  -7  -7    6.12    1.90
  -4  -7   7    4.46    1.19
  -4  -7   7    8.11    2.24
  -4   7   7    4.11    1.75
   4  -7  -6   -0.49    0.82
  -4  -7   6    0.38    0.64
  -4  -7   6    1.87    1.61
  -4  -7   5   11.00    1.98
   4  -7  -5   14.64    3.03
  -4  -7   5   12.25    2.86
   4  -7  -5   12.47    2.59
   4  -7  -4   33.64    4.50
   4  -7  -4   34.66    4.32
  -4  -7   4   30.76    4.28
  -4  -7   4   32.36    3.08
   4  -7  -3    0.04    0.66
   4  -7  -3    1.03    1.11
  -4  -7   3    1.11    1.01
   4  -7  -3    1.00    0.93
   4  -7  -2    0.54    0.66
  -4  -7   2   -0.60    1.16
   4  -7  -2    0.79    0.75
   4  -7  -2    0.06    0.48
  -4  -7   2    1.24    1.17
   4  -7  -1   20.15    3.64
  -4  -7   1   17.39    3.12
   4  -7  -1   24.32    3.38
  -4  -7   1   22.15    3.58
  -4  -7   0   26.96    3.79
  -4  -7   0   24.83    3.88
   4  -7   0   27.05    4.11
   4  -7   1   11.23    2.75
  -4  -7  -1    9.15    2.34
  -4  -7  -1    8.36    2.02
   4  -7   2   22.78    4.01
  -4  -7  -2   25.96    4.05
  -4  -7  -2   25.68    3.50
  -4  -7  -2   23.33    4.17
  -4  -7  -3   13.30    3.11
   4  -7   3   10.63    2.67
  -4  -7  -3   18.00    3.14
  -4  -7  -4   15.79    3.61
   4  -7   4   20.78    3.96
   4   7   4   29.88    4.11
  -4  -7  -4   16.96    2.98
   4  -7   4   26.47    3.95
   4   7   5   22.51    3.67
  -4  -7  -5   26.24    4.58
   4  -7   5   28.17    4.61
   4  -7   5   29.35    4.32
  -4  -7  -6   10.63    3.14
   4  -7   6   10.31    2.93
   4   7   6    7.60    2.19
   4  -7   6    5.51    1.95
   4   7   7    1.14    1.28
   4  -7   7    0.66    1.73
   4  -7   7    0.00    0.96
  -4  -7  -7   -1.58    1.36
   4  -7   8    2.55    1.51
  -4  -7  -8   -1.82    1.21
   4   7   8    2.06    1.44
   4   7   9   -2.58    1.60
  -4  -7  -9    1.27    0.97
   4  -7   9    0.21    1.23
  -4  -7 -10   -0.55    1.10
   4  -7  10    2.64    1.67
  -4  -7 -11   -1.00    1.26
   4  -7  11    0.95    1.07
   4   7  12   -2.01    1.55
  -4  -7 -12   -0.76    1.17
  -4   8  13    1.82    1.64
  -4  -8  13    0.41    1.28
  -4  -8  13    1.31    1.58
  -4  -8  12   -1.50    1.10
  -4  -8  12    1.48    1.18
  -4   8  12    2.04    1.70
  -4  -8  11    0.58    0.47
  -4   8  11    1.09    0.71
  -4  -8  11    1.46    1.35
  -4  -8  10    0.90    0.91
  -4   8  10    0.95    1.10
  -4  -8  10    1.51    1.06
  -4  -8   9   -0.24    0.79
  -4   8   9    1.04    1.07
  -4  -8   9   -0.59    1.17
  -4   8   8    2.36    1.64
  -4  -8   8    3.07    1.27
  -4  -8   8    3.01    1.72
   4  -8  -8    3.54    1.59
  -4  -8   7    2.06    1.69
  -4  -8   7    0.21    0.71
   4  -8  -7    0.99    1.21
   4  -8  -7   -1.10    1.65
  -4   8   7    0.83    0.92
   4  -8  -6    2.43    1.26
  -4  -8   6    0.58    0.86
   4  -8  -6    0.47    0.81
   4  -8  -5    4.17    1.74
  -4  -8   5    1.35    1.43
   4  -8  -5    2.89    1.46
   4  -8  -4   57.52    6.02
  -4  -8   4   56.53    6.13
   4  -8  -4   51.62    5.88
   4  -8  -3    7.55    2.30
  -4  -8   3    5.83    1.89
   4  -8  -3    8.22    2.23
   4  -8  -2    0.98    1.08
  -4  -8   2    0.86    0.91
   4  -8  -2    0.39    0.37
   4  -8  -2    1.27    1.54
  -4  -8   1    2.39    1.53
   4  -8  -1    0.66    0.88
  -4  -8   1    0.42    0.93
   4  -8  -1    0.88    0.88
  -4  -8   0    5.20    1.96
   4  -8   0    4.87    2.03
   4  -8   0    6.50    1.98
  -4  -8   0    3.48    1.46
  -4  -8  -1   37.62    4.72
  -4  -8  -1   37.83    5.17
   4  -8   1   33.04    5.29
   4  -8   2   13.84    3.33
  -4  -8  -2   16.24    3.11
  -4  -8  -2   17.06    3.45
   4  -8   3    0.33    0.73
  -4  -8  -3    1.26    1.46
  -4  -8  -3   -1.21    1.77
   4  -8   3    0.74    0.90
   4  -8   4   26.77    4.04
  -4  -8  -4   23.37    3.78
   4  -8   4   23.73    4.36
   4   8   4   27.39    4.33
   4   8   5    2.05    1.23
   4  -8   5    1.78    1.18
  -4  -8  -5   -0.12    1.71
  -4  -8  -6   14.92    4.03
   4   8   6    9.56    2.73
   4  -8   6   13.22    3.55
   4  -8   6   11.71    2.95
   4  -8   7    7.41    2.45
   4   8   7    3.23    1.77
  -4  -8  -7    6.20    2.71
  -4  -8  -8   10.56    3.43
   4  -8   8    5.33    2.29
   4   8   8   13.45    3.51
  -4  -8  -9    3.16    1.72
   4  -8   9    3.56    1.70
   4   8   9    5.10    2.10
  -4  -8 -10    4.36    2.57
   4   8  10    2.56    1.45
   4  -8  10    4.08    2.26
   4   8  11    3.15    1.75
  -4  -9  12    4.61    1.82
  -4  -9  11    2.31    1.72
  -4  -9  11    2.31    1.51
  -4   9  11    3.57    1.91
  -4   9  10    2.48    1.98
  -4  -9  10    1.00    0.85
  -4   9   9    1.73    1.59
  -4  -9   9   -0.72    1.25
  -4   9   8    9.46    2.85
  -4  -9   8   14.12    3.62
   4  -9  -8    8.92    2.67
   4  -9  -7    1.20    0.82
   4  -9  -7    1.35    1.19
  -4  -9   7    1.53    1.53
  -4   9   7   -1.33    1.84
   4  -9  -6   -0.31    0.96
  -4  -9   6   -0.34    0.82
   4  -9  -6   -0.74    1.37
   4  -9  -5    3.53    1.80
   4  -9  -5    4.66    2.02
  -4  -9   5    2.33    1.29
  -4  -9   4   -0.59    0.72
   4  -9  -4    0.40    0.78
   4  -9  -4    0.00    0.74
   4  -9  -3   -1.11    1.50
  -4  -9   3   -0.37    0.78
   4  -9  -3   -0.50    0.61
   4  -9  -2    0.85    1.18
  -4  -9   2    0.11    0.75
   4  -9  -1   19.34    4.11
  -4  -9   1   28.75    4.38
   4  -9  -1   27.83    4.11
  -4  -9   1   30.75    5.03
   4  -9   0   -0.35    1.38
  -4  -9   0    0.33    1.14
   4  -9   0    0.14    0.69
  -4  -9   0    1.71    1.38
   4  -9   1   -0.64    1.59
  -4  -9  -1    0.92    1.37
  -4  -9  -1    0.56    0.99
   4  -9   1   -1.61    1.59
  -4  -9  -2    2.22    1.30
   4  -9   2    1.00    0.58
   4  -9   2   -1.24    1.83
  -4  -9  -2    1.99    1.45
   4  -9   2    2.93    1.87
   4  -9   3   -0.52    1.12
   4  -9   3    1.72    1.16
  -4  -9  -3    0.39    1.61
  -4  -9  -3   -0.35    0.80
   4  -9   4    4.55    2.14
   4  -9   4    8.21    2.23
  -4  -9  -4    9.00    2.49
  -4  -9  -4    6.33    2.50
   4   9   4    7.23    2.41
   4   9   5    1.32    0.99
   4  -9   5    0.49    1.32
  -4  -9  -5    0.82    0.97
   4  -9   5    3.57    2.45
   4  -9   6    3.15    1.60
   4   9   6    3.37    1.68
   4   9   7    2.92    1.86
   4  -9   7    2.38    1.12
   4  -9   8   -0.01    1.00
   4   9   8    1.86    1.46
   4   9   9   23.38    4.77
   4  -9   9   22.32    4.62
   4 -10 -10   -0.47    1.56
  -4  10   9    3.85    1.85
  -4 -10   9    4.05    2.06
   4 -10  -9    6.44    2.38
  -4  10   8    1.46    1.72
  -4 -10   8   -0.79    1.04
   4 -10  -8   -0.04    1.15
   4 -10  -7    2.39    1.48
  -4 -10   7    5.09    2.46
  -4  10   7    1.54    0.87
   4 -10  -6   -0.93    0.97
  -4 -10   6    0.69    1.12
   4 -10  -6   -1.38    1.58
   4 -10  -5    2.20    1.54
  -4 -10   5    1.88    1.15
   4 -10  -5    1.66    1.46
   4 -10  -4   14.93    3.67
  -4 -10   4   18.63    3.86
   4 -10  -4   21.88    4.24
   4 -10  -3    2.28    1.91
  -4 -10   3    8.16    2.68
   4 -10  -3    9.66    2.94
   4 -10  -2    1.07    1.08
  -4 -10   2    0.64    0.82
   4 -10  -1    0.14    0.97
  -4 -10   1    0.83    1.01
  -4 -10   0    8.37    2.64
   4 -10   0    8.93    3.02
   4 -10   0    6.44    2.47
  -4 -10   0   10.53    3.08
  -4 -10  -1    6.23    2.77
   4 -10   1    1.24    1.13
  -4 -10  -1    5.80    1.85
   4 -10   1    8.35    2.80
   4 -10   2    8.79    2.95
   4 -10   2    6.03    2.65
  -4 -10  -2    3.78    1.46
  -4 -10  -2    4.01    1.98
   4 -10   3    9.03    3.02
   4 -10   3   12.68    3.73
  -4 -10  -3   10.04    2.90
  -4 -10  -3   10.17    2.58
   4 -10   4   -0.11    0.87
  -4 -10  -4    1.14    1.30
   4 -10   4    2.41    1.68
  -4 -10  -4   -0.42    1.13
   4  10   4   -0.40    0.72
   4  10   5   -0.69    1.21
   4 -10   5    2.62    1.69
  -4 -10  -5    0.57    0.87
   4  10   6   -0.87    1.58
   4 -10   6   -1.02    1.40
  -4 -10  -6   -2.79    2.48
   4 -10   7   -2.48    1.61
   4  10   7    0.68    0.96
   4 -11  -7   16.92    4.35
  -4 -11   6    1.14    1.55
   4 -11  -6   -1.50    1.25
   4 -11  -5    8.35    3.04
   4 -11  -5   12.20    3.43
  -4 -11   5   13.79    3.46
   4 -11  -4   -0.06    0.79
   4 -11  -4    0.58    0.94
  -4 -11   4   -1.45    1.65
   4 -11  -3   -1.26    1.41
  -4 -11   3    0.04    0.90
  -4 -11   2   -0.80    1.40
   4 -11  -2    0.61    0.78
   4 -11  -1    0.82    1.15
  -4 -11   1    1.48    1.45
  -4 -11   0    1.20    1.15
   4 -11   0    0.75    1.29
  -4 -11  -1    0.69    1.16
   4 -11   1   -0.13    0.94
  -4 -11  -1    0.46    1.31
  -4 -11  -2    2.17    1.73
   4 -11   2    3.76    2.22
  -4 -11  -2    4.93    2.12
   4 -11   2    6.28    2.72
   4 -11   3   23.33    5.27
   4  11   4    1.88    1.18
   4 -11   4    0.33    1.53
   4  11   5    6.99    2.65
  -5   0  18   27.47    4.93
  -5   0  17    0.12    0.63
  -5   0  16   21.81    4.22
  -5   0  15    1.11    1.00
  -5   0  14   12.07    2.75
  -5   0  13    0.51    1.17
  -5   0  12   27.61    3.81
  -5   0  11    0.85    0.54
  -5   0  10    5.95    1.65
  -5   0   9   -0.02    0.57
  -5   0   9   -0.75    0.49
  -5   0   8   69.01    3.63
  -5   0   8   76.11    5.09
  -5   0   7   -0.31    0.34
  -5   0   7   -0.40    0.45
  -5   0   7    1.36    0.92
  -5   0   6    1.23    0.78
  -5   0   6   -0.45    0.61
  -5   0   5    0.39    0.58
  -5   0   5    0.13    0.25
  -5   0   5   -0.12    0.46
  -5   0   4   12.29    1.66
  -5   0   4   11.41    1.25
  -5   0   4   11.63    1.22
  -5   0   3    0.26    0.41
  -5   0   3   -0.11    0.29
  -5   0   3    0.06    0.23
  -5   0   2  166.73    2.55
   5   0  -2  173.39    6.21
  -5   0   2  182.25    6.32
  -5   0   1   -0.05    0.47
   5   0  -1    0.25    0.36
  -5   0   0  256.54    4.92
   5   0   0  217.73    7.24
   5   0   1    0.33    0.47
   5   0   2  251.60    6.93
   5   0   2  269.66    8.90
   5   0   3   -0.17    0.44
   5   0   3    0.72    0.80
   5   0   4   32.49    2.50
   5   0   4   38.54    3.84
   5   0   5   -0.18    0.33
   5   0   5    0.46    0.67
   5   0   6   -0.17    0.51
   5   0   7    0.36    0.92
   5   0   7    0.29    0.80
   5   0   8   23.51    3.53
   5   0   8   23.19    3.64
   5   0   9   -0.56    1.03
   5   0   9    0.45    1.01
   5   0  10    5.31    1.98
   5   0  10    9.00    2.43
   5   0  11    0.27    1.00
   5   0  12   11.45    2.77
   5   0  13    1.45    1.27
  -5   0 -14    5.72    2.79
  -5   1  18   23.86    4.49
  -5  -1  18   22.58    4.47
   5  -1 -18   13.27    3.82
   5  -1 -17    4.04    2.25
  -5   1  17    3.03    1.78
  -5  -1  17    2.02    1.38
  -5   1  16    2.61    1.51
  -5  -1  16    1.34    1.25
   5  -1 -16    1.01    1.07
  -5   1  15    1.88    1.45
  -5  -1  15    0.89    1.15
  -5   1  14    3.25    1.23
  -5  -1  14    4.00    1.74
  -5   1  13    0.70    0.99
  -5  -1  13    0.60    0.82
  -5   1  12    6.73    1.99
  -5  -1  12    3.05    1.42
  -5   1  11   12.65    2.45
  -5  -1  11   14.69    2.60
  -5   1  11   11.76    2.55
  -5   1  10    6.11    1.59
  -5  -1  10    8.83    2.19
  -5   1  10    6.29    1.83
  -5   1   9    7.03    1.71
  -5  -1   9    5.53    1.66
  -5   1   9    6.64    0.96
  -5   1   9    9.19    1.97
  -5  -1   9    5.96    1.30
  -5  -1   8   46.88    3.50
  -5   1   8   46.25    3.89
  -5   1   8   52.10    4.08
  -5  -1   8   51.17    4.27
  -5   1   8   43.66    2.12
  -5  -1   7   48.31    3.35
  -5   1   7   45.39    1.87
  -5   1   7   54.44    3.85
  -5   1   7   49.86    3.89
  -5  -1   7   55.06    4.23
  -5   1   6    1.13    0.27
  -5   1   6    1.45    0.67
  -5  -1   6    0.68    0.51
  -5   1   6    0.87    0.32
   5  -1  -6    1.99    0.70
  -5  -1   6    1.30    0.63
   5  -1  -5   80.43    3.46
  -5  -1   5   85.24    4.02
  -5   1   5   92.14    4.21
  -5  -1   5   93.25    3.02
  -5   1   5   94.59    4.90
  -5  -1   5   90.61    4.71
  -5  -1   4   23.76    2.37
  -5  -1   4   22.32    2.05
  -5   1   4   23.12    1.96
   5  -1  -4   20.94    1.54
  -5   1   4   23.98    2.41
  -5  -1   3   76.46    3.80
  -5   1   3   72.19    2.99
  -5  -1   3   81.20    4.11
   5  -1  -3   79.21    3.97
  -5   1   3   83.93    4.44
  -5   1   2  951.38   15.12
  -5  -1   2  925.17   13.37
  -5  -1   2  931.10    8.71
   5  -1  -2  937.98   14.02
  -5  -1   2  915.39   13.59
   5  -1  -1   76.61    4.16
   5   1  -1   80.33    4.41
  -5   1   1   76.86    4.39
  -5  -1   1   70.75    3.75
   5  -1   0    0.51    0.37
   5  -1   0    0.18    0.65
   5   1   0   -0.50    0.39
   5   1   0    0.71    0.21
   5   1   1   16.08    2.09
   5  -1   1   12.41    1.78
  -5  -1  -1    9.63    1.35
   5   1   1   13.83    1.13
   5  -1   1   13.33    1.95
   5   1   2   92.59    3.48
   5  -1   2   96.25    4.86
  -5  -1  -2   91.51    4.55
   5  -1   2   85.73    5.33
   5   1   2  100.09    5.32
   5   1   2   93.89    3.68
   5   1   3   21.43    2.64
   5  -1   3   22.64    2.39
   5   1   3   23.66    1.65
  -5  -1  -3   29.27    2.81
   5  -1   3   26.91    3.15
  -5  -1  -4    5.61    1.46
   5   1   4    3.49    0.62
   5  -1   4    2.69    0.92
   5  -1   4    2.88    1.41
   5   1   4    3.14    1.16
   5  -1   5  121.10    5.92
  -5  -1  -5  139.52    7.27
   5  -1   5  140.28    7.67
   5   1   5  129.35    7.24
   5  -1   6    1.20    0.74
   5   1   6   -0.49    1.08
   5  -1   6    0.76    0.76
   5   1   6    2.72    1.22
   5  -1   7   26.00    3.62
   5   1   7   25.13    3.45
   5   1   7   25.57    3.40
   5  -1   7   28.36    3.88
   5  -1   8    4.33    1.50
   5  -1   8    2.39    1.14
   5   1   8    3.96    1.44
   5   1   8    3.99    1.55
  -5  -1  -8    5.11    1.77
  -5  -1  -9   54.92    6.09
   5   1   9   55.63    5.50
   5  -1   9   52.17    5.68
   5   1   9   54.16    5.46
   5  -1   9   57.23    6.19
   5  -1  10    3.43    1.63
   5   1  10    4.69    2.03
  -5  -1 -10    4.93    2.17
   5  -1  10    5.78    1.93
   5   1  10    3.54    1.80
   5   1  11    2.55    1.56
   5  -1  11   -1.13    0.94
  -5  -1 -11    1.99    1.55
   5   1  11   -0.65    0.59
   5  -1  12   -0.29    0.85
  -5  -1 -12    2.08    2.06
   5  -1  13    8.76    2.92
  -5  -1 -13    7.58    3.02
  -5  -1 -14    2.51    1.91
   5  -1  14   -1.45    1.65
  -5  -2  18    2.72    1.57
   5  -2 -18    0.92    1.04
  -5   2  17    1.64    1.19
  -5  -2  17    5.61    2.63
   5  -2 -17    5.46    2.68
  -5   2  16    0.59    0.55
   5  -2 -16    0.94    1.10
  -5   2  15   20.00    3.63
  -5  -2  15   20.53    3.89
   5  -2 -15   16.46    3.57
  -5   2  14   28.10    4.64
   5  -2 -14   27.44    4.44
  -5   2  14   30.29    4.20
  -5  -2  14   29.30    4.39
  -5   2  13    5.67    1.84
  -5  -2  13    4.05    1.53
   5  -2 -13    4.89    1.87
  -5   2  13    6.25    2.18
  -5  -2  12   80.28    6.76
   5  -2 -12   67.26    6.20
  -5   2  12   81.28    6.22
  -5   2  12   77.86    6.53
  -5   2  11  138.04    8.26
   5  -2 -11  133.39    8.18
  -5   2  11  165.78    8.47
  -5  -2  11  159.34    8.93
   5  -2 -10  110.91    6.93
  -5  -2  10  102.45    6.42
  -5   2  10  113.27    7.06
  -5   2  10  104.41    6.42
  -5  -2  10  106.21    7.00
   5  -2  -9   52.08    4.46
  -5  -2   9   49.33    4.31
  -5   2   9   50.16    4.44
  -5   2   9   52.60    4.40
  -5  -2   9   53.76    4.80
   5  -2  -8  112.48    6.07
  -5   2   8  114.58    6.24
  -5  -2   8  113.26    6.15
  -5   2   8  112.31    6.17
  -5  -2   8  114.97    6.48
  -5   2   7   29.81    3.05
   5  -2  -7   24.68    2.64
  -5  -2   7   26.73    2.85
  -5   2   7   29.85    3.06
  -5  -2   7   29.38    3.11
  -5   2   6    1.62    0.96
  -5  -2   6    0.69    0.46
  -5   2   6    2.91    0.97
  -5  -2   6    1.75    0.86
   5  -2  -6    4.42    1.10
  -5  -2   5  142.27    6.03
  -5   2   5  122.72    5.47
   5  -2  -5  132.68    4.84
  -5  -2   5  145.42    6.11
  -5  -2   5  136.65    4.54
  -5   2   5  153.14    6.48
  -5   2   4    2.21    0.76
  -5   2   4    2.45    1.00
   5  -2  -4    2.70    0.78
  -5  -2   4    2.88    0.93
  -5  -2   4    3.55    0.89
  -5  -2   4    0.83    0.45
   5  -2  -3  202.20    6.05
   5  -2  -3  201.06    5.14
  -5  -2   3  200.39    6.92
  -5  -2   3  247.11    7.11
  -5  -2   3  199.09    6.29
  -5   2   3  202.85    7.30
  -5  -2   2   75.47    4.23
   5  -2  -2   68.49    3.74
  -5  -2   2   71.66    3.48
  -5   2   2   70.62    4.39
  -5  -2   2   74.26    3.70
  -5  -2   1   61.05    3.82
   5  -2  -1   57.24    4.09
   5  -2  -1   61.60    3.69
  -5  -2   1   57.58    3.23
  -5  -2   0   35.95    3.02
   5  -2   0   36.53    3.28
   5   2   0   35.64    1.97
   5  -2   0   26.94    2.63
   5   2   0   31.12    2.84
  -5  -2   0   33.70    2.46
   5   2   1   73.45    4.39
   5   2   1   73.45    3.20
   5  -2   1   70.64    4.67
   5  -2   1   72.02    4.71
   5   2   2   57.84    3.99
   5  -2   2   54.98    4.15
  -5  -2  -2   48.86    3.78
   5  -2   2   50.46    4.13
   5   2   2   57.17    3.07
   5   2   3    5.45    1.32
   5   2   3    3.26    0.79
  -5  -2  -3    4.07    1.12
   5   2   3    4.60    0.49
   5  -2   3    5.36    1.35
   5  -2   3    5.25    1.50
   5  -2   4  128.51    7.29
   5   2   4  142.84    6.93
   5   2   4  123.79    5.57
   5  -2   4  131.68    6.72
  -5  -2  -4  131.92    7.00
   5  -2   5    0.40    0.58
  -5  -2  -5    0.23    0.43
   5   2   5   -0.77    0.82
   5  -2   5    1.20    1.29
   5   2   5    0.30    0.69
  -5  -2  -6   49.88    4.90
   5   2   6   52.37    4.68
   5  -2   6   53.89    4.51
   5  -2   6   57.84    5.34
   5   2   6   53.68    4.38
   5   2   6   56.76    4.45
   5   2   7   23.35    3.22
   5  -2   7   19.31    3.22
   5  -2   7   23.59    3.60
   5   2   7   21.14    3.07
   5   2   7   20.28    2.75
  -5  -2  -7   21.31    3.48
   5  -2   8   10.10    2.53
   5  -2   8    8.64    2.38
  -5  -2  -8    8.94    2.40
   5   2   8    9.11    2.01
   5   2   8    7.56    1.86
   5  -2   9  125.19    9.10
   5   2   9  126.83    8.11
  -5  -2  -9  117.48    8.97
   5   2   9  114.51    7.16
   5  -2   9  127.71    9.42
   5  -2  10   10.77    2.91
  -5  -2 -10    8.64    2.63
   5   2  10   13.39    2.78
   5  -2  11    2.42    1.84
  -5  -2 -11    1.58    1.43
  -5  -2 -11    3.68    1.94
  -5  -2 -12   19.22    3.78
   5  -2  12   22.40    4.50
  -5  -2 -12   20.36    4.59
   5  -2  13    5.15    2.22
  -5  -2 -13    4.69    2.21
   5  -2  14   -1.38    1.12
  -5  -2 -14   -0.14    1.02
   5  -3 -18    4.14    2.63
   5  -3 -17   10.59    3.22
  -5  -3  17   13.46    3.34
  -5  -3  16    0.02    1.15
   5  -3 -16   -0.43    1.40
   5  -3 -15  105.84    9.47
  -5   3  15   95.82    8.86
  -5   3  15  101.49    7.62
  -5  -3  15  104.02    8.69
  -5   3  14   17.20    3.76
  -5   3  14   10.14    2.47
  -5  -3  14   12.28    2.95
   5  -3 -14    7.51    2.34
  -5   3  13    7.68    1.95
  -5  -3  13    8.03    2.40
  -5   3  13    5.28    1.97
   5  -3 -13    5.46    1.82
  -5   3  12    7.03    1.77
  -5  -3  12    6.81    2.01
   5  -3 -12    7.35    2.11
  -5   3  12    5.72    1.95
   5  -3 -11   83.12    6.75
  -5  -3  11   73.05    6.16
  -5   3  11   74.19    6.27
  -5   3  11   76.40    5.70
  -5  -3  11   73.99    6.25
  -5   3  10    7.76    1.96
  -5   3  10    3.98    1.30
  -5  -3  10    6.09    1.74
   5  -3 -10    5.18    1.62
  -5  -3  10    4.68    1.56
  -5   3   9   61.94    4.80
   5  -3  -9   47.74    4.61
  -5  -3   9   60.79    5.16
  -5   3   9   59.71    5.11
  -5  -3   9   56.52    4.92
  -5   3   8    6.17    1.46
  -5  -3   8    5.14    1.44
  -5   3   8    8.08    1.90
   5  -3  -8    6.54    1.66
  -5  -3   8    7.06    1.59
  -5   3   7   13.46    2.06
   5  -3  -7   15.88    1.51
  -5  -3   7   11.26    1.93
  -5   3   7   17.39    2.57
  -5  -3   7   13.67    2.31
  -5   3   6    4.33    1.16
   5  -3  -6    2.98    0.66
  -5  -3   6    4.31    1.19
  -5   3   6    3.15    1.02
  -5  -3   6    4.43    1.32
  -5   3   5    3.78    1.12
  -5   3   5    4.83    1.26
   5  -3  -5    3.26    0.72
  -5  -3   5    1.98    0.72
  -5  -3   5    1.75    0.66
  -5  -3   5    3.43    1.21
  -5  -3   4   30.32    3.08
   5  -3  -4   30.30    2.24
  -5  -3   4   29.22    2.72
  -5   3   4   31.85    3.02
  -5  -3   4   32.49    2.69
   5  -3  -3   26.62    3.04
  -5  -3   3   28.13    2.76
  -5  -3   3   29.92    3.02
   5  -3  -3   25.22    2.25
  -5  -3   3   27.54    2.35
   5  -3  -3   25.29    2.16
  -5   3   3   26.37    2.76
   5  -3  -2  323.37   10.49
  -5  -3   2  333.13    9.93
   5  -3  -2  317.34    7.54
  -5  -3   2  271.11    9.13
  -5  -3   2  320.65    8.63
  -5  -3   2  312.54    7.45
   5  -3  -2  267.97    7.88
  -5  -3   1   55.95    4.22
  -5  -3   1   56.36    4.09
  -5  -3   1   52.02    3.57
   5  -3  -1   56.79    3.78
  -5  -3   1   56.35    3.01
   5  -3  -1   54.00    4.50
  -5  -3   0    3.65    0.81
   5  -3   0    4.07    1.14
  -5  -3   0    3.43    1.20
   5  -3   0    3.61    1.06
  -5  -3   0    4.14    1.39
   5  -3   1   19.19    2.67
   5  -3   1   16.74    2.32
   5   3   1   15.93    1.79
  -5  -3  -1   15.01    2.24
   5   3   1   15.20    2.02
  -5  -3  -1   14.40    2.42
   5   3   2   -0.19    0.35
   5   3   2   -0.19    0.30
   5  -3   2    0.67    0.50
   5  -3   2   -0.03    0.69
  -5  -3  -2    0.60    0.56
  -5  -3  -3  151.85    8.10
   5  -3   3  142.77    7.40
   5   3   3  144.97    6.17
   5  -3   3  150.93    7.73
   5   3   3  146.58    6.57
  -5  -3  -4   16.54    2.77
   5  -3   4   15.35    2.61
   5   3   4   18.67    2.26
   5  -3   4   16.38    2.62
  -5  -3  -4   19.61    3.12
   5   3   4   14.97    2.17
  -5  -3  -5  180.77    9.55
   5  -3   5  159.63    8.65
   5  -3   5  147.97    8.20
  -5  -3  -5  141.96    8.47
   5   3   5  134.59    7.03
   5   3   5  147.13    6.97
   5   3   5  162.35    6.24
   5  -3   6   97.44    6.73
   5  -3   6   87.40    6.76
  -5  -3  -6   84.34    6.91
   5   3   6   96.48    6.27
  -5  -3  -6  104.49    7.60
   5   3   6   90.78    5.85
   5   3   6   92.24    5.01
   5  -3   7   52.25    5.45
   5   3   7   50.76    4.67
   5  -3   7   59.12    5.29
  -5  -3  -7   60.53    6.24
  -5  -3  -7   59.94    5.93
   5   3   7   60.13    5.06
   5  -3   7   55.68    5.86
   5   3   8    8.42    2.04
   5   3   8    4.14    1.71
  -5  -3  -8    2.63    0.96
   5  -3   8    8.55    2.65
   5  -3   8    5.96    1.92
  -5  -3  -8    6.10    2.25
   5   3   9   12.37    2.48
   5  -3   9   12.51    2.97
  -5  -3  -9    9.56    2.74
   5   3   9   12.96    2.85
  -5  -3  -9   11.34    2.86
  -5  -3 -10    7.73    2.53
   5  -3  10    4.96    2.18
  -5  -3 -10    4.61    1.99
   5  -3  11   -0.15    1.20
  -5  -3 -11    0.15    0.62
  -5  -3 -11    0.35    0.63
   5  -3  12    3.86    2.25
  -5  -3 -12    2.55    1.85
  -5  -3 -12    2.25    1.48
   5  -3  13    0.78    1.05
  -5  -3 -13   -1.08    1.23
  -5  -4  17    1.26    1.27
   5  -4 -17    1.68    1.89
  -5   4  17    4.33    2.30
  -5   4  16   13.77    3.99
  -5  -4  16   10.07    2.75
   5  -4 -16   10.88    3.44
  -5  -4  15    8.52    2.51
   5  -4 -15    6.58    2.47
  -5  -4  15    6.59    2.11
  -5   4  15   11.66    3.32
  -5   4  14   10.70    2.94
  -5  -4  14    7.62    2.11
   5  -4 -14   10.35    3.06
  -5  -4  14    9.69    2.57
   5  -4 -13   43.29    5.78
  -5  -4  13   57.08    6.17
  -5   4  13   44.69    5.62
  -5   4  13   54.29    5.13
  -5  -4  13   55.36    6.17
   5  -4 -12   46.95    5.81
  -5  -4  12   51.75    5.71
  -5   4  12   52.93    5.82
  -5   4  12   57.20    5.12
  -5  -4  12   51.68    5.58
  -5  -4  11   24.61    3.65
  -5   4  11   21.28    2.94
  -5   4  11   22.30    3.53
   5  -4 -11   18.00    3.46
  -5  -4  11   20.91    3.49
  -5   4  10   13.87    2.45
  -5  -4  10   18.25    3.14
   5  -4 -10   13.65    2.79
  -5  -4  10   15.93    2.88
  -5   4  10   15.85    2.95
  -5  -4   9   50.37    5.06
  -5   4   9   51.29    5.27
  -5   4   9   49.17    4.31
  -5  -4   9   51.08    4.84
  -5  -4   8    2.80    0.94
  -5   4   8    4.71    1.45
  -5   4   8    3.44    1.21
  -5  -4   8    6.49    1.86
  -5   4   7    0.27    0.37
  -5  -4   7    0.68    0.83
  -5   4   7   -0.25    0.57
  -5  -4   7    0.46    0.72
  -5   4   6    0.55    0.65
  -5   4   6    0.50    0.59
  -5  -4   6    0.61    0.88
  -5  -4   6    1.09    0.50
   5  -4  -6    0.25    0.17
   5  -4  -5   97.29    3.83
   5  -4  -5  115.19    6.86
  -5  -4   5  121.96    6.97
   5  -4  -5  115.92    3.13
  -5   4   5  114.79    5.95
  -5  -4   5  124.91    5.93
  -5  -4   4   19.83    2.75
  -5  -4   4   15.47    2.25
   5  -4  -4   18.86    2.74
   5  -4  -4   17.68    1.76
  -5   4   4   22.43    2.65
  -5  -4   4   18.99    2.15
  -5  -4   3  158.44    5.65
   5  -4  -3  156.98    7.98
  -5  -4   3  147.62    7.28
   5  -4  -3  147.04    5.53
   5  -4  -3  161.73    6.63
  -5  -4   3  145.82    7.20
  -5  -4   2    2.01    0.71
  -5  -4   2    1.04    0.83
  -5  -4   2    2.07    1.04
   5  -4  -2    2.33    0.93
   5  -4  -2    1.53    0.73
  -5  -4   2    1.60    0.82
   5  -4  -2    2.15    0.69
  -5  -4   1   82.04    5.11
  -5  -4   1   86.30    5.52
   5  -4  -1   81.38    5.88
   5  -4  -1   83.93    4.77
  -5  -4   1   87.45    5.87
  -5  -4   1   78.65    3.50
  -5  -4   0    5.39    0.89
  -5  -4   0    3.68    1.31
   5  -4   0    7.23    1.94
  -5  -4   0    5.60    1.41
   5  -4   0    5.88    1.43
   5  -4   1   36.92    4.04
   5   4   1   41.43    3.49
  -5  -4  -1   34.47    3.55
   5  -4   1   36.50    3.53
  -5  -4  -1   37.55    4.22
   5   4   2    0.90    0.58
   5  -4   2    1.69    1.20
   5   4   2    0.21    0.40
   5  -4   2    0.76    0.82
  -5  -4  -2   -0.21    0.70
   5  -4   3    0.93    0.95
   5   4   3   -0.36    0.41
   5   4   3    0.55    0.29
   5  -4   3    0.52    0.58
  -5  -4  -3    0.89    1.03
   5   4   4   14.52    2.14
   5   4   4   15.47    2.40
   5  -4   4   14.35    2.68
   5  -4   4   12.32    2.30
  -5  -4  -4   16.52    3.13
   5  -4   5   21.71    3.48
   5  -4   5   27.03    3.67
   5   4   5   27.51    3.05
   5   4   5   27.86    3.31
  -5  -4  -5   25.79    3.84
   5  -4   6   50.76    5.21
   5  -4   6   46.15    5.06
  -5  -4  -6   51.63    5.64
   5   4   6   45.61    4.25
   5   4   6   51.14    4.60
   5   4   7   16.38    2.72
   5  -4   7   21.23    3.54
  -5  -4  -7   15.76    3.30
   5  -4   7   14.54    3.24
   5   4   7   15.16    2.53
  -5  -4  -7   15.58    3.28
   5   4   8   25.12    3.68
  -5  -4  -8   35.33    5.33
  -5  -4  -8   28.65    4.56
   5  -4   8   32.89    4.68
  -5  -4  -9    1.12    1.64
   5  -4   9    2.84    1.71
   5   4   9    4.29    1.71
  -5  -4  -9   -0.56    0.67
  -5  -4 -10    3.29    1.76
   5  -4  10    3.80    1.75
   5   4  10    7.58    2.24
  -5  -4 -10    3.21    1.60
   5  -4  11    4.42    2.10
  -5  -4 -11    3.14    1.70
   5   4  11    3.56    1.92
  -5  -4 -11    2.32    1.64
  -5  -4 -12    0.18    0.66
   5  -4  12    2.46    1.68
  -5  -4 -12    0.42    1.15
  -5  -4 -13    0.38    1.06
   5  -4  13    0.52    0.84
  -5  -5  16    1.58    1.43
  -5   5  16    2.47    2.00
  -5  -5  16    3.47    1.94
  -5   5  15    2.35    1.58
  -5  -5  15    1.05    0.67
  -5  -5  14    2.72    1.46
  -5  -5  14    1.06    1.47
  -5   5  14    2.39    1.57
  -5  -5  13   24.85    4.15
  -5   5  13   19.24    3.78
  -5  -5  13   14.72    3.29
  -5   5  12    9.27    2.45
  -5  -5  12    8.21    2.18
  -5  -5  12   11.65    2.92
   5  -5 -11    1.70    1.35
  -5  -5  11   -1.48    1.32
  -5   5  11    1.77    1.53
  -5  -5  11   -0.07    0.92
   5  -5 -10   93.28    7.01
  -5   5  10   98.63    8.08
  -5  -5  10   95.07    7.71
  -5   5  10   95.56    6.28
  -5  -5  10   94.97    7.10
   5  -5  -9  215.11   10.50
  -5  -5   9  215.76   11.19
  -5   5   9  217.05    9.22
  -5   5   9  204.92   11.19
  -5  -5   9  209.13   10.11
  -5   5   8    2.87    0.93
  -5  -5   8    4.41    1.42
  -5   5   8    1.90    0.62
  -5  -5   8    3.63    1.50
   5  -5  -8    1.56    0.52
   5  -5  -7   49.50    4.89
  -5   5   7   43.12    4.67
  -5  -5   7   43.58    4.73
  -5   5   7   44.27    3.90
  -5  -5   7   44.13    4.17
   5  -5  -6   18.18    3.02
  -5   5   6   21.23    3.12
  -5  -5   6   19.96    3.17
  -5   5   6   17.96    2.46
  -5  -5   6   21.48    2.74
   5  -5  -5   46.65    2.41
   5  -5  -5   55.63    5.15
   5  -5  -5   43.73    2.52
  -5  -5   5   49.75    4.85
  -5   5   5   45.75    3.86
  -5  -5   5   51.58    3.96
   5  -5  -4   69.88    5.80
  -5  -5   4   67.17    5.43
   5  -5  -4   67.63    3.62
   5  -5  -4   69.17    3.44
   5  -5  -4   69.21    5.03
  -5  -5   4   66.76    4.12
  -5  -5   3    1.60    0.74
  -5  -5   3   -0.51    0.78
   5  -5  -3    1.48    0.88
  -5  -5   3    2.95    0.94
   5  -5  -3    1.36    0.67
   5  -5  -3    2.75    1.02
  -5  -5   2   22.13    3.20
  -5  -5   2   14.71    2.64
   5  -5  -2   17.57    2.97
   5  -5  -2   22.27    2.34
   5  -5  -2   21.19    2.71
  -5  -5   2   18.69    2.70
  -5  -5   2   19.19    1.85
  -5  -5   1   13.86    2.48
   5  -5  -1   16.10    3.03
   5  -5  -1   18.64    2.30
  -5  -5   1   17.27    2.65
  -5  -5   1   14.72    2.41
  -5  -5   1   15.98    1.51
  -5  -5   0    1.75    0.97
   5  -5   0    0.62    1.32
  -5  -5   0    2.84    1.21
   5  -5   0    1.62    0.69
  -5  -5   0    0.16    1.01
  -5  -5   0    2.17    0.48
   5  -5   1    1.22    0.81
  -5  -5  -1    1.07    0.71
   5   5   1    1.15    0.56
  -5  -5  -1    2.08    1.05
   5  -5   1    1.37    0.89
  -5  -5  -2   24.31    3.55
   5  -5   2   23.78    3.59
  -5  -5  -2   27.52    3.36
   5  -5   2   24.58    3.26
   5   5   2   25.99    2.85
  -5  -5  -3    3.29    1.31
   5   5   3    2.13    0.85
   5   5   3    4.81    1.27
   5  -5   3    3.09    1.40
   5  -5   3    1.40    0.70
   5   5   4    6.61    1.47
  -5  -5  -4    7.60    2.31
   5   5   4    6.90    1.72
   5  -5   4    5.87    2.01
   5  -5   4    3.83    1.30
  -5  -5  -5    0.88    0.80
   5  -5   5    1.59    0.80
   5   5   5    0.62    0.44
   5   5   5    0.86    0.66
  -5  -5  -6   -0.24    1.04
   5   5   6    1.98    1.16
   5  -5   6   -0.54    1.12
   5  -5   7   -0.11    0.67
  -5  -5  -7   -0.43    0.78
   5   5   7   -0.48    0.72
   5  -5   7   -0.74    0.68
  -5  -5  -8   29.98    4.87
   5   5   8   27.11    3.92
   5  -5   8   36.69    5.06
   5  -5   9    3.63    2.01
   5   5   9    2.44    1.45
  -5  -5 -10    1.82    1.27
   5   5  10    1.67    1.25
   5  -5  10   -0.86    1.29
  -5  -5 -11   16.25    3.87
   5   5  11   14.01    3.29
   5  -5  11   14.96    3.93
  -5  -5 -12    1.70    1.69
   5  -5  12   -0.33    1.35
  -5  -6  16   -1.70    1.30
  -5  -6  15    5.64    2.26
  -5  -6  15    3.17    1.88
  -5   6  15    1.31    1.14
  -5  -6  14    5.94    2.14
  -5   6  14    5.14    2.27
  -5  -6  14    4.55    2.11
  -5   6  13   -0.73    1.27
  -5  -6  13    0.48    0.82
  -5  -6  13   -0.42    0.74
  -5   6  12    0.66    1.07
  -5  -6  12    0.91    1.29
  -5  -6  12   -1.12    1.10
  -5  -6  11   -0.82    0.91
  -5  -6  11    0.00    0.77
  -5  -6  10    1.74    1.23
   5  -6 -10    1.42    1.22
  -5   6  10    0.51    0.59
  -5  -6  10    1.16    1.25
  -5  -6   9   10.11    2.32
  -5  -6   9    6.99    2.26
  -5   6   9    7.87    2.41
   5  -6  -9    7.69    2.07
  -5   6   8   -0.49    1.41
  -5  -6   8    0.80    1.19
   5  -6  -8    0.98    0.50
  -5  -6   8   -0.37    0.49
   5  -6  -7   33.10    4.35
  -5   6   7   32.72    4.29
  -5  -6   7   31.78    4.37
  -5   6   7   31.31    3.27
  -5  -6   7   33.26    3.73
  -5  -6   6   11.56    2.17
   5  -6  -6    9.65    2.32
  -5  -6   6    6.46    1.85
  -5  -6   5   12.86    2.03
  -5  -6   5    9.83    2.47
   5  -6  -5    8.36    2.20
   5  -6  -5   11.75    2.37
   5  -6  -4   33.18    4.31
  -5  -6   4   29.70    4.00
   5  -6  -4   29.92    2.72
   5  -6  -4   35.32    3.97
  -5  -6   4   28.49    2.80
   5  -6  -3    1.89    0.91
  -5  -6   3    2.99    0.83
  -5  -6   3    1.98    0.94
   5  -6  -3    2.57    1.01
   5  -6  -3    1.58    1.03
  -5  -6   2   -0.52    0.84
   5  -6  -2   -1.47    1.77
   5  -6  -2    0.59    0.76
  -5  -6   2   -0.72    1.11
   5  -6  -1  102.98    7.67
  -5  -6   1  107.90    7.19
  -5  -6   1  101.66    6.96
  -5  -6   1   97.45    7.50
   5  -6   0   41.47    5.00
  -5  -6   0   46.36    4.73
  -5  -6   0   42.21    4.67
  -5  -6   0   39.34    4.82
  -5  -6  -1   20.30    3.59
  -5  -6  -1   15.14    2.65
   5   6   1   20.27    2.73
   5  -6   1   16.11    3.24
  -5  -6  -1   14.67    2.87
   5  -6   2   34.77    4.69
  -5  -6  -2   36.89    4.21
   5   6   2   33.66    3.39
  -5  -6  -2   36.41    4.80
   5   6   3    1.96    0.87
  -5  -6  -3    1.43    0.93
  -5  -6  -3   -0.88    0.92
   5   6   3    0.85    0.49
   5   6   4   42.22    4.48
   5  -6   4   30.25    4.53
  -5  -6  -4   41.69    5.31
  -5  -6  -5    0.53    0.81
   5  -6   5    0.46    1.14
   5   6   5    0.60    0.38
  -5  -6  -6    3.30    1.38
   5   6   6    3.46    1.54
   5  -6   6    4.71    2.07
   5  -6   6    2.77    1.42
  -5  -6  -7   17.38    3.86
   5  -6   7   12.67    3.18
   5  -6   7    9.58    2.64
   5   6   7   14.32    2.93
   5  -6   8    9.26    2.95
  -5  -6  -8   12.87    3.49
   5   6   8    8.38    2.25
  -5  -6  -9   23.99    4.71
   5  -6   9   27.53    4.93
   5   6   9   19.67    3.63
   5  -6  10    0.29    0.77
   5   6  10   -0.92    1.01
  -5  -6 -11    1.55    1.39
   5   6  11    2.80    1.67
   5  -6  11    3.37    2.22
  -5  -6 -12   -1.11    1.37
  -5  -7  15   -1.40    1.18
  -5  -7  15   -0.76    1.05
  -5  -7  14    8.29    2.62
  -5   7  14    5.37    2.35
  -5  -7  14   11.42    3.43
  -5   7  13   -1.15    1.77
  -5  -7  13    1.02    1.03
  -5  -7  13    0.56    0.87
  -5  -7  12    8.63    2.59
  -5  -7  12    7.18    2.74
  -5   7  12    6.47    2.57
  -5  -7  11   16.15    3.23
  -5   7  11    9.40    2.91
  -5  -7  11   16.90    3.62
  -5  -7  10    0.27    0.58
   5  -7 -10    0.27    0.76
  -5   7  10   -0.72    1.14
  -5  -7  10   -0.31    0.74
  -5  -7   9    7.01    1.97
  -5   7   9    4.46    1.82
  -5  -7   9    7.72    2.49
   5  -7  -9    8.09    2.43
  -5   7   8    1.50    1.27
  -5  -7   8    0.15    0.81
  -5  -7   8    2.97    1.42
   5  -7  -8    0.72    0.52
  -5  -7   7    0.21    0.76
   5  -7  -7   -0.67    0.86
  -5  -7   7   -0.09    0.94
  -5   7   7   -0.16    0.94
   5  -7  -6   10.62    2.62
   5  -7  -6    9.64    2.35
  -5  -7   6    8.28    2.35
  -5  -7   6   12.84    2.23
  -5  -7   5    7.70    1.73
   5  -7  -5    9.03    2.48
  -5  -7   5    5.99    2.16
   5  -7  -5    6.87    1.73
   5  -7  -4    7.48    2.27
   5  -7  -4    8.45    2.14
  -5  -7   4    6.88    1.90
   5  -7  -3   15.72    3.22
   5  -7  -3   20.57    2.75
  -5  -7   3   17.75    3.21
   5  -7  -3   19.00    3.13
   5  -7  -2   73.81    6.95
   5  -7  -2   86.64    6.23
   5  -7  -2   82.22    6.44
  -5  -7   2   73.28    6.37
  -5  -7   2   80.44    6.74
   5  -7  -1    2.76    1.29
  -5  -7   1    2.21    1.27
  -5  -7   1    0.98    1.06
   5  -7   0    0.86    1.01
  -5  -7   0    1.79    1.17
  -5  -7   0   -0.27    1.07
  -5  -7   0   -0.09    0.62
  -5  -7  -1   29.20    4.61
   5  -7   1   28.54    4.51
  -5  -7  -1   30.70    4.11
  -5  -7  -1   28.45    4.33
  -5  -7  -2    1.24    1.66
   5  -7   2    1.73    1.33
  -5  -7  -2    0.90    1.13
  -5  -7  -2    1.51    0.76
  -5  -7  -3   24.75    4.58
   5   7   3   23.10    3.59
  -5  -7  -3   22.40    3.62
   5  -7   3   25.61    4.43
   5   7   4    8.22    2.15
  -5  -7  -4   10.43    3.09
   5  -7   4   10.94    2.78
  -5  -7  -5    0.96    1.01
   5   7   5    0.96    0.65
   5  -7   5   -0.50    1.31
   5  -7   5    2.43    1.69
  -5  -7  -6    1.00    1.48
   5  -7   6    6.25    2.29
   5  -7   6    2.63    0.93
   5   7   6    7.00    2.15
  -5  -7  -7    3.71    2.03
   5  -7   7    5.09    2.01
   5  -7   7    6.16    2.06
   5   7   7    4.48    1.70
   5   7   8    0.08    0.68
  -5  -7  -8    0.43    0.95
   5   7   9    1.43    1.14
  -5  -7  -9    2.21    1.24
  -5  -7 -10   -1.00    1.60
   5  -7  10    0.01    0.64
   5   7  10   -0.52    0.83
  -5  -7 -11    2.15    1.75
  -5  -8  14    3.18    1.85
  -5  -8  13    1.81    1.26
  -5  -8  13   -0.19    0.69
  -5   8  13    3.69    2.18
  -5  -8  12   18.38    4.05
  -5   8  12   16.57    4.03
  -5  -8  12   13.83    3.10
  -5  -8  11   -1.97    1.39
  -5   8  11    1.90    1.84
  -5  -8  11    4.54    2.23
  -5   8  10    3.33    2.06
  -5  -8  10    4.63    1.63
  -5  -8  10    8.16    2.91
  -5   8   9   16.27    3.63
  -5  -8   9   19.51    3.27
   5  -8  -9   17.95    3.53
  -5  -8   9   24.62    4.59
   5  -8  -8    2.51    1.42
  -5   8   8    0.20    0.70
  -5  -8   8    3.46    1.30
  -5  -8   8    2.39    1.66
   5  -8  -7    2.75    1.12
  -5  -8   7    9.51    2.75
   5  -8  -7    9.46    2.70
  -5   8   7    5.48    2.25
  -5  -8   6    4.81    1.95
   5  -8  -6    7.37    2.57
   5  -8  -6    8.48    2.28
   5  -8  -5    4.74    1.63
   5  -8  -5    3.48    1.72
  -5  -8   5    4.83    1.74
   5  -8  -4    2.04    1.49
  -5  -8   4   -0.29    1.13
   5  -8  -4    0.92    0.77
  -5  -8   3   12.77    2.99
   5  -8  -3   15.99    3.29
   5  -8  -3   16.52    3.09
   5  -8  -2    0.16    1.02
  -5  -8   2    0.01    1.02
   5  -8  -2   -0.01    0.82
  -5  -8   2   -0.04    1.03
   5  -8  -1    0.74    0.69
  -5  -8   1    0.58    0.70
   5  -8  -1    0.83    0.80
  -5  -8   1    1.75    1.15
   5  -8   0   -1.18    1.21
  -5  -8   0    1.21    1.51
  -5  -8   0   -0.31    0.63
   5  -8   1    8.25    2.70
  -5  -8  -1    6.08    1.99
  -5  -8  -1    5.60    1.80
  -5  -8  -2    0.44    1.13
   5  -8   2    0.32    1.16
  -5  -8  -2   -0.83    0.91
   5  -8   3   -0.22    1.12
  -5  -8  -3   -0.27    1.16
  -5  -8  -3    0.61    1.13
  -5  -8  -3   -1.11    0.95
   5   8   3    0.37    0.38
   5   8   4   -0.96    0.96
   5  -8   4    0.54    1.26
  -5  -8  -4    0.90    1.37
   5  -8   4   -0.82    1.25
   5   8   5   -0.91    0.92
  -5  -8  -5    0.32    0.82
   5  -8   5   -0.32    1.42
   5  -8   6    3.06    1.79
  -5  -8  -6    4.61    2.06
   5   8   6    3.91    1.69
   5  -8   6    4.00    1.79
  -5  -8  -7    4.79    2.40
   5  -8   7    3.51    1.73
   5   8   7    4.56    1.90
  -5  -8  -8    0.91    1.14
   5  -8   8    1.58    1.67
   5   8   8    1.30    1.05
  -5  -8  -9    2.29    2.02
   5  -8   9   -2.14    1.98
  -5  -9  13   10.23    3.05
  -5   9  11    5.74    2.52
  -5  -9  11    3.34    2.13
  -5   9  10    3.16    1.96
  -5  -9  10    0.73    0.91
  -5  -9   9    0.75    0.95
  -5   9   9    2.42    1.61
   5  -9  -9    0.31    0.74
  -5   9   8    5.19    1.91
  -5  -9   8    5.56    2.31
   5  -9  -8    5.18    2.57
   5  -9  -8    5.00    2.09
   5  -9  -7    5.60    2.36
  -5  -9   7    2.33    1.49
   5  -9  -7    0.41    0.94
  -5   9   7    2.74    1.86
   5  -9  -6   -0.21    0.70
   5  -9  -6    1.33    1.11
  -5  -9   6    1.01    0.96
  -5  -9   5    2.82    1.55
   5  -9  -5    1.01    0.70
   5  -9  -5   -1.39    1.72
   5  -9  -4   29.54    4.95
  -5  -9   4   20.26    3.93
   5  -9  -4   26.29    4.38
   5  -9  -3    5.15    2.21
  -5  -9   3    1.76    1.11
   5  -9  -3    1.71    1.46
   5  -9  -2   -0.61    0.90
  -5  -9   2    0.65    0.83
  -5  -9   1    3.42    1.64
   5  -9  -1    1.71    1.41
  -5  -9   1    2.91    1.58
   5  -9   0   10.89    3.00
  -5  -9   0   16.61    3.41
   5  -9   0   18.93    3.85
  -5  -9   0   19.09    4.20
   5  -9   1    0.05    1.31
  -5  -9  -1    1.40    1.17
   5  -9   1    0.49    1.49
  -5  -9  -1   -1.22    1.51
   5  -9   2    3.31    1.84
   5  -9   2    0.17    0.99
  -5  -9  -2    2.63    1.10
  -5  -9  -2    0.59    1.21
   5  -9   3   -0.90    1.36
   5  -9   3    0.66    1.14
  -5  -9  -3    4.04    2.16
  -5  -9  -3   -0.04    1.43
   5   9   3   -0.68    1.27
   5   9   4   13.49    3.18
   5  -9   4   15.27    3.90
   5  -9   4   11.42    2.94
  -5  -9  -4   12.28    3.56
   5   9   5    1.70    1.31
   5  -9   5    0.71    1.11
  -5  -9  -5   -0.71    1.86
   5  -9   6    1.76    1.73
   5   9   6   -1.84    1.33
   5  -9   6    0.70    0.86
   5  -9   7   20.01    4.26
   5   9   7   11.12    3.12
   5  -9   8    7.25    2.83
   5 -10 -10    0.29    1.00
  -5 -10   9    1.56    1.14
  -5  10   9   -0.30    0.73
  -5  10   8    9.94    3.11
   5 -10  -8    4.11    1.61
  -5 -10   8    7.43    2.86
  -5 -10   7   -0.36    1.42
   5 -10  -7    1.75    1.84
   5 -10  -7    1.82    1.62
  -5  10   7    1.20    1.16
   5 -10  -6    3.11    1.90
  -5 -10   6    0.70    1.13
   5 -10  -6    4.67    2.21
   5 -10  -5   -0.97    1.15
  -5 -10   5    1.35    0.96
   5 -10  -5    3.49    1.70
   5 -10  -4    1.64    1.75
  -5 -10   4   -1.17    1.27
   5 -10  -4    2.35    1.93
   5 -10  -3    6.34    2.37
  -5 -10   3   12.25    2.94
   5 -10  -2   11.35    3.47
  -5 -10   2   10.89    2.99
   5 -10  -1    5.06    2.68
  -5 -10   1    4.98    2.07
   5 -10   0    0.92    1.14
  -5 -10   0    0.11    0.81
  -5 -10   0   -0.83    1.36
   5 -10   1    0.78    0.99
   5 -10   1    0.01    1.05
  -5 -10  -1   -0.42    0.61
  -5 -10  -1    1.12    1.17
   5 -10   2    0.07    0.94
  -5 -10  -2    0.91    1.31
   5 -10   2   -1.59    1.52
  -5 -10  -2    0.91    0.68
  -5 -10  -3    3.26    1.63
   5 -10   3    5.50    2.43
   5 -10   3    5.13    2.55
  -5 -10  -3    0.18    0.99
   5  10   3    3.85    1.76
   5 -10   4   28.40    5.54
   5  10   4   31.97    5.30
  -5 -10  -4   35.01    6.01
   5  10   5    7.60    2.57
   5 -10   5    4.79    2.05
   5 -10   5    0.97    0.85
  -5 -10  -5    4.50    2.17
   5 -10   6    2.28    1.48
   5 -10   7   -0.06    0.90
   5 -11  -7    0.61    1.22
   5 -11  -6    4.67    2.23
   5 -11  -6    1.33    1.20
   5 -11  -5    2.05    1.69
  -5 -11   5    2.99    1.66
   5 -11  -5    3.40    1.96
   5 -11  -4   -2.72    1.89
  -5 -11   4   -0.20    1.31
  -5 -11   3    2.46    1.27
   5 -11  -3    4.13    2.06
   5 -11  -2   -0.11    1.46
  -5 -11   2    0.99    1.00
   5 -11  -1    4.69    2.24
  -5 -11   1    8.01    2.78
  -5 -11   0    0.64    0.86
   5 -11   0   -1.43    1.60
  -5 -11   0   -0.04    1.16
   5 -11   1    0.32    1.31
  -5 -11  -1    0.26    0.91
  -5 -11  -1    0.61    1.64
  -5 -11  -2    1.11    1.25
   5 -11   3    2.02    2.08
  -5 -11  -3    1.88    1.61
   5  11   3    1.45    1.22
   5  11   4   -0.89    1.20
   5 -11   4   -0.56    1.12
  -6   0  18   36.68    5.63
  -6   0  17    0.02    1.07
  -6   0  16   50.45    6.17
  -6   0  15    1.20    1.16
  -6   0  14    5.18    1.66
  -6   0  13    0.24    0.72
  -6   0  12   66.94    6.00
  -6   0  11   -0.43    0.77
  -6   0  10   78.08    5.85
  -6   0  10   66.37    3.88
  -6   0   9   -1.84    0.99
  -6   0   9    0.46    0.46
  -6   0   8  163.94    5.36
  -6   0   8  181.10    8.10
  -6   0   7   -0.17    0.59
  -6   0   7    0.10    0.24
  -6   0   6   -0.14    0.52
  -6   0   6    0.22    0.38
  -6   0   6    0.88    0.76
  -6   0   5   -0.74    0.69
  -6   0   5    0.52    0.47
  -6   0   5    0.18    0.32
  -6   0   4   85.15    3.77
  -6   0   4   90.56    4.96
  -6   0   4   92.19    3.36
  -6   0   3    0.06    0.63
   6   0  -3    0.41    0.53
   6   0  -2   30.75    2.93
  -6   0   2   38.71    3.29
   6   0  -1    0.57    0.66
  -6   0   1    0.13    0.47
   6   0   0   -0.33    0.74
  -6   0   0    0.33    0.24
   6   0   1    0.90    0.89
   6   0   2   -0.07    0.25
   6   0   2    1.43    0.78
   6   0   3    0.83    0.58
   6   0   3   -0.01    0.67
   6   0   4    8.35    1.38
   6   0   4    5.86    1.75
   6   0   5    0.17    0.25
   6   0   5   -0.72    1.22
   6   0   6    3.48    0.93
   6   0   7   -0.67    1.05
   6   0   7   -0.19    0.81
   6   0   8   19.62    3.44
   6   0   8   19.30    3.48
   6   0   9   -0.13    0.87
   6   0   9   -1.26    1.00
   6   0  10   -0.40    0.93
   6   0  10    1.06    0.82
   6   0  11   -0.44    0.99
   6   0  11    0.85    1.23
   6   0  12    3.79    1.84
  -6   0 -12   10.93    3.51
  -6   0 -13    0.88    1.58
  -6   1  18   11.78    3.04
  -6  -1  18   11.08    3.17
   6  -1 -18    9.50    2.64
  -6   1  17    1.20    1.09
  -6  -1  17    1.25    1.12
   6  -1 -17    0.37    0.78
  -6   1  16    5.80    2.26
  -6  -1  16    4.63    1.72
   6  -1 -16    8.54    2.45
  -6   1  15    4.24    1.63
  -6  -1  15    4.08    1.84
   6  -1 -15    4.11    1.69
  -6   1  14    0.52    0.78
  -6  -1  14    0.44    0.74
  -6   1  13    5.60    1.97
  -6  -1  13    4.19    1.80
  -6   1  12    6.61    1.83
  -6  -1  12    6.00    2.01
  -6  -1  12    7.46    1.71
  -6   1  11    4.83    1.50
  -6  -1  11    3.50    1.49
  -6   1  11    5.43    2.01
  -6  -1  11    5.78    1.41
  -6   1  10   12.06    2.24
  -6  -1  10   13.45    2.54
  -6   1  10   12.83    2.47
  -6  -1  10   10.88    1.81
  -6   1   9    2.16    1.06
  -6  -1   9    0.10    0.68
  -6   1   9    2.39    1.23
  -6   1   9    0.70    0.27
  -6  -1   9    1.27    0.67
  -6  -1   8  314.11   10.73
  -6   1   8  290.03    5.07
  -6  -1   8  300.46    8.73
  -6   1   8  295.30    9.68
  -6   1   8  320.96   10.82
  -6   1   7   45.30    3.94
   6  -1  -7   40.21    3.03
  -6   1   7   47.90    1.99
  -6  -1   7   43.92    3.19
  -6   1   7   37.78    3.18
  -6  -1   7   48.28    3.98
  -6   1   6   16.08    2.31
  -6  -1   6   15.12    2.12
  -6  -1   6   14.45    1.76
  -6  -1   6   14.70    1.27
  -6   1   6   15.44    1.85
   6  -1  -6   15.82    1.69
   6  -1  -5  182.10    4.94
  -6  -1   5  188.48    6.29
  -6   1   5  194.63    6.02
  -6   1   5  195.89    7.72
  -6  -1   5  187.65    7.28
   6  -1  -4   34.92    3.02
  -6   1   4   34.19    2.33
  -6  -1   4   32.43    2.63
  -6   1   4   32.92    3.15
  -6  -1   4   31.78    2.90
  -6  -1   3   67.19    3.86
   6  -1  -3   63.26    3.93
  -6   1   3   65.61    2.78
  -6   1   3   66.06    4.36
  -6  -1   3   68.12    4.12
  -6  -1   2   21.39    2.32
   6  -1  -2   23.08    2.47
   6   1  -2   16.26    2.22
  -6  -1   2   22.37    1.42
  -6   1   2   21.05    2.50
   6  -1  -1   40.97    3.34
   6   1  -1   41.60    3.48
  -6  -1   1   40.79    3.19
   6  -1   0   38.70    3.28
   6  -1   0   38.56    3.43
   6   1   0   38.62    3.39
   6   1   1    3.37    1.16
  -6  -1  -1    0.39    0.41
   6  -1   1    1.52    0.69
   6  -1   1    4.03    1.34
   6   1   2   19.98    1.83
   6  -1   2   19.42    2.37
  -6  -1  -2   21.86    2.32
   6   1   2   22.27    2.82
   6  -1   2   15.21    2.45
   6   1   3    0.20    0.30
  -6  -1  -3   -0.30    0.41
   6  -1   3    0.03    0.38
   6  -1   3    0.65    1.05
   6   1   3   -0.15    0.81
   6   1   4   22.66    1.76
   6  -1   4   21.39    2.52
  -6  -1  -4   18.59    2.57
   6  -1   4   19.98    3.11
   6   1   4   13.93    2.52
   6  -1   5   -0.43    1.04
  -6  -1  -5    0.33    0.75
   6   1   5    0.35    0.62
   6  -1   5    0.87    0.64
   6   1   6   49.98    5.00
   6  -1   6   50.75    3.98
  -6  -1  -6   42.35    4.42
   6  -1   6   48.73    5.14
   6   1   7    1.43    0.90
  -6  -1  -7    2.93    1.49
   6   1   7    3.47    1.32
   6  -1   7    1.42    1.12
  -6  -1  -8   58.28    5.96
   6  -1   8   62.12    6.25
   6   1   8   60.29    5.89
   6   1   8   62.65    5.91
   6  -1   8   62.45    6.43
   6  -1   9    3.42    1.67
  -6  -1  -9    3.88    1.71
   6  -1   9    3.51    1.71
   6   1   9    6.38    2.03
   6   1   9    4.98    1.67
   6   1  10    1.31    1.20
   6  -1  10    0.53    0.72
   6  -1  10    1.31    0.96
   6   1  10    3.01    1.81
  -6  -1 -10    2.18    1.71
   6  -1  11    0.90    1.11
  -6  -1 -11   -0.93    1.17
   6   1  11    0.05    0.81
  -6  -1 -12   11.63    3.48
   6  -1  12   16.61    3.90
   6  -1  13    0.67    0.98
  -6  -1 -13    1.13    1.09
   6  -1  14   -0.87    1.23
  -6   2  18   -0.32    0.74
  -6  -2  18   -0.91    0.78
   6  -2 -18    0.36    1.30
   6  -2 -17    3.84    1.87
  -6   2  17    0.87    0.94
  -6  -2  17    3.92    1.82
  -6   2  16    1.04    1.32
  -6  -2  16    0.40    0.73
   6  -2 -16    1.51    1.10
  -6   2  15    0.16    1.09
  -6  -2  15    2.17    1.70
   6  -2 -15    0.40    0.60
  -6   2  14   -0.49    0.81
  -6  -2  14   -1.40    0.70
   6  -2 -14   -0.33    0.80
  -6   2  14    1.61    1.88
  -6   2  13   11.11    2.34
  -6  -2  13   14.56    3.00
  -6  -2  13   13.24    2.60
   6  -2 -13   12.32    2.69
  -6   2  13   12.90    2.98
  -6   2  12   17.35    3.04
  -6  -2  12   16.55    3.01
   6  -2 -12   21.01    3.42
  -6  -2  12   17.31    2.82
  -6   2  12   22.80    3.61
  -6   2  11    0.69    0.93
  -6  -2  11   -0.12    1.06
  -6   2  11    1.42    1.01
   6  -2 -11    0.09    0.81
  -6  -2  11   -0.58    0.86
  -6   2  10    2.38    1.08
  -6  -2  10    1.07    1.04
   6  -2 -10    0.86    0.82
  -6  -2  10    0.98    0.63
  -6   2  10    0.16    0.73
   6  -2  -9   26.56    3.14
  -6  -2   9   29.65    3.20
  -6   2   9   29.01    3.31
  -6   2   9   32.38    3.61
  -6  -2   9   28.20    3.45
  -6   2   8   11.40    2.15
  -6  -2   8   10.58    2.04
  -6   2   8    6.84    1.34
  -6  -2   8    9.38    1.74
   6  -2  -8    9.96    1.74
   6  -2  -7   15.02    2.06
  -6  -2   7   19.33    2.42
  -6   2   7   22.12    2.63
  -6  -2   7   20.03    2.68
  -6   2   7   19.79    2.58
  -6   2   6   -0.02    0.53
  -6   2   6    0.53    0.49
  -6  -2   6    0.44    0.26
  -6  -2   6    0.78    0.55
  -6  -2   6    0.57    0.69
   6  -2  -6    0.94    0.41
  -6  -2   5  954.85   16.11
  -6   2   5  935.27   14.96
   6  -2  -5  952.66   14.52
  -6  -2   5  875.21   13.35
  -6   2   5 1000.58   17.80
  -6  -2   5  969.17   16.29
   6  -2  -4   75.17    4.11
  -6   2   4   74.88    3.94
  -6  -2   4   74.36    4.48
  -6  -2   4   83.85    4.27
  -6   2   4   76.88    4.87
  -6  -2   4   79.67    4.50
  -6   2   3    0.05    0.68
   6  -2  -3    0.30    0.31
  -6  -2   3    0.18    0.47
  -6  -2   3    0.87    0.69
   6  -2  -3    0.04    0.20
  -6  -2   2   26.09    2.15
  -6  -2   2   27.26    2.75
   6  -2  -2   30.06    2.73
  -6   2   2   27.34    2.98
  -6  -2   2   29.40    2.55
   6  -2  -1   20.42    2.55
  -6  -2   1   15.42    2.20
   6   2  -1   17.36    2.30
   6  -2  -1   21.79    2.47
  -6  -2   1   19.49    2.12
   6  -2   0  156.79    7.33
   6   2   0  157.38    4.00
   6  -2   0  154.68    6.90
   6   2   0  156.15    6.84
   6  -2   1  111.72    6.28
   6  -2   1   94.11    5.87
   6   2   1  112.07    5.93
   6   2   1  112.57    3.74
   6  -2   2   80.51    5.35
  -6  -2  -2   75.21    4.88
   6   2   2   76.71    5.01
   6  -2   2   78.29    5.58
   6   2   2   79.12    3.60
   6   2   3   -0.10    0.42
   6   2   3    1.05    0.51
   6  -2   3    0.21    0.50
   6   2   3   -0.10    0.16
  -6  -2  -3   -0.36    0.32
   6  -2   3    0.01    0.81
   6   2   4    0.69    0.74
   6  -2   4    0.46    0.50
  -6  -2  -4   -0.20    0.45
   6  -2   4   -0.88    0.76
   6   2   4    0.29    0.67
   6  -2   5  103.08    6.48
  -6  -2  -5  120.53    7.43
   6   2   5  105.82    6.99
   6  -2   5  130.35    8.03
   6   2   5  114.34    6.00
   6  -2   6   66.54    5.29
  -6  -2  -6   64.04    5.73
   6   2   6   62.00    5.44
   6   2   6   59.55    4.77
   6  -2   6   63.36    5.87
   6  -2   7    1.02    0.65
   6   2   7    0.94    0.74
  -6  -2  -7    1.82    1.00
   6  -2   7    1.18    0.85
   6   2   7    1.19    1.12
   6  -2   8   -0.80    0.97
  -6  -2  -8    0.24    0.70
   6  -2   8    0.41    0.60
   6   2   8   -0.20    0.85
   6   2   8    0.91    0.67
   6  -2   9    0.73    0.73
  -6  -2  -9    1.02    1.20
   6  -2   9   -0.35    0.92
   6   2   9    1.34    1.02
   6  -2  10    1.86    1.67
  -6  -2 -10    3.64    1.87
   6  -2  10    0.68    1.07
   6   2  10    3.04    1.73
  -6  -2 -11    2.45    1.85
   6  -2  11    0.46    1.37
   6  -2  12    1.73    0.86
  -6  -2 -12   -0.72    0.99
  -6  -2 -12   -0.72    0.94
  -6  -2 -13    0.74    1.27
   6  -2  13    2.58    2.03
   6  -3 -18   -1.04    1.26
   6  -3 -17   28.17    5.33
  -6  -3  17   36.26    5.63
  -6   3  16    0.11    0.70
  -6  -3  16    0.76    1.30
   6  -3 -16    2.06    1.48
  -6   3  15    2.62    1.43
  -6  -3  15    3.73    1.52
   6  -3 -15    1.20    1.15
  -6   3  15    3.06    1.93
  -6   3  14    2.28    1.32
  -6  -3  14    1.85    1.11
   6  -3 -14    1.68    1.18
  -6  -3  14    2.94    1.18
  -6   3  14    1.61    1.60
   6  -3 -13   33.52    4.65
  -6  -3  13   28.34    4.00
  -6   3  13   34.91    4.27
  -6   3  13   29.93    4.43
  -6  -3  13   30.00    4.35
  -6   3  12    8.46    2.07
  -6  -3  12    4.50    1.58
   6  -3 -12    5.27    1.81
  -6  -3  12    7.21    2.01
  -6   3  12    4.21    1.40
  -6   3  11   20.11    3.19
  -6  -3  11   16.79    3.17
   6  -3 -11   18.47    3.17
  -6  -3  11   14.40    2.69
  -6   3  11   19.32    3.03
   6  -3 -10   86.51    6.57
  -6  -3  10   88.50    6.43
  -6   3  10   95.29    6.75
  -6   3  10  101.67    6.64
  -6  -3  10   93.76    6.76
   6  -3  -9   24.02    3.28
  -6  -3   9   27.36    3.44
  -6   3   9   29.63    3.57
  -6   3   9   27.71    3.37
  -6  -3   9   29.44    3.69
  -6  -3   8  139.75    7.47
   6  -3  -8  139.57    5.33
  -6   3   8  136.00    7.59
  -6   3   8  143.63    7.43
  -6  -3   8  138.39    7.46
  -6   3   7   25.40    3.07
  -6  -3   7   22.69    2.89
  -6   3   7   23.02    2.94
   6  -3  -7   22.44    2.08
  -6  -3   7   25.16    3.07
  -6  -3   6  119.68    6.52
   6  -3  -6  120.52    4.83
  -6   3   6  121.93    6.51
  -6  -3   6  121.33    6.15
  -6   3   6  117.92    6.35
  -6   3   5    2.19    0.86
  -6   3   5    3.15    1.08
   6  -3  -5    2.02    0.61
  -6  -3   5    2.54    0.91
  -6  -3   5    3.86    1.08
  -6  -3   5    1.08    0.64
  -6  -3   4  182.72    7.78
   6  -3  -4  180.58    6.14
  -6  -3   4  196.44    7.42
   6  -3  -4  187.60    6.22
  -6   3   4  190.92    8.03
  -6  -3   4  187.19    6.81
   6  -3  -3  108.10    6.40
  -6  -3   3  109.62    6.02
   6  -3  -3  108.53    5.00
  -6  -3   3  109.30    5.88
   6  -3  -3  101.28    4.31
  -6   3   3  109.23    6.10
  -6  -3   3  101.91    4.84
  -6  -3   2   15.74    1.95
  -6  -3   2   15.98    2.32
   6  -3  -2   13.29    1.89
   6  -3  -2   13.67    2.27
  -6  -3   2   17.83    1.93
  -6  -3   2   10.02    1.86
  -6  -3   1    1.25    0.54
  -6  -3   1    1.33    0.69
   6  -3  -1    1.84    1.13
  -6  -3   1    0.56    0.58
  -6  -3   1    0.78    0.52
   6  -3  -1    0.83    0.58
   6  -3   0   25.74    3.28
  -6  -3   0   26.06    3.02
   6  -3   0   25.93    3.03
  -6  -3   0   26.77    3.21
   6   3   0   32.03    3.19
   6  -3   1   24.83    3.19
   6   3   1   30.19    2.42
   6  -3   1   29.43    3.29
   6   3   1   27.82    2.98
   6   3   2   16.72    2.38
   6  -3   2   16.78    2.68
   6   3   2   22.86    2.31
   6  -3   2   16.00    2.52
   6   3   3    6.27    1.46
   6   3   3    3.75    0.93
   6  -3   3    3.54    1.26
   6  -3   3    5.19    1.72
   6  -3   4    6.92    1.80
   6   3   4    6.84    1.45
   6  -3   4    8.40    1.99
   6   3   4    8.18    1.66
   6  -3   5   33.63    4.09
  -6  -3  -5   32.02    4.19
   6  -3   5   50.12    5.11
   6   3   5   30.02    3.66
   6   3   5   31.97    3.27
   6   3   5   40.64    3.40
   6  -3   6   32.59    4.03
  -6  -3  -6   29.97    4.40
   6  -3   6   44.23    4.96
   6   3   6   34.32    4.08
   6   3   6   40.91    3.93
   6  -3   7   16.84    2.92
  -6  -3  -7   14.75    3.12
   6  -3   7   17.98    3.35
  -6  -3  -7   21.14    3.79
   6   3   7   17.36    2.87
   6   3   7   17.76    2.87
   6   3   8    9.39    2.23
  -6  -3  -8    9.10    2.57
   6  -3   8   10.96    2.80
   6  -3   8   11.43    2.75
   6   3   8   12.59    2.56
  -6  -3  -8    9.00    2.52
  -6  -3  -9    0.37    0.81
   6  -3   9    0.16    0.87
  -6  -3  -9    1.43    1.46
   6  -3   9    0.64    0.95
  -6  -3 -10    5.23    2.15
   6  -3  10    6.06    2.15
  -6  -3 -10    6.29    2.22
   6  -3  11    2.18    1.77
  -6  -3 -11    1.51    1.30
  -6  -3 -11    1.74    1.43
  -6  -3 -12    3.83    2.21
  -6  -3 -12    1.60    1.30
   6  -3  13    6.02    2.89
  -6  -3 -13    8.21    3.44
  -6   4  17    1.72    1.69
  -6  -4  17    0.90    1.02
   6  -4 -17    1.52    1.46
  -6  -4  16    5.10    2.10
   6  -4 -16    3.27    1.99
  -6  -4  15    3.46    1.90
  -6   4  15    7.49    2.73
  -6  -4  15    2.68    1.28
   6  -4 -15    2.64    1.68
  -6   4  14    3.23    1.54
  -6   4  14    7.51    2.70
  -6  -4  14    0.92    0.78
   6  -4 -14    5.16    2.11
  -6  -4  14    4.23    1.85
   6  -4 -13   21.64    4.10
  -6  -4  13   29.81    4.42
  -6   4  13   23.71    4.10
  -6   4  13   29.85    3.96
  -6  -4  13   28.16    4.32
  -6   4  12    0.60    0.95
  -6  -4  12    0.31    1.26
   6  -4 -12    0.69    0.86
  -6   4  12   -0.15    1.02
  -6  -4  12    0.38    0.80
  -6  -4  11   73.64    6.50
  -6   4  11   76.27    6.76
  -6   4  11   79.93    6.16
  -6  -4  11   73.57    6.31
  -6   4  10    0.63    0.80
  -6  -4  10   -0.38    0.92
  -6  -4  10    0.02    0.68
  -6   4  10    0.98    0.85
  -6  -4   9   47.04    4.85
  -6   4   9   52.95    5.37
  -6   4   9   51.23    4.68
  -6  -4   9   49.68    4.82
  -6   4   8    0.87    0.61
  -6  -4   8    1.09    1.07
  -6   4   8    0.58    1.14
  -6  -4   8    0.96    1.02
  -6   4   7   39.75    4.23
  -6  -4   7   41.80    4.42
   6  -4  -7   40.64    2.52
  -6   4   7   43.14    4.04
  -6  -4   7   38.68    3.89
  -6   4   6    6.81    1.62
  -6   4   6    6.89    1.72
  -6  -4   6    8.27    1.71
   6  -4  -6    8.20    1.20
  -6  -4   6    8.25    1.99
   6  -4  -5   38.46    2.83
   6  -4  -5   40.22    4.27
  -6  -4   5   45.62    4.24
  -6  -4   5   34.08    3.43
  -6   4   5   47.85    4.15
  -6  -4   5   45.48    3.61
  -6  -4   4    4.23    1.05
  -6  -4   4    6.25    1.53
   6  -4  -4    4.29    1.51
  -6  -4   4    3.87    1.05
   6  -4  -4    5.08    1.15
   6  -4  -4    7.47    1.32
  -6   4   4    6.28    1.60
  -6  -4   3    1.37    0.67
  -6  -4   3    1.36    0.85
   6  -4  -3    0.50    0.52
  -6  -4   3   -0.35    0.80
  -6  -4   3    2.79    1.14
   6  -4  -3    1.35    0.63
   6  -4  -3    1.20    0.63
  -6  -4   2    1.51    0.82
  -6  -4   2    1.90    0.73
   6  -4  -2    1.06    0.90
  -6  -4   2    1.54    0.78
  -6  -4   2    1.64    0.90
   6  -4  -2    1.33    0.66
  -6  -4   1   11.13    2.47
   6  -4  -1   19.52    3.04
   6  -4  -1   17.66    2.42
  -6  -4   1   17.63    2.74
  -6  -4   1   13.61    2.10
  -6  -4   1   16.50    1.81
   6   4   0    5.76    1.57
   6  -4   0    8.55    2.15
  -6  -4   0    8.74    1.91
   6  -4   0    9.38    1.78
  -6  -4   0    7.04    1.88
   6   4   1    1.66    0.70
   6  -4   1    0.57    0.62
  -6  -4  -1    1.94    1.24
   6  -4   1    1.37    0.75
   6   4   1    1.09    0.68
  -6  -4  -1    0.82    0.77
   6  -4   2   15.75    2.79
   6   4   2   18.41    2.30
   6   4   2   17.85    2.50
   6  -4   2   17.26    2.72
  -6  -4  -2   13.19    2.90
  -6  -4  -3  271.51   12.35
   6  -4   3  316.87   12.88
   6   4   3  274.16    9.38
   6  -4   3  305.79   11.90
   6   4   3  301.54   10.33
   6   4   4    2.08    1.12
   6  -4   4    1.17    0.68
   6  -4   4    1.71    0.91
   6   4   4    3.02    1.06
  -6  -4  -4    3.77    1.72
   6   4   5    6.64    1.48
   6  -4   5    9.62    2.26
   6  -4   5    6.79    1.96
  -6  -4  -5    6.90    2.19
   6   4   5   10.80    2.06
   6  -4   6   -1.11    0.89
   6   4   6   -1.21    0.85
   6  -4   6   -0.62    1.20
  -6  -4  -6   -0.60    0.81
   6   4   6    1.19    0.93
   6   4   7    6.55    1.78
   6  -4   7   14.85    3.02
   6  -4   7   11.02    3.03
   6  -4   7   10.30    2.53
   6   4   7   10.42    2.26
  -6  -4  -7    6.15    2.30
  -6  -4  -8    4.00    1.97
   6   4   8    3.20    1.29
   6  -4   8    1.08    0.95
  -6  -4  -8    1.04    1.48
  -6  -4  -9   20.44    4.29
   6  -4   9   30.49    4.89
   6   4   9   22.43    3.72
  -6  -4  -9   15.38    3.57
   6  -4  10   -0.62    1.06
  -6  -4 -10    0.58    1.29
  -6  -4 -11    3.27    2.07
   6  -4  11    3.72    2.11
  -6  -4 -11    2.48    1.90
  -6  -4 -12    1.06    1.28
  -6  -4 -12    3.00    1.87
   6  -4  12    1.92    1.38
  -6  -5  16    1.30    1.72
  -6   5  16    4.06    2.45
  -6   5  15    5.39    2.60
  -6  -5  15    5.79    2.41
  -6  -5  15    2.16    1.37
  -6  -5  14    1.82    1.58
  -6  -5  14    0.79    1.01
  -6   5  14    0.55    0.93
  -6  -5  13   16.88    3.57
  -6  -5  13   22.70    4.06
  -6   5  13   17.43    3.58
  -6   5  12   -1.52    1.34
  -6  -5  12    0.70    1.25
  -6  -5  12    0.92    0.67
  -6   5  11    2.33    1.13
  -6  -5  11    2.50    1.61
  -6  -5  11    3.43    1.53
  -6   5  11    3.43    1.68
   6  -5 -10  114.34    8.13
  -6  -5  10  119.27    8.58
  -6   5  10   96.57    8.03
  -6   5  10  118.63    7.40
  -6  -5  10  115.55    7.85
  -6   5   9    0.18    0.40
  -6  -5   9    0.80    0.77
  -6  -5   9    1.60    1.13
   6  -5  -9    0.02    0.66
  -6   5   9    3.46    1.58
  -6   5   8    6.65    1.62
  -6  -5   8    7.50    1.93
  -6   5   8    7.12    2.16
   6  -5  -8    7.90    2.05
  -6  -5   8    5.37    1.57
  -6   5   7   15.96    2.48
  -6   5   7   14.12    2.73
  -6  -5   7   13.45    2.31
   6  -5  -7   16.37    2.93
  -6  -5   7   13.96    2.81
   6  -5  -6   92.50    6.97
  -6   5   6   95.25    6.82
  -6  -5   6   91.12    6.77
  -6   5   6   88.60    5.84
  -6  -5   6   90.35    5.63
  -6  -5   5    2.17    0.92
   6  -5  -5    2.45    1.36
  -6  -5   5    1.14    0.73
   6  -5  -5    1.32    0.48
   6  -5  -5    0.48    0.84
   6  -5  -4  136.73    5.59
   6  -5  -4  141.09    6.98
  -6  -5   4  112.49    7.16
  -6  -5   4  137.78    7.96
  -6  -5   4  131.76    5.88
   6  -5  -4  128.88    8.18
  -6  -5   3   12.31    2.46
   6  -5  -3   17.00    2.15
  -6  -5   3   17.50    2.84
  -6  -5   3   20.70    2.89
   6  -5  -3   19.92    2.60
   6  -5  -3   15.41    2.83
  -6  -5   3   16.90    2.01
   6  -5  -2   65.95    5.90
  -6  -5   2   64.19    5.38
   6  -5  -2   65.24    4.45
  -6  -5   2   60.68    4.87
  -6  -5   2   61.06    5.35
  -6  -5   2   57.28    3.44
   6  -5  -1   44.12    4.95
  -6  -5   1   45.13    4.46
   6  -5  -1   44.08    3.83
  -6  -5   1   42.85    4.16
  -6  -5   1   38.46    4.39
  -6  -5   1   41.18    2.68
  -6  -5   0  119.42    7.20
   6  -5   0  116.13    8.01
   6  -5   0  115.99    6.59
  -6  -5   0  112.97    7.73
  -6  -5   0  111.45    7.14
   6  -5   1   25.66    3.79
  -6  -5  -1   22.71    3.25
   6  -5   1   23.81    3.13
  -6  -5  -1   29.64    4.17
   6   5   1   30.09    3.35
   6   5   2    9.11    1.75
  -6  -5  -2    8.67    2.35
   6   5   2    9.45    1.87
   6  -5   2    9.20    2.53
   6  -5   2    9.80    2.17
  -6  -5  -3   -0.26    1.28
   6   5   3    1.01    0.62
   6   5   3   -0.42    0.47
   6  -5   3    2.52    1.36
   6  -5   3    1.96    0.99
  -6  -5  -4   18.00    3.90
   6   5   4   15.30    2.38
   6  -5   4   15.96    3.35
   6   5   4   19.80    2.90
   6  -5   4   17.22    3.06
  -6  -5  -5    0.94    1.22
   6  -5   5    0.29    0.88
   6  -5   5    0.57    0.79
   6   5   5    0.13    0.40
   6   5   5    0.34    0.56
   6  -5   6   44.54    5.49
   6   5   6   40.55    4.39
  -6  -5  -6   34.73    5.34
  -6  -5  -7   10.62    3.02
   6  -5   7   22.47    3.92
   6   5   7   11.85    2.50
   6  -5   7   23.42    4.09
  -6  -5  -8    3.53    2.05
   6  -5   8    1.37    0.89
   6   5   8    2.14    1.20
  -6  -5  -9   21.49    4.54
   6  -5   9   29.20    5.01
  -6  -5 -10    7.63    2.67
   6  -5  10    6.54    2.61
  -6  -5 -11    9.43    3.24
   6  -5  11   10.38    3.22
  -6  -5 -12    4.32    2.34
  -6  -6  16    1.72    1.47
  -6  -6  15   -1.05    1.09
  -6  -6  15    2.23    1.71
  -6   6  15   -1.20    1.55
  -6  -6  14   -0.08    0.63
  -6   6  14   -0.70    1.56
  -6  -6  14    0.95    1.69
  -6   6  13   17.19    3.74
  -6  -6  13   24.21    4.18
  -6  -6  13   21.85    4.16
  -6  -6  12   12.54    2.98
  -6  -6  12   15.60    3.33
  -6   6  12   15.26    3.64
  -6  -6  11   15.68    3.53
  -6  -6  11   12.45    2.80
   6  -6 -11   13.25    2.97
  -6   6  11    7.89    2.84
   6  -6 -10    4.72    1.76
  -6  -6  10    2.95    1.21
  -6   6  10    3.49    1.82
  -6  -6  10    4.12    1.67
  -6  -6   9   18.30    3.01
   6  -6  -9   17.88    3.33
  -6  -6   9   17.01    3.32
  -6   6   9   16.41    3.34
  -6   6   8    1.20    1.10
  -6  -6   8   -0.25    0.89
   6  -6  -8    0.84    0.91
  -6  -6   8    1.65    1.12
  -6   6   8    1.04    0.60
   6  -6  -7   80.84    7.07
  -6   6   7   84.67    7.05
  -6  -6   7   84.97    7.13
  -6   6   7   82.99    5.80
  -6  -6   7   86.60    6.03
   6  -6  -6    4.21    1.52
  -6  -6   6    6.40    1.55
  -6  -6   6    4.53    1.66
   6  -6  -6    3.90    1.50
   6  -6  -5   77.00    6.71
  -6  -6   5   79.30    6.46
   6  -6  -5   83.89    6.21
  -6  -6   5   76.34    4.95
  -6  -6   4   -0.12    0.33
   6  -6  -4    0.49    0.77
  -6  -6   4    0.77    1.07
   6  -6  -4   -0.16    0.58
  -6  -6   3    4.54    1.09
   6  -6  -3    4.30    1.53
  -6  -6   3   -0.74    1.15
   6  -6  -3    5.07    1.71
  -6  -6   3    4.75    1.54
   6  -6  -3    2.70    0.82
   6  -6  -2   34.20    4.63
  -6  -6   2   41.15    4.70
   6  -6  -2   30.21    3.11
  -6  -6   2   40.54    4.86
  -6  -6   2   30.99    3.91
  -6  -6   1    3.71    1.77
   6  -6  -1    3.37    1.62
  -6  -6   1    4.60    1.57
   6  -6  -1    6.14    1.46
  -6  -6   1    4.43    1.46
   6  -6   0   73.42    6.87
  -6  -6   0   64.84    5.77
   6  -6   0   69.93    5.35
  -6  -6   0   61.40    5.74
  -6  -6   0   65.64    6.37
  -6  -6  -1    5.60    1.84
   6   6   1    7.27    1.78
   6  -6   1    5.79    2.02
  -6  -6  -1    5.89    1.73
   6  -6   1    5.74    1.53
  -6  -6  -1    5.74    1.74
   6   6   2   55.08    4.64
   6  -6   2   57.83    6.26
   6   6   2   49.65    4.62
  -6  -6  -2   48.43    5.10
   6  -6   2   50.46    5.08
  -6  -6  -2   54.66    6.06
   6   6   3    5.91    1.50
  -6  -6  -3    3.14    1.61
   6   6   3    2.77    1.14
   6  -6   3    4.48    2.13
  -6  -6  -4   24.32    4.35
   6  -6   4   24.50    4.20
   6   6   4   23.62    3.36
  -6  -6  -5    7.58    2.46
   6   6   5    6.08    1.74
   6  -6   5    6.25    2.22
   6  -6   6   -0.72    0.86
   6   6   6    1.68    1.15
  -6  -6  -7    0.44    1.05
   6   6   7    0.26    0.89
   6  -6   7    1.81    1.53
   6  -6   7    2.45    1.87
  -6  -6  -8    2.44    1.70
   6  -6   8    0.00    1.52
  -6  -6  -9    8.37    2.80
   6  -6   9    5.54    2.08
  -6  -6 -10   -1.64    1.63
   6  -6  10    0.94    1.07
  -6  -6 -11   10.11    3.31
  -6  -7  15   10.42    2.97
  -6  -7  15    9.61    3.05
  -6  -7  14   -0.20    0.78
  -6   7  14   -1.74    1.36
  -6   7  13   -0.85    1.39
  -6  -7  13    1.04    0.79
  -6  -7  13    1.63    1.26
  -6  -7  12    2.47    1.53
  -6  -7  12    1.31    0.59
  -6   7  12    2.68    1.65
  -6  -7  11    8.78    2.43
  -6   7  11    5.90    2.25
  -6  -7  11    8.49    2.50
  -6   7  10   -0.75    0.71
  -6  -7  10   -0.32    0.57
   6  -7 -10    1.13    1.31
  -6  -7   9    1.28    1.07
  -6   7   9   -0.89    0.89
   6  -7  -9   -0.19    0.67
  -6  -7   9    1.88    1.14
  -6   7   8    6.41    2.09
  -6  -7   8    8.69    2.08
  -6  -7   8   10.61    3.02
   6  -7  -8    6.56    2.22
  -6  -7   7    4.33    1.41
   6  -7  -7    3.67    1.69
  -6  -7   7    3.24    1.31
   6  -7  -7    3.51    1.22
  -6   7   7    2.15    1.24
   6  -7  -6    0.66    0.85
  -6  -7   6    0.11    0.77
  -6  -7   6   -0.29    1.07
   6  -7  -6    0.74    0.87
  -6  -7   5   12.28    2.83
   6  -7  -5   14.81    3.07
   6  -7  -5   14.45    2.76
   6  -7  -4    0.48    0.93
  -6  -7   4   -0.60    1.56
   6  -7  -4    0.86    0.87
  -6  -7   3    4.54    1.63
   6  -7  -3    6.57    2.00
   6  -7  -3    5.12    2.01
  -6  -7   2    6.24    1.93
   6  -7  -2    5.89    2.10
  -6  -7   2    6.18    2.00
   6  -7  -1    4.44    1.58
  -6  -7   1    6.63    2.26
  -6  -7   1    6.87    2.13
  -6  -7   1    1.94    1.13
   6  -7   0   33.54    4.90
  -6  -7   0   25.50    4.40
  -6  -7   0   29.20    4.09
  -6  -7   0   25.05    4.08
   6   7   1    5.39    1.34
  -6  -7  -1    5.59    2.14
   6  -7   1    6.26    2.31
  -6  -7  -1    5.65    1.82
  -6  -7  -1    8.47    2.39
  -6  -7  -2    4.40    1.91
   6  -7   2    3.57    2.23
  -6  -7  -2    6.13    2.02
  -6  -7  -2    5.21    1.80
   6   7   3    6.81    1.92
  -6  -7  -3    6.35    2.24
   6  -7   3    6.61    2.46
  -6  -7  -4   -0.12    1.07
   6   7   4    0.84    0.38
   6  -7   4    1.62    1.46
  -6  -7  -5    4.01    2.15
   6  -7   5    1.62    1.14
   6   7   5    0.89    0.67
  -6  -7  -6   14.50    3.64
   6  -7   6   13.46    3.35
   6  -7   6   21.56    4.26
   6   7   6   12.15    2.77
  -6  -7  -7    2.88    2.07
   6  -7   7    1.01    1.10
   6  -7   7    0.37    0.88
  -6  -7  -8    2.79    1.81
   6  -7   8    2.82    1.68
  -6  -7  -9    1.14    0.96
   6  -7   9   -1.73    1.46
  -6  -7 -10   -1.36    1.50
  -6  -8  14   -1.27    1.30
  -6  -8  13    0.65    1.04
  -6   8  13    3.85    1.98
  -6  -8  12    3.89    1.69
  -6  -8  12    2.37    1.53
  -6  -8  11   -0.49    0.59
  -6   8  11   -1.18    1.00
  -6  -8  11   -2.33    2.09
  -6   8  10    0.82    0.88
  -6  -8  10    2.25    1.46
  -6  -8  10    1.56    1.39
  -6  -8   9   18.31    4.00
  -6   8   9    8.54    2.66
  -6  -8   9   13.17    2.81
   6  -8  -9   13.04    3.18
  -6   8   8    5.86    2.33
   6  -8  -8    4.50    1.92
  -6  -8   8    6.68    2.48
   6  -8  -8    6.32    2.13
  -6  -8   7    5.60    2.07
   6  -8  -7    5.34    1.80
   6  -8  -7    9.24    2.42
  -6   8   7    7.76    2.55
   6  -8  -6   -1.34    1.83
   6  -8  -6    0.96    0.57
  -6  -8   6   -0.38    1.14
  -6  -8   5   13.25    3.11
   6  -8  -5   17.10    3.36
   6  -8  -5   13.21    3.22
  -6  -8   4    0.84    0.89
   6  -8  -4    2.37    1.87
   6  -8  -4    0.32    0.87
   6  -8  -3   12.83    3.16
  -6  -8   3   17.00    3.51
   6  -8  -2    2.02    1.71
  -6  -8   2    0.28    1.11
  -6  -8   2    0.52    0.68
   6  -8  -1    0.60    1.10
  -6  -8   1    1.30    0.81
  -6  -8   1    1.05    0.98
   6  -8   0    3.38    1.97
  -6  -8   0    5.30    2.03
  -6  -8   0    5.63    2.11
   6  -8   1    1.20    1.32
  -6  -8  -1    0.92    1.08
  -6  -8  -1    2.80    1.45
  -6  -8  -1    5.17    2.08
   6  -8   2    1.88    1.66
  -6  -8  -2    3.98    1.97
  -6  -8  -2    4.13    1.93
  -6  -8  -2    2.83    1.56
   6   8   3    5.34    1.85
   6  -8   3    2.64    1.68
  -6  -8  -3    5.06    2.18
  -6  -8  -3    0.26    1.39
   6   8   4   -1.18    0.91
   6  -8   4    0.74    0.96
   6   8   5    7.44    2.37
  -6  -8  -5    8.72    3.07
   6  -8   5   10.90    3.41
   6  -8   5    8.60    2.76
   6  -8   6    0.61    0.73
   6  -8   6    0.54    1.17
  -6  -8  -6    2.82    2.04
  -6  -8  -7    0.82    1.36
   6  -8   7   -0.74    0.79
   6  -8   7   -2.13    1.85
  -6  -8  -8    3.15    2.02
   6  -8   8    3.23    2.08
  -6   9  11    4.51    2.27
  -6  -9  11   12.42    3.49
  -6   9  10    1.40    1.42
   6  -9 -10   -1.48    1.84
  -6  -9  10    1.35    1.76
  -6   9   9    1.58    1.51
   6  -9  -9   -0.23    1.06
  -6  -9   9    1.44    1.55
   6  -9  -9   -0.35    1.38
  -6   9   8    1.72    1.49
   6  -9  -8    2.89    1.65
   6  -9  -8   -0.65    1.49
  -6  -9   8    3.35    1.84
   6  -9  -7    0.23    0.96
   6  -9  -7    1.29    0.96
  -6  -9   7    1.16    1.26
  -6   9   7   -0.89    1.08
  -6  -9   6    3.93    1.95
   6  -9  -6    3.23    1.81
   6  -9  -6    3.71    1.83
   6  -9  -5   21.76    4.50
  -6  -9   5   19.51    3.95
   6  -9  -5   25.09    4.31
   6  -9  -4    2.56    1.58
  -6  -9   4    2.53    1.41
   6  -9  -4    3.52    1.70
   6  -9  -3    4.83    2.15
  -6  -9   3    6.28    2.05
  -6  -9   2    0.87    0.88
   6  -9  -2    3.04    2.09
   6  -9  -1    8.14    2.75
  -6  -9   1   10.06    2.80
  -6  -9   1   11.51    3.19
   6  -9   0   -0.52    1.07
  -6  -9   0   -0.19    1.16
  -6  -9   0    1.28    0.84
   6  -9   0    1.21    0.96
   6  -9   1    2.26    1.53
  -6  -9  -1    0.98    1.11
  -6  -9  -1   -0.82    1.22
   6  -9   2   -2.24    1.51
  -6  -9  -2    2.08    0.87
  -6  -9  -2    0.93    0.93
   6   9   3    0.22    0.56
   6  -9   3    0.20    1.04
  -6  -9  -3    3.10    1.67
   6  -9   3   -1.54    1.45
  -6  -9  -3    2.14    1.50
   6  -9   4    0.16    1.06
   6  -9   4   -0.21    1.03
  -6  -9  -4    1.53    1.33
  -6  -9  -5    1.63    1.41
   6  -9   5    1.28    1.90
   6  -9   5   -3.09    2.13
  -6  -9  -5   -1.57    1.43
   6  -9   6    3.76    2.09
  -6  -9  -6    2.39    1.52
   6  -9   6    0.54    1.13
   6  -9   7    1.78    1.13
   6 -10 -10   -1.06    1.36
  -6  10   9   10.82    3.32
   6 -10  -9    4.36    2.16
  -6  10   8    3.38    1.92
  -6 -10   8    4.30    2.12
   6 -10  -8    0.33    0.83
   6 -10  -7    5.94    2.21
  -6 -10   7    8.40    2.68
   6 -10  -7    4.92    2.19
  -6  10   7    3.37    1.94
   6 -10  -6    1.38    1.14
  -6 -10   6    0.64    1.30
   6 -10  -6    0.08    1.49
   6 -10  -5   43.01    6.48
  -6 -10   5   43.05    6.08
   6 -10  -5   34.82    5.39
   6 -10  -4   -0.81    0.96
  -6 -10   4    2.29    1.70
   6 -10  -3    0.16    0.91
  -6 -10   3    2.01    1.70
   6 -10  -2    4.17    2.20
  -6 -10   2    4.04    2.09
  -6 -10   1    2.26    1.93
   6 -10  -1    2.63    1.72
  -6 -10   1    1.61    1.41
   6 -10   0    0.96    1.10
  -6 -10   0    0.70    0.87
  -6 -10   0    1.49    1.63
   6 -10   1   -1.13    1.84
  -6 -10  -1    1.59    1.15
   6 -10   2    9.77    3.37
  -6 -10  -2    8.48    2.49
   6 -10   2   16.78    4.63
  -6 -10  -2    6.87    2.74
   6 -10   3   -0.70    1.65
  -6 -10  -3    2.41    1.60
   6 -10   4    0.76    0.84
   6 -10   4    1.80    1.78
  -6 -10  -4    3.08    1.71
   6 -10   5   11.99    3.22
   6 -10   6    8.30    2.80
   6 -11  -7   -0.26    0.88
   6 -11  -6    0.29    0.78
   6 -11  -6    0.62    1.06
   6 -11  -5   -1.49    1.91
   6 -11  -4    1.52    1.26
  -6 -11   4   -1.18    1.04
   6 -11  -3    2.00    1.41
  -6 -11   3   13.18    3.40
   6 -11  -2   -0.56    1.79
  -6 -11   2    0.77    1.22
   6 -11  -1    2.49    1.92
  -6 -11   1    4.92    2.13
  -6 -11   0    7.39    2.52
  -6 -11   0   12.67    3.89
  -6 -11  -1   23.05    4.45
  -6 -11  -2   10.80    3.05
   7   0 -19    0.48    0.62
  -7   0  18   15.47    3.74
  -7   0  17    0.60    1.19
  -7   0  16    1.91    1.44
  -7   0  15    1.61    1.41
  -7   0  14   33.42    4.65
  -7   0  13   -0.38    0.63
  -7   0  12    0.49    0.97
  -7   0  11    0.01    0.80
  -7   0  10   -0.23    1.02
  -7   0   9    0.08    0.87
  -7   0   9   -0.39    0.40
  -7   0   8   81.09    3.80
  -7   0   8   80.84    5.60
  -7   0   7   -0.77    0.81
  -7   0   7   -0.61    0.35
  -7   0   6   77.65    3.72
  -7   0   6   80.06    5.28
  -7   0   5   -0.13    0.69
  -7   0   5    0.86    0.51
  -7   0   4  434.20   11.70
  -7   0   3   -0.24    0.69
   7   0  -3   -0.28    0.50
  -7   0   2    1.82    0.72
   7   0  -2    1.61    0.63
   7   0  -1   -0.32    0.76
  -7   0   0  232.65    5.54
   7   0   0  235.16    8.95
   7   0   1    0.61    0.86
   7   0   1   -0.19    0.43
  -7   0  -1    0.64    0.43
   7   0   2   95.23    5.09
   7   0   2  116.10    6.86
   7   0   3    0.53    0.44
   7   0   3   -1.79    1.12
   7   0   4    1.22    0.52
   7   0   4    0.22    0.90
   7   0   5   -0.39    0.67
   7   0   6    4.34    1.96
   7   0   7   -0.23    0.83
   7   0   8   41.61    5.28
   7   0   8   41.96    5.34
   7   0   9   -1.70    1.24
   7   0   9    1.58    1.31
   7   0  10    6.92    2.55
   7   0  10    7.52    2.35
   7   0  11    0.90    1.63
  -7   0 -11    0.16    0.66
   7   0  11   -0.74    1.22
  -7   0 -12    1.93    1.50
  -7   0 -13   -0.40    0.90
   7  -1 -19    1.30    0.64
  -7   1  18    4.10    1.82
  -7  -1  18    7.72    2.72
   7  -1 -18    6.14    2.55
  -7   1  17    2.50    1.70
  -7  -1  17    3.01    1.78
   7  -1 -17    3.52    1.70
  -7   1  16   14.79    3.37
  -7  -1  16   18.36    3.81
   7  -1 -16    8.51    2.48
  -7   1  15    3.53    1.53
  -7  -1  15    1.66    1.67
   7  -1 -15    2.19    1.48
  -7   1  14    0.63    1.04
  -7  -1  14    0.61    1.07
   7  -1 -14    2.64    1.58
  -7   1  13    3.16    1.63
  -7  -1  13    0.63    0.78
  -7   1  12   -0.01    0.72
  -7  -1  12    0.87    0.82
  -7  -1  11   96.42    5.50
  -7   1  11   98.05    6.94
  -7   1  11   91.27    6.68
  -7  -1  11  100.07    7.10
  -7   1  10    6.61    1.71
  -7  -1  10   10.19    2.24
  -7   1  10    8.16    1.98
  -7  -1  10    9.90    1.76
   7  -1  -9   54.03    4.07
  -7  -1   9   51.25    3.70
  -7   1   9   54.02    4.42
  -7   1   9   53.51    4.80
  -7  -1   9   54.77    4.81
   7  -1  -8   50.20    3.58
  -7  -1   8   50.13    3.52
  -7   1   8   52.30    4.02
  -7   1   8   60.00    4.97
  -7  -1   8   49.88    4.49
   7  -1  -7   84.82    4.14
  -7  -1   7   95.83    4.85
  -7  -1   7   84.95    3.14
  -7   1   7   87.91    4.81
  -7   1   7   98.57    6.16
  -7  -1   7   94.76    5.81
   7  -1  -6  221.13    5.85
  -7   1   6  240.87    7.29
  -7  -1   6  231.05    7.41
  -7   1   6  240.25    9.35
  -7  -1   6  233.39    8.93
  -7  -1   5  146.34    5.94
   7  -1  -5  160.56    6.93
  -7   1   5  158.17    5.29
  -7   1   5  153.93    7.27
  -7  -1   5  157.54    7.06
  -7  -1   4  180.44    6.66
  -7   1   4  191.60    5.24
   7  -1  -4  188.93    7.38
  -7   1   4  191.01    7.99
  -7  -1   4  194.58    7.68
  -7   1   3  572.12    7.95
   7  -1  -3  570.80   13.05
  -7   1   3  549.42   13.57
  -7  -1   3  539.84   12.56
  -7   1   2  143.52    3.63
   7  -1  -2  164.16    7.07
   7   1  -2  158.75    7.30
  -7  -1   2  147.86    3.67
  -7   1   2  153.48    7.29
  -7  -1   2  158.90    6.77
   7  -1  -1  352.61   10.64
   7   1  -1  334.72   10.68
  -7  -1   1  354.74   10.14
   7  -1   0   28.06    3.01
   7  -1   0   24.64    2.94
   7   1   0   23.65    2.90
   7  -1   1   33.44    3.34
  -7  -1  -1   23.89    2.41
   7  -1   1   36.90    3.72
   7   1   1   34.02    3.56
   7   1   2    0.28    0.65
   7  -1   2    0.20    0.55
   7   1   2   -0.07    0.29
  -7  -1  -2    0.30    0.33
   7  -1   2   -0.66    0.88
   7   1   3   25.91    2.20
   7  -1   3   24.98    2.83
  -7  -1  -3   25.50    2.87
   7  -1   3   26.45    3.63
   7   1   3   25.88    3.34
   7  -1   4   32.07    3.25
  -7  -1  -4   30.73    3.39
   7  -1   4   34.88    4.25
   7   1   4   26.07    3.69
   7  -1   5    3.78    1.26
  -7  -1  -5    2.60    1.09
   7  -1   5    2.75    1.16
   7   1   5    3.26    1.66
  -7  -1  -6    2.39    1.21
   7  -1   6    5.10    1.92
   7   1   6    3.30    1.64
   7   1   7   -0.49    1.16
   7  -1   7   -1.44    1.13
   7   1   7    0.44    0.62
  -7  -1  -7    0.46    0.51
   7   1   8   14.62    2.94
   7  -1   8   18.47    3.58
  -7  -1  -8   15.35    3.14
   7  -1   8   14.39    3.09
   7   1   8   17.33    3.39
   7   1   9    3.29    1.59
   7  -1   9    1.31    1.54
  -7  -1  -9    3.05    1.63
   7  -1   9    4.01    1.48
   7   1   9    1.83    1.41
   7  -1  10    0.92    0.77
  -7  -1 -10    2.16    1.77
   7  -1  10    1.96    1.53
   7   1  10    1.81    1.33
   7  -1  11   13.94    3.71
  -7  -1 -11    5.83    2.30
   7  -1  11   13.54    3.33
   7   1  11   12.40    3.10
  -7  -1 -12    2.43    2.04
   7  -1  12    0.61    0.63
   7  -1  13    0.56    0.68
  -7  -1 -13    0.79    1.83
  -7   2  18    4.30    1.97
  -7  -2  18    2.42    1.64
   7  -2 -18    4.17    2.17
  -7   2  17   10.73    2.85
  -7  -2  17   12.25    3.13
   7  -2 -17    7.01    2.59
  -7   2  16    1.60    1.26
  -7  -2  16   -0.09    1.39
   7  -2 -16   -0.83    1.50
  -7   2  15   14.26    3.14
  -7  -2  15   19.12    3.75
   7  -2 -15   12.88    3.19
   7  -2 -14   33.57    4.68
  -7   2  14   33.52    4.56
  -7   2  14   25.10    4.30
  -7  -2  14   35.15    4.92
  -7   2  13    8.39    2.15
  -7  -2  13    7.68    2.21
   7  -2 -13    9.57    2.44
  -7   2  13   11.27    2.89
   7  -2 -12    0.79    0.80
  -7   2  12   -0.82    0.99
  -7  -2  12    0.86    1.35
  -7  -2  12    0.12    0.73
  -7   2  12    3.51    1.69
   7  -2 -11   29.57    3.69
  -7  -2  11   27.74    3.35
  -7   2  11   28.19    3.72
  -7   2  11   28.63    3.85
  -7  -2  11   26.53    3.78
   7  -2 -10   30.35    3.42
  -7  -2  10   32.04    3.50
  -7   2  10   23.09    3.11
  -7   2  10   34.62    4.07
  -7  -2  10   31.06    3.91
   7  -2  -9  232.14    8.92
  -7  -2   9  214.40    8.62
  -7   2   9  224.06    9.19
  -7   2   9  225.82    9.95
  -7  -2   9  219.05    9.72
  -7  -2   8   17.76    2.42
   7  -2  -8   19.51    2.47
  -7   2   8   17.77    2.38
  -7   2   8   21.49    3.01
  -7  -2   8   20.29    2.90
   7  -2  -7   70.03    4.32
  -7  -2   7   73.07    4.68
  -7   2   7   76.82    4.79
   7  -2  -7   73.70    4.58
  -7  -2   7   69.81    3.31
  -7   2   7   74.63    5.40
  -7  -2   7   76.49    5.23
  -7   2   6   18.77    2.69
  -7  -2   6   16.99    2.28
  -7   2   6   21.97    2.46
   7  -2  -6   20.64    2.37
  -7  -2   6   25.49    2.27
  -7  -2   6   17.38    2.46
  -7  -2   5   32.27    3.05
  -7   2   5   38.91    3.00
  -7  -2   5   43.09    3.13
  -7   2   5   37.34    3.74
   7  -2  -5   33.91    3.03
  -7  -2   5   30.47    3.09
  -7   2   4   48.54    3.16
  -7  -2   4   52.74    3.94
   7  -2  -4   53.15    3.82
   7  -2  -4   50.67    2.23
  -7   2   4   53.93    4.38
  -7  -2   4   53.81    3.97
  -7   2   3    8.57    1.79
   7  -2  -3    8.24    1.59
  -7  -2   3    8.26    1.54
  -7  -2   3    7.10    1.47
   7  -2  -2  382.83   10.67
  -7  -2   2  372.83   10.83
   7   2  -2  366.96   11.46
  -7  -2   2  362.60    7.99
  -7  -2   2  378.35   10.12
   7  -2  -1   91.30    5.87
   7   2  -1   79.22    2.18
   7  -2  -1   93.19    5.51
   7   2  -1   91.79    5.64
  -7  -2   1   85.61    4.82
   7  -2   0   27.81    3.30
   7  -2   0   26.84    3.15
   7   2   0   25.26    3.00
   7   2   0   26.79    1.46
   7   2   1    3.74    1.12
   7   2   1    2.86    0.60
   7  -2   1    2.73    1.20
   7  -2   1    1.55    0.84
   7   2   2    8.19    1.88
   7  -2   2    5.55    1.54
   7   2   2    6.04    1.06
   7  -2   2    5.95    1.66
   7   2   3    4.05    1.32
   7  -2   3    2.49    1.02
  -7  -2  -3    3.56    1.18
   7   2   3    4.19    1.03
   7  -2   3    3.70    1.53
   7  -2   4    1.20    1.01
  -7  -2  -4    0.05    0.39
   7  -2   4    0.55    1.03
   7   2   4   -0.53    0.67
  -7  -2  -5    0.53    0.43
   7  -2   5    2.12    1.24
   7  -2   5    1.21    0.87
   7   2   5   -0.39    0.68
   7  -2   6   51.98    4.77
  -7  -2  -6   62.22    5.84
   7   2   6   54.34    5.48
   7  -2   6   59.07    6.04
  -7  -2  -7   27.94    4.14
   7   2   7   26.58    4.03
   7  -2   7   35.12    4.89
   7   2   7   27.42    3.65
   7  -2   8    4.28    2.25
  -7  -2  -8    3.04    1.38
   7  -2   8    3.89    1.90
   7   2   8    4.85    1.81
   7  -2   9    0.83    1.61
  -7  -2  -9    2.37    1.55
   7  -2   9   -0.39    1.31
   7   2   9    0.87    0.78
   7  -2  10    0.92    1.48
  -7  -2 -10    0.87    1.13
   7  -2  10    0.21    1.37
   7   2  10    2.60    1.42
   7  -2  11    8.36    2.96
  -7  -2 -11    8.55    2.77
   7  -2  12    0.15    0.74
  -7  -2 -12   -0.33    1.27
  -7  -2 -12   -0.10    1.05
   7  -2  13    8.26    3.28
  -7  -2 -13    8.70    3.34
   7  -3 -18    2.63    1.73
   7  -3 -17   33.33    5.78
  -7  -3  17   54.08    6.82
  -7   3  16    1.38    0.87
  -7  -3  16    1.12    1.20
   7  -3 -16    2.32    1.47
  -7   3  15    5.47    1.87
  -7  -3  15    3.12    1.18
   7  -3 -15    8.57    2.80
  -7   3  15    7.72    2.62
  -7   3  14   19.31    3.46
  -7  -3  14   17.30    3.39
   7  -3 -14   13.26    3.07
  -7   3  14   17.46    3.51
  -7   3  13    7.15    2.00
  -7  -3  13    6.58    2.15
  -7   3  13    1.80    1.27
   7  -3 -13    2.54    1.27
  -7  -3  13    6.41    2.02
  -7   3  12   13.70    2.79
  -7  -3  12   12.45    2.68
   7  -3 -12   13.90    2.92
  -7  -3  12   10.41    2.26
  -7   3  12   12.13    2.53
  -7   3  11    1.32    1.07
  -7  -3  11    1.29    1.23
   7  -3 -11    1.20    0.69
  -7   3  11    1.31    0.82
  -7  -3  11    0.20    0.43
  -7   3  10    8.08    1.97
  -7  -3  10    6.39    1.90
  -7   3  10    7.32    1.85
   7  -3 -10    9.28    2.13
  -7  -3  10    5.91    1.74
  -7  -3   9   42.70    4.26
  -7   3   9   43.86    4.37
   7  -3  -9   50.40    3.59
  -7   3   9   48.55    4.71
  -7  -3   9   44.69    4.53
  -7   3   8    1.75    0.55
  -7  -3   8    1.66    0.54
   7  -3  -8    2.49    0.83
  -7  -3   8    1.45    0.96
  -7   3   8    1.90    1.00
  -7   3   7    7.68    1.87
   7  -3  -7    5.25    1.16
  -7  -3   7    7.24    1.69
  -7   3   7    7.24    1.66
  -7  -3   7    5.79    1.38
  -7  -3   6   24.40    3.00
  -7   3   6   28.44    3.06
   7  -3  -6   28.54    2.62
  -7  -3   6   27.54    2.72
  -7   3   6   27.03    3.32
  -7  -3   6   25.27    2.88
  -7  -3   5   19.49    2.67
  -7   3   5   18.62    2.46
   7  -3  -5   19.70    2.26
  -7  -3   5   22.73    2.65
  -7   3   5   20.09    2.93
  -7  -3   5   19.70    2.48
  -7   3   4   11.69    2.22
  -7  -3   4   15.70    2.42
   7  -3  -4   12.84    1.88
   7  -3  -4   11.90    1.44
  -7  -3   4   14.87    2.04
  -7  -3   4    4.79    1.24
  -7  -3   3    6.48    1.30
   7  -3  -3    8.08    1.99
  -7  -3   3    5.81    1.49
  -7  -3   3    5.89    1.45
   7  -3  -3    7.02    1.43
  -7  -3   2    0.08    0.28
   7  -3  -2    0.18    0.71
  -7  -3   2    0.37    0.55
  -7  -3   2   -0.57    0.52
  -7  -3   2   -0.67    0.43
   7  -3  -2   -0.23    0.48
   7  -3  -1   95.97    6.51
  -7  -3   1   95.08    6.05
   7  -3  -1   86.39    5.63
  -7  -3   1   89.00    5.93
   7   3  -1   93.58    5.98
  -7  -3   1   89.81    5.00
  -7  -3   1   87.45    4.75
   7   3   0    0.28    0.15
   7   3   0   -0.75    0.87
   7  -3   0    0.90    0.71
   7  -3   0    1.35    0.96
   7  -3   1   37.61    4.21
   7  -3   1   43.53    4.28
   7   3   1   36.65    3.70
   7   3   1   41.93    2.86
   7  -3   2   76.09    6.08
   7  -3   2   76.85    5.91
   7   3   2   83.24    5.70
   7   3   2   72.49    3.90
   7  -3   3  216.46   10.15
   7  -3   3  206.62   10.16
   7   3   3  211.63    9.27
   7   3   3  208.25    7.10
   7  -3   4   24.09    3.47
   7   3   4   22.00    3.12
   7  -3   4   25.13    3.67
   7   3   4   25.03    2.69
   7  -3   5   94.94    7.42
   7  -3   5   84.32    6.66
  -7  -3  -5   94.94    7.33
   7   3   5   84.19    6.49
   7   3   5   94.24    5.56
   7  -3   6    3.54    1.28
  -7  -3  -6    2.60    1.30
   7  -3   6    3.91    1.77
   7   3   6    5.05    1.70
   7   3   6    8.73    1.93
  -7  -3  -7    7.19    2.37
   7  -3   7    7.98    2.39
   7   3   7    6.07    1.82
  -7  -3  -8    2.21    1.40
   7  -3   8    2.88    1.42
   7  -3   8    2.44    1.81
   7   3   8    0.52    0.81
  -7  -3  -8    2.52    1.84
   7  -3   9    0.41    1.02
   7  -3   9   -0.86    1.61
  -7  -3  -9    0.36    0.73
  -7  -3 -10    0.77    1.00
   7  -3  10    2.51    1.63
  -7  -3 -10   -1.35    1.44
   7  -3  11    8.28    2.97
  -7  -3 -11    1.59    1.63
  -7  -3 -11    5.65    2.70
   7  -3  12    2.51    1.94
  -7  -3 -12   -1.04    1.24
  -7  -3 -12    1.91    1.56
   7  -4 -18    5.69    2.58
  -7  -4  17    7.17    2.60
   7  -4 -17    5.29    2.85
  -7   4  17   12.40    3.99
  -7  -4  16   15.65    3.60
  -7   4  16   26.41    5.00
   7  -4 -16   15.22    3.89
   7  -4 -15  115.44   10.17
  -7   4  15  137.40   10.72
  -7  -4  15  137.61   10.27
  -7   4  14   14.10    3.39
  -7   4  14   12.07    2.76
  -7  -4  14   15.02    3.26
   7  -4 -14   13.67    3.46
  -7  -4  14   14.49    3.11
  -7   4  13    0.46    0.88
  -7  -4  13    4.29    1.77
   7  -4 -13    1.12    0.63
  -7  -4  13    3.80    1.52
  -7   4  13   -0.40    0.90
  -7   4  12    6.75    1.97
  -7  -4  12    4.65    1.56
  -7   4  12    1.01    0.80
  -7  -4  12    2.21    1.02
  -7   4  11   17.98    3.18
  -7   4  11   14.74    2.79
  -7  -4  11   13.57    2.72
  -7  -4  11   14.70    3.00
  -7   4  10   17.01    2.90
  -7  -4  10   18.05    3.13
  -7  -4  10   17.71    3.02
  -7   4  10   16.87    3.01
  -7   4   9    3.36    1.11
  -7  -4   9    2.36    1.18
  -7  -4   9    3.51    1.32
  -7   4   9    2.86    1.28
  -7   4   8    2.84    1.38
  -7  -4   8    3.35    1.43
  -7   4   8    3.65    1.51
  -7  -4   8    1.08    0.90
  -7   4   7   33.63    3.92
  -7  -4   7   31.09    3.74
   7  -4  -7   30.85    2.57
  -7   4   7   34.68    3.87
  -7  -4   7   33.69    3.57
  -7   4   6    1.69    1.11
  -7   4   6   -0.67    0.62
  -7  -4   6    0.88    0.51
  -7  -4   6    1.28    0.61
  -7  -4   6    0.15    0.90
   7  -4  -6    0.48    0.54
   7  -4  -5   66.65    5.70
  -7  -4   5   67.72    5.31
   7  -4  -5   72.91    4.24
   7  -4  -5   73.83    4.65
  -7  -4   5   59.97    4.59
  -7   4   5   67.35    5.27
  -7  -4   5   67.74    4.59
   7  -4  -4    7.00    1.98
  -7  -4   4    4.65    1.34
  -7  -4   4    6.32    1.41
  -7  -4   4    5.77    1.50
   7  -4  -4    5.65    1.22
   7  -4  -4    6.47    1.42
  -7  -4   3   14.61    2.47
  -7  -4   3   15.37    2.49
   7  -4  -3   15.85    2.71
  -7  -4   3   16.72    2.42
  -7  -4   3   14.55    2.01
   7  -4  -3   12.43    2.09
  -7  -4   2    3.47    1.37
  -7  -4   2    0.75    0.48
  -7  -4   2    1.59    0.94
   7  -4  -2    1.76    1.36
  -7  -4   2    1.26    0.56
   7  -4  -2    2.06    0.90
   7  -4  -1   18.95    3.07
  -7  -4   1   20.03    2.95
   7  -4  -1   19.56    2.78
  -7  -4   1   20.45    2.67
  -7  -4   1   17.81    2.03
  -7  -4   1   15.24    2.75
   7  -4   0   62.90    5.84
   7  -4   0   69.87    5.32
  -7  -4   0   61.86    5.18
   7   4   0   67.28    5.15
  -7  -4   0   75.35    6.11
   7  -4   1   25.23    3.35
   7   4   1   21.75    2.35
   7   4   1   24.11    3.09
   7  -4   1   23.13    3.57
  -7  -4  -1   23.13    3.63
   7  -4   2   81.58    6.81
   7  -4   2   68.73    5.75
   7   4   2   92.50    5.13
   7   4   2   77.16    5.51
  -7  -4  -2   83.10    6.96
   7   4   3   10.85    2.05
   7  -4   3   11.92    2.54
   7   4   3   13.18    2.04
   7  -4   3   10.47    2.42
  -7  -4  -3   12.29    2.78
   7  -4   4   68.58    6.27
   7  -4   4   63.97    6.08
   7   4   4   64.07    5.28
  -7  -4  -4   64.95    6.50
   7   4   4   65.46    4.68
   7  -4   5   77.00    6.77
   7  -4   5   68.50    6.47
   7   4   5   86.54    6.36
  -7  -4  -5   76.77    7.29
   7   4   5   71.94    5.25
   7  -4   6   48.21    5.41
   7  -4   6   53.24    5.92
   7   4   6   40.90    4.66
  -7  -4  -6   42.96    5.59
   7  -4   7    4.02    1.66
   7  -4   7    3.60    1.91
  -7  -4  -7    1.65    1.05
   7  -4   8   16.73    3.77
   7  -4   8   18.23    3.95
  -7  -4  -8   12.68    3.34
   7  -4   9   -0.57    0.78
  -7  -4  -9   -1.17    1.42
  -7  -4 -10    0.03    1.23
   7  -4  10   -0.11    1.11
  -7  -4 -10    1.00    0.93
  -7  -4 -11    1.01    0.99
  -7  -4 -11   -1.04    1.64
  -7  -4 -12   -0.23    0.85
  -7  -4 -12   -0.27    0.74
  -7  -5  16    4.36    1.92
  -7   5  16    4.44    2.16
  -7   5  15    2.41    1.65
  -7  -5  15    6.50    2.31
  -7  -5  15   10.04    2.86
  -7  -5  14    3.96    1.94
  -7  -5  14    4.55    2.01
  -7   5  14    4.63    1.87
  -7   5  13   14.65    3.35
  -7  -5  13   19.40    3.68
  -7  -5  13   18.44    3.57
  -7  -5  12   49.86    5.85
  -7   5  12   48.11    5.80
  -7   5  12   52.14    5.47
  -7  -5  12   47.31    5.55
  -7  -5  11   17.45    3.14
  -7   5  11   26.68    4.30
  -7  -5  11   20.60    3.66
  -7   5  11   22.70    3.50
  -7   5  10   11.06    2.35
  -7  -5  10    7.96    1.98
  -7  -5  10   11.28    2.61
  -7   5  10    9.09    2.53
  -7   5   9   62.03    6.08
   7  -5  -9   57.96    5.95
  -7   5   9   68.54    5.83
  -7  -5   9   63.26    6.05
  -7  -5   9   65.64    5.67
   7  -5  -8   30.93    4.31
  -7  -5   8   35.29    4.46
  -7   5   8   36.69    4.52
  -7   5   8   35.61    4.05
  -7  -5   8   36.13    4.08
  -7   5   7    4.64    1.62
  -7   5   7    6.28    1.82
  -7  -5   7    5.68    1.60
   7  -5  -7    4.74    1.77
  -7  -5   7    4.20    1.39
  -7  -5   6    5.28    1.43
  -7  -5   6    6.54    1.46
   7  -5  -6    4.36    1.52
   7  -5  -6    5.48    1.33
  -7   5   6    5.11    1.54
  -7   5   6    5.31    1.60
  -7  -5   5    0.88    0.70
  -7  -5   5    0.50    0.50
   7  -5  -5    0.62    0.81
  -7  -5   5    0.73    0.67
   7  -5  -5   -0.31    0.61
   7  -5  -5   -0.21    0.62
  -7  -5   4    0.22    0.50
  -7  -5   4    0.19    0.81
   7  -5  -4    0.33    1.13
  -7  -5   4   -0.78    0.82
   7  -5  -4    0.36    0.46
   7  -5  -4    0.82    0.53
   7  -5  -3   60.45    5.90
  -7  -5   3   58.51    5.28
   7  -5  -3   64.29    4.57
  -7  -5   3   59.11    4.84
  -7  -5   3   57.60    5.31
  -7  -5   3   56.24    3.86
  -7  -5   2    2.21    0.85
  -7  -5   2    1.61    0.85
   7  -5  -2    1.38    1.02
  -7  -5   2    3.00    1.26
  -7  -5   2    3.22    1.12
   7  -5  -2    0.85    0.82
  -7  -5   1   22.27    3.43
   7  -5  -1   16.98    3.25
   7  -5  -1   20.37    2.84
  -7  -5   1   16.98    2.88
  -7  -5   1   15.94    2.62
  -7  -5   0   16.04    3.14
   7   5   0   14.49    2.52
  -7  -5   0   17.99    3.02
   7  -5   0   16.53    2.73
  -7  -5   0   13.22    2.39
   7  -5   0   17.85    3.42
  -7  -5  -1    1.61    1.31
   7   5   1    4.02    1.47
   7  -5   1    4.41    1.79
   7  -5   1    1.27    0.67
   7   5   1    3.85    1.11
  -7  -5  -1    4.28    1.69
   7  -5   2   60.57    6.29
   7   5   2   54.72    4.36
   7  -5   2   62.44    5.65
   7   5   2   66.80    5.30
  -7  -5  -2   45.38    5.67
   7   5   3    6.64    1.75
   7  -5   3    5.18    1.92
   7   5   3    3.27    1.16
   7  -5   3    4.19    1.54
  -7  -5  -3    1.30    0.83
   7   5   4    9.80    2.09
   7  -5   4    6.12    2.26
   7  -5   4    7.93    2.20
   7   5   4    8.02    1.88
  -7  -5  -4    5.23    2.17
   7  -5   5    1.23    1.28
   7  -5   5    3.85    1.63
   7   5   5    4.47    1.51
  -7  -5  -5    4.96    2.20
   7  -5   6    4.00    1.74
   7  -5   6    0.26    1.14
  -7  -5  -6    3.58    2.04
   7  -5   7   -0.43    0.72
   7  -5   7   -1.40    1.38
  -7  -5  -7   -1.00    0.84
  -7  -5  -8    4.43    2.23
   7  -5   8    6.94    2.18
   7  -5   8    8.13    2.70
  -7  -5  -9   11.02    3.54
   7  -5   9   25.72    5.01
  -7  -5 -10    0.89    1.73
   7  -5  10    2.10    1.62
  -7  -5 -11    0.95    1.80
  -7  -6  15    2.35    1.79
  -7   6  15    0.19    0.79
  -7  -6  14   -0.18    0.85
  -7   6  14   -2.14    1.83
  -7  -6  14    0.18    0.58
  -7   6  13   -0.48    1.61
  -7  -6  13    1.93    1.28
  -7  -6  13    0.59    0.88
  -7  -6  12   12.20    2.77
   7  -6 -12   15.04    3.23
  -7  -6  12   19.54    3.80
  -7   6  12   20.02    4.08
  -7  -6  11    1.03    0.87
   7  -6 -11    1.11    1.23
  -7  -6  11   -0.11    1.25
  -7   6  11    0.63    1.09
  -7  -6  10   21.48    3.48
   7  -6 -10   20.62    3.74
  -7   6  10   21.14    3.86
  -7  -6  10   21.33    3.88
  -7   6   9    3.66    1.17
   7  -6  -9    2.19    1.20
  -7  -6   9    3.30    1.36
  -7   6   9    1.87    1.05
  -7  -6   9    5.35    1.85
  -7   6   8   -0.01    1.07
  -7  -6   8    1.63    1.17
   7  -6  -8    0.09    0.86
  -7  -6   8    0.48    0.71
  -7   6   8    1.55    0.81
  -7   6   7    5.38    1.90
  -7  -6   7    6.24    1.73
   7  -6  -7    7.45    2.37
  -7  -6   7    6.93    1.90
   7  -6  -7    2.75    0.84
  -7  -6   6   -0.18    1.02
  -7  -6   6    0.49    0.68
   7  -6  -6    1.08    1.06
   7  -6  -6   -0.20    0.96
   7  -6  -5   46.74    5.61
  -7  -6   5   43.78    4.98
   7  -6  -5   50.65    4.67
  -7  -6   5   46.07    3.89
  -7  -6   4    5.63    1.31
  -7  -6   4    2.91    1.29
   7  -6  -4    5.38    2.03
  -7  -6   4    6.65    2.14
   7  -6  -4    9.15    2.00
  -7  -6   3    6.45    1.98
   7  -6  -3    6.46    2.09
  -7  -6   3    5.82    2.08
   7  -6  -3    7.02    1.53
   7  -6  -2  122.31    9.04
  -7  -6   2  134.04    8.53
   7  -6  -2  130.19    6.96
  -7  -6   2  122.38    7.68
  -7  -6   2  117.30    8.44
  -7  -6   1   13.43    3.03
   7  -6  -1   15.86    3.27
  -7  -6   1   14.27    2.87
   7  -6  -1   17.52    2.74
  -7  -6   1   16.53    2.98
  -7  -6   0    1.99    1.01
   7   6   0   -1.39    1.32
   7  -6   0    0.12    0.76
   7  -6   0   -0.01    0.58
  -7  -6   0    1.06    0.74
  -7  -6   0    0.43    0.70
  -7  -6  -1    4.71    1.65
   7   6   1    6.06    1.62
   7  -6   1    5.99    2.32
  -7  -6  -1    4.45    1.72
   7  -6   1    8.08    2.17
  -7  -6  -1    4.13    1.25
   7   6   2    0.94    0.29
  -7  -6  -2   -0.64    0.95
   7   6   2    2.26    1.03
   7  -6   2    2.17    1.48
   7  -6   2    0.66    0.84
   7   6   3   18.49    2.85
  -7  -6  -3   12.66    3.16
   7   6   3   12.10    2.32
   7  -6   3   12.14    3.08
   7  -6   3   15.38    3.13
  -7  -6  -4    4.89    2.44
   7  -6   4    1.59    1.33
   7  -6   4    4.48    1.68
  -7  -6  -5    5.89    2.40
   7  -6   5    3.15    1.69
  -7  -6  -6    1.64    1.11
   7  -6   6    1.27    1.33
  -7  -6  -7   14.52    3.72
   7  -6   7   17.78    3.87
   7  -6   7   17.33    4.03
  -7  -6  -8   11.27    3.42
   7  -6   8    8.79    2.73
   7  -6   8    8.80    3.01
  -7  -6  -9   -0.70    1.18
   7  -6   9    2.95    1.71
  -7  -6 -10    1.05    1.05
   7  -6  10    1.85    1.65
  -7  -7  15   -2.13    1.42
  -7  -7  15    0.58    1.07
  -7  -7  14    4.68    1.92
  -7   7  14    4.98    2.07
  -7  -7  14    3.97    1.87
  -7   7  13   -1.36    1.45
  -7  -7  13   -0.25    0.69
  -7  -7  12   -0.21    1.21
  -7  -7  12    3.08    1.80
  -7   7  12    1.57    1.26
  -7  -7  11   -0.50    1.18
   7  -7 -11   -1.01    1.35
  -7   7  11    0.56    1.02
  -7  -7  11    2.96    1.71
  -7  -7  10    0.39    0.93
   7  -7 -10   -0.70    0.86
  -7   7  10   -0.65    0.85
  -7  -7  10    1.49    1.37
  -7  -7   9    4.73    1.79
  -7   7   9    1.43    0.82
   7  -7  -9    2.42    1.42
  -7  -7   9    2.65    1.79
  -7   7   8    5.87    2.03
  -7  -7   8    7.50    1.90
  -7  -7   8    9.39    2.46
   7  -7  -8    9.00    2.19
   7  -7  -8    7.76    2.37
  -7  -7   7    4.46    1.54
   7  -7  -7    5.07    2.10
  -7  -7   7    4.27    1.72
   7  -7  -7    6.16    2.08
  -7   7   7    4.03    1.64
   7  -7  -6    9.00    2.52
  -7  -7   6    8.16    2.38
   7  -7  -6   11.59    2.51
   7  -7  -5   56.44    6.38
  -7  -7   5   57.63    6.12
   7  -7  -5   57.04    5.39
   7  -7  -4   12.52    3.17
  -7  -7   4   16.01    3.35
   7  -7  -4   18.41    3.00
  -7  -7   3    9.42    2.47
   7  -7  -3    7.19    1.96
  -7  -7   2    1.45    0.86
   7  -7  -2    0.70    1.16
  -7  -7   2    0.49    0.81
  -7  -7   2   -0.01    0.53
  -7  -7   1   -0.01    1.21
   7  -7  -1   -0.72    1.48
  -7  -7   1    0.93    1.20
  -7  -7   1    0.60    1.19
   7   7   0    8.24    2.09
  -7  -7   0    3.78    1.54
   7  -7   0    5.11    1.93
  -7  -7   0    3.82    1.45
  -7  -7   0    3.87    1.68
   7   7   1   18.84    2.94
  -7  -7  -1   18.12    3.80
   7  -7   1   20.37    4.04
  -7  -7  -1   18.57    3.39
  -7  -7  -1   22.71    3.86
   7   7   2    2.33    1.22
  -7  -7  -2    0.03    1.38
   7  -7   2    2.22    1.82
  -7  -7  -2    2.26    0.93
  -7  -7  -3   -0.19    1.60
   7  -7   3    0.38    0.94
  -7  -7  -4    6.45    2.35
   7  -7   4    6.10    2.69
  -7  -7  -5    0.70    1.41
   7  -7   5    0.13    0.93
  -7  -7  -6    4.44    2.23
   7  -7   6    4.21    1.93
   7  -7   6    2.73    1.25
  -7  -7  -7   -1.21    1.56
   7  -7   7    0.15    0.83
   7  -7   7    0.89    1.41
  -7  -7  -8    7.88    2.82
   7  -7   8    8.56    2.97
  -7  -7  -9    3.93    2.08
   7  -7   9    1.22    1.77
  -7  -8  14    0.16    0.86
  -7  -8  13    0.82    0.70
  -7  -8  13    0.22    0.87
  -7  -8  12    0.21    1.18
  -7   8  12    1.23    1.01
  -7  -8  11    7.42    3.03
  -7   8  11    6.13    2.51
  -7  -8  11    6.70    2.75
  -7   8  10    5.61    2.39
   7  -8 -10    6.53    2.50
  -7  -8  10    5.85    2.25
  -7   8   9    8.47    2.61
   7  -8  -9   12.35    3.20
  -7  -8   9   10.05    2.98
   7  -8  -9    9.21    2.60
  -7   8   8    1.71    0.99
   7  -8  -8    2.75    1.09
  -7  -8   8    3.76    1.51
   7  -8  -8    3.84    1.93
  -7  -8   7   26.39    4.52
   7  -8  -7   35.17    5.47
  -7   8   7   24.72    4.47
   7  -8  -7   24.58    4.13
   7  -8  -6    5.63    2.22
  -7  -8   6    3.80    2.01
   7  -8  -6    4.49    1.60
   7  -8  -5    5.65    2.28
  -7  -8   5    9.44    2.83
   7  -8  -5   10.74    2.53
   7  -8  -4   -0.99    1.95
  -7  -8   4    2.48    1.18
   7  -8  -4    3.06    1.40
   7  -8  -3   11.66    3.15
  -7  -8   3   10.81    2.83
   7  -8  -2    6.09    2.38
  -7  -8   2    7.53    2.38
  -7  -8   2    9.36    2.49
   7  -8  -1    1.20    1.44
  -7  -8   1    0.91    1.24
  -7  -8   1   -0.54    0.92
  -7  -8   0   -1.42    1.47
  -7  -8   0    0.65    0.84
  -7  -8   0    0.39    0.74
  -7  -8  -1   -0.87    1.44
   7  -8   1   -1.12    1.46
  -7  -8  -1    0.97    1.48
  -7  -8  -1   -0.66    0.81
  -7  -8  -2    2.88    1.91
   7  -8   2    3.89    1.98
  -7  -8  -2    2.91    1.60
  -7  -8  -2    1.63    1.32
  -7  -8  -3   -0.63    1.02
   7  -8   3    0.56    1.24
  -7  -8  -3   -0.91    1.50
  -7  -8  -4   -0.54    1.76
   7  -8   4   -0.32    0.94
  -7  -8  -5    2.66    1.72
   7  -8   5    8.47    2.99
   7  -8   5    7.55    2.65
  -7  -8  -6    0.39    1.01
   7  -8   6   -0.23    0.82
   7  -8   6   -0.96    1.50
  -7  -8  -7   -0.36    1.08
   7  -8   7    0.27    1.46
   7  -8   7   -1.85    1.27
  -7   9  11    7.34    2.94
  -7  -9  11    7.54    2.94
   7  -9 -11    3.83    1.99
  -7   9  10    0.31    1.15
  -7  -9  10    0.48    0.98
   7  -9 -10    0.43    0.95
  -7   9   9    5.20    2.24
   7  -9  -9    3.87    1.98
  -7  -9   9    4.84    2.15
   7  -9  -9    2.70    1.57
  -7   9   8   13.02    3.45
   7  -9  -8   11.52    3.21
  -7  -9   8   10.68    3.18
   7  -9  -8    9.48    2.94
   7  -9  -7   18.27    4.12
  -7  -9   7   18.16    3.76
   7  -9  -7   25.48    4.49
  -7   9   7   20.50    4.30
   7  -9  -6    2.01    1.37
  -7  -9   6    0.22    1.06
   7  -9  -6    3.05    1.56
   7  -9  -5   10.91    3.25
  -7  -9   5    7.91    2.72
   7  -9  -5    9.35    2.55
   7  -9  -4    4.06    1.66
  -7  -9   4    2.11    1.17
   7  -9  -3   49.34    6.74
  -7  -9   3   41.20    5.75
  -7  -9   2   10.19    2.81
   7  -9  -2   13.72    3.62
   7  -9  -1    5.51    2.53
  -7  -9   1    3.65    1.97
  -7  -9   1    4.82    2.18
   7  -9   0   -0.13    1.72
  -7  -9   0    1.47    1.03
  -7  -9   0   -1.73    1.30
   7  -9   1   -1.23    1.57
  -7  -9  -1    0.63    1.32
  -7  -9  -1   -2.11    1.69
   7  -9   2    7.01    3.06
  -7  -9  -2    8.55    2.71
  -7  -9  -2   11.06    3.16
   7  -9   3   -1.81    1.07
  -7  -9  -3    0.49    1.16
  -7  -9  -3   -2.88    1.96
   7  -9   4    7.23    2.85
  -7  -9  -4    2.46    1.02
   7  -9   4    8.61    2.50
  -7  -9  -4    6.81    2.88
   7  -9   5    3.72    1.96
  -7  -9  -5    1.34    1.78
   7  -9   5    0.24    0.99
  -7  -9  -5   -2.38    2.05
   7  -9   6    0.45    1.30
   7  -9   6    2.38    1.78
  -7  10   9    8.33    2.99
  -7  10   8    3.13    1.86
  -7 -10   8    5.16    2.35
   7 -10  -7   -1.64    2.02
  -7 -10   7    1.60    1.22
   7 -10  -7    0.23    0.75
   7 -10  -6    8.68    2.86
  -7 -10   6    7.60    2.75
   7 -10  -6   12.20    3.64
   7 -10  -5    3.06    1.88
  -7 -10   5    2.74    2.01
   7 -10  -4    3.46    1.95
  -7 -10   4    2.30    1.91
   7 -10  -3   -0.94    1.36
  -7 -10   3   -2.24    1.73
  -7 -10   2    4.68    2.27
   7 -10  -2    3.41    2.48
   7 -10  -1    3.31    2.08
  -7 -10   1    6.34    2.37
  -7 -10   1    4.98    2.08
   7 -10   0    5.07    2.61
  -7 -10   0    1.62    1.27
  -7 -10   0    2.90    1.46
   7 -10   1   -2.68    1.48
  -7 -10  -1   -1.83    1.58
  -7 -10  -1   -0.14    0.71
   7 -10   2   19.06    4.74
  -7 -10  -2   18.39    3.91
  -7 -10  -2   19.50    4.35
   7 -10   3   -0.23    1.21
  -7 -10  -3   -1.22    1.71
   7 -10   4   12.73    3.39
  -7 -10  -4   16.98    4.55
   7 -11  -7    4.66    2.35
   7 -11  -6    2.82    1.88
   7 -11  -5   -0.21    1.45
   7 -11  -4    3.27    2.18
  -8   0  18    1.69    1.15
   8   0 -18   -0.70    0.95
  -8   0  17    0.82    1.35
  -8   0  16   78.09    7.72
  -8   0  15   -0.45    0.70
  -8   0  14   39.29    5.13
  -8   0  13    0.51    0.66
  -8   0  12   24.54    3.80
  -8   0  11   -0.43    0.69
  -8   0  10   -1.59    1.22
  -8   0   9    0.26    0.74
  -8   0   9    0.48    0.42
  -8   0   8  196.31    6.18
  -8   0   8  210.19    9.47
  -8   0   7    0.88    1.02
  -8   0   7    0.14    0.23
  -8   0   6    4.42    1.40
   8   0  -6    4.04    0.66
  -8   0   5    0.06    0.77
  -8   0   4    3.27    1.15
   8   0  -4    3.36    1.29
  -8   0   3    0.18    0.72
   8   0  -3   -0.49    0.69
   8   0  -2   52.05    4.47
  -8   0   2   49.30    4.31
   8   0  -1    0.26    0.72
  -8   0   0   34.22    2.29
   8   0   0   58.61    4.84
   8   0   1   -0.78    1.04
   8   0   1   -0.58    0.55
  -8   0  -1    0.34    0.36
   8   0   2   27.63    2.92
   8   0   2   34.15    3.94
  -8   0  -2   25.64    2.62
   8   0   3    0.45    0.41
  -8   0  -3   -0.17    0.43
   8   0   3    0.55    1.12
  -8   0  -4    2.16    0.78
   8   0   4   -0.11    1.04
   8   0   5    0.22    0.71
   8   0   6  172.80   10.63
  -8   0  -7   -0.47    0.73
   8   0   7    0.42    0.98
   8   0   8    3.81    1.73
  -8   0  -8    6.65    2.21
   8   0   8    6.41    2.20
   8   0   9   -0.92    1.48
  -8   0  -9    1.01    1.03
   8   0   9    0.35    0.76
  -8   0 -10   29.11    4.85
   8   0  10   43.04    5.98
   8   0  10   42.17    5.94
  -8   0 -11   -2.97    1.71
   8   0  11    1.18    1.59
  -8   0 -12    1.58    1.58
  -8   1  18   28.17    4.86
  -8  -1  18   14.42    3.55
   8  -1 -18   18.06    4.14
  -8   1  17   17.04    3.82
  -8  -1  17   15.54    3.75
   8  -1 -17   10.65    2.98
  -8   1  16   10.96    2.95
  -8  -1  16   12.54    3.36
   8  -1 -16    6.52    2.16
  -8   1  15   -0.53    0.88
  -8  -1  15   -0.80    1.16
   8  -1 -15   -0.43    1.05
  -8   1  14    1.58    1.46
  -8  -1  14    0.59    0.83
   8  -1 -14    1.69    1.22
  -8   1  13   13.28    2.79
  -8  -1  13   12.27    2.74
   8  -1 -13   13.98    2.76
   8  -1 -12   42.46    4.45
  -8   1  12   46.06    5.16
  -8  -1  12   45.51    5.00
  -8   1  11    0.23    0.66
  -8  -1  11   -1.25    1.08
   8  -1 -11    0.11    0.41
   8  -1 -10   30.84    3.25
  -8  -1  10   28.86    2.86
  -8   1  10   37.04    3.98
  -8   1  10   31.95    4.01
  -8  -1  10   31.99    3.91
  -8   1   9    1.31    1.26
  -8  -1   9    1.13    1.00
   8  -1  -9    1.05    0.75
  -8  -1   9    0.79    0.31
  -8   1   9    1.24    1.09
  -8   1   8   14.83    2.67
  -8  -1   8   12.91    2.57
   8  -1  -8   11.63    1.66
  -8  -1   8   12.68    1.85
  -8   1   8   11.31    1.98
  -8   1   7    0.60    0.61
  -8   1   7   -0.51    1.14
  -8  -1   7   -0.58    0.55
   8  -1  -7    0.13    0.30
  -8  -1   7   -0.05    0.34
  -8  -1   6   50.88    3.68
   8  -1  -6   54.54    4.47
  -8   1   6   53.86    3.37
  -8   1   6   47.97    4.39
  -8  -1   6   51.07    4.38
  -8  -1   5   99.73    5.25
   8  -1  -5  103.54    6.01
  -8   1   5   87.36    3.90
  -8   1   5   97.42    6.26
  -8  -1   5  101.06    6.09
  -8   1   4   17.44    2.66
  -8  -1   4   16.22    2.42
   8  -1  -4   15.50    2.32
  -8   1   4   17.29    1.51
  -8   1   3    8.01    1.82
  -8  -1   3    7.79    1.59
   8  -1  -3    7.34    1.70
   8   1  -3    8.19    1.85
  -8   1   3    6.84    0.83
  -8  -1   2    3.32    1.10
   8  -1  -2    4.52    1.34
   8   1  -2    4.77    1.24
  -8   1   2    3.33    0.51
  -8  -1   2    2.39    0.51
  -8   1   2    5.01    1.55
   8  -1  -1    8.25    1.77
   8   1  -1    7.52    1.75
   8  -1   0    1.60    0.82
   8   1   0    0.95    0.80
   8  -1   0    0.56    0.43
   8   1   1    6.38    1.86
  -8  -1  -1    6.00    1.25
   8  -1   1    6.65    1.62
   8  -1   1    9.48    2.06
   8   1   2    2.03    1.14
  -8  -1  -2    0.89    0.54
   8  -1   2    1.05    0.67
   8   1   2    1.64    0.63
   8  -1   2    0.52    0.82
   8  -1   3   26.97    3.11
  -8  -1  -3   30.88    3.27
   8   1   3   33.43    4.14
   8  -1   3   23.46    3.72
   8  -1   4   17.53    2.50
  -8  -1  -4   23.91    3.14
   8  -1   4   20.71    3.46
   8   1   4   17.21    3.24
  -8  -1  -5   50.01    4.83
   8  -1   5   48.09    5.56
   8   1   5   42.16    5.10
  -8  -1  -6    2.72    1.26
   8  -1   6    1.67    1.11
   8   1   6    0.30    0.87
   8   1   7   18.22    3.37
  -8  -1  -7   16.92    3.14
   8  -1   7   20.14    3.98
   8   1   7   19.73    3.64
   8   1   8   -0.55    0.86
   8  -1   8    2.01    1.32
  -8  -1  -8    3.11    1.35
   8  -1   8    1.84    1.54
   8   1   8    5.32    2.19
   8  -1   9   -0.38    1.34
  -8  -1  -9    1.37    1.28
   8  -1   9    1.44    0.98
   8   1   9   -1.05    1.21
   8  -1  10    2.67    1.83
  -8  -1 -10    2.10    1.59
   8  -1  10    1.34    1.36
   8   1  10    1.90    1.30
   8  -1  11   -1.90    1.58
  -8  -1 -11   -1.26    1.36
   8  -1  11    3.04    1.81
   8   1  11   -0.51    1.26
   8  -1  12    1.76    1.43
  -8  -1 -12    0.61    0.68
  -8   2  18    0.15    1.15
  -8   2  17    1.53    1.13
  -8  -2  17    0.02    0.76
   8  -2 -17    1.26    0.58
  -8   2  16    5.54    2.19
  -8  -2  16    3.27    1.94
   8  -2 -16    4.77    2.02
  -8   2  15    2.11    1.23
  -8  -2  15    2.61    1.49
   8  -2 -15    2.15    1.36
  -8   2  14    2.79    1.46
  -8  -2  14    0.94    0.95
   8  -2 -14    0.78    0.76
  -8   2  14    4.00    2.04
  -8   2  13   13.36    2.99
  -8  -2  13   10.98    2.73
   8  -2 -13   10.87    2.37
  -8   2  13   13.44    3.01
  -8   2  12   13.43    2.93
  -8  -2  12   14.34    2.93
   8  -2 -12   13.71    2.66
  -8  -2  12   11.71    2.21
  -8   2  12   15.15    3.03
   8  -2 -11   44.59    4.40
  -8  -2  11   43.09    4.10
  -8   2  11   36.11    4.20
  -8   2  11   41.47    4.70
  -8  -2  11   43.48    4.83
  -8   2  10    9.21    2.16
  -8  -2  10    9.13    2.27
   8  -2 -10   11.21    2.07
  -8  -2  10    5.53    1.31
  -8   2  10   13.89    2.51
   8  -2  -9   23.46    2.80
  -8  -2   9   26.78    2.98
  -8   2   9   28.99    3.32
  -8   2   9   29.86    3.77
  -8  -2   9   28.29    3.63
  -8  -2   8   61.87    4.53
   8  -2  -8   57.14    4.49
  -8   2   8   56.65    4.30
  -8   2   8   66.25    5.62
  -8  -2   8   65.30    5.23
  -8  -2   7    3.24    0.86
  -8   2   7    1.86    0.72
  -8   2   7    3.80    1.33
  -8  -2   7    2.54    1.10
   8  -2  -7    2.67    1.04
  -8  -2   7    1.25    0.82
  -8   2   6    0.91    0.86
  -8  -2   6    0.19    0.66
   8  -2  -6   -0.04    0.60
  -8  -2   6    0.32    0.49
  -8   2   6    0.64    0.62
  -8  -2   6   -0.18    0.28
  -8  -2   5   50.62    4.07
  -8   2   5   51.83    3.43
   8  -2  -5   54.75    4.19
  -8  -2   5   49.79    3.70
   8  -2  -5   50.26    2.22
  -8   2   5   57.35    4.85
  -8  -2   5   54.60    4.39
  -8   2   4   26.22    2.32
   8  -2  -4   26.75    2.92
  -8  -2   4   29.74    3.12
  -8   2   4   26.05    3.31
  -8  -2   4   25.32    3.00
  -8  -2   3  520.42   13.44
   8  -2  -3  530.80   13.26
  -8   2   3  524.12   14.77
  -8  -2   3  536.94   13.18
   8  -2  -2   29.56    3.30
   8   2  -2   32.03    3.61
  -8  -2   2   30.32    2.28
  -8  -2   2   26.70    2.94
   8  -2  -1   39.38    4.07
   8  -2  -1   42.39    4.06
   8   2  -1   37.97    3.88
  -8  -2   1   40.89    3.64
   8  -2   0   69.18    5.50
   8  -2   0   78.13    5.73
   8   2   0   70.00    5.38
   8   2   1    0.65    0.63
   8  -2   1    0.42    0.45
   8  -2   1   -0.09    1.04
   8   2   2   13.48    2.47
   8  -2   2   14.82    2.56
   8  -2   2   16.58    3.07
   8  -2   3    6.08    1.61
  -8  -2  -3    9.21    1.93
   8  -2   3    9.16    2.16
   8   2   3    6.46    2.07
   8  -2   4   30.45    3.70
  -8  -2  -4   19.96    3.11
   8   2   4   27.28    3.81
   8  -2   4   25.86    3.88
  -8  -2  -5    0.38    0.51
   8  -2   5    0.09    0.65
   8  -2   5   -0.10    1.30
   8   2   5   -1.99    1.73
  -8  -2  -6    0.12    0.98
   8  -2   6    2.49    1.50
   8   2   6    0.59    0.86
  -8  -2  -7    6.83    2.01
   8  -2   7    5.62    1.91
   8   2   7    5.59    1.91
  -8  -2  -8    5.15    1.97
   8  -2   8    1.84    1.07
   8  -2   8    0.70    0.99
   8   2   8    7.63    2.29
   8  -2   9    0.19    0.81
  -8  -2  -9   -0.33    1.13
   8  -2   9    0.81    0.78
   8   2   9   -1.87    1.16
   8  -2  10   -1.73    1.72
  -8  -2 -10    0.98    1.16
   8  -2  10   -2.21    2.41
   8   2  10   -1.10    1.07
   8  -2  11    0.53    1.61
  -8  -2 -11    2.11    1.74
   8  -2  12    1.45    1.42
  -8  -2 -12    1.79    1.45
  -8  -2 -12    4.36    2.32
  -8   3  17    4.45    1.82
  -8  -3  17    3.63    2.01
  -8   3  16    1.89    1.89
  -8   3  16    0.97    0.83
  -8  -3  16    3.03    1.79
   8  -3 -16    0.12    1.15
  -8   3  15    1.40    1.07
  -8  -3  15    1.89    1.53
   8  -3 -15    3.88    1.76
  -8   3  15    4.96    2.28
  -8   3  14   -0.31    0.94
  -8  -3  14   -1.78    1.40
   8  -3 -14    1.27    1.17
  -8   3  14    2.36    1.68
  -8   3  13    2.62    1.59
  -8  -3  13    1.32    0.86
  -8   3  13    2.75    1.49
   8  -3 -13    2.95    1.50
  -8  -3  13    3.86    1.56
  -8   3  12    1.52    1.16
  -8  -3  12    2.18    1.57
   8  -3 -12   -0.14    0.62
  -8  -3  12    0.97    0.85
  -8   3  12    1.00    0.88
   8  -3 -11   37.17    4.36
  -8  -3  11   35.93    4.15
  -8   3  11   31.13    3.99
  -8   3  11   38.63    4.62
  -8  -3  11   36.23    4.47
  -8   3  10   -0.34    0.84
  -8  -3  10    0.39    0.83
  -8   3  10   -0.70    0.83
  -8  -3  10   -0.44    0.56
  -8  -3   9   53.66    4.77
  -8   3   9   49.96    4.62
   8  -3  -9   57.39    4.13
  -8   3   9   59.31    5.41
  -8  -3   9   56.67    5.14
  -8   3   8   20.80    3.17
  -8  -3   8   21.45    2.96
  -8   3   8   18.90    2.76
   8  -3  -8   18.02    2.26
  -8  -3   8   19.64    3.06
  -8   3   7   12.71    2.50
   8  -3  -7   10.54    1.71
  -8  -3   7   11.16    2.17
  -8  -3   7    9.52    1.53
  -8   3   7    8.73    1.81
  -8  -3   7   13.71    2.33
  -8  -3   6   24.82    3.07
  -8   3   6   27.57    3.01
   8  -3  -6   27.09    2.83
  -8  -3   6   28.38    3.00
  -8   3   6   23.77    3.24
  -8  -3   6   26.52    3.19
  -8   3   5    1.18    0.99
   8  -3  -5    0.95    0.70
  -8   3   5    1.37    0.74
  -8  -3   5    0.52    0.65
  -8  -3   5    1.16    0.72
   8  -3  -5    0.82    0.35
  -8  -3   5    0.63    0.71
   8  -3  -4    0.57    0.76
  -8  -3   4    1.34    0.86
  -8  -3   4    0.49    0.63
  -8  -3   4    0.15    0.74
  -8   3   4    0.66    0.97
  -8  -3   3    0.09    0.41
   8  -3  -3    1.08    1.15
  -8  -3   3    0.23    0.96
  -8  -3   3    1.73    0.91
   8  -3  -3    0.32    0.69
   8  -3  -2  142.07    8.28
  -8  -3   2  143.32    7.61
   8  -3  -2  147.74    7.30
  -8  -3   2  140.30    7.61
   8   3  -2  128.15    7.59
  -8  -3   2  138.95    5.90
  -8  -3   2  139.18    6.60
   8  -3  -1   51.32    5.04
   8  -3  -1   40.50    4.15
   8   3  -1   48.29    4.47
  -8  -3   1   51.39    3.84
  -8  -3   1   51.39    3.98
   8  -3   0   84.92    6.70
   8  -3   0   88.01    6.48
   8   3   0   84.40    5.97
   8  -3   1   35.87    4.22
   8  -3   1   31.69    3.97
   8   3   1   32.51    3.81
   8   3   2    9.98    2.16
   8  -3   2   10.20    2.35
   8  -3   2    6.78    2.00
   8  -3   3   87.87    6.75
   8  -3   3   85.60    7.00
   8   3   3  100.66    6.86
   8  -3   4    1.47    0.97
   8  -3   4    3.31    1.47
   8   3   4    2.68    1.11
   8  -3   5   -0.44    0.93
   8  -3   5    0.22    0.76
   8   3   5    0.33    0.86
   8  -3   6    1.10    0.78
  -8  -3  -6    2.85    1.44
   8  -3   6    3.48    1.41
   8   3   6    5.09    1.85
  -8  -3  -7   -0.32    1.46
   8  -3   7   -0.10    0.93
   8   3   7    1.23    0.63
  -8  -3  -8    0.11    1.05
   8  -3   8   -0.85    1.43
   8  -3   8    0.11    0.88
  -8  -3  -8   -0.07    1.18
   8   3   8    0.49    1.10
   8  -3   9   -1.34    1.70
  -8  -3  -9   -0.88    1.16
   8  -3   9   -0.54    1.47
  -8  -3  -9    2.91    1.93
  -8  -3 -10    2.28    1.41
   8  -3  10   -0.71    0.81
  -8  -3 -10   -0.11    1.82
  -8  -3 -11    9.16    3.10
   8  -3  11    8.14    3.11
  -8  -3 -11    5.58    2.59
  -8  -3 -12   -0.60    0.79
  -8  -4  17    1.62    1.37
  -8   4  17    0.48    1.75
  -8  -4  16    0.07    1.03
  -8   4  16    5.80    2.71
  -8   4  15    7.09    2.30
  -8  -4  15    8.72    3.22
   8  -4 -15    4.69    2.04
  -8   4  15    4.21    2.24
  -8   4  14    0.46    0.78
  -8   4  14   -1.66    1.50
  -8  -4  14   -1.62    1.26
  -8  -4  14   -0.12    0.67
  -8   4  13    3.91    1.71
  -8  -4  13    2.63    1.62
  -8  -4  13    3.25    1.50
  -8   4  13    0.70    0.98
  -8   4  12   -1.25    1.32
  -8   4  12   -1.33    1.26
  -8  -4  12   -0.62    0.76
  -8  -4  12   -0.95    0.74
  -8   4  11    3.37    1.51
  -8   4  11    1.64    0.76
  -8  -4  11    2.36    1.31
  -8  -4  11    3.01    1.21
  -8   4  10    0.74    0.74
  -8  -4  10   -1.08    1.31
  -8  -4  10    0.13    1.09
  -8   4  10    1.17    0.83
  -8  -4   9   26.29    3.65
  -8   4   9   27.56    3.75
  -8   4   9   29.70    4.00
  -8  -4   9   24.72    3.46
  -8   4   8    7.26    1.99
  -8  -4   8    7.44    1.85
  -8   4   8    5.50    1.68
  -8  -4   8    6.47    1.72
   8  -4  -7    5.61    1.28
  -8   4   7    4.85    1.66
  -8  -4   7    5.41    1.55
  -8   4   7    4.18    1.36
  -8  -4   7    5.11    1.64
  -8   4   6   -0.81    0.84
  -8   4   6    0.04    0.39
  -8  -4   6    0.26    0.70
  -8  -4   6   -0.21    0.62
  -8  -4   6    0.39    0.58
   8  -4  -6    1.12    0.40
   8  -4  -6   -0.47    0.30
   8  -4  -5   31.69    4.18
  -8   4   5   36.55    3.80
  -8  -4   5   36.30    4.18
   8  -4  -5   37.18    3.33
   8  -4  -5   35.73    3.00
  -8  -4   5   36.16    3.75
  -8   4   5   33.72    4.03
  -8  -4   5   35.88    3.54
  -8  -4   4    0.59    0.62
  -8  -4   4    0.92    0.63
   8  -4  -4    0.33    0.74
  -8  -4   4    1.49    1.34
   8  -4  -4    1.28    0.81
  -8  -4   3    1.17    1.04
  -8  -4   3    2.79    0.87
   8  -4  -3    6.21    1.93
  -8  -4   3    3.49    1.43
  -8  -4   3    3.53    1.15
   8  -4  -3    0.88    0.71
   8  -4  -2   31.59    4.22
  -8  -4   2   34.42    3.90
   8  -4  -2   29.60    3.56
  -8  -4   2   34.45    3.33
  -8  -4   2   36.24    3.25
  -8  -4   2   22.30    3.28
   8  -4  -1   30.95    4.36
  -8  -4   1   32.71    3.96
   8  -4  -1   33.82    3.81
   8   4  -1   29.45    3.69
  -8  -4   1   32.99    3.42
  -8  -4   1   33.05    3.03
  -8  -4   1   23.53    3.50
   8   4   0   20.27    3.01
   8  -4   0   26.52    3.96
   8  -4   0   25.09    3.44
  -8  -4   0   19.51    3.30
   8  -4   1  338.89   14.13
   8  -4   1  332.07   12.79
   8   4   1  337.01   12.42
  -8  -4  -1  290.94   13.03
   8   4   2   15.96    2.70
   8  -4   2   13.88    3.00
   8  -4   2   13.96    2.85
  -8  -4  -2   13.74    3.06
   8   4   3    5.99    1.70
   8  -4   3    7.04    2.13
   8  -4   3    4.03    1.46
  -8  -4  -3    3.18    1.39
   8  -4   4    0.25    0.67
   8  -4   4    1.81    1.44
  -8  -4  -4   -0.19    0.70
   8   4   4    2.01    1.14
   8  -4   5   -0.43    1.02
  -8  -4  -5    0.08    1.04
   8   4   5   -1.91    1.22
   8  -4   6   -1.20    1.13
   8  -4   6    0.16    0.69
  -8  -4  -6    0.04    0.96
   8   4   6   -1.24    1.35
   8  -4   7   -1.46    1.41
  -8  -4  -7    2.13    1.71
   8  -4   8    5.77    2.29
   8  -4   8    4.84    1.93
  -8  -4  -8    3.22    1.91
   8  -4   9    2.31    2.01
  -8  -4  -9   -0.10    0.87
   8  -4  10    4.09    2.54
  -8  -4 -10    2.40    0.97
  -8  -4 -11    1.27    1.11
  -8  -5  16    0.48    0.92
  -8   5  16   -0.28    1.48
  -8   5  15    5.83    2.32
  -8  -5  15    4.99    2.29
  -8  -5  14    5.01    1.84
  -8  -5  14    6.48    1.98
  -8   5  14    5.54    2.23
  -8   5  13   14.78    2.98
  -8  -5  13   13.10    3.10
  -8   5  13    8.28    2.43
  -8  -5  13   10.01    2.54
  -8  -5  12   33.33    4.75
  -8   5  12   27.27    4.44
  -8   5  12   41.65    5.04
  -8  -5  12   30.86    4.54
  -8   5  11    3.99    1.48
  -8  -5  11    2.37    1.43
  -8  -5  11    3.25    1.60
  -8   5  11    3.71    1.69
  -8   5  10   13.68    2.81
  -8  -5  10   12.71    2.72
  -8  -5  10   15.38    2.95
  -8   5  10   11.66    2.84
  -8   5   9   20.60    3.42
  -8  -5   9   17.55    2.98
   8  -5  -9   19.93    3.71
  -8   5   9   21.64    3.63
  -8  -5   9   18.81    3.25
  -8   5   8    4.42    1.47
  -8  -5   8    4.30    1.58
  -8   5   8    6.47    2.15
   8  -5  -8    5.22    2.10
  -8  -5   8    3.88    1.37
  -8   5   7    0.75    1.16
  -8   5   7   -0.41    0.55
  -8  -5   7   -0.19    0.47
   8  -5  -7    0.52    0.74
  -8  -5   7   -0.36    0.83
   8  -5  -7   -1.49    1.25
  -8  -5   6    0.33    0.46
  -8  -5   6    0.41    0.55
   8  -5  -6    0.75    0.84
  -8  -5   6    0.48    0.80
   8  -5  -6   -0.51    0.71
  -8   5   6    0.17    0.58
  -8   5   6    0.63    0.80
   8  -5  -5  139.54    9.33
  -8  -5   5  144.83    8.65
   8  -5  -5  134.86    6.71
   8  -5  -5  141.69    6.85
  -8  -5   5  123.94    7.71
  -8  -5   5  133.19    6.80
   8  -5  -4   80.15    7.09
  -8  -5   4   92.37    6.86
   8  -5  -4   90.19    5.69
  -8  -5   4   82.53    6.33
  -8  -5   4   91.71    5.47
   8  -5  -3   58.62    6.04
  -8  -5   3   66.02    5.83
   8  -5  -3   63.19    4.96
  -8  -5   3   59.93    4.91
  -8  -5   3   64.48    5.76
  -8  -5   3   64.71    4.42
   8  -5  -2  384.53   15.50
  -8  -5   2  396.09   14.18
   8  -5  -2  391.45   12.85
  -8  -5   2  380.69   14.60
  -8  -5   2  372.31   12.34
  -8  -5   2  380.37   10.08
  -8  -5   1   13.07    2.86
   8   5  -1   12.25    2.51
   8  -5  -1    9.51    2.46
  -8  -5   1    9.63    2.22
  -8  -5   1    8.59    1.96
   8  -5  -1   12.85    2.43
  -8  -5   0    9.08    2.47
   8   5   0   10.55    2.27
   8  -5   0   12.16    2.85
  -8  -5   0   10.12    2.43
   8  -5   0   12.50    2.49
  -8  -5   0   10.30    2.12
   8   5   1    0.59    0.58
   8  -5   1    0.21    1.30
   8  -5   1    0.13    0.61
  -8  -5  -1    0.24    0.95
   8   5   2    4.91    1.65
   8  -5   2    4.37    1.66
   8  -5   2    4.83    1.72
  -8  -5  -2    7.71    2.43
   8  -5   3   20.83    3.90
   8   5   3   20.70    3.22
   8  -5   3   18.93    3.53
  -8  -5  -3   15.67    3.43
   8   5   4    4.83    1.57
   8  -5   4    5.61    2.24
   8  -5   4    6.81    2.17
  -8  -5  -4    5.62    2.05
   8  -5   5    0.33    1.24
   8  -5   5    1.59    1.34
  -8  -5  -5    1.27    1.46
   8  -5   6    1.02    1.13
   8  -5   6    0.89    1.53
  -8  -5  -6   -1.08    1.94
   8  -5   7    7.99    2.47
   8  -5   7   11.09    3.10
  -8  -5  -7    6.67    2.55
   8  -5   8   -0.39    1.57
  -8  -5  -8   -1.98    1.64
  -8  -5  -9   -1.92    1.81
   8  -5   9   -1.21    1.70
  -8  -5 -10    1.02    1.36
   8  -5  10   -1.07    0.75
  -8  -6  15    2.09    1.16
  -8  -6  15    4.11    1.94
  -8   6  15    3.61    1.83
  -8  -6  14   -2.79    1.99
  -8   6  14   -1.66    1.60
  -8  -6  14    0.88    0.71
  -8  -6  13   -0.45    1.13
   8  -6 -13    0.60    1.29
  -8  -6  13   -0.18    0.58
  -8  -6  12   22.35    3.89
   8  -6 -12   27.03    4.55
  -8   6  12   27.08    4.72
  -8  -6  12   19.99    3.94
  -8  -6  11    4.15    1.60
   8  -6 -11    1.87    1.07
  -8  -6  11    4.00    1.91
  -8   6  11    3.94    2.17
  -8   6  10   17.53    3.19
  -8  -6  10   13.16    2.70
   8  -6 -10   12.58    3.14
  -8   6  10   16.33    3.60
  -8  -6  10   16.94    3.37
  -8   6   9   -0.35    0.66
  -8  -6   9    0.14    0.67
  -8   6   9   -0.48    0.79
   8  -6  -9    0.08    1.22
  -8  -6   9   -0.80    1.09
  -8   6   8    7.97    2.24
  -8  -6   8    7.41    1.85
   8  -6  -8    7.68    2.34
  -8  -6   8    9.01    2.32
   8  -6  -8   10.75    2.32
  -8   6   8    9.72    2.41
  -8   6   7    2.40    1.36
  -8  -6   7    2.15    1.16
   8  -6  -7    4.30    1.83
  -8  -6   7    3.45    1.56
   8  -6  -7    3.67    1.38
   8  -6  -6   21.46    3.84
  -8  -6   6   23.41    3.87
   8  -6  -6   21.81    3.16
  -8  -6   6   17.91    2.71
   8  -6  -5   62.72    6.59
  -8  -6   5   56.74    5.87
   8  -6  -5   60.48    4.97
  -8  -6   5   50.29    5.38
  -8  -6   5   59.03    4.57
  -8  -6   4    0.33    1.05
   8  -6  -4    3.33    1.70
  -8  -6   4    3.10    1.62
   8  -6  -3   44.94    5.56
  -8  -6   3   45.89    5.33
   8  -6  -3   55.20    4.64
  -8  -6   3   48.61    5.46
  -8  -6   2   -0.21    1.10
   8  -6  -2    0.33    0.79
  -8  -6   2    0.39    0.77
   8  -6  -2    0.64    1.07
  -8  -6   2   -0.25    0.80
  -8  -6   1    1.26    1.25
   8   6  -1    1.46    1.45
   8  -6  -1    0.57    0.65
  -8  -6   1    2.71    1.44
   8  -6  -1    1.22    0.91
  -8  -6   1    0.80    0.68
   8  -6   0   18.80    3.79
  -8  -6   0   13.98    3.17
   8   6   0   17.24    3.09
  -8  -6   0   17.55    3.21
   8  -6   0   17.03    2.94
  -8  -6   0   16.25    3.09
  -8  -6  -1    7.64    2.37
   8   6   1    5.59    1.65
   8  -6   1    4.54    2.09
   8  -6   1    7.64    2.20
  -8  -6  -1    6.81    1.88
  -8  -6  -2   14.75    3.48
   8   6   2   15.94    2.88
   8  -6   2    9.21    2.86
   8  -6   2   14.22    2.94
  -8  -6  -3    8.14    2.52
   8  -6   3   13.98    3.41
   8  -6   3   12.05    2.86
  -8  -6  -4   13.75    3.56
   8  -6   4    8.39    2.90
   8  -6   4   16.87    3.59
   8  -6   5    1.15    1.28
   8  -6   5   -0.39    1.02
  -8  -6  -6   16.91    4.06
   8  -6   6    6.89    2.32
  -8  -6  -7    9.45    3.31
   8  -6   7    8.80    2.75
   8  -6   7    7.97    3.25
  -8  -6  -8    4.88    2.31
   8  -6   8    0.74    1.01
  -8  -6  -9    2.63    1.93
   8  -6   9   -1.80    1.41
  -8  -7  15   23.02    4.52
  -8  -7  15   29.42    5.28
  -8  -7  14   -0.25    0.91
  -8   7  14   -2.13    1.87
  -8  -7  14   -0.95    1.00
  -8   7  13   -1.12    1.45
  -8  -7  13    0.23    0.67
  -8  -7  13    1.31    0.72
  -8  -7  12    0.01    0.73
   8  -7 -12    1.59    1.31
  -8  -7  12    0.26    0.69
  -8   7  12   -0.04    0.97
  -8  -7  11    1.42    1.32
   8  -7 -11    1.85    0.85
  -8   7  11    1.72    1.33
  -8  -7  11    0.97    1.24
   8  -7 -10   16.29    3.74
  -8   7  10   19.29    3.90
  -8  -7  10   20.17    3.91
  -8  -7  10   23.34    3.84
  -8  -7   9    0.26    0.62
  -8   7   9   -0.40    0.98
   8  -7  -9    0.19    0.78
  -8  -7   9    0.29    0.85
  -8   7   8   -0.18    0.54
  -8  -7   8   -0.38    0.60
  -8  -7   8   -0.06    1.06
   8  -7  -8    1.07    0.81
   8  -7  -7    0.32    0.59
  -8  -7   7   -0.30    1.09
   8  -7  -7    1.96    1.32
  -8   7   7   -0.28    1.13
   8  -7  -6    0.88    0.69
  -8  -7   6    2.45    1.44
   8  -7  -6    2.33    1.38
   8  -7  -5    0.73    0.73
  -8  -7   5    1.02    0.72
   8  -7  -5    0.50    0.53
   8  -7  -4    1.40    0.72
  -8  -7   4    3.52    1.76
  -8  -7   3    1.02    1.03
   8  -7  -3    2.32    1.54
  -8  -7   3    0.98    0.83
  -8  -7   2    5.02    2.09
   8  -7  -2   -0.41    1.20
  -8  -7   2    2.70    1.36
  -8  -7   2    4.07    1.63
  -8  -7   1   11.48    3.06
   8   7  -1   18.94    3.42
   8  -7  -1   12.96    3.32
   8  -7  -1   21.05    3.23
  -8  -7   1   18.91    3.64
  -8  -7   1   17.68    3.38
  -8  -7   0    2.73    1.72
   8   7   0    2.20    1.07
   8  -7   0    1.25    1.25
  -8  -7   0    2.69    1.53
   8  -7   0    1.29    1.12
  -8  -7   0    2.46    1.36
  -8  -7  -1    3.51    1.22
   8  -7   1    5.01    2.36
  -8  -7  -1    6.39    2.37
   8  -7   1    4.36    1.71
  -8  -7  -1    2.94    1.57
  -8  -7  -2   -0.69    1.20
   8  -7   2   -0.15    0.72
   8  -7   2   -0.02    0.71
  -8  -7  -2   -0.62    1.44
  -8  -7  -3    1.09    1.32
   8  -7   3   -0.05    1.12
  -8  -7  -4   24.58    4.91
   8  -7   4   22.41    4.63
   8  -7   5   35.97    5.87
  -8  -7  -5   42.47    6.39
  -8  -7  -6    4.23    2.08
   8  -7   6    4.31    2.15
   8  -7   6   -0.44    1.08
  -8  -7  -7   -0.97    1.13
   8  -7   7    0.06    0.98
  -8  -7  -8    1.63    1.85
   8  -7   8   -1.08    1.50
  -8  -8  14    1.20    1.15
  -8  -8  13    3.27    1.77
  -8  -8  13    3.36    1.86
  -8  -8  12    0.02    0.60
  -8  -8  12   -0.08    1.23
  -8   8  12    1.32    1.46
   8  -8 -11    4.30    1.67
  -8   8  11    9.83    3.15
  -8  -8  11    5.94    2.41
  -8   8  10   -1.59    1.69
   8  -8 -10   -0.06    0.56
  -8  -8  10   -2.73    1.80
  -8   8   9    2.09    1.60
   8  -8  -9    2.77    1.15
  -8  -8   9    1.29    1.29
  -8   8   8    6.46    2.45
   8  -8  -8    6.15    2.43
  -8  -8   8    3.70    1.78
   8  -8  -7    2.25    1.90
  -8  -8   7   -0.44    1.20
  -8   8   7    0.93    1.09
   8  -8  -6    1.13    1.07
  -8  -8   6    1.31    0.98
   8  -8  -5    0.56    0.68
  -8  -8   5    2.37    1.19
   8  -8  -4    2.21    1.37
  -8  -8   4    1.41    1.40
   8  -8  -3   15.21    3.78
  -8  -8   3   15.84    3.56
   8  -8  -2    0.37    0.91
  -8  -8   2   -1.12    1.05
  -8  -8   2    0.12    0.89
   8  -8  -1    3.06    2.00
  -8  -8   1    3.97    1.85
  -8  -8   1    4.96    2.09
  -8  -8   1    2.78    1.40
  -8  -8   0    5.82    2.41
   8  -8   0    4.75    2.18
  -8  -8   0    7.25    2.25
  -8  -8   0   12.36    3.15
  -8  -8  -1   23.21    4.75
   8  -8   1   28.64    5.32
  -8  -8  -1   26.22    4.50
  -8  -8  -1   28.33    4.74
  -8  -8  -2    1.57    1.05
   8  -8   2    3.75    2.25
  -8  -8  -2    2.23    1.09
  -8  -8  -3   -0.67    1.12
   8  -8   3    1.84    1.65
  -8  -8  -3    0.62    1.01
  -8  -8  -4    6.93    2.61
   8  -8   4    4.83    2.15
  -8  -8  -4    1.67    1.10
  -8  -8  -5   10.55    3.42
   8  -8   5    6.26    2.68
  -8  -8  -6   11.61    3.62
   8  -8   6   11.43    3.45
   8  -8   6   10.25    3.19
   8  -8   7    1.21    1.33
  -8   9  11    3.23    2.06
  -8  -9  11    1.21    0.86
  -8   9  10    3.42    2.13
   8  -9 -10    5.90    2.50
  -8  -9  10    5.39    2.24
  -8   9   9    3.78    1.94
   8  -9  -9    1.89    1.34
  -8  -9   9    1.72    1.41
  -8   9   8   -1.44    1.38
   8  -9  -8    0.19    0.61
  -8  -9   8    1.28    0.85
   8  -9  -7   11.31    3.37
  -8  -9   7   12.29    3.31
  -8   9   7    7.04    2.76
   8  -9  -6    0.56    1.32
  -8  -9   6    1.77    1.78
   8  -9  -5    2.41    1.67
  -8  -9   5    4.80    2.01
   8  -9  -4    0.58    1.29
  -8  -9   4    0.53    0.79
   8  -9  -3   10.83    3.26
  -8  -9   3   11.17    3.12
   8  -9  -2    2.41    1.78
  -8  -9   2   -0.41    0.81
   8  -9  -1    4.08    2.48
  -8  -9   1    5.39    2.21
  -8  -9   1    6.22    2.39
   8  -9   0    5.87    2.58
  -8  -9   0   10.62    3.01
  -8  -9   0   11.55    3.12
   8  -9   1   -0.27    1.48
  -8  -9  -1    3.79    1.80
  -8  -9  -1    1.17    1.43
   8  -9   2    2.30    1.79
  -8  -9  -2   -0.23    1.26
  -8  -9  -2    1.10    1.31
   8  -9   3   -0.60    1.03
  -8  -9  -3    2.12    2.07
  -8  -9  -3   -3.34    2.28
   8  -9   4    0.09    0.97
  -8  -9  -4   -0.26    0.99
   8  -9   4    1.23    1.44
  -8  -9  -4   -0.97    1.12
   8  -9   5    3.03    1.68
  -8  -9  -5   -2.96    1.90
   8 -10  -9    3.81    2.01
  -8  10   8    5.77    2.56
   8 -10  -8    6.61    2.79
   8 -10  -7    7.17    2.86
  -8 -10   7    4.69    2.35
  -8  10   7    1.23    0.73
   8 -10  -6    1.83    1.49
  -8 -10   6   -0.30    1.65
   8 -10  -5   13.67    3.83
  -8 -10   5   11.65    3.39
   8 -10  -4    4.04    2.33
  -8 -10   4   -0.26    0.76
   8 -10  -3    9.53    3.39
  -8 -10   3   16.46    3.85
   8 -10  -2    0.12    1.14
  -8 -10   2    2.04    1.77
   8 -10  -1    1.43    1.38
  -8 -10   1    4.10    2.14
  -8 -10   1    4.87    2.27
   8 -10   0    1.18    1.93
  -8 -10   0    3.27    1.64
  -8 -10   0    1.58    1.71
   8 -10   1    2.98    1.98
  -8 -10  -1    5.18    2.43
  -8 -10  -1    6.23    2.88
  -8 -10  -2    2.89    1.73
   8 -10   3    3.20    2.03
  -8 -10  -3   -1.95    1.24
  -9   0  18    1.21    1.48
  -9   0  17    4.11    2.10
  -9   0  16   12.62    3.33
  -9   0  15    1.17    1.04
  -9   0  14    4.01    1.79
  -9   0  13   -0.57    0.99
  -9   0  12    3.75    1.65
  -9   0  11    1.03    0.68
  -9   0  10   -0.64    1.27
  -9   0   9    0.22    0.82
  -9   0   8    5.08    1.54
  -9   0   8    6.11    1.17
  -9   0   7   -0.22    0.85
  -9   0   6    1.38    0.85
  -9   0   5    0.73    0.99
   9   0  -5    0.69    0.66
   9   0  -4   72.70    5.63
  -9   0   4   69.51    5.45
  -9   0   3    1.04    0.69
   9   0  -3   -0.82    0.70
   9   0  -2    4.09    1.55
  -9   0   2    2.47    0.96
   9   0  -1    1.14    0.84
   9   0   0    8.64    2.16
  -9   0   0   10.52    1.33
   9   0   1    0.20    0.66
   9   0   1    0.33    0.35
  -9   0  -1    0.52    0.35
   9   0   2   47.98    4.10
  -9   0  -2   54.73    3.91
   9   0   2   50.85    5.23
  -9   0  -3    0.72    0.74
   9   0   3    0.35    0.72
  -9   0  -4    0.84    0.57
   9   0   4    0.54    0.88
  -9   0  -5    1.18    0.78
   9   0   5   -0.86    1.25
  -9   0  -6   20.95    3.29
   9   0   6   12.04    3.11
  -9   0  -7    2.17    1.15
   9   0   7    2.26    1.25
   9   0   8   -1.26    1.46
  -9   0  -8    0.72    0.82
   9   0   8   -0.39    1.40
   9   0   9   -1.20    1.45
  -9   0  -9    1.57    1.15
   9   0   9    2.61    1.80
   9   0  10    2.75    1.83
  -9   0 -10   -0.92    0.98
   9   0  10    3.25    2.17
   9   0  11    1.24    1.33
  -9   1  18    0.79    1.03
  -9  -1  18   -1.06    1.37
  -9   1  17    5.24    2.34
  -9  -1  17    7.56    2.68
  -9   1  16    3.77    1.85
  -9  -1  16    3.27    1.78
  -9   1  15    0.56    0.79
  -9  -1  15    0.25    0.72
  -9   1  14    4.24    1.95
  -9  -1  14    8.50    2.37
  -9   1  13   10.81    2.87
  -9  -1  13    7.26    2.35
  -9   1  12   40.70    5.02
  -9  -1  12   32.31    4.50
  -9   1  11    4.00    1.39
  -9  -1  11    3.23    1.29
  -9  -1  10   66.67    4.43
  -9   1  10   69.76    6.20
  -9  -1  10   61.47    5.69
  -9   1  10   65.57    5.27
  -9  -1   9   42.55    3.51
  -9   1   9   41.02    3.86
  -9   1   9   45.63    4.90
  -9  -1   9   43.10    4.58
  -9   1   8   12.44    2.47
  -9  -1   8   10.04    2.24
  -9  -1   8   10.47    1.74
  -9   1   8   13.36    2.04
  -9  -1   7  100.05    5.45
   9  -1  -7  100.34    6.49
  -9   1   7  103.58    5.07
  -9   1   7  100.00    6.92
  -9  -1   7   99.65    6.77
  -9  -1   6   25.92    2.84
   9  -1  -6   26.96    3.36
  -9   1   6   25.94    2.27
  -9   1   6   24.82    3.36
  -9  -1   6   25.71    3.29
  -9   1   5    9.99    2.15
  -9  -1   5    9.68    2.04
   9  -1  -5   11.38    2.16
  -9   1   5   16.10    1.57
  -9   1   4    0.06    1.06
  -9  -1   4    1.18    0.92
   9  -1  -4    0.39    0.96
   9   1  -4    1.10    1.25
  -9   1   4    0.46    0.29
  -9  -1   3    1.28    0.77
   9  -1  -3    0.31    0.93
  -9   1   3    0.11    0.08
   9   1  -3   -0.36    0.62
  -9   1   3    1.17    1.04
   9  -1  -2    8.01    1.67
   9   1  -2   12.56    2.67
  -9  -1   2   10.51    2.18
   9  -1  -1   -0.52    0.85
   9   1  -1   -0.15    0.94
   9   1   0   16.01    2.81
   9  -1   0   14.25    2.44
   9  -1   0   14.64    2.68
   9  -1   1   46.63    4.44
   9  -1   1   51.38    5.15
   9   1   1   44.66    4.69
  -9  -1  -2   10.52    1.86
   9  -1   2   12.71    2.33
   9  -1   2   13.00    2.94
   9   1   2   17.35    3.08
   9  -1   3   -0.17    0.46
  -9  -1  -3   -0.46    0.73
   9  -1   3    1.72    1.32
   9   1   3    0.36    0.73
  -9  -1  -4   19.33    2.94
   9  -1   4   17.67    3.54
   9   1   4   18.00    3.48
  -9  -1  -5   -0.13    0.63
   9  -1   5    0.58    1.02
   9   1   5    0.16    1.12
  -9  -1  -6    6.27    1.80
   9  -1   6    4.47    1.86
   9   1   6    6.43    2.11
  -9  -1  -7   11.41    2.66
   9  -1   7   11.80    2.95
   9   1   7   11.44    2.87
  -9  -1  -8   24.49    4.12
   9  -1   8   24.62    4.57
   9  -1   8   24.36    4.60
   9   1   8   29.16    4.80
   9  -1   9   -1.27    1.59
  -9  -1  -9   -0.33    0.62
   9  -1   9    1.72    1.45
   9   1   9    2.56    1.44
   9  -1  10   -1.37    1.64
  -9  -1 -10    1.06    0.79
   9  -1  10    5.61    2.42
   9   1  10    4.39    2.07
   9  -1  11   -0.03    1.14
   9  -1  11    3.13    1.81
   9   1  11    0.60    1.00
  -9   2  18    2.20    1.39
  -9   2  17    3.86    1.96
  -9  -2  17    1.34    1.43
  -9   2  16    5.79    2.16
  -9  -2  16    8.21    2.52
  -9   2  15    0.79    1.01
  -9  -2  15    0.22    0.98
  -9   2  14    6.89    2.23
  -9  -2  14   12.82    3.08
  -9   2  13   42.77    5.25
  -9   2  13   33.09    4.57
  -9  -2  13   29.38    4.42
  -9   2  12   21.08    3.67
  -9  -2  12   18.68    3.36
  -9   2  12   20.30    3.33
  -9   2  11    3.30    1.18
  -9  -2  11    1.07    1.13
  -9   2  11    1.58    1.20
  -9  -2  11    1.50    0.71
  -9   2  10    4.15    1.57
  -9   2  10    3.51    1.18
  -9  -2  10    4.44    1.48
  -9  -2  10    4.53    1.44
  -9  -2   9  205.95    8.61
   9  -2  -9  213.93    9.28
  -9   2   9  200.62    8.60
  -9   2   9  212.61   10.75
  -9  -2   9  202.54    9.92
  -9   2   8    4.07    1.35
  -9  -2   8    4.47    1.56
   9  -2  -8    4.99    1.43
  -9   2   8    3.99    1.14
  -9  -2   8    5.35    1.33
  -9  -2   7   50.77    4.23
   9  -2  -7   56.89    4.64
  -9   2   7   57.43    4.00
  -9  -2   7   56.14    3.77
  -9   2   7   57.68    5.39
  -9  -2   7   56.72    4.93
  -9   2   6    6.59    1.68
  -9  -2   6    7.28    1.78
   9  -2  -6    9.54    1.87
  -9  -2   6    6.93    1.59
  -9  -2   6    8.85    1.60
  -9   2   6    8.29    1.49
  -9   2   5    3.25    1.13
  -9  -2   5    1.86    0.90
   9  -2  -5    2.55    0.89
  -9  -2   5    1.64    0.89
  -9   2   5    2.76    0.79
  -9   2   4   23.29    3.29
  -9  -2   4   22.30    2.86
  -9   2   4   20.82    1.98
   9  -2  -4   23.11    3.00
  -9  -2   4   23.47    3.07
  -9   2   3  112.97    4.32
   9   2  -3  122.51    7.76
  -9  -2   3  115.14    6.64
   9  -2  -3  121.68    6.89
  -9  -2   2    1.87    0.81
   9  -2  -2    1.70    0.97
   9   2  -2    0.82    0.59
  -9  -2   2    0.68    0.39
   9   2  -1   -0.68    0.66
   9  -2  -1   -0.38    0.76
   9  -2  -1    1.35    0.59
   9  -2   0   35.54    4.13
   9  -2   0   34.51    4.10
   9   2   0   36.11    4.08
   9   2   1    4.10    1.47
   9  -2   1    3.67    1.60
   9  -2   1   -0.15    1.01
   9   2   2   -0.48    1.04
   9  -2   2    0.17    0.74
   9  -2   2    0.24    1.13
   9  -2   3   -0.72    0.82
   9  -2   3   -0.29    1.32
   9   2   3    0.47    0.62
   9  -2   4    5.95    1.71
  -9  -2  -4    7.15    1.86
   9  -2   4    5.88    2.12
   9   2   4    5.37    2.01
  -9  -2  -5    2.33    1.30
   9  -2   5    4.70    1.86
   9   2   5    0.91    0.78
  -9  -2  -6    0.43    0.84
   9  -2   6    0.78    0.99
   9   2   6   -1.15    1.17
  -9  -2  -7    3.71    1.59
   9  -2   7    8.66    2.80
   9   2   7    3.75    1.83
  -9  -2  -8    3.23    1.89
   9  -2   8    6.40    2.59
   9  -2   8    3.88    2.48
   9   2   8    6.97    2.53
  -9  -2  -9    6.21    2.30
   9  -2   9    3.55    1.95
   9  -2   9    2.61    2.14
   9   2   9    4.02    2.01
  -9  -2 -10    1.28    1.20
   9  -2  10    0.73    1.08
   9  -2  10   -2.02    1.60
   9  -2  11   11.18    3.49
  -9  -2 -11    3.38    2.12
  -9  -2 -11   14.12    4.57
  -9   3  18    0.27    0.89
  -9   3  17    1.12    1.14
  -9  -3  17   -0.88    1.40
  -9   3  16    2.74    1.75
  -9   3  16    0.46    1.24
  -9  -3  16    2.06    1.55
  -9   3  15   10.35    2.79
  -9  -3  15    7.96    2.56
  -9   3  15   12.57    3.36
  -9   3  14   16.29    3.49
  -9  -3  14   12.31    3.08
  -9   3  14   15.77    3.42
  -9   3  13   -0.05    1.11
  -9  -3  13   -0.80    1.26
  -9   3  13   -0.24    0.56
  -9   3  12   22.50    3.56
  -9  -3  12   27.44    3.69
  -9   3  12   29.74    4.29
  -9  -3  12   28.39    4.15
  -9   3  11   -0.77    0.77
  -9  -3  11   -0.47    0.76
  -9  -3  11    0.76    0.82
  -9   3  11   -0.49    0.87
  -9   3  10    0.16    0.85
  -9  -3  10    0.45    0.54
  -9   3  10    1.10    0.83
  -9  -3  10    0.29    0.59
  -9   3   9   14.25    2.91
  -9   3   9   15.28    2.47
  -9  -3   9   14.05    2.62
  -9  -3   9   13.99    2.42
   9  -3  -9   15.91    2.33
  -9   3   8    9.66    2.49
  -9  -3   8   10.26    2.14
   9  -3  -8    9.04    1.78
  -9  -3   8    9.79    2.00
  -9   3   8    8.08    1.81
  -9   3   7   14.46    2.75
   9  -3  -7   13.46    2.17
  -9  -3   7   10.80    2.17
  -9   3   7   14.14    2.34
  -9  -3   7   13.59    2.37
  -9  -3   7   15.42    2.11
  -9  -3   6    0.97    0.71
  -9   3   6    1.14    0.81
   9  -3  -6    0.10    0.70
  -9  -3   6    0.85    0.57
  -9   3   6    0.34    0.43
  -9  -3   6    2.03    1.09
  -9   3   5    3.74    1.42
   9  -3  -5    3.39    1.07
  -9  -3   5    3.37    1.20
  -9   3   5    2.51    0.86
  -9  -3   5    2.89    1.29
  -9  -3   5    5.45    1.54
  -9   3   4   43.38    3.46
  -9  -3   4   46.42    4.46
   9  -3  -4   44.60    4.04
  -9  -3   4   44.66    4.19
  -9   3   4   41.01    4.59
  -9  -3   4   43.40    4.08
  -9  -3   3    1.10    0.60
   9   3  -3    0.27    0.78
   9  -3  -3    0.81    0.97
  -9  -3   3   -0.03    0.51
  -9  -3   3    2.43    1.29
   9  -3  -3    0.43    0.80
   9  -3  -2   34.66    4.31
   9  -3  -2   29.72    3.53
   9   3  -2   36.55    4.21
  -9  -3   2   33.75    2.93
  -9  -3   2   27.77    3.19
   9  -3  -1  224.90   11.02
   9  -3  -1  188.90    9.68
   9   3  -1  216.46   10.23
  -9  -3   1  222.04    8.09
   9  -3   0   49.79    5.35
   9  -3   0   47.28    5.01
   9   3   0   54.13    5.23
   9  -3   1   82.40    6.79
   9  -3   1   77.50    6.58
   9   3   1   73.03    6.00
   9   3   2   20.00    3.13
   9  -3   2   20.75    3.45
   9  -3   2   17.13    3.22
   9  -3   3   55.49    5.60
   9  -3   3   57.24    6.03
   9   3   3   59.89    5.61
   9  -3   4    3.61    1.57
   9  -3   4    3.76    1.37
   9   3   4    1.15    1.06
   9  -3   5   -0.35    0.97
   9  -3   5    0.56    1.34
   9   3   5    2.18    1.35
   9  -3   6    0.83    0.95
   9   3   6    0.11    0.56
  -9  -3  -7    0.17    0.66
   9  -3   7    0.30    1.13
   9   3   7    2.55    1.39
  -9  -3  -8    2.74    1.46
   9  -3   8    2.76    1.69
   9  -3   8    0.02    1.32
  -9  -3  -8    2.37    1.84
   9   3   8    1.52    1.28
  -9  -3  -9   -0.92    1.27
   9  -3   9   -0.31    1.19
  -9  -3  -9   -0.52    1.12
  -9  -3 -10   -2.59    1.70
   9  -3  10    2.20    1.86
   9  -3  10    0.85    1.58
  -9  -3 -11    0.13    1.12
  -9   4  17   11.34    3.71
  -9   4  16    2.36    1.40
  -9  -4  16    2.52    1.59
  -9   4  16    3.93    2.33
  -9   4  15    3.29    1.89
  -9  -4  15    1.07    1.21
  -9   4  15    4.52    2.20
  -9   4  14   -0.02    0.90
  -9   4  14   -0.42    0.91
  -9  -4  14   -0.46    1.38
  -9   4  13    7.51    2.45
  -9  -4  13    5.36    1.81
  -9  -4  13    6.33    1.89
  -9   4  13    3.46    1.37
  -9   4  12    1.17    1.27
  -9  -4  12   -0.49    0.85
  -9   4  12   -0.42    0.67
  -9  -4  12   -0.12    0.54
  -9  -4  11   64.58    5.95
  -9   4  11   62.13    5.90
  -9   4  11   77.07    6.96
  -9  -4  11   67.14    6.30
  -9   4  10    1.00    0.81
  -9  -4  10   -0.23    0.54
  -9  -4  10   -0.82    0.82
  -9   4  10   -0.57    0.95
  -9   4   9    4.46    1.30
  -9  -4   9    5.98    1.81
  -9  -4   9    5.91    1.88
  -9   4   9    5.03    1.61
  -9   4   8   10.48    2.48
  -9  -4   8   10.17    2.19
  -9   4   8   10.67    2.27
  -9  -4   8   12.61    2.53
  -9   4   7    0.18    0.56
   9  -4  -7    0.29    0.36
  -9  -4   7    1.32    1.17
  -9  -4   7   -0.42    0.58
  -9   4   7   -0.27    0.61
  -9  -4   7   -0.43    0.73
  -9   4   6    1.53    1.02
  -9  -4   6    0.43    0.45
  -9   4   6    0.15    0.52
  -9  -4   6   -0.24    0.56
  -9  -4   6    0.38    0.60
   9  -4  -6    1.40    0.97
  -9  -4   5    2.42    0.98
  -9  -4   5    2.20    0.98
   9  -4  -5    2.74    1.21
  -9  -4   5    3.20    1.39
  -9   4   5    2.75    1.11
   9  -4  -5    4.66    1.25
  -9  -4   4    6.18    1.75
  -9  -4   4    7.40    1.72
   9  -4  -4    7.63    2.04
  -9  -4   4    8.58    2.13
   9  -4  -4   10.76    2.04
   9  -4  -3   61.12    6.04
  -9  -4   3   60.57    5.36
   9  -4  -3   56.26    5.08
  -9  -4   3   56.89    5.35
  -9  -4   3   59.36    4.60
   9  -4  -2   83.41    7.16
  -9  -4   2   82.29    6.44
   9  -4  -2   97.49    6.80
   9   4  -2   89.52    6.93
  -9  -4   2   94.32    7.07
  -9  -4   2   87.10    5.39
  -9  -4   2   80.24    5.19
   9  -4  -1   52.57    5.78
   9  -4  -1   47.51    4.93
   9   4  -1   54.98    5.28
  -9  -4   1   50.26    5.28
  -9  -4   1   59.55    4.69
   9  -4   0   87.25    7.42
   9  -4   0   86.59    6.76
   9   4   0   85.96    6.66
  -9  -4   0   89.52    7.32
   9   4   1   21.54    3.35
   9  -4   1   21.92    3.84
   9  -4   1   18.84    3.25
  -9  -4  -1   19.61    3.59
   9   4   2   19.49    3.26
   9  -4   2   11.92    2.79
   9  -4   2   14.32    2.98
  -9  -4  -2   12.69    2.91
   9  -4   3   28.78    4.32
   9  -4   3   30.20    4.36
   9   4   3   34.16    4.30
  -9  -4  -3   27.64    4.49
   9  -4   4   31.90    4.59
   9  -4   4   29.86    4.60
   9   4   4   30.22    4.08
  -9  -4  -4   30.87    4.99
   9  -4   5    2.61    1.51
   9  -4   5    2.81    1.80
  -9  -4  -5    2.13    1.71
   9   4   5    0.24    0.62
   9  -4   6    3.00    1.75
  -9  -4  -6   -0.43    1.20
   9   4   6    1.33    0.93
   9  -4   7    4.39    2.06
  -9  -4  -7    1.79    1.75
   9  -4   8    1.08    1.25
   9  -4   8    1.34    1.12
  -9  -4  -8   -1.16    0.94
   9  -4   9    8.35    3.06
   9  -4   9    9.59    3.16
  -9  -4  -9   10.36    3.65
  -9  -4 -10   -1.19    1.72
  -9  -5  16    1.79    1.55
  -9   5  16    1.79    1.53
  -9   5  15   10.83    3.22
  -9  -5  15   16.05    3.60
  -9  -5  14   14.29    3.49
  -9  -5  14   13.37    3.07
  -9   5  14   10.93    3.04
  -9   5  13    1.24    1.01
  -9  -5  13   -0.17    1.10
  -9   5  13   -0.68    1.12
  -9  -5  13    0.26    0.81
  -9   5  12    0.59    0.62
  -9   5  12   -0.69    1.38
  -9  -5  12   -1.16    1.28
  -9  -5  12   -0.71    0.65
  -9   5  11    0.60    0.70
  -9  -5  11   -0.31    0.80
  -9  -5  11   -0.31    0.94
  -9   5  11    1.85    1.39
  -9  -5  10   32.21    4.42
  -9   5  10   28.15    4.36
  -9   5  10   32.35    4.49
  -9  -5  10   30.89    4.13
  -9   5   9    6.27    1.97
  -9  -5   9    6.36    1.90
   9  -5  -9   11.60    2.87
  -9   5   9    7.17    2.09
  -9  -5   9    6.32    1.73
  -9   5   8   19.93    3.48
   9  -5  -8   22.47    4.09
  -9   5   8   23.71    3.63
  -9  -5   8   20.22    3.44
  -9  -5   8   20.95    3.16
   9  -5  -7   34.42    4.78
  -9   5   7   35.75    4.29
  -9  -5   7   30.75    4.17
  -9   5   7   38.49    4.64
  -9  -5   7   37.64    4.09
  -9  -5   6    2.59    1.01
  -9  -5   6    2.09    1.05
   9  -5  -6    1.95    1.32
  -9  -5   6    3.08    1.45
  -9   5   6    1.41    0.85
  -9  -5   5    0.80    0.62
  -9  -5   5    1.74    1.12
   9  -5  -5    1.61    1.28
  -9  -5   5    1.47    1.12
   9  -5  -5    0.83    0.66
  -9  -5   4    2.04    0.77
  -9  -5   4    1.40    1.29
   9  -5  -4    1.27    1.28
  -9  -5   4    2.97    1.40
   9  -5  -4    1.19    0.76
  -9  -5   3    6.33    1.46
  -9  -5   3    3.60    1.45
   9  -5  -3    8.31    2.45
  -9  -5   3    5.91    1.85
  -9  -5   3    5.22    1.57
   9  -5  -3    7.77    1.89
  -9  -5   2    1.23    1.02
   9   5  -2    1.28    1.28
   9  -5  -2    0.00    1.25
  -9  -5   2    1.27    1.21
  -9  -5   2   -0.13    0.41
   9  -5  -2   -0.44    0.81
   9  -5  -1   74.35    7.15
  -9  -5   1   63.89    6.08
   9  -5  -1   76.24    6.23
   9   5  -1   79.60    6.59
  -9  -5   1   55.49    6.29
  -9  -5   1   71.83    5.70
   9   5   0   14.99    2.85
   9  -5   0   13.94    3.12
   9  -5   0   17.68    3.18
  -9  -5   0   13.66    2.57
  -9  -5   0   14.58    3.26
   9   5   1   20.29    3.26
   9  -5   1   12.94    2.99
   9  -5   1   18.66    3.34
  -9  -5  -1   13.13    3.26
   9   5   2   14.35    2.89
   9  -5   2   10.85    3.08
   9  -5   2   11.85    2.62
  -9  -5  -2    7.02    2.60
   9   5   3    0.54    0.91
   9  -5   3    2.08    1.47
   9  -5   3    0.39    0.59
  -9  -5  -3   -0.51    0.91
   9  -5   4    2.88    1.61
   9  -5   4    4.59    2.02
  -9  -5  -4    3.16    1.72
   9   5   4    2.72    1.30
   9  -5   5   -1.01    0.96
   9  -5   5   -1.07    1.31
  -9  -5  -5    0.10    1.04
   9  -5   6    0.76    1.11
   9  -5   6    0.17    1.09
  -9  -5  -6    3.36    2.16
   9  -5   7    4.05    2.01
  -9  -5  -7    2.04    1.53
   9  -5   8    2.85    1.91
  -9  -5  -8    0.44    1.05
   9  -5   9   -2.38    1.75
  -9  -5  -9    3.68    2.20
  -9  -6  15   -0.16    0.85
  -9   6  15    2.66    2.01
  -9  -6  14    2.15    1.35
  -9   6  14    0.13    1.06
  -9  -6  14    1.47    1.03
  -9   6  13   -2.55    1.95
  -9  -6  13   -2.10    1.57
   9  -6 -13    1.96    1.58
  -9  -6  13   -1.23    1.61
  -9  -6  12   15.62    3.44
   9  -6 -12   16.34    3.59
  -9  -6  12   21.84    4.10
  -9   6  12   20.99    4.15
  -9  -6  11   21.52    3.66
   9  -6 -11   23.93    4.44
  -9  -6  11   23.78    4.13
  -9   6  11   17.93    3.68
  -9   6  11   29.74    4.39
  -9   6  10    8.72    2.35
  -9  -6  10    7.41    2.14
   9  -6 -10    9.00    2.65
  -9   6  10    7.43    2.37
  -9  -6  10    9.80    2.58
  -9  -6   9    0.45    0.80
  -9   6   9    1.32    1.14
   9  -6  -9    0.17    1.36
  -9  -6   9    0.14    0.54
  -9   6   9   -0.48    1.20
  -9  -6   8    8.65    2.06
  -9   6   8    3.68    1.66
   9  -6  -8    3.17    1.55
  -9  -6   8    7.44    2.39
   9  -6  -7   58.08    6.70
  -9   6   7   57.08    5.82
  -9  -6   7   60.56    6.17
  -9  -6   7   61.61    5.31
  -9  -6   6   10.29    2.15
   9  -6  -6   11.97    3.06
  -9  -6   6    9.99    2.45
  -9   6   6   11.24    2.60
  -9  -6   5    4.57    1.83
   9  -6  -5    8.20    2.72
  -9  -6   5    5.68    1.85
  -9  -6   4   -0.53    1.02
   9  -6  -4   -1.81    1.99
  -9  -6   4    0.73    0.72
  -9  -6   3   13.85    3.03
   9  -6  -3   16.14    3.39
   9  -6  -3   17.86    2.91
  -9  -6   3   16.00    2.97
   9  -6  -2   35.28    5.17
  -9  -6   2   29.15    4.21
   9  -6  -2   30.65    3.93
  -9  -6   2   30.66    3.94
  -9  -6   2   28.94    4.43
  -9  -6   1    0.74    0.72
   9   6  -1    1.80    1.23
   9  -6  -1   -1.59    1.59
  -9  -6   1    0.44    0.83
   9  -6  -1    0.33    0.67
  -9  -6   1    0.77    1.00
  -9  -6   0   15.82    3.53
   9   6   0   14.34    2.89
   9  -6   0   12.88    3.45
   9  -6   0   17.52    3.14
  -9  -6   0   15.13    2.94
  -9  -6  -1    9.30    2.91
   9   6   1    7.68    2.20
   9  -6   1    7.74    2.54
   9  -6   1    8.90    2.43
  -9  -6  -1    2.44    0.68
  -9  -6  -2    4.55    1.91
   9   6   2    4.96    1.66
   9  -6   2    1.65    1.26
   9  -6   2    4.13    1.85
  -9  -6  -3    2.40    1.62
   9  -6   3    7.69    2.55
   9  -6   3   10.29    2.88
  -9  -6  -4    3.82    2.02
   9  -6   4    2.17    1.43
   9  -6   4    0.03    1.27
  -9  -6  -5    4.59    2.62
   9  -6   5    3.63    1.86
   9  -6   5    1.29    1.00
  -9  -6  -6    3.18    1.87
   9  -6   6    4.34    1.76
  -9  -6  -7   -0.91    1.45
   9  -6   7   -1.48    1.65
  -9  -6  -8    1.50    1.48
   9  -6   8    0.14    1.34
  -9  -7  15    4.10    1.96
  -9   7  14   -1.36    2.22
  -9  -7  14    1.97    1.35
  -9   7  13   -0.29    1.01
  -9  -7  13    1.80    1.18
   9  -7 -13    2.68    1.74
  -9  -7  13   -2.06    1.58
  -9  -7  12    1.20    0.97
   9  -7 -12    3.92    1.97
  -9  -7  12    1.60    1.15
  -9   7  12    2.43    1.50
  -9  -7  11    1.77    1.21
   9  -7 -11    2.93    1.78
  -9  -7  11    0.47    1.05
  -9   7  11    3.66    1.98
  -9  -7  10    8.10    2.34
   9  -7 -10    7.42    2.45
  -9   7  10    5.41    2.23
  -9  -7  10    3.33    1.38
  -9  -7   9    0.41    0.69
  -9   7   9   -0.05    1.12
   9  -7  -9    0.85    1.21
  -9   7   8   -0.83    1.11
   9  -7  -8   -0.19    1.08
  -9  -7   8   -0.11    0.64
  -9   7   7    0.13    0.54
   9  -7  -7    0.04    0.99
  -9  -7   7    0.98    1.10
   9  -7  -6    2.43    1.64
  -9  -7   6    0.82    1.12
   9  -7  -5    3.87    2.06
  -9  -7   5    5.17    2.02
  -9  -7   4    2.48    1.32
   9  -7  -4    2.59    1.30
  -9  -7   4    4.64    2.07
  -9  -7   3   -0.71    0.74
   9  -7  -3    0.83    1.11
  -9  -7   3    0.58    1.04
  -9  -7   2   16.40    3.65
   9  -7  -2   19.48    4.19
  -9  -7   2   20.96    3.86
  -9  -7   2   20.23    3.55
  -9  -7   1    7.43    2.45
   9   7  -1   11.76    2.73
   9  -7  -1    7.09    2.47
  -9  -7   1    9.71    2.62
   9  -7  -1    9.68    2.26
  -9  -7   1    9.06    2.51
  -9  -7   0    6.21    2.14
   9   7   0   10.45    2.60
   9  -7   0    7.53    2.90
  -9  -7   0    6.21    2.26
   9  -7   0    6.18    2.09
  -9  -7   0    5.06    1.76
  -9  -7  -1   16.97    3.95
   9  -7   1   19.84    4.41
   9  -7   1   18.63    3.55
  -9  -7  -1   18.30    3.54
  -9  -7  -2    3.17    1.79
   9  -7   2    4.45    2.36
   9  -7   2    1.26    1.12
  -9  -7  -2    2.92    1.79
  -9  -7  -3   -0.41    1.17
   9  -7   3    1.36    1.39
   9  -7   3    0.39    0.72
  -9  -7  -4   11.87    3.46
   9  -7   4    3.11    1.92
  -9  -7  -5    0.02    1.11
   9  -7   5    1.56    1.38
  -9  -7  -6   -0.06    0.89
   9  -7   6    1.04    1.07
   9  -7   7    0.86    0.64
  -9  -8  13    2.73    1.88
  -9   8  13   -0.53    1.06
   9  -8 -12    5.12    2.29
  -9  -8  12    4.67    2.03
  -9   8  12    2.44    1.47
   9  -8 -11   13.41    3.64
  -9   8  11   11.99    3.47
  -9  -8  11   11.32    3.20
   9  -8 -10   -0.13    0.65
  -9  -8  10    1.50    0.77
  -9   8   9    5.88    2.31
   9  -8  -9    8.02    2.91
  -9  -8   9    6.12    2.30
  -9   8   8   -1.35    1.12
   9  -8  -8    1.99    1.55
  -9  -8   8   -0.59    1.22
   9  -8  -7    2.66    1.78
  -9  -8   7    1.05    1.18
  -9   8   7   -0.45    0.99
   9  -8  -6   -0.87    1.59
  -9  -8   6   -0.83    1.34
   9  -8  -5    2.25    1.63
  -9  -8   5    0.27    1.21
   9  -8  -4   -0.85    1.45
  -9  -8   4    1.67    1.33
   9  -8  -3    1.79    0.97
  -9  -8   3    4.25    1.99
   9   8  -2   -0.70    1.01
  -9  -8   2    0.53    0.97
   9  -8  -2   -0.41    1.05
  -9  -8   2    0.32    0.76
  -9  -8   2    0.50    1.11
  -9  -8   1    1.95    1.69
   9  -8  -1    1.99    1.76
  -9  -8   1    3.68    1.98
  -9  -8   1    1.50    1.05
  -9  -8   0   -0.40    0.94
   9  -8   0    0.45    1.24
  -9  -8   0    2.07    1.51
  -9  -8   0   -1.29    1.57
  -9  -8  -1    5.65    2.61
   9  -8   1    4.38    2.33
  -9  -8  -1    5.23    2.13
  -9  -8  -2   20.55    4.49
   9  -8   2   17.47    4.52
  -9  -8  -2   21.75    4.23
  -9  -8  -3    3.45    2.03
   9  -8   3    2.79    2.11
  -9  -8  -3    4.35    1.52
  -9  -8  -4    4.77    3.04
   9  -8   4    4.69    2.37
  -9  -8  -4   -1.42    1.83
  -9  -8  -5    0.76    1.17
   9  -8   5    1.32    1.85
   9  -8   6    0.82    0.97
   9  -9 -11    4.76    1.98
  -9   9  11    2.80    1.81
  -9   9  10   -0.51    1.34
   9  -9 -10    1.29    1.41
  -9  -9  10   -1.79    1.68
  -9   9   9    5.44    2.32
   9  -9  -9    3.69    1.72
  -9   9   8    3.15    1.55
   9  -9  -8    3.04    1.64
  -9  -9   8    5.71    2.10
   9  -9  -7    7.01    2.60
  -9  -9   7   11.67    3.32
  -9   9   7   12.98    3.48
   9  -9  -6   10.19    3.27
  -9  -9   6    7.25    2.53
   9  -9  -5    0.63    1.11
  -9  -9   5    0.45    1.18
   9  -9  -4    3.38    1.93
  -9  -9   4    5.93    2.53
   9  -9  -3    1.80    1.27
  -9  -9   3    1.99    1.29
   9  -9  -2   21.76    4.78
  -9  -9   2   28.17    4.90
   9  -9  -1    2.42    1.85
  -9  -9   1    3.12    1.84
  -9  -9   1    6.94    2.63
   9  -9   0    0.55    1.50
  -9  -9   0    3.79    2.39
  -9  -9   0    3.79    2.12
  -9  -9   0    2.90    1.57
   9  -9   1    6.61    2.97
  -9  -9  -1    8.03    3.21
  -9  -9  -1   14.18    3.69
   9  -9   2   -0.72    1.42
  -9  -9  -2    0.00    1.12
  -9  -9  -2    1.71    1.52
   9  -9   3    3.04    1.71
  -9  -9  -3    4.57    2.64
  -9  -9  -3    0.49    1.22
  -9  -9  -4    6.75    2.65
  -9  10   8   -0.84    1.51
   9 -10  -8   -0.30    1.38
   9 -10  -7    6.01    2.79
  -9  10   7    3.67    2.17
   9 -10  -6    0.76    0.63
   9 -10  -5    2.40    1.83
  -9 -10   5    4.17    2.21
   9 -10  -4    0.98    1.34
  -9 -10   4    1.62    1.23
   9 -10  -3    0.90    1.47
  -9 -10   3   -0.79    1.41
   9 -10  -2   12.24    3.82
  -9 -10   2   18.88    4.27
  -9 -10   1    0.13    0.70
  -9 -10   0   12.49    3.39
  -9 -10  -1    3.88    1.96
 -10   0  18    7.09    2.55
 -10   0  17   -0.15    0.71
 -10   0  16   12.05    3.10
 -10   0  15   -1.80    1.55
 -10   0  14    1.97    1.49
 -10   0  13    0.86    1.00
 -10   0  12   60.31    6.12
 -10   0  11   -0.51    0.87
 -10   0  10   42.02    4.89
 -10   0   9   -0.29    0.71
 -10   0   8   70.98    6.21
 -10   0   7    1.14    0.78
 -10   0   6    0.80    1.18
  10   0  -6    0.51    0.93
 -10   0   5    1.13    0.79
  10   0  -5   -1.22    1.12
  10   0  -4   42.48    4.54
 -10   0   4   42.87    4.59
  10   0  -3   -0.78    0.74
 -10   0   3   -0.34    0.63
  10   0  -2   25.54    3.52
  10   0  -1   -1.66    1.43
  10   0   0   23.22    3.56
  10   0   1    0.00    0.35
  10   0   1    1.78    1.47
  10   0   2   34.16    4.55
  10   0   3    1.22    1.02
  10   0   4   39.07    5.56
  10   0   5    2.39    1.82
  10   0   6   36.60    5.51
  10   0   7   -0.98    0.94
  10   0   8    4.81    2.06
  10   0   8    4.97    2.07
  10   0   9   -0.32    0.90
  10   0   9   -1.90    1.23
  10   0  10    4.56    2.16
 -10   1  18    0.86    0.93
 -10   1  17    3.97    2.01
 -10  -1  17    4.78    2.05
 -10   1  16    9.99    2.80
 -10  -1  16    7.75    2.51
 -10   1  15    6.19    2.13
 -10  -1  15    5.22    2.24
 -10   1  14   -0.50    0.72
 -10  -1  14    0.97    1.15
 -10   1  13    3.17    1.57
 -10  -1  13    4.68    2.04
 -10   1  12    5.86    2.04
 -10  -1  12    4.37    1.92
 -10   1  11    6.36    2.10
 -10  -1  11    6.23    2.01
 -10   1  10   46.73    5.29
 -10  -1  10   41.06    4.92
 -10  -1   9  122.72    6.17
 -10   1   9  129.72    8.55
 -10  -1   9  123.53    8.24
 -10   1   9  109.23    6.15
 -10   1   8   21.35    3.63
 -10  -1   8   20.60    3.24
 -10  -1   8   23.40    2.74
  10  -1  -8   20.99    3.19
 -10   1   8   21.84    2.59
 -10  -1   7   25.37    2.91
  10  -1  -7   24.96    3.41
 -10   1   7   30.51    4.08
 -10   1   7   20.45    2.20
 -10  -1   7   26.11    3.62
  10  -1  -6   61.29    5.34
 -10   1   6   63.83    5.74
 -10  -1   6   59.86    5.47
 -10   1   5    9.54    2.22
 -10  -1   5   11.78    2.46
  10  -1  -5   11.22    2.27
  10   1  -5   13.39    2.67
 -10   1   4    3.47    1.45
 -10  -1   4    4.25    1.59
  10  -1  -4    6.11    1.96
  10   1  -4    4.93    1.76
 -10  -1   3   13.85    2.54
  10  -1  -3   14.31    2.72
  10   1  -3   15.29    2.79
 -10   1   3   13.37    2.59
  10  -1  -2    3.97    1.54
  10   1  -2    2.53    1.03
  10  -1  -1    1.15    0.71
  10   1  -1   -1.02    1.45
  10  -1   0   43.17    4.45
  10  -1   0   40.75    4.70
  10   1   0   44.10    4.78
  10   1   1    8.24    2.20
  10  -1   1   10.43    2.20
  10   1   1    6.58    1.51
  10  -1   1    7.22    2.19
  10  -1   2    0.20    0.60
  10  -1   2   -1.33    1.14
  10   1   2   -0.78    1.06
  10  -1   3    3.75    2.08
  10   1   3    3.51    1.81
  10  -1   4   30.53    4.87
  10   1   4   24.71    4.41
  10  -1   5    8.85    2.63
  10   1   5    6.80    2.15
  10  -1   6    6.19    2.54
  10   1   6    4.59    2.01
  10  -1   7    0.55    1.35
  10   1   7    0.06    1.21
  10  -1   8   -0.34    0.85
  10  -1   8   -0.74    1.40
  10   1   8    0.22    0.67
  10  -1   9    0.31    1.17
  10  -1   9    2.23    1.60
  10   1   9    0.68    0.80
  10  -1  10    0.21    1.28
  10  -1  10    2.29    1.43
  10   1  10    0.74    1.13
 -10   2  18    6.60    2.56
 -10   2  17    1.88    1.14
 -10  -2  17    2.67    1.75
 -10   2  16    1.63    0.66
 -10  -2  16    1.35    1.14
 -10   2  15    8.64    2.69
 -10  -2  15    6.14    2.08
 -10   2  14    0.21    0.62
 -10  -2  14   -1.39    1.66
 -10   2  13    2.00    1.42
 -10  -2  13    2.28    1.45
 -10   2  13    3.33    1.75
 -10   2  12   22.87    3.51
 -10   2  12   29.92    4.37
 -10  -2  12   27.25    4.18
 -10   2  11   14.08    2.89
 -10  -2  11   16.01    3.14
 -10   2  11   19.26    2.99
 -10   2  10    4.48    1.58
 -10  -2  10    2.26    1.28
  10  -2 -10    1.88    0.99
 -10   2  10    2.17    1.10
 -10  -2  10    2.93    1.19
 -10  -2   9   39.56    3.89
  10  -2  -9   42.84    4.41
 -10   2   9   39.76    3.74
 -10   2   9   39.38    4.91
 -10  -2   9   33.79    4.19
 -10   2   8    1.78    1.61
 -10  -2   8    1.57    1.08
  10  -2  -8    0.98    0.89
 -10  -2   8    0.75    0.82
 -10   2   8    1.13    0.67
 -10  -2   7   26.60    3.22
  10  -2  -7   27.35    3.52
 -10  -2   7   23.41    2.58
 -10   2   7   23.27    2.52
 -10   2   7   28.46    4.04
 -10  -2   7   27.29    3.69
 -10  -2   6  119.03    6.86
  10  -2  -6  125.84    7.34
 -10   2   6  109.66    5.06
 -10   2   6  115.96    8.03
 -10  -2   6  114.96    7.38
 -10   2   5    5.98    1.84
 -10  -2   5    4.90    1.59
  10  -2  -5    5.79    1.54
 -10  -2   5    7.22    1.75
  10  -2  -4   59.46    5.07
  10   2  -4   60.27    5.70
 -10   2   4   58.96    5.60
 -10  -2   4   57.35    5.00
  10  -2  -3   46.04    4.53
  10   2  -3   46.78    5.09
 -10  -2   3   47.63    4.59
  10  -2  -2   83.52    6.55
  10  -2  -2   88.89    6.50
  10   2  -2  100.40    7.24
 -10  -2   2   85.90    6.09
  10   2  -1    3.44    1.22
  10  -2  -1    1.99    1.07
  10  -2  -1    3.47    1.44
  10   2   0   20.12    3.28
  10  -2   0   17.50    3.15
  10  -2   0   13.00    2.75
  10  -2   1    0.71    0.99
  10  -2   1    0.82    0.70
  10   2   2   -0.93    0.56
  10  -2   2    0.51    0.75
  10  -2   2    0.08    1.38
  10  -2   3    1.65    0.92
  10  -2   3    2.58    1.36
  10   2   3    2.29    1.24
  10  -2   4    1.25    1.64
  10   2   4    0.93    1.26
  10  -2   5    2.73    1.67
  10   2   5   -0.54    1.29
  10  -2   6    9.91    3.05
  10   2   6    6.24    2.35
  10  -2   7    1.11    1.56
  10   2   7   -0.47    0.55
  10  -2   8   -1.82    2.15
  10  -2   8    0.49    1.42
  10   2   8    0.88    1.17
  10  -2   9    1.97    1.78
  10  -2   9    2.49    1.93
  10   2   9    0.89    0.94
  10  -2  10    5.77    2.48
 -10   3  18    0.59    1.07
 -10   3  17   -0.71    0.94
 -10  -3  17    1.87    1.32
 -10   3  16    2.95    1.83
 -10  -3  16    3.42    1.81
 -10   3  15    3.55    2.11
 -10  -3  15    4.54    1.79
 -10   3  15    2.47    1.51
 -10   3  14    7.81    2.59
 -10  -3  14    8.82    2.59
 -10   3  14    9.36    2.73
 -10   3  13   -0.27    1.20
 -10  -3  13   -0.15    0.80
 -10   3  13    0.59    0.96
 -10   3  12   -1.63    1.31
 -10   3  12    2.67    1.39
 -10  -3  12    1.39    1.14
 -10   3  11    0.97    0.81
 -10  -3  11    0.12    1.22
 -10  -3  11   -0.21    0.72
 -10   3  11    0.64    0.66
 -10   3  10    4.79    1.86
 -10  -3  10    2.14    1.19
 -10   3  10    0.39    0.67
 -10  -3  10    3.02    1.36
 -10   3   9    2.30    1.32
 -10  -3   9    1.33    1.21
  10  -3  -9    0.55    0.68
 -10   3   9   -0.44    0.67
 -10  -3   9    1.76    1.05
 -10   3   8   17.86    3.38
 -10  -3   8   17.64    2.97
 -10  -3   8   21.99    3.09
  10  -3  -8   23.53    3.06
 -10   3   8   19.34    2.71
 -10  -3   7   58.34    5.03
 -10   3   7   41.79    3.84
  10  -3  -7   57.76    4.77
 -10  -3   7   52.24    4.27
 -10   3   7   56.56    5.74
 -10  -3   7   59.63    5.35
 -10   3   6    3.74    1.69
  10  -3  -6    4.13    1.34
 -10  -3   6    3.09    1.23
 -10   3   6    2.73    1.00
 -10  -3   6    4.17    1.29
 -10  -3   6    4.44    1.51
  10  -3  -5    0.78    0.76
 -10  -3   5   -0.03    0.47
 -10   3   5    0.01    0.26
 -10  -3   5   -0.37    0.73
 -10  -3   5    0.20    0.45
 -10   3   5   -0.01    0.88
  10  -3  -4    7.38    1.78
 -10   3   4    5.91    1.26
 -10  -3   4    5.56    1.58
 -10  -3   4    7.03    1.79
 -10  -3   4    7.51    1.87
  10  -3  -3  107.83    7.86
  10  -3  -3  110.89    7.03
  10   3  -3  113.80    7.97
 -10  -3   3  102.66    6.56
  10   3  -2    1.20    0.77
  10  -3  -2    0.48    1.19
  10  -3  -2    0.46    0.59
 -10  -3   2   -0.42    0.55
  10   3  -1    0.15    0.61
  10  -3  -1    0.90    1.28
  10  -3  -1    0.36    0.93
  10  -3   0   23.17    3.76
  10   3   0   27.02    3.82
  10  -3   0   22.96    3.77
  10   3   1    5.71    1.86
  10  -3   1    6.35    1.96
  10  -3   1    3.80    1.54
  10   3   2    3.78    1.50
  10  -3   2    3.89    1.47
  10  -3   2    5.47    1.94
  10  -3   3    5.49    1.72
  10  -3   3    2.48    0.95
  10   3   3    3.63    1.42
  10  -3   4    1.69    1.06
  10  -3   4    0.84    0.96
  10   3   4    0.93    1.05
  10  -3   5   17.63    3.79
  10   3   5   11.60    3.00
  10  -3   6    0.65    0.84
  10   3   6    2.48    1.36
  10  -3   7   19.65    4.28
  10   3   7   17.85    3.75
  10  -3   8    0.88    1.01
  10  -3   8    6.18    2.42
 -10  -3  -8    4.63    1.53
  10   3   8    3.38    1.82
  10  -3   9    0.36    0.90
  10  -3   9    0.46    0.84
 -10  -3  -9    2.27    1.90
 -10   4  17    5.41    2.39
 -10   4  16    0.62    0.79
 -10  -4  16    0.40    0.58
 -10   4  15    4.23    1.85
 -10  -4  15    0.91    0.96
 -10   4  15    4.08    1.83
 -10   4  14   -0.27    0.80
 -10  -4  14   -0.51    0.89
 -10   4  14    1.50    1.46
 -10   4  13    1.55    1.42
 -10  -4  13    2.74    1.45
 -10   4  13    0.92    1.04
 -10   4  12    2.57    1.42
 -10  -4  12    4.56    1.95
 -10   4  12    1.81    0.99
 -10  -4  12    3.70    1.44
 -10   4  11    0.52    0.84
 -10   4  11   -0.20    0.91
 -10  -4  11    1.33    1.10
 -10   4  10   -1.66    1.25
 -10  -4  10   -0.16    0.85
 -10  -4  10    0.00    0.53
 -10   4   9   -0.68    1.51
 -10  -4   9    0.47    1.01
 -10  -4   9   -0.17    0.56
 -10   4   9    2.45    1.14
 -10   4   8   -0.40    1.08
 -10  -4   8    0.68    0.70
 -10  -4   8    1.98    1.28
 -10   4   8    0.35    0.54
 -10   4   7    0.95    1.03
  10  -4  -7    0.22    0.55
 -10  -4   7   -0.17    0.58
 -10   4   7    0.84    0.70
 -10  -4   7    1.41    1.12
 -10  -4   6    9.92    2.11
 -10  -4   6   10.47    2.26
 -10   4   6   10.10    2.04
  10  -4  -6   10.75    2.66
 -10  -4   6   10.61    2.40
  10  -4  -6   11.68    2.26
 -10   4   6   12.45    2.70
  10  -4  -5   41.85    5.17
 -10   4   5   38.23    3.81
 -10  -4   5   45.42    4.85
  10  -4  -5   47.40    4.44
 -10  -4   5   30.44    3.87
 -10  -4   5   44.62    4.41
 -10  -4   4   16.23    2.61
  10  -4  -4   13.89    2.90
 -10  -4   4   12.08    2.55
  10  -4  -4    8.94    2.05
 -10  -4   4    7.33    1.91
  10  -4  -3   32.44    4.54
 -10  -4   3   30.57    4.12
  10  -4  -3   27.44    3.78
  10   4  -3   35.05    4.66
 -10  -4   3   32.52    3.62
 -10  -4   3   21.83    3.45
  10  -4  -2   26.50    4.20
  10  -4  -2   22.74    3.56
  10   4  -2   31.57    4.24
 -10  -4   2   26.47    3.98
 -10  -4   2   29.56    3.39
  10   4  -1   -1.05    0.96
  10  -4  -1   -1.12    1.19
  10  -4  -1    0.41    0.89
 -10  -4   1   -0.08    0.65
  10   4   0    0.84    1.32
  10  -4   0   -1.00    0.76
  10  -4   0    0.22    0.98
 -10  -4   0    0.86    1.01
  10   4   1   17.08    3.26
  10  -4   1   17.99    3.55
  10  -4   1   17.21    3.32
 -10  -4  -1   23.52    4.06
  10   4   2    2.29    1.35
  10  -4   2    2.48    1.19
  10  -4   2    2.03    1.42
 -10  -4  -2    2.54    1.66
  10  -4   3   25.83    4.24
  10   4   3   26.59    4.06
  10  -4   3   24.67    4.26
 -10  -4  -3   22.25    4.23
  10  -4   4   11.71    2.95
  10  -4   4   11.91    3.12
 -10  -4  -4    9.75    2.89
  10   4   4   11.91    2.72
 -10  -4  -5    0.77    1.02
  10   4   5    1.57    1.32
  10  -4   6    3.41    1.65
 -10  -4  -6    5.56    2.44
  10   4   6    5.50    2.00
  10  -4   7    3.31    1.83
 -10  -4  -7    1.74    1.68
  10  -4   8    2.01    1.19
  10  -4   8    2.28    1.68
 -10  -4  -8    1.14    1.06
 -10  -5  16   24.17    4.70
 -10   5  16   18.92    4.36
 -10   5  15    1.51    1.35
 -10  -5  15   -0.97    1.04
 -10   5  14    4.65    2.02
 -10  -5  14    4.66    1.86
 -10   5  14    2.38    1.43
 -10   5  13    5.37    2.13
 -10  -5  13    7.42    2.48
 -10   5  13    3.25    1.52
 -10  -5  13    5.46    1.98
 -10   5  12   10.13    2.74
 -10  -5  12    5.71    2.10
 -10   5  12    5.25    1.52
 -10  -5  12    5.56    1.82
 -10   5  11    1.52    1.09
 -10   5  11    0.42    0.53
 -10  -5  11    1.80    1.06
 -10  -5  11   -0.31    0.90
 -10   5  10    9.70    2.78
 -10  -5  10   10.95    2.55
 -10  -5  10    8.44    2.24
 -10   5  10    3.85    1.76
  10  -5  -9   36.26    5.38
 -10  -5   9   33.47    4.53
 -10   5   9   34.94    4.54
 -10   5   9   41.79    5.28
 -10  -5   9   36.01    4.49
  10  -5  -8   51.03    6.19
 -10  -5   8   54.08    5.65
 -10   5   8   43.55    4.82
 -10   5   8   52.64    5.89
 -10  -5   8   48.46    4.98
 -10  -5   7    6.92    1.78
 -10   5   7    8.85    2.27
  10  -5  -7    7.99    2.62
 -10  -5   7    7.20    2.17
 -10   5   7    9.38    2.50
  10  -5  -6   21.12    3.84
 -10   5   6   18.88    3.13
 -10  -5   6   23.96    3.70
 -10  -5   6   24.18    3.48
 -10  -5   6   19.35    2.95
  10  -5  -5  107.26    8.77
 -10  -5   5   96.13    7.49
  10  -5  -5   88.38    6.43
 -10  -5   5   95.95    7.19
 -10  -5   5   97.87    6.56
 -10  -5   4    2.51    0.93
 -10  -5   4    1.38    1.22
  10  -5  -4    3.36    1.42
 -10  -5   4    8.32    2.60
  10  -5  -4    3.26    1.43
 -10  -5   3    1.99    1.42
  10   5  -3    3.18    1.81
  10  -5  -3    3.29    1.77
 -10  -5   3    1.12    1.07
  10  -5  -3    2.15    1.47
 -10  -5   2    3.49    1.86
  10   5  -2    2.53    1.35
  10  -5  -2    2.59    1.61
 -10  -5   2    3.25    1.65
 -10  -5   2    1.37    1.00
  10  -5  -2    1.26    0.89
  10   5  -1    7.14    2.18
  10  -5  -1    4.16    1.66
 -10  -5   1    3.05    1.12
  10  -5  -1    3.50    1.39
 -10  -5   1    3.69    1.30
  10  -5   0   27.79    4.57
  10  -5   0   27.33    4.14
  10   5   0   32.44    4.52
 -10  -5   0   29.44    3.88
 -10  -5   0   22.41    4.09
  10   5   1    1.10    1.25
  10  -5   1   -0.34    0.93
  10  -5   1    1.30    0.64
 -10  -5  -1   -1.39    1.86
  10   5   2   -0.05    0.81
  10  -5   2    1.50    1.32
  10  -5   2    1.06    1.16
 -10  -5  -2    0.83    1.24
  10   5   3    2.44    1.46
  10  -5   3    2.95    1.55
  10  -5   3   -0.39    0.96
 -10  -5  -3   -1.42    1.89
  10  -5   4    1.18    1.61
  10  -5   4   -2.08    1.80
 -10  -5  -4   -1.17    1.41
  10   5   4    0.67    1.00
  10  -5   5    0.95    1.37
  10  -5   5    1.21    1.14
 -10  -5  -5    0.25    0.95
  10  -5   6    1.88    1.75
 -10  -5  -6    1.13    1.60
  10  -5   7    0.87    1.45
 -10  -5  -7   -1.13    0.97
 -10  -5  -8    1.87    1.69
 -10  -6  15    0.95    0.98
 -10   6  15    0.53    0.81
 -10  -6  14   -0.88    0.68
  10  -6 -14    1.59    1.16
 -10   6  14    1.26    1.44
 -10  -6  14   -0.26    0.80
 -10  -6  13    2.81    1.69
 -10   6  13   -2.03    1.28
  10  -6 -13    0.87    0.87
 -10  -6  13   -0.07    0.58
 -10   6  12   -0.51    0.85
 -10  -6  12    2.15    1.46
  10  -6 -12   -0.28    0.66
 -10  -6  12    1.03    1.05
 -10   6  11   13.68    3.20
 -10  -6  11   12.46    2.97
  10  -6 -11   11.77    3.22
 -10  -6  11   13.55    3.13
 -10   6  11   12.31    3.08
 -10  -6  10   20.39    3.61
  10  -6 -10   16.35    3.63
 -10  -6  10   17.19    3.59
 -10   6  10   15.37    3.40
 -10   6  10   19.12    3.65
 -10  -6   9    1.71    1.15
 -10   6   9    1.43    1.17
  10  -6  -9   -0.34    0.90
 -10  -6   9   -0.28    0.82
 -10   6   9   -0.87    0.74
 -10  -6   8    4.88    1.51
 -10   6   8    4.77    1.82
  10  -6  -8    5.92    2.20
 -10  -6   8    3.81    1.32
 -10   6   7    4.11    1.58
 -10  -6   7    5.98    1.66
  10  -6  -7    5.95    2.25
 -10  -6   7    4.70    1.82
 -10  -6   6    2.10    1.11
  10  -6  -6    1.78    1.32
 -10  -6   6    3.00    1.14
 -10   6   6    1.64    0.94
 -10  -6   5    1.81    1.32
  10  -6  -5    2.93    1.90
 -10  -6   5    2.42    1.56
 -10  -6   4    0.09    0.61
  10  -6  -4    0.55    0.66
 -10  -6   4   -0.05    1.10
 -10  -6   3   -0.31    1.03
  10  -6  -3    0.68    1.09
 -10  -6   3    0.67    1.26
  10  -6  -3    0.78    0.63
 -10  -6   2    0.49    1.03
  10   6  -2    0.32    1.23
  10  -6  -2   -1.06    0.97
 -10  -6   2    0.22    0.69
 -10  -6   2    1.73    0.97
  10  -6  -2    2.72    1.60
 -10  -6   1    0.28    0.76
  10   6  -1   -1.37    1.36
  10  -6  -1    0.15    1.06
  10  -6  -1    2.16    1.20
 -10  -6   1    2.09    1.30
 -10  -6   0    2.49    1.45
  10   6   0    3.74    1.62
  10  -6   0    0.51    1.19
  10  -6   0    2.66    1.12
 -10  -6   0    2.01    1.17
 -10  -6  -1    0.66    1.08
  10   6   1    0.75    1.10
  10  -6   1    1.72    1.67
  10  -6   1    0.60    0.79
 -10  -6  -1    0.19    0.64
 -10  -6  -2    8.26    2.78
  10   6   2   11.38    2.75
  10  -6   2   10.16    3.02
  10  -6   2    8.21    2.42
 -10  -6  -2    4.37    1.59
 -10  -6  -3    8.06    2.98
  10  -6   3    6.65    2.44
  10  -6   3    2.40    1.24
 -10  -6  -4    4.36    2.00
  10  -6   4    5.76    2.61
  10  -6   4    3.78    1.81
 -10  -6  -5    0.21    1.92
  10  -6   5    2.38    1.52
  10  -6   5   -0.03    0.59
 -10  -6  -6   16.26    4.45
  10  -6   6   14.86    3.82
 -10   7  14   -1.08    1.47
 -10  -7  14    0.62    0.97
 -10   7  13    0.57    0.95
 -10  -7  13    2.39    1.61
  10  -7 -13    0.40    0.87
 -10  -7  13   -1.01    1.12
 -10  -7  12   -0.09    1.19
  10  -7 -12    0.14    1.08
 -10  -7  12   -1.35    1.27
 -10   7  12    0.51    0.76
 -10  -7  11    6.30    2.15
  10  -7 -11    5.40    2.46
 -10  -7  11    5.32    2.39
 -10   7  11    4.38    2.18
  10  -7 -10    0.96    1.68
 -10   7  10   -0.06    0.96
 -10  -7  10    0.83    1.14
 -10   7   9    3.66    1.71
  10  -7  -9    0.96    1.26
 -10  -7   9    3.87    2.12
 -10   7   8    0.98    0.65
  10  -7  -8    4.17    2.20
 -10  -7   8    3.28    1.92
 -10   7   7   -0.63    1.17
  10  -7  -7    0.52    1.32
 -10  -7   7    1.76    1.28
  10  -7  -6    1.29    0.66
 -10  -7   6    2.31    1.52
 -10   7   6    2.40    1.17
 -10  -7   5    0.66    0.58
  10  -7  -5    0.73    0.89
 -10  -7   5    0.64    0.82
 -10  -7   4    2.45    1.51
  10  -7  -4    5.74    2.40
 -10  -7   4    4.56    1.95
 -10  -7   3    6.43    2.39
  10  -7  -3   12.80    3.53
 -10  -7   3   12.54    3.13
 -10  -7   2    0.51    0.94
  10   7  -2    1.24    1.35
  10  -7  -2   -0.52    1.63
 -10  -7   2    0.31    1.29
 -10  -7   2    1.01    1.14
 -10  -7   1    1.69    1.22
  10   7  -1   -0.49    1.04
  10  -7  -1    2.24    1.41
 -10  -7   1    0.56    0.71
  10  -7  -1    0.37    0.73
 -10  -7   1    1.87    1.19
 -10  -7   0   12.33    3.42
  10   7   0   15.29    3.30
  10  -7   0   12.96    3.56
  10  -7   0   12.49    2.97
 -10  -7   0   16.31    3.34
 -10  -7  -1    6.77    2.60
  10  -7   1   13.49    3.75
  10  -7   1    6.26    2.17
 -10  -7  -1    6.52    2.11
 -10  -7  -2    1.27    1.26
  10  -7   2    4.23    2.20
  10  -7   2    0.53    1.07
 -10  -7  -2    0.34    1.07
 -10  -7  -3   17.30    4.36
  10  -7   3   12.46    3.71
  10  -7   3   20.94    4.32
 -10  -7  -4   23.10    4.96
  10  -7   4   11.71    3.41
 -10  -7  -5    6.62    2.79
  10  -7   5    4.60    2.28
  10  -7   6   12.76    3.77
  10  -8 -12    6.53    2.67
 -10  -8  12   10.71    3.13
 -10   8  12    3.68    2.10
  10  -8 -11    0.37    1.17
 -10   8  11    0.69    0.98
 -10  -8  11    0.99    1.36
 -10   8  10    1.07    1.10
  10  -8 -10    0.78    1.53
 -10  -8  10    0.59    0.89
 -10   8   9    8.35    2.78
  10  -8  -9    8.27    2.79
 -10  -8   9    7.17    2.72
 -10   8   8   11.24    3.05
  10  -8  -8   14.07    3.85
 -10  -8   8   13.07    3.51
 -10   8   7    6.62    2.31
  10  -8  -7    3.82    1.84
 -10  -8   7    6.27    2.41
  10  -8  -6   -2.33    2.00
 -10  -8   6    0.77    0.67
 -10   8   6   -0.85    1.26
  10  -8  -5    5.87    2.36
 -10  -8   5    7.13    2.44
  10  -8  -4   28.30    5.30
 -10  -8   4   29.74    4.94
  10  -8  -3    3.07    1.48
 -10  -8   3    5.67    2.49
 -10  -8   3    3.47    1.65
  10   8  -2   16.46    3.36
 -10  -8   2   11.86    3.39
  10  -8  -2   17.48    3.99
 -10  -8   2   23.89    4.52
 -10  -8   2   16.61    3.60
 -10  -8   1    5.77    2.32
  10  -8  -1    4.60    2.43
 -10  -8   1    4.80    1.93
 -10  -8   1    1.73    1.32
 -10  -8   0    4.53    2.24
  10  -8   0    2.91    1.89
 -10  -8   0    0.40    0.69
 -10  -8  -1    5.81    2.35
  10  -8   1    4.44    2.25
 -10  -8  -1    2.74    1.45
 -10  -8  -2   -0.97    1.55
  10  -8   2    0.82    1.84
 -10  -8  -3    2.13    1.75
  10  -8   3    3.28    2.60
  10  -8   4   -0.96    1.22
  10  -9 -11    6.57    2.91
 -10   9  10    2.56    1.83
  10  -9 -10    5.85    2.53
 -10   9   9    7.57    2.65
  10  -9  -9    9.13    3.33
 -10  -9   9    3.66    1.72
 -10   9   8    0.51    1.36
  10  -9  -8    1.24    0.75
 -10  -9   8    2.14    1.64
 -10   9   7   19.23    4.24
  10  -9  -7   18.28    4.36
 -10  -9   7   15.82    3.89
  10  -9  -6    1.69    1.35
 -10  -9   6    1.70    1.53
 -10   9   6    0.31    0.84
  10  -9  -5    6.35    3.07
 -10  -9   5    2.51    1.64
  10  -9  -4    7.77    3.10
 -10  -9   4    2.86    1.73
  10  -9  -3   12.31    3.67
 -10  -9   3   11.16    3.13
  10  -9  -2    6.41    2.77
 -10  -9   2    6.51    2.70
  10  -9  -1    7.54    3.10
 -10  -9   1    3.42    1.79
 -10  -9   1    2.94    1.45
  10  -9   0    4.10    2.59
 -10  -9   0    6.09    3.10
  10  -9   1    0.75    1.34
 -10  -9  -1    1.69    1.60
 -10  10   7    2.88    1.91
 -10  10   6    3.44    1.98
 -11   0  17    0.30    0.79
 -11   0  16    1.66    1.59
 -11   0  15   -1.11    1.05
 -11   0  14    0.72    0.73
 -11   0  13   -0.24    0.77
 -11   0  12    1.62    1.19
 -11   0  11   -0.43    0.74
 -11   0  10   46.92    5.45
 -11   0   9    1.00    1.02
  11   0  -8   44.86    5.12
 -11   0   8   45.92    5.23
 -11   0   7    0.53    1.01
  11   0  -7   -0.67    0.63
 -11   0   6   15.36    3.06
  11   0  -6   11.98    2.54
 -11   0   5   -0.59    0.90
  11   0  -5   -0.16    0.83
 -11   0   4   19.42    3.20
  11   0  -4   25.04    3.74
  11   0  -3    0.05    1.33
 -11   0   3   -1.39    1.18
  11   0  -2   24.11    3.70
  11   0  -1    0.95    1.05
  11   0   0    5.54    2.12
  11   0   0    5.78    1.68
  11   0   1    0.00    0.55
  11   0   1   -0.93    0.92
  11   0   2   35.77    5.04
  11   0   3   -2.25    1.88
  11   0   4   22.33    4.35
  11   0   5    1.56    1.34
  11   0   6   33.40    5.44
  11   0   7    2.41    1.66
  11   0   8   -0.58    1.00
  11   0   9    2.86    1.86
 -11   1  17    2.32    1.70
 -11  -1  17    3.15    2.01
 -11   1  16   12.08    3.35
 -11  -1  16   14.57    3.67
 -11   1  15    1.04    1.72
 -11  -1  15    2.37    1.44
 -11   1  14    2.10    1.61
 -11  -1  14   -1.09    1.40
 -11   1  13    0.88    1.19
 -11  -1  13    2.07    1.04
 -11   1  12   -1.28    1.20
 -11  -1  12   -0.28    0.85
 -11   1  11    6.02    2.14
 -11  -1  11    6.26    2.13
 -11   1  10    0.70    0.91
 -11  -1  10    1.64    1.04
 -11  -1   9   63.41    4.67
  11  -1  -9   68.04    6.07
 -11   1   9   74.64    6.84
 -11  -1   9   62.49    6.18
 -11   1   8    6.33    2.01
 -11  -1   8    5.13    1.80
  11  -1  -8    6.06    1.90
  11  -1  -7  109.49    7.57
 -11   1   7  111.18    8.16
 -11  -1   7  102.95    7.56
 -11   1   6   15.77    3.16
 -11  -1   6   12.38    2.78
  11  -1  -6   10.91    2.40
  11   1  -6   12.02    2.80
  11  -1  -5   29.16    3.97
  11   1  -5   29.16    4.21
 -11   1   5   33.56    4.44
 -11  -1   5   27.00    3.87
 -11  -1   4   -0.29    0.70
  11  -1  -4    0.57    0.64
  11   1  -4   -1.92    1.60
 -11   1   4   -0.08    0.79
  11  -1  -3    0.32    0.83
  11   1  -3   -1.00    0.95
 -11  -1   3   -0.08    0.81
  11  -1  -2    2.02    1.48
  11   1  -2    1.80    0.87
  11  -1  -1    0.24    0.70
  11   1  -1    0.01    0.65
  11  -1  -1   -0.15    0.77
  11   1   0    5.43    1.88
  11  -1   0    5.88    1.69
  11  -1   0    4.63    1.74
  11   1   1   12.55    2.86
  11  -1   1   11.37    2.37
  11  -1   1   10.64    3.06
  11  -1   2    7.15    2.52
  11   1   2    7.92    2.13
  11  -1   3    9.91    2.88
  11   1   3   13.39    3.13
  11  -1   4   -0.80    1.12
  11   1   4   -1.04    1.50
  11  -1   5    5.42    2.34
  11   1   5    2.49    1.48
  11  -1   6   -2.31    1.50
  11   1   6    1.77    1.76
  11  -1   7    3.05    1.94
  11   1   7    2.53    1.34
  11  -1   8    1.79    1.58
  11  -1   8   -0.16    1.40
  11   1   8   -0.60    1.19
  11  -1   9   -3.17    1.79
  11   1   9    1.41    1.35
 -11   2  17    2.93    1.72
 -11  -2  17    5.89    2.44
 -11   2  16   -1.71    1.90
 -11  -2  16    2.07    0.73
 -11   2  15    1.82    1.51
 -11  -2  15    0.16    1.00
 -11   2  14   26.90    4.75
 -11  -2  14   23.54    4.21
 -11   2  13    2.10    1.61
 -11  -2  13    2.04    1.50
 -11   2  12   20.36    3.92
 -11  -2  12   24.38    4.19
 -11   2  12   21.18    3.37
 -11   2  11    1.36    1.12
 -11  -2  11    3.18    1.45
  11  -2 -11    2.31    1.32
 -11   2  11    3.45    1.39
 -11   2  10   15.56    3.32
 -11  -2  10   13.93    2.86
  11  -2 -10   14.72    2.70
 -11  -2  10   15.94    2.55
 -11   2  10   16.85    2.62
 -11   2   9    1.07    0.70
 -11  -2   9    0.96    1.08
  11  -2  -9    0.84    0.85
 -11  -2   9   -0.38    0.40
 -11   2   8    5.96    2.02
 -11  -2   8    6.74    2.22
  11  -2  -8    7.41    1.95
 -11  -2   8    6.57    1.73
 -11  -2   7   93.95    6.30
  11  -2  -7  101.40    7.05
 -11   2   7   94.46    7.58
 -11  -2   7   93.54    7.13
  11  -2  -6   76.93    6.10
 -11   2   6   85.64    7.18
 -11  -2   6   78.82    6.44
 -11  -2   5    1.67    1.38
  11  -2  -5    1.84    0.98
  11   2  -5    1.37    1.03
 -11   2   5    1.05    0.83
 -11  -2   4   -0.76    0.84
  11  -2  -4   -1.13    1.11
  11   2  -4    0.65    0.87
  11  -2  -3   11.15    2.45
  11   2  -3   10.36    2.55
 -11  -2   3   12.28    2.29
  11   2  -2   11.04    2.46
  11  -2  -2    9.55    2.44
  11  -2  -2   10.32    2.39
  11   2  -1    3.73    1.71
  11  -2  -1    4.46    1.55
  11  -2  -1    2.90    1.20
  11   2   0    1.84    1.35
  11  -2   0    1.31    1.04
  11  -2   0    0.07    0.77
  11   2   1   -0.62    0.91
  11  -2   1    1.52    1.01
  11  -2   1   -2.01    1.59
  11  -2   2   -0.91    1.12
  11  -2   2    0.43    1.25
  11   2   2    1.16    1.04
  11  -2   3    1.94    1.64
  11   2   3    0.54    1.02
  11  -2   4    7.05    2.35
  11   2   4    4.54    2.13
  11  -2   5    5.07    1.92
  11   2   5    3.57    1.95
  11  -2   6    0.89    1.39
  11   2   6    0.36    1.07
  11  -2   7    6.71    2.81
  11   2   7    1.16    1.12
  11  -2   8   -1.55    1.79
  11  -2   8   -2.63    2.07
  11   2   8    0.48    1.01
  11  -2   9    0.25    0.90
  11   2   9    0.54    0.96
 -11   3  17    0.63    0.86
 -11   3  16    0.04    1.17
 -11  -3  16    3.63    1.66
 -11   3  15    0.89    1.24
 -11   3  15    1.34    1.40
 -11  -3  15   -1.19    1.15
 -11   3  14    4.91    2.25
 -11  -3  14    2.85    1.71
 -11   3  14    5.55    2.13
 -11   3  13   14.95    3.62
 -11  -3  13   16.20    3.60
 -11   3  13   15.84    3.00
 -11   3  12    1.17    1.26
 -11  -3  12    0.54    0.61
 -11   3  12    1.06    1.04
 -11   3  11    3.88    1.73
 -11  -3  11    3.12    1.41
 -11  -3  11    2.57    1.12
 -11   3  11    2.42    1.24
 -11   3  10    7.49    2.53
 -11  -3  10    7.07    2.10
 -11  -3  10    8.45    2.06
 -11   3  10    6.58    1.66
 -11   3   9   -0.81    1.28
 -11  -3   9    1.13    1.03
  11  -3  -9   -0.58    0.42
 -11   3   9   -0.11    0.73
 -11  -3   9    0.30    0.66
 -11  -3   8   30.21    3.77
  11  -3  -8   33.37    3.87
 -11   3   8   32.39    4.65
 -11  -3   8   30.83    4.10
 -11   3   7    1.06    0.89
  11  -3  -7    1.54    1.30
 -11  -3   7    0.88    0.62
 -11  -3   7    1.28    1.11
  11  -3  -6    1.20    0.88
 -11  -3   6   -1.36    1.02
 -11  -3   6   -0.43    0.63
 -11  -3   6    0.79    0.70
 -11   3   6    1.26    1.10
  11  -3  -5    2.89    1.12
 -11  -3   5    2.86    1.43
  11   3  -5    7.40    2.26
 -11  -3   5    1.93    1.04
 -11  -3   5    4.02    1.37
  11  -3  -4   70.04    6.67
  11  -3  -4   74.04    6.07
 -11  -3   4   67.56    5.79
  11   3  -4   78.78    7.02
 -11  -3   4   73.07    6.01
  11  -3  -3   73.57    6.86
  11  -3  -3   80.30    6.48
  11   3  -3   74.76    6.86
 -11  -3   3   79.59    6.15
  11   3  -2    0.43    0.90
  11  -3  -2    0.29    0.84
  11  -3  -2    0.77    0.70
  11  -3  -1   42.02    5.28
  11  -3  -1   31.42    4.60
  11   3  -1   43.42    5.13
  11   3   0   -0.14    1.22
  11  -3   0    0.40    0.59
  11  -3   0    1.14    1.48
  11   3   1    6.53    2.22
  11  -3   1    5.79    1.90
  11  -3   1    7.99    2.69
  11   3   2    4.48    1.79
  11  -3   2    4.74    1.81
  11  -3   2    3.54    1.29
  11  -3   3    1.19    1.08
  11  -3   3    0.58    0.96
  11   3   3   -0.17    0.78
  11  -3   4   -1.47    1.74
  11   3   4    0.70    0.74
  11  -3   5    0.40    1.40
  11   3   5    2.08    1.46
  11  -3   6    0.81    1.21
  11   3   6    3.17    1.83
  11  -3   7    0.61    0.89
  11   3   7    5.14    2.10
  11  -3   8    1.28    1.14
  11  -3   8    2.01    1.88
 -11  -3  -8   -1.69    1.65
 -11   4  17    5.57    2.58
 -11   4  17    2.24    1.67
 -11   4  16    3.00    1.85
 -11  -4  16    3.44    1.93
 -11   4  16    4.92    2.21
 -11   4  15   13.21    3.43
 -11  -4  15   13.54    3.24
 -11   4  15    9.16    2.82
 -11   4  14    0.84    0.92
 -11  -4  14    1.59    1.51
 -11   4  14   -0.13    0.66
 -11   4  13    4.12    1.67
 -11   4  13    3.71    1.77
 -11  -4  13    3.85    1.77
 -11   4  12    0.61    0.80
 -11  -4  12   -0.51    0.82
 -11  -4  12   -0.14    0.74
 -11   4  12   -0.99    0.81
 -11   4  11    0.86    0.96
 -11  -4  11    1.07    0.96
 -11   4  11    0.85    0.86
 -11  -4  11    1.74    1.68
 -11   4  10    2.53    1.40
 -11  -4  10    2.11    1.34
 -11   4  10    0.61    0.58
 -11  -4  10    0.40    0.66
 -11   4   9   25.35    4.32
 -11  -4   9   25.67    3.77
 -11   4   9   26.22    3.55
 -11  -4   9   24.71    3.78
 -11   4   8   -0.17    0.66
 -11  -4   8    0.27    0.54
 -11  -4   8    0.72    1.13
 -11   4   8    0.12    0.64
  11  -4  -7   14.83    2.48
 -11  -4   7   15.24    2.92
 -11  -4   7   13.97    2.88
 -11   4   7   11.48    2.84
  11  -4  -6   32.45    4.83
 -11  -4   6   31.58    4.29
  11  -4  -6   33.31    3.86
 -11  -4   6   32.27    4.01
 -11  -4   6   25.33    3.59
 -11  -4   5    0.00    0.50
  11  -4  -5   -0.43    1.06
 -11  -4   5    0.26    0.82
  11  -4  -5    0.93    1.13
 -11  -4   5    0.06    0.55
 -11  -4   4    4.09    1.46
  11   4  -4    4.57    1.93
  11  -4  -4    4.65    1.39
 -11  -4   4    5.04    1.69
  11  -4  -4    4.67    1.49
 -11  -4   4    6.26    1.92
  11  -4  -3   39.78    5.25
  11  -4  -3   28.73    4.06
  11   4  -3   41.54    5.17
 -11  -4   3   33.81    4.52
 -11  -4   3   38.07    4.20
  11   4  -2    5.32    1.81
  11  -4  -2    3.85    1.38
 -11  -4   2    5.16    1.99
  11  -4  -2    6.97    2.26
  11  -4  -1  101.59    8.57
  11  -4  -1   94.96    7.75
  11   4  -1  101.43    8.24
 -11  -4   1   95.02    8.07
  11   4   0    0.88    1.04
  11  -4   0    1.89    1.40
 -11  -4   0    1.04    1.31
  11  -4   0    0.84    0.63
  11   4   1    4.28    1.91
  11  -4   1    2.74    1.69
  11  -4   1    5.19    2.03
 -11  -4  -1    6.67    2.50
  11   4   2    2.37    1.49
  11  -4   2    1.10    0.89
  11  -4   2   -0.42    0.94
 -11  -4  -2    0.66    1.21
  11  -4   3   -1.19    1.18
  11  -4   3    0.86    0.65
 -11  -4  -3    1.75    1.59
  11   4   3    0.66    0.85
  11  -4   4    2.90    2.02
 -11  -4  -4    0.27    1.08
  11   4   4    2.31    1.41
  11  -4   5    1.30    0.87
 -11  -4  -5    0.16    1.25
  11   4   5    2.09    1.31
  11  -4   6    3.83    1.94
 -11  -4  -6    1.54    1.34
  11   4   6    3.48    1.86
  11  -4   7    5.48    2.53
 -11  -4  -7    5.60    2.60
 -11   5  16   14.49    3.76
 -11  -5  15    1.48    1.24
 -11   5  15    1.17    1.32
 -11  -5  14    0.26    0.89
 -11   5  14   -0.89    1.17
 -11   5  13    5.57    2.31
 -11  -5  13    4.73    2.27
 -11   5  13    6.29    2.23
 -11  -5  13    7.40    2.41
 -11   5  12    3.39    1.61
 -11  -5  12    3.85    1.71
 -11   5  12   -0.24    1.18
 -11  -5  12    5.40    2.16
 -11   5  11   -0.18    0.76
 -11   5  11   -0.36    0.73
 -11  -5  11    1.47    1.15
 -11  -5  11    0.43    0.88
 -11   5  10    8.42    2.42
 -11  -5  10    5.05    1.79
  11  -5 -10    3.00    1.39
 -11  -5  10    6.50    2.07
 -11   5  10    5.76    1.84
 -11   5   9   15.59    3.48
 -11  -5   9   11.81    2.71
  11  -5  -9    9.96    2.91
 -11  -5   9   10.15    2.35
 -11   5   9   19.52    3.34
 -11  -5   8   -0.02    0.62
 -11   5   8    0.65    0.82
  11  -5  -8    0.49    0.90
 -11  -5   8    1.64    1.20
 -11   5   8    1.30    0.71
 -11  -5   7    1.81    1.18
 -11   5   7    1.77    0.87
  11  -5  -7    1.75    1.18
 -11  -5   7    2.64    1.72
 -11  -5   6    4.98    1.54
 -11  -5   6    7.13    1.92
  11  -5  -6    6.00    2.47
 -11  -5   6    6.85    2.02
 -11  -5   5    1.58    0.91
 -11  -5   5    1.23    1.01
  11  -5  -5    2.75    1.91
 -11  -5   5    2.77    1.41
  11  -5  -5    0.77    0.87
 -11  -5   4   16.06    3.24
  11   5  -4   21.76    4.02
  11  -5  -4   18.17    3.90
 -11  -5   4   15.37    3.32
  11  -5  -4   21.20    3.42
 -11  -5   3    2.05    1.22
  11   5  -3    1.40    1.11
  11  -5  -3    1.07    0.66
 -11  -5   3    0.62    1.18
  11  -5  -3    0.36    0.56
  11   5  -2   10.44    2.67
  11  -5  -2    9.86    2.93
  11  -5  -2    9.12    2.21
 -11  -5   2    5.87    2.31
  11   5  -1    3.62    1.53
  11  -5  -1    2.82    1.66
  11  -5  -1    1.67    0.96
 -11  -5   1   -0.73    1.44
  11   5   0    1.68    1.48
  11  -5   0    1.01    1.10
  11  -5   0    0.73    0.89
 -11  -5   0    2.87    1.34
  11   5   1    3.76    1.77
  11  -5   1    5.55    2.57
  11  -5   1    5.11    1.98
 -11  -5  -1    2.16    1.20
  11   5   2    2.34    1.38
  11  -5   2    1.97    1.46
  11  -5   2    0.93    0.90
 -11  -5  -2    0.64    0.93
  11   5   3    1.84    1.06
  11  -5   3    1.68    1.45
  11  -5   3    2.98    1.52
 -11  -5  -3   -0.11    0.95
  11  -5   4   -0.35    0.98
  11  -5   4    0.33    0.81
 -11  -5  -4    0.18    0.87
  11   5   4    2.78    1.58
  11  -5   5    0.63    1.20
 -11  -5  -5    3.79    2.25
  11  -5   6    4.81    2.27
 -11  -5  -6    1.02    0.85
 -11  -6  15    1.14    1.21
  11  -6 -15    1.58    1.34
 -11   6  15    1.80    1.22
 -11  -6  14   13.21    3.37
  11  -6 -14   10.30    3.16
 -11   6  14    8.04    2.66
 -11  -6  13    8.51    2.74
 -11   6  13    1.75    0.79
  11  -6 -13    3.68    1.71
 -11  -6  13    5.20    2.01
 -11   6  12    6.90    2.40
 -11   6  12    9.60    2.67
 -11  -6  12    8.96    2.62
  11  -6 -12    9.24    2.94
 -11  -6  12    5.93    2.29
 -11  -6  11    7.46    2.63
  11  -6 -11    2.21    1.44
 -11  -6  11    3.95    1.69
 -11   6  11    1.62    1.09
 -11   6  11    6.11    2.30
 -11  -6  10    5.79    2.02
  11  -6 -10    7.73    2.89
 -11  -6  10    5.75    1.92
 -11   6  10    8.83    2.43
 -11   6  10    6.31    2.24
 -11  -6   9    5.35    1.79
  11  -6  -9    5.10    2.18
 -11   6   9    2.41    1.30
 -11  -6   9    4.65    1.95
 -11  -6   8    6.62    1.90
 -11   6   8    5.38    1.85
  11  -6  -8    5.90    2.43
 -11  -6   8    8.09    2.51
  11  -6  -7   38.47    5.79
 -11   6   7   37.12    4.63
 -11  -6   7   39.57    5.22
  11  -6  -6    6.58    2.42
 -11  -6   6    3.55    1.34
 -11  -6   5    1.28    0.69
  11  -6  -5    2.45    1.41
 -11  -6   5    1.51    1.33
 -11  -6   4    1.67    0.98
  11  -6  -4    1.46    1.16
 -11  -6   4    4.72    1.80
 -11  -6   3    0.93    0.91
  11   6  -3    1.77    1.44
  11  -6  -3    1.85    1.68
 -11  -6   3    1.42    0.94
  11  -6  -3    2.52    1.26
 -11  -6   2    0.32    0.61
  11   6  -2   -1.88    0.98
  11  -6  -2   -0.57    1.16
 -11  -6   1   16.17    3.74
  11   6  -1   17.02    3.49
  11  -6  -1   16.93    3.92
  11  -6  -1   17.87    3.46
 -11  -6   0    1.86    1.44
  11   6   0    1.34    1.34
  11  -6   0    1.08    1.59
  11  -6   0    1.23    1.46
 -11  -6  -1    1.05    1.40
  11   6   1    3.40    1.49
  11  -6   1    1.59    1.30
  11  -6   1    0.76    1.27
 -11  -6  -2    0.38    1.19
  11   6   2    5.24    2.15
  11  -6   2    8.30    3.10
  11  -6   2    8.10    2.46
 -11  -6  -3   -0.35    1.34
  11  -6   3    0.09    1.33
  11  -6   3    3.56    2.01
 -11  -6  -4    1.47    1.73
  11  -6   4    0.98    1.21
  11  -6   4    3.56    1.77
 -11  -6  -5    0.30    1.31
  11  -6   5    0.33    1.07
 -11  -7  14    2.32    1.56
 -11   7  14   -0.15    1.13
  11  -7 -14   -0.10    0.72
 -11  -7  14    1.10    1.36
 -11   7  13    0.92    1.10
 -11  -7  13    7.36    2.61
  11  -7 -13    7.56    2.78
 -11  -7  13    4.79    2.13
 -11  -7  12    7.89    2.45
  11  -7 -12    3.90    2.19
 -11  -7  12    3.36    1.73
 -11   7  12    5.09    2.14
  11  -7 -11    0.50    1.40
 -11  -7  11   -0.15    1.05
 -11   7  11    0.68    0.94
  11  -7 -10    4.63    2.45
 -11   7  10    3.90    1.79
 -11  -7  10    7.89    2.44
 -11   7   9   17.90    3.70
  11  -7  -9   18.98    4.37
 -11  -7   9   19.32    3.99
 -11   7   8    3.18    1.43
  11  -7  -8    5.97    2.44
 -11  -7   8    6.13    2.32
 -11   7   7    0.53    0.62
  11  -7  -7    1.10    1.01
 -11  -7   7    0.27    0.90
  11  -7  -6    0.23    0.84
 -11  -7   6    0.95    1.12
 -11  -7   5    0.65    0.89
  11  -7  -5   -0.59    1.23
 -11  -7   5    0.63    1.22
 -11  -7   4    5.63    2.28
  11  -7  -4    2.07    1.54
 -11  -7   4    5.55    2.10
 -11  -7   3   -0.23    0.69
  11   7  -3   -0.18    1.04
  11  -7  -3    1.56    1.28
 -11  -7   3    0.04    1.17
 -11  -7   2   -0.79    1.34
  11   7  -2   -0.04    0.72
  11  -7  -2   -0.42    0.89
 -11  -7   2    1.28    1.07
 -11  -7   1    0.18    0.93
  11   7  -1    1.90    1.33
  11  -7  -1    1.21    1.30
  11  -7  -1   -0.38    1.11
  11   7   0   13.29    3.15
 -11  -7   0    6.89    2.43
  11  -7   0   12.18    3.75
  11  -7   0   13.85    3.32
 -11  -7  -1   11.56    3.32
  11  -7   1    5.11    2.26
  11  -7   1   10.93    2.94
 -11  -7  -2   14.35    3.89
  11  -7   2   19.71    4.64
  11  -7   2   17.72    4.04
 -11  -7  -3    2.13    1.84
  11  -7   3    2.06    2.04
  11  -7   3   -0.28    1.00
 -11  -7  -4    1.51    1.52
  11  -7   4   -0.01    0.83
  11  -7   4   -0.44    1.04
  11  -7   5    0.67    1.07
  11  -8 -12   -0.37    0.89
 -11   8  12    0.26    0.91
  11  -8 -11    5.76    2.64
 -11  -8  11    2.66    1.82
 -11   8  11    3.63    1.99
  11  -8 -10    1.13    0.69
 -11   8  10   -0.70    0.89
 -11  -8  10    1.57    1.66
 -11   8   9    3.08    1.86
  11  -8  -9    3.89    2.04
 -11  -8   9    3.38    1.78
 -11   8   8    3.62    1.65
  11  -8  -8    4.63    2.12
 -11  -8   8    6.91    2.57
 -11   8   7    3.14    1.59
  11  -8  -7    4.17    1.84
 -11  -8   7    4.51    2.06
  11  -8  -6    6.71    2.93
 -11  -8   6    6.40    2.48
  11  -8  -5   -2.05    1.88
 -11  -8   5   -0.57    0.73
  11  -8  -4   -0.22    1.05
 -11  -8   4    2.18    1.70
 -11  -8   4   -0.62    1.21
  11   8  -3    0.21    0.66
 -11  -8   3    1.99    1.35
  11  -8  -3    2.40    1.89
 -11  -8   3    1.68    1.12
  11   8  -2   -0.28    0.85
 -11  -8   2    0.34    0.79
 -11  -8   2    1.39    1.35
 -11  -8   1    4.83    2.08
  11  -8  -1    5.79    2.61
 -11  -8   0   -0.27    1.61
  11  -8   0   -1.04    1.21
 -11  -8  -1    0.06    1.19
  11  -8   1   -0.24    1.16
 -11  -8  -2   -0.53    1.11
  11  -8   2   -0.79    1.05
 -11   9  10    1.02    1.57
 -11   9   9    8.66    2.85
 -11   9   8    0.32    0.80
  11  -9  -8   -1.48    1.91
  11  -9  -7   19.02    4.64
  11  -9  -6   20.11    4.79
 -11  -9   6   20.53    4.35
  11  -9  -5    3.20    1.91
 -11  -9   5    8.19    2.96
  11  -9  -4   12.67    3.84
 -11  -9   4   11.43    3.30
  11  -9  -3    4.00    2.20
 -11  -9   3   -0.18    1.02
  11  -9  -2    5.47    2.42
 -11  -9   1    6.64    2.99
 -12   0  17   -0.52    0.79
 -12   0  16   -0.94    1.13
 -12   0  15    1.43    1.63
 -12   0  14    3.04    2.04
 -12   0  13   -0.49    1.04
 -12   0  12   18.57    3.70
 -12   0  11    1.17    1.85
 -12   0  10    1.87    1.33
 -12   0   9    1.86    1.03
  12   0  -9    0.49    0.64
 -12   0   8    4.05    1.98
  12   0  -8    2.77    1.43
 -12   0   7   -1.39    1.33
  12   0  -7    1.23    1.21
 -12   0   6    8.71    2.63
  12   0  -6    6.46    2.03
 -12   0   5    0.20    0.96
  12   0  -5   -0.69    0.95
  12   0  -4   12.28    2.67
 -12   0   4   10.85    2.62
  12   0  -3    0.33    0.80
  12   0  -2    0.76    1.12
  12   0  -1   -0.04    0.86
  12   0   0   72.81    6.02
  12   0   0   72.64    6.99
  12   0   1    0.53    0.76
  12   0   2    1.61    1.36
  12   0   3    2.00    0.77
  12   0   4    9.44    3.00
  12   0   5   -0.94    1.05
  12   0   6   47.29    6.70
  12   0   7    0.01    1.22
 -12   1  17    1.55    1.07
 -12  -1  17    1.06    1.50
 -12   1  16    1.60    1.23
 -12  -1  16   -0.06    1.19
 -12   1  15    5.25    1.93
 -12  -1  15    3.12    1.49
 -12   1  14   14.24    3.67
 -12  -1  14   11.90    3.27
 -12   1  13    1.18    1.13
 -12  -1  13    0.89    1.01
 -12   1  12    1.33    1.58
 -12  -1  12    1.24    0.93
  12  -1 -11   42.44    5.11
 -12   1  11   49.80    6.01
 -12  -1  11   44.57    5.57
  12  -1 -10   70.84    6.51
 -12   1  10   74.83    7.37
 -12  -1  10   72.83    7.07
 -12   1   9   23.69    4.27
 -12  -1   9   16.36    3.30
  12  -1  -9   16.99    3.19
 -12   1   8    0.47    0.84
 -12  -1   8    1.94    1.45
  12  -1  -8   -0.58    1.20
  12   1  -8    2.43    1.35
 -12   1   7   13.79    3.05
 -12  -1   7   17.47    3.30
  12  -1  -7   16.00    3.04
  12   1  -7   15.24    3.33
 -12   1   6   11.38    2.81
 -12  -1   6   10.85    2.64
  12  -1  -6   10.89    2.57
  12   1  -6   10.23    2.57
 -12  -1   5   -0.02    0.88
  12  -1  -5    1.04    0.77
  12   1  -5    0.80    1.10
 -12   1   5    0.70    1.00
  12  -1  -4   19.90    3.45
  12   1  -4   13.22    2.87
 -12  -1   4   13.18    2.93
  12  -1  -3   12.51    2.85
  12   1  -3   11.89    2.70
  12  -1  -2   15.11    3.13
  12   1  -2   13.28    2.99
  12   1  -1   17.73    3.60
  12  -1  -1   12.11    2.71
  12  -1  -1   18.28    3.47
  12   1   0    3.43    1.40
  12  -1   0    6.48    1.89
  12  -1   0    5.90    2.12
  12  -1   1    1.76    1.16
  12   1   1    7.88    2.54
  12  -1   2   -1.47    1.59
  12   1   2    2.61    1.63
  12  -1   3    1.52    1.77
  12   1   3    0.29    1.19
  12  -1   4   -1.61    1.64
  12   1   4    0.69    0.81
  12  -1   5    2.70    1.80
  12   1   5    2.24    1.14
  12  -1   6    9.43    3.23
  12   1   6    4.74    2.13
  12  -1   7   -0.24    1.25
  12   1   7    1.18    1.12
  12  -1   8    6.30    2.46
  12   1   8    8.59    2.87
 -12   2  17    1.25    1.57
 -12   2  16    6.85    2.67
 -12  -2  16    5.63    2.42
 -12   2  15   -2.06    1.65
 -12  -2  15   -0.44    0.75
 -12   2  14   17.72    3.93
 -12  -2  14   12.45    3.10
 -12   2  13    7.48    2.69
 -12  -2  13    4.99    2.07
 -12   2  12    0.68    0.82
 -12  -2  12    0.82    1.21
 -12   2  11    1.75    1.46
 -12  -2  11    2.10    1.42
  12  -2 -11    0.94    0.58
 -12   2  10   10.21    2.75
 -12  -2  10   12.60    2.85
  12  -2 -10   11.74    2.57
 -12   2   9   20.87    4.04
 -12  -2   9   17.94    3.35
  12  -2  -9   20.40    3.37
 -12  -2   9   19.24    2.88
  12  -2  -8   31.78    4.13
 -12   2   8   31.02    4.70
 -12  -2   8   34.71    4.62
 -12   2   7    2.52    1.25
 -12  -2   7    2.04    1.32
  12  -2  -7    2.82    1.46
  12   2  -7    2.02    1.51
  12  -2  -6   70.23    6.22
  12   2  -6   66.46    6.72
 -12   2   6   68.14    6.94
 -12  -2   6   71.74    6.48
 -12  -2   5    2.29    1.11
  12  -2  -5    4.67    1.81
  12   2  -5    3.55    1.41
 -12   2   5    3.05    1.95
  12   2  -4   29.47    4.39
  12  -2  -4   31.71    4.33
 -12  -2   4   28.93    4.06
  12  -2  -3   -0.12    0.98
  12   2  -3    0.11    0.92
  12  -2  -3    2.14    1.38
 -12  -2   3    0.00    0.89
  12   2  -2    0.86    0.74
  12  -2  -2   -0.76    1.34
  12  -2  -2    1.68    1.34
  12   2  -1    7.05    2.20
  12  -2  -1    6.53    2.08
  12  -2  -1    7.81    2.26
  12   2   0    2.87    1.70
  12  -2   0    0.34    1.18
  12   2   1    1.06    0.87
  12  -2   1    1.65    1.06
  12  -2   1    1.38    1.71
  12  -2   2    2.84    1.68
  12   2   2    5.22    2.14
  12  -2   3    3.26    1.80
  12   2   3   -1.21    1.41
  12  -2   4   -2.73    1.88
  12   2   4   -2.54    1.74
  12  -2   5    1.37    1.53
  12   2   5    0.10    0.66
  12  -2   6    1.31    1.48
  12   2   6   -0.16    1.07
  12  -2   7    1.37    1.46
  12   2   7   -1.59    1.13
  12   2   8   -0.18    0.81
 -12   3  17    7.80    2.62
 -12   3  16    3.56    2.08
 -12  -3  16   -0.53    1.00
 -12   3  15    6.90    2.50
 -12  -3  15    5.70    2.36
 -12   3  14   -0.06    0.98
 -12  -3  14   -0.16    1.02
 -12   3  13    9.66    2.84
 -12  -3  13    8.97    2.78
 -12   3  12    2.21    1.49
 -12  -3  12    3.26    1.47
 -12   3  11    4.08    2.04
 -12  -3  11    3.62    1.88
 -12   3  10    2.99    1.70
 -12  -3  10    2.55    1.81
 -12  -3  10    1.35    0.83
 -12   3   9    0.46    0.74
 -12  -3   9    4.31    1.93
  12  -3  -9    5.56    1.86
 -12  -3   9    6.76    2.01
 -12   3   8    1.73    1.49
 -12  -3   8   -1.55    1.41
  12  -3  -8    1.38    0.95
 -12  -3   8    0.05    0.72
 -12   3   7    1.74    1.56
  12  -3  -7    3.69    1.48
 -12  -3   7    2.80    1.59
 -12  -3   7    1.59    1.34
  12  -3  -6   35.83    4.35
 -12  -3   6   25.36    3.50
  12   3  -6   30.77    4.73
 -12   3   6   31.65    4.73
 -12  -3   6   32.59    4.36
  12  -3  -5   12.90    2.68
 -12  -3   5    8.46    2.22
  12   3  -5    7.69    2.38
 -12  -3   5    7.26    1.88
 -12  -3   4    0.08    0.54
  12   3  -4   -0.14    0.98
  12  -3  -4    0.38    0.72
 -12  -3   4    1.07    1.15
  12  -3  -4    1.03    0.88
  12   3  -3    4.57    1.82
  12  -3  -3    6.68    2.16
  12  -3  -3    9.68    2.40
 -12  -3   3    7.98    2.15
  12   3  -2    4.93    1.97
  12  -3  -2    2.85    1.69
  12  -3  -2    2.33    1.50
  12   3  -1   21.92    3.81
  12  -3  -1   28.01    4.51
  12  -3  -1   19.92    3.92
  12   3   0   -0.49    0.74
  12  -3   0   -2.15    1.88
  12  -3   0    0.11    0.89
  12   3   1   -0.75    0.84
  12  -3   1    1.53    1.17
  12  -3   1    2.82    1.83
  12   3   2    2.22    1.64
  12  -3   2   -0.88    0.97
  12  -3   2   -1.27    1.25
  12   3   3   32.54    4.96
  12  -3   3   29.30    4.98
  12  -3   4    1.85    1.51
  12   3   4    0.96    0.93
  12  -3   5    7.31    2.67
  12   3   5    4.86    2.26
  12  -3   6    2.26    1.59
  12   3   6   -1.47    1.54
  12   3   7   -1.86    1.20
 -12   4  16    2.03    1.51
 -12   4  15    1.17    1.41
 -12  -4  15    1.08    1.13
 -12   4  14    3.77    1.56
 -12  -4  14    4.54    2.13
 -12   4  13    7.33    2.71
 -12  -4  13    6.07    2.02
 -12   4  12   -0.80    0.63
 -12  -4  12   -0.18    0.86
 -12   4  11    3.93    1.50
 -12  -4  11    2.98    1.58
 -12  -4  11    3.92    1.59
 -12   4  10   -0.02    1.45
 -12  -4  10    1.60    1.42
 -12  -4  10    1.73    1.17
 -12   4   9    1.88    1.56
 -12  -4   9    0.84    1.12
 -12  -4   9    0.29    0.84
 -12  -4   8    3.39    1.19
 -12  -4   8    3.97    1.51
 -12   4   8    4.37    1.92
 -12  -4   7    2.48    1.26
  12  -4  -7    1.87    1.55
 -12  -4   7    2.78    1.38
 -12   4   7    3.62    1.79
  12  -4  -7    1.69    0.95
 -12  -4   6    3.25    1.41
 -12  -4   6    4.67    1.87
  12  -4  -6    3.86    2.16
 -12  -4   6    5.41    1.93
  12  -4  -6    4.12    1.33
 -12  -4   5   12.16    2.55
  12   4  -5   14.65    3.30
  12  -4  -5   12.69    3.23
  12  -4  -5   10.83    2.41
 -12  -4   5    8.89    2.36
 -12  -4   4   -0.81    1.08
  12   4  -4    2.80    1.81
  12  -4  -4    0.02    0.81
 -12  -4   4   -0.41    1.00
  12  -4  -4    0.71    0.81
  12  -4  -3   30.69    4.79
  12   4  -3   32.78    4.81
 -12  -4   3   29.93    4.47
 -12  -4   3   36.91    4.39
  12  -4  -3   22.30    3.79
  12   4  -2    1.26    1.54
  12  -4  -2   -1.47    1.78
 -12  -4   2    1.58    1.52
  12  -4  -2    0.03    0.66
  12   4  -1    0.17    1.10
  12  -4  -1   -1.92    1.65
 -12  -4   1   -0.85    0.57
  12  -4  -1   -0.12    0.81
  12  -4   0   19.67    3.85
  12   4   0   27.01    4.45
 -12  -4   0   18.85    3.75
  12  -4   0   20.06    3.86
  12   4   1    8.43    2.54
  12  -4   1    5.99    2.29
  12  -4   1    9.91    2.71
 -12  -4  -1    5.02    2.21
  12   4   2    4.73    1.76
  12  -4   2    4.99    1.99
  12  -4   2    6.66    2.40
 -12  -4  -2    4.03    2.03
  12  -4   3   -0.30    1.10
 -12  -4  -3   -0.25    0.91
  12   4   3   -1.26    1.39
  12  -4   4    7.27    2.70
 -12  -4  -4    5.19    2.54
  12   4   4    3.17    1.78
  12  -4   5    0.27    1.23
 -12  -4  -5    1.77    2.13
  12   4   5    1.05    1.09
  12  -4   6    2.13    2.06
 -12  -4  -6    1.21    2.16
 -12   5  15   -1.55    1.28
 -12  -5  15    2.28    1.48
 -12   5  14    0.52    0.87
 -12  -5  14   -0.46    1.01
 -12   5  13    6.82    2.65
 -12  -5  13    1.99    1.32
 -12   5  12   -0.87    0.70
 -12  -5  12    1.36    0.86
 -12  -5  12   -0.20    0.94
 -12   5  11    4.87    1.99
 -12  -5  11    3.21    1.71
 -12  -5  11    4.03    1.73
 -12   5  10   -0.52    0.90
 -12  -5  10    1.77    1.26
  12  -5 -10    0.41    0.66
 -12  -5  10    1.52    1.35
 -12  -5   9    7.66    2.28
  12  -5  -9    9.36    2.90
 -12  -5   9    8.58    2.41
 -12   5   9    8.15    2.66
 -12  -5   8    1.77    1.10
  12  -5  -8    2.41    1.87
 -12  -5   8    3.25    1.41
 -12  -5   7    1.79    0.85
  12  -5  -7    2.29    1.59
 -12  -5   7    1.35    0.63
 -12  -5   6   15.03    2.95
  12  -5  -6   12.04    3.24
 -12  -5   6   13.43    2.91
  12   5  -5   27.09    4.74
  12  -5  -5   27.01    4.84
 -12  -5   5   34.99    4.88
  12  -5  -5   29.28    4.18
 -12  -5   5   29.63    4.31
 -12  -5   4    0.46    1.21
  12   5  -4    0.67    1.28
  12  -5  -4    2.08    1.75
  12  -5  -4    0.11    0.58
 -12  -5   3    1.58    1.50
  12   5  -3    0.61    0.68
  12  -5  -3    1.09    0.72
  12  -5  -3    1.20    1.25
  12   5  -2   14.91    3.29
  12  -5  -2   19.52    4.18
  12  -5  -2   12.53    3.01
 -12  -5   2    9.66    2.79
  12   5  -1   24.20    4.20
  12  -5  -1   27.73    4.97
  12  -5  -1   20.37    3.80
 -12  -5   1   11.91    3.23
  12   5   0    2.66    1.41
  12  -5   0    1.42    0.93
  12  -5   0    3.14    1.91
 -12  -5   0    0.24    0.80
  12   5   1    0.68    1.08
  12  -5   1   -0.14    0.94
  12  -5   1    1.40    1.37
 -12  -5  -1    0.49    1.26
  12   5   2   -1.87    1.40
  12  -5   2   -1.34    1.32
  12  -5   2    0.71    1.13
 -12  -5  -2    0.18    1.03
  12  -5   3    2.57    1.47
  12  -5   3    6.56    2.93
 -12  -5  -3    2.10    1.73
  12   5   3    1.25    1.20
  12  -5   4    0.69    1.24
 -12  -5  -4    1.85    1.71
  12  -5   5    0.02    1.37
 -12  -5  -5    1.28    1.69
 -12  -6  14    2.57    1.60
  12  -6 -14    2.95    1.61
 -12   6  13   -0.26    0.72
 -12  -6  13   -1.06    1.15
  12  -6 -13   -0.51    1.15
 -12  -6  13    1.13    1.03
 -12  -6  12    7.05    2.24
  12  -6 -12    4.88    2.43
 -12  -6  12    3.19    1.78
 -12   6  12    2.85    1.83
 -12  -6  11    8.51    2.49
  12  -6 -11    8.18    2.79
 -12  -6  11   11.75    3.03
 -12   6  11    8.29    2.78
 -12  -6  10    2.84    1.53
  12  -6 -10    2.01    1.57
 -12  -6  10    3.12    1.60
  12  -6  -9    0.55    1.42
 -12  -6   9    2.42    1.68
  12  -6  -8   -0.30    0.59
 -12  -6   8    0.82    0.94
  12  -6  -7    9.40    3.39
 -12  -6   7   12.87    3.12
  12  -6  -6    0.51    1.01
 -12  -6   6   -0.41    1.01
 -12  -6   5    0.88    1.25
  12   6  -5    5.45    2.44
  12  -6  -5    1.72    1.91
 -12  -6   5    2.14    1.20
 -12  -6   4    1.39    1.33
  12   6  -4    1.19    1.20
  12  -6  -4    0.37    1.33
 -12  -6   4   -0.45    0.95
 -12  -6   3    5.41    2.25
  12   6  -3    4.69    1.67
  12  -6  -3    4.62    2.19
  12  -6  -3    4.20    1.74
 -12  -6   2   15.75    3.69
  12   6  -2   16.35    3.65
  12  -6  -2   14.82    4.00
  12  -6  -2   16.71    3.35
 -12  -6   1   -1.80    1.45
  12   6  -1    2.58    1.89
  12  -6  -1   -1.43    1.26
  12  -6  -1    0.36    0.88
 -12  -6   0    4.74    2.33
  12   6   0    8.03    2.47
  12  -6   0    2.49    1.05
  12  -6   0    7.70    2.34
 -12  -6  -1    8.29    3.28
  12   6   1    8.44    2.59
  12  -6   1    7.57    2.80
  12  -6   1    5.71    2.25
 -12  -6  -2    3.53    1.50
  12  -6   2    2.90    1.64
  12  -6   2    5.54    2.09
 -12  -6  -3   -1.12    0.88
  12  -6   3    0.29    0.91
  12  -6   3   -2.21    1.67
 -12  -6  -4    0.10    1.35
  12  -6   4    3.87    2.05
  12  -7 -13    5.56    2.59
 -12  -7  13    4.92    2.09
  12  -7 -12    1.73    1.51
 -12  -7  12   -0.30    0.76
  12  -7 -11   -0.83    0.54
 -12  -7  11    0.03    0.70
  12  -7 -10   10.29    3.43
 -12  -7  10   13.87    3.41
  12  -7  -9   -0.30    0.83
 -12  -7   9    2.48    1.57
  12  -7  -8    1.35    1.40
 -12  -7   8    0.53    0.85
  12  -7  -7    0.45    1.22
 -12  -7   7    0.22    0.90
  12  -7  -6    2.98    2.22
 -12  -7   6    2.76    1.36
 -12  -7   5    3.61    1.96
  12  -7  -5    4.31    2.44
 -12  -7   5    4.60    1.90
 -12  -7   4    4.24    1.94
  12   7  -4    7.75    2.62
  12  -7  -4    3.84    2.01
 -12  -7   4    8.52    2.88
 -12  -7   3   -0.23    0.97
  12   7  -3    1.28    0.98
  12  -7  -3   -1.63    1.96
 -12  -7   2    0.45    0.74
  12   7  -2    5.02    2.14
  12  -7  -2    3.43    1.28
  12   7  -1    9.27    2.85
 -12  -7   1    4.68    1.97
  12  -7  -1    5.26    2.50
  12  -7  -1    8.05    2.61
  12   7   0    0.97    1.13
 -12  -7   0    0.21    1.03
  12  -7   0    2.40    1.73
  12  -7   0   -0.40    0.86
 -12  -7  -1    5.91    2.41
  12  -7   1    5.13    2.30
  12  -7   1    6.19    2.22
 -12  -7  -2   -1.31    1.21
  12  -7   2    0.45    0.91
  12  -7   2   -1.20    1.49
  12  -7   3   -0.84    0.86
  12  -7   3   -0.06    1.42
  12  -7   4    0.26    0.65
  12  -8 -10   13.41    4.27
 -12  -8  10   16.65    3.99
  12  -8  -9   10.84    3.43
 -12  -8   9   13.83    3.69
  12  -8  -8   17.66    4.55
 -12  -8   8   17.28    4.04
  12  -8  -7   -1.94    1.86
 -12  -8   7   -0.28    1.37
  12  -8  -6    8.28    3.01
 -12  -8   6    7.87    2.79
  12   8  -5    7.16    2.88
  12  -8  -5    1.83    1.27
 -12  -8   5    5.57    2.21
  12   8  -4    3.23    1.72
 -12  -8   4    2.83    1.86
  12  -8  -4    1.11    1.17
 -12  -8   4    3.52    2.03
  12   8  -3    1.31    1.22
 -12  -8   3   -0.29    0.83
  12  -8  -3    0.81    0.85
 -12  -8   3    1.81    1.84
 -12  -8   2    4.43    2.02
  12  -8  -2    4.28    2.61
 -12  -8   1   -2.69    1.70
  12  -8  -1   -0.13    1.26
 -12  -8   0    4.17    2.27
  12  -8   0    4.63    2.62
  12   9  -5    3.82    2.07
 -13   0  16   -1.00    1.09
 -13   0  15   -2.65    1.81
 -13   0  14   66.70    7.70
 -13   0  13   -1.12    1.29
 -13   0  12   99.54    8.98
 -13   0  11    0.91    1.30
  13   0 -11   -0.15    0.83
 -13   0  10    8.82    2.65
  13   0 -10    8.42    2.25
 -13   0   9    0.47    1.36
  13   0  -9    0.11    0.95
 -13   0   8   14.80    3.20
  13   0  -8   16.11    3.38
 -13   0   7   -0.06    0.70
  13   0  -7    0.38    0.92
 -13   0   6   -0.21    1.01
  13   0  -6   -0.35    1.21
  13   0  -5   -1.23    1.20
 -13   0   5   -0.39    1.01
  13   0  -4    0.30    1.23
  13   0  -3   -0.19    1.03
  13   0  -2   -0.50    0.83
  13   0  -1    0.62    0.73
  13   0  -1    1.41    1.06
  13   0   0   12.60    2.93
  13   0   1   -0.75    0.78
  13   0   2   -1.54    1.36
  13   0   3    0.34    1.16
  13   0   4    0.52    0.93
  13   0   5   -0.50    0.96
  13   0   6   16.55    4.28
 -13   1  16    0.57    1.28
 -13  -1  16    3.35    2.10
 -13   1  15   10.44    3.13
 -13  -1  15    6.82    2.72
 -13   1  14   31.05    5.36
 -13  -1  14   24.21    4.55
 -13   1  13    4.76    2.29
 -13  -1  13   -0.69    1.04
  13  -1 -13    3.91    1.71
 -13   1  12    9.19    2.77
 -13  -1  12   10.23    2.80
  13  -1 -12    8.09    2.38
 -13   1  11   18.86    3.96
 -13  -1  11   11.68    3.17
  13  -1 -11   21.64    3.74
 -13   1  10   -0.37    0.75
 -13  -1  10    1.10    1.18
  13  -1 -10    0.27    0.64
 -13   1   9   13.64    3.33
 -13  -1   9   14.70    3.43
  13  -1  -9   11.63    2.78
  13   1  -9   11.64    2.95
 -13   1   8   11.68    3.02
 -13  -1   8   12.53    3.17
  13  -1  -8   11.68    2.86
  13   1  -8   13.24    3.04
 -13   1   7    1.98    1.24
 -13  -1   7    3.14    1.58
  13  -1  -7    4.71    1.83
  13   1  -7    2.21    1.68
 -13   1   6    9.55    2.74
 -13  -1   6    6.39    2.22
  13  -1  -6   12.37    2.94
  13   1  -6    6.44    2.18
 -13  -1   5    6.31    2.35
  13  -1  -5    5.55    2.33
  13   1  -5    4.04    1.98
 -13   1   5    4.52    1.75
  13  -1  -4    0.08    1.05
  13   1  -4    0.63    0.94
 -13  -1   4   -0.90    0.75
  13  -1  -3    0.80    0.85
  13   1  -3    1.90    1.66
  13  -1  -2    6.62    2.13
  13   1  -2    5.95    2.05
  13  -1  -2    5.43    1.76
  13   1  -1   -0.64    0.96
  13  -1  -1    0.51    0.60
  13  -1  -1    0.17    0.96
  13   1   0    1.38    1.46
  13  -1   0   -0.24    1.18
  13  -1   1    1.31    1.38
  13   1   1    0.10    1.44
  13  -1   2    2.21    0.83
  13   1   2    0.79    0.93
  13  -1   3   -1.63    1.81
  13   1   3    1.21    1.75
  13  -1   4    9.88    3.15
  13   1   4   11.52    3.39
  13  -1   5    4.15    2.44
  13   1   5    2.88    1.52
  13  -1   6    3.70    1.90
  13   1   6    5.14    2.50
 -13   2  16   -2.80    1.97
 -13  -2  16   -1.90    1.21
 -13   2  15   -1.79    1.90
 -13  -2  15    2.77    1.79
 -13   2  14   -0.61    1.34
 -13  -2  14   -1.66    1.68
 -13   2  13    4.87    2.25
 -13  -2  13    5.89    2.38
 -13   2  12    1.41    1.34
 -13  -2  12    2.95    1.35
 -13   2  11   -0.57    1.63
 -13  -2  11    0.37    1.04
  13  -2 -11    1.57    1.11
 -13   2  10    3.38    1.60
 -13  -2  10    3.53    1.72
  13  -2 -10    5.17    1.77
 -13   2   9    0.13    0.99
 -13  -2   9   -2.12    1.47
  13  -2  -9    0.01    0.55
 -13   2   8    3.42    1.68
 -13  -2   8    3.92    1.99
  13  -2  -8    1.69    1.15
  13   2  -8    0.79    1.27
 -13   2   7    3.31    1.93
 -13  -2   7    4.65    1.86
  13  -2  -7    5.90    1.96
  13   2  -7    7.47    2.49
 -13  -2   6    8.88    2.56
  13  -2  -6   10.74    2.79
  13   2  -6    9.26    2.85
 -13   2   6    9.26    2.64
 -13  -2   5    6.34    1.92
  13  -2  -5   10.31    2.65
  13   2  -5    6.04    2.34
  13  -2  -4    8.86    2.42
  13   2  -4    8.95    2.72
 -13  -2   4    9.36    2.47
  13   2  -3    7.00    2.19
  13  -2  -3    4.85    1.49
  13  -2  -3    4.09    1.82
  13   2  -2    2.10    1.65
  13  -2  -2    0.63    0.63
  13  -2  -2    1.10    1.42
  13   2  -1    0.00    0.74
  13  -2  -1    0.58    0.79
  13  -2  -1   -1.19    0.94
  13   2   0   -0.01    0.74
  13  -2   0    1.03    0.83
  13  -2   0    0.24    1.45
  13  -2   1    5.45    2.14
  13   2   1   11.54    2.99
  13  -2   2    0.42    0.72
  13   2   2   -0.71    1.11
  13  -2   3    0.90    1.34
  13   2   3    1.16    1.57
  13  -2   4   -0.11    1.16
  13   2   4    1.34    1.74
  13  -2   5    3.88    1.98
  13   2   5    1.10    1.45
  13   2   6    1.23    0.76
 -13   3  16   -0.81    1.66
 -13   3  15    3.30    1.99
 -13  -3  15   -1.99    1.70
 -13   3  14   -0.52    1.07
 -13  -3  14    1.07    1.65
 -13   3  13    0.94    1.19
 -13  -3  13    1.45    1.30
 -13   3  12   -0.38    1.11
 -13  -3  12   -0.71    1.15
 -13   3  11   -0.42    0.63
 -13  -3  11   -0.67    1.31
 -13   3  10    5.46    2.51
 -13  -3  10    6.82    2.49
 -13   3   9   10.10    2.97
 -13  -3   9   10.43    2.60
  13  -3  -9   10.69    2.51
 -13  -3   9    9.94    2.50
 -13   3   8    5.98    2.35
 -13  -3   8    6.08    2.20
  13  -3  -8    9.72    2.52
  13  -3  -7    7.81    2.27
 -13  -3   7    3.73    1.70
  13   3  -7    8.00    2.64
 -13   3   7    4.43    1.81
  13  -3  -6   -0.58    0.72
 -13  -3   6    0.51    0.87
  13   3  -6   -1.44    0.73
 -13  -3   5    5.78    2.04
  13   3  -5    5.13    2.06
  13  -3  -5    4.20    1.71
 -13  -3   5    6.18    1.95
  13  -3  -5    8.54    2.31
  13   3  -4   -1.43    1.38
  13  -3  -4    1.72    1.11
 -13  -3   4    1.60    1.45
  13  -3  -4    1.11    1.24
 -13  -3   4    0.12    0.64
  13   3  -3    5.45    2.01
  13  -3  -3    3.39    1.36
  13  -3  -3    2.36    1.12
  13   3  -2    6.10    2.26
  13  -3  -2    2.59    1.66
  13  -3  -2    3.39    1.58
  13   3  -1   25.10    4.41
  13  -3  -1   17.87    3.68
  13  -3  -1   14.74    3.54
  13   3   0    1.57    1.56
  13  -3   0   -0.93    0.83
  13  -3   0   -1.07    1.58
  13   3   1   -0.78    1.24
  13  -3   1    1.72    0.90
  13  -3   1   -1.36    1.65
  13  -3   2   -0.51    1.34
  13   3   2    0.82    0.90
  13  -3   3    0.83    0.95
  13   3   3    0.38    1.08
  13  -3   4   -2.17    1.86
  13   3   4    1.63    1.93
  13  -3   5    2.30    1.91
  13   3   5    1.81    1.56
  13   3   6    0.18    1.31
 -13   4  15    2.05    1.41
 -13  -4  15    3.73    1.99
 -13   4  14   -1.63    1.46
 -13  -4  14   -2.10    1.52
 -13   4  13    1.51    1.30
 -13  -4  13    1.75    1.62
 -13   4  12    0.77    0.91
 -13  -4  12    1.45    1.51
 -13   4  11    3.51    1.60
 -13  -4  11    2.61    1.50
 -13   4  10   -0.38    1.39
 -13  -4  10    0.97    0.99
 -13  -4  10    0.33    1.08
 -13  -4   9    6.10    2.19
 -13  -4   9    8.39    2.23
 -13   4   9    6.55    2.50
 -13  -4   8    0.92    0.78
 -13  -4   8    2.43    1.21
 -13   4   8    0.51    1.11
 -13  -4   7    0.77    1.14
  13  -4  -7    2.07    0.98
 -13  -4   7    0.36    0.71
  13  -4  -7    1.23    1.03
 -13  -4   6    4.16    1.90
  13   4  -6    0.63    0.93
  13  -4  -6    1.65    1.46
  13  -4  -6    3.04    1.59
 -13  -4   5    0.34    0.67
  13   4  -5    2.10    1.28
  13  -4  -5    1.67    1.63
  13  -4  -5    3.74    1.79
 -13  -4   5    1.05    0.65
  13   4  -4    4.61    2.04
  13  -4  -4    3.98    2.17
 -13  -4   4    3.58    1.75
  13  -4  -4    2.54    1.18
 -13  -4   4    2.75    1.04
  13   4  -3    7.02    2.23
  13  -4  -3    9.50    2.73
 -13  -4   3    7.06    2.42
  13  -4  -3    7.09    2.35
  13   4  -2    0.11    1.07
  13  -4  -2    0.74    1.10
 -13  -4   2    2.25    1.57
  13  -4  -2   -0.70    1.30
  13   4  -1   -0.28    1.07
  13  -4  -1    2.35    1.67
 -13  -4   1    0.67    1.08
  13  -4  -1   -1.40    1.68
  13   4   0    0.77    1.56
  13  -4   0   -0.09    0.76
 -13  -4   0   -0.37    1.20
  13  -4   0    1.69    1.13
  13   4   1   14.09    3.36
  13  -4   1   10.50    3.04
  13  -4   1    8.94    2.77
 -13  -4  -1   12.72    3.47
  13  -4   2    0.80    1.23
 -13  -4  -2    0.44    0.66
  13   4   2    0.78    0.92
  13  -4   3    4.23    2.23
 -13  -4  -3    6.59    2.86
  13   4   3    6.39    2.34
  13  -4   4    2.67    2.00
 -13  -4  -4    3.39    2.37
  13   4   4   -2.80    2.03
  13   4   5    1.98    1.49
 -13   5  15   -0.48    0.88
 -13   5  14    1.66    1.26
 -13  -5  14   -0.17    0.94
 -13   5  13   -0.42    0.70
 -13  -5  13    0.56    0.80
 -13   5  12   -0.41    0.78
 -13  -5  12    1.03    1.10
 -13   5  11    0.16    1.41
 -13  -5  11    0.02    0.81
  13  -5 -11    0.79    1.44
 -13  -5  11    2.06    1.35
 -13  -5  10   -0.22    1.05
  13  -5 -10    1.90    1.36
 -13  -5  10    2.19    1.62
 -13   5  10   -1.04    1.46
 -13  -5   9   -0.49    1.02
  13  -5  -9    1.82    1.73
 -13  -5   9    0.11    0.65
 -13  -5   8    1.70    0.93
  13  -5  -8    1.99    1.49
 -13  -5   8    0.49    0.71
 -13  -5   7    3.75    1.62
  13  -5  -7    6.18    2.56
 -13  -5   7    5.11    2.01
  13   5  -6    4.51    2.19
  13  -5  -6    4.11    1.94
 -13  -5   6    1.57    1.13
 -13  -5   5    4.49    1.82
  13   5  -5    5.83    2.28
  13  -5  -5    7.60    2.78
  13  -5  -5    6.35    2.03
 -13  -5   4    3.13    1.82
  13   5  -4    2.94    1.17
  13  -5  -4    7.48    2.76
  13  -5  -4    7.03    2.16
  13   5  -3    3.31    1.83
  13  -5  -3    2.93    1.66
  13  -5  -3    3.89    1.86
 -13  -5   3    0.91    1.08
  13   5  -2    0.27    0.94
  13  -5  -2    1.37    1.21
  13  -5  -2   -0.45    1.04
 -13  -5   2   -0.15    1.14
  13   5  -1    2.47    1.79
  13  -5  -1   -0.23    0.91
  13  -5  -1    2.72    1.74
  13   5   0    9.70    2.79
  13  -5   0    4.93    2.47
  13  -5   0    4.58    1.67
 -13  -5   0    2.03    1.39
  13   5   1    1.65    1.27
  13  -5   1    4.01    2.04
  13  -5   1    1.65    0.89
 -13  -5  -1    1.24    1.41
  13   5   2    1.83    1.28
  13  -5   2    0.91    0.82
  13  -5   2    4.11    2.21
 -13  -5  -2    2.64    1.82
  13  -5   3    1.32    1.21
 -13  -5  -3    0.40    1.49
  13   5   3   -0.41    0.99
 -13  -6  14    5.15    2.15
 -13  -6  13    4.84    2.24
  13  -6 -13    4.30    2.31
 -13   6  13    4.27    2.03
 -13  -6  12   16.10    3.62
  13  -6 -12   15.63    4.24
 -13  -6  12   18.27    3.96
 -13   6  12   14.95    3.78
 -13  -6  11    0.32    0.77
  13  -6 -11   -0.71    1.38
 -13  -6  11    1.03    1.18
  13  -6 -10    5.89    2.51
 -13  -6  10    3.36    1.60
  13  -6  -9    3.51    2.14
 -13  -6   9    1.27    0.90
  13  -6  -8    6.47    2.81
 -13  -6   8    4.98    1.80
  13  -6  -7   -1.38    1.57
 -13  -6   7    1.42    1.54
  13   6  -6    2.10    1.35
  13  -6  -6   -0.11    0.67
 -13  -6   6    0.08    1.16
 -13  -6   5    0.35    0.91
  13   6  -5    2.54    1.65
  13  -6  -5    1.64    1.60
 -13  -6   5    0.02    1.05
 -13  -6   4    0.97    1.17
  13   6  -4    2.58    1.22
  13  -6  -4    3.87    2.08
 -13  -6   3    0.29    1.01
  13   6  -3    1.99    1.17
  13  -6  -3    2.14    2.16
  13  -6  -3    1.84    1.35
 -13  -6   2    8.11    2.71
  13   6  -2    6.38    2.39
  13  -6  -2    7.93    3.02
  13  -6  -2    6.69    1.96
 -13  -6   1    3.82    2.10
  13   6  -1    5.07    2.16
  13  -6  -1    1.21    1.17
  13  -6  -1    1.38    0.86
 -13  -6   0    3.06    1.98
  13  -6   0    2.00    2.02
  13  -6   0   -1.92    1.88
 -13  -6  -1   -1.60    1.52
  13   6   1   -0.15    0.99
  13  -6   1    1.60    1.73
  13  -6   1    0.31    0.75
 -13  -6  -2   -0.07    0.74
  13  -6   2    1.40    1.62
  13  -6   2    1.04    0.94
 -13  -7  12    1.39    1.49
  13  -7 -11    3.83    1.96
 -13  -7  11    2.67    1.73
  13  -7 -10    0.38    1.09
 -13  -7  10    1.86    1.52
  13  -7  -9    4.62    2.28
 -13  -7   9    1.92    1.29
  13  -7  -8    6.60    2.79
 -13  -7   8    2.54    1.52
  13  -7  -7    1.26    1.22
 -13  -7   7    0.70    1.69
  13   7  -6   -0.07    1.26
  13  -7  -6    2.31    1.88
 -13  -7   6    1.83    1.18
  13   7  -5    1.64    1.30
  13  -7  -5    3.44    2.26
 -13  -7   5    3.38    2.07
 -13  -7   4    0.47    1.10
  13   7  -4    2.53    1.73
  13  -7  -4    1.69    1.46
 -13  -7   3    0.30    0.82
  13   7  -3   -1.67    1.66
  13  -7  -3   -0.55    1.12
  13   7  -2    1.69    1.43
 -13  -7   2    2.73    1.76
  13  -7  -2    5.43    2.52
  13   7  -1    0.67    0.72
 -13  -7   1    2.99    1.95
 -13  -7   0   -2.49    1.76
  13  -7   0    0.74    1.30
  13  -7   0    1.47    1.36
  13  -7   1    1.14    1.34
  13  -7   1    3.12    1.93
  13   8  -6    1.93    1.74
  13   8  -5    0.59    1.07
  13   8  -4   -1.06    0.98
 -13  -8   4    0.55    1.24
  13   8  -3    0.45    0.87
 -13  -8   3   -1.11    1.25
 -13  -8   2   -0.40    1.18
 -14   0  15    0.19    0.91
 -14   0  14    2.35    1.19
 -14   0  13   -0.29    0.91
  14   0 -13   -0.65    0.70
  14   0 -12   61.10    6.84
 -14   0  12   61.18    7.24
 -14   0  11   -0.76    1.36
  14   0 -11   -0.35    0.73
 -14   0  10   23.92    4.45
  14   0 -10   18.66    3.82
 -14   0   9    0.44    1.07
  14   0  -9    0.84    1.21
  14   0  -8   35.69    5.20
 -14   0   8   36.54    5.35
 -14   0   7    1.52    1.23
  14   0  -7    0.81    1.07
  14   0  -6    2.72    1.72
 -14   0   6    0.68    0.86
  14   0  -5    0.08    0.94
  14   0  -4    2.70    1.53
  14   0  -3   -0.63    0.83
  14   0  -2   -0.86    1.38
  14   0  -2    1.90    1.41
  14   0  -1    0.51    1.42
  14   0   0    4.25    1.78
  14   0   1   -1.25    1.69
  14   0   2   22.82    4.70
  14   0   3    1.09    1.49
  14   0   4   19.78    4.41
 -14   1  15   17.06    4.08
 -14  -1  15   18.47    4.34
 -14   1  14    1.18    1.13
 -14  -1  14    0.71    1.35
 -14   1  13    6.83    2.80
 -14  -1  13   -0.50    1.34
  14  -1 -13    3.44    1.80
 -14   1  12   10.19    3.14
 -14  -1  12    8.76    2.78
  14  -1 -12   10.70    2.81
  14  -1 -11   30.36    4.69
  14   1 -11   27.87    4.77
 -14   1  11   37.01    5.74
 -14  -1  11   32.52    5.24
 -14   1  10   12.31    3.39
 -14  -1  10   15.22    3.66
  14  -1 -10    9.29    2.80
  14   1 -10   12.82    3.23
 -14   1   9    4.41    2.29
 -14  -1   9    3.54    2.14
  14  -1  -9    3.41    1.69
  14   1  -9    1.09    1.36
 -14   1   8   -0.23    0.80
 -14  -1   8    4.34    1.81
  14  -1  -8    1.39    1.05
  14   1  -8    1.82    1.43
 -14   1   7   -0.86    1.04
 -14  -1   7    0.52    0.71
  14  -1  -7   -0.36    0.94
  14   1  -7    1.14    1.69
 -14  -1   6    0.10    0.74
  14  -1  -6   -0.56    1.07
  14   1  -6   -0.78    1.30
 -14   1   6    2.02    1.33
  14  -1  -5    3.03    1.54
  14   1  -5    4.51    1.92
 -14  -1   5    3.96    1.84
  14  -1  -4    4.50    1.90
  14   1  -4    4.85    2.00
  14  -1  -3    6.66    2.36
  14   1  -3   13.72    3.19
  14  -1  -3    8.71    2.55
  14   1  -2    1.95    0.73
  14  -1  -2    0.74    0.76
  14  -1  -2    1.65    1.25
  14   1  -1    1.99    1.46
  14  -1  -1    0.01    0.84
  14  -1   0   11.62    3.32
  14   1   0    9.33    2.72
  14  -1   1    6.17    2.49
  14   1   1   10.51    3.05
  14  -1   2   -1.32    1.94
  14   1   2   -0.94    1.45
  14  -1   3   -0.13    1.05
  14   1   3   -1.07    1.14
  14  -1   4   -0.03    1.40
  14   1   4   -1.74    1.49
 -14   2  15    0.13    1.02
 -14  -2  15    1.59    1.52
 -14   2  14    2.86    1.67
 -14  -2  14    4.78    2.21
 -14   2  13   -0.09    0.92
 -14  -2  13    1.29    1.28
 -14   2  12    5.70    2.28
 -14  -2  12    4.78    2.08
 -14   2  11    0.07    0.99
 -14  -2  11    2.97    1.87
  14  -2 -11    1.34    1.40
 -14   2  10   -0.30    0.98
 -14  -2  10    0.59    0.88
  14  -2 -10    0.64    1.07
  14   2 -10    1.48    1.16
 -14   2   9    0.31    0.76
 -14  -2   9    2.27    1.94
  14  -2  -9    1.84    1.27
  14   2  -9    2.52    1.45
 -14   2   8   14.74    3.45
 -14  -2   8   12.19    3.29
  14  -2  -8   15.16    3.25
  14   2  -8   12.22    3.11
 -14  -2   7   -0.92    1.21
  14  -2  -7   -1.08    1.30
  14   2  -7    1.46    1.25
 -14   2   7   -0.88    0.87
 -14  -2   6    1.29    1.21
  14  -2  -6   -0.27    1.34
  14   2  -6    1.30    1.25
  14  -2  -5    0.36    0.71
  14   2  -5    1.37    0.99
 -14  -2   5   -0.83    1.04
  14  -2  -4    8.36    2.33
  14   2  -4    8.14    2.49
  14  -2  -4    5.62    2.02
  14   2  -3    0.64    1.18
  14  -2  -3    3.23    1.91
  14  -2  -3    3.60    1.67
  14   2  -2    7.24    2.48
  14  -2  -2    5.66    2.11
  14  -2  -2    6.27    2.28
  14   2  -1    1.58    1.10
  14  -2  -1   -0.57    1.17
  14  -2  -1   -2.06    1.77
  14   2   0    0.00    0.95
  14  -2   0    0.56    1.04
  14  -2   1    6.01    2.48
  14   2   1    4.57    2.02
  14  -2   2   -0.56    1.29
  14   2   2    0.79    1.47
  14  -2   3   -3.21    1.13
  14   2   3    2.35    1.83
  14  -2   4    0.71    1.57
  14   2   4   -0.50    1.19
 -14   3  15    0.40    1.40
 -14  -3  15    3.67    1.92
 -14   3  14    2.04    1.70
 -14  -3  14    3.73    1.89
 -14   3  13    2.49    1.97
 -14  -3  13    2.58    1.53
 -14   3  12    0.01    1.28
 -14  -3  12    1.64    1.41
 -14   3  11    4.08    2.05
 -14  -3  11    1.26    1.41
 -14   3  10    0.23    0.82
 -14  -3  10    2.06    1.31
 -14  -3   9    0.10    0.63
  14  -3  -9    2.41    1.59
  14   3  -9    0.45    1.18
  14  -3  -8    1.01    0.62
 -14  -3   8    1.77    1.72
  14   3  -8   -0.36    1.70
 -14   3   8    2.05    1.54
  14  -3  -7   19.94    3.66
 -14  -3   7   16.43    3.53
  14   3  -7   17.76    3.90
  14  -3  -6    0.15    0.71
 -14  -3   6    0.54    0.78
  14   3  -6    0.59    0.84
  14  -3  -6    1.31    1.36
  14   3  -5    2.24    1.46
  14  -3  -5    2.06    1.97
 -14  -3   5    3.10    1.54
  14  -3  -5   -0.46    0.95
 -14  -3   5    0.61    0.89
  14   3  -4   -0.04    1.02
  14  -3  -4    0.53    0.91
 -14  -3   4    1.39    1.36
  14  -3  -4   -0.37    1.00
  14   3  -3    0.67    0.90
  14  -3  -3    0.39    0.73
  14  -3  -3    0.66    0.81
  14   3  -2   13.49    3.32
  14  -3  -2   12.35    3.25
  14  -3  -2    8.51    2.94
  14   3  -1   20.74    4.24
  14  -3  -1   14.12    3.34
  14  -3  -1    9.26    3.00
  14   3   0    1.34    1.80
  14  -3   0   -0.22    0.67
  14  -3   0    0.36    0.75
  14  -3   1    4.43    2.03
  14   3   1    2.33    1.88
  14  -3   2   -0.24    1.06
  14   3   2    1.14    1.50
  14  -3   3    0.38    0.73
  14   3   3    5.04    2.39
  14   3   4   -0.18    0.82
 -14   4  14    1.44    1.85
 -14  -4  14   -1.02    0.80
 -14   4  13    5.23    2.40
 -14  -4  13    0.54    1.38
 -14   4  12   -0.85    1.38
 -14  -4  12    1.36    1.47
 -14   4  11    3.62    2.45
 -14  -4  11    3.17    1.92
 -14  -4  10    0.40    1.08
 -14  -4  10    0.14    0.75
 -14   4  10   -1.32    2.07
 -14  -4   9   -0.17    1.06
 -14  -4   9    0.50    0.98
 -14   4   9    1.49    1.67
 -14  -4   8    1.68    1.16
  14   4  -8    0.30    1.35
  14  -4  -8    1.39    0.96
 -14  -4   7   19.79    3.77
  14   4  -7   10.48    3.05
  14  -4  -7   14.47    3.83
  14  -4  -7   19.42    3.53
 -14  -4   6   -0.06    0.62
  14   4  -6    2.23    1.32
  14  -4  -6   -0.19    0.74
  14  -4  -6   -0.94    1.13
  14  -4  -5    7.10    2.52
  14  -4  -5    3.65    1.63
 -14  -4   5    8.42    2.57
  14   4  -4    4.08    2.07
  14  -4  -4    7.01    2.65
 -14  -4   4    2.67    1.60
  14  -4  -4    0.74    1.35
  14  -4  -3   37.63    5.88
  14   4  -3   46.32    6.34
 -14  -4   3   27.64    4.75
  14  -4  -3   25.04    4.54
  14   4  -2    5.74    2.31
  14  -4  -2    2.75    1.33
 -14  -4   2    3.15    1.92
  14  -4  -2    2.90    1.64
  14   4  -1    6.48    2.53
  14  -4  -1    4.52    2.07
 -14  -4   1    3.49    1.89
  14  -4  -1    4.53    2.22
  14   4   0    0.17    1.28
  14  -4   0    2.76    1.51
  14  -4   0    2.10    1.63
 -14  -4   0    2.90    2.09
  14   4   1   -2.95    1.86
  14  -4   1    0.84    1.22
 -14  -4  -1    2.45    2.02
  14  -4   2    1.37    1.10
  14   4   2   -0.87    1.02
  14  -4   3    0.45    1.17
 -14  -4  -3    0.88    1.70
  14   4   3    0.05    1.14
  14   4   4    2.17    1.68
 -14   5  14    6.15    2.62
 -14  -5  14    3.44    1.85
 -14   5  13   -0.51    1.04
 -14  -5  13    3.69    2.15
  14  -5 -13    1.74    1.88
 -14   5  12    0.03    0.79
 -14  -5  12   -0.80    0.71
  14  -5 -12    1.66    0.96
 -14  -5  11    1.61    1.17
  14  -5 -11    7.21    3.05
 -14  -5  11    3.56    1.71
 -14   5  11    4.16    2.21
 -14  -5  10   -1.62    1.35
  14  -5 -10   -1.44    1.72
 -14  -5  10    0.39    0.70
 -14  -5   9    2.08    1.63
  14  -5  -9    0.44    1.03
 -14  -5   9    2.43    1.51
  14  -5  -8   -0.44    0.98
 -14  -5   8    1.18    0.66
  14   5  -7   11.20    3.38
  14  -5  -7    8.36    2.90
  14   5  -6    6.58    2.69
  14  -5  -6    2.18    1.35
  14   5  -5    3.66    2.06
  14  -5  -5    3.20    2.12
  14  -5  -5    4.40    1.95
 -14  -5   4    5.35    2.09
  14   5  -4    4.39    2.15
  14  -5  -4    3.75    1.87
  14  -5  -4    5.88    2.25
  14   5  -3    0.33    0.96
  14  -5  -3   -0.07    0.77
  14  -5  -3    0.33    0.76
 -14  -5   3   -0.66    1.49
  14   5  -2   -0.80    0.88
  14  -5  -2   -2.11    1.57
  14  -5  -2   -0.60    1.30
 -14  -5   2    1.06    1.18
  14   5  -1    1.55    1.55
  14  -5  -1    2.61    2.04
  14  -5  -1    1.50    1.44
 -14  -5   1   -3.16    2.06
  14  -5   0    0.16    0.60
  14  -5   0    2.84    1.68
 -14  -5   0    2.79    1.82
  14   5   1   -2.35    1.28
  14  -5   1    0.00    1.00
 -14  -5  -1   -0.58    0.99
  14  -5   2    0.16    0.70
 -14  -5  -2    1.91    1.81
  14   5   2   -1.70    1.31
  14   5   3    1.08    1.27
 -14  -6  13    3.82    1.82
  14  -6 -11    1.40    1.52
 -14  -6  11    1.92    1.23
  14  -6 -10    0.63    1.05
 -14  -6  10    1.42    1.30
  14  -6  -9   -1.43    1.27
 -14  -6   9   -1.00    1.41
  14  -6  -8    0.89    0.90
 -14  -6   8    0.66    1.29
  14   6  -7    0.77    0.96
  14  -6  -7   -0.06    1.01
 -14  -6   7    0.69    0.63
  14   6  -6    0.65    1.07
  14  -6  -6   -1.71    2.11
  14   6  -5    0.52    1.03
  14  -6  -5   -0.45    1.79
 -14  -6   4    2.44    1.22
  14   6  -4    4.52    2.06
  14  -6  -4    2.71    1.66
 -14  -6   3    1.56    0.96
  14   6  -3    4.02    2.18
  14  -6  -3    3.98    2.19
  14  -6  -3    2.37    1.48
 -14  -6   2    7.90    2.88
  14   6  -2    8.92    2.95
  14  -6  -2    6.99    2.95
  14  -6  -2    6.33    2.26
 -14  -6   1    0.12    1.34
  14   6  -1    3.61    1.81
  14  -6  -1   -1.97    1.93
  14  -6  -1    1.66    1.54
 -14  -6   0    1.54    1.16
  14   6   0   -1.10    1.30
  14  -6   0    0.99    0.88
  14  -6   0    1.13    1.20
  14   6   1    5.44    2.31
  14  -6   1    7.71    2.93
  14  -6   1    1.62    1.42
 -14  -7  10    3.05    1.92
 -14  -7   9    1.46    1.54
 -14  -7   8    1.02    1.34
  14   7  -7    4.71    2.43
  14  -7  -7    3.25    2.22
 -14  -7   7    5.14    2.24
  14   7  -6    2.55    1.95
  14  -7  -6   -0.47    1.01
  14   7  -5   -0.94    1.07
  14  -7  -5    0.84    1.46
  14   7  -4    1.39    1.65
  14  -7  -4   -2.84    1.20
  14   7  -3   -1.95    1.62
 -14  -7   3   -0.04    0.75
  14  -7  -3    0.99    1.08
  14   7  -2    1.45    1.30
 -14  -7   2    0.47    1.14
  14   7  -1    0.37    1.07
  14  -7   0    4.62    2.09
  15   0 -14   50.08    6.55
 -15   0  14   57.00    7.52
 -15   0  13   -0.61    1.29
  15   0 -13    0.33    0.96
 -15   0  12    3.08    2.24
  15   0 -12    5.25    2.38
 -15   0  11    0.83    1.11
  15   0 -11   -0.31    1.45
 -15   0  10    1.95    1.45
  15   0 -10    1.47    0.82
 -15   0   9   -0.86    1.14
  15   0  -9    1.98    0.96
 -15   0   8   13.88    3.43
  15   0  -8   11.30    3.09
  15   0  -7    0.48    1.14
 -15   0   7    0.65    1.44
  15   0  -6   -0.77    1.29
 -15   0   6    3.09    1.84
  15   0  -5    1.75    1.21
  15   0  -4    0.25    0.85
  15   0  -3    0.60    1.12
  15   0  -2    0.81    1.48
  15   0  -1    0.47    1.35
  15   0   0    7.59    2.95
  15   0   1   -1.31    2.18
  15   0   2    0.98    0.84
 -15   1  14   -0.63    1.05
 -15  -1  14    2.59    1.67
 -15   1  13    9.93    3.12
 -15  -1  13    9.27    3.13
  15  -1 -13    8.03    2.58
  15   1 -13    9.15    3.12
 -15   1  12   27.96    5.16
 -15  -1  12   22.86    4.64
  15  -1 -12   20.31    4.01
  15   1 -12   18.39    4.15
 -15   1  11    3.85    2.24
 -15  -1  11    5.26    2.43
  15  -1 -11   -0.25    0.96
  15   1 -11    0.96    1.21
 -15   1  10    3.44    2.08
 -15  -1  10    1.04    0.82
  15  -1 -10    2.66    1.69
  15   1 -10    3.83    2.21
 -15   1   9    1.87    1.92
 -15  -1   9    3.17    1.42
  15  -1  -9    1.93    1.32
  15   1  -9    1.26    0.76
 -15   1   8   -0.41    0.88
 -15  -1   8   -1.87    1.41
  15  -1  -8   -1.55    0.87
  15   1  -8    0.00    0.83
 -15  -1   7    0.87    0.96
  15  -1  -7    4.48    2.01
  15   1  -7    3.39    2.00
 -15   1   7    0.59    1.05
  15  -1  -6   13.85    3.24
  15   1  -6   18.36    4.12
 -15  -1   6   15.78    3.63
  15  -1  -5    5.98    2.35
  15   1  -5    6.34    2.40
  15  -1  -4    8.58    2.81
  15   1  -4    9.58    3.03
  15   1  -3    1.85    0.96
  15  -1  -3   -0.79    0.92
  15  -1  -3    2.67    1.90
  15   1  -2   -0.13    0.93
  15  -1  -2    0.35    0.96
  15   1  -1    8.27    2.83
  15  -1  -1    6.62    2.37
  15  -1   0    2.47    1.75
  15   1   0    6.90    2.97
  15  -1   1    1.04    1.15
  15   1   1   -0.44    1.46
  15  -1   2    6.93    2.85
  15   1   2    3.92    2.41
 -15   2  14    1.01    1.63
 -15  -2  14    0.82    0.93
 -15   2  13    0.76    1.14
 -15  -2  13    1.79    1.69
 -15   2  12   -1.20    1.47
 -15  -2  12    1.32    1.12
 -15   2  11   -0.31    0.89
 -15  -2  11   -0.52    0.71
  15  -2 -11   -2.32    1.35
  15   2 -11    1.34    1.89
 -15   2  10   10.14    3.23
 -15  -2  10    5.04    1.97
  15  -2 -10    7.34    2.28
  15   2 -10    8.21    2.98
 -15   2   9    3.29    1.74
 -15  -2   9    3.31    1.83
  15  -2  -9    3.08    1.74
  15   2  -9    2.14    1.38
 -15  -2   8    0.24    1.15
  15  -2  -8    1.48    1.11
  15   2  -8   -0.95    1.73
 -15   2   8    0.32    1.13
 -15  -2   7   10.13    2.93
  15  -2  -7   10.44    2.79
  15   2  -7   13.09    3.51
  15  -2  -6    2.21    1.27
  15   2  -6    3.21    2.10
 -15  -2   6    2.18    1.38
  15  -2  -5    4.73    2.01
  15   2  -5    4.00    2.02
  15  -2  -5    2.06    1.12
  15   2  -4    8.17    2.70
  15  -2  -4   12.23    3.32
  15  -2  -4    9.53    2.80
  15   2  -3    0.59    0.93
  15  -2  -3    2.12    1.65
  15  -2  -3   -0.08    0.73
  15   2  -2    7.21    2.55
  15  -2  -2    4.71    2.24
  15  -2  -2    3.19    1.74
  15   2  -1   -0.67    1.37
  15  -2  -1   -0.22    0.90
  15  -2   0   13.28    3.63
[truncated: 12,734 more chars]
