# Supplementary material for: Continuous Flow Sodiation of Substituted Acrylonitriles, Alkenyl Sulfides and Acrylates
Source: Angew Chem Int Ed Engl. 2020 Nov 3;60(2):731–5. doi: 10.1002/anie.202012085 (PMC7821005; doi:10.1002/anie.202012085)
Supplement: Supplementary file 1 — Supplementary [file ANIE-60-731-s001.zip › 7gc_final.cif]

data_publication_text
_publ_requested_journal          'Angew. Chem.'
_publ_contact_author_name        'Prof. Dr. Paul Knochel'
_publ_contact_author_address     
;
Department of Chemistry
Ludwig Maximilian University
Butenandtstr. 5-13 (F)
81377 Munich
Germany
;
_publ_contact_author_email       paul.knochel@cup.uni-muenchen.de
_publ_contact_author_phone       +49-89-2180-77681
loop_
_publ_author_name
_publ_author_address
'Johannes Hauke Harenberg'
;
Department of Chemistry
Ludwig Maximilian University
Butenandtstr. 5-13 (F)
81377 Munich
Germany
;
'Niels Weidmann'
;
Department of Chemistry
Ludwig Maximilian University
Butenandtstr. 5-13 (F)
81377 Munich
Germany
;
'Konstantin Karaghiosoff'
;
Department of Chemistry
Ludwig Maximilian University
Butenandtstr. 5-13 (D)
81377 Munich
Germany
;
'Paul Knochel'
;
Department of Chemistry
Ludwig Maximilian University
Butenandtstr. 5-13 (F)
81377 Munich
Germany
;
    
data_test1
 
_audit_creation_method            SHELXL-2014
_chemical_name_systematic
;
(Z)-2-((2,6-dichlorophenyl)(hydroxy)methyl)-3-ethoxyacrylonitrile
;
_chemical_name_common             ?
_chemical_melting_point           ?
_chemical_formula_moiety          
'C12 H11 Cl2 N O2'
_chemical_formula_sum
'C12 H11 Cl2 N O2' 
_chemical_formula_weight          272.12

loop_
 _atom_type_symbol
 _atom_type_description
 _atom_type_scat_dispersion_real
 _atom_type_scat_dispersion_imag
 _atom_type_scat_source
 'C'  'C'   0.0033   0.0016
 'International Tables Vol C Tables 4.2.6.8 and 6.1.1.4'
 'H'  'H'   0.0000   0.0000
 'International Tables Vol C Tables 4.2.6.8 and 6.1.1.4'
 'N'  'N'   0.0061   0.0033
 'International Tables Vol C Tables 4.2.6.8 and 6.1.1.4'
 'O'  'O'   0.0106   0.0060
 'International Tables Vol C Tables 4.2.6.8 and 6.1.1.4'
 'Cl'  'Cl'   0.1484   0.1585
 'International Tables Vol C Tables 4.2.6.8 and 6.1.1.4'
 
_space_group_crystal_system       triclinic
_space_group_IT_number            2
_space_group_name_H-M_alt         'P -1'
_space_group_name_Hall            '-P 1'
 
_shelx_space_group_comment
;
The symmetry employed for this shelxl refinement is uniquely defined
by the following loop, which should always be used as a source of
symmetry information in preference to the above space-group names.
They are only intended as comments.
;
 
loop_
 _space_group_symop_operation_xyz
 'x, y, z'
 '-x, -y, -z'
 
_cell_length_a                    8.6835(4)
_cell_length_b                    14.3010(7)
_cell_length_c                    20.7726(11)
_cell_angle_alpha                 98.709(4)
_cell_angle_beta                  91.623(4)
_cell_angle_gamma                 92.076(4)
_cell_volume                      2546.7(2)
_cell_formula_units_Z             8
_cell_measurement_temperature     143(2)
_cell_measurement_reflns_used     3944 
_cell_measurement_theta_min       3.5850 
_cell_measurement_theta_max       29.6260 
 
_exptl_crystal_description        block 
_exptl_crystal_colour             colorless 
_exptl_crystal_density_meas       . 
_exptl_crystal_density_method     .              
_exptl_crystal_density_diffrn     1.419          
_exptl_crystal_F_000              1120
_exptl_crystal_size_max           0.100
_exptl_crystal_size_mid           0.100
_exptl_crystal_size_min           0.040
_exptl_absorpt_coefficient_mu     0.498
_shelx_estimated_absorpt_T_min    0.952
_shelx_estimated_absorpt_T_max    0.980
_exptl_absorpt_correction_type    multi-scan 
_exptl_absorpt_correction_T_min   0.99048 
_exptl_absorpt_correction_T_max   1.00000 
_exptl_absorpt_process_details    
;
CrysAlisPro 1.171.39.46e (Rigaku Oxford Diffraction, 2018)
Empirical absorption correction using spherical harmonics,
implemented in SCALE3 ABSPACK scaling algorithm.
;
_diffrn_ambient_temperature       143(2)
_diffrn_radiation_wavelength      0.71073
_diffrn_radiation_type            MoK\a
_diffrn_source                    'fine-focus sealed X-ray tube' 
_diffrn_measurement_device_type   'Xcalibur, Sapphire3' 
_diffrn_measurement_method        '\w scans' 
_diffrn_detector_area_resol_mean  15.9809 
_diffrn_reflns_number             20854
_diffrn_reflns_av_unetI/netI      0.0809
_diffrn_reflns_av_R_equivalents   0.0414
_diffrn_reflns_limit_h_min        -10
_diffrn_reflns_limit_h_max        10
_diffrn_reflns_limit_k_min        -17
_diffrn_reflns_limit_k_max        17
_diffrn_reflns_limit_l_min        -25
_diffrn_reflns_limit_l_max        25
_diffrn_reflns_theta_min          3.272
_diffrn_reflns_theta_max          26.372
_diffrn_reflns_theta_full         25.242
_diffrn_measured_fraction_theta_max   0.994
_diffrn_measured_fraction_theta_full  0.993
_diffrn_reflns_Laue_measured_fraction_max    0.994
_diffrn_reflns_Laue_measured_fraction_full   0.993
_diffrn_reflns_point_group_measured_fraction_max   0.994
_diffrn_reflns_point_group_measured_fraction_full  0.993
_reflns_number_total              10356
_reflns_number_gt                 6770
_reflns_threshold_expression      'I > 2\s(I)'
_reflns_Friedel_coverage          0.000
_reflns_Friedel_fraction_max      .
_reflns_Friedel_fraction_full     .
 
_reflns_special_details
;
 Reflections were merged by SHELXL according to the crystal
 class for the calculation of statistics and refinement.
 
 _reflns_Friedel_fraction is defined as the number of unique
 Friedel pairs measured divided by the number that would be
 possible theoretically, ignoring centric projections and
 systematic absences.
;
 
_computing_data_collection        'CrysAlisPro 1.171.39.46e (Rigaku OD, 2018)'
_computing_cell_refinement        'CrysAlisPro 1.171.39.46e (Rigaku OD, 2018)'
_computing_data_reduction         'CrysAlisPro 1.171.39.46e (Rigaku OD, 2018)'
_computing_structure_solution     'SHELXS-97 (Sheldrick, 1990)'
_computing_structure_refinement   'SHELXL-2014 (Sheldrick, 2014)'
_computing_molecular_graphics     
;
'ORTEP (M. N. Burnett, C. K. Johnson, ORTEP-III: Oak Ridge Thermal Ellipsoid
# Plot Program for Crystal Structure Illustrations, Oak Ridge National
# Laboratory Report ORNL-6895, 1996). Windows version (L. J. Farrugia, Univ.
# Glasgow) used --- SCHAKAL (E. Keller, University of  Freiburg (Breisgau),
# Germany, 1995)'
;
_computing_publication_material   
;
PLATON (A. L. Spek, Acta Crystallogr, Sect. A, 1990, 46, C34, 1995 version).
# --- T.B.Cohen, Pure Appl. Chem. 1996,68,2339-2359 (atomic masses).
;
_refine_special_details
;
 Refinement of F^2^ against ALL reflections.  The weighted R-factor wR and
 goodness of fit S are based on F^2^, conventional R-factors R are based
 on F, with F set to zero for negative F^2^. The threshold expression of
 F^2^ > 2\s(F^2^) is used only for calculating R-factors(gt) etc. and is
 not relevant to the choice of reflections for refinement.  R-factors based
 on F^2^ are statistically about twice as large as those based on F, and R-
 factors based on ALL data will be even larger.
;
_refine_ls_structure_factor_coef  Fsqd
_refine_ls_matrix_type            full
_refine_ls_weighting_scheme       calc
_refine_ls_weighting_details
'w=1/[\s^2^(Fo^2^)+(0.0354P)^2^] where P=(Fo^2^+2Fc^2^)/3'
_atom_sites_solution_primary      direct
_atom_sites_solution_secondary    difmap
_atom_sites_solution_hydrogens    mixed
_refine_ls_hydrogen_treatment     mixed
_refine_ls_extinction_method      none
_refine_ls_extinction_coef        .
_refine_ls_number_reflns          10356
_refine_ls_number_parameters      661
_refine_ls_number_restraints      0
_refine_ls_R_factor_all           0.0930
_refine_ls_R_factor_gt            0.0523
_refine_ls_wR_factor_ref          0.1122
_refine_ls_wR_factor_gt           0.0937
_refine_ls_goodness_of_fit_ref    1.017
_refine_ls_restrained_S_all       1.017
_refine_ls_shift/su_max           0.001
_refine_ls_shift/su_mean          0.000
 
loop_
 _atom_site_label
 _atom_site_type_symbol
 _atom_site_fract_x
 _atom_site_fract_y
 _atom_site_fract_z
 _atom_site_U_iso_or_equiv
 _atom_site_adp_type
 _atom_site_occupancy
 _atom_site_site_symmetry_order  
 _atom_site_calc_flag
 _atom_site_refinement_flags_posn
 _atom_site_refinement_flags_adp
 _atom_site_refinement_flags_occupancy
 _atom_site_disorder_assembly
 _atom_site_disorder_group
Cl6 Cl 0.47647(8) 0.12933(5) 0.62296(4) 0.0359(2) Uani 1 1 d . . . . .
Cl3 Cl 0.45234(8) 0.37358(5) 0.35814(4) 0.0347(2) Uani 1 1 d . . . . .
H300 H 0.087(3) 0.219(2) 0.2871(16) 0.040(11) Uiso 1 1 d . . . . .
Cl1 Cl 0.73709(8) 0.62728(6) 0.12990(4) 0.0360(2) Uani 1 1 d . . . . .
H100 H 0.414(3) 0.767(2) 0.2227(16) 0.032(10) Uiso 1 1 d . . . . .
Cl4 Cl -0.15419(8) 0.35123(6) 0.42004(4) 0.0407(2) Uani 1 1 d . . . . .
H700 H 0.430(3) -0.293(2) 0.8029(16) 0.040(10) Uiso 1 1 d . . . . .
Cl2 Cl 0.11965(8) 0.65410(6) 0.08133(4) 0.0368(2) Uani 1 1 d . . . . .
H500 H 0.148(3) 0.299(2) 0.6765(16) 0.029(9) Uiso 1 1 d . . . . .
Cl8 Cl 0.07385(8) -0.14835(5) 0.86729(4) 0.0376(2) Uani 1 1 d . . . . .
Cl7 Cl 0.68528(9) -0.14036(5) 0.93791(4) 0.0389(2) Uani 1 1 d . . . . .
Cl5 Cl -0.13138(8) 0.15228(6) 0.55319(4) 0.0386(2) Uani 1 1 d . . . . .
O5 O 0.0782(2) 0.26171(14) 0.66906(11) 0.0306(5) Uani 1 1 d . . . . .
O2 O 0.2616(2) 0.47467(12) 0.15594(10) 0.0258(5) Uani 1 1 d . . . . .
O4 O 0.1935(2) 0.53245(12) 0.33350(10) 0.0264(5) Uani 1 1 d . . . . .
O8 O 0.3178(2) 0.01920(12) 0.83637(10) 0.0256(5) Uani 1 1 d . . . . .
O1 O 0.4751(2) 0.74161(14) 0.20632(11) 0.0323(6) Uani 1 1 d . . . . .
C46 C 0.4578(3) 0.0013(2) 0.81266(14) 0.0262(7) Uani 1 1 d . . . . .
H46 H 0.5167(18) 0.0489(14) 0.7968(5) 0.031 Uiso 1 1 calc R U . . .
O3 O 0.0264(2) 0.25399(15) 0.30182(11) 0.0345(6) Uani 1 1 d . . . . .
C13 C 0.1496(3) 0.36133(19) 0.39170(15) 0.0254(7) Uani 1 1 d . . . . .
O6 O 0.1975(2) -0.01718(12) 0.66277(10) 0.0269(5) Uani 1 1 d . . . . .
C20 C 0.0029(3) 0.4198(2) 0.29924(15) 0.0258(7) Uani 1 1 d . . . . .
C11 C 0.1857(3) 0.38129(19) 0.14352(15) 0.0275(7) Uani 1 1 d . . . . .
H11A H 0.1633(5) 0.3593(5) 0.1841(8) 0.033 Uiso 1 1 calc R U . . .
H11B H 0.2510(12) 0.3368(9) 0.1190(5) 0.033 Uiso 1 1 calc R U . . .
C1 C 0.4299(3) 0.64058(18) 0.10360(14) 0.0218(6) Uani 1 1 d . . . . .
C44 C 0.5121(3) -0.08495(19) 0.81192(14) 0.0247(7) Uani 1 1 d . . . . .
C10 C 0.3809(3) 0.4878(2) 0.19845(14) 0.0238(7) Uani 1 1 d . . . . .
H10 H 0.4126(9) 0.4384(14) 0.2202(6) 0.029 Uiso 1 1 calc R U . . .
O7 O 0.4986(2) -0.25134(14) 0.82051(11) 0.0299(5) Uani 1 1 d . . . . .
C37 C 0.3787(3) -0.14569(18) 0.90528(15) 0.0238(6) Uani 1 1 d . . . . .
C31 C 0.1371(3) 0.16963(18) 0.65692(15) 0.0241(7) Uani 1 1 d . . . . .
H31 H 0.229(3) 0.17072(19) 0.6811(7) 0.029 Uiso 1 1 calc R U . . .
C18 C 0.0420(3) 0.3648(2) 0.44065(16) 0.0309(7) Uani 1 1 d . . . . .
C42 C 0.4904(4) -0.13524(19) 0.95579(16) 0.0306(7) Uani 1 1 d . . . . .
N1 N 0.6727(3) 0.60653(18) 0.29784(14) 0.0376(7) Uani 1 1 d . . . . .
C38 C 0.2257(3) -0.13918(19) 0.92483(15) 0.0290(7) Uani 1 1 d . . . . .
C7 C 0.4016(3) 0.65490(18) 0.17598(14) 0.0243(7) Uani 1 1 d . . . . .
H7 H 0.290(3) 0.6599(2) 0.1815(2) 0.029 Uiso 1 1 calc R U . . .
C33 C -0.1181(3) 0.1331(2) 0.70831(15) 0.0310(7) Uani 1 1 d . . . . .
C26 C 0.0613(3) 0.1353(2) 0.53584(16) 0.0311(7) Uani 1 1 d . . . . .
C45 C 0.6585(3) -0.1044(2) 0.78372(16) 0.0329(8) Uani 1 1 d . . . . .
C35 C 0.2384(3) -0.11210(19) 0.67111(16) 0.0301(7) Uani 1 1 d . . . . .
H35A H 0.1591(16) -0.1567(9) 0.6532(4) 0.036 Uiso 1 1 calc R U . . .
H35B H 0.2527(4) -0.1163(2) 0.7160(9) 0.036 Uiso 1 1 calc R U . . .
C47 C 0.2615(3) 0.1131(2) 0.83402(15) 0.0302(7) Uani 1 1 d . . . . .
H47A H 0.2479(4) 0.1234(3) 0.7899(9) 0.036 Uiso 1 1 calc R U . . .
H47B H 0.3330(15) 0.1603(10) 0.8560(5) 0.036 Uiso 1 1 calc R U . . .
C4 C 0.4792(4) 0.6202(2) -0.03162(17) 0.0374(8) Uani 1 1 d . . . . .
H4 H 0.4951(7) 0.6136(3) -0.0757(16) 0.045 Uiso 1 1 calc R U . . .
N3 N -0.2309(3) 0.15821(18) 0.73041(14) 0.0413(7) Uani 1 1 d . . . . .
C34 C 0.0613(3) 0.0116(2) 0.68486(14) 0.0259(7) Uani 1 1 d . . . . .
H34 H -0.009(2) -0.0312(12) 0.7023(5) 0.031 Uiso 1 1 calc R U . . .
C19 C 0.1047(3) 0.34313(19) 0.31997(15) 0.0254(7) Uani 1 1 d . . . . .
H19 H 0.197(3) 0.34297(19) 0.2962(7) 0.030 Uiso 1 1 calc R U . . .
C14 C 0.3045(3) 0.3734(2) 0.41376(15) 0.0277(7) Uani 1 1 d . . . . .
C30 C 0.3235(3) 0.1251(2) 0.56557(16) 0.0292(7) Uani 1 1 d . . . . .
C22 C 0.0533(3) 0.5099(2) 0.30736(14) 0.0259(7) Uani 1 1 d . . . . .
H22 H -0.0083(18) 0.5561(13) 0.2950(4) 0.031 Uiso 1 1 calc R U . . .
C2 C 0.5781(3) 0.63030(19) 0.07815(15) 0.0260(7) Uani 1 1 d . . . . .
C6 C 0.3098(3) 0.64033(19) 0.05690(16) 0.0272(7) Uani 1 1 d . . . . .
C21 C -0.1446(3) 0.3920(2) 0.26897(17) 0.0356(8) Uani 1 1 d . . . . .
C43 C 0.4184(3) -0.16563(18) 0.83416(14) 0.0233(7) Uani 1 1 d . . . . .
H43 H 0.326(3) -0.1736(3) 0.8097(7) 0.028 Uiso 1 1 calc R U . . .
C8 C 0.4547(3) 0.57270(19) 0.20959(14) 0.0238(6) Uani 1 1 d . . . . .
N4 N 0.7732(3) -0.11952(19) 0.76004(16) 0.0511(8) Uani 1 1 d . . . . .
C3 C 0.6035(4) 0.6201(2) 0.01176(16) 0.0349(8) Uani 1 1 d . . . . .
H3 H 0.701(3) 0.6134(3) -0.0032(5) 0.042 Uiso 1 1 calc R U . . .
C5 C 0.3323(4) 0.6302(2) -0.00918(16) 0.0333(8) Uani 1 1 d . . . . .
H5 H 0.248(3) 0.6301(2) -0.0386(9) 0.040 Uiso 1 1 calc R U . . .
C9 C 0.5769(3) 0.5903(2) 0.25790(16) 0.0290(7) Uani 1 1 d . . . . .
C17 C 0.0838(4) 0.3793(2) 0.50658(17) 0.0419(9) Uani 1 1 d . . . . .
H17 H 0.006(3) 0.3811(2) 0.5390(11) 0.050 Uiso 1 1 calc R U . . .
C29 C 0.3608(4) 0.1044(2) 0.50083(17) 0.0427(9) Uani 1 1 d . . . . .
H29 H 0.468(3) 0.0927(4) 0.4888(4) 0.051 Uiso 1 1 calc R U . . .
C25 C 0.1733(3) 0.14211(19) 0.58545(15) 0.0249(7) Uani 1 1 d . . . . .
C12 C 0.0396(3) 0.3904(2) 0.10540(17) 0.0406(9) Uani 1 1 d . . . . .
H12A H -0.0282(15) 0.4307(14) 0.1319(6) 0.061 Uiso 1 1 calc R U . . .
H12B H -0.0100(15) 0.3287(10) 0.0928(9) 0.061 Uiso 1 1 calc R U . . .
H12C H 0.0631(5) 0.4176(14) 0.0669(8) 0.061 Uiso 1 1 calc R U . . .
C24 C 0.3531(3) 0.6376(2) 0.40771(16) 0.0319(7) Uani 1 1 d . . . . .
H24A H 0.3025(10) 0.6143(12) 0.4452(7) 0.048 Uiso 1 1 calc R U . . .
H24B H 0.3910(17) 0.7047(10) 0.4210(6) 0.048 Uiso 1 1 calc R U . . .
H24C H 0.4419(17) 0.5975(12) 0.3943(3) 0.048 Uiso 1 1 calc R U . . .
C32 C 0.0246(3) 0.1009(2) 0.68224(14) 0.0269(7) Uani 1 1 d . . . . .
N2 N -0.2621(3) 0.36946(19) 0.24424(16) 0.0507(8) Uani 1 1 d . . . . .
C48 C 0.1102(4) 0.1173(2) 0.86723(19) 0.0453(10) Uani 1 1 d . . . . .
H48A H 0.0421(15) 0.0677(13) 0.8463(8) 0.068 Uiso 1 1 calc R U . . .
H48B H 0.0663(15) 0.1766(12) 0.8647(10) 0.068 Uiso 1 1 calc R U . . .
H48C H 0.1264(5) 0.1103(16) 0.9117(8) 0.068 Uiso 1 1 calc R U . . .
C27 C 0.0951(4) 0.1154(2) 0.47030(17) 0.0450(9) Uani 1 1 d . . . . .
H27 H 0.016(3) 0.1121(3) 0.4379(11) 0.054 Uiso 1 1 calc R U . . .
C23 C 0.2394(3) 0.63201(19) 0.35192(15) 0.0274(7) Uani 1 1 d . . . . .
H23A H 0.1532(16) 0.6676(7) 0.3644(3) 0.033 Uiso 1 1 calc R U . . .
H23B H 0.2845(9) 0.6558(5) 0.3167(7) 0.033 Uiso 1 1 calc R U . . .
C39 C 0.1878(4) -0.1236(2) 0.99002(17) 0.0418(9) Uani 1 1 d . . . . .
H39 H 0.090(3) -0.1198(3) 1.0010(4) 0.050 Uiso 1 1 calc R U . . .
C36 C 0.3846(4) -0.1316(2) 0.63645(19) 0.0472(10) Uani 1 1 d . . . . .
H36A H 0.3675(7) -0.1309(16) 0.5923(8) 0.071 Uiso 1 1 calc R U . . .
H36B H 0.4178(16) -0.1904(13) 0.6429(10) 0.071 Uiso 1 1 calc R U . . .
H36C H 0.4593(16) -0.0854(13) 0.6527(8) 0.071 Uiso 1 1 calc R U . . .
C41 C 0.4547(4) -0.1194(2) 1.02088(17) 0.0435(9) Uani 1 1 d . . . . .
H41 H 0.534(3) -0.1121(3) 1.0537(11) 0.052 Uiso 1 1 calc R U . . .
C40 C 0.3026(5) -0.1144(2) 1.03708(18) 0.0486(10) Uani 1 1 d . . . . .
H40 H 0.2796(11) -0.1053(4) 1.0772(17) 0.058 Uiso 1 1 calc R U . . .
C28 C 0.2451(4) 0.1005(2) 0.45356(18) 0.0515(10) Uani 1 1 d . . . . .
H28 H 0.2679(10) 0.0883(6) 0.4118(17) 0.062 Uiso 1 1 calc R U . . .
C15 C 0.3490(4) 0.3883(2) 0.47827(17) 0.0396(8) Uani 1 1 d . . . . .
H15 H 0.457(3) 0.3968(3) 0.4912(4) 0.048 Uiso 1 1 calc R U . . .
C16 C 0.2374(4) 0.3913(2) 0.52521(18) 0.0455(9) Uani 1 1 d . . . . .
H16 H 0.2675(12) 0.4016(4) 0.5705(17) 0.055 Uiso 1 1 calc R U . . .
 
loop_
 _atom_site_aniso_label
 _atom_site_aniso_U_11
 _atom_site_aniso_U_22
 _atom_site_aniso_U_33
 _atom_site_aniso_U_23
 _atom_site_aniso_U_13
 _atom_site_aniso_U_12
Cl6 0.0225(4) 0.0393(4) 0.0476(5) 0.0116(4) 0.0051(4) 0.0022(3)
Cl3 0.0224(4) 0.0378(4) 0.0460(5) 0.0116(4) 0.0019(4) 0.0068(3)
Cl1 0.0196(4) 0.0443(5) 0.0449(5) 0.0076(4) 0.0072(3) 0.0039(3)
Cl4 0.0283(4) 0.0515(5) 0.0374(5) -0.0087(4) 0.0103(4) -0.0069(4)
Cl2 0.0222(4) 0.0461(5) 0.0437(5) 0.0103(4) 0.0030(4) 0.0070(3)
Cl8 0.0246(4) 0.0397(5) 0.0505(5) 0.0130(4) 0.0044(4) -0.0003(3)
Cl7 0.0350(4) 0.0332(4) 0.0454(5) -0.0013(4) -0.0153(4) 0.0018(3)
Cl5 0.0327(4) 0.0413(5) 0.0382(5) -0.0059(4) -0.0117(4) 0.0109(3)
O5 0.0264(12) 0.0192(11) 0.0427(14) -0.0060(11) -0.0050(11) 0.0041(9)
O2 0.0259(10) 0.0219(10) 0.0295(12) 0.0054(10) -0.0034(9) -0.0041(8)
O4 0.0200(10) 0.0216(10) 0.0372(13) 0.0042(10) -0.0044(9) 0.0011(8)
O8 0.0274(10) 0.0211(10) 0.0296(12) 0.0060(10) 0.0080(9) 0.0045(8)
O1 0.0264(12) 0.0227(12) 0.0439(15) -0.0090(11) 0.0113(11) -0.0010(9)
C46 0.0260(15) 0.0271(16) 0.0255(17) 0.0038(15) 0.0081(14) -0.0042(12)
O3 0.0289(12) 0.0241(12) 0.0459(15) -0.0103(11) 0.0083(11) -0.0019(10)
C13 0.0277(15) 0.0168(14) 0.0321(18) 0.0046(14) 0.0020(14) -0.0003(11)
O6 0.0279(11) 0.0215(10) 0.0339(13) 0.0095(10) 0.0092(10) 0.0060(8)
C20 0.0212(14) 0.0271(16) 0.0268(17) -0.0035(15) -0.0014(13) 0.0027(12)
C11 0.0287(16) 0.0226(15) 0.0306(18) 0.0041(15) 0.0007(14) -0.0052(12)
C1 0.0224(14) 0.0151(14) 0.0283(17) 0.0025(13) 0.0079(13) 0.0023(11)
C44 0.0209(14) 0.0266(16) 0.0260(17) 0.0013(14) 0.0037(13) 0.0016(12)
C10 0.0211(14) 0.0277(16) 0.0225(16) 0.0028(14) 0.0014(13) 0.0033(12)
O7 0.0273(11) 0.0203(11) 0.0393(14) -0.0039(11) -0.0064(10) 0.0035(9)
C37 0.0300(16) 0.0146(14) 0.0274(17) 0.0054(14) 0.0010(14) 0.0005(11)
C31 0.0165(14) 0.0238(15) 0.0311(18) 0.0001(14) -0.0038(13) 0.0066(11)
C18 0.0287(16) 0.0287(17) 0.0346(19) 0.0033(16) 0.0035(15) -0.0033(13)
C42 0.0438(18) 0.0164(15) 0.0311(19) 0.0027(15) -0.0016(16) -0.0019(13)
N1 0.0324(15) 0.0398(16) 0.0379(17) -0.0004(14) -0.0050(13) -0.0026(12)
C38 0.0364(17) 0.0178(15) 0.0327(19) 0.0035(15) 0.0044(15) -0.0022(12)
C7 0.0173(14) 0.0226(15) 0.0323(18) 0.0014(14) 0.0038(13) 0.0009(11)
C33 0.0247(16) 0.0330(17) 0.0344(19) 0.0009(16) 0.0029(15) 0.0043(13)
C26 0.0318(17) 0.0238(16) 0.037(2) 0.0003(16) -0.0026(15) 0.0053(13)
C45 0.0314(17) 0.0277(17) 0.039(2) 0.0020(16) 0.0062(16) 0.0006(13)
C35 0.0326(17) 0.0214(15) 0.038(2) 0.0112(15) 0.0007(15) 0.0037(12)
C47 0.0343(17) 0.0239(16) 0.0340(19) 0.0094(15) -0.0013(15) 0.0064(13)
C4 0.045(2) 0.0383(19) 0.0307(19) 0.0078(17) 0.0123(16) 0.0054(15)
N3 0.0276(14) 0.0448(17) 0.0499(19) -0.0008(15) 0.0074(14) 0.0074(12)
C34 0.0203(14) 0.0324(17) 0.0241(17) 0.0014(15) 0.0039(13) -0.0010(12)
C19 0.0206(14) 0.0221(15) 0.0319(18) -0.0005(14) 0.0036(14) -0.0024(11)
C14 0.0253(15) 0.0237(15) 0.0353(19) 0.0085(15) 0.0018(14) -0.0005(12)
C30 0.0301(16) 0.0240(16) 0.0357(19) 0.0107(15) 0.0064(15) 0.0027(12)
C22 0.0233(15) 0.0313(17) 0.0227(17) 0.0013(15) -0.0019(13) 0.0085(13)
C2 0.0246(15) 0.0206(15) 0.0330(18) 0.0036(15) 0.0051(14) 0.0042(12)
C6 0.0271(15) 0.0181(15) 0.0385(19) 0.0093(15) 0.0081(15) 0.0038(12)
C21 0.0290(17) 0.0321(18) 0.042(2) -0.0060(17) -0.0051(16) 0.0051(14)
C43 0.0239(15) 0.0169(14) 0.0277(17) -0.0015(14) -0.0006(13) 0.0038(11)
C8 0.0213(14) 0.0261(16) 0.0221(16) -0.0026(14) 0.0017(13) 0.0020(12)
N4 0.0373(17) 0.0439(18) 0.070(2) -0.0014(17) 0.0206(16) 0.0040(13)
C3 0.0304(17) 0.0338(18) 0.041(2) 0.0051(17) 0.0160(16) 0.0040(14)
C5 0.0376(18) 0.0316(18) 0.0330(19) 0.0112(16) 0.0041(16) 0.0047(14)
C9 0.0277(16) 0.0273(16) 0.0312(19) 0.0012(15) 0.0046(15) 0.0007(13)
C17 0.046(2) 0.046(2) 0.032(2) 0.0038(18) 0.0067(17) -0.0043(16)
C29 0.044(2) 0.044(2) 0.041(2) 0.0054(19) 0.0178(18) 0.0054(16)
C25 0.0289(15) 0.0183(15) 0.0290(17) 0.0074(14) 0.0032(14) 0.0049(12)
C12 0.0336(18) 0.0314(18) 0.057(2) 0.0105(18) -0.0066(17) -0.0099(14)
C24 0.0267(16) 0.0290(17) 0.039(2) 0.0019(16) -0.0030(15) -0.0010(13)
C32 0.0218(15) 0.0320(17) 0.0254(17) -0.0014(15) 0.0024(13) 0.0044(12)
N2 0.0342(16) 0.0428(17) 0.067(2) -0.0142(17) -0.0132(16) 0.0026(13)
C48 0.041(2) 0.0359(19) 0.061(3) 0.0080(19) 0.0128(19) 0.0155(15)
C27 0.060(2) 0.044(2) 0.030(2) 0.0028(18) -0.0062(18) 0.0088(18)
C23 0.0285(15) 0.0217(15) 0.0322(18) 0.0042(15) 0.0021(14) 0.0023(12)
C39 0.054(2) 0.0320(19) 0.041(2) 0.0059(18) 0.0199(19) 0.0013(16)
C36 0.043(2) 0.0288(18) 0.072(3) 0.0102(19) 0.010(2) 0.0138(15)
C41 0.066(3) 0.0323(19) 0.030(2) 0.0019(17) -0.0095(19) -0.0054(17)
C40 0.080(3) 0.040(2) 0.024(2) 0.0005(18) 0.013(2) -0.0057(19)
C28 0.069(3) 0.055(2) 0.029(2) 0.0011(19) 0.014(2) 0.006(2)
C15 0.0362(18) 0.044(2) 0.039(2) 0.0097(18) -0.0060(17) 0.0006(15)
C16 0.055(2) 0.054(2) 0.028(2) 0.0120(19) -0.0091(18) -0.0039(18)
 
_geom_special_details
;
 All esds (except the esd in the dihedral angle between two l.s. planes)
 are estimated using the full covariance matrix.  The cell esds are taken
 into account individually in the estimation of esds in distances, angles
 and torsion angles; correlations between esds in cell parameters are only
 used when they are defined by crystal symmetry.  An approximate (isotropic)
 treatment of cell esds is used for estimating esds involving l.s. planes.
;
 
loop_
 _geom_bond_atom_site_label_1
 _geom_bond_atom_site_label_2
 _geom_bond_distance
 _geom_bond_site_symmetry_2
 _geom_bond_publ_flag
Cl6 C30 1.753(3) . ?
Cl3 C14 1.751(3) . ?
Cl1 C2 1.731(3) . ?
Cl4 C18 1.741(3) . ?
Cl2 C6 1.750(3) . ?
Cl8 C38 1.742(3) . ?
Cl7 C42 1.744(3) . ?
Cl5 C26 1.740(3) . ?
O5 C31 1.419(3) . ?
O5 H500 0.79(3) . ?
O2 C10 1.331(3) . ?
O2 C11 1.451(3) . ?
O4 C22 1.327(3) . ?
O4 C23 1.455(3) . ?
O8 C46 1.343(3) . ?
O8 C47 1.452(3) . ?
O1 C7 1.423(3) . ?
O1 H100 0.72(3) . ?
C46 C44 1.334(4) . ?
C46 H46 0.94(3) . ?
O3 C19 1.417(3) . ?
O3 H300 0.78(3) . ?
C13 C18 1.397(4) . ?
C13 C14 1.405(4) . ?
C13 C19 1.511(4) . ?
O6 C34 1.337(3) . ?
O6 C35 1.450(3) . ?
C20 C22 1.331(4) . ?
C20 C21 1.427(4) . ?
C20 C19 1.536(4) . ?
C11 C12 1.496(4) . ?
C11 H11A 0.965(17) . ?
C11 H11B 0.965(18) . ?
C1 C6 1.403(4) . ?
C1 C2 1.410(4) . ?
C1 C7 1.515(4) . ?
C44 C45 1.433(4) . ?
C44 C43 1.523(4) . ?
C10 C8 1.337(4) . ?
C10 H10 0.94(2) . ?
O7 C43 1.426(3) . ?
O7 H700 0.86(3) . ?
C37 C42 1.396(4) . ?
C37 C38 1.402(4) . ?
C37 C43 1.514(4) . ?
C31 C32 1.521(4) . ?
C31 C25 1.522(4) . ?
C31 H31 0.93(3) . ?
C18 C17 1.390(4) . ?
C42 C41 1.383(4) . ?
N1 C9 1.150(4) . ?
C38 C39 1.390(4) . ?
C7 C8 1.534(4) . ?
C7 H7 0.98(3) . ?
C33 N3 1.140(3) . ?
C33 C32 1.430(4) . ?
C26 C25 1.387(4) . ?
C26 C27 1.390(4) . ?
C45 N4 1.137(4) . ?
C35 C36 1.491(4) . ?
C35 H35A 0.949(19) . ?
C35 H35B 0.949(19) . ?
C47 C48 1.500(4) . ?
C47 H47A 0.954(19) . ?
C47 H47B 0.954(19) . ?
C4 C5 1.375(4) . ?
C4 C3 1.387(4) . ?
C4 H4 0.92(3) . ?
C34 C32 1.335(4) . ?
C34 H34 0.97(3) . ?
C19 H19 0.95(3) . ?
C14 C15 1.367(4) . ?
C30 C29 1.383(4) . ?
C30 C25 1.398(4) . ?
C22 H22 0.93(3) . ?
C2 C3 1.389(4) . ?
C6 C5 1.379(4) . ?
C21 N2 1.142(4) . ?
C43 H43 0.93(3) . ?
C8 C9 1.428(4) . ?
C3 H3 0.91(3) . ?
C5 H5 0.94(3) . ?
C17 C16 1.376(4) . ?
C17 H17 0.97(3) . ?
C29 C28 1.379(5) . ?
C29 H29 0.98(3) . ?
C12 H12A 0.964(16) . ?
C12 H12B 0.964(16) . ?
C12 H12C 0.964(16) . ?
C24 C23 1.492(4) . ?
C24 H24A 0.999(15) . ?
C24 H24B 0.999(15) . ?
C24 H24C 0.999(15) . ?
C48 H48A 0.950(17) . ?
C48 H48B 0.950(17) . ?
C48 H48C 0.950(16) . ?
C27 C28 1.374(4) . ?
C27 H27 0.94(3) . ?
C23 H23A 0.941(17) . ?
C23 H23B 0.941(17) . ?
C39 C40 1.365(5) . ?
C39 H39 0.89(3) . ?
C36 H36A 0.927(17) . ?
C36 H36B 0.927(17) . ?
C36 H36C 0.927(17) . ?
C41 C40 1.373(5) . ?
C41 H41 0.94(3) . ?
C40 H40 0.85(4) . ?
C28 H28 0.89(4) . ?
C15 C16 1.392(4) . ?
C15 H15 0.97(3) . ?
C16 H16 0.96(3) . ?
 
loop_
 _geom_angle_atom_site_label_1
 _geom_angle_atom_site_label_2
 _geom_angle_atom_site_label_3
 _geom_angle
 _geom_angle_site_symmetry_1
 _geom_angle_site_symmetry_3
 _geom_angle_publ_flag
C31 O5 H500 109(2) . . ?
C10 O2 C11 117.7(2) . . ?
C22 O4 C23 118.7(2) . . ?
C46 O8 C47 117.0(2) . . ?
C7 O1 H100 104(3) . . ?
C44 C46 O8 119.0(3) . . ?
C44 C46 H46 120.5 . . ?
O8 C46 H46 120.5 . . ?
C19 O3 H300 106(2) . . ?
C18 C13 C14 115.2(3) . . ?
C18 C13 C19 123.0(3) . . ?
C14 C13 C19 121.8(3) . . ?
C34 O6 C35 116.9(2) . . ?
C22 C20 C21 120.5(3) . . ?
C22 C20 C19 120.7(3) . . ?
C21 C20 C19 118.7(2) . . ?
O2 C11 C12 106.8(2) . . ?
O2 C11 H11A 110.4 . . ?
C12 C11 H11A 110.4 . . ?
O2 C11 H11B 110.4 . . ?
C12 C11 H11B 110.4 . . ?
H11A C11 H11B 108.6 . . ?
C6 C1 C2 115.0(3) . . ?
C6 C1 C7 122.0(2) . . ?
C2 C1 C7 122.9(3) . . ?
C46 C44 C45 118.4(3) . . ?
C46 C44 C43 122.5(2) . . ?
C45 C44 C43 118.8(2) . . ?
O2 C10 C8 118.7(3) . . ?
O2 C10 H10 120.6 . . ?
C8 C10 H10 120.6 . . ?
C43 O7 H700 105.2(19) . . ?
C42 C37 C38 115.4(3) . . ?
C42 C37 C43 122.7(3) . . ?
C38 C37 C43 121.9(3) . . ?
O5 C31 C32 108.6(2) . . ?
O5 C31 C25 111.4(2) . . ?
C32 C31 C25 113.9(2) . . ?
O5 C31 H31 107.6 . . ?
C32 C31 H31 107.6 . . ?
C25 C31 H31 107.6 . . ?
C17 C18 C13 122.9(3) . . ?
C17 C18 Cl4 117.2(2) . . ?
C13 C18 Cl4 120.0(2) . . ?
C41 C42 C37 123.0(3) . . ?
C41 C42 Cl7 117.1(3) . . ?
C37 C42 Cl7 119.9(2) . . ?
C39 C38 C37 122.3(3) . . ?
C39 C38 Cl8 117.0(2) . . ?
C37 C38 Cl8 120.7(2) . . ?
O1 C7 C1 109.7(2) . . ?
O1 C7 C8 110.3(2) . . ?
C1 C7 C8 113.1(2) . . ?
O1 C7 H7 107.9 . . ?
C1 C7 H7 107.9 . . ?
C8 C7 H7 107.9 . . ?
N3 C33 C32 178.4(3) . . ?
C25 C26 C27 122.8(3) . . ?
C25 C26 Cl5 120.9(2) . . ?
C27 C26 Cl5 116.3(3) . . ?
N4 C45 C44 178.5(4) . . ?
O6 C35 C36 106.9(2) . . ?
O6 C35 H35A 110.3 . . ?
C36 C35 H35A 110.3 . . ?
O6 C35 H35B 110.3 . . ?
C36 C35 H35B 110.3 . . ?
H35A C35 H35B 108.6 . . ?
O8 C47 C48 106.6(2) . . ?
O8 C47 H47A 110.4 . . ?
C48 C47 H47A 110.4 . . ?
O8 C47 H47B 110.4 . . ?
C48 C47 H47B 110.4 . . ?
H47A C47 H47B 108.6 . . ?
C5 C4 C3 120.3(3) . . ?
C5 C4 H4 119.8 . . ?
C3 C4 H4 119.8 . . ?
C32 C34 O6 118.6(3) . . ?
C32 C34 H34 120.7 . . ?
O6 C34 H34 120.7 . . ?
O3 C19 C13 111.9(2) . . ?
O3 C19 C20 108.4(2) . . ?
C13 C19 C20 112.7(2) . . ?
O3 C19 H19 107.9 . . ?
C13 C19 H19 107.9 . . ?
C20 C19 H19 107.9 . . ?
C15 C14 C13 123.2(3) . . ?
C15 C14 Cl3 116.3(2) . . ?
C13 C14 Cl3 120.5(2) . . ?
C29 C30 C25 123.0(3) . . ?
C29 C30 Cl6 116.2(2) . . ?
C25 C30 Cl6 120.8(2) . . ?
O4 C22 C20 118.8(2) . . ?
O4 C22 H22 120.6 . . ?
C20 C22 H22 120.6 . . ?
C3 C2 C1 122.5(3) . . ?
C3 C2 Cl1 117.3(2) . . ?
C1 C2 Cl1 120.2(2) . . ?
C5 C6 C1 123.4(3) . . ?
C5 C6 Cl2 116.4(2) . . ?
C1 C6 Cl2 120.2(2) . . ?
N2 C21 C20 179.4(4) . . ?
O7 C43 C37 111.1(2) . . ?
O7 C43 C44 109.7(2) . . ?
C37 C43 C44 113.1(2) . . ?
O7 C43 H43 107.6 . . ?
C37 C43 H43 107.6 . . ?
C44 C43 H43 107.6 . . ?
C10 C8 C9 119.7(3) . . ?
C10 C8 C7 121.3(3) . . ?
C9 C8 C7 118.8(2) . . ?
C4 C3 C2 119.3(3) . . ?
C4 C3 H3 120.3 . . ?
C2 C3 H3 120.3 . . ?
C4 C5 C6 119.4(3) . . ?
C4 C5 H5 120.3 . . ?
C6 C5 H5 120.3 . . ?
N1 C9 C8 177.9(3) . . ?
C16 C17 C18 119.3(3) . . ?
C16 C17 H17 120.4 . . ?
C18 C17 H17 120.4 . . ?
C28 C29 C30 118.7(3) . . ?
C28 C29 H29 120.6 . . ?
C30 C29 H29 120.6 . . ?
C26 C25 C30 115.7(3) . . ?
C26 C25 C31 122.6(2) . . ?
C30 C25 C31 121.7(3) . . ?
C11 C12 H12A 109.5 . . ?
C11 C12 H12B 109.5 . . ?
H12A C12 H12B 109.5 . . ?
C11 C12 H12C 109.5 . . ?
H12A C12 H12C 109.5 . . ?
H12B C12 H12C 109.5 . . ?
C23 C24 H24A 109.5 . . ?
C23 C24 H24B 109.5 . . ?
H24A C24 H24B 109.5 . . ?
C23 C24 H24C 109.5 . . ?
H24A C24 H24C 109.5 . . ?
H24B C24 H24C 109.5 . . ?
C34 C32 C33 118.7(3) . . ?
C34 C32 C31 121.0(2) . . ?
C33 C32 C31 120.1(2) . . ?
C47 C48 H48A 109.5 . . ?
C47 C48 H48B 109.5 . . ?
H48A C48 H48B 109.5 . . ?
C47 C48 H48C 109.5 . . ?
H48A C48 H48C 109.5 . . ?
H48B C48 H48C 109.5 . . ?
C28 C27 C26 119.0(3) . . ?
C28 C27 H27 120.5 . . ?
C26 C27 H27 120.5 . . ?
O4 C23 C24 106.6(2) . . ?
O4 C23 H23A 110.4 . . ?
C24 C23 H23A 110.4 . . ?
O4 C23 H23B 110.4 . . ?
C24 C23 H23B 110.4 . . ?
H23A C23 H23B 108.6 . . ?
C40 C39 C38 119.3(3) . . ?
C40 C39 H39 120.3 . . ?
C38 C39 H39 120.3 . . ?
C35 C36 H36A 109.5 . . ?
C35 C36 H36B 109.5 . . ?
H36A C36 H36B 109.5 . . ?
C35 C36 H36C 109.5 . . ?
H36A C36 H36C 109.5 . . ?
H36B C36 H36C 109.5 . . ?
C40 C41 C42 119.0(3) . . ?
C40 C41 H41 120.5 . . ?
C42 C41 H41 120.5 . . ?
C39 C40 C41 121.0(3) . . ?
C39 C40 H40 119.5 . . ?
C41 C40 H40 119.5 . . ?
C27 C28 C29 120.8(3) . . ?
C27 C28 H28 119.6 . . ?
C29 C28 H28 119.6 . . ?
C14 C15 C16 119.4(3) . . ?
C14 C15 H15 120.3 . . ?
C16 C15 H15 120.3 . . ?
C17 C16 C15 120.0(3) . . ?
C17 C16 H16 120.0 . . ?
C15 C16 H16 120.0 . . ?
 
loop_
 _geom_torsion_atom_site_label_1
 _geom_torsion_atom_site_label_2
 _geom_torsion_atom_site_label_3
 _geom_torsion_atom_site_label_4
 _geom_torsion
 _geom_torsion_site_symmetry_1
 _geom_torsion_site_symmetry_2
 _geom_torsion_site_symmetry_3
 _geom_torsion_site_symmetry_4
 _geom_torsion_publ_flag
C47 O8 C46 C44 -177.9(3) . . . . ?
C10 O2 C11 C12 168.9(2) . . . . ?
O8 C46 C44 C45 177.1(3) . . . . ?
O8 C46 C44 C43 2.8(4) . . . . ?
C11 O2 C10 C8 178.5(3) . . . . ?
C14 C13 C18 C17 0.2(4) . . . . ?
C19 C13 C18 C17 178.5(3) . . . . ?
C14 C13 C18 Cl4 179.8(2) . . . . ?
C19 C13 C18 Cl4 -2.0(4) . . . . ?
C38 C37 C42 C41 -0.1(4) . . . . ?
C43 C37 C42 C41 -178.3(3) . . . . ?
C38 C37 C42 Cl7 -179.2(2) . . . . ?
C43 C37 C42 Cl7 2.6(4) . . . . ?
C42 C37 C38 C39 -0.2(4) . . . . ?
C43 C37 C38 C39 178.1(3) . . . . ?
C42 C37 C38 Cl8 178.67(19) . . . . ?
C43 C37 C38 Cl8 -3.1(4) . . . . ?
C6 C1 C7 O1 -114.4(3) . . . . ?
C2 C1 C7 O1 63.0(3) . . . . ?
C6 C1 C7 C8 122.0(3) . . . . ?
C2 C1 C7 C8 -60.6(3) . . . . ?
C34 O6 C35 C36 173.7(3) . . . . ?
C46 O8 C47 C48 -176.1(3) . . . . ?
C35 O6 C34 C32 175.3(3) . . . . ?
C18 C13 C19 O3 -60.5(3) . . . . ?
C14 C13 C19 O3 117.7(3) . . . . ?
C18 C13 C19 C20 62.0(3) . . . . ?
C14 C13 C19 C20 -119.9(3) . . . . ?
C22 C20 C19 O3 -176.2(3) . . . . ?
C21 C20 C19 O3 1.6(4) . . . . ?
C22 C20 C19 C13 59.3(4) . . . . ?
C21 C20 C19 C13 -122.9(3) . . . . ?
C18 C13 C14 C15 -0.5(4) . . . . ?
C19 C13 C14 C15 -178.8(3) . . . . ?
C18 C13 C14 Cl3 -178.5(2) . . . . ?
C19 C13 C14 Cl3 3.2(4) . . . . ?
C23 O4 C22 C20 -170.4(3) . . . . ?
C21 C20 C22 O4 -177.5(3) . . . . ?
C19 C20 C22 O4 0.3(4) . . . . ?
C6 C1 C2 C3 -0.4(4) . . . . ?
C7 C1 C2 C3 -178.0(3) . . . . ?
C6 C1 C2 Cl1 -178.88(19) . . . . ?
C7 C1 C2 Cl1 3.5(4) . . . . ?
C2 C1 C6 C5 0.5(4) . . . . ?
C7 C1 C6 C5 178.1(3) . . . . ?
C2 C1 C6 Cl2 -179.1(2) . . . . ?
C7 C1 C6 Cl2 -1.5(4) . . . . ?
C42 C37 C43 O7 58.9(3) . . . . ?
C38 C37 C43 O7 -119.3(3) . . . . ?
C42 C37 C43 C44 -64.9(3) . . . . ?
C38 C37 C43 C44 116.9(3) . . . . ?
C46 C44 C43 O7 173.1(3) . . . . ?
C45 C44 C43 O7 -1.2(4) . . . . ?
C46 C44 C43 C37 -62.4(4) . . . . ?
C45 C44 C43 C37 123.3(3) . . . . ?
O2 C10 C8 C9 176.1(2) . . . . ?
O2 C10 C8 C7 1.8(4) . . . . ?
O1 C7 C8 C10 166.9(3) . . . . ?
C1 C7 C8 C10 -69.8(3) . . . . ?
O1 C7 C8 C9 -7.5(3) . . . . ?
C1 C7 C8 C9 115.8(3) . . . . ?
C5 C4 C3 C2 -0.1(5) . . . . ?
C1 C2 C3 C4 0.2(5) . . . . ?
Cl1 C2 C3 C4 178.8(2) . . . . ?
C3 C4 C5 C6 0.2(5) . . . . ?
C1 C6 C5 C4 -0.4(5) . . . . ?
Cl2 C6 C5 C4 179.2(2) . . . . ?
C13 C18 C17 C16 0.1(5) . . . . ?
Cl4 C18 C17 C16 -179.4(2) . . . . ?
C25 C30 C29 C28 0.2(5) . . . . ?
Cl6 C30 C29 C28 -179.7(3) . . . . ?
C27 C26 C25 C30 -1.7(4) . . . . ?
Cl5 C26 C25 C30 178.7(2) . . . . ?
C27 C26 C25 C31 176.3(3) . . . . ?
Cl5 C26 C25 C31 -3.3(4) . . . . ?
C29 C30 C25 C26 1.2(4) . . . . ?
Cl6 C30 C25 C26 -179.0(2) . . . . ?
C29 C30 C25 C31 -176.8(3) . . . . ?
Cl6 C30 C25 C31 3.0(4) . . . . ?
O5 C31 C25 C26 -61.3(3) . . . . ?
C32 C31 C25 C26 61.9(3) . . . . ?
O5 C31 C25 C30 116.5(3) . . . . ?
C32 C31 C25 C30 -120.3(3) . . . . ?
O6 C34 C32 C33 -177.4(3) . . . . ?
O6 C34 C32 C31 -2.1(4) . . . . ?
O5 C31 C32 C34 -171.1(3) . . . . ?
C25 C31 C32 C34 64.2(3) . . . . ?
O5 C31 C32 C33 4.2(4) . . . . ?
C25 C31 C32 C33 -120.6(3) . . . . ?
C25 C26 C27 C28 0.9(5) . . . . ?
Cl5 C26 C27 C28 -179.5(3) . . . . ?
C22 O4 C23 C24 150.8(2) . . . . ?
C37 C38 C39 C40 -0.1(5) . . . . ?
Cl8 C38 C39 C40 -178.9(2) . . . . ?
C37 C42 C41 C40 0.6(5) . . . . ?
Cl7 C42 C41 C40 179.7(2) . . . . ?
C38 C39 C40 C41 0.6(5) . . . . ?
C42 C41 C40 C39 -0.8(5) . . . . ?
C26 C27 C28 C29 0.6(5) . . . . ?
C30 C29 C28 C27 -1.1(5) . . . . ?
C13 C14 C15 C16 0.5(5) . . . . ?
Cl3 C14 C15 C16 178.6(2) . . . . ?
C18 C17 C16 C15 -0.2(5) . . . . ?
C14 C15 C16 C17 -0.1(5) . . . . ?
 
_refine_diff_density_max    0.419
_refine_diff_density_min   -0.286
_refine_diff_density_rms    0.068

_shelxl_version_number 2014-3

_shelx_res_file
;
TITL SIR97 run in space group P -1
CELL  0.71073   8.6835  14.3010  20.7726   98.709   91.623   92.076
ZERR     8.00   0.0004   0.0007   0.0011    0.004    0.004    0.004
LATT   1
SFAC  C    H    N    O    CL
UNIT 96 88 8 16 16
LIST 4 ! automatically inserted. Change 6 to 4 for CHECKCIF!!
MERG   2
OMIT 1 2 5
OMIT -3 3 6
OMIT -1 4 1
OMIT 3 -2 7
OMIT 3 -4 5
OMIT 2 -1 4
OMIT 1 -2 3
OMIT 1 4 7
OMIT 1 2 9
OMIT 1 0 7
OMIT 1 0 3
OMIT 3 -3 9
OMIT 2 1 6
OMIT 2 -7 2
OMIT 1 -2 5
OMIT 3 -8 5
OMIT 1 2 3
OMIT -4 0 4
OMIT 1 -7 1
OMIT 3 -6 5
OMIT 3 -4 9
OMIT -4 3 7
OMIT -4 -1 7
OMIT 1 -3 1
OMIT 0 4 6
OMIT 1 -3 3
OMIT 0 4 2
OMIT 2 -2 8
OMIT 1 1 5
OMIT -5 -10 3
OMIT 4 -5 10
OMIT 1 3 7
OMIT 1 4 1
OMIT -1 5 21
OMIT 4 7 0
OMIT 3 1 7
OMIT -5 9 12
OMIT 5 -2 4
OMIT -1 0 5
OMIT -2 6 2
OMIT 3 -1 7
SHEL 1000 0.80
FMAP   2
PLAN   25
ACTA
BOND   $H
CONF
SIZE 0.10 0.10 0.04
L.S.  40
TEMP  -130.00
WGHT    0.035400
FVAR       0.17089
CL6   5    0.476468    0.129326    0.622956    11.00000    0.02247    0.03930 =
         0.04764    0.01158    0.00514    0.00222
CL3   5    0.452339    0.373580    0.358144    11.00000    0.02241    0.03775 =
         0.04599    0.01156    0.00186    0.00675
H300  2    0.087432    0.219372    0.287068    11.00000    0.04014
CL1   5    0.737092    0.627281    0.129901    11.00000    0.01956    0.04426 =
         0.04493    0.00763    0.00720    0.00390
H100  2    0.413537    0.767255    0.222654    11.00000    0.03234
CL4   5   -0.154194    0.351233    0.420040    11.00000    0.02826    0.05147 =
         0.03744   -0.00866    0.01034   -0.00690
H700  2    0.429881   -0.293330    0.802920    11.00000    0.03985
CL2   5    0.119654    0.654103    0.081328    11.00000    0.02216    0.04611 =
         0.04369    0.01033    0.00298    0.00701
H500  2    0.148264    0.299384    0.676520    11.00000    0.02855
CL8   5    0.073852   -0.148349    0.867289    11.00000    0.02460    0.03966 =
         0.05049    0.01303    0.00438   -0.00034
CL7   5    0.685285   -0.140355    0.937914    11.00000    0.03500    0.03317 =
         0.04543   -0.00129   -0.01525    0.00182
CL5   5   -0.131377    0.152285    0.553190    11.00000    0.03267    0.04127 =
         0.03819   -0.00592   -0.01168    0.01089
O5    4    0.078240    0.261714    0.669058    11.00000    0.02637    0.01918 =
         0.04273   -0.00598   -0.00498    0.00411
O2    4    0.261581    0.474675    0.155942    11.00000    0.02591    0.02189 =
         0.02954    0.00541   -0.00344   -0.00409
O4    4    0.193493    0.532450    0.333499    11.00000    0.01998    0.02163 =
         0.03723    0.00421   -0.00436    0.00110
O8    4    0.317808    0.019199    0.836372    11.00000    0.02737    0.02108 =
         0.02964    0.00596    0.00801    0.00451
O1    4    0.475121    0.741614    0.206316    11.00000    0.02639    0.02266 =
         0.04392   -0.00902    0.01131   -0.00104
C46   1    0.457789    0.001277    0.812661    11.00000    0.02596    0.02714 =
         0.02552    0.00385    0.00806   -0.00416
AFIX  44
H46   2    0.516750    0.048880    0.796795    11.00000   -1.20000
AFIX   0
O3    4    0.026401    0.253988    0.301818    11.00000    0.02887    0.02411 =
         0.04592   -0.01029    0.00832   -0.00189
C13   1    0.149621    0.361332    0.391696    11.00000    0.02768    0.01678 =
         0.03206    0.00459    0.00196   -0.00029
O6    4    0.197500   -0.017179    0.662765    11.00000    0.02786    0.02153 =
         0.03390    0.00950    0.00924    0.00598
C20   1    0.002939    0.419754    0.299241    11.00000    0.02119    0.02711 =
         0.02683   -0.00354   -0.00141    0.00270
C11   1    0.185717    0.381294    0.143523    11.00000    0.02871    0.02259 =
         0.03058    0.00405    0.00072   -0.00524
AFIX  24
H11A  2    0.163251    0.359265    0.184063    11.00000   -1.20000
H11B  2    0.251040    0.336758    0.118974    11.00000   -1.20000
AFIX   0
C1    1    0.429851    0.640580    0.103599    11.00000    0.02240    0.01506 =
         0.02827    0.00251    0.00787    0.00228
C44   1    0.512078   -0.084949    0.811915    11.00000    0.02093    0.02659 =
         0.02605    0.00134    0.00367    0.00155
C10   1    0.380852    0.487841    0.198447    11.00000    0.02114    0.02772 =
         0.02254    0.00281    0.00143    0.00334
AFIX  44
H10   2    0.412562    0.438415    0.220220    11.00000   -1.20000
AFIX   0
O7    4    0.498560   -0.251339    0.820513    11.00000    0.02735    0.02034 =
         0.03926   -0.00393   -0.00641    0.00349
C37   1    0.378697   -0.145692    0.905281    11.00000    0.02995    0.01463 =
         0.02739    0.00542    0.00098    0.00046
C31   1    0.137120    0.169631    0.656920    11.00000    0.01647    0.02376 =
         0.03110    0.00014   -0.00378    0.00655
AFIX  14
H31   2    0.229305    0.170720    0.681142    11.00000   -1.20000
AFIX   0
C18   1    0.041976    0.364756    0.440647    11.00000    0.02865    0.02869 =
         0.03456    0.00333    0.00350   -0.00333
C42   1    0.490427   -0.135238    0.955787    11.00000    0.04384    0.01635 =
         0.03106    0.00266   -0.00156   -0.00187
N1    3    0.672691    0.606533    0.297842    11.00000    0.03241    0.03984 =
         0.03792   -0.00036   -0.00501   -0.00263
C38   1    0.225707   -0.139178    0.924832    11.00000    0.03639    0.01782 =
         0.03270    0.00350    0.00437   -0.00221
C7    1    0.401553    0.654900    0.175978    11.00000    0.01728    0.02255 =
         0.03229    0.00143    0.00383    0.00090
AFIX  14
H7    2    0.290460    0.659868    0.181517    11.00000   -1.20000
AFIX   0
C33   1   -0.118093    0.133113    0.708310    11.00000    0.02466    0.03305 =
         0.03440    0.00089    0.00290    0.00430
C26   1    0.061330    0.135270    0.535838    11.00000    0.03179    0.02377 =
         0.03657    0.00027   -0.00261    0.00532
C45   1    0.658458   -0.104377    0.783718    11.00000    0.03136    0.02769 =
         0.03880    0.00200    0.00618    0.00061
C35   1    0.238429   -0.112102    0.671112    11.00000    0.03255    0.02140 =
         0.03841    0.01116    0.00072    0.00372
AFIX  24
H35A  2    0.159128   -0.156706    0.653182    11.00000   -1.20000
H35B  2    0.252738   -0.116323    0.716049    11.00000   -1.20000
AFIX   0
C47   1    0.261512    0.113071    0.834020    11.00000    0.03430    0.02395 =
         0.03404    0.00940   -0.00127    0.00640
AFIX  24
H47A  2    0.247894    0.123376    0.789933    11.00000   -1.20000
H47B  2    0.332986    0.160344    0.855973    11.00000   -1.20000
AFIX   0
C4    1    0.479163    0.620216   -0.031625    11.00000    0.04495    0.03835 =
         0.03065    0.00782    0.01230    0.00539
AFIX  44
H4    2    0.495054    0.613578   -0.075708    11.00000   -1.20000
AFIX   0
N3    3   -0.230876    0.158209    0.730412    11.00000    0.02761    0.04483 =
         0.04991   -0.00076    0.00744    0.00741
C34   1    0.061278    0.011615    0.684860    11.00000    0.02026    0.03244 =
         0.02408    0.00137    0.00388   -0.00098
AFIX  44
H34   2   -0.009013   -0.031181    0.702320    11.00000   -1.20000
AFIX   0
C19   1    0.104712    0.343132    0.319971    11.00000    0.02057    0.02212 =
         0.03193   -0.00048    0.00364   -0.00236
AFIX  14
H19   2    0.196639    0.342968    0.296203    11.00000   -1.20000
AFIX   0
C14   1    0.304519    0.373437    0.413755    11.00000    0.02527    0.02368 =
         0.03527    0.00847    0.00184   -0.00054
C30   1    0.323479    0.125081    0.565575    11.00000    0.03014    0.02402 =
         0.03568    0.01072    0.00639    0.00265
C22   1    0.053296    0.509949    0.307355    11.00000    0.02330    0.03134 =
         0.02266    0.00125   -0.00195    0.00852
AFIX  44
H22   2   -0.008278    0.556079    0.295002    11.00000   -1.20000
AFIX   0
C2    1    0.578141    0.630296    0.078145    11.00000    0.02460    0.02060 =
         0.03303    0.00360    0.00514    0.00418
C6    1    0.309834    0.640334    0.056903    11.00000    0.02709    0.01811 =
         0.03845    0.00932    0.00812    0.00383
C21   1   -0.144605    0.392028    0.268975    11.00000    0.02896    0.03214 =
         0.04207   -0.00599   -0.00510    0.00514
C43   1    0.418428   -0.165628    0.834162    11.00000    0.02392    0.01693 =
         0.02766   -0.00150   -0.00065    0.00383
AFIX  14
H43   2    0.326313   -0.173607    0.809670    11.00000   -1.20000
AFIX   0
C8    1    0.454723    0.572699    0.209593    11.00000    0.02131    0.02611 =
         0.02211   -0.00261    0.00170    0.00202
N4    3    0.773194   -0.119518    0.760040    11.00000    0.03730    0.04392 =
         0.07033   -0.00137    0.02057    0.00403
C3    1    0.603465    0.620098    0.011764    11.00000    0.03042    0.03379 =
         0.04126    0.00508    0.01603    0.00403
AFIX  44
H3    2    0.701067    0.613379   -0.003163    11.00000   -1.20000
AFIX   0
C5    1    0.332327    0.630189   -0.009183    11.00000    0.03756    0.03164 =
         0.03303    0.01117    0.00408    0.00466
AFIX  44
H5    2    0.247979    0.630092   -0.038649    11.00000   -1.20000
AFIX   0
C9    1    0.576853    0.590291    0.257902    11.00000    0.02774    0.02731 =
         0.03118    0.00123    0.00465    0.00072
C17   1    0.083780    0.379348    0.506580    11.00000    0.04647    0.04623 =
         0.03216    0.00379    0.00673   -0.00433
AFIX  44
H17   2    0.005849    0.381111    0.538967    11.00000   -1.20000
AFIX   0
C29   1    0.360832    0.104383    0.500833    11.00000    0.04410    0.04412 =
         0.04071    0.00541    0.01781    0.00536
AFIX  44
H29   2    0.467649    0.092665    0.488777    11.00000   -1.20000
AFIX   0
C25   1    0.173264    0.142113    0.585455    11.00000    0.02891    0.01834 =
         0.02896    0.00736    0.00321    0.00488
C12   1    0.039649    0.390396    0.105404    11.00000    0.03363    0.03137 =
         0.05659    0.01053   -0.00664   -0.00994
AFIX 138
H12A  2   -0.028157    0.430725    0.131874    11.00000   -1.50000
H12B  2   -0.010015    0.328715    0.092842    11.00000   -1.50000
H12C  2    0.063054    0.417612    0.066947    11.00000   -1.50000
AFIX   0
C24   1    0.353114    0.637610    0.407713    11.00000    0.02674    0.02902 =
         0.03853    0.00191   -0.00303   -0.00095
AFIX 138
H24A  2    0.302508    0.614349    0.445193    11.00000   -1.50000
H24B  2    0.391013    0.704708    0.421020    11.00000   -1.50000
H24C  2    0.441922    0.597521    0.394269    11.00000   -1.50000
AFIX   0
C32   1    0.024635    0.100851    0.682238    11.00000    0.02185    0.03195 =
         0.02543   -0.00144    0.00241    0.00443
N2    3   -0.262051    0.369459    0.244241    11.00000    0.03420    0.04277 =
         0.06747   -0.01416   -0.01323    0.00259
C48   1    0.110235    0.117309    0.867226    11.00000    0.04069    0.03589 =
         0.06129    0.00799    0.01279    0.01555
AFIX 138
H48A  2    0.042149    0.067684    0.846326    11.00000   -1.50000
H48B  2    0.066322    0.176632    0.864733    11.00000   -1.50000
H48C  2    0.126363    0.110298    0.911663    11.00000   -1.50000
AFIX   0
C27   1    0.095099    0.115368    0.470302    11.00000    0.06050    0.04403 =
         0.02965    0.00282   -0.00622    0.00883
AFIX  44
H27   2    0.016473    0.112112    0.437932    11.00000   -1.20000
AFIX   0
C23   1    0.239403    0.632011    0.351915    11.00000    0.02847    0.02173 =
         0.03224    0.00425    0.00212    0.00231
AFIX  24
H23A  2    0.153226    0.667645    0.364373    11.00000   -1.20000
H23B  2    0.284548    0.655778    0.316727    11.00000   -1.20000
AFIX   0
C39   1    0.187764   -0.123625    0.990024    11.00000    0.05386    0.03204 =
         0.04062    0.00588    0.01987    0.00132
AFIX  44
H39   2    0.089786   -0.119752    1.000968    11.00000   -1.20000
AFIX   0
C36   1    0.384592   -0.131551    0.636450    11.00000    0.04304    0.02882 =
         0.07194    0.01018    0.01007    0.01382
AFIX 138
H36A  2    0.367542   -0.130917    0.592280    11.00000   -1.50000
H36B  2    0.417790   -0.190410    0.642864    11.00000   -1.50000
H36C  2    0.459282   -0.085413    0.652663    11.00000   -1.50000
AFIX   0
C41   1    0.454688   -0.119370    1.020883    11.00000    0.06645    0.03229 =
         0.02967    0.00194   -0.00949   -0.00536
AFIX  44
H41   2    0.533639   -0.112088    1.053708    11.00000   -1.20000
AFIX   0
C40   1    0.302650   -0.114361    1.037075    11.00000    0.07957    0.04041 =
         0.02445    0.00050    0.01319   -0.00569
AFIX  44
H40   2    0.279633   -0.105320    1.077155    11.00000   -1.20000
AFIX   0
C28   1    0.245140    0.100528    0.453560    11.00000    0.06908    0.05537 =
         0.02923    0.00106    0.01428    0.00559
AFIX  44
H28   2    0.267877    0.088308    0.411795    11.00000   -1.20000
AFIX   0
C15   1    0.349016    0.388349    0.478273    11.00000    0.03624    0.04374 =
         0.03948    0.00967   -0.00601    0.00058
AFIX  44
H15   2    0.457156    0.396807    0.491181    11.00000   -1.20000
AFIX   0
C16   1    0.237378    0.391255    0.525210    11.00000    0.05489    0.05442 =
         0.02801    0.01195   -0.00908   -0.00385
AFIX  44
H16   2    0.267526    0.401558    0.570546    11.00000   -1.20000
REM #####
AFIX   0
HKLF    4

REM  SIR97 run in space group P -1
REM R1 =  0.0523 for    6770 Fo > 4sig(Fo)  and  0.0930 for all   10356 data
REM    661 parameters refined using      0 restraints

END

WGHT      0.0354      0.0000

REM Highest difference peak  0.419,  deepest hole -0.286,  1-sigma level  0.068
Q1    1   0.0604  0.6382  0.1337  11.00000  0.05    0.42
Q2    1  -0.2102  0.3800  0.3745  11.00000  0.05    0.37
Q3    1   0.5966 -0.1558  0.9497  11.00000  0.05    0.35
Q4    1   0.6910  0.6298  0.0689  11.00000  0.05    0.33
Q5    1  -0.1403  0.1249  0.5921  11.00000  0.05    0.33
Q6    1   0.0394  0.3852  0.3157  11.00000  0.05    0.32
Q7    1   0.3679  0.1194  0.6469  11.00000  0.05    0.32
Q8    1  -0.2406  0.1342  0.5711  11.00000  0.05    0.31
Q9    1  -0.0337 -0.1224  0.8917  11.00000  0.05    0.31
Q10   1  -0.0227  0.1443  0.5430  11.00000  0.05    0.30
Q11   1   0.2293  0.6356  0.0777  11.00000  0.05    0.30
Q12   1   0.4157  0.3532  0.4238  11.00000  0.05    0.30
Q13   1   0.0814  0.1086  0.5001  11.00000  0.05    0.29
Q14   1   0.8060  0.5994  0.0829  11.00000  0.05    0.29
Q15   1   0.4739 -0.1219  0.8215  11.00000  0.05    0.28
Q16   1  -0.1950  0.3858  0.2189  11.00000  0.05    0.28
Q17   1   0.1037  0.3568  0.4126  11.00000  0.05    0.27
Q18   1   0.1693  0.5648  0.2016  11.00000  0.05    0.27
Q19   1  -0.0451  0.3603  0.4281  11.00000  0.05    0.27
Q20   1   0.2287  0.3490  0.4040  11.00000  0.05    0.27
Q21   1   0.5308  0.3487  0.3888  11.00000  0.05    0.26
Q22   1   0.1366  0.1439  0.6172  11.00000  0.05    0.26
Q23   1   0.2374  0.1369  0.5782  11.00000  0.05    0.26
Q24   1   0.4351  0.6085  0.1925  11.00000  0.05    0.25
Q25   1   0.1773  0.4033  0.5177  11.00000  0.05    0.25
;
_shelx_res_checksum   75535

_shelx_hkl_file
;
   0   0  -4  317.54    4.87
   0   0   4  311.53    4.86
   0   0   5   35.27    1.84
   0   0  -5   31.47    1.74
   0   0   6  127.37    3.75
   0   0  -6  124.88    3.72
   0   0   7    5.07    0.91
   0   0  -7    4.08    0.79
   0   0  -8  176.65    5.07
   0   0   8  169.21    5.14
   0   0   9   12.07    1.61
   0   0  -9   10.07    1.33
   0   0  10   10.08    1.47
   0   0  11    0.12    0.55
   0   0  12    7.03    1.48
   0   0  13    0.71    0.82
   0   0  14   21.97    2.50
   0   0 -15    7.96    1.72
   0   0  15    6.76    1.56
   0   0 -16   15.89    2.42
   0   0  16   15.41    2.27
   0   0 -17    2.78    1.31
   0   0  17    1.23    0.71
   0   0  18   13.27    2.19
   0   0 -18   15.00    2.47
   0   0  19    0.18    0.77
   0   0 -19    1.55    1.15
   0   0  20    0.96    0.80
   0   0 -20    2.86    1.38
   0   0  21    4.61    1.59
   0   0 -21    3.42    1.45
   0   0 -22    1.59    1.12
   0   0  22    1.98    1.01
   0   0 -23    3.21    1.46
   0   0  23    1.08    1.05
   0   0  24    2.47    1.19
   0   0 -24    7.12    1.98
   0   0  24    3.14    1.26
   0   0  25    2.20    1.22
   0   0  25    1.37    0.97
   0   0 -25    1.55    1.26
   0   0  26    2.34    1.44
   0   0 -26    1.65    1.06
   0   0  26    1.47    1.16
   0   0  27    1.79    1.17
   0   0  28   -0.13    0.83
   0   0  29    0.70    0.96
   0  -1  29    1.84    1.47
   0  -1  28   -0.28    0.75
   0  -1  27    2.09    1.53
   0  -1  26    0.00    0.79
   0  -1  26    1.10    1.05
   0   1 -26    1.31    1.06
   0   1 -25    4.55    1.58
   0  -1  25    7.97    2.25
   0  -1  25    7.03    1.99
   0   1 -24    1.86    1.21
   0  -1  24    0.38    0.67
   0  -1  23   -0.06    0.69
   0   1 -23    0.17    0.76
   0   1 -22   13.05    2.46
   0  -1  22    9.20    2.08
   0   1 -21    0.24    0.75
   0  -1  21    2.15    1.12
   0  -1  20    0.00    0.71
   0   1 -20   -0.33    0.88
   0  -1  19    8.27    1.90
   0   1 -19    9.83    2.11
   0   1 -18   45.18    4.10
   0  -1  18   44.13    3.90
   0   1 -17   -0.76    0.69
   0  -1  17   -0.67    0.98
   0  -1  16   11.69    1.99
   0   1 -16   10.91    1.98
   0   1 -15    0.05    0.90
   0  -1  15    0.77    0.81
   0   1 -14   44.11    3.52
   0  -1  14   47.20    3.47
   0   1 -13    9.75    1.71
   0  -1  13    9.17    1.52
   0   1 -12   29.62    2.68
   0  -1  12   28.31    2.45
   0  -1  11    0.31    0.51
   0   1 -11    0.27    0.62
   0   1 -10   33.30    2.38
   0  -1  10   34.70    2.42
   0   1 -10   37.55    2.76
   0  -1   9    0.82    0.41
   0   1  -9    0.81    0.52
   0   1  -9    1.15    0.71
   0  -1   8    0.37    0.45
   0   1  -8    1.38    0.73
   0   1  -8    0.11    0.36
   0   1  -7    5.97    0.87
   0  -1   7    6.39    0.97
   0   1  -7    6.05    1.07
   0   1  -6  101.89    3.09
   0   1  -6   97.92    3.36
   0  -1   6  104.70    3.11
   0   1  -5   19.42    1.24
   0  -1   5   18.94    1.19
   0   1  -5   16.46    1.35
   0   1  -4    1.65    0.37
   0   1  -4    2.10    0.57
   0  -1   4    1.58    0.43
   0  -1   4    1.41    0.34
   0  -1  -3    2.30    0.48
   0   1   3    1.83    0.41
   0  -1  -4    6.85    0.82
   0   1   4    6.34    0.83
   0  -1  -5   22.62    1.65
   0   1   5   21.04    1.61
   0   1   6    3.65    0.82
   0  -1  -6    3.08    0.71
   0   1   7    4.91    0.94
   0  -1  -7    4.06    0.85
   0   1   8  132.74    4.82
   0  -1  -8  137.37    4.80
   0   1   9    4.72    1.23
   0   1  10   66.13    3.76
   0   1  11   19.02    2.20
   0   1  12    1.89    0.96
   0   1  13    6.87    1.53
   0   1  14    4.08    1.21
   0   1  15    3.61    1.39
   0   1  16   75.89    5.16
   0   1  17   16.73    2.52
   0   1  18   17.57    2.66
   0   1  19   -1.04    1.20
   0  -1 -19    0.85    0.97
   0  -1 -20   11.49    2.34
   0   1  20    8.12    1.91
   0   1  21    1.48    1.16
   0  -1 -21    1.26    1.21
   0  -1 -22    0.48    0.85
   0   1  22    1.14    0.82
   0   1  23   13.31    2.69
   0  -1 -23   10.46    2.44
   0  -1 -24    1.13    1.38
   0   1  24    0.26    0.85
   0   1  24    0.99    1.13
   0  -1 -25    0.94    0.94
   0   1  25    0.57    1.07
   0   1  25   -0.11    1.04
   0   1  26    0.20    0.67
   0  -1 -26    2.38    1.42
   0   1  26    1.72    1.07
   0   1  27    0.14    0.93
   0   1  27    3.36    1.71
   0  -2  29    2.18    1.52
   0  -2  28   -0.71    1.26
   0  -2  27   -0.87    0.97
   0   2 -26    3.98    1.52
   0  -2  26    4.46    1.77
   0   2 -25    7.54    2.03
   0  -2  25    5.84    1.92
   0  -2  25    5.91    1.81
   0   2 -24    4.39    1.66
   0  -2  24    2.68    1.21
   0   2 -23   -0.67    1.09
   0  -2  23    1.22    1.13
   0   2 -22    6.48    1.82
   0  -2  22    8.71    1.98
   0   2 -21    1.92    1.14
   0  -2  21    0.72    0.93
   0  -2  20    0.99    1.04
   0   2 -20   -0.76    0.77
   0   2 -19    8.68    1.89
   0  -2  19    4.64    1.37
   0  -2  18   39.33    3.60
   0   2 -18   39.90    3.81
   0   2 -17    0.45    0.73
   0  -2  17    0.20    0.74
   0   2 -16   14.27    2.23
   0  -2  16   10.42    1.76
   0   2 -15   -0.45    0.64
   0  -2  15   -0.13    0.60
   0  -2  14   86.88    4.53
   0   2 -14   82.94    4.74
   0  -2  13    0.02    0.52
   0   2 -13    1.03    1.08
   0  -2  12   62.30    3.44
   0   2 -12   64.00    3.84
   0   2 -11   11.03    1.44
   0   2 -11    9.94    1.51
   0  -2  11   10.92    1.41
   0   2 -10   22.49    1.88
   0  -2  10   25.74    2.02
   0   2 -10   25.70    2.26
   0  -2   9   20.00    1.78
   0   2  -9   20.92    1.73
   0   2  -9   22.46    2.04
   0   2  -8  184.75    4.63
   0  -2   8  181.00    4.59
   0   2  -8  187.14    5.33
   0  -2   7    0.28    0.51
   0  -2   7    0.17    0.38
   0   2  -7   -0.30    0.57
   0   2  -7    0.46    0.40
   0   2  -6  162.47    2.71
   0   2  -6  170.13    4.43
   0   2  -6  161.54    3.64
   0  -2   6  163.92    3.65
   0  -2   6  166.68    4.51
   0   2  -5    0.58    0.29
   0   2  -5    0.13    0.41
   0   2  -5    0.40    0.19
   0  -2   5    0.56    0.32
   0   2  -5    1.82    0.41
   0   2  -4  407.34    5.88
   0   2  -4  394.95    4.56
   0   2  -4  418.13    6.60
   0  -2   4  406.33    5.99
   0   2  -4  414.28    3.93
   0   2  -3    0.45    0.29
   0  -2   3    0.21    0.14
   0  -2   3    0.71    0.31
   0   2  -3    0.91    0.40
   0  -2   3    0.31    0.32
   0   2   2 2111.11   13.29
   0  -2  -2 2152.62   13.43
   0  -2  -3    4.07    0.73
   0   2   3    3.10    0.63
   0  -2  -4  157.10    4.33
   0   2   4  169.72    4.47
   0  -2  -5    0.06    0.42
   0   2   5    0.09    0.49
   0   2   6   63.24    3.19
   0  -2  -6   70.19    3.31
   0  -2  -7    0.40    0.42
   0   2   7   -0.30    0.60
   0   2   8  218.04    6.76
   0   2   9    5.68    1.22
   0   2  10   16.27    2.07
   0   2  11    1.00    0.80
   0   2  12   87.99    5.04
   0   2  13   -0.04    0.73
   0   2  14   29.27    3.10
   0   2  15    0.40    0.78
   0   2  16   25.55    3.18
   0   2  17    8.46    1.94
   0   2  18   32.60    3.75
   0   2  19   -1.19    1.20
   0   2  20    5.22    1.71
   0   2  21    0.29    0.85
   0   2  22   -0.86    1.08
   0  -2 -22    0.58    1.15
   0  -2 -23   -0.12    1.03
   0   2  23   -1.21    1.29
   0   2  23    0.31    1.05
   0   2  24   10.21    2.30
   0   2  24   10.66    2.54
   0  -2 -24    7.40    2.10
   0  -2 -25    3.63    1.74
   0   2  25    3.58    1.59
   0   2  25   -1.02    1.09
   0   2  26    1.52    1.30
   0  -2 -26    1.13    1.15
   0   2  27    1.58    1.36
   0   2  28    1.80    1.55
   0  -3  29   -1.74    1.36
   0  -3  28    6.42    2.32
   0  -3  27    0.31    0.99
   0  -3  26   -0.10    1.22
   0   3 -26   -1.27    1.39
   0  -3  25   -0.19    0.84
   0   3 -25   -1.75    1.06
   0   3 -24    0.05    0.87
   0   3 -23   11.70    2.50
   0   3 -22   10.07    2.22
   0  -3  22   12.79    2.28
   0   3 -21   -0.19    0.82
   0  -3  21    0.18    0.72
   0   3 -20    1.59    0.93
   0   3 -20    0.20    0.44
   0  -3  20    0.30    0.58
   0   3 -19   -0.16    0.88
   0  -3  19    1.31    0.84
   0   3 -19    1.11    0.54
   0  -3  18   24.17    2.80
   0   3 -18   20.22    2.73
   0  -3  17    2.68    1.05
   0   3 -17    1.16    0.75
   0  -3  16    3.03    1.05
   0   3 -16    4.42    1.23
   0  -3  15    1.36    0.71
   0   3 -15    2.97    0.98
   0   3 -14   12.71    1.86
   0  -3  14   11.70    1.68
   0   3 -13   24.89    2.51
   0  -3  13   23.85    2.23
   0   3 -12  123.76    5.39
   0   3 -12  125.48    3.59
   0   3 -12  117.31    4.53
   0  -3  12  125.49    4.75
   0  -3  11   16.82    1.69
   0   3 -11   16.45    1.62
   0   3 -11   17.90    2.05
   0   3 -11   16.11    1.23
   0   3 -10  149.29    4.56
   0   3 -10  152.57    5.42
   0   3 -10  148.75    3.39
   0   3  -9   17.69    1.09
   0   3  -9   17.13    1.49
   0   3  -9   18.01    1.34
   0   3  -9   17.61    1.82
   0  -3   9   19.45    1.96
   0   3  -8   45.67    2.22
   0   3  -8   46.43    1.57
   0  -3   8   42.60    2.69
   0   3  -8   43.91    1.86
   0   3  -8   49.29    2.86
   0  -3   7    8.99    1.20
   0   3  -7   12.45    1.55
   0   3  -7   10.25    0.99
   0   3  -7   11.09    0.88
   0   3  -7   10.75    1.36
   0   3  -6   35.09    2.10
   0   3  -6   31.90    1.39
   0   3  -6   36.49    2.43
   0  -3   6   31.82    2.07
   0   3  -6   33.44    1.62
   0  -3   5   17.27    1.73
   0   3  -5   18.93    1.67
   0  -3   5   15.42    0.77
   0  -3   5   15.25    0.93
   0   3  -5   17.29    1.49
   0  -3   5   17.76    1.56
   0  -3   4   51.92    2.58
   0   3  -4   50.86    2.30
   0   3  -4   58.94    2.71
   0  -3   4   51.83    2.37
   0  -3   4   51.13    1.64
   0  -3   3    5.31    0.76
   0   3  -3    5.42    0.82
   0  -3   3    5.41    0.87
   0   3  -3    5.57    0.79
   0   3  -2    5.06    0.77
   0  -3   2    5.88    0.91
   0  -3   2    5.54    0.78
   0   3  -2    4.72    0.74
   0  -3   1    1.23    0.44
   0   3  -1    1.53    0.34
   0  -3   1    1.46    0.54
   0   3  -1    1.02    0.36
   0   3  -1    1.84    0.59
   0  -3   0    0.49    0.20
   0   3   0    0.32    0.34
   0   3   0    0.05    0.15
   0  -3   0    0.67    0.23
   0  -3   0    0.15    0.21
   0  -3  -1    5.59    0.47
   0  -3  -1    5.41    0.75
   0   3   1    5.45    0.78
   0  -3  -2    3.45    0.66
   0   3   2    3.63    0.70
   0   3   3    8.04    1.13
   0  -3  -3    5.65    0.92
   0  -3  -4   23.37    1.82
   0   3   4   22.79    1.81
   0  -3  -5    6.67    1.09
   0   3   5    6.25    1.16
   0   3   6   81.47    3.81
   0   3   7   -0.64    0.83
   0   3   8   60.57    3.63
   0   3   9    1.26    0.70
   0   3  10   20.04    2.38
   0   3  11    7.49    1.60
   0   3  12   91.63    5.29
   0   3  13   17.02    2.42
   0   3  14   14.74    2.36
   0   3  15   14.20    2.41
   0   3  16    3.80    1.41
   0   3  17   19.78    2.97
   0   3  18   23.57    3.31
   0   3  19    1.65    1.35
   0   3  20    9.06    2.20
   0   3  21    3.07    1.54
   0   3  22    0.11    1.20
   0   3  22    2.22    1.08
   0   3  23    0.57    0.97
   0   3  23   -1.99    1.60
   0   3  24    0.51    0.86
   0  -3 -24   -1.04    1.10
   0   3  24    1.19    0.84
   0  -3 -25    0.78    1.24
   0   3  25    4.85    1.83
   0   3  26    1.98    1.64
   0   3  27    3.58    1.98
   0   3  28    3.93    2.01
   0  -4  28    1.42    1.26
   0  -4  27    0.72    1.27
   0  -4  26   -1.94    1.72
   0   4 -26   -2.07    1.20
   0  -4  25    1.76    0.80
   0   4 -25   -1.42    1.07
   0   4 -24   -0.89    0.94
   0   4 -23    1.55    1.09
   0   4 -22    2.99    1.44
   0   4 -21    5.20    1.65
   0   4 -20    7.45    1.82
   0   4 -20    7.12    1.32
   0   4 -19    3.38    1.08
   0   4 -19    2.64    0.72
   0   4 -19    2.34    1.30
   0   4 -18   14.28    2.43
   0   4 -18   14.21    1.48
   0   4 -18   17.19    1.88
   0   4 -17   15.69    2.48
   0   4 -17   12.09    1.34
   0   4 -17   11.61    1.54
   0   4 -16    7.90    1.00
   0   4 -16    8.57    1.33
   0   4 -16    8.30    1.78
   0   4 -15    3.95    0.75
   0   4 -15    4.03    1.22
   0   4 -15    5.00    1.00
   0   4 -14  101.78    3.85
   0   4 -14  108.73    3.35
   0   4 -14  114.66    5.61
   0   4 -13    0.72    0.59
   0   4 -13    0.70    0.60
   0   4 -13    0.99    0.40
   0   4 -12   64.93    2.78
   0   4 -12   68.49    4.05
   0   4 -12   68.81    3.34
   0   4 -12   66.65    2.29
   0   4 -11   -0.02    0.61
   0   4 -11    0.37    0.29
   0   4 -11    0.38    0.29
   0   4 -11    0.78    0.43
   0   4 -10  154.50    5.62
   0   4 -10  158.73    3.79
   0   4 -10  148.59    4.47
   0   4  -9    0.94    0.30
   0   4  -9    1.93    0.91
   0   4  -9   -0.01    0.30
   0   4  -8  273.76    5.30
   0  -4   8  287.51    7.16
   0   4  -8  274.52    6.94
   0   4  -7    0.88    0.59
   0  -4   7    1.79    0.63
   0  -4   7    1.66    0.29
   0   4  -7    2.09    0.50
   0  -4   6  237.72    4.04
   0  -4   6  249.78    6.20
   0  -4   6  247.24    3.32
   0  -4   6  244.93    6.65
   0   4  -6  243.13    6.02
   0   4  -6  255.93    6.77
   0  -4   5  114.00    4.43
   0  -4   5  106.98    2.77
   0   4  -5  123.95    4.46
   0   4  -5  113.59    4.02
   0  -4   5  117.78    4.10
   0   4  -4    0.52    0.47
   0  -4   4    1.44    0.77
   0  -4   4    0.57    0.47
   0   4  -4    0.77    0.57
   0  -4   3   96.03    3.72
   0   4  -3   92.06    3.49
   0   4  -3   97.92    3.69
   0  -4   3   94.61    3.49
   0  -4   2 3162.77   20.31
   0   4  -2 3037.49   15.93
   0   4  -2 3150.04   19.45
   0   4  -2 3051.01   16.03
   0  -4   2 3119.51   19.66
   0   4  -1    0.25    0.35
   0  -4   1    1.06    0.45
   0   4  -1    1.01    0.36
   0   4   0 6364.31   26.08
   0  -4   0 6566.80   28.37
   0  -4   0 6548.71   26.37
   0  -4   0 6328.53   19.00
   0   4   1    0.99    0.66
   0  -4  -1   -0.06    0.27
   0  -4  -1    0.96    0.60
   0  -4  -2   97.03    2.13
   0  -4  -2   95.59    3.60
   0   4   2   95.43    3.68
   0   4   3    8.16    1.23
   0  -4  -3    9.15    1.24
   0  -4  -4  212.88    6.01
   0   4   4  198.35    5.86
   0   4   5    8.24    1.31
   0   4   6  388.81    9.01
   0   4   7   14.90    1.97
   0   4   8   57.48    3.84
   0   4   9    0.83    1.02
   0   4  10    3.47    1.16
   0   4  11    2.13    1.14
   0   4  12    2.52    1.22
   0   4  13   -1.93    1.24
   0   4  14   24.09    3.04
   0   4  15    0.82    0.75
   0   4  16   15.21    2.69
   0   4  17    1.53    1.05
   0   4  18    9.59    2.30
   0   4  19    3.08    1.47
   0   4  20    6.84    1.57
   0   4  20    3.68    1.32
   0   4  21    0.74    0.77
   0   4  21    1.63    1.28
   0   4  22   14.73    2.56
   0   4  22    9.50    2.60
   0   4  23    1.22    1.27
   0   4  24    0.42    0.96
   0  -4 -25    0.00    0.79
   0   4  25    0.53    1.04
   0   4  26    6.18    2.35
   0   4  27   -1.69    1.31
   0  -5  28    1.74    1.49
   0  -5  27   11.22    3.12
   0   5 -26    7.85    2.16
   0  -5  26    5.95    2.29
   0   5 -25    0.02    0.66
   0  -5  25   -0.57    1.36
   0   5 -24    4.31    1.45
   0   5 -23    3.69    1.45
   0   5 -22    3.92    1.29
   0   5 -21    3.80    1.32
   0   5 -20    6.06    1.67
   0   5 -19    0.93    0.93
   0   5 -19   -0.50    0.44
   0   5 -18    0.77    0.96
   0   5 -18    0.37    0.31
   0   5 -18    0.72    0.37
   0   5 -17    6.23    1.61
   0   5 -17    8.68    1.20
   0   5 -16   -0.44    0.46
   0   5 -16    0.53    0.88
   0   5 -15    1.87    0.55
   0   5 -15    1.83    0.80
   0   5 -14   70.15    2.97
   0   5 -14   70.42    4.46
   0   5 -13   18.14    1.79
   0   5 -13   19.61    1.51
   0   5 -13   18.70    2.29
   0   5 -12   24.58    2.56
   0   5 -12   26.51    2.06
   0   5 -11   30.91    2.12
   0   5 -11   33.00    2.83
   0   5 -10  104.27    4.81
   0   5 -10  103.55    3.66
   0   5  -9    7.02    1.29
   0   5  -9    5.12    0.82
   0  -5   8   67.78    1.87
   0   5  -8   70.54    2.75
   0   5  -8   68.05    3.64
   0  -5   7   28.10    1.30
   0  -5   7   26.77    2.58
   0   5  -7   26.47    2.25
   0  -5   7   28.42    1.56
   0  -5   6   71.98    2.52
   0   5  -6   80.38    3.73
   0  -5   6   78.02    4.08
   0  -5   5   15.39    1.62
   0   5  -5   14.10    1.67
   0  -5   5   13.45    1.73
   0   5  -4   23.62    2.00
   0  -5   4   22.25    1.92
   0   5  -4   23.83    2.04
   0  -5   4   23.38    2.13
   0  -5   3    2.34    0.61
   0   5  -3    2.66    0.58
   0   5  -3    2.02    0.73
   0  -5   3    3.97    1.07
   0  -5   2    0.53    0.58
   0  -5   2    2.75    0.73
   0   5  -2    1.88    0.58
   0   5  -2    1.64    0.44
   0   5  -1    3.86    0.74
   0  -5   1    4.55    0.66
   0   5  -1    4.00    0.58
   0  -5   1    3.83    0.79
   0  -5   0    5.23    0.94
   0  -5   0    5.70    0.97
   0  -5   0    5.01    0.62
   0   5   0    4.93    0.62
   0   5   0    5.12    0.92
   0  -5  -1    0.46    0.26
   0   5   1    0.85    0.67
   0  -5  -1    0.39    0.46
   0  -5  -1    0.87    0.26
   0  -5  -2   10.78    0.80
   0  -5  -2    9.75    1.31
   0   5   2   12.06    1.55
   0   5   3    0.21    0.55
   0   5   4    0.43    0.76
   0   5   5   23.03    2.29
   0   5   6   59.18    3.73
   0   5   7    6.16    1.45
   0   5   8   24.27    2.61
   0   5   9    0.54    0.76
   0   5  10   52.21    4.05
   0   5  11    4.07    1.32
   0   5  12    3.91    1.40
   0   5  13    6.06    1.75
   0   5  14   21.15    3.01
   0   5  15    9.05    2.11
   0   5  16    5.55    1.66
   0   5  17   10.87    2.31
   0   5  18   20.26    3.22
   0   5  18   20.35    2.54
   0   5  19    0.62    0.65
   0   5  19   -0.32    0.93
   0   5  20   15.04    2.91
   0   5  20   18.70    2.58
   0   5  21    0.17    1.12
   0   5  22    6.60    2.09
   0   5  23    4.34    1.77
   0   5  24    1.83    1.42
   0   5  25   -1.00    1.05
   0   5  26    2.65    1.58
   0  -6  27    3.73    2.06
   0  -6  26    3.77    1.90
   0  -6  25    1.92    1.38
   0   6 -25    0.03    0.54
   0   6 -24   -2.44    1.38
   0   6 -23   -0.06    0.93
   0   6 -22    7.33    1.92
   0   6 -21    0.44    0.64
   0   6 -20    1.88    1.16
   0   6 -19    0.59    0.71
   0   6 -18   21.18    2.80
   0   6 -17    1.94    1.01
   0   6 -16    0.01    0.71
   0   6 -15    1.27    0.92
   0   6 -14   30.21    3.08
   0   6 -13    5.66    0.98
   0   6 -13    4.85    1.17
   0   6 -12  178.99    6.87
   0   6 -12  169.09    5.09
   0   6 -11    8.58    1.59
   0   6 -11    7.13    1.05
   0   6 -10    6.91    0.97
   0   6 -10    5.16    1.17
   0   6  -9    1.14    0.56
   0  -6   9    2.52    0.40
   0  -6   9    3.12    0.64
   0  -6   8    4.82    0.61
   0   6  -8    3.20    0.92
   0  -6   8    3.45    0.60
   0  -6   8    4.53    1.42
   0  -6   7   10.30    1.04
   0  -6   7   10.14    1.79
   0   6  -7   11.41    1.59
   0   6  -6    3.96    1.06
   0  -6   6    4.61    1.30
   0   6  -5    5.08    1.18
   0  -6   5    5.81    1.32
   0   6  -4  518.24    9.84
   0   6  -4  503.60    8.46
   0  -6   4  521.51   10.49
   0  -6   3    0.19    0.65
   0   6  -3    0.32    0.45
   0   6  -3    0.04    0.68
   0   6  -3    0.68    0.34
   0   6  -2  361.43    7.05
   0   6  -2  341.41    6.17
   0  -6   2  338.49    6.33
   0  -6   2  347.19    8.28
   0   6  -1   28.37    2.09
   0   6  -1   28.68    1.69
   0  -6   1   27.88    1.68
   0   6   0  211.85    4.23
   0   6   0  233.86    6.16
   0  -6   0  221.65    4.12
   0  -6  -1    0.79    0.28
   0  -6  -1    0.39    0.25
   0   6   1    1.03    0.75
   0   6   2 1075.87   14.42
   0  -6  -2 1060.34    8.59
   0  -6  -3    0.94    0.34
   0   6   3    1.95    0.95
   0   6   4   85.69    4.42
   0   6   5    0.55    0.69
   0   6   6   88.21    4.84
   0   6   7    2.62    1.17
   0   6   7    4.69    0.47
   0   6   8   48.89    3.91
   0   6   9    0.73    0.93
   0   6  10  100.52    5.93
   0   6  11   -0.22    0.87
   0   6  12    4.27    1.22
   0   6  13    0.16    0.91
   0   6  14   -0.76    1.07
   0   6  15    0.99    0.64
   0   6  15    0.35    0.77
   0   6  16    3.65    0.99
   0   6  16    2.45    1.26
   0   6  17    1.21    0.69
   0   6  17    2.42    1.59
   0   6  18   14.70    2.97
   0   6  19   -1.58    1.39
   0   6  20   -1.11    1.15
   0   6  21    1.36    1.24
   0   6  22   -0.55    1.33
   0   6  23    0.82    1.14
   0   6  24    0.18    0.69
   0   6  25   -3.53    1.85
   0  -7  27    1.07    1.20
   0  -7  26   -0.11    1.22
   0   7 -25    1.12    1.11
   0  -7  25    2.22    1.44
   0   7 -24    3.09    1.39
   0  -7  24    4.40    2.16
   0   7 -23    6.97    1.84
   0   7 -22    1.94    0.98
   0   7 -21    1.58    0.95
   0   7 -20    1.05    0.77
   0   7 -19   -0.19    0.90
   0   7 -18    3.29    1.28
   0   7 -17    0.25    0.69
   0   7 -16    8.31    1.84
   0   7 -15    2.37    1.13
   0   7 -14    9.02    1.31
   0   7 -14   10.17    1.83
   0   7 -13    1.72    0.56
   0   7 -13    0.17    0.79
   0   7 -12   99.56    3.89
   0   7 -12   97.67    5.30
   0   7 -11   11.47    1.29
   0   7 -11   11.75    1.99
   0  -7  10    3.02    0.45
   0  -7  10    3.13    0.66
   0   7 -10    3.52    1.19
   0  -7   9   -0.02    0.26
   0   7  -9    0.97    0.91
   0  -7   9    1.65    1.29
   0  -7   9    0.29    0.25
   0   7  -8    4.99    1.15
   0  -7   8    3.83    0.72
   0  -7   8    3.97    1.19
   0  -7   7    2.42    1.19
   0   7  -7    1.08    0.81
   0   7  -6    0.60    0.85
   0  -7   6    0.22    1.04
   0  -7   5   44.30    3.46
   0   7  -5   41.64    2.45
   0   7  -5   46.26    3.28
   0  -7   4    2.79    0.85
   0   7  -4    2.13    0.62
   0   7  -4    3.23    1.16
   0   7  -4    3.19    0.73
   0  -7   3    6.54    1.42
   0  -7   3    5.65    1.05
   0   7  -3    6.53    0.97
   0   7  -3    5.61    1.04
   0   7  -2    1.04    0.37
   0  -7   2    1.04    0.70
   0  -7   2    2.27    0.64
   0   7  -2    2.13    0.80
   0   7  -1    4.84    0.76
   0  -7   1    5.47    0.82
   0   7  -1    6.50    1.19
   0   7   0   16.16    1.81
   0  -7   0   19.86    1.33
   0   7   0   18.14    1.33
   0  -7  -1    8.06    0.73
   0   7   1   10.94    1.63
   0   7   2   28.56    2.60
   0  -7  -2   27.15    1.49
   0  -7  -2   29.63    1.00
   0  -7  -3    0.86    0.33
   0   7   3    0.44    0.65
   0   7   4   28.02    2.72
   0  -7  -4   26.70    1.46
   0   7   5    2.03    0.89
   0  -7  -5    2.63    0.53
   0   7   6    3.32    1.30
   0   7   7    5.21    1.41
   0   7   8   40.55    3.65
   0   7   9    4.09    1.21
   0   7   9    4.13    0.50
   0   7   9    3.96    0.47
   0   7  10   68.99    2.23
   0   7  10   77.75    5.42
   0   7  10   73.55    2.42
   0   7  11    1.25    0.41
   0   7  11    1.29    1.16
   0   7  12   12.70    1.27
   0   7  12   14.55    2.61
   0   7  13   16.20    1.56
   0   7  13   10.78    2.25
   0   7  14   -1.23    1.28
   0   7  14    0.07    0.39
   0   7  15    1.80    1.20
   0   7  15    0.72    0.49
   0   7  16    0.49    0.84
   0   7  17   10.27    2.48
   0   7  18   28.66    4.06
   0   7  19    0.77    1.17
   0   7  20    1.15    1.20
   0   7  21   -0.68    1.11
   0   7  22    4.47    2.05
   0   7  23    5.74    2.38
   0   7  24    1.27    1.23
   0  -8  26    2.12    1.83
   0   8 -25    0.71    1.00
   0  -8  25    0.94    1.08
   0  -8  24    3.37    1.94
   0   8 -24    2.58    1.28
   0   8 -23    0.97    1.04
   0  -8  23   -1.05    1.12
   0   8 -22    1.14    1.00
   0   8 -21    1.97    1.16
   0   8 -20   12.78    2.40
   0   8 -19   -0.94    1.05
   0   8 -18    0.94    0.85
   0   8 -17   10.55    2.04
   0   8 -16   13.40    2.26
   0   8 -15    0.49    0.73
   0   8 -14    0.39    0.35
   0   8 -14    0.08    0.74
   0   8 -13    0.95    0.75
   0   8 -13    0.31    0.33
   0   8 -12   25.04    1.99
   0   8 -12   25.38    2.84
   0   8 -11    2.73    0.67
   0   8 -11    3.14    1.19
   0  -8  11    1.68    0.36
   0  -8  10   15.01    2.40
   0  -8  10   17.59    1.52
   0   8 -10   19.19    2.41
   0  -8  10   17.66    1.23
   0  -8   9   -0.36    0.37
   0  -8   9    0.94    0.97
   0   8  -9    0.23    0.64
   0   8  -8    0.51    0.63
   0  -8   8    1.33    0.88
   0  -8   7    8.95    1.98
   0   8  -7    8.33    1.76
   0  -8   6   35.00    3.34
   0   8  -6   39.05    3.22
   0   8  -6   35.60    2.39
   0   8  -5   14.96    2.11
   0  -8   5   10.53    1.82
   0   8  -5   12.08    1.42
   0   8  -4   79.59    3.72
   0  -8   4   78.04    4.67
   0  -8   4   80.74    3.92
   0  -8   3   99.59    5.23
   0   8  -3   91.19    3.76
   0  -8   3   90.43    3.93
   0   8  -3   95.62    4.20
   0  -8   2  375.36    7.39
   0   8  -2  372.53    8.62
   0  -8   2  382.95   10.23
   0   8  -2  358.29    7.02
   0   8  -1    0.52    0.24
   0  -8   1    0.96    0.49
   0   8  -1    0.95    0.88
   0   8   0 2067.63   21.36
   0   8   0 1902.45   14.50
   0  -8   0 2008.32   14.15
   0   8   1    4.68    1.76
   0  -8  -1    3.83    0.62
   0   8   2   83.78    4.67
   0  -8  -2   73.40    2.65
   0  -8  -2   83.30    1.80
   0   8   3    2.49    1.08
   0  -8  -3    2.85    0.53
   0   8   4  440.23   11.32
   0  -8  -4  446.25    6.12
   0  -8  -5   24.84    1.51
   0   8   5   24.67    2.94
   0   8   6    0.59    0.97
   0  -8  -6    0.96    0.37
   0   8   7    7.43    1.84
   0   8   8    2.56    1.16
   0   8   9    0.95    0.98
   0   8  10    2.96    1.00
   0   8  11    1.33    0.95
   0   8  11    0.59    0.24
   0   8  12    3.89    0.55
   0   8  12    2.58    1.13
   0   8  13   -0.41    0.86
   0   8  14    6.61    1.91
   0   8  15   -1.22    1.16
   0   8  16   13.32    2.85
   0   8  17    0.68    1.25
   0   8  18   16.48    3.25
   0   8  19    1.23    1.00
   0   8  20   -0.90    1.14
   0   8  21    1.48    1.31
   0   8  22    5.10    2.09
   0   8  23    4.85    2.35
   0  -9  26    5.92    2.42
   0  -9  25    1.35    1.40
   0   9 -25    2.72    1.47
   0   9 -24    5.61    1.82
   0  -9  24    7.83    2.62
   0   9 -23   -1.00    1.18
   0  -9  23   -0.21    0.74
   0  -9  22   -0.78    1.31
   0   9 -22    0.20    0.80
   0   9 -21    6.27    1.94
   0   9 -20    4.20    1.51
   0   9 -19    1.12    1.04
   0   9 -18    2.72    1.27
   0   9 -17    0.05    0.63
   0   9 -16    4.16    1.57
   0   9 -15   -0.27    0.83
   0   9 -14   31.55    3.37
   0   9 -13    3.42    0.81
   0   9 -13    5.68    1.64
   0  -9  12    4.85    0.59
   0   9 -12    6.51    1.08
   0   9 -12    6.04    1.52
   0   9 -11   18.14    2.55
   0  -9  11   15.12    1.53
   0  -9  11   14.30    1.18
   0  -9  11   14.74    2.55
   0  -9  10   17.18    1.66
   0  -9  10   23.00    3.16
   0   9 -10   21.53    2.72
   0  -9   9    1.79    1.34
   0   9  -9    2.00    1.15
   0  -9   9    0.86    0.44
   0   9  -8    3.66    0.91
   0   9  -8    3.38    1.15
   0  -9   8    2.23    1.05
   0  -9   7   17.85    2.51
   0   9  -7   18.01    1.79
   0   9  -7   19.95    2.53
   0  -9   6    7.02    1.35
   0   9  -6    6.66    1.54
   0  -9   6    8.49    1.99
   0   9  -6    7.61    1.27
   0   9  -5   13.68    1.68
   0  -9   5   12.50    1.73
   0  -9   5   15.20    2.37
   0   9  -4    8.89    1.38
   0  -9   4    8.87    1.44
   0  -9   4    5.86    1.52
   0  -9   3    4.41    1.05
   0   9  -3    3.41    0.94
   0  -9   3    3.99    1.41
   0   9  -2    2.25    0.60
   0  -9   2    1.41    0.87
   0   9  -2    2.45    0.97
   0  -9   2    3.51    0.84
   0   9  -1    1.14    0.77
   0   9  -1    1.12    0.40
   0  -9   1    0.99    0.38
   0  -9   1    0.77    0.84
   0   9   0    5.49    1.45
   0  -9   0    4.18    0.73
   0  -9  -1    0.18    0.31
   0   9   1    0.36    0.62
   0   9   2    1.51    0.99
   0  -9  -2    1.41    0.27
   0   9   3    2.41    1.01
   0  -9  -3    3.08    0.59
   0   9   4    1.92    1.07
   0  -9  -4    1.08    0.34
   0   9   5    5.30    1.54
   0  -9  -5    4.06    0.62
   0   9   6   16.32    2.41
   0  -9  -6   16.62    1.27
   0   9   7    7.34    1.80
   0  -9  -7    4.87    0.73
   0   9   8   52.53    4.59
   0  -9  -8   53.24    2.44
   0   9   9    2.33    1.37
   0   9  10    2.38    0.97
   0   9  11    4.48    1.40
   0   9  12   19.63    3.15
   0   9  13    3.22    1.44
   0   9  14    0.62    1.04
   0   9  15    6.91    2.10
   0   9  16    6.16    1.99
   0   9  17    7.54    2.22
   0   9  18    1.48    1.24
   0   9  19    3.01    1.48
   0   9  20   11.68    2.84
   0   9  21   -0.78    0.90
   0   9  22    1.70    1.80
   0 -10  25    3.95    2.20
   0  10 -25    2.66    1.46
   0 -10  24   -0.39    1.24
   0  10 -24    0.06    0.94
   0 -10  23   -0.44    1.21
   0  10 -23    0.17    0.85
   0 -10  22    0.74    1.30
   0  10 -22    0.79    0.93
   0  10 -21   -0.15    0.66
   0 -10  21    1.42    1.68
   0  10 -20    0.15    0.74
   0 -10  20    0.69    0.96
   0  10 -19    9.84    2.29
   0  10 -18   13.22    2.59
   0  10 -17    0.36    0.72
   0  10 -16    0.25    0.79
   0  10 -15    7.47    1.95
   0  10 -14   98.04    6.21
   0  10 -13    0.72    0.92
   0  10 -12   17.77    2.66
   0  10 -11    6.60    1.57
   0 -10  11    5.24    1.75
   0  10 -10   56.13    3.23
   0 -10  10   54.81    4.80
   0  10 -10   53.26    4.38
   0  10  -9    3.42    0.89
   0  10  -9    3.50    1.15
   0 -10   9    2.18    1.27
   0  10  -8    3.25    1.40
   0  10  -8    3.02    0.81
   0 -10   8    3.81    1.21
   0 -10   8    3.59    1.42
   0  10  -7    1.02    0.91
   0 -10   7   -0.44    1.03
   0  10  -7    1.15    0.64
   0 -10   7    0.44    0.91
   0 -10   6   11.28    1.75
   0  10  -6   12.66    1.68
   0 -10   6   17.99    2.78
   0  10  -5    1.63    0.74
   0 -10   5    2.66    1.05
   0 -10   5    1.21    1.16
   0 -10   4  336.68    8.55
   0 -10   4  347.08   11.13
   0  10  -4  358.10    9.16
   0  10  -3   -0.18    0.77
   0 -10   3    1.13    0.81
   0 -10   3    0.55    1.44
   0 -10   2   12.44    1.46
   0  10  -2   12.70    1.91
   0 -10   2    8.76    2.03
   0  10  -1   16.22    1.58
   0 -10   1   15.26    2.36
   0  10  -1   20.00    2.36
   0 -10   1   17.74    1.63
   0  10   0  147.83    6.57
   0 -10   0  150.24    4.11
   0  10   1    0.25    0.62
   0 -10  -1    0.23    0.33
   0  10   2   32.87    3.29
   0 -10  -2   27.40    1.01
   0  10   3   -0.35    1.04
   0  10   4    0.79    0.83
   0  10   5    3.36    1.24
   0 -10  -5    2.96    0.52
   0  10   6  111.39    6.63
   0 -10  -6  110.90    3.20
   0  10   7    3.64    1.31
   0 -10  -7    2.25    0.45
   0  10   8   97.23    6.54
   0 -10  -8  103.20    3.27
   0  10   9    2.86    1.35
   0 -10  -9    0.55    0.32
   0  10  10    3.07    1.29
   0  10  11   -0.17    0.91
   0  10  12    1.25    0.94
   0  10  13   -0.62    1.11
   0  10  14    1.95    1.45
   0  10  15    1.32    0.87
   0  10  16    5.53    2.00
   0  10  17    2.40    1.70
   0  10  18   12.89    3.03
   0  10  19    2.79    1.30
   0  10  20    3.96    1.94
   0  10  21    0.96    1.27
   0 -11  25    4.15    2.15
   0 -11  24   10.28    2.87
   0  11 -24    5.88    1.95
   0  11 -23   -0.62    0.71
   0 -11  23   -3.01    2.10
   0  11 -22    3.23    1.54
   0 -11  22    3.71    1.92
   0  11 -21    0.31    0.97
   0 -11  21   -0.28    1.46
   0  11 -20    1.22    1.09
   0 -11  20    0.74    1.46
   0 -11  19    8.68    2.51
   0  11 -19   14.16    2.73
   0 -11  18   -0.93    1.33
   0  11 -18    1.24    1.23
   0 -11  17    2.64    1.31
   0  11 -17    5.05    1.63
   0  11 -16    0.81    0.97
   0 -11  16   -1.27    1.46
   0 -11  15   15.27    2.95
   0  11 -15   14.13    2.58
   0  11 -14   -0.36    0.80
   0 -11  14    1.90    1.38
   0 -11  13   12.45    2.56
   0  11 -13   10.41    2.18
   0 -11  12   88.51    6.06
   0 -11  12   84.55    6.37
   0  11 -12   77.87    5.61
   0  11 -12   84.86    4.07
   0  11 -11   13.16    2.48
   0  11 -11   15.05    1.75
   0 -11  11   11.12    2.26
   0 -11  11   13.06    2.74
   0 -11  10    1.48    1.33
   0  11 -10    2.36    0.79
   0  11 -10    2.12    1.21
   0 -11  10    3.16    1.36
   0 -11   9   25.61    3.33
   0  11  -9   21.53    2.94
   0  11  -9   25.75    2.37
   0 -11   9   21.97    2.86
   0 -11   8   67.23    4.65
   0  11  -8   68.28    3.89
   0 -11   8   64.68    5.31
   0 -11   7    1.36    0.80
   0 -11   7    3.13    1.37
   0  11  -7    1.93    0.75
   0  11  -6   65.06    3.96
   0 -11   6   74.08    5.54
   0 -11   6   69.56    4.47
   0  11  -5   41.21    3.29
   0 -11   5   36.87    3.11
   0 -11   5   37.13    3.91
   0 -11   4   18.79    2.14
   0  11  -4   16.25    2.10
   0 -11   4   17.24    2.61
   0 -11   3    0.72    1.03
   0  11  -3    1.47    0.75
   0 -11   3    2.47    0.77
   0 -11   2   17.26    2.74
   0 -11   2   20.20    1.92
   0  11  -2   17.67    2.27
   0 -11   1    3.82    0.82
   0  11  -1    3.79    1.22
   0 -11   1    0.11    1.26
   0 -11   0   12.15    1.24
   0  11   0   12.37    2.11
   0 -11  -1    1.82    0.43
   0  11   1    2.49    1.18
   0  11   2    0.44    0.86
   0  11   3   -0.88    1.15
   0  11   4    5.00    1.62
   0  11   5    3.12    1.24
   0  11   6    1.49    1.00
   0  11   7    0.07    1.07
   0  11   8   45.50    4.63
   0  11   9    3.72    1.67
   0  11  10    6.35    1.91
   0  11  11   -1.02    1.43
   0  11  12    2.10    1.37
   0  11  13    7.46    2.22
   0  11  14   -0.03    1.21
   0  11  15    1.60    1.13
   0  11  16   24.03    3.98
   0  11  17   12.54    2.99
   0  11  18    2.77    1.57
   0  11  19   -4.16    1.94
   0  11  20   -2.02    1.20
   0  12 -24   -0.48    0.81
   0 -12  24    1.13    1.37
   0  12 -23   -0.77    0.89
   0 -12  23   -0.59    1.44
   0 -12  22    0.84    0.97
   0  12 -22    0.23    0.67
   0 -12  21    0.32    0.92
   0  12 -21   -1.51    1.35
   0 -12  20    1.11    1.25
   0  12 -20    1.44    1.12
   0  12 -19   -0.06    0.83
   0 -12  19   -1.45    1.16
   0  12 -18    2.32    1.31
   0 -12  18    0.63    1.08
   0 -12  17    7.48    2.35
   0  12 -17    2.20    1.16
   0  12 -16    1.56    1.07
   0 -12  16   -0.22    0.87
   0  12 -15    0.19    0.82
   0 -12  15    0.13    1.15
   0 -12  14    3.09    1.54
   0  12 -14    1.92    0.80
   0 -12  13   -0.28    0.80
   0  12 -13    0.54    0.94
   0 -12  13   -0.18    0.92
   0  12 -12   19.89    2.99
   0 -12  12   23.20    3.64
   0  12 -12   21.87    2.17
   0 -12  12   17.57    2.81
   0 -12  11    4.48    1.76
   0 -12  11    8.16    2.01
   0  12 -11    7.52    1.94
   0  12 -11    6.78    1.31
   0 -12  10   51.65    5.14
   0  12 -10   51.32    4.69
   0 -12  10   47.40    4.37
   0  12 -10   48.40    3.35
   0 -12   9   -0.32    1.13
   0  12  -9    0.17    0.43
   0 -12   9    1.47    1.06
   0  12  -8   83.32    4.57
   0 -12   8   95.54    5.68
   0 -12   8   91.60    6.57
   0 -12   7    3.13    1.67
   0  12  -7    0.97    0.76
   0 -12   7    2.57    1.05
   0 -12   6   -1.26    1.29
   0 -12   6    1.67    1.02
   0  12  -6    1.45    0.62
   0 -12   5    1.74    0.87
   0  12  -5    2.91    1.02
   0 -12   5    0.82    0.99
   0 -12   4    1.58    1.10
   0  12  -4    2.19    1.05
   0 -12   4    1.14    0.68
   0 -12   3   63.51    5.36
   0  12  -3   62.52    4.42
   0 -12   3   62.16    3.68
   0 -12   2  465.64    9.21
   0  12  -2  464.56   12.36
   0 -12   2  465.76   14.14
   0 -12   1    9.41    1.26
   0 -12   1    8.40    2.14
   0  12  -1    9.15    2.05
   0 -12   0   43.36    2.26
   0  12   0   47.13    4.13
   0 -12   0   45.12    4.53
   0  12   1    5.15    1.61
   0  12   2   36.19    3.82
   0  12   3    0.91    0.82
   0  12   4   60.94    5.12
   0  12   5   18.85    2.93
   0  12   6   14.94    2.67
   0  12   7    0.43    1.19
   0  12   8   56.26    5.38
   0  12   9    0.30    1.22
   0  12  10    0.11    1.37
   0  12  11   -0.39    0.93
   0  12  12   -0.01    0.96
   0  12  13   -0.92    1.05
   0  12  14   16.67    3.37
   0  12  15   -0.44    1.22
   0  12  16    3.26    1.80
   0  12  17   -0.66    0.85
   0  12  18   -1.31    0.98
   0  13 -24    0.94    0.88
   0 -13  23    0.90    1.23
   0  13 -23    1.56    1.32
   0  13 -22    7.88    2.28
   0 -13  22    9.12    2.64
   0 -13  21   -1.04    0.99
   0  13 -21   -0.65    0.90
   0 -13  20    0.97    1.00
   0  13 -20   -0.96    0.99
   0 -13  19   -0.01    0.97
   0  13 -19    2.74    1.54
   0 -13  18   -0.62    1.27
   0  13 -18    1.47    1.12
   0  13 -17   -0.10    0.78
   0 -13  17   -1.53    1.26
   0  13 -16   -0.26    1.00
   0 -13  16    0.68    0.91
   0 -13  15    0.58    1.09
   0  13 -15    0.72    1.11
   0 -13  14    0.27    0.85
   0  13 -14    3.66    1.47
   0  13 -13    5.47    1.79
   0 -13  13    3.72    1.25
   0 -13  13    2.79    1.50
   0 -13  12    1.59    1.42
   0  13 -12    2.53    1.22
   0 -13  12    2.23    1.20
   0 -13  11    7.49    2.31
   0  13 -11   12.59    1.79
   0 -13  11   11.28    2.34
   0 -13  10   23.70    3.59
   0 -13  10   19.95    2.96
   0  13 -10   20.23    2.28
   0  13  -9    0.20    0.61
   0 -13   9   -1.71    1.51
   0 -13   9   -1.07    0.97
   0 -13   8   12.43    2.57
   0 -13   8    8.13    1.86
   0  13  -8   11.46    1.81
   0 -13   7    3.16    1.19
   0  13  -7    0.47    0.47
   0 -13   7    1.38    0.85
   0 -13   6   -0.22    1.06
   0  13  -6   -0.06    0.87
   0 -13   6   -0.28    0.82
   0 -13   5   12.16    1.85
   0 -13   5   16.53    2.82
   0  13  -5   14.94    2.25
   0 -13   4   27.03    3.62
   0  13  -4   27.93    3.09
   0 -13   4   28.30    2.70
   0 -13   3    6.73    1.22
   0 -13   3    8.38    2.26
   0  13  -3    8.03    1.80
   0 -13   2    5.35    1.07
   0  13  -2    6.49    1.76
   0 -13   2    7.12    1.95
   0  13  -1    0.82    0.74
   0 -13   1   -0.51    1.46
   0 -13   0   -0.40    1.25
   0  13   0    2.08    1.29
   0  13   1   -0.86    0.81
   0  13   2    1.05    0.76
   0  13   3    3.00    1.19
   0  13   4    2.10    1.16
   0  13   5   -0.13    0.79
   0  13   6   14.36    2.74
   0  13   7    4.55    1.89
   0  13   8    1.16    1.07
   0  13   9   -0.06    1.08
   0  13  10    9.67    2.56
   0  13  11    0.47    1.13
   0  13  12    5.55    2.00
   0  13  13    1.02    1.25
   0  13  14    0.90    1.24
   0  13  15    1.67    1.45
   0  13  16    1.64    1.23
   0  13  17    1.96    1.72
   0  14 -23   -0.88    0.95
   0  14 -22    1.60    1.23
   0 -14  22    1.24    1.31
   0  14 -21    1.36    1.31
   0 -14  21    2.07    1.63
   0 -14  20    1.24    1.33
   0  14 -20    1.88    1.34
   0  14 -19    0.39    0.76
   0 -14  19    4.11    1.82
   0 -14  18    5.98    2.14
   0  14 -18    3.82    1.70
   0 -14  17    5.06    1.99
   0  14 -17    3.00    1.44
   0  14 -16    3.98    1.61
   0 -14  16    8.56    2.31
   0  14 -15    6.63    2.01
   0 -14  15    7.83    2.19
   0 -14  14   14.07    2.83
   0  14 -14   10.80    2.45
   0 -14  13    1.19    1.25
   0 -14  13    1.31    0.88
   0 -14  12   -0.97    1.19
   0 -14  12    1.23    1.19
   0 -14  11    0.44    1.00
   0 -14  11   -0.11    0.76
   0 -14  10    3.81    1.81
   0 -14  10    1.93    1.00
   0 -14   9    0.73    0.78
   0 -14   9    1.75    1.33
   0  14  -9    0.25    0.50
   0 -14   8    6.61    1.78
   0 -14   8    9.00    1.93
   0  14  -8    8.66    1.67
   0  14  -7    3.18    1.09
   0 -14   7    4.59    1.75
   0 -14   7    3.68    1.24
   0 -14   6   16.67    3.09
   0 -14   6   14.55    2.23
   0  14  -6   12.45    2.16
   0 -14   5   -0.01    1.17
   0 -14   5    1.31    0.88
   0  14  -5    1.51    0.91
   0 -14   4   16.66    3.00
   0  14  -4   15.55    2.46
   0 -14   4   15.26    2.01
   0 -14   3   -0.16    1.02
   0  14  -3    1.39    1.06
   0 -14   2    6.74    2.11
   0  14  -2    6.75    1.78
   0  14  -1   12.02    2.39
   0 -14   1    9.79    2.29
   0  14   0   24.85    3.32
   0 -14   0   21.87    3.41
   0 -14  -1   -1.04    1.35
   0  14   1    1.25    0.88
   0  14   2   32.77    3.96
   0  14   3    0.85    1.05
   0  14   4    9.41    2.17
   0  14   5    6.92    2.03
   0  14   6   83.68    6.78
   0  14   7   -0.21    0.88
   0  14   8    0.98    1.00
   0  14   9    2.34    1.27
   0  14  10    0.62    0.90
   0  14  11    0.87    1.36
   0  14  12    4.50    2.00
   0  14  13    0.33    0.90
   0  14  14    0.57    1.37
   0  14  15   -0.11    0.83
   0  15 -23    3.41    1.73
   0  15 -22    0.53    0.94
   0  15 -21   10.64    2.68
   0 -15  21   11.11    3.06
   0 -15  20   12.35    3.11
   0  15 -20   16.16    3.30
   0  15 -19    4.30    1.70
   0 -15  19    5.08    2.12
   0  15 -18   -0.01    0.86
   0 -15  18    0.93    1.13
   0  15 -17    0.56    1.09
   0 -15  17    0.59    1.09
   0 -15  16    6.35    2.10
   0 -15  15    0.23    0.89
   0 -15  14   17.19    3.51
   0 -15  14   12.14    2.48
   0 -15  13   -0.92    1.18
   0 -15  13   -0.22    0.73
   0 -15  12    1.07    1.08
   0 -15  12    2.36    1.08
   0 -15  11    3.79    1.51
   0 -15  11   10.29    2.69
   0 -15  10    7.68    1.90
   0 -15  10    7.66    2.27
   0 -15   9    2.39    1.35
   0 -15   9    2.13    0.95
   0 -15   8   -0.57    0.70
   0  15  -8   -0.61    0.67
   0 -15   8    0.10    1.13
   0 -15   7    0.95    1.06
   0  15  -7    1.92    0.96
   0 -15   7    2.94    1.18
   0 -15   6   -0.81    1.45
   0  15  -6    0.44    0.71
   0  15  -5   10.09    2.00
   0 -15   5   11.07    2.58
   0  15  -4   -0.38    0.71
   0 -15   4    1.42    1.53
   0  15  -3    9.13    2.02
   0 -15   3    9.98    2.68
   0 -15   2    4.58    1.72
   0  15  -2    2.38    1.18
   0  15  -1    1.54    1.07
   0 -15   1   -2.02    1.65
   0  15   0    1.13    0.79
   0 -15   0   -0.23    0.80
   0  15   1    0.91    1.13
   0 -15  -1    0.43    1.15
   0  15   2    1.20    0.91
   0 -15  -2   -1.46    1.81
   0  15   3   -0.47    1.03
   0  15   4   -0.26    0.94
   0  15   5   -0.16    0.81
   0  15   6    0.82    1.08
   0  15   7   -1.18    1.04
   0  15   8    7.67    2.27
   0  15   9    1.04    1.14
   0  15  10    5.94    2.10
   0  15  11   -2.22    1.90
   0  15  12   -2.52    2.01
   0  15  13    1.72    1.31
   0 -16  20    0.77    1.12
   0 -16  19    0.48    0.90
   0 -16  18   -1.65    1.07
   0 -16  17    5.22    1.91
   0 -16  16   -0.83    1.07
   0 -16  15    0.07    0.83
   0 -16  14    2.03    1.29
   0 -16  14    1.24    1.29
   0 -16  13    4.01    1.37
   0 -16  13    4.83    2.21
   0 -16  12   11.98    2.85
   0 -16  12    7.83    1.99
   0 -16  11    0.21    0.72
   0 -16  11    0.64    1.09
   0 -16  10   -1.61    1.60
   0 -16  10    0.41    0.75
   0 -16   9   -0.69    0.85
   0 -16   8    6.22    2.19
   0 -16   7    7.77    2.51
   0 -16   6    4.68    1.77
   0  16  -6    5.07    1.50
   0  16  -5   10.14    2.08
   0 -16   5    9.93    2.77
   0  16  -4   19.28    2.95
   0 -16   4   22.63    3.92
   0  16  -3   25.98    3.45
   0 -16   3   21.46    3.72
   0 -16   2   23.10    3.77
   0  16  -2   25.51    3.51
   0  16  -1   -0.67    1.03
   0 -16   1   -0.44    1.16
   0 -16   0    5.05    1.91
   0  16   0   10.12    2.36
   0  16   1    0.81    0.92
   0 -16  -1   -0.01    1.08
   0 -16  -2   21.39    3.77
   0  16   2   22.67    3.56
   0  16   3   -1.29    0.99
   0 -16  -3    2.28    1.33
   0  16   4   25.87    3.85
   0  16   5    5.24    2.00
   0  16   6   -1.00    1.11
   0  16   7   -0.60    0.92
   0  16   8   11.88    3.03
   0  16   9    1.72    1.46
   0  16  10   -0.91    1.09
   0  16  11    0.63    1.07
   0  16  12    4.12    2.12
   0 -17  19   -0.74    1.04
   0 -17  18    9.94    2.90
   0 -17  17    0.15    1.03
   0 -17  16   -0.68    1.05
   0 -17  15    0.00    1.01
   0 -17  14    2.04    1.31
   0 -17  14    6.08    2.35
   0 -17  13    4.83    2.25
   0 -17  12   14.39    3.35
   0 -17  11    2.81    1.50
   0 -17  10   -1.07    1.38
   0 -17   9    0.88    1.27
   0 -17   8   -2.15    1.88
   0 -17   7    3.83    2.04
   0 -17   6    2.42    1.61
   0 -17   5    5.16    2.36
   0 -17   4    5.48    2.11
   0  17  -4    3.62    1.44
   0  17  -3    0.62    0.71
   0 -17   3    0.87    1.37
   0 -17   2    0.02    1.23
   0  17  -2    0.63    0.69
   0  17  -1    0.15    0.91
   0 -17   1    3.21    1.00
   0 -17   0   -1.61    1.84
   0  17   0    1.15    1.11
   0 -17  -1    2.02    1.47
   0  17   1    0.13    1.01
   0 -17  -2   -0.87    0.95
   0  17   2    0.00    1.13
   0 -17  -3   -0.87    1.31
   0  17   3    1.22    0.94
   0 -17  -4    4.09    2.24
   0  17   4   -0.25    1.24
   0  17   5   -2.36    1.55
   0  17   6    0.00    1.07
   0  17   7   -1.90    1.40
   0  17   8   -2.32    1.57
   0  17   9    0.95    1.15
   0  17  10    4.33    1.97
   0 -18  13   -2.93    1.74
   0 -18  12   -0.20    1.41
   0 -18  11    2.88    1.50
   0 -18  10   10.71    2.95
   0 -18   9   -5.83    2.33
   0 -18   8   -1.32    1.44
   0 -18   7    2.67    1.48
   0 -18   6   -0.19    1.50
   0 -18   5    2.42    1.41
   0 -18   4    2.51    1.66
   0 -18   3    2.97    1.84
   0  18  -2    6.12    1.96
   0 -18   2    7.40    2.46
   0  18  -1    4.76    1.80
   0 -18   1    1.71    1.52
   0 -18   0   14.48    3.36
   0  18   0   15.73    3.02
   0  18   1   -1.31    1.45
   0 -18  -1    0.79    0.98
   0 -18  -2   -1.09    1.21
   0  18   2    0.52    0.82
   0  18   3   -0.21    0.94
   0 -18  -3   -2.51    1.45
   0 -18  -4    4.44    2.06
   0  18   4    0.69    1.01
   0  18   5    2.09    1.34
   0 -18  -5    1.19    1.17
   0  18   6    7.30    2.38
   0  18   7   -3.64    1.76
   0  18   8    2.10    1.51
   0 -19   6    5.36    2.17
   0 -19   5   -3.04    1.86
   0 -19   4    0.98    1.06
   0 -19   3    1.62    1.52
   0 -19   2    9.03    2.80
   0  19   0    3.30    1.54
   0  19   1   -2.72    1.63
   0  19   2   -3.57    1.71
   0  19   3   -0.99    1.09
   0  19   4    0.08    0.86
   0  19   5   -2.31    1.50
   0  20   3   -0.52    0.82
  -1  19   6   -1.92    1.41
  -1  19   5    0.38    0.83
  -1  19   4    6.29    2.24
  -1  19   3   -0.37    0.94
   1 -19   2   11.74    3.16
   1 -19   3    1.13    1.30
   1 -19   4    0.77    1.28
   1 -19   5    3.28    1.96
   1 -19   6   -1.16    1.54
  -1  18   8   -1.11    1.12
  -1  18   7   10.29    2.83
  -1  18   6    4.44    2.01
   1 -18  -5    1.00    1.60
  -1  18   5    2.70    1.58
  -1  18   4    0.00    0.78
   1 -18  -4   -1.61    1.54
  -1  18   3    2.02    1.28
   1 -18  -3    1.07    0.86
   1 -18  -2    5.80    2.38
  -1  18   2    6.55    2.08
   1 -18  -1    2.36    1.54
  -1  18   1    0.56    0.67
  -1  18   0    0.89    1.10
   1 -18   0    0.27    0.92
   1 -18   1    6.98    2.42
   1 -18   2   14.31    3.47
   1 -18   3    1.11    1.30
   1 -18   4    0.54    1.09
   1 -18   5    2.18    1.47
   1 -18   6    2.35    1.70
   1 -18   7   -1.44    1.49
   1 -18   8    0.89    1.89
   1 -18   9   -0.51    1.51
   1 -18  10    0.99    1.11
   1 -18  11    2.94    1.72
   1 -18  12    0.32    1.37
   1 -18  13    2.28    1.96
  -1  17  10   -1.09    1.09
  -1  17   9    0.66    1.10
  -1  17   8    2.87    1.63
  -1  17   7    3.22    1.63
  -1  17   6   -0.44    0.95
  -1  17   5   -1.24    1.36
  -1  17   4    0.36    0.84
   1 -17  -4   -3.47    1.81
   1 -17  -3    1.45    1.71
  -1  17   3    0.55    1.06
  -1  17   2    5.65    1.86
   1 -17  -2    2.72    1.51
   1 -17  -1    2.98    1.45
  -1  17   1    4.05    1.71
   1 -17   0    4.17    1.91
  -1  17   0    1.31    1.20
   1 -17   1   -1.18    1.33
  -1  17  -1    1.60    1.14
   1 -17   2   -2.17    1.73
  -1  17  -2    0.29    0.63
   1 -17   3    1.15    1.12
   1 -17   4   11.22    2.93
   1 -17   5    2.55    1.89
   1 -17   6    3.50    1.71
   1 -17   7   -1.09    1.31
   1 -17   8    5.78    2.20
   1 -17   9    5.95    2.39
   1 -17  10    0.29    0.84
   1 -17  11    0.51    1.07
   1 -17  12    2.81    1.88
   1 -17  13    3.42    2.08
   1 -17  14    6.03    2.44
   1 -17  14    5.76    2.11
   1 -17  15    1.14    1.14
   1 -17  16   -0.14    0.70
   1 -17  17    1.54    1.24
   1 -17  18    7.58    2.43
   1 -17  19    1.63    1.31
  -1  16  12    2.42    1.76
  -1  16  11    6.01    2.34
  -1  16  10    0.15    0.72
  -1  16   9    8.34    2.60
  -1  16   8    0.42    1.09
  -1  16   7    0.79    0.93
  -1  16   6    0.33    0.94
  -1  16   5   -0.58    0.94
  -1  16   4    5.51    1.97
  -1  16   3    1.78    1.18
   1 -16  -3    0.13    1.14
  -1  16   2    3.91    1.59
   1 -16  -2    0.66    1.41
  -1  16   1    1.61    1.10
   1 -16  -1   -1.65    1.64
  -1  16   0   11.54    2.39
   1 -16   0    8.10    2.40
   1 -16   1    4.51    1.72
  -1  16  -1    3.73    1.24
  -1  16  -2    4.35    1.50
   1 -16   2    9.60    2.51
   1 -16   3   -0.11    1.15
  -1  16  -3    1.76    0.96
   1 -16   4    7.23    2.19
  -1  16  -4    9.30    1.93
   1 -16   5   20.49    3.76
   1 -16   6    0.63    1.20
   1 -16   7    2.04    1.26
   1 -16   8    7.64    2.48
   1 -16   9   -0.25    1.22
   1 -16  10    1.30    1.31
   1 -16  10    1.71    1.10
   1 -16  11    5.64    1.72
   1 -16  11   10.50    2.93
   1 -16  12    5.76    2.25
   1 -16  12    4.63    1.71
   1 -16  13   -0.12    1.29
   1 -16  13   -0.82    0.90
   1 -16  14    1.23    1.69
   1 -16  14    2.16    1.56
   1 -16  15    1.66    1.13
   1 -16  16    4.93    1.90
  -1  16 -16    3.20    1.62
  -1  16 -17   17.58    3.52
   1 -16  17   13.73    3.06
   1 -16  18    3.64    1.90
  -1  16 -18    2.31    1.60
   1 -16  19   19.27    3.70
  -1  16 -19   20.22    3.84
   1 -16  20    1.75    1.53
  -1  16 -20    1.05    1.14
  -1  15  14    0.08    0.89
  -1  15  13    1.18    1.16
  -1  15  12    0.95    1.49
  -1  15  11   -1.27    1.29
  -1  15  10   -2.24    1.56
  -1  15   9    5.20    1.98
  -1  15   8    0.37    1.17
  -1  15   7    0.18    0.85
  -1  15   6    0.76    0.95
  -1  15   5    2.28    1.28
  -1  15   4   16.49    3.07
  -1  15   3    2.37    1.29
  -1  15   2    1.20    1.03
   1 -15  -2    1.14    1.06
   1 -15  -1    2.10    1.47
  -1  15   1    1.86    1.10
  -1  15   0   12.19    2.44
   1 -15   0   11.96    2.71
   1 -15   1    6.07    1.79
  -1  15  -1    6.44    1.67
  -1  15  -2   16.28    2.61
   1 -15   2   21.44    3.48
   1 -15   3    2.79    1.27
  -1  15  -3    0.30    0.59
  -1  15  -4   -0.23    0.58
   1 -15   4   -0.50    1.17
   1 -15   5    5.56    1.89
  -1  15  -5    3.80    1.33
  -1  15  -6    7.05    1.59
   1 -15   6    6.39    2.16
   1 -15   7    4.46    1.66
   1 -15   7    5.37    1.42
   1 -15   8    0.03    1.18
   1 -15   8    0.34    0.52
   1 -15   9    3.92    1.31
   1 -15   9    5.62    2.19
   1 -15  10    1.50    0.95
   1 -15  10    2.18    1.46
   1 -15  11   -0.70    1.38
   1 -15  11    0.06    0.64
   1 -15  12   11.16    2.67
   1 -15  12    8.44    2.12
   1 -15  13   -0.97    1.41
  -1  15 -13    1.29    1.19
   1 -15  13    2.91    1.43
   1 -15  14    6.12    1.98
   1 -15  14    6.20    2.10
  -1  15 -14    9.61    2.55
  -1  15 -15    3.09    1.73
   1 -15  15    2.03    1.25
  -1  15 -16   19.18    3.46
   1 -15  16   16.88    3.27
   1 -15  17    0.48    0.83
  -1  15 -17    1.52    1.31
  -1  15 -18    0.47    0.82
   1 -15  18   -0.98    1.41
   1 -15  19    1.50    1.20
  -1  15 -19    3.31    1.60
   1 -15  20    3.29    1.79
  -1  15 -20    4.89    2.09
   1 -15  21    4.19    1.92
  -1  15 -21    3.85    1.84
  -1  15 -22    1.36    1.22
  -1  14  15    7.11    2.30
  -1  14  14   12.88    3.23
  -1  14  13    2.34    1.50
  -1  14  12    3.45    1.92
  -1  14  11    0.39    0.99
  -1  14  10    0.75    0.94
  -1  14   9   -1.13    1.08
  -1  14   8    1.29    1.13
  -1  14   7   33.44    4.29
  -1  14   6    7.64    2.15
  -1  14   5    2.75    1.77
  -1  14   4   -0.77    0.93
  -1  14   3    3.50    1.46
  -1  14   2    5.05    1.56
  -1  14   1    5.41    1.50
   1 -14  -1    7.42    2.03
  -1  14   0    0.97    0.86
   1 -14   0   -1.83    1.27
   1 -14   1    4.36    1.68
  -1  14  -1    6.21    1.56
  -1  14  -2   43.63    4.04
   1 -14   2   42.70    4.71
   1 -14   3    5.29    1.94
  -1  14  -3    5.46    1.50
   1 -14   4    3.42    1.41
   1 -14   4    3.01    0.98
  -1  14  -4    4.28    1.36
   1 -14   5   -0.04    0.44
   1 -14   5   -1.06    1.53
  -1  14  -5    0.38    0.60
   1 -14   6   10.61    2.59
   1 -14   6    9.45    1.82
  -1  14  -6   10.00    1.78
   1 -14   7    2.61    1.18
   1 -14   7    4.54    2.12
  -1  14  -7    0.58    0.51
   1 -14   8   -0.44    0.71
   1 -14   8   -2.37    1.88
   1 -14   9   -0.01    0.62
   1 -14   9    1.01    1.32
   1 -14  10   29.61    4.22
   1 -14  10   21.86    3.10
  -1  14 -11    3.54    1.70
   1 -14  11    4.01    1.35
   1 -14  11    4.84    2.16
   1 -14  12    3.10    1.35
   1 -14  12    5.85    2.09
  -1  14 -12    3.44    1.48
  -1  14 -13    4.40    1.86
   1 -14  13    3.26    1.79
   1 -14  13    4.95    1.71
  -1  14 -14    1.64    1.35
   1 -14  14   -0.08    0.88
  -1  14 -15    4.82    1.71
   1 -14  15    9.41    2.46
  -1  14 -16    3.57    1.56
   1 -14  16    2.21    1.36
   1 -14  17    0.09    1.05
  -1  14 -17   -0.19    0.98
  -1  14 -18    6.16    2.00
   1 -14  18    7.08    2.22
  -1  14 -19   15.62    3.19
   1 -14  19   12.32    3.08
   1 -14  20   16.95    3.55
  -1  14 -20   17.25    3.42
  -1  14 -21   15.01    3.15
   1 -14  21   12.17    3.06
  -1  14 -22    0.17    0.90
   1 -14  22   -0.75    1.18
  -1  14 -23   -1.35    1.10
  -1  14 -24    2.72    1.55
  -1  13  17    4.02    2.01
  -1  13  16    1.87    1.34
  -1  13  15    5.22    1.97
  -1  13  14    0.27    0.66
  -1  13  13    0.08    1.10
  -1  13  12    1.20    0.85
  -1  13  11    2.47    1.35
  -1  13  10   -1.99    1.68
  -1  13   9    1.43    0.98
  -1  13   8    6.13    1.88
  -1  13   7    2.57    1.32
  -1  13   6    0.31    0.80
  -1  13   5    0.21    0.93
  -1  13   4    4.38    1.39
  -1  13   3    2.62    1.22
  -1  13   2   14.61    2.44
  -1  13   1    0.32    0.73
  -1  13   0   -1.22    0.84
   1 -13   0   -2.13    1.24
   1 -13   1   -0.81    1.45
  -1  13  -1    0.00    0.59
   1 -13   2    6.11    1.09
   1 -13   2    4.63    1.60
  -1  13  -2    4.45    1.25
   1 -13   3   40.94    2.99
   1 -13   3   43.24    4.60
  -1  13  -3   47.18    3.85
  -1  13  -4   35.89    3.28
   1 -13   4   38.03    4.30
   1 -13   4   36.56    3.04
  -1  13  -5   16.40    2.15
   1 -13   5   18.89    2.24
   1 -13   5   20.33    3.24
  -1  13  -6    2.42    0.91
   1 -13   6    2.97    1.42
   1 -13   6    1.85    0.92
   1 -13   7    1.33    0.92
  -1  13  -7    0.75    0.60
   1 -13   7    1.39    1.17
   1 -13   8    2.70    1.29
   1 -13   8    0.41    0.57
  -1  13  -8    1.26    0.75
  -1  13  -9    4.25    1.64
   1 -13   9    6.60    2.18
  -1  13  -9    3.47    0.87
  -1  13 -10    5.35    1.84
   1 -13  10    1.77    1.28
  -1  13 -11    8.05    2.31
   1 -13  11    8.57    2.41
   1 -13  12    3.22    1.61
  -1  13 -12    3.58    1.49
  -1  13 -13    2.16    1.14
   1 -13  13    1.15    1.72
  -1  13 -14    1.74    1.14
  -1  13 -15    0.63    1.40
  -1  13 -16    1.85    1.01
  -1  13 -17    2.03    1.17
  -1  13 -18   17.39    3.19
  -1  13 -19    4.49    1.95
  -1  13 -20    5.51    2.15
   1 -13  21    1.53    1.07
  -1  13 -21    2.31    1.37
  -1  13 -22    3.05    1.41
   1 -13  22    1.44    1.61
  -1  13 -23    1.42    1.17
   1 -13  23   -2.87    1.79
  -1  13 -24   -0.37    0.86
  -1  13 -25    2.08    1.36
  -1  12  18    1.33    1.22
  -1  12  17   -2.22    1.66
  -1  12  16   14.55    3.28
  -1  12  15   13.39    3.07
  -1  12  14    1.67    1.05
  -1  12  13    2.83    1.62
  -1  12  12   10.94    2.72
  -1  12  11    5.88    1.96
  -1  12  10    4.40    1.47
  -1  12   9   20.85    3.34
  -1  12   8    5.38    1.77
  -1  12   7    5.70    1.66
  -1  12   6    3.41    1.38
   1 -12  -5   39.92    2.64
  -1  12   5   39.20    4.15
  -1  12   4    1.16    0.89
   1 -12  -4    2.30    0.68
   1 -12  -3   23.98    2.10
  -1  12   3   20.59    2.96
  -1  12   2   17.29    2.60
  -1  12   1   11.66    2.10
   1 -12   0    9.70    2.21
   1 -12   0   12.49    1.16
  -1  12   0    9.66    1.84
   1 -12   1    7.79    1.07
  -1  12  -1    9.13    1.69
   1 -12   1    6.27    1.62
  -1  12  -2   15.41    2.21
   1 -12   2   17.63    1.77
   1 -12   2   18.57    2.89
   1 -12   3   77.33    5.85
   1 -12   3   76.86    4.01
  -1  12  -3   73.18    4.60
  -1  12  -4   28.16    2.78
   1 -12   4   28.69    2.63
   1 -12   4   33.26    3.95
   1 -12   5   -0.63    0.72
  -1  12  -5    0.01    0.48
   1 -12   5   -0.93    0.95
  -1  12  -6   20.96    2.24
   1 -12   6   18.57    2.96
   1 -12   7   23.76    3.45
  -1  12  -7   26.49    2.37
   1 -12   8   18.71    3.01
  -1  12  -8   21.98    3.17
  -1  12  -8   19.70    2.03
   1 -12   9    0.04    1.06
  -1  12  -9    0.37    0.91
  -1  12  -9    0.80    0.57
  -1  12 -10   11.32    1.44
  -1  12 -10    7.90    1.92
   1 -12  10   10.38    2.50
   1 -12  11    2.36    1.46
  -1  12 -11    2.50    1.10
  -1  12 -12   10.88    2.29
   1 -12  12   12.80    2.68
  -1  12 -13   16.01    2.85
  -1  12 -14    1.83    1.36
  -1  12 -15    7.63    1.97
  -1  12 -16    7.30    2.14
  -1  12 -17   51.79    5.21
  -1  12 -18    0.78    1.17
  -1  12 -19   14.43    3.01
  -1  12 -20    2.75    1.58
  -1  12 -21    0.85    0.97
  -1  12 -22    9.88    2.51
  -1  12 -23    2.45    1.40
   1 -12  24   -1.14    1.41
  -1  12 -24   -0.09    0.67
  -1  12 -25   -1.93    1.30
  -1  12 -26    0.85    1.07
  -1  11  20    2.67    1.85
  -1  11  19    4.86    2.34
  -1  11  18    5.49    2.11
  -1  11  17    1.25    1.57
  -1  11  16   -1.76    1.47
  -1  11  15    1.10    1.08
  -1  11  14   -0.91    1.23
  -1  11  13    0.19    0.98
  -1  11  12   -1.26    1.40
  -1  11  11    7.30    2.10
  -1  11  10   -0.70    0.89
  -1  11   9    8.88    2.03
   1 -11  -8    1.34    0.57
  -1  11   8    0.44    0.94
  -1  11   7    1.39    1.24
   1 -11  -7    0.72    0.47
  -1  11   6    9.52    2.01
   1 -11  -6    8.14    1.18
   1 -11  -5    7.71    1.16
  -1  11   5    6.77    1.74
  -1  11   4    6.07    1.46
   1 -11  -4    6.65    1.11
   1 -11  -3   58.20    3.16
  -1  11   3   51.42    4.28
  -1  11   2    5.12    1.54
   1 -11  -2    4.74    1.03
  -1  11   1    1.88    1.08
   1 -11  -1    0.26    0.22
   1 -11   0   59.57    2.55
  -1  11   0   56.36    4.16
   1 -11   1   11.77    2.25
  -1  11  -1    8.87    1.67
   1 -11   1   10.29    1.26
   1 -11   2   40.59    2.67
  -1  11  -2   40.02    3.32
   1 -11   2   45.45    4.35
   1 -11   3   24.14    3.49
  -1  11  -3   26.26    2.68
   1 -11   3   21.70    2.18
  -1  11  -4    4.65    1.06
   1 -11   4    4.25    1.49
  -1  11  -5   16.07    1.89
   1 -11   5   14.31    2.41
  -1  11  -6   24.62    3.19
   1 -11   6   19.97    3.07
  -1  11  -6   18.79    2.00
  -1  11  -7   11.40    2.31
  -1  11  -7    9.61    1.40
   1 -11   7   10.24    2.21
  -1  11  -8    0.88    1.12
  -1  11  -8    0.37    0.41
   1 -11   8   -0.68    0.96
   1 -11   9   11.56    2.44
  -1  11  -9   13.87    2.47
  -1  11  -9   13.36    1.49
   1 -11  10   12.38    2.45
  -1  11 -10   15.13    1.53
  -1  11 -10   16.76    2.75
  -1  11 -11   11.05    1.22
   1 -11  11   10.04    2.17
  -1  11 -11   11.47    2.40
  -1  11 -12    2.10    1.24
   1 -11  12    3.74    1.65
  -1  11 -13   30.64    3.71
  -1  11 -14   10.68    2.25
  -1  11 -15   19.61    3.14
  -1  11 -16   11.13    2.47
  -1  11 -17   23.06    3.44
  -1  11 -18    2.99    1.46
  -1  11 -19   29.89    4.01
  -1  11 -20    7.10    1.97
  -1  11 -21    0.65    0.96
  -1  11 -22    1.93    1.33
  -1  11 -23   -0.40    0.83
  -1  11 -24    0.05    0.70
  -1  11 -25    1.15    1.01
  -1  11 -26   -2.41    1.42
  -1  10  21    5.65    2.24
  -1  10  20    1.16    1.48
  -1  10  19    5.41    2.20
  -1  10  18    7.90    2.39
  -1  10  17    6.16    2.11
  -1  10  16    2.60    1.73
  -1  10  15    0.34    1.30
  -1  10  14   21.89    3.61
  -1  10  13    0.49    1.07
  -1  10  12    0.87    1.26
  -1  10  11   11.72    2.67
  -1  10  10   16.29    2.85
   1 -10  -9   32.10    2.41
  -1  10   9   36.63    4.14
  -1  10   8    0.92    1.04
   1 -10  -8    0.58    0.54
   1 -10  -7   92.64    3.98
  -1  10   7  101.93    6.41
  -1  10   6   30.90    3.49
   1 -10  -6   25.82    2.06
  -1  10   5   30.68    3.45
   1 -10  -5   31.28    2.26
  -1  10   4   -0.81    0.93
   1 -10  -4   -0.22    0.36
   1 -10  -3    2.30    0.72
  -1  10   3    1.76    1.07
  -1  10   2    7.42    1.60
   1 -10  -2    5.19    0.99
   1 -10  -1   34.48    2.49
  -1  10   1   30.53    3.03
   1 -10  -1   31.34    1.48
  -1  10   0   31.69    2.97
   1 -10   0   31.44    1.87
   1 -10   1   92.81    3.55
  -1  10  -1   92.90    4.83
   1 -10   1  105.88    6.06
   1 -10   2   74.02    5.13
  -1  10  -2   74.64    4.19
  -1  10  -3    0.42    0.54
   1 -10   3   -0.48    0.86
  -1  10  -4   57.42    3.45
   1 -10   4   58.10    4.56
  -1  10  -5    0.93    0.57
   1 -10   5    0.71    1.05
  -1  10  -5    1.51    1.20
  -1  10  -6    3.91    1.52
   1 -10   6    3.26    1.53
  -1  10  -6    4.26    0.99
   1 -10   7    3.96    1.50
  -1  10  -7    4.95    0.95
  -1  10  -7    3.34    1.40
   1 -10   8   17.24    2.66
  -1  10  -8   17.05    1.61
  -1  10  -8   17.64    2.58
   1 -10   9    1.27    1.24
  -1  10  -9    3.63    0.75
  -1  10  -9    3.21    1.23
  -1  10 -10   35.55    2.13
  -1  10 -10   38.12    3.92
   1 -10  10   41.57    4.23
  -1  10 -11    0.09    0.29
  -1  10 -11   -1.00    0.84
   1 -10  11    0.72    1.23
  -1  10 -12   12.25    2.26
  -1  10 -12   12.17    1.11
  -1  10 -13    1.68    0.47
  -1  10 -13    0.44    0.92
  -1  10 -14    6.89    1.88
  -1  10 -15   26.78    3.49
  -1  10 -16   -0.11    0.93
  -1  10 -17    4.46    1.55
  -1  10 -18   19.45    3.16
  -1  10 -19   71.08    5.97
  -1  10 -20    2.34    1.18
  -1  10 -21    0.76    0.67
  -1  10 -22    5.85    1.89
  -1  10 -23    1.51    1.20
  -1  10 -24    6.20    2.02
  -1  10 -25   -0.58    0.92
  -1  10 -26   -0.70    0.98
  -1  10 -27    1.20    1.10
  -1   9  22   11.30    3.25
  -1   9  21    3.13    1.82
  -1   9  20    2.94    1.94
  -1   9  19    2.92    1.71
  -1   9  18   -1.05    1.32
  -1   9  17   -1.59    1.56
  -1   9  16   -0.12    0.86
  -1   9  15    1.12    0.97
  -1   9  14   -0.13    0.82
  -1   9  13   10.08    2.43
  -1   9  12    0.14    0.90
  -1   9  11   10.29    2.29
  -1   9  10    6.17    1.69
  -1   9   9    4.22    1.60
  -1   9   8   24.47    3.09
   1  -9  -7    2.60    0.69
  -1   9   7    2.98    1.31
   1  -9  -6    1.93    0.64
  -1   9   6    1.92    0.87
  -1   9   5   19.03    2.54
   1  -9  -5   20.43    1.78
  -1   9   4   33.36    3.31
   1  -9  -4   30.78    2.19
   1  -9  -3   13.26    1.44
  -1   9   3   15.30    2.26
   1  -9  -2    6.76    1.07
  -1   9   2    7.89    1.51
   1  -9  -1   25.89    1.33
  -1   9   1   22.59    2.45
   1  -9  -1   22.48    1.90
   1  -9   0    2.93    0.83
   1  -9   0    2.47    0.50
  -1   9   0    3.99    1.09
   1  -9   1    9.57    1.71
  -1   9  -1    8.44    1.43
   1  -9   2   12.84    2.09
  -1   9  -2   11.66    1.56
  -1   9  -3    1.88    0.81
   1  -9   3    1.65    1.12
  -1   9  -4  124.43    4.66
  -1   9  -4  120.83    6.05
   1  -9   4  126.55    6.36
  -1   9  -5   25.26    2.03
  -1   9  -5   26.23    2.98
   1  -9   5   29.33    3.14
  -1   9  -6    0.51    0.86
  -1   9  -6    1.08    0.47
   1  -9   6    0.12    1.01
   1  -9   7    3.10    1.35
  -1   9  -7    5.04    0.88
  -1   9  -7    5.18    1.53
  -1   9  -8   16.42    2.37
  -1   9  -8   16.85    1.45
   1  -9   8   14.58    2.35
  -1   9  -9   35.60    2.02
  -1   9  -9   43.01    3.83
   1  -9   9   39.44    3.88
  -1   9 -10    5.55    0.79
   1  -9  10    3.36    1.42
  -1   9 -10    5.06    1.38
  -1   9 -11    3.63    0.61
  -1   9 -11    3.97    1.50
   1  -9  11    7.84    2.09
  -1   9 -11    3.95    0.70
  -1   9 -12    1.09    1.00
  -1   9 -12   -0.26    0.28
  -1   9 -12    0.34    0.24
  -1   9 -13    3.07    1.30
  -1   9 -14    2.43    1.14
  -1   9 -15   -1.57    1.20
  -1   9 -16    0.24    0.76
  -1   9 -17    5.72    1.95
  -1   9 -18   25.19    3.49
  -1   9 -19   37.34    4.26
  -1   9 -20    2.55    1.28
  -1   9 -21   -1.01    1.03
  -1   9 -22    6.35    2.00
  -1   9 -23    1.67    1.30
  -1   9 -24    0.38    1.05
  -1   9 -25    2.19    1.38
  -1   9 -26   -0.29    0.67
  -1   9 -27    5.31    2.11
  -1   8  23    0.31    1.09
  -1   8  22    1.34    1.29
  -1   8  21   11.08    2.92
  -1   8  20   -2.16    1.42
  -1   8  19   -0.89    1.39
  -1   8  18    2.38    1.38
  -1   8  17    4.14    1.71
  -1   8  16   20.85    3.56
  -1   8  15   -0.97    1.15
  -1   8  14    0.76    1.06
  -1   8  13    1.34    0.96
  -1   8  12   40.74    4.36
  -1   8  11  107.36    6.86
  -1   8  10   -0.02    0.90
  -1   8   9    0.76    1.33
  -1   8   8   31.61    3.46
  -1   8   7   81.10    5.35
  -1   8   6    4.17    1.46
  -1   8   5    2.10    1.09
   1  -8  -5    0.81    0.60
  -1   8   4   -0.25    0.78
   1  -8  -4   -0.25    0.43
  -1   8   3   56.65    3.84
   1  -8  -3   56.17    2.88
   1  -8  -2   30.56    2.18
  -1   8   2   30.69    2.75
  -1   8   1   75.51    4.13
   1  -8  -1   74.83    2.23
   1  -8  -1   74.27    3.39
  -1   8   0   10.38    1.49
   1  -8   0   12.34    1.48
   1  -8   1   13.24    1.62
  -1   8  -1   10.32    1.56
  -1   8  -1    8.03    1.16
  -1   8  -2   61.51    3.27
   1  -8   2   59.53    4.04
  -1   8  -3   10.04    2.10
   1  -8   3   13.42    2.13
  -1   8  -3    9.31    1.33
   1  -8   4   23.38    2.69
  -1   8  -4   24.23    1.91
  -1   8  -4   28.00    3.04
  -1   8  -5  361.25    6.82
   1  -8   5  371.46   10.24
  -1   8  -5  357.04    9.88
  -1   8  -6   61.51    4.15
   1  -8   6   64.39    4.41
  -1   8  -6   57.62    2.62
  -1   8  -7    0.29    0.38
  -1   8  -7    0.12    0.85
   1  -8   7    0.33    0.98
   1  -8   8   44.22    3.92
  -1   8  -8   40.21    3.52
  -1   8  -8   39.00    1.94
  -1   8  -9   19.10    1.27
   1  -8   9   20.00    2.71
  -1   8  -9   16.62    2.34
  -1   8 -10   37.86    1.79
  -1   8 -10   40.10    1.81
  -1   8 -10   40.90    3.68
   1  -8  10   41.34    3.89
  -1   8 -11   20.08    1.29
  -1   8 -11   21.65    2.74
  -1   8 -12   40.47    3.76
  -1   8 -12   37.20    1.79
  -1   8 -13    1.81    0.97
  -1   8 -13    1.08    0.37
  -1   8 -14    2.20    1.15
  -1   8 -15   23.16    3.06
  -1   8 -16   13.56    2.33
  -1   8 -17   62.29    5.14
  -1   8 -18    0.42    0.91
  -1   8 -19    6.77    1.87
  -1   8 -20   11.86    2.43
  -1   8 -21    2.32    1.20
  -1   8 -22    6.49    2.03
  -1   8 -23    3.69    1.62
  -1   8 -24    4.28    1.73
  -1   8 -25   -0.21    0.99
  -1   8 -26    4.71    1.83
  -1   8 -27    3.09    1.83
  -1   7  24   -0.45    0.89
  -1   7  23    4.84    2.17
  -1   7  22   -1.25    1.50
  -1   7  21    4.45    2.11
  -1   7  20   13.98    3.14
  -1   7  19    0.06    1.16
  -1   7  18   -2.13    1.49
  -1   7  17   11.82    2.63
  -1   7  16    0.70    1.19
  -1   7  15    1.99    1.07
  -1   7  14    2.08    1.22
  -1   7  14    0.84    0.43
  -1   7  13   40.08    4.27
  -1   7  13   39.91    2.30
  -1   7  12    3.07    1.31
  -1   7  12    3.35    0.65
  -1   7  11   18.89    1.26
  -1   7  11   20.54    3.04
  -1   7  10    0.42    0.31
  -1   7  10   -0.31    1.10
  -1   7   9    4.65    1.31
  -1   7   8   19.72    2.65
  -1   7   7    0.48    0.67
  -1   7   6    4.56    1.54
  -1   7   5  235.76    7.95
  -1   7   4    3.73    1.13
   1  -7  -4    3.42    0.75
   1  -7  -3    2.16    0.69
  -1   7   3    3.06    0.89
  -1   7   2    3.55    0.96
   1  -7  -2    3.35    0.72
  -1   7   1    0.06    0.58
   1  -7  -1    0.11    0.41
  -1   7   0  114.02    4.57
   1  -7   0  118.12    4.06
  -1   7  -1  113.00    4.31
   1  -7   1  117.91    4.14
  -1   7  -1   99.28    3.85
   1  -7   1  110.95    4.26
  -1   7  -2   16.24    1.59
  -1   7  -2   16.19    2.07
   1  -7   2   16.70    1.59
   1  -7   2   14.93    1.89
   1  -7   2   17.09    1.68
  -1   7  -2   17.54    1.60
   1  -7   3   68.19    4.03
  -1   7  -3   64.71    4.01
  -1   7  -3   65.48    2.92
  -1   7  -4   -0.02    1.00
   1  -7   4    0.44    0.69
  -1   7  -4    0.34    0.52
  -1   7  -5  230.85    4.89
   1  -7   5  253.24    7.97
  -1   7  -5  239.33    7.65
  -1   7  -6  126.37    3.36
  -1   7  -6  134.31    5.83
   1  -7   6  129.93    5.96
  -1   7  -7   98.18    2.81
   1  -7   7  104.05    5.41
   1  -7   7   98.48    4.09
  -1   7  -7  101.62    5.11
  -1   7  -8    1.49    0.36
   1  -7   8    0.66    1.09
   1  -7   8    0.86    0.50
  -1   7  -8    0.70    0.76
   1  -7   9    9.29    1.99
  -1   7  -9    9.01    1.96
   1  -7   9    6.81    1.06
  -1   7  -9    9.24    0.83
  -1   7 -10   11.58    1.90
  -1   7 -10   12.93    0.99
   1  -7  10   13.13    1.52
  -1   7 -11    5.15    0.65
  -1   7 -11    4.76    1.32
  -1   7 -12    1.60    0.41
  -1   7 -12    0.84    1.00
  -1   7 -13   10.49    1.01
  -1   7 -13   11.83    2.10
  -1   7 -14   11.69    1.13
  -1   7 -14   10.78    2.09
  -1   7 -15   11.51    2.14
  -1   7 -16   22.43    2.99
  -1   7 -17    3.31    1.39
  -1   7 -18   -0.75    1.17
  -1   7 -19    8.50    1.93
  -1   7 -20    5.51    1.67
  -1   7 -21   13.84    2.57
  -1   7 -22   -0.13    0.62
  -1   7 -23   -0.31    0.81
  -1   7 -24    2.41    1.27
  -1   7 -25    0.02    0.71
  -1   7 -26    0.95    1.06
  -1   7 -27   -0.18    0.66
  -1   6  25    0.06    1.14
  -1   6  24    0.65    1.53
  -1   6  23   14.09    3.17
  -1   6  22   -1.12    1.58
  -1   6  21    0.29    0.91
  -1   6  20    6.17    2.25
  -1   6  19   10.66    2.55
  -1   6  18    8.50    2.37
  -1   6  17    3.64    1.55
  -1   6  17    3.30    0.99
  -1   6  16   11.38    2.52
  -1   6  16   10.97    1.61
  -1   6  15    6.52    1.18
  -1   6  15    2.77    1.52
  -1   6  14   19.33    3.10
  -1   6  14   21.52    2.02
  -1   6  13   12.98    2.52
  -1   6  13   11.00    1.36
  -1   6  12   15.50    1.54
  -1   6  12   15.55    2.65
  -1   6  11    4.01    1.53
  -1   6  11    3.53    0.72
  -1   6  10   28.90    1.72
  -1   6  10   26.13    3.05
  -1   6   9  197.36    8.06
  -1   6   9  184.00    3.82
  -1   6   8    2.09    0.41
  -1   6   8    3.42    1.28
  -1   6   7   18.86    2.40
  -1   6   6   87.76    4.82
  -1   6   5   14.09    1.93
  -1   6   4   11.56    1.70
   1  -6  -3   11.95    1.26
  -1   6   3   12.48    1.63
  -1   6   2    0.98    0.81
   1  -6  -2    1.25    0.56
   1  -6  -1   14.66    1.58
  -1   6   1   16.32    1.75
   1  -6  -1   14.49    1.45
  -1   6   0   82.98    3.59
   1  -6   0   86.53    3.26
   1  -6   0   82.12    3.52
  -1   6  -1    1.38    0.86
   1  -6   1    2.37    0.65
   1  -6   1    1.13    0.56
  -1   6  -1    0.74    0.45
  -1   6  -1    0.64    0.46
   1  -6   2   24.44    1.69
  -1   6  -2   24.17    1.85
  -1   6  -2   24.71    1.73
   1  -6   2   21.49    2.08
  -1   6  -2   24.80    2.37
   1  -6   2   25.62    1.93
  -1   6  -3    7.14    1.52
  -1   6  -3    8.11    1.19
   1  -6   3    8.05    1.45
  -1   6  -3    9.30    1.10
   1  -6   4   71.86    3.96
  -1   6  -4   72.42    3.90
  -1   6  -4   70.27    2.48
  -1   6  -5    6.12    0.84
  -1   6  -5    6.52    1.43
   1  -6   5    6.23    1.35
   1  -6   6    1.33    1.08
  -1   6  -6    3.01    1.09
   1  -6   6    0.14    0.40
  -1   6  -6    0.85    0.36
  -1   6  -7   33.72    2.84
   1  -6   7   33.61    2.90
  -1   6  -7   34.97    1.41
   1  -6   7   34.98    2.25
  -1   6  -8   29.57    1.33
   1  -6   8   32.20    2.19
  -1   6  -8   29.91    2.71
   1  -6   8   30.76    2.96
   1  -6   9    1.61    0.62
  -1   6  -9    1.44    1.00
  -1   6  -9    0.76    0.22
  -1   6 -10  104.75    5.33
  -1   6 -10  105.86    2.72
  -1   6 -11   12.99    2.01
  -1   6 -11   12.85    1.04
  -1   6 -12   26.95    1.61
  -1   6 -12   28.41    2.98
  -1   6 -13    1.84    0.50
  -1   6 -13    2.46    1.10
  -1   6 -14    0.51    0.71
  -1   6 -14    0.91    0.41
  -1   6 -15   12.34    1.35
  -1   6 -15   15.24    1.76
  -1   6 -15   12.08    2.17
  -1   6 -16    0.63    0.42
  -1   6 -16   -0.26    0.84
  -1   6 -17   66.46    3.77
  -1   6 -17   61.43    4.95
  -1   6 -18    8.43    1.38
  -1   6 -18    7.77    1.94
  -1   6 -19   38.96    2.98
  -1   6 -19   34.36    3.89
  -1   6 -20    2.65    1.39
  -1   6 -21   -0.98    1.11
  -1   6 -22   20.19    3.23
  -1   6 -23   11.05    2.55
  -1   6 -24    7.22    2.05
  -1   6 -25    2.64    1.33
  -1   6 -26    1.09    1.08
  -1   6 -27    1.91    1.33
  -1   5  26    0.84    1.48
  -1   5  25    2.96    1.71
  -1   5  24    3.72    1.89
  -1   5  23    0.02    0.79
  -1   5  22   12.72    2.84
  -1   5  21    0.12    0.89
  -1   5  20    0.97    1.06
  -1   5  19    6.69    2.22
  -1   5  19    7.37    1.53
  -1   5  18    2.92    1.47
  -1   5  18    0.68    0.48
  -1   5  17    3.49    1.58
  -1   5  17    1.89    0.89
  -1   5  16   -0.38    0.67
  -1   5  16   -0.36    0.86
  -1   5  15   49.53    3.41
  -1   5  15   48.66    4.76
  -1   5  14    3.75    1.60
  -1   5  14    1.17    0.62
  -1   5  13    7.20    1.24
  -1   5  13    3.22    1.44
  -1   5  12    5.73    1.07
  -1   5  12    7.81    2.02
  -1   5  11   34.83    3.49
  -1   5  11   29.06    2.10
  -1   5  10   23.54    1.76
  -1   5  10   28.95    3.07
  -1   5   9   20.29    1.49
  -1   5   9   19.94    2.62
  -1   5   8    8.44    0.91
  -1   5   8   12.08    1.90
  -1   5   7   18.12    1.12
  -1   5   7   18.87    2.27
  -1   5   6   34.46    2.91
  -1   5   6   30.04    1.17
  -1   5   5   44.26    3.10
  -1   5   4   27.40    2.38
  -1   5   3   15.34    1.69
   1  -5  -2    6.96    0.93
   1  -5  -2    8.31    1.20
  -1   5   2    8.55    1.24
   1  -5  -2    7.40    1.16
   1  -5  -1   42.56    2.19
   1  -5  -1   44.76    2.66
   1  -5  -1   44.20    2.51
  -1   5   1   41.09    2.44
   1  -5   0   19.80    1.78
   1  -5   0   16.87    1.44
   1  -5   0   17.96    1.54
  -1   5   0   18.20    1.57
   1  -5   1  108.68    3.62
   1  -5   1  116.25    3.55
  -1   5  -1  112.68    3.49
  -1   5  -1  108.72    3.56
   1  -5   1  120.79    4.41
  -1   5  -1  110.18    4.25
  -1   5  -2   43.24    2.33
  -1   5  -2   45.41    2.03
   1  -5   2   42.74    2.31
   1  -5   2   45.19    2.03
   1  -5   2   42.46    2.69
   1  -5   2   43.05    2.68
  -1   5  -2   39.84    2.64
  -1   5  -3  119.47    4.55
  -1   5  -3  115.20    2.92
  -1   5  -3  114.54    3.94
   1  -5   3  117.67    4.49
   1  -5   4   86.71    4.02
  -1   5  -4   84.13    3.56
  -1   5  -4   86.66    4.00
  -1   5  -4   84.15    3.85
  -1   5  -4   83.11    2.22
   1  -5   5  239.48    5.66
  -1   5  -5  240.53    3.39
  -1   5  -5  244.05    6.72
   1  -5   5  246.74    6.92
  -1   5  -6   46.74    3.14
  -1   5  -6   49.88    1.44
   1  -5   6   46.79    2.47
   1  -5   6   50.14    3.31
  -1   5  -7  124.46    5.09
  -1   5  -7  118.23    2.24
   1  -5   7  125.84    4.11
   1  -5   7  118.35    5.10
  -1   5  -8   71.88    4.00
   1  -5   8   76.83    3.25
  -1   5  -8   72.67    1.93
  -1   5  -9    0.90    0.23
  -1   5  -9    1.83    1.00
  -1   5 -10    2.85    0.51
  -1   5 -10    2.92    1.07
  -1   5 -11   22.41    1.87
  -1   5 -11   22.21    1.43
  -1   5 -11   21.88    2.52
  -1   5 -12    0.59    0.32
  -1   5 -12   -0.08    0.49
  -1   5 -12    1.58    0.89
  -1   5 -13   16.32    2.24
  -1   5 -13   17.32    1.49
  -1   5 -13   16.23    1.71
  -1   5 -14    6.26    1.67
  -1   5 -14    5.33    0.90
  -1   5 -14    6.62    1.16
  -1   5 -15    1.66    1.31
  -1   5 -15    2.49    0.80
  -1   5 -15    1.64    0.57
  -1   5 -16    2.01    1.38
  -1   5 -16    0.38    0.51
  -1   5 -17   59.05    3.63
  -1   5 -17   52.62    4.55
  -1   5 -18   12.68    1.79
  -1   5 -18   14.27    2.47
  -1   5 -19   19.36    2.89
  -1   5 -19   21.62    2.36
  -1   5 -20    6.28    1.42
  -1   5 -20    7.45    1.92
  -1   5 -21   10.45    2.23
  -1   5 -22    7.19    2.14
  -1   5 -23    8.70    2.25
  -1   5 -24   -0.91    0.86
  -1   5 -25   -0.27    0.96
  -1   5 -26    6.26    2.05
  -1   5 -27    6.81    2.30
  -1   4  27    1.56    1.61
  -1   4  26    0.03    0.88
  -1   4  25    0.93    1.30
  -1   4  24    0.39    1.07
  -1   4  23    3.72    1.85
  -1   4  22    2.51    1.24
  -1   4  22   -0.61    0.97
  -1   4  21   20.78    2.90
  -1   4  21   22.84    3.66
  -1   4  20   -0.15    0.61
  -1   4  20   -2.29    1.72
  -1   4  19    1.67    0.90
  -1   4  19   -0.08    1.08
  -1   4  18    2.23    0.96
  -1   4  18    3.10    1.38
  -1   4  17   37.10    4.22
  -1   4  17   37.98    3.41
  -1   4  16    8.99    2.20
  -1   4  16   11.68    1.90
  -1   4  15    5.04    1.77
  -1   4  15    2.08    0.85
  -1   4  14   20.27    2.26
  -1   4  14   19.63    2.92
  -1   4  13    1.78    1.24
  -1   4  13    1.92    0.87
  -1   4  12   21.10    2.07
  -1   4  12   18.90    2.56
  -1   4  11   49.97    2.91
  -1   4  11   56.30    4.25
  -1   4  10   19.12    1.73
  -1   4  10   16.22    2.33
  -1   4   9   -0.52    1.21
  -1   4   9    0.32    0.41
  -1   4   8  123.21    5.66
  -1   4   8  111.72    3.51
  -1   4   7  244.86    4.62
  -1   4   7  257.25    8.01
  -1   4   6    1.69    0.91
  -1   4   6    0.56    0.30
  -1   4   5  108.59    4.61
  -1   4   5  114.52    2.37
   1  -4  -4    0.97    0.44
  -1   4   4    0.43    0.18
  -1   4   4    2.04    1.09
  -1   4   3  242.00    6.13
   1  -4  -3  225.84    5.89
   1  -4  -2   46.43    2.47
   1  -4  -2   45.31    2.49
  -1   4   2   40.84    2.40
   1  -4  -1    5.76    0.92
   1  -4  -1    6.89    1.04
  -1   4   1    4.15    0.95
   1  -4  -1    6.74    0.85
   1  -4   0   18.19    1.56
  -1   4   0   16.46    1.28
  -1   4   0   16.54    1.53
   1  -4   0   15.53    1.28
   1  -4   0   16.45    1.30
   1  -4   1   31.89    1.62
   1  -4   1   33.05    1.84
  -1   4  -1   32.90    1.83
   1  -4   1   33.19    2.11
  -1   4  -1   31.96    2.07
  -1   4  -1   31.50    1.60
  -1   4  -2  140.47    4.44
   1  -4   2  150.72    3.09
   1  -4   2  148.32    4.45
  -1   4  -2  148.80    3.07
   1  -4   2  147.90    4.05
  -1   4  -2  145.02    4.03
   1  -4   2  152.86    4.58
  -1   4  -3 1061.62    7.06
   1  -4   3 1102.94   11.54
  -1   4  -3 1049.16   11.97
  -1   4  -3 1064.43   12.39
   1  -4   3 1068.93   12.12
  -1   4  -3 1061.48   11.46
   1  -4   3 1099.35   12.57
   1  -4   4    0.22    0.28
  -1   4  -4    0.01    0.64
  -1   4  -4    0.14    0.33
  -1   4  -4    0.40    0.20
  -1   4  -4    0.26    0.27
   1  -4   4   -0.28    0.37
  -1   4  -5  131.62    4.64
  -1   4  -5  149.98    4.92
  -1   4  -5  136.69    4.51
   1  -4   5  129.14    3.83
   1  -4   5  136.64    4.78
   1  -4   5  127.65    4.68
  -1   4  -6  254.87    6.73
   1  -4   6  253.16    5.49
  -1   4  -6  251.26    6.69
   1  -4   6  248.77    6.73
   1  -4   7    6.52    0.92
  -1   4  -7    6.69    1.61
  -1   4  -7    5.77    0.51
  -1   4  -7    6.32    0.93
  -1   4  -8    4.77    0.56
  -1   4  -8    4.51    0.80
  -1   4  -8    5.05    1.39
  -1   4  -9   23.24    1.29
  -1   4  -9   20.04    2.22
  -1   4  -9   23.49    1.74
  -1   4 -10   87.38    4.72
  -1   4 -10   82.46    3.52
  -1   4 -10   76.19    2.60
  -1   4 -11   21.72    1.53
  -1   4 -11   23.98    1.98
  -1   4 -11   17.40    2.10
  -1   4 -12    9.00    1.32
  -1   4 -12    6.87    1.65
  -1   4 -12    7.96    1.02
  -1   4 -13    3.52    0.41
  -1   4 -13    3.02    0.71
  -1   4 -13    4.74    1.01
  -1   4 -13    1.58    0.89
  -1   4 -14    0.55    0.35
  -1   4 -14    0.82    0.21
   1  -4  14    0.60    0.43
  -1   4 -14    0.58    0.64
  -1   4 -14    0.83    0.91
  -1   4 -15   68.39    4.90
  -1   4 -15   77.78    2.43
   1  -4  15   75.42    3.77
  -1   4 -15   71.68    3.94
  -1   4 -16    2.62    0.51
  -1   4 -16    1.98    0.83
  -1   4 -16    1.51    0.81
   1  -4  16    1.70    0.65
  -1   4 -17   90.63    4.67
  -1   4 -17   86.15    2.95
   1  -4  17   82.92    4.33
  -1   4 -17   85.55    5.74
  -1   4 -18   12.29    1.86
   1  -4  18   13.15    1.89
  -1   4 -18   13.78    2.50
  -1   4 -18   13.59    1.26
   1  -4  19    5.25    1.31
  -1   4 -19    6.05    1.42
  -1   4 -19    3.36    1.42
  -1   4 -20   -0.49    1.25
  -1   4 -20    4.44    1.24
  -1   4 -21    2.22    1.06
  -1   4 -21   -1.56    1.33
  -1   4 -22   -0.38    0.96
  -1   4 -23    3.07    1.17
  -1   4 -24    9.24    2.32
  -1   4 -25    0.66    0.89
  -1   4 -26    5.85    2.03
  -1   4 -27   -2.25    1.39
  -1   4 -28    0.00    0.81
  -1   3  28    0.14    0.85
  -1   3  27    5.09    2.16
  -1   3  26    5.67    2.16
  -1   3  25   -0.51    1.01
  -1   3  24    0.68    0.82
  -1   3  23    1.62    0.94
   1  -3 -23    3.47    1.53
  -1   3  23    4.79    1.73
  -1   3  22   16.03    2.73
  -1   3  22   13.02    2.76
  -1   3  21    0.22    0.93
  -1   3  21    1.23    0.99
  -1   3  20    3.41    1.22
  -1   3  20    3.28    1.26
  -1   3  19    0.14    0.83
  -1   3  19    0.10    0.93
  -1   3  18    1.20    0.95
  -1   3  18    0.53    0.92
  -1   3  17    0.32    1.02
  -1   3  17    2.80    1.03
  -1   3  16    0.09    0.56
  -1   3  16    0.67    1.17
  -1   3  15    0.64    0.52
  -1   3  15    3.29    1.47
  -1   3  14    5.62    1.67
  -1   3  14    6.41    1.43
  -1   3  13   13.42    2.40
  -1   3  13    9.49    1.52
  -1   3  12    1.11    0.79
  -1   3  12    1.92    1.27
  -1   3  11    3.84    1.47
  -1   3  11    2.81    0.77
  -1   3  10    0.98    0.67
  -1   3  10    1.89    0.99
  -1   3   9  177.01    5.00
  -1   3   9  173.03    6.63
  -1   3   8   61.57    3.81
  -1   3   8   65.81    2.87
  -1   3   7   53.78    3.35
  -1   3   7   51.52    2.35
  -1   3   6    3.43    1.01
  -1   3   6    0.52    0.43
  -1   3   5   54.48    1.91
  -1   3   5   51.11    3.23
   1  -3  -5   53.66    2.98
   1  -3  -4   12.73    1.43
  -1   3   4    9.53    0.71
  -1   3   4   10.17    1.34
   1  -3  -3   49.26    1.45
  -1   3   3   54.78    1.48
   1  -3  -3   50.36    2.55
  -1   3   3   53.59    2.73
   1  -3  -2    7.20    0.95
  -1   3   2    6.59    0.51
   1  -3  -2    5.99    0.51
  -1   3   2    6.66    0.93
   1  -3  -2    7.46    0.90
   1  -3  -1  126.29    2.31
  -1   3   1  122.35    3.36
   1  -3  -1  133.76    3.62
   1  -3  -1  129.41    3.49
  -1   3   0   42.60    1.85
   1  -3   0   47.09    1.96
  -1   3   0   43.76    2.12
   1  -3   0   42.98    2.09
   1  -3   0   44.72    1.90
   1  -3   1   21.37    1.12
   1  -3   1   22.58    1.57
  -1   3  -1   18.95    1.44
   1  -3   1   20.26    1.43
  -1   3  -1   19.73    1.34
   1  -3   1   21.91    1.40
  -1   3  -1   20.26    1.12
   1  -3   2   60.11    2.42
   1  -3   2   58.14    1.52
   1  -3   2   58.67    2.59
   1  -3   2   58.78    2.45
  -1   3  -2   62.89    2.56
  -1   3  -2   57.65    2.59
  -1   3  -2   59.54    1.51
  -1   3  -2   57.37    2.37
  -1   3  -3  483.73    7.27
   1  -3   3  494.59    7.81
  -1   3  -3  453.44    7.22
   1  -3   3  452.57    6.66
   1  -3   3  467.98    7.16
  -1   3  -3  483.87    7.54
   1  -3   4   50.89    2.59
   1  -3   4   53.20    2.30
   1  -3   4   52.98    2.72
  -1   3  -4   52.24    2.56
  -1   3  -4   51.73    2.51
  -1   3  -4   49.14    2.56
  -1   3  -5   94.17    3.37
  -1   3  -5  107.50    3.84
   1  -3   5   94.92    3.75
   1  -3   5   97.62    3.22
  -1   3  -5  102.24    3.79
  -1   3  -5   97.24    3.99
  -1   3  -6  183.11    2.50
  -1   3  -6  191.98    5.52
  -1   3  -6  189.67    4.54
  -1   3  -6  195.72    5.80
   1  -3   6  189.02    5.60
  -1   3  -7   27.53    1.22
   1  -3   7   25.58    2.23
  -1   3  -7   24.86    2.13
   1  -3   7   28.25    1.22
  -1   3  -7   25.05    1.77
  -1   3  -7   26.49    2.35
  -1   3  -8   82.10    4.11
  -1   3  -8   83.28    2.43
  -1   3  -8   79.27    3.21
   1  -3   8   77.48    2.40
   1  -3   9   30.43    1.66
  -1   3  -9   30.45    2.17
  -1   3  -9   30.33    1.64
  -1   3  -9   29.37    2.49
  -1   3 -10   56.14    3.72
  -1   3 -10   55.94    3.00
  -1   3 -10   54.75    2.44
   1  -3  10   55.40    2.50
   1  -3  11   51.03    2.57
  -1   3 -11   49.19    2.52
  -1   3 -11   49.60    2.92
  -1   3 -11   47.48    3.47
  -1   3 -12    0.66    0.90
   1  -3  12    1.03    0.60
  -1   3 -12    1.26    0.52
  -1   3 -13   23.04    1.95
   1  -3  13   24.44    2.03
  -1   3 -13   23.05    2.67
  -1   3 -14   -0.21    0.73
   1  -3  14    0.38    0.48
   1  -3  15   49.19    3.22
  -1   3 -15   43.46    3.78
   1  -3  16   19.22    2.18
  -1   3 -16   17.57    2.66
  -1   3 -17   12.82    2.40
   1  -3  17   11.89    1.78
   1  -3  18    0.36    0.57
  -1   3 -18    0.76    1.09
  -1   3 -19   70.84    5.50
   1  -3  19   68.07    4.49
   1  -3  20    2.59    1.21
  -1   3 -20    3.33    1.45
  -1   3 -21    6.42    1.79
   1  -3  21    4.94    1.46
   1  -3  22    1.37    0.98
  -1   3 -22    1.03    0.82
  -1   3 -23    6.52    1.78
  -1   3 -24    2.35    1.16
  -1   3 -25   -0.46    1.27
  -1   3 -26    1.21    1.40
  -1   3 -27    2.43    1.46
  -1   3 -28    0.34    0.78
  -1   2  28    1.06    1.21
  -1   2  27    4.40    2.01
  -1   2  26    0.34    0.77
  -1   2  25    4.53    1.80
  -1   2  25    1.57    0.90
  -1   2  24    0.86    0.64
  -1   2  24   -0.59    1.29
   1  -2 -23    1.66    1.18
  -1   2  23   -0.07    0.67
   1  -2 -22    1.23    0.90
  -1   2  22   -0.55    0.72
  -1   2  22    2.80    1.21
  -1   2  21    1.06    1.07
  -1   2  21    0.30    0.86
   1  -2 -21    1.65    1.06
  -1   2  20    1.38    1.38
  -1   2  20    1.62    0.88
  -1   2  19   10.60    2.17
  -1   2  19   11.92    2.29
  -1   2  18    1.72    0.80
  -1   2  18   -0.49    0.73
  -1   2  17   -0.53    0.68
  -1   2  17    0.57    1.08
  -1   2  16    2.19    0.96
  -1   2  16    2.07    1.02
  -1   2  15   23.17    2.85
  -1   2  15   24.31    2.71
  -1   2  14   10.59    1.92
  -1   2  14   11.63    1.83
  -1   2  13    2.06    0.84
  -1   2  13    0.27    0.65
  -1   2  12   54.83    4.14
  -1   2  12   56.11    3.53
  -1   2  11   15.77    1.79
  -1   2  11   16.60    2.30
  -1   2  10   43.36    3.38
  -1   2  10   42.53    2.81
  -1   2   9  288.59    6.78
  -1   2   9  280.31    8.10
  -1   2   8   45.31    2.55
  -1   2   8   41.39    3.08
  -1   2   7   65.22    3.58
  -1   2   7   58.54    2.64
  -1   2   6  357.24    7.80
   1  -2  -6  345.80    7.56
  -1   2   6  347.17    5.90
  -1   2   5  286.97    6.64
   1  -2  -5  276.92    6.36
  -1   2   5  277.94    4.78
  -1   2   4   13.07    1.38
   1  -2  -4   11.92    1.28
  -1   2   4   13.78    0.98
   1  -2  -4   13.00    0.96
   1  -2  -3    0.15    0.24
   1  -2  -3   -0.05    0.32
  -1   2   3    0.56    0.59
  -1   2   3    0.25    0.25
  -1   2   2    3.15    0.63
  -1   2   2    2.28    0.34
   1  -2  -2    2.98    0.58
   1  -2  -2    2.11    0.34
  -1   2   1  145.60    3.08
  -1   2   1  148.89    3.29
  -1   2   1  164.43    2.60
   1  -2  -1  149.96    2.57
   1  -2  -1  154.01    3.21
   1  -2  -1  146.27    3.31
   1  -2   0   16.72    1.09
  -1   2   0   15.48    0.97
   1  -2   0   16.18    1.10
   1  -2   0   14.90    0.96
  -1   2   0   17.32    1.13
   1  -2   1  154.43    3.13
  -1   2  -1  156.76    2.36
  -1   2  -1  151.79    3.38
   1  -2   1  154.98    3.34
   1  -2   1  153.01    2.35
   1  -2   1  148.44    3.41
  -1   2  -1  148.16    3.32
  -1   2  -2   13.82    1.20
  -1   2  -2   16.50    1.15
   1  -2   2   15.74    1.25
   1  -2   2   16.14    1.15
   1  -2   2   16.28    1.18
   1  -2   2   15.98    1.16
  -1   2  -2   15.47    1.15
  -1   2  -3   10.59    1.03
  -1   2  -3   11.03    0.98
   1  -2   3   11.24    0.99
  -1   2  -3    9.79    0.97
   1  -2   3   12.30    1.08
  -1   2  -3   12.70    1.14
   1  -2   3   11.80    1.13
   1  -2   3   11.56    1.10
  -1   2  -4  114.31    3.27
  -1   2  -4  124.64    3.65
  -1   2  -4  127.18    3.71
   1  -2   4  114.96    3.29
  -1   2  -4  118.84    3.84
   1  -2   4  130.74    4.00
   1  -2   5   15.46    0.83
  -1   2  -5   15.80    1.63
  -1   2  -5   12.03    2.32
   1  -2   5   16.42    1.84
  -1   2  -5   14.86    1.42
  -1   2  -6    2.15    1.03
  -1   2  -6    2.88    0.79
   1  -2   6    2.62    0.86
  -1   2  -6    4.21    0.61
   1  -2   6    4.16    0.62
   1  -2   7  253.28    4.31
  -1   2  -7  261.72    6.69
  -1   2  -7  252.67    4.31
  -1   2  -8  146.72    5.31
   1  -2   8  143.13    3.71
  -1   2  -8  147.18    3.68
   1  -2   9   85.29    3.19
  -1   2  -9   90.47    4.53
  -1   2  -9   80.92    3.02
  -1   2 -10   61.46    3.94
  -1   2 -10   61.77    2.83
   1  -2  10   61.63    2.87
  -1   2 -11    3.57    0.77
  -1   2 -11    3.23    1.19
   1  -2  11    5.30    0.92
   1  -2  12   68.31    3.42
  -1   2 -12   65.42    4.25
  -1   2 -12   63.09    3.26
   1  -2  13    0.02    0.45
  -1   2 -13    1.69    1.05
   1  -2  14    3.98    1.04
  -1   2 -14    3.69    1.45
   1  -2  15    0.34    0.54
  -1   2 -15   -0.53    0.90
   1  -2  16    0.16    0.58
  -1   2 -16   -0.69    0.86
   1  -2  17   74.65    4.59
  -1   2 -17   75.87    5.40
   1  -2  18    8.55    1.77
  -1   2 -18    8.62    2.09
   1  -2  19   40.31    3.62
  -1   2 -19   41.01    4.22
  -1   2 -20    8.13    1.99
   1  -2  20    6.89    1.76
  -1   2 -21   12.56    2.45
   1  -2  21   10.25    2.00
  -1   2 -22    3.77    1.49
   1  -2  22    5.27    1.45
   1  -2  23    6.19    1.70
  -1   2 -23    5.99    1.81
  -1   2 -24   -0.49    0.89
  -1   2 -25    6.11    1.91
  -1   2 -26    3.52    1.52
  -1   2 -27    1.29    1.12
  -1   2 -28   -0.73    0.99
   1  -2  29   -0.86    1.47
  -1   1  28    3.62    1.82
  -1   1  27    1.96    1.29
  -1   1  27   -2.53    1.56
  -1   1  26    3.64    1.50
  -1   1  26    5.62    2.06
  -1   1  25    2.85    1.57
  -1   1  25    3.13    1.64
  -1   1  24    6.66    2.20
   1  -1 -24    5.65    1.67
  -1   1  24    8.01    2.32
  -1   1  23    5.97    1.80
  -1   1  23    5.03    1.72
   1  -1 -23    2.74    1.24
  -1   1  22    5.31    1.78
  -1   1  22    3.11    1.36
   1  -1 -22    3.78    1.46
  -1   1  21    9.91    2.32
   1  -1 -21    9.57    2.14
  -1   1  21    8.89    2.27
   1  -1 -20   -1.41    1.33
  -1   1  20    0.03    1.00
  -1   1  20    0.57    0.73
  -1   1  19    0.25    0.74
  -1   1  19   -0.20    0.87
   1  -1 -19    1.17    1.06
  -1   1  18    5.51    1.65
   1  -1 -18    6.86    1.63
  -1   1  18    8.53    1.91
  -1   1  17    6.61    1.63
  -1   1  17   11.21    2.02
  -1   1  16    1.13    0.65
  -1   1  16    2.33    1.06
  -1   1  15   12.46    2.03
  -1   1  15   15.87    2.38
  -1   1  14   -0.94    1.16
  -1   1  14    1.43    0.91
  -1   1  13    0.90    0.75
  -1   1  12    5.37    1.41
  -1   1  11   83.89    4.61
  -1   1  10   72.41    4.22
  -1   1   9  164.35    5.30
  -1   1   9  175.86    6.04
  -1   1   8    4.22    1.23
  -1   1   8    5.18    1.17
  -1   1   7   38.58    2.87
   1  -1  -7   36.49    2.49
  -1   1   7   39.28    2.40
  -1   1   6   99.94    4.00
   1  -1  -6   96.83    3.80
  -1   1   6  102.05    3.40
  -1   1   5  295.39    6.24
   1  -1  -5  304.65    6.26
  -1   1   5  290.33    5.30
  -1   1   4   13.93    1.31
   1  -1  -4   14.73    1.37
   1  -1  -4   16.31    1.16
  -1   1   4   14.98    1.17
   1  -1  -3  176.43    3.45
   1  -1  -3  182.50    4.21
  -1   1   3  180.15    3.39
  -1   1   3  179.70    4.11
  -1   1   2    2.88    0.57
   1  -1  -2    3.42    0.60
   1  -1   2    4.14    0.59
  -1   1  -3    5.05    0.68
   1  -1   3    5.95    0.83
  -1   1  -3    4.32    0.69
  -1   1  -3    5.41    0.81
   1  -1   4   11.87    0.76
  -1   1  -4   11.51    0.74
  -1   1  -4   12.57    1.11
  -1   1  -4    9.88    1.16
   1  -1   5 1072.12    8.04
  -1   1  -5 1042.29   11.80
  -1   1  -5 1029.27    7.97
  -1   1  -6  124.00    3.13
   1  -1   6  122.68    3.14
  -1   1  -6  122.07    4.39
  -1   1  -7    1.54    0.52
  -1   1  -7    1.27    0.87
   1  -1   7    1.53    0.57
   1  -1   8  146.28    4.18
  -1   1  -8  146.04    5.35
  -1   1  -8  147.17    4.13
   1  -1   9    0.67    0.87
  -1   1  -9    1.23    0.67
  -1   1  -9    1.67    1.05
  -1   1 -10    0.33    0.25
  -1   1 -10   -0.51    0.69
   1  -1  10    0.39    0.50
  -1   1 -11   24.06    2.06
  -1   1 -11   34.79    3.28
   1  -1  11   32.19    2.54
   1  -1  12   89.00    4.15
  -1   1 -12   83.99    4.94
  -1   1 -13   25.53    2.96
   1  -1  13   21.69    2.23
   1  -1  14    3.67    1.05
  -1   1 -14    4.76    1.54
   1  -1  15   69.44    4.27
  -1   1 -15   65.07    4.84
   1  -1  16    4.43    1.30
  -1   1 -16    3.82    1.43
  -1   1 -17   17.87    2.75
   1  -1  17   15.65    2.25
   1  -1  18   21.51    2.71
  -1   1 -18   24.13    3.26
   1  -1  19    1.12    0.73
  -1   1 -19    1.21    0.76
  -1   1 -20    1.96    0.96
   1  -1  20    1.90    0.93
   1  -1  21   -0.90    0.92
  -1   1 -21   -0.55    0.85
   1  -1  22    1.50    0.97
  -1   1 -22    2.98    1.31
  -1   1 -23    8.44    2.20
   1  -1  23    2.93    1.29
   1  -1  24   -1.18    0.98
  -1   1 -24    0.42    0.85
  -1   1 -25    1.07    1.45
  -1   1 -26    0.95    1.15
  -1   1 -27   -0.69    1.02
  -1   1 -28    0.12    0.87
   1  -1  29   -2.60    1.50
  -1   0  28   -0.63    0.89
  -1   0  28   -0.15    0.82
  -1   0  27    2.17    1.30
  -1   0  27    2.42    1.68
  -1   0  26   -2.84    1.70
  -1   0  26    1.86    1.26
  -1   0  25    1.47    0.77
  -1   0  25    4.58    1.87
  -1   0  24    4.76    1.78
  -1   0  24    7.31    2.11
   1   0 -24    5.55    1.68
  -1   0  23   11.94    2.56
  -1   0  23   11.39    2.59
   1   0 -23   14.02    2.46
  -1   0  22    0.11    0.74
   1   0 -22    0.87    0.96
  -1   0  22    0.04    0.84
  -1   0  21   12.26    2.46
   1   0 -21   14.32    2.37
  -1   0  21   11.68    2.44
   1   0 -20    1.44    1.11
  -1   0  20    0.30    0.72
  -1   0  20    1.05    1.19
  -1   0  19   34.27    3.84
   1   0 -19   32.40    3.48
  -1   0  19   33.58    3.75
  -1   0  18    0.46    0.79
  -1   0  18    0.46    0.75
   1   0 -18    1.70    0.97
   1   0 -17   38.45    3.55
  -1   0  17   38.35    3.75
  -1   0  17   34.69    3.65
   1   0 -16    1.98    0.97
  -1   0  16    3.09    1.14
  -1   0  16    2.54    1.16
   1   0 -15    1.54    0.85
  -1   0  15    4.05    1.35
  -1   0  14   11.73    1.93
   1   0 -14   11.97    1.91
  -1   0  13    0.69    0.67
  -1   0  12    0.86    1.03
  -1   0  11  115.49    5.19
  -1   0  10  106.77    4.87
  -1   0   9   86.83    4.18
  -1   0   8  172.59    5.38
   1   0  -8  168.90    5.39
  -1   0   8  171.36    5.48
  -1   0   7  727.75   10.55
   1   0  -7  739.11   10.59
  -1   0   7  721.16   10.26
  -1   0   6   25.92    1.98
  -1   0   6   30.72    2.07
   1   0  -6   30.69    2.08
  -1   0   5  416.57    7.06
  -1   0   5  413.16    6.79
   1   0  -5  433.70    7.40
   1   0  -4    0.46    0.45
  -1   0   4    0.46    0.45
  -1   0   4    0.08    0.37
   1   0  -4    0.57    0.42
  -1   0   3   47.27    1.99
   1   0  -3   41.54    1.86
   1   0  -3   42.17    1.83
  -1   0   3   44.64    1.83
  -1   0  -3   11.11    0.83
   1   0   3   10.65    0.82
  -1   0  -3   11.25    0.90
  -1   0  -4   23.62    1.31
   1   0   4   25.17    1.37
  -1   0  -5 2478.57   14.80
   1   0   5 2532.60   14.99
   1   0   6  166.52    4.20
  -1   0  -6  170.54    4.25
  -1   0  -7  391.35    6.98
   1   0   7  405.94    7.03
   1   0   8    1.62    0.77
  -1   0  -8    1.97    0.64
  -1   0  -9  308.49    6.98
   1   0   9  349.57    7.46
   1   0  10   56.94    3.20
   1   0  11   91.33    4.32
   1   0  12   20.32    2.17
   1   0  13  116.52    5.26
   1   0  14    5.66    1.48
   1   0  15   35.86    3.24
   1   0  16    2.69    1.12
  -1   0 -16    5.13    1.89
  -1   0 -17    6.91    1.93
   1   0  17    6.67    1.59
  -1   0 -18   -0.75    0.88
   1   0  18    0.71    0.67
   1   0  19    0.14    0.68
  -1   0 -19    1.43    0.94
  -1   0 -20    1.04    0.95
   1   0  20    0.70    0.80
  -1   0 -21    6.80    1.99
   1   0  21    6.37    1.75
   1   0  22    2.58    1.10
  -1   0 -22    4.71    1.97
   1   0  23    5.48    1.73
  -1   0 -23    2.39    1.30
  -1   0 -24   11.08    2.57
   1   0  24   13.05    2.65
   1   0  25    4.21    1.61
  -1   0 -25    3.50    1.52
  -1   0 -26   -0.52    0.97
  -1   0 -27    0.55    0.93
  -1   0 -28    2.47    1.52
   1   0  28    1.10    1.25
   1   0  29   -2.00    1.40
  -1  -1  29   -0.70    1.03
  -1  -1  28   -0.67    0.82
  -1  -1  27    1.75    1.24
  -1  -1  26    3.69    1.51
  -1  -1  26    4.11    1.62
  -1  -1  25    5.61    1.82
  -1  -1  25    5.25    1.95
   1   1 -24    9.59    2.12
  -1  -1  24    8.95    2.23
  -1  -1  24   10.21    2.58
  -1  -1  23    2.30    1.36
   1   1 -23    1.25    1.04
  -1  -1  23    0.19    1.17
  -1  -1  22   10.73    2.35
   1   1 -22   10.72    2.18
  -1  -1  22   11.24    2.56
   1   1 -21    4.42    1.47
  -1  -1  21    1.70    1.11
  -1  -1  21    2.66    1.27
  -1  -1  20    3.93    1.56
  -1  -1  20    4.39    1.55
   1   1 -20    5.60    1.63
   1   1 -19    0.29    0.74
  -1  -1  19    3.33    1.29
  -1  -1  19    0.57    1.22
  -1  -1  18    6.87    1.68
  -1  -1  18    6.17    1.63
   1   1 -18    5.19    1.48
  -1  -1  17   20.16    2.73
  -1  -1  17   22.04    3.03
   1   1 -17   19.85    2.51
  -1  -1  16    9.78    1.96
   1   1 -16    8.68    1.60
   1   1 -15    1.65    0.82
  -1  -1  15    2.09    1.02
  -1  -1  14    0.53    0.88
   1   1 -14    0.38    0.84
  -1  -1  13   98.45    5.07
   1   1 -13   98.64    4.66
  -1  -1  12    1.43    1.13
   1   1 -12    0.67    0.59
   1   1 -11  403.56    8.35
  -1  -1  11  386.78    9.20
   1   1 -10   18.05    1.73
  -1  -1  10   17.68    1.98
  -1  -1   9  178.64    5.63
   1   1  -9  167.90    4.71
   1   1  -8  129.95    4.57
  -1  -1   8  134.21    4.66
   1   1  -8  119.81    3.80
   1   1  -7  122.55    3.39
   1   1  -7  119.34    4.13
  -1  -1   7  124.50    4.51
  -1  -1   7  123.23    4.15
  -1  -1   6  188.66    5.22
   1   1  -6  182.34    4.79
   1   1  -6  176.06    3.69
  -1  -1   6  173.86    4.82
   1   1  -5  906.17   10.04
   1   1  -5  909.48    8.91
   1   1  -5  921.94    7.25
  -1  -1   5  882.12   10.49
   1   1  -4    0.17    0.21
   1   1  -4    0.60    0.41
  -1  -1   4    0.25    0.24
   1   1  -4    0.46    0.31
  -1  -1   4    0.22    0.44
   1   1  -4    0.30    0.30
  -1  -1   3    2.89    0.57
   1   1  -3    3.62    0.54
   1   1  -3    3.54    0.60
  -1  -1   3    3.48    0.54
   1   1   2    7.49    0.55
  -1  -1  -2    7.24    0.55
   1   1   2    7.01    0.76
   1   1   2    7.08    0.72
  -1  -1  -3  305.86    5.09
  -1  -1  -3  323.35    4.10
   1   1   3  314.33    5.20
   1   1   4  105.81    3.25
  -1  -1  -4  102.11    3.17
   1   1   5  572.45    8.07
  -1  -1  -5  559.32    8.01
   1   1   6   18.97    1.65
  -1  -1  -6   19.09    1.63
   1   1   7  481.88    8.47
  -1  -1  -7  490.98    8.47
  -1  -1  -8  103.60    4.12
   1   1   8  100.25    4.10
   1   1   9   74.07    3.70
   1   1  10   93.90    4.41
   1   1  11   34.21    2.77
   1   1  12   12.16    1.82
   1   1  13   24.44    2.56
   1   1  14    2.77    1.11
   1   1  15   23.56    2.73
   1   1  16   12.85    2.20
   1   1  17   30.30    3.36
   1   1  18    5.24    1.65
  -1  -1 -19    5.74    1.91
   1   1  19    4.22    1.50
   1   1  20   -0.97    1.07
  -1  -1 -20    1.24    1.17
  -1  -1 -21    5.10    1.82
   1   1  21    1.84    1.09
   1   1  22   -0.11    0.62
  -1  -1 -22    2.09    1.19
   1   1  23    3.17    1.41
  -1  -1 -23    4.51    1.88
   1   1  24    6.17    2.15
  -1  -1 -24    3.32    1.62
   1   1  25    2.85    1.37
  -1  -1 -25    4.86    1.95
   1   1  26    1.98    1.29
  -1  -1 -26    1.51    1.27
  -1  -1 -27    1.45    1.43
  -1  -2  29    0.15    0.94
  -1  -2  28    1.47    1.24
  -1  -2  27    1.06    1.18
  -1  -2  26    1.19    1.13
  -1  -2  25    3.16    1.81
  -1  -2  24    1.71    1.22
   1   2 -24    1.27    0.81
  -1  -2  23    1.07    1.07
  -1  -2  23   -0.25    0.70
   1   2 -23   -0.47    1.08
   1   2 -22    3.67    1.15
  -1  -2  22    4.28    1.55
  -1  -2  22    4.28    1.77
   1   2 -22    5.92    1.66
   1   2 -21    8.29    1.85
   1   2 -21    9.26    1.67
  -1  -2  21    8.60    2.12
  -1  -2  21    4.53    1.32
  -1  -2  20    5.85    1.65
   1   2 -20    3.42    1.14
   1   2 -20    4.94    1.24
  -1  -2  20    3.70    1.46
   1   2 -19    6.62    1.53
  -1  -2  19    6.14    1.58
  -1  -2  19    6.90    1.88
  -1  -2  18    2.27    1.15
   1   2 -18    1.84    0.85
  -1  -2  18    2.56    1.50
  -1  -2  17    5.65    1.63
   1   2 -17    6.69    1.53
   1   2 -16    4.25    1.15
  -1  -2  16    5.36    1.45
   1   2 -15   27.80    2.68
  -1  -2  15   28.71    2.91
   1   2 -14    2.37    0.83
  -1  -2  14    1.93    0.93
  -1  -2  13    0.99    0.85
   1   2 -13   -0.74    0.66
   1   2 -12   84.41    4.03
  -1  -2  12   93.31    4.62
   1   2 -11   18.61    1.75
  -1  -2  11   19.53    2.08
   1   2 -10    7.20    1.07
  -1  -2  10    7.46    1.29
   1   2 -10    6.44    1.03
   1   2  -9  314.11    7.26
   1   2  -9  309.07    6.09
   1   2  -9  308.04    6.35
   1   2  -8   24.85    1.95
   1   2  -8   26.20    1.79
   1   2  -8   23.33    1.66
   1   2  -7   31.70    2.12
   1   2  -7   34.04    1.89
  -1  -2   7   32.45    1.85
  -1  -2   7   31.98    2.56
   1   2  -7   29.82    1.70
   1   2  -6  606.58    7.20
   1   2  -6  603.96    8.60
   1   2  -6  598.98    7.28
  -1  -2   6  636.91    9.88
  -1  -2   6  591.58    7.22
   1   2  -5  578.24    6.76
   1   2  -5  584.46    6.41
  -1  -2   5  585.27    8.91
   1   2  -5  610.44    8.64
  -1  -2   5  616.48    7.05
  -1  -2   5  579.05    6.57
   1   2  -4   12.62    1.37
   1   2  -4   10.77    0.85
  -1  -2   4   10.24    0.88
  -1  -2   4   13.23    1.37
  -1  -2   4   13.33    1.13
  -1  -2   3   25.32    1.50
  -1  -2   3   25.07    1.37
  -1  -2   3   24.75    1.61
   1   2  -3   22.99    1.57
   1   2  -3   24.56    1.51
  -1  -2   3   24.39    1.19
   1   2  -3   25.57    1.17
  -1  -2   2   31.82    1.37
  -1  -2   2   31.20    1.57
   1   2  -2   30.62    1.53
   1   2  -2   31.97    1.71
  -1  -2   2   32.40    1.68
  -1  -2   1   88.90    2.40
  -1  -2   1   89.65    2.59
   1   2  -1   84.59    2.54
   1   2   0    6.79    0.74
  -1  -2   0    8.23    0.81
   1   2   1  261.21    4.04
  -1  -2  -1  281.31    4.07
   1   2   2    0.29    0.25
   1   2   2    0.12    0.43
  -1  -2  -3    1.19    0.28
   1   2   3    0.95    0.56
  -1  -2  -3    1.33    0.58
   1   2   3    0.89    0.37
  -1  -2  -4   30.74    1.98
   1   2   4   29.54    1.98
   1   2   5   51.14    2.88
  -1  -2  -5   49.06    2.67
   1   2   6   16.24    1.85
  -1  -2  -6   12.59    1.51
   1   2   7  193.12    5.82
  -1  -2  -7  189.21    5.68
   1   2   8  139.78    5.19
   1   2   9  204.23    6.62
   1   2  10    4.57    1.18
   1   2  11   12.96    1.90
   1   2  12   38.78    3.28
   1   2  13    3.05    1.09
   1   2  14    5.59    1.41
   1   2  15   27.64    3.13
   1   2  16    0.20    0.79
   1   2  17   46.22    4.22
   1   2  18    3.02    1.55
   1   2  19    3.20    1.36
   1   2  20    8.00    2.02
   1   2  21    3.67    1.45
  -1  -2 -22   -0.05    1.06
   1   2  22    2.13    1.36
   1   2  23   14.26    2.74
  -1  -2 -23   22.50    3.68
   1   2  24    1.34    1.10
  -1  -2 -24    1.54    1.37
   1   2  25    4.07    1.74
  -1  -2 -25    5.43    2.12
  -1  -2 -26    7.85    2.49
   1   2  26    9.46    2.54
   1   2  27    0.53    0.77
  -1  -2 -27    2.43    1.78
  -1  -3  29   -0.55    1.34
  -1  -3  28   -0.31    1.00
  -1  -3  27    2.14    1.38
  -1  -3  26    1.67    1.36
  -1  -3  25    0.80    1.06
  -1  -3  24   14.85    3.07
   1   3 -23    4.87    1.43
  -1  -3  23    4.84    1.75
  -1  -3  22    2.24    1.54
   1   3 -22    0.90    0.66
  -1  -3  21    2.85    1.59
   1   3 -21   -1.62    1.07
   1   3 -21    0.79    0.54
   1   3 -20   11.97    2.19
  -1  -3  20   14.59    2.70
   1   3 -20   12.12    1.78
   1   3 -19    8.17    1.44
  -1  -3  19    9.82    2.28
   1   3 -19    8.23    1.74
   1   3 -18    3.58    0.90
  -1  -3  18    4.49    1.54
   1   3 -18    6.96    1.57
   1   3 -17   29.00    2.44
   1   3 -17   32.28    3.08
   1   3 -16    0.06    0.46
   1   3 -16    0.12    0.65
   1   3 -15    4.26    0.88
   1   3 -15    3.95    1.10
   1   3 -14   -0.86    1.01
   1   3 -14    0.07    0.51
   1   3 -13    9.74    1.47
   1   3 -13   10.88    1.32
   1   3 -12   68.53    3.20
   1   3 -12   70.85    3.70
   1   3 -11    6.59    0.94
   1   3 -11    6.14    1.17
   1   3 -10    1.03    0.57
  -1  -3  10    0.38    0.30
   1   3 -10   -0.44    0.43
   1   3  -9   17.15    1.38
  -1  -3   9   17.59    1.68
   1   3  -9   15.98    1.63
   1   3  -9   16.18    1.54
  -1  -3   8   22.81    1.77
   1   3  -8   23.41    1.92
   1   3  -8   25.92    1.82
   1   3  -8   24.29    1.60
   1   3  -7  518.48    9.57
   1   3  -7  506.77    6.76
   1   3  -7  517.88    8.36
   1   3  -7  512.96    7.59
  -1  -3   7  506.26    9.79
  -1  -3   7  514.83    7.79
  -1  -3   6   34.23    2.54
  -1  -3   6   31.12    1.69
  -1  -3   6   34.40    1.96
   1   3  -6   31.02    1.90
   1   3  -6   33.42    2.32
  -1  -3   5   63.89    3.13
  -1  -3   5   63.73    2.34
  -1  -3   5   60.06    2.42
   1   3  -5   62.84    2.44
   1   3  -5   68.87    3.12
  -1  -3   4   -0.23    0.33
   1   3  -4    0.08    0.46
  -1  -3   4    1.09    0.78
  -1  -3   4    1.10    0.75
   1   3  -4    1.12    0.46
  -1  -3   3 1417.96   12.70
   1   3  -3 1463.23   12.94
   1   3  -3 1486.04   12.92
  -1  -3   3 1424.29   11.17
  -1  -3   3 1453.69   12.86
  -1  -3   2    4.27    0.88
  -1  -3   2    2.22    0.48
  -1  -3   2    1.90    0.56
   1   3  -2    2.31    0.54
   1   3  -2    2.66    0.73
  -1  -3   1   -0.06    0.51
  -1  -3   1    0.38    0.46
   1   3  -1    0.87    0.51
  -1  -3   0  153.64    3.39
   1   3   0  146.75    3.37
   1   3   1   24.89    1.83
  -1  -3  -1   26.54    1.33
   1   3   1   25.18    1.37
   1   3   2    2.26    0.47
  -1  -3  -2    3.09    0.50
   1   3   2    2.36    0.78
  -1  -3  -3  150.11    4.56
   1   3   3  145.47    4.55
   1   3   3  139.17    3.11
   1   3   4   -0.18    0.65
   1   3   4    0.34    0.25
  -1  -3  -4    0.89    0.46
  -1  -3  -5  187.52    5.61
   1   3   5  181.42    5.56
   1   3   6  109.23    4.55
   1   3   7   10.95    1.68
   1   3   8   41.91    3.10
   1   3   9    4.98    1.39
   1   3  10   54.88    3.77
   1   3  11    6.20    1.56
   1   3  12   22.45    2.67
   1   3  13   52.64    4.13
   1   3  14   13.12    2.27
   1   3  15    5.12    1.40
   1   3  16    6.95    1.71
   1   3  17   24.11    3.24
   1   3  18    2.47    1.21
   1   3  19    0.67    0.77
   1   3  20    1.40    1.02
   1   3  21   15.94    2.89
   1   3  22   -0.03    0.72
   1   3  23    1.14    1.09
  -1  -3 -24    2.63    1.60
   1   3  24   -0.82    1.21
   1   3  25   -2.04    1.37
  -1  -3 -25   -1.60    1.22
   1   3  26    0.23    1.03
  -1  -3 -26    2.53    1.61
   1   3  27   -1.01    1.01
  -1  -3 -27    0.56    1.13
  -1  -4  28    1.38    1.20
  -1  -4  27    5.39    2.18
  -1  -4  26    2.29    1.57
  -1  -4  25    2.22    1.33
  -1  -4  24   -1.33    1.35
  -1  -4  23    8.99    2.55
   1   4 -23    3.89    1.26
   1   4 -22   -0.55    0.72
  -1  -4  22   -0.05    1.17
   1   4 -21    0.68    0.69
  -1  -4  21    0.70    1.00
  -1  -4  20    1.18    1.43
   1   4 -20    0.70    0.56
   1   4 -20   -0.27    0.70
  -1  -4  19   33.76    4.13
   1   4 -19   37.08    2.76
   1   4 -19   35.69    3.49
   1   4 -18    8.93    1.33
   1   4 -18    8.44    1.84
  -1  -4  18   10.15    2.37
   1   4 -17   31.53    3.12
   1   4 -17   39.35    2.71
   1   4 -16    8.15    1.08
   1   4 -16    6.76    1.19
   1   4 -16    6.59    1.48
   1   4 -15   10.94    1.63
   1   4 -15   13.33    1.22
   1   4 -15   11.28    1.37
   1   4 -14    0.29    0.40
   1   4 -14    0.49    0.67
   1   4 -14    0.31    0.43
   1   4 -13    7.19    1.31
   1   4 -13    6.71    0.74
   1   4 -13    4.84    0.87
   1   4 -12   21.80    1.14
   1   4 -12   19.20    1.62
   1   4 -12   20.43    2.05
   1   4 -11   -0.06    0.17
   1   4 -11   -0.40    0.63
   1   4 -11    0.16    0.27
   1   4 -10   52.28    3.04
   1   4 -10   56.11    3.07
  -1  -4  10   49.44    3.01
   1   4  -9   25.73    2.07
   1   4  -9   29.15    2.14
  -1  -4   9   27.39    2.15
  -1  -4   8  109.20    4.97
  -1  -4   8  105.37    4.04
  -1  -4   8  100.59    3.23
   1   4  -8   95.68    3.78
   1   4  -8   99.53    3.93
  -1  -4   7  172.33    4.91
  -1  -4   7  165.55    5.84
   1   4  -7  173.80    4.82
  -1  -4   7  177.03    4.14
  -1  -4   6   37.69    2.74
   1   4  -6   39.07    2.69
  -1  -4   6   35.84    1.85
   1   4  -6   37.34    2.21
  -1  -4   6   36.55    2.21
  -1  -4   6   37.02    2.76
  -1  -4   5    4.82    1.15
  -1  -4   5    5.36    1.13
   1   4  -5    4.81    0.83
   1   4  -5    6.46    1.09
  -1  -4   5    6.70    0.96
  -1  -4   4  173.17    5.07
  -1  -4   4  169.58    4.53
   1   4  -4  173.49    4.54
   1   4  -4  179.92    5.18
  -1  -4   4  173.81    5.15
  -1  -4   3 1137.24   12.79
  -1  -4   3 1130.03   12.05
   1   4  -3 1181.21   12.70
  -1  -4   3 1123.97   11.50
  -1  -4   2   23.59    1.78
   1   4  -2   22.23    1.62
  -1  -4   2   23.72    2.01
  -1  -4   2   23.91    1.85
  -1  -4   1   18.22    1.38
   1   4  -1   17.46    1.34
  -1  -4   0   35.87    1.78
   1   4   0   32.57    1.70
  -1  -4  -1   14.40    1.04
   1   4   1   13.66    1.04
   1   4   1   14.41    1.53
  -1  -4  -2   41.33    1.65
   1   4   2   40.07    2.55
   1   4   2   37.80    1.68
   1   4   3  665.13   10.60
  -1  -4  -3  669.32   10.49
   1   4   3  651.06    6.80
   1   4   4   22.88    1.34
   1   4   4   21.84    2.06
   1   4   5   35.79    1.72
   1   4   5   39.72    2.90
   1   4   6   81.40    4.22
   1   4   7  158.03    6.16
   1   4   8   10.60    1.90
   1   4   9   71.18    4.40
   1   4  10   40.75    3.49
   1   4  11    7.17    1.62
   1   4  12   -0.57    0.98
   1   4  13    7.27    1.75
   1   4  14    4.31    1.44
   1   4  15   40.63    4.07
   1   4  16    3.83    1.59
   1   4  17    0.94    0.83
   1   4  18    2.60    1.35
   1   4  19    5.34    1.75
   1   4  20   -1.53    1.01
   1   4  21    0.80    0.87
   1   4  22   13.36    2.86
   1   4  23    5.34    1.94
   1   4  24    3.16    1.74
   1   4  25    4.74    1.97
  -1  -4 -25    9.82    2.84
  -1  -4 -26    1.88    1.40
   1   4  26    0.41    0.96
  -1  -4 -27    0.53    1.06
   1   4  27    0.97    1.12
  -1  -5  28   -3.54    1.90
  -1  -5  27    2.27    1.45
  -1  -5  26    0.78    1.15
  -1  -5  25    4.84    1.93
  -1  -5  24    7.62    2.24
   1   5 -23    1.12    0.96
  -1  -5  23   -0.85    1.01
  -1  -5  22   16.72    3.29
   1   5 -22   15.86    2.54
  -1  -5  21   17.72    3.30
   1   5 -21   16.87    2.53
   1   5 -20    2.93    1.13
  -1  -5  20    3.52    1.57
   1   5 -19   17.28    2.48
  -1  -5  19   20.85    3.42
   1   5 -19   26.60    2.20
  -1  -5  18   10.43    2.53
   1   5 -18   10.11    1.96
   1   5 -18   10.81    1.41
   1   5 -17   14.70    1.12
  -1  -5  17   14.03    2.76
   1   5 -17   10.76    1.89
   1   5 -16    1.17    0.29
   1   5 -16    2.93    1.10
   1   5 -15   57.68    3.86
   1   5 -14    4.05    1.08
   1   5 -13   49.61    3.36
   1   5 -12   15.42    1.84
   1   5 -11   85.84    4.15
  -1  -5  10   16.74    2.35
   1   5 -10   19.01    1.93
  -1  -5   9   17.80    1.40
   1   5  -9   18.58    1.86
  -1  -5   9   19.84    2.44
  -1  -5   8    6.54    1.41
   1   5  -8    5.53    1.12
  -1  -5   8    5.51    0.79
  -1  -5   8    5.83    1.08
  -1  -5   7   70.33    3.88
  -1  -5   7   74.00    2.77
   1   5  -7   73.78    3.44
  -1  -5   7   66.28    3.82
  -1  -5   7   69.15    3.36
  -1  -5   6   33.93    2.33
   1   5  -6   35.07    2.38
  -1  -5   6   35.86    2.77
  -1  -5   6   36.25    2.83
  -1  -5   5   43.69    2.97
  -1  -5   5   58.80    3.30
   1   5  -5   43.03    2.56
  -1  -5   5   43.14    2.58
  -1  -5   4    1.54    0.51
   1   5  -4    1.30    0.47
  -1  -5   4    1.13    0.67
  -1  -5   4    1.69    0.89
  -1  -5   3   -0.31    0.60
  -1  -5   3    0.37    0.50
  -1  -5   3    0.71    0.48
  -1  -5   2   23.60    2.03
  -1  -5   2   25.90    1.98
  -1  -5   2   25.35    1.82
  -1  -5   1  209.52    4.74
   1   5  -1  205.96    4.78
  -1  -5   0   82.59    2.79
   1   5   0   80.65    1.90
   1   5   0   84.14    3.69
   1   5   0   78.49    2.77
   1   5   1   26.66    2.18
  -1  -5  -1   25.29    1.43
   1   5   1   23.24    1.43
   1   5   2   29.74    1.54
   1   5   2   34.87    2.58
  -1  -5  -2   33.28    1.55
   1   5   3    6.77    0.74
   1   5   3    7.25    1.29
   1   5   4   28.21    2.53
   1   5   4   25.86    1.41
   1   5   5   34.15    2.95
   1   5   5   31.27    1.57
   1   5   6    1.20    0.41
   1   5   6    1.21    0.90
   1   5   7   51.10    3.70
   1   5   7   47.88    2.19
   1   5   8   71.15    4.50
   1   5   9    0.80    0.80
   1   5  10   27.01    3.01
   1   5  11   29.31    3.24
   1   5  12   55.04    4.50
   1   5  13    6.93    1.87
   1   5  14    7.87    1.82
   1   5  15    1.49    1.24
   1   5  16   16.51    2.83
   1   5  17    3.01    1.36
   1   5  18   11.53    2.48
   1   5  19    4.68    1.65
   1   5  20    2.84    1.35
   1   5  21    0.93    1.03
   1   5  22    2.25    1.51
   1   5  23    4.06    1.71
   1   5  24    0.95    0.77
   1   5  25    5.84    2.17
   1   5  26    0.41    0.80
  -1  -5 -27   -1.50    1.31
  -1  -6  27    0.85    0.90
  -1  -6  26    2.23    1.47
  -1  -6  25    1.04    1.31
  -1  -6  24    1.11    1.54
  -1  -6  23    2.66    1.67
   1   6 -23    1.75    1.09
  -1  -6  22    0.10    0.83
   1   6 -22   -1.49    0.89
  -1  -6  21    1.18    1.17
   1   6 -21    1.39    0.86
   1   6 -20    0.31    0.56
  -1  -6  20    0.41    1.15
  -1  -6  19    5.05    1.96
   1   6 -19    2.86    1.11
   1   6 -18   -0.17    0.56
  -1  -6  18   -0.24    1.06
   1   6 -17   29.50    3.07
  -1  -6  17   32.02    4.11
   1   6 -16    8.52    1.64
  -1  -6  16    8.27    2.15
   1   6 -15   10.82    1.81
  -1  -6  15   10.08    2.26
  -1  -6  14    4.40    1.59
   1   6 -14    6.79    1.36
  -1  -6  13    2.35    1.51
   1   6 -13    0.58    0.66
   1   6 -12   11.51    1.71
  -1  -6  12   13.16    2.28
  -1  -6  11   30.67    3.23
   1   6 -11   33.61    2.77
   1   6 -10   29.13    2.53
  -1  -6  10   29.87    3.09
  -1  -6  10   25.24    1.73
  -1  -6   9   77.05    4.63
  -1  -6   9   82.62    3.11
   1   6  -9   81.90    4.05
  -1  -6   8   26.19    2.70
  -1  -6   8   20.75    1.00
  -1  -6   8   22.50    1.65
   1   6  -8   23.28    2.18
  -1  -6   8   23.29    2.60
   1   6  -7    1.20    0.80
  -1  -6   7    3.43    1.17
  -1  -6   7    3.72    0.98
  -1  -6   6  363.89    8.79
  -1  -6   6  375.58    9.37
   1   6  -6  361.82    8.13
  -1  -6   5  325.03    7.90
  -1  -6   5  340.32    8.66
  -1  -6   4  146.78    5.58
  -1  -6   4  149.03    5.12
  -1  -6   3   48.96    3.21
  -1  -6   3   45.67    2.69
  -1  -6   2   17.18    1.85
  -1  -6   2   16.15    1.55
   1   6  -1    4.53    1.01
   1   6  -1    3.34    0.55
  -1  -6   1    2.81    0.68
   1   6   0   42.12    2.89
   1   6   0   39.54    2.10
   1   6   0   38.78    1.47
  -1  -6   0   41.44    2.10
  -1  -6  -1   70.66    2.50
   1   6   1   68.89    2.57
   1   6   1   73.43    3.84
   1   6   2    3.71    0.60
  -1  -6  -2    5.52    0.70
   1   6   2    5.04    1.20
   1   6   3   21.55    2.22
   1   6   3   23.11    1.32
  -1  -6  -3   22.84    1.28
   1   6   4    0.26    0.23
   1   6   4    0.90    0.93
   1   6   5    0.75    0.40
   1   6   5    1.41    0.97
   1   6   6    3.70    0.63
   1   6   6    2.35    1.26
   1   6   7   68.91    2.52
   1   6   7   79.09    4.81
   1   6   8   44.22    3.79
   1   6   8   38.85    2.03
   1   6   9  110.49    6.15
   1   6   9  107.43    3.53
   1   6  10    0.06    0.28
   1   6  10    0.22    0.93
   1   6  11   15.15    2.48
   1   6  12   24.60    3.16
   1   6  13    2.28    1.29
   1   6  14    6.96    2.02
   1   6  15   27.89    3.69
   1   6  16    2.48    1.33
   1   6  17   14.29    2.83
   1   6  18    1.17    0.99
   1   6  19   -0.18    1.09
   1   6  20   -0.41    0.96
   1   6  21   12.86    2.96
   1   6  22   -0.47    1.10
   1   6  23   12.70    2.96
   1   6  24    1.43    1.01
   1   6  25   -1.64    1.11
  -1  -7  27    4.06    2.24
  -1  -7  26    8.36    2.91
  -1  -7  25    3.36    1.77
  -1  -7  24    0.88    1.53
   1   7 -23   10.82    2.19
  -1  -7  23    6.42    2.22
  -1  -7  22    3.93    1.97
   1   7 -22    5.81    1.66
   1   7 -21    4.51    1.34
  -1  -7  21    5.35    1.83
   1   7 -20    0.46    1.00
  -1  -7  20    0.35    1.33
   1   7 -19    9.33    2.02
  -1  -7  19   10.55    2.65
   1   7 -18    2.35    1.18
  -1  -7  18   -0.58    1.22
   1   7 -17   32.09    3.31
  -1  -7  17   31.19    4.02
   1   7 -16    7.95    1.63
  -1  -7  16   10.04    2.31
  -1  -7  15    7.66    1.86
   1   7 -15    6.34    1.48
   1   7 -14    7.11    1.49
  -1  -7  14    4.73    1.66
  -1  -7  13   28.32    3.28
   1   7 -13   26.19    2.73
   1   7 -12    7.55    1.41
  -1  -7  12    8.86    2.05
   1   7 -11    5.57    1.23
  -1  -7  11    4.49    0.73
  -1  -7  11    3.71    0.98
  -1  -7  10    0.76    0.36
   1   7 -10    0.66    0.57
  -1  -7  10    0.62    0.92
   1   7  -9  172.31    6.35
  -1  -7   9  159.37    3.13
  -1  -7   9  171.02    7.28
  -1  -7   9  167.09    4.62
  -1  -7   9  174.91    7.07
  -1  -7   8   21.93    2.65
  -1  -7   8   21.11    2.55
   1   7  -8   19.66    2.10
   1   7  -7   44.52    3.21
  -1  -7   7   41.80    3.31
  -1  -7   7   39.57    3.40
   1   7  -6   20.08    2.17
  -1  -7   6   17.61    2.39
  -1  -7   6   19.96    2.24
  -1  -7   5   18.43    2.27
  -1  -7   5   19.05    2.19
  -1  -7   4   25.96    2.54
  -1  -7   4   25.85    2.24
  -1  -7   3  107.64    4.27
  -1  -7   3  121.31    5.38
  -1  -7   2    6.47    0.97
   1   7  -2    6.61    1.23
  -1  -7   2    6.79    1.42
   1   7  -2    6.37    0.87
   1   7  -1  220.33    4.30
  -1  -7   1  227.45    5.45
   1   7  -1  234.01    6.96
   1   7   0  176.60    6.24
   1   7   0  158.21    3.21
  -1  -7   0  170.98    4.45
   1   7   1    6.01    0.82
   1   7   1    5.66    1.21
  -1  -7  -1    5.93    0.77
   1   7   2    0.24    0.26
  -1  -7  -2    0.08    0.27
   1   7   2   -0.47    0.68
  -1  -7  -3    5.44    0.67
   1   7   3    5.44    0.72
   1   7   3    5.65    1.29
   1   7   4    2.11    1.18
   1   7   4    1.42    0.36
   1   7   5  187.43    7.40
   1   7   5  173.27    3.49
   1   7   6   15.91    2.23
   1   7   6   16.64    1.12
   1   7   7    8.79    1.92
   1   7   7   10.37    0.94
   1   7   8   -0.13    0.25
   1   7   8    0.48    1.04
   1   7   9   12.99    2.28
   1   7   9   12.76    1.15
   1   7  10   30.04    3.47
   1   7  10   25.33    1.73
   1   7  11    4.64    1.36
   1   7  11    4.39    0.78
   1   7  12    5.08    1.55
   1   7  13    4.08    1.59
   1   7  14   26.52    3.57
   1   7  15   18.48    3.06
   1   7  16   11.72    2.47
   1   7  17    1.85    1.32
   1   7  18    7.84    2.27
   1   7  19   31.51    4.37
   1   7  20    1.48    1.24
   1   7  21    1.97    1.29
   1   7  22    0.37    1.05
   1   7  23    2.13    1.59
   1   7  24   -1.24    1.19
  -1  -8  26    4.67    2.26
  -1  -8  25    1.72    1.63
  -1  -8  24    4.08    1.94
   1   8 -23    0.08    0.69
  -1  -8  23    2.77    1.45
   1   8 -22   -1.04    1.06
  -1  -8  22   -0.21    1.06
   1   8 -21   -0.44    0.72
  -1  -8  21    0.13    1.18
  -1  -8  20    2.94    1.58
   1   8 -20    3.81    1.43
   1   8 -19   41.32    4.02
  -1  -8  19   43.35    4.88
  -1  -8  18   11.13    2.73
   1   8 -18    8.12    1.76
  -1  -8  17   13.55    2.75
   1   8 -17   12.84    2.18
   1   8 -16    1.46    0.94
  -1  -8  16    0.88    1.28
  -1  -8  15   18.48    3.04
   1   8 -15    9.82    1.87
  -1  -8  14    2.88    1.58
   1   8 -14    1.03    0.83
   1   8 -13    2.21    1.00
  -1  -8  13    3.07    1.22
  -1  -8  12   26.96    1.88
   1   8 -12   30.55    3.02
  -1  -8  12   29.19    3.34
  -1  -8  11    1.45    1.06
   1   8 -11    2.07    1.18
  -1  -8  11    2.65    0.62
  -1  -8  10   20.70    2.99
  -1  -8  10   18.75    1.65
  -1  -8  10   19.40    1.19
  -1  -8  10   21.90    2.73
   1   8 -10   21.10    2.52
  -1  -8   9   26.44    1.58
  -1  -8   9   29.46    3.24
  -1  -8   9   28.59    2.99
   1   8  -9   32.37    2.92
  -1  -8   8    0.22    0.86
  -1  -8   8    1.63    1.14
   1   8  -8    0.58    0.69
  -1  -8   7   73.73    4.80
   1   8  -7   69.63    4.17
  -1  -8   7   67.37    4.26
  -1  -8   6   36.66    3.05
  -1  -8   6   39.05    3.52
  -1  -8   5   95.44    4.63
  -1  -8   5   95.29    5.24
  -1  -8   4   67.87    3.70
  -1  -8   4   67.75    4.38
  -1  -8   3  241.45    8.16
   1   8  -3  242.63    7.23
  -1  -8   3  242.02    6.65
   1   8  -3  228.47    5.53
   1   8  -2    4.50    0.75
   1   8  -2    4.27    1.08
  -1  -8   2    1.84    0.81
  -1  -8   2    3.75    0.89
   1   8  -1   21.61    1.43
   1   8  -1   18.82    2.17
  -1  -8   1   22.96    1.83
   1   8   0   55.55    3.78
   1   8   0   54.07    2.01
  -1  -8   0   57.58    2.67
  -1  -8  -1   43.81    2.18
   1   8   1   49.11    3.70
  -1  -8  -2   73.81    2.65
   1   8   2   78.07    4.72
  -1  -8  -3   17.54    1.18
   1   8   3   17.80    2.40
   1   8   4   -0.23    0.25
   1   8   4    0.72    0.93
   1   8   5   42.19    1.63
   1   8   5   44.26    3.77
   1   8   6   13.14    2.20
   1   8   6   10.05    0.78
   1   8   7  149.79    7.34
   1   8   7  149.92    3.03
   1   8   8    6.33    1.88
   1   8   8    5.51    0.64
   1   8   9   40.91    4.05
   1   8   9   38.47    1.77
   1   8  10    8.04    0.90
   1   8  10    7.94    1.97
   1   8  11   17.04    3.00
   1   8  12    1.01    1.16
   1   8  13   40.13    4.44
   1   8  14    1.47    1.21
   1   8  15    0.53    0.94
   1   8  16    2.66    1.75
   1   8  17   22.70    3.73
   1   8  18    5.09    1.93
   1   8  19    2.42    1.58
   1   8  20    1.58    0.80
   1   8  21    5.83    2.05
   1   8  22    3.63    1.67
   1   8  23    2.48    1.78
  -1  -9  26   -0.88    1.62
  -1  -9  25    5.10    2.07
  -1  -9  24   10.67    2.92
   1   9 -23   -1.33    1.07
  -1  -9  23    2.72    1.71
   1   9 -22    0.56    0.70
  -1  -9  22    0.07    0.90
   1   9 -21    3.30    1.26
  -1  -9  21    3.53    1.79
   1   9 -20    8.05    1.83
  -1  -9  20    5.91    2.31
   1   9 -19    4.83    1.43
  -1  -9  19    5.99    1.91
   1   9 -18    5.33    1.59
  -1  -9  18    5.33    1.99
  -1  -9  17   12.20    2.80
   1   9 -17   12.99    2.38
   1   9 -16    0.13    0.68
  -1  -9  16    2.55    1.58
   1   9 -15    0.79    0.75
  -1  -9  15    0.47    1.03
   1   9 -14    0.05    0.64
  -1  -9  14    2.20    1.41
  -1  -9  13    1.72    1.27
   1   9 -13   -0.51    0.90
  -1  -9  12    2.78    1.34
   1   9 -12    2.07    0.86
  -1  -9  11   84.79    3.59
  -1  -9  11   86.24    2.62
  -1  -9  11   96.50    6.19
  -1  -9  11   95.49    5.93
   1   9 -11   89.49    5.25
   1   9 -10   21.62    2.66
  -1  -9  10   17.65    1.36
  -1  -9  10   22.64    3.00
  -1  -9  10   21.94    2.90
   1   9  -9   44.03    3.65
  -1  -9   9   43.45    3.78
  -1  -9   9   47.09    4.29
  -1  -9   8    2.16    1.01
  -1  -9   8    3.64    1.72
  -1  -9   7   56.12    3.94
  -1  -9   7   60.41    4.62
  -1  -9   6    7.82    1.44
  -1  -9   6   10.18    2.11
  -1  -9   5   20.23    2.20
  -1  -9   5   19.77    2.64
   1   9  -5   17.90    2.06
  -1  -9   4    5.65    1.56
  -1  -9   4    5.92    1.25
   1   9  -4    8.13    1.63
  -1  -9   3   56.74    4.23
   1   9  -3   58.21    3.88
  -1  -9   3   58.00    3.38
   1   9  -3   52.83    2.79
  -1  -9   2   42.40    3.64
   1   9  -2   41.31    2.29
   1   9  -2   43.90    3.42
  -1  -9   2   42.62    2.76
   1   9  -1    0.35    0.21
  -1  -9   1   -0.25    0.43
  -1  -9   1   -0.27    0.89
   1   9  -1    0.01    0.72
   1   9   0    9.46    1.70
  -1  -9   0    7.58    1.02
   1   9   0    7.40    0.80
   1   9   1    8.19    1.63
  -1  -9  -1    8.74    1.05
   1   9   2   15.86    2.32
  -1  -9  -2   15.59    1.26
   1   9   3   55.65    4.25
  -1  -9  -3   53.96    2.00
   1   9   4    6.93    1.52
   1   9   5    1.20    1.13
   1   9   6    4.90    1.77
   1   9   7   11.32    2.27
   1   9   8   12.21    2.43
   1   9   9   12.95    2.37
   1   9  10   -1.26    1.36
   1   9  11    3.14    1.53
   1   9  12   43.19    4.69
   1   9  13    2.96    1.45
   1   9  14   -0.18    0.89
   1   9  15    0.93    1.26
   1   9  16    9.81    2.62
   1   9  17   -0.42    1.19
   1   9  18    9.43    2.54
   1   9  19    0.26    1.18
   1   9  20    1.05    0.90
   1   9  21    5.48    2.10
   1   9  22    0.62    0.95
  -1 -10  25    1.66    1.39
  -1 -10  24    2.44    1.67
   1  10 -23    0.71    0.86
  -1 -10  23    4.20    2.03
   1  10 -22    0.63    0.67
  -1 -10  22    0.23    1.10
  -1 -10  21    2.62    1.69
   1  10 -21    0.88    0.80
   1  10 -20    0.66    1.05
  -1 -10  20    1.33    1.59
   1  10 -19   -0.09    0.86
  -1 -10  19    1.40    1.78
   1  10 -18    3.16    1.10
  -1 -10  18    1.72    1.58
  -1 -10  17   11.79    2.62
   1  10 -17   11.40    2.22
   1  10 -16   14.61    2.42
  -1 -10  16   13.41    2.61
  -1 -10  15    4.82    1.66
   1  10 -15    5.35    1.52
   1  10 -14    1.42    0.80
  -1 -10  14   -0.30    1.08
  -1 -10  13   -0.37    1.12
   1  10 -13   -0.17    0.66
   1  10 -12    2.12    1.14
  -1 -10  12    2.68    1.29
  -1 -10  11    8.22    1.98
   1  10 -11    9.77    1.99
  -1 -10  11    6.10    1.79
  -1 -10  10   26.05    3.23
   1  10 -10   28.92    3.27
  -1 -10  10   23.69    1.86
  -1 -10  10   25.89    3.44
  -1 -10   9   26.72    3.37
  -1 -10   9   28.40    3.11
  -1 -10   8   11.78    2.34
  -1 -10   8    9.25    1.87
  -1 -10   7   10.86    2.13
  -1 -10   7   11.03    1.85
  -1 -10   6   77.12    5.33
  -1 -10   6   70.14    4.43
   1  10  -6   72.35    4.32
   1  10  -5   49.22    3.62
  -1 -10   5   54.49    3.74
  -1 -10   5   62.14    4.80
  -1 -10   4  101.96    6.01
  -1 -10   4  100.35    4.83
   1  10  -4   97.18    5.20
  -1 -10   3   -0.11    0.53
  -1 -10   3    0.05    1.23
   1  10  -3    1.12    0.83
   1  10  -3   -0.31    0.33
  -1 -10   2   28.22    3.11
  -1 -10   2   27.55    2.31
   1  10  -2   25.50    1.88
   1  10  -2   31.10    3.09
  -1 -10   1   37.36    3.61
  -1 -10   1   38.54    2.53
   1  10  -1   34.02    1.97
   1  10  -1   35.25    3.27
   1  10   0    1.66    0.89
  -1 -10   0    2.86    0.70
  -1 -10  -1    8.18    1.02
   1  10   1   10.28    1.92
   1  10   2   13.46    2.25
  -1 -10  -2   10.72    1.03
   1  10   3    2.68    1.28
   1  10   4    2.32    1.09
   1  10   5   23.02    3.20
   1  10   6    1.51    1.33
   1  10   7    3.18    1.41
   1  10   8    7.47    1.89
   1  10   9   28.55    3.71
   1  10  10    0.09    0.89
   1  10  11    5.16    1.38
   1  10  12   15.42    2.91
   1  10  13    2.03    1.29
   1  10  14    0.80    0.86
   1  10  15    4.70    2.05
   1  10  16    0.06    1.15
   1  10  17    4.82    1.89
   1  10  18    2.83    1.73
   1  10  19    4.41    1.92
   1  10  20    0.56    1.07
   1  10  21    5.25    2.27
  -1 -11  24   -1.31    1.54
  -1 -11  23    1.56    1.77
   1  11 -22    0.81    0.94
  -1 -11  22    2.34    1.50
   1  11 -21    6.21    1.77
  -1 -11  21    5.08    2.16
   1  11 -20    3.92    1.59
  -1 -11  20    2.71    1.63
   1  11 -19    1.40    0.97
  -1 -11  19    4.01    2.06
   1  11 -18   12.92    2.42
  -1 -11  18   13.65    3.08
   1  11 -17   41.65    4.30
  -1 -11  17   35.09    4.60
   1  11 -16    5.28    1.51
  -1 -11  16    6.91    2.31
   1  11 -15    4.45    1.54
  -1 -11  15    4.46    1.88
   1  11 -14   -0.14    0.73
  -1 -11  14    1.38    1.41
   1  11 -13    5.93    1.69
  -1 -11  13    6.43    1.92
  -1 -11  12   18.28    2.89
   1  11 -12   20.45    2.82
  -1 -11  12   24.11    3.67
  -1 -11  11   22.82    3.05
  -1 -11  11   25.68    3.59
  -1 -11  10   35.05    4.12
  -1 -11  10   33.42    3.60
  -1 -11   9    0.62    0.96
  -1 -11   9    2.20    1.12
   1  11  -8    6.22    1.41
  -1 -11   8    5.30    1.50
  -1 -11   8    5.55    1.52
  -1 -11   7   75.89    5.63
  -1 -11   7   69.30    4.65
   1  11  -7   65.91    4.25
  -1 -11   6    0.74    1.12
  -1 -11   6    1.12    0.88
   1  11  -6    0.52    0.74
   1  11  -5    3.02    1.14
  -1 -11   5    3.12    1.27
  -1 -11   5    1.94    0.98
  -1 -11   4    0.23    0.53
  -1 -11   4   -0.64    1.51
   1  11  -4   -0.04    0.77
   1  11  -3  379.66   10.81
  -1 -11   3  354.63   11.81
  -1 -11   3  361.08    8.92
   1  11  -2    2.33    0.64
  -1 -11   2    2.07    0.76
   1  11  -2    3.76    1.31
  -1 -11   2    5.60    1.81
  -1 -11   1   12.02    2.18
  -1 -11   1   17.28    1.82
   1  11  -1   16.13    2.36
   1  11  -1   14.24    1.33
   1  11   0   86.19    5.49
  -1 -11   0   80.07    3.49
  -1 -11  -1    0.98    0.35
   1  11   1    2.31    1.26
   1  11   2    0.16    0.85
  -1 -11  -2    0.07    0.19
   1  11   3   80.27    5.67
   1  11   4    6.62    1.78
   1  11   5    2.19    1.17
   1  11   6    0.95    1.29
   1  11   7   11.94    2.56
   1  11   8    1.04    1.25
   1  11   9    0.90    1.09
   1  11  10   16.73    2.99
   1  11  11    4.33    1.63
   1  11  12    5.33    2.22
   1  11  13   15.65    3.18
   1  11  14   33.83    4.65
   1  11  15    3.26    1.70
   1  11  16    1.82    1.36
   1  11  17    2.74    1.49
   1  11  18    4.06    1.91
   1  11  19    1.27    1.28
  -1 -12  24   -0.96    1.61
  -1 -12  23    3.40    1.91
  -1 -12  22    3.94    2.05
   1  12 -22    2.28    1.20
  -1 -12  21    2.04    1.69
   1  12 -21    1.38    1.06
   1  12 -20    0.38    0.96
  -1 -12  20    0.64    0.79
  -1 -12  19   15.10    3.26
   1  12 -19    9.42    2.16
   1  12 -18    7.45    1.87
  -1 -12  18   10.43    2.62
  -1 -12  17    2.49    1.27
   1  12 -17    4.78    1.60
   1  12 -16   -0.36    0.79
  -1 -12  16    0.21    0.81
   1  12 -15    3.21    1.49
  -1 -12  15    5.03    1.98
   1  12 -14   25.94    3.38
  -1 -12  14   23.75    3.55
  -1 -12  13    1.80    1.33
  -1 -12  12    5.32    1.77
  -1 -12  12    6.67    1.75
  -1 -12  11    1.73    1.61
  -1 -12  11    0.50    0.85
  -1 -12  10    1.53    1.09
   1  12 -10    1.48    0.86
  -1 -12  10    0.41    0.88
  -1 -12   9   13.49    2.62
  -1 -12   9   10.63    2.13
   1  12  -9   14.54    2.08
  -1 -12   8   -0.52    1.22
  -1 -12   8    0.14    0.66
   1  12  -8    1.82    0.87
  -1 -12   7    2.01    1.06
   1  12  -7    1.24    0.88
  -1 -12   7    0.40    1.08
  -1 -12   6   12.93    2.06
   1  12  -6   12.78    2.15
  -1 -12   6   10.04    2.30
  -1 -12   5   20.29    2.40
  -1 -12   5   18.94    3.00
   1  12  -5   17.34    2.36
  -1 -12   4   57.05    5.09
  -1 -12   4   54.12    3.74
   1  12  -4   55.93    4.34
  -1 -12   3  208.76    9.52
  -1 -12   3  184.26    6.52
   1  12  -3  190.31    8.11
   1  12  -2   41.95    3.94
  -1 -12   2   40.38    2.91
  -1 -12   2   37.43    4.04
   1  12  -1    1.21    1.06
  -1 -12   1   -0.91    1.43
  -1 -12   1    0.64    0.33
  -1 -12   0   37.69    2.40
   1  12   0   42.60    4.12
  -1 -12   0   34.88    3.91
  -1 -12  -1    0.63    0.39
   1  12   1    0.62    0.84
   1  12   2   19.21    2.80
   1  12   3   59.62    5.17
   1  12   4   -1.50    1.33
   1  12   5   37.78    4.30
   1  12   6    1.62    1.14
   1  12   7   23.67    3.57
   1  12   8    0.42    1.18
   1  12   9    2.04    1.41
   1  12  10    0.37    0.89
   1  12  11   19.83    3.45
   1  12  12    1.63    1.24
   1  12  13    1.64    0.97
   1  12  14   -0.16    0.88
   1  12  15    2.31    1.37
   1  12  16    2.08    1.69
   1  12  17    2.74    1.53
   1  12  18    5.65    2.25
  -1 -13  23    3.47    1.90
  -1 -13  22   -0.58    1.22
   1  13 -22    0.68    0.84
   1  13 -21    3.52    1.54
  -1 -13  21    5.27    1.97
  -1 -13  20    2.06    1.61
   1  13 -20    3.36    1.33
  -1 -13  19    2.60    1.66
   1  13 -19    6.64    1.86
   1  13 -18    3.44    1.28
  -1 -13  18    3.70    1.90
   1  13 -17   22.71    3.42
  -1 -13  17   21.45    3.65
   1  13 -16    1.19    1.07
  -1 -13  16    2.40    1.46
  -1 -13  15   20.18    3.47
  -1 -13  14    2.34    1.37
   1  13 -13   14.46    2.10
  -1 -13  13   12.39    2.63
  -1 -13  13   13.09    2.85
  -1 -13  12    3.16    1.62
  -1 -13  12    2.41    1.16
   1  13 -12    3.32    1.16
   1  13 -11   47.64    3.81
  -1 -13  11   45.50    5.01
  -1 -13  11   45.08    4.50
  -1 -13  10    5.65    1.59
  -1 -13  10    6.51    2.02
   1  13 -10    6.66    1.58
   1  13  -9    5.98    1.48
  -1 -13   9    3.78    1.54
  -1 -13   9    4.86    1.56
  -1 -13   8    9.55    2.00
  -1 -13   8    8.39    2.26
   1  13  -8    9.54    1.82
  -1 -13   7    9.06    1.83
  -1 -13   7   10.19    2.43
   1  13  -7    9.87    1.88
   1  13  -6    5.85    1.49
  -1 -13   6    8.28    2.19
  -1 -13   6    5.52    1.39
  -1 -13   5    7.72    2.10
   1  13  -5    7.78    1.73
  -1 -13   5    6.48    1.40
  -1 -13   4    0.88    0.62
  -1 -13   4    0.28    1.17
   1  13  -4    2.28    1.03
  -1 -13   3   12.09    2.61
   1  13  -3   10.32    2.04
  -1 -13   3    9.69    1.59
  -1 -13   2   11.67    2.46
   1  13  -2   15.84    2.56
  -1 -13   2   13.37    1.74
  -1 -13   1    5.06    1.68
  -1 -13   1    3.98    0.91
   1  13  -1    5.48    1.63
  -1 -13   0    3.38    1.66
   1  13   0    1.61    1.10
   1  13   1    1.57    0.94
   1  13   2   19.12    3.14
   1  13   3    5.94    1.84
   1  13   4    3.53    1.54
   1  13   5    1.91    1.26
   1  13   6   -0.01    0.76
   1  13   7    1.22    0.83
   1  13   8    3.98    1.86
   1  13   9    2.13    1.55
   1  13  10    3.03    1.51
   1  13  11    5.08    1.92
   1  13  12   17.35    3.50
   1  13  13   -0.49    1.01
   1  13  14    2.67    1.88
   1  13  15    1.26    1.15
   1  13  16    9.18    2.69
  -1 -14  22   -0.31    0.97
  -1 -14  21   -2.08    1.65
   1  14 -21    5.48    1.96
  -1 -14  20    1.19    1.21
   1  14 -20    1.64    1.11
   1  14 -19   -0.76    0.91
  -1 -14  19    0.44    1.16
  -1 -14  18    6.44    2.32
  -1 -14  17    7.97    2.50
  -1 -14  16    0.16    0.93
  -1 -14  15   -1.70    1.31
  -1 -14  14    0.48    0.86
  -1 -14  13    0.72    1.05
  -1 -14  13   -0.86    1.07
  -1 -14  12    8.91    2.49
  -1 -14  12    4.42    1.49
   1  14 -11    5.61    1.45
  -1 -14  11    6.30    1.77
  -1 -14  11    5.41    1.88
  -1 -14  10   10.88    2.33
  -1 -14  10   15.74    3.03
   1  14 -10   13.11    2.18
  -1 -14   9    2.47    1.60
  -1 -14   9    3.23    1.31
   1  14  -9    1.95    0.64
  -1 -14   8    1.50    1.37
  -1 -14   8    1.29    0.83
   1  14  -8    1.13    0.71
  -1 -14   7   14.22    2.29
   1  14  -7   14.97    2.35
  -1 -14   7   16.68    3.21
  -1 -14   6    1.98    1.70
  -1 -14   6    3.94    1.19
   1  14  -6    2.55    1.04
  -1 -14   5    5.69    1.70
  -1 -14   5    6.71    1.43
   1  14  -5    7.06    1.71
   1  14  -4   34.36    3.76
  -1 -14   4   35.07    3.10
  -1 -14   4   34.19    4.27
   1  14  -3    5.79    1.69
  -1 -14   3    3.05    1.35
  -1 -14   2   14.10    2.81
   1  14  -2   12.79    2.35
  -1 -14   1   18.63    3.20
   1  14  -1   17.43    2.78
  -1 -14   0   -2.40    1.41
   1  14   0   -0.45    0.77
   1  14   1    0.09    1.07
  -1 -14  -1    1.70    1.47
   1  14   2   12.91    2.66
   1  14   3    7.02    2.15
   1  14   4    0.18    0.81
   1  14   5   -1.61    1.36
   1  14   6    0.12    1.00
   1  14   7    7.08    2.10
   1  14   8    0.45    0.96
   1  14   9    7.71    2.31
   1  14  10   -1.80    1.40
   1  14  11    4.81    1.77
   1  14  12    5.04    2.07
   1  14  13    3.63    2.00
   1  14  14    2.80    2.06
   1  14  15   -1.02    1.16
  -1 -15  21    2.31    1.50
  -1 -15  20    0.69    0.85
  -1 -15  19    2.15    1.64
  -1 -15  18    2.40    1.63
  -1 -15  17    1.49    1.23
  -1 -15  16    7.95    2.29
  -1 -15  15   -0.13    0.78
  -1 -15  14    0.77    1.14
  -1 -15  14   -0.79    1.22
  -1 -15  13    0.21    1.34
  -1 -15  13    0.06    0.66
  -1 -15  12    0.30    1.18
  -1 -15  12    0.61    0.90
  -1 -15  11    5.22    1.76
  -1 -15  11    4.65    2.02
  -1 -15  10    2.03    1.20
  -1 -15  10   -0.34    1.56
   1  15 -10    2.08    0.92
  -1 -15   9   45.26    5.25
  -1 -15   9   39.34    4.07
   1  15  -9   39.77    3.88
  -1 -15   8    3.62    1.30
  -1 -15   8    3.84    1.63
   1  15  -8    3.42    1.06
  -1 -15   7    3.22    1.69
   1  15  -7    2.71    1.27
  -1 -15   7    3.01    1.10
  -1 -15   6    2.37    1.89
   1  15  -6    3.23    1.13
   1  15  -5   64.94    5.28
  -1 -15   5   66.98    6.24
  -1 -15   4    2.02    1.14
   1  15  -4    4.05    1.47
   1  15  -3    7.53    1.98
  -1 -15   3    7.38    2.15
   1  15  -2   16.38    2.94
  -1 -15   2   15.10    3.06
  -1 -15   1   -1.84    1.33
   1  15  -1    0.50    0.99
  -1 -15   0   17.01    3.18
   1  15   0   15.34    2.86
  -1 -15  -1   -0.76    1.11
   1  15   1    1.56    1.44
   1  15   2    6.28    1.98
  -1 -15  -2    3.31    1.49
   1  15   3    2.15    1.07
   1  15   4    7.59    2.23
   1  15   5    2.11    1.36
   1  15   6    0.81    0.73
   1  15   7    1.23    1.38
   1  15   8    0.96    0.97
   1  15   9   -0.07    1.25
   1  15  10    3.26    1.76
   1  15  11    8.24    2.40
   1  15  12    7.01    2.44
   1  15  13    2.28    1.61
  -1 -16  20    2.09    1.45
  -1 -16  19   10.27    2.83
  -1 -16  18    0.64    0.96
  -1 -16  17    2.99    1.52
  -1 -16  16    6.63    2.24
  -1 -16  15    0.29    0.88
  -1 -16  14    3.01    1.44
  -1 -16  14    5.96    2.52
  -1 -16  13   -0.52    0.92
  -1 -16  13    1.59    1.20
  -1 -16  12   -0.92    1.36
  -1 -16  12    1.50    1.19
  -1 -16  11   -0.77    1.19
  -1 -16  11   -1.51    1.22
  -1 -16  10    1.34    1.17
  -1 -16  10    0.83    0.75
  -1 -16   9    4.40    2.23
   1  16  -8    4.08    1.46
  -1 -16   8    3.81    1.56
   1  16  -7    0.49    0.96
  -1 -16   7   -0.42    1.40
  -1 -16   6    0.21    1.10
   1  16  -6    0.77    0.83
   1  16  -5   30.56    3.79
  -1 -16   5   32.61    4.60
  -1 -16   4    3.13    1.68
   1  16  -4    2.75    1.33
   1  16  -3   29.69    3.89
  -1 -16   3   31.38    4.49
   1  16  -2    6.09    1.69
  -1 -16   2    9.30    2.46
   1  16  -1    2.55    1.55
  -1 -16   1    1.09    1.24
   1  16   0   32.02    4.29
  -1 -16   0   30.20    4.40
  -1 -16  -1    1.01    0.91
   1  16   1    2.29    1.47
  -1 -16  -2    7.16    2.25
   1  16   2    4.08    1.47
  -1 -16  -3   -1.88    1.56
   1  16   3    0.57    1.46
   1  16   4    3.69    1.71
   1  16   5   -0.27    0.95
   1  16   6   -0.29    1.00
   1  16   7   10.72    2.72
   1  16   8   -1.62    1.84
   1  16   9   -0.72    0.94
   1  16  10    0.49    0.99
   1  16  11    2.43    1.73
  -1 -17  19    4.91    2.29
  -1 -17  18    0.82    0.85
  -1 -17  17    0.15    0.75
  -1 -17  16    1.29    1.12
  -1 -17  15    1.57    1.19
  -1 -17  14    9.84    2.91
  -1 -17  14    6.92    2.16
  -1 -17  13   -0.39    1.16
  -1 -17  12    2.69    1.78
  -1 -17  11    0.99    1.15
  -1 -17  10    0.99    1.31
  -1 -17   9    0.54    1.36
  -1 -17   8   -0.17    1.28
  -1 -17   7   30.89    4.67
  -1 -17   6    0.82    1.26
   1  17  -6    0.50    0.80
  -1 -17   5    0.30    0.96
   1  17  -5    2.42    1.31
  -1 -17   4    5.90    2.31
   1  17  -4    8.39    2.22
   1  17  -3   16.76    3.08
  -1 -17   3   14.58    3.26
  -1 -17   2    1.44    1.23
   1  17  -2    2.36    1.38
  -1 -17   1    0.97    1.29
   1  17  -1    0.42    0.65
  -1 -17   0    2.29    1.50
   1  17   0    3.37    1.75
  -1 -17  -1    0.07    1.10
   1  17   1    1.76    1.37
  -1 -17  -2   -0.31    1.50
   1  17   2    0.80    0.68
   1  17   3    3.91    1.76
  -1 -17  -3    4.00    1.86
   1  17   4    1.93    1.47
  -1 -17  -4    2.29    0.94
   1  17   5   -0.71    0.78
   1  17   6    1.92    1.34
   1  17   7   -0.77    1.12
   1  17   8    1.68    1.39
   1  17   9    0.63    0.93
  -1 -18  12   11.00    3.07
  -1 -18  11    0.25    1.19
  -1 -18  10   -1.75    1.73
  -1 -18   9    0.97    1.32
  -1 -18   8    2.04    1.11
  -1 -18   7    7.70    2.43
  -1 -18   6    2.51    1.43
  -1 -18   5   -0.79    0.93
   1  18  -4   10.51    2.46
  -1 -18   4   12.46    3.25
  -1 -18   3    1.38    1.46
   1  18  -3    0.37    0.87
   1  18  -2    5.64    2.00
  -1 -18   2    5.31    2.10
   1  18  -1    5.56    2.01
  -1 -18   1    1.31    1.35
   1  18   0   11.99    2.71
  -1 -18   0    2.79    1.70
  -1 -18  -1    3.24    1.58
   1  18   1    1.25    0.94
  -1 -18  -2    2.15    1.29
   1  18   2    5.85    2.10
  -1 -18  -3   -2.03    1.73
   1  18   3    0.60    0.98
  -1 -18  -4   -1.56    1.35
   1  18   4   -0.78    1.11
   1  18   5   -1.33    1.12
   1  18   6    1.38    1.12
   1  18   7    3.14    1.86
  -1 -19   6    3.21    1.70
  -1 -19   5    2.41    1.80
  -1 -19   4   -1.90    1.52
  -1 -19   3    9.13    2.79
   1  19  -2    0.02    0.75
   1  19  -1    9.62    2.65
   1  19   0    2.77    1.51
   1  19   1    0.41    0.89
   1  19   2    2.73    1.90
   1  19   3    3.06    1.60
   1  19   4    0.79    1.14
   1  20   1   -1.56    1.27
  -2  19   6    1.10    1.05
  -2  19   5    0.37    0.60
   2 -19   3   -0.25    1.63
   2 -19   4    5.35    2.18
   2 -19   5    9.01    2.80
  -2  18   8   -1.86    1.44
  -2  18   7    2.61    1.60
  -2  18   6    0.97    1.08
  -2  18   5    1.25    1.11
  -2  18   4    0.07    0.74
   2 -18  -4    1.36    1.53
  -2  18   3    1.25    0.85
   2 -18  -3    1.66    1.27
  -2  18   2    1.43    1.03
   2 -18  -2    4.01    2.13
   2 -18  -1    3.17    1.84
   2 -18   0   -1.50    1.52
   2 -18   1   -0.94    1.10
   2 -18   2    0.95    1.17
   2 -18   3    9.67    2.81
   2 -18   4    1.56    1.65
   2 -18   5    0.28    0.90
   2 -18   6   -1.85    1.63
   2 -18   7   -0.40    1.07
   2 -18   8   -1.12    1.31
   2 -18   9    1.66    1.37
   2 -18  10    1.13    1.77
   2 -18  11    1.48    1.51
   2 -18  12    3.23    2.17
  -2  17  10    3.24    1.78
  -2  17   9   -1.34    1.56
  -2  17   8   -0.31    1.17
  -2  17   7    0.31    0.77
  -2  17   6    2.76    1.37
  -2  17   5    1.37    1.49
  -2  17   4    6.66    2.10
   2 -17  -4    9.19    2.79
   2 -17  -3   -2.09    1.62
  -2  17   3    3.24    1.54
  -2  17   2    2.73    1.24
   2 -17  -2    4.15    1.74
   2 -17  -1    1.02    1.30
  -2  17   1    0.16    0.72
   2 -17   0   -0.41    1.22
  -2  17   0    1.07    0.83
   2 -17   1   -0.70    1.12
   2 -17   2    3.83    1.73
   2 -17   3    0.17    1.20
   2 -17   4    0.19    1.08
   2 -17   5    1.72    1.62
   2 -17   6   29.90    4.62
   2 -17   7    2.64    1.29
   2 -17   8    5.22    2.07
   2 -17   9    0.57    1.11
   2 -17  10   15.32    3.37
   2 -17  11   -0.27    1.13
   2 -17  12    5.95    2.33
   2 -17  13    2.55    1.53
   2 -17  14    1.41    1.59
   2 -17  15   -1.88    1.23
   2 -17  16    1.74    1.26
  -2  17 -16    3.53    1.69
   2 -17  17    1.97    1.42
   2 -17  18    0.54    0.89
   2 -17  19    1.81    1.61
  -2  16  12    1.20    1.64
  -2  16  11   -0.25    0.91
  -2  16  10    0.07    0.87
  -2  16   9    1.73    1.46
  -2  16   8   -0.25    1.16
  -2  16   7    7.91    2.40
  -2  16   6    4.10    1.80
  -2  16   5    2.62    1.40
  -2  16   4   -0.11    0.77
  -2  16   3    3.36    1.54
   2 -16  -3    3.58    1.74
  -2  16   2    0.38    0.79
   2 -16  -2   -0.92    1.41
  -2  16   1   12.46    2.47
   2 -16  -1   12.46    2.76
   2 -16   0   -1.76    1.64
  -2  16   0    0.35    0.82
   2 -16   1    5.75    1.89
  -2  16  -1    9.59    2.10
   2 -16   2    2.26    1.29
  -2  16  -2    0.83    0.69
   2 -16   3    2.62    1.70
   2 -16   4   -0.14    1.16
   2 -16   5    2.75    1.58
   2 -16   6    0.34    0.95
   2 -16   7    9.71    2.69
   2 -16   8    5.72    2.07
   2 -16   9    0.40    0.95
   2 -16  10   10.22    2.85
   2 -16  11    6.36    2.31
   2 -16  11    5.15    1.72
   2 -16  12    0.59    1.31
   2 -16  12    1.81    1.03
  -2  16 -13    6.41    2.26
   2 -16  13    4.92    2.39
   2 -16  13    5.13    1.91
  -2  16 -14    0.51    1.03
   2 -16  14    0.49    0.93
  -2  16 -15   11.66    2.83
   2 -16  15    8.28    2.37
   2 -16  16   -1.86    1.29
  -2  16 -16    1.40    1.17
   2 -16  17    5.15    2.03
  -2  16 -17    9.01    2.65
   2 -16  18    3.53    1.64
  -2  16 -18    9.73    2.72
   2 -16  19   -1.21    1.21
  -2  16 -19   -2.05    1.48
   2 -16  20    0.30    1.05
  -2  15  14    7.31    2.53
  -2  15  13    0.60    1.12
  -2  15  12   -1.41    1.29
  -2  15  11    1.60    1.68
  -2  15  10    2.75    1.63
  -2  15   9    4.73    1.94
  -2  15   8    3.71    1.50
  -2  15   7    2.01    1.29
  -2  15   6    1.98    1.20
  -2  15   5   -0.29    1.14
  -2  15   4    3.56    1.60
  -2  15   3    4.16    1.56
   2 -15  -2    8.72    2.48
  -2  15   2    7.68    1.91
  -2  15   1    0.40    0.83
   2 -15  -1    0.77    1.06
   2 -15   0    1.75    1.38
  -2  15   0    2.87    1.28
   2 -15   1    8.87    2.40
  -2  15  -1   10.30    2.13
   2 -15   2    0.94    1.07
  -2  15  -2    0.64    0.95
  -2  15  -3    1.51    0.90
   2 -15   3    1.65    1.42
  -2  15  -4    2.98    1.03
   2 -15   4    3.08    1.58
   2 -15   5   22.55    3.58
   2 -15   6    0.71    1.10
   2 -15   7   -1.55    1.87
   2 -15   8   42.30    5.13
   2 -15   9    3.18    1.83
   2 -15  10    7.08    2.17
   2 -15  11   -0.60    1.49
  -2  15 -11    0.26    1.30
   2 -15  12   19.47    3.64
  -2  15 -12   17.52    3.24
  -2  15 -13   -0.31    1.17
   2 -15  13   -2.11    1.22
  -2  15 -14    9.63    2.58
  -2  15 -15    1.01    1.01
  -2  15 -16    9.86    2.53
  -2  15 -17    3.96    1.84
  -2  15 -18    3.19    1.51
  -2  15 -19   12.59    2.98
  -2  15 -20   -1.37    1.30
  -2  15 -21    2.00    1.27
  -2  14  15    3.17    1.87
  -2  14  14    9.83    2.84
  -2  14  13    8.01    2.43
  -2  14  12    1.30    1.00
  -2  14  11   -1.00    1.23
  -2  14  10    6.13    2.31
  -2  14   9    7.39    2.30
  -2  14   8    3.48    1.76
  -2  14   7    2.99    1.59
  -2  14   6    3.69    1.54
  -2  14   5    4.65    1.64
  -2  14   4    2.49    1.24
  -2  14   3   11.90    2.48
  -2  14   2    8.09    1.87
  -2  14   1   14.76    2.53
   2 -14  -1   14.70    2.97
  -2  14   0    0.59    0.64
   2 -14   0   -1.56    1.49
  -2  14  -1   17.26    2.54
   2 -14   1   22.10    3.58
  -2  14  -2    1.52    0.86
   2 -14   2    4.08    1.72
   2 -14   3    9.46    2.31
  -2  14  -3    9.20    1.75
  -2  14  -4    1.09    0.84
   2 -14   4    0.46    0.94
   2 -14   5   20.42    3.31
  -2  14  -5   17.45    2.23
   2 -14   6    3.79    1.77
   2 -14   7   -0.11    1.08
   2 -14   8    4.60    1.85
   2 -14   9    6.97    2.24
  -2  14  -9    5.04    1.78
  -2  14 -10    5.31    1.87
   2 -14  10    4.29    1.45
  -2  14 -11    1.56    1.33
   2 -14  11   -0.14    0.95
  -2  14 -12    0.94    1.17
   2 -14  12    0.44    0.98
   2 -14  13    2.01    1.82
  -2  14 -13    5.99    2.08
  -2  14 -14    6.50    2.12
  -2  14 -15    2.91    1.47
  -2  14 -16    2.47    1.37
  -2  14 -17    0.48    0.77
  -2  14 -18    3.31    1.74
  -2  14 -19    1.56    1.22
  -2  14 -20    6.60    2.17
  -2  14 -21    0.04    0.93
  -2  14 -22    0.53    1.11
  -2  13  17    0.98    1.59
  -2  13  16    8.07    2.82
  -2  13  15    3.16    1.57
  -2  13  14    1.57    1.52
  -2  13  13    6.23    2.11
  -2  13  12   15.14    3.19
  -2  13  11    1.76    1.24
  -2  13  10   22.85    3.75
  -2  13   9   -0.39    0.77
  -2  13   8    1.87    1.15
  -2  13   7    5.22    1.87
  -2  13   6    4.58    1.60
  -2  13   5    0.81    1.01
  -2  13   4   23.33    3.34
   2 -13  -4   21.52    2.34
   2 -13  -3    0.61    0.38
  -2  13   3    1.03    0.74
  -2  13   2   -0.14    0.85
   2 -13  -2    1.13    0.66
   2 -13  -1    3.28    1.05
  -2  13   1    3.97    1.41
  -2  13   0    1.97    1.12
   2 -13   0    1.65    1.00
   2 -13   1   -1.62    1.54
  -2  13  -1    0.13    0.54
   2 -13   2    5.59    1.07
  -2  13  -2    4.32    1.14
   2 -13   2   10.01    2.44
   2 -13   3    1.99    1.37
  -2  13  -3    0.61    0.51
  -2  13  -4    0.62    0.53
   2 -13   4    2.14    1.43
  -2  13  -5    4.25    1.08
   2 -13   5    8.03    2.23
   2 -13   6    4.09    1.54
  -2  13  -6    5.64    1.18
  -2  13  -7   15.43    2.83
  -2  13  -7   11.77    1.57
   2 -13   7   14.29    2.71
  -2  13  -8    2.61    1.42
   2 -13   8   -0.57    1.14
  -2  13  -9    2.59    1.58
   2 -13   9    3.62    1.87
  -2  13 -10  101.04    7.14
   2 -13  10  110.78    7.72
  -2  13 -11    4.12    1.82
   2 -13  11    4.01    1.63
  -2  13 -12   12.14    2.61
   2 -13  12    9.67    2.31
  -2  13 -13   -0.75    1.03
   2 -13  13    0.13    1.07
  -2  13 -14    8.33    2.20
  -2  13 -15    2.22    1.38
  -2  13 -16    2.60    1.54
  -2  13 -17   16.63    3.19
  -2  13 -18   -0.08    1.00
  -2  13 -19    0.63    0.97
  -2  13 -20    1.67    1.55
  -2  13 -21    1.00    1.15
  -2  13 -22    2.85    1.50
  -2  13 -23    2.30    1.80
  -2  13 -24   -1.86    1.42
  -2  12  18   -0.91    1.19
  -2  12  17   -0.04    1.11
  -2  12  16   26.42    4.48
  -2  12  15   14.61    3.34
  -2  12  14    7.15    2.30
  -2  12  13    7.80    2.28
  -2  12  12    3.82    1.74
  -2  12  11    4.05    1.66
  -2  12  10    2.71    1.49
  -2  12   9   -0.46    0.81
  -2  12   8   42.29    4.65
   2 -12  -7   11.68    1.68
  -2  12   7   16.47    2.90
  -2  12   6    1.07    0.77
   2 -12  -6    1.14    0.48
   2 -12  -5   -0.41    0.61
  -2  12   5    0.63    0.72
  -2  12   4    5.14    1.51
   2 -12  -4    5.03    1.15
  -2  12   3    3.80    1.35
   2 -12  -3    5.40    1.24
   2 -12  -2   39.60    3.12
  -2  12   2   37.54    3.81
  -2  12   1   22.08    2.81
   2 -12  -1   20.36    2.28
   2 -12   0   89.13    6.25
   2 -12   0   95.58    3.46
   2 -12   0   82.53    4.64
  -2  12   0   90.89    5.48
   2 -12   1    6.73    1.72
  -2  12  -1    6.27    1.34
  -2  12  -2   18.73    2.33
   2 -12   2   20.41    3.22
   2 -12   3    8.46    1.97
  -2  12  -3    9.40    1.66
   2 -12   4   -0.68    1.30
  -2  12  -4    0.09    0.43
   2 -12   5   18.34    2.96
  -2  12  -5   16.84    2.00
   2 -12   6   28.65    3.60
  -2  12  -6   34.42    3.97
  -2  12  -6   34.68    2.60
  -2  12  -7   39.12    2.63
   2 -12   7   38.88    4.27
  -2  12  -7   35.63    4.00
  -2  12  -8    4.84    1.77
   2 -12   8    7.39    2.16
  -2  12  -8    5.16    0.95
  -2  12  -9    7.05    1.90
   2 -12   9    8.60    2.06
  -2  12 -10   16.61    2.86
   2 -12  10   15.53    2.95
   2 -12  11   34.56    4.29
  -2  12 -11   33.36    4.12
  -2  12 -12    9.62    2.38
   2 -12  12    9.02    2.34
  -2  12 -13    1.63    1.12
  -2  12 -14   -1.69    1.24
  -2  12 -15   34.06    4.29
  -2  12 -16   22.13    3.54
  -2  12 -17   -0.20    1.00
  -2  12 -18    2.51    1.51
  -2  12 -19    0.72    1.14
  -2  12 -20   -0.36    1.04
  -2  12 -21    5.12    1.92
  -2  12 -22    0.39    1.06
  -2  12 -23    0.79    0.89
  -2  12 -24   -0.79    0.99
  -2  12 -25    3.36    1.68
  -2  11  19    2.90    1.83
  -2  11  18    2.30    1.68
  -2  11  17    0.68    1.46
  -2  11  16   30.91    4.67
  -2  11  15    1.86    1.27
  -2  11  14    7.40    2.58
  -2  11  13   -0.22    1.01
  -2  11  12    4.15    1.74
  -2  11  11    5.10    2.09
   2 -11 -10    8.40    1.50
  -2  11  10    8.18    2.10
  -2  11   9    1.04    0.96
   2 -11  -9    1.15    0.57
  -2  11   8    0.03    1.19
   2 -11  -8    2.40    0.79
  -2  11   7    1.18    1.24
   2 -11  -7   -0.17    0.33
  -2  11   6   48.04    4.52
   2 -11  -6   41.78    3.10
  -2  11   5    2.64    1.27
   2 -11  -5    2.92    0.84
   2 -11  -4    9.07    1.50
  -2  11   4    8.43    1.91
   2 -11  -3   14.78    1.91
  -2  11   3   17.41    2.54
  -2  11   2  112.64    6.19
   2 -11  -2  113.89    2.15
   2 -11  -2  112.86    5.17
  -2  11   1    8.41    1.75
   2 -11  -1    7.12    0.83
   2 -11  -1    7.49    1.40
   2 -11   0   12.22    1.85
  -2  11   0    9.41    1.69
  -2  11  -1    3.35    1.08
   2 -11   1    5.14    1.21
   2 -11   1    4.33    1.61
  -2  11  -2    2.75    1.06
   2 -11   2    3.64    1.42
  -2  11  -3    2.41    0.79
   2 -11   3    0.00    1.36
   2 -11   4   -1.07    1.45
  -2  11  -4    0.49    0.38
  -2  11  -5    4.11    1.56
  -2  11  -5    4.86    1.01
   2 -11   5    4.32    1.65
  -2  11  -6   20.77    2.98
  -2  11  -6   22.97    1.96
   2 -11   6   27.53    3.51
  -2  11  -7    4.78    0.91
  -2  11  -7    3.90    1.52
   2 -11   7    5.84    1.61
  -2  11  -8   74.10    3.01
  -2  11  -8   77.79    5.67
   2 -11   8   75.71    5.75
  -2  11  -9    1.23    1.16
   2 -11   9   -1.43    1.48
  -2  11  -9    0.51    0.29
  -2  11 -10    1.36    1.33
   2 -11  10   -0.18    0.79
   2 -11  11    4.30    1.83
  -2  11 -11    4.60    1.58
  -2  11 -12   32.25    3.89
   2 -11  12   33.26    4.00
  -2  11 -13    0.69    0.78
  -2  11 -14    2.45    1.20
  -2  11 -15    1.26    1.23
  -2  11 -16   11.11    2.47
  -2  11 -17    9.23    2.25
  -2  11 -18   20.07    3.39
  -2  11 -19   15.19    2.98
  -2  11 -20    1.07    1.16
  -2  11 -21   -0.47    0.92
  -2  11 -22    1.89    1.55
  -2  11 -23    2.15    1.18
  -2  11 -24    9.56    2.61
  -2  11 -25    3.37    1.69
  -2  11 -26    0.92    1.32
  -2  10  21    3.26    1.76
  -2  10  20   -0.26    1.11
  -2  10  19    7.74    2.68
  -2  10  18    1.34    1.09
  -2  10  17   15.83    3.44
  -2  10  16    1.29    1.20
  -2  10  15    1.17    1.06
  -2  10  14   29.17    4.23
  -2  10  13   10.85    2.59
  -2  10  12    1.00    0.90
  -2  10  11   -0.37    1.02
  -2  10  10    4.44    1.57
  -2  10   9   20.15    3.15
  -2  10   8   -1.11    1.00
   2 -10  -8    0.60    0.57
  -2  10   7    4.83    1.39
   2 -10  -7    3.91    1.05
  -2  10   6   -0.55    0.85
   2 -10  -6   -0.17    0.33
   2 -10  -5   19.65    2.11
  -2  10   5   17.78    2.72
   2 -10  -4   10.49    1.56
  -2  10   4   13.13    2.24
  -2  10   3   43.85    3.85
   2 -10  -3   44.14    3.12
   2 -10  -2    0.73    0.28
  -2  10   2    1.57    1.12
   2 -10  -2    2.29    0.88
   2 -10  -1   12.65    1.72
   2 -10  -1   11.55    1.05
  -2  10   1   11.51    1.85
   2 -10   0    6.56    1.29
  -2  10   0    7.04    1.44
   2 -10   1   38.41    3.66
  -2  10  -1   37.20    2.95
   2 -10   1   40.51    3.12
   2 -10   2   14.86    2.41
  -2  10  -2   12.72    1.73
   2 -10   2   15.72    2.06
  -2  10  -3    1.60    0.87
   2 -10   3   -0.11    0.98
  -2  10  -3    0.95    0.56
   2 -10   4    1.34    1.23
  -2  10  -4    3.00    1.53
  -2  10  -4    0.34    0.52
  -2  10  -5   22.79    1.91
   2 -10   5   21.19    2.86
  -2  10  -5   29.02    3.32
  -2  10  -6   52.12    2.73
   2 -10   6   55.75    4.55
  -2  10  -6   49.94    4.29
  -2  10  -7   -0.97    1.21
   2 -10   7   -0.61    1.16
  -2  10  -7    0.60    0.37
  -2  10  -8   -0.43    0.98
   2 -10   8   -0.23    0.92
  -2  10  -8    0.23    0.22
   2 -10   9   16.19    2.56
  -2  10  -9   18.03    2.84
  -2  10  -9   18.38    1.07
   2 -10  10    0.72    0.92
  -2  10 -10    2.09    1.50
  -2  10 -11   -0.51    1.03
   2 -10  11   -1.17    1.29
  -2  10 -12    0.42    0.79
  -2  10 -13    3.73    1.41
  -2  10 -14   48.32    4.75
  -2  10 -15    7.81    2.11
  -2  10 -16   14.17    2.83
  -2  10 -17    4.08    1.57
  -2  10 -18   55.21    5.43
  -2  10 -19   -0.82    1.02
  -2  10 -20    4.74    1.71
  -2  10 -21   -0.57    1.17
  -2  10 -22    2.16    1.42
  -2  10 -23    0.34    0.88
  -2  10 -24   23.05    3.95
  -2  10 -25    0.93    0.96
  -2  10 -26    4.17    1.86
  -2  10 -27    1.84    1.18
  -2   9  22   23.60    4.36
  -2   9  21    3.76    2.19
  -2   9  20   -0.16    1.12
  -2   9  19    5.71    2.35
  -2   9  18   -0.06    0.86
  -2   9  17    0.70    0.98
  -2   9  16    2.76    1.32
  -2   9  15    7.90    2.55
  -2   9  14   30.05    4.15
  -2   9  13    8.10    2.20
  -2   9  12   28.44    3.82
  -2   9  11   -0.08    0.90
  -2   9  10    3.52    1.58
  -2   9   9   22.64    3.14
  -2   9   8    0.18    0.99
  -2   9   7    3.09    1.19
  -2   9   6   31.70    3.39
   2  -9  -6   28.21    2.47
   2  -9  -5   -0.18    0.39
  -2   9   5    1.21    1.05
  -2   9   4   50.11    3.97
   2  -9  -4   57.61    3.47
   2  -9  -3   -0.24    0.47
  -2   9   3   -0.87    1.12
  -2   9   2   21.67    2.51
   2  -9  -2   16.95    1.88
   2  -9  -2   18.82    1.15
   2  -9  -1    1.91    0.45
   2  -9  -1    1.56    0.58
  -2   9   1    1.86    0.76
   2  -9   0   51.03    3.28
  -2   9   0   49.14    3.36
   2  -9   1    4.90    1.36
  -2   9  -1    3.11    0.91
   2  -9   1    4.32    1.00
   2  -9   2    1.57    0.75
  -2   9  -2    1.90    0.75
   2  -9   2    0.23    0.88
  -2   9  -3    4.20    0.88
   2  -9   3    3.53    0.83
  -2   9  -3    2.29    1.10
   2  -9   3    4.83    1.19
   2  -9   3    2.51    1.18
  -2   9  -4    0.70    0.92
  -2   9  -4    1.58    0.64
   2  -9   4   -0.14    0.74
  -2   9  -5    2.21    0.64
   2  -9   5    1.08    0.92
  -2   9  -5    1.54    0.85
   2  -9   6   34.84    3.51
  -2   9  -6   34.92    3.56
  -2   9  -6   30.38    1.87
  -2   9  -7   19.36    2.77
  -2   9  -7   18.38    1.31
   2  -9   7   17.91    2.66
  -2   9  -8  105.48    6.13
   2  -9   8  109.85    6.22
  -2   9  -8  103.70    2.49
  -2   9  -9    1.43    0.96
   2  -9   9    1.26    1.17
  -2   9 -10  206.72    8.74
   2  -9  10  210.87    8.96
  -2   9 -11    2.70    1.04
  -2   9 -12    2.93    1.28
  -2   9 -13    4.15    1.41
  -2   9 -14   27.28    3.52
  -2   9 -15    0.26    0.95
  -2   9 -16    0.51    0.82
  -2   9 -17    4.82    1.69
  -2   9 -18   -0.61    1.11
  -2   9 -19    2.34    1.30
  -2   9 -20    0.20    0.86
  -2   9 -21    1.22    1.29
  -2   9 -22    2.90    1.29
  -2   9 -23    7.36    2.20
  -2   9 -24    2.63    1.49
  -2   9 -25   -1.36    1.14
  -2   9 -26   -0.20    0.81
  -2   9 -27    3.53    1.91
  -2   8  23   -2.25    1.51
  -2   8  22    0.06    0.92
  -2   8  21    5.77    2.24
  -2   8  20   15.86    3.37
  -2   8  19    7.00    2.25
  -2   8  18   14.29    3.02
  -2   8  17    4.22    1.95
  -2   8  16    0.20    1.36
  -2   8  15   38.15    4.65
  -2   8  14    9.17    2.31
  -2   8  13   12.33    2.59
  -2   8  12    8.13    2.14
  -2   8  11   13.69    0.83
  -2   8  11   14.94    2.77
  -2   8  10   18.40    2.80
  -2   8   9    0.52    0.84
  -2   8   8   29.05    3.33
  -2   8   7   72.91    5.14
  -2   8   6   43.69    3.80
   2  -8  -5    3.48    0.82
  -2   8   5    4.77    1.34
   2  -8  -4    3.78    0.92
  -2   8   4    4.40    1.35
   2  -8  -3   12.06    1.60
   2  -8  -3   13.49    0.86
  -2   8   3   11.81    1.78
  -2   8   2    4.42    1.23
   2  -8  -2    4.58    0.67
   2  -8  -2    6.75    1.24
  -2   8   1   58.92    3.64
   2  -8  -1   59.55    3.40
   2  -8  -1   57.98    2.32
  -2   8   0    8.11    1.32
   2  -8   0   10.53    1.46
  -2   8  -1    2.52    1.03
   2  -8   1    1.65    0.61
  -2   8  -1    1.60    0.73
   2  -8   1    3.01    0.99
   2  -8   2    2.11    0.61
  -2   8  -2    3.31    1.21
   2  -8   2    4.30    1.13
   2  -8   2    2.20    0.76
  -2   8  -2    2.65    0.70
  -2   8  -3   58.70    4.09
  -2   8  -3   57.03    2.88
   2  -8   3   57.96    3.56
   2  -8   3   54.98    3.95
   2  -8   3   56.51    2.84
  -2   8  -4   24.44    2.66
  -2   8  -4   28.47    1.90
   2  -8   4   25.39    2.73
   2  -8   4   29.79    2.63
  -2   8  -5    5.00    1.45
  -2   8  -5    3.77    0.67
   2  -8   5    5.93    1.57
   2  -8   6    4.26    1.28
  -2   8  -6    6.77    1.85
  -2   8  -6    6.32    0.78
   2  -8   7  143.01    6.65
  -2   8  -7  128.53    6.31
  -2   8  -7  127.64    2.65
  -2   8  -8    7.06    1.96
   2  -8   8    6.21    1.51
  -2   8  -9    2.46    1.15
   2  -8   9    2.91    0.35
   2  -8   9    3.08    1.19
  -2   8 -10  132.04    6.80
  -2   8 -11   24.95    3.08
  -2   8 -12   -0.85    1.17
  -2   8 -13   -1.27    1.18
  -2   8 -14   11.59    2.31
  -2   8 -15   16.79    2.78
  -2   8 -16   26.13    3.46
  -2   8 -17   11.76    2.41
  -2   8 -18   26.86    3.61
  -2   8 -19   -0.21    0.77
  -2   8 -20    0.19    0.85
  -2   8 -21   -0.02    0.76
  -2   8 -22    1.11    1.19
  -2   8 -23   -1.42    1.19
  -2   8 -24   -2.15    1.22
  -2   8 -25   -0.49    0.96
  -2   8 -26    6.89    2.23
  -2   8 -27   -2.46    1.44
  -2   8 -28   -1.23    1.17
  -2   7  24    3.49    1.82
  -2   7  23    1.67    1.35
  -2   7  22    0.14    1.18
  -2   7  21    0.36    0.99
  -2   7  20    3.92    1.91
  -2   7  19    3.95    1.64
  -2   7  18    2.91    1.61
  -2   7  17    3.26    1.94
  -2   7  16   83.06    6.74
  -2   7  15    2.54    1.83
  -2   7  14    2.48    1.36
  -2   7  14    3.57    0.83
  -2   7  13    3.99    1.53
  -2   7  13    3.72    0.82
  -2   7  12    7.79    1.95
  -2   7  12   13.00    1.28
  -2   7  11    3.56    0.67
  -2   7  11    3.00    1.26
  -2   7  10    0.09    0.20
  -2   7  10   -0.15    0.84
  -2   7   9   19.86    2.85
  -2   7   9   15.73    1.06
  -2   7   8  145.27    2.79
  -2   7   8  144.91    7.13
  -2   7   7   32.41    3.37
  -2   7   6    2.23    1.20
  -2   7   5    5.75    1.50
  -2   7   4  130.32    5.78
   2  -7  -4  135.97    2.64
  -2   7   3    2.16    0.95
   2  -7  -3    4.22    1.12
   2  -7  -3    1.58    0.46
   2  -7  -2   60.28    2.18
   2  -7  -2   57.08    3.20
  -2   7   2   62.71    3.68
   2  -7  -1    1.57    0.50
   2  -7  -1    2.78    0.79
  -2   7   1    2.29    0.89
   2  -7   0    3.82    0.90
  -2   7   0    4.93    1.10
  -2   7  -1    6.65    1.08
   2  -7   1    6.94    1.08
  -2   7  -1    5.50    1.62
   2  -7   1    3.99    1.06
   2  -7   1    6.07    1.23
  -2   7  -2    9.21    1.77
   2  -7   2    7.64    1.36
  -2   7  -2    4.15    0.91
   2  -7   2    4.07    1.23
   2  -7   2    5.83    0.99
   2  -7   3    9.10    1.02
  -2   7  -3   11.03    1.16
  -2   7  -3   13.78    2.16
   2  -7   3   11.60    1.76
   2  -7   3   14.59    1.80
   2  -7   4  154.19    5.78
  -2   7  -4  156.42    6.34
  -2   7  -4  158.58    3.96
   2  -7   4  165.26    6.34
   2  -7   5   26.71    2.69
  -2   7  -5   27.76    2.72
  -2   7  -5   28.31    1.49
  -2   7  -6   23.47    1.11
   2  -7   6   25.52    2.66
  -2   7  -6   27.30    2.97
  -2   7  -7    1.17    0.71
   2  -7   7    0.80    0.81
   2  -7   8   13.45    2.13
   2  -7   8   15.37    0.85
  -2   7  -8   15.20    2.13
  -2   7  -9    3.21    1.20
   2  -7   9    2.98    1.22
  -2   7 -10   53.90    4.21
  -2   7 -11   12.78    2.23
  -2   7 -12  220.59    8.71
  -2   7 -13    2.69    1.31
  -2   7 -14   -0.66    0.74
  -2   7 -15    2.94    1.15
  -2   7 -16  184.39    8.82
  -2   7 -17    8.79    2.21
  -2   7 -18    0.23    0.80
  -2   7 -19   26.31    3.70
  -2   7 -20    1.43    0.91
  -2   7 -21    0.51    0.95
  -2   7 -22    3.93    1.67
  -2   7 -23    0.31    0.79
  -2   7 -24    3.62    1.58
  -2   7 -25    0.82    1.21
  -2   7 -26    0.17    0.62
  -2   7 -27    2.10    1.57
  -2   7 -28   -0.95    1.02
  -2   6  25    2.76    1.96
  -2   6  24    6.37    2.44
  -2   6  23   -0.93    0.99
  -2   6  22   -0.74    1.07
  -2   6  21    0.68    0.89
  -2   6  20    0.47    1.06
  -2   6  19   10.25    2.75
  -2   6  18    1.96    0.99
  -2   6  17   41.04    3.27
  -2   6  17   44.09    4.91
  -2   6  16   53.75    5.32
  -2   6  16   51.79    3.49
  -2   6  15    1.79    1.28
  -2   6  15    0.88    0.57
  -2   6  14    3.87    0.88
  -2   6  14    7.21    2.25
  -2   6  13   70.42    3.53
  -2   6  13   72.75    5.70
  -2   6  12    7.49    1.92
  -2   6  12    8.80    1.21
  -2   6  11    7.96    2.06
  -2   6  11   10.29    1.23
  -2   6  10    2.51    0.57
  -2   6  10    3.97    1.62
  -2   6   9   26.29    1.72
  -2   6   9   29.99    3.39
  -2   6   8    3.00    0.63
  -2   6   8    3.32    1.66
  -2   6   7   18.38    2.45
  -2   6   7   14.88    1.10
  -2   6   6    7.07    1.63
  -2   6   6    9.48    0.87
   2  -6  -5   19.94    1.16
  -2   6   5   19.81    2.43
  -2   6   4    5.88    1.33
   2  -6  -4    7.56    0.73
   2  -6  -3   99.94    2.73
  -2   6   3   98.18    4.64
   2  -6  -2   92.75    2.75
  -2   6   2   97.38    4.35
   2  -6  -2   99.63    4.09
   2  -6  -1   22.17    1.48
   2  -6  -1   25.96    2.16
   2  -6  -1   22.26    1.99
  -2   6   1   23.52    2.06
  -2   6   0   83.87    3.55
   2  -6   0   85.03    3.79
   2  -6   0   81.12    3.52
  -2   6   0   85.88    4.15
  -2   6  -1   31.82    2.05
   2  -6   1   30.05    2.45
  -2   6  -1   32.37    2.67
   2  -6   1   31.77    2.06
   2  -6   1   34.51    2.42
  -2   6  -2   15.46    1.36
  -2   6  -2   17.73    1.99
   2  -6   2   17.18    1.92
   2  -6   2   19.86    2.00
   2  -6   2   17.59    1.42
  -2   6  -3    1.40    0.96
  -2   6  -3    1.87    0.49
   2  -6   3    1.64    0.87
   2  -6   3    1.79    0.43
   2  -6   3    1.17    0.71
   2  -6   4   24.46    1.33
   2  -6   4   24.40    2.27
   2  -6   4   24.91    2.35
  -2   6  -4   25.88    2.40
  -2   6  -4   27.01    1.40
  -2   6  -5   56.16    1.64
  -2   6  -5   62.80    3.93
   2  -6   5   59.66    3.69
  -2   6  -6   16.17    2.28
   2  -6   6   13.68    2.05
   2  -6   7    1.04    1.07
  -2   6  -7    2.82    0.98
   2  -6   7    2.23    0.36
  -2   6  -8   23.44    2.59
   2  -6   8   24.32    2.62
  -2   6  -9   60.50    4.17
  -2   6 -10    2.68    1.39
  -2   6 -11    0.47    0.74
  -2   6 -12   57.93    4.44
  -2   6 -13    8.84    1.44
  -2   6 -13   10.25    2.13
  -2   6 -14   25.84    1.24
  -2   6 -14   26.30    2.56
  -2   6 -14   29.60    3.53
  -2   6 -15    1.21    0.83
  -2   6 -15    0.48    0.26
  -2   6 -15    0.32    0.81
  -2   6 -16    4.06    1.62
  -2   6 -16    3.40    1.00
  -2   6 -17    2.13    1.06
  -2   6 -17    1.93    0.75
  -2   6 -18   59.58    4.16
  -2   6 -18   47.46    4.72
  -2   6 -19    4.31    1.46
  -2   6 -19    3.86    1.20
  -2   6 -20   24.59    2.76
  -2   6 -20   23.19    3.49
  -2   6 -21    2.23    1.26
  -2   6 -22   16.52    3.13
  -2   6 -23    1.22    1.31
  -2   6 -24    1.31    1.15
  -2   6 -25    0.67    1.17
  -2   6 -26    0.04    0.75
  -2   6 -27    1.24    1.13
  -2   6 -28    2.07    1.73
  -2   6 -29   -2.07    1.42
  -2   5  26    3.70    1.86
  -2   5  25    4.38    2.06
  -2   5  24    0.00    0.88
  -2   5  23   -1.15    1.18
  -2   5  22    6.74    2.24
  -2   5  21    5.36    2.07
  -2   5  20    0.46    1.11
  -2   5  19    8.12    1.66
  -2   5  19    7.30    2.13
  -2   5  18    2.57    1.57
  -2   5  18    1.52    0.84
  -2   5  17    7.18    1.95
  -2   5  17    5.40    1.36
  -2   5  16   27.49    3.69
  -2   5  16   28.50    2.80
  -2   5  15    0.43    0.39
  -2   5  15    2.20    1.47
  -2   5  14   37.50    4.07
  -2   5  14   29.26    2.56
  -2   5  13   18.56    2.94
  -2   5  13   15.17    1.78
  -2   5  12    9.97    2.09
  -2   5  12   10.73    1.42
  -2   5  11    8.44    1.23
  -2   5  11    9.99    2.17
  -2   5  10   19.73    1.70
  -2   5  10   20.69    2.68
  -2   5   9   69.19    4.78
  -2   5   9   67.68    2.96
  -2   5   8   15.21    1.32
  -2   5   8   15.58    2.33
  -2   5   7    2.46    0.58
  -2   5   7    1.60    0.89
   2  -5  -6  163.02    3.83
  -2   5   6  168.06    3.75
  -2   5   6  163.56    6.41
  -2   5   5   48.34    3.38
  -2   5   5   45.54    1.89
   2  -5  -5   48.82    2.00
   2  -5  -4    8.31    0.81
  -2   5   4   11.68    1.58
  -2   5   4    9.43    0.85
  -2   5   3    5.14    1.40
   2  -5  -3   -0.09    0.22
   2  -5  -2  404.85    8.18
   2  -5  -2  412.12    5.84
  -2   5   2  401.72    8.21
   2  -5  -2  389.27    8.04
   2  -5  -1   37.68    2.39
   2  -5  -1   38.61    2.46
  -2   5   1   36.80    2.52
  -2   5   1   39.05    2.50
   2  -5  -1   39.77    1.91
   2  -5  -1   35.44    2.47
  -2   5   0   77.47    3.17
   2  -5   0   76.80    3.46
  -2   5   0   75.51    3.57
   2  -5   0   75.68    3.12
   2  -5   1    0.32    0.50
   2  -5   1    0.82    0.45
  -2   5  -1   -0.06    0.32
  -2   5  -1   -0.20    0.71
   2  -5   1   -0.43    0.64
   2  -5   2   72.36    2.56
   2  -5   2   72.03    3.49
   2  -5   2   72.83    3.51
  -2   5  -2   70.62    3.39
  -2   5  -2   71.15    2.56
  -2   5  -2   75.30    3.77
   2  -5   3    3.46    0.88
  -2   5  -3    3.52    1.06
   2  -5   3    3.32    0.52
  -2   5  -3    3.02    0.49
   2  -5   3    5.07    1.08
   2  -5   4   42.83    1.39
   2  -5   4   44.42    2.83
   2  -5   4   43.56    2.83
  -2   5  -4   43.80    1.42
   2  -5   4   43.63    2.87
  -2   5  -4   42.81    2.74
  -2   5  -4   41.86    2.94
   2  -5   5    3.70    1.00
  -2   5  -5    4.10    1.24
   2  -5   5    3.62    0.58
   2  -5   5    4.08    1.09
   2  -5   5    3.20    0.80
  -2   5  -6   76.34    4.16
   2  -5   6   80.12    2.11
   2  -5   6   71.14    3.87
  -2   5  -7   15.13    1.96
   2  -5   7   17.50    2.07
  -2   5  -8  151.85    6.22
  -2   5  -9    7.14    1.49
  -2   5  -9    5.96    1.06
  -2   5 -10  171.73    5.97
  -2   5 -10  176.41    7.18
  -2   5 -11    9.23    1.45
  -2   5 -11   12.75    2.18
  -2   5 -12    4.92    1.67
  -2   5 -12    5.54    0.59
  -2   5 -12    6.04    1.23
  -2   5 -13   40.12    3.80
  -2   5 -13   38.56    3.02
  -2   5 -13   38.12    1.75
  -2   5 -14  141.51    3.75
  -2   5 -14  139.37    5.88
  -2   5 -14  149.06    7.45
  -2   5 -15    5.88    1.78
  -2   5 -15    6.16    1.36
  -2   5 -15    3.93    0.69
  -2   5 -16   -1.13    1.13
  -2   5 -16    1.13    0.74
  -2   5 -17   -0.24    0.76
  -2   5 -17   -1.49    1.17
  -2   5 -18   -1.34    0.83
  -2   5 -18    0.23    0.62
  -2   5 -19   -0.31    0.61
  -2   5 -19   -2.00    1.36
  -2   5 -20   -2.64    1.53
  -2   5 -20   -0.56    0.50
  -2   5 -21   11.53    2.58
  -2   5 -21   12.24    2.11
  -2   5 -22    8.99    2.52
  -2   5 -23    4.65    2.02
  -2   5 -24   -0.52    0.74
  -2   5 -25   -0.68    1.19
  -2   5 -26    5.90    2.17
  -2   5 -27    3.97    2.03
  -2   5 -28    2.33    1.51
  -2   5 -29    3.40    1.70
  -2   4  26   13.84    3.27
  -2   4  25    0.29    0.92
  -2   4  24    0.81    0.99
  -2   4  23    0.35    1.00
  -2   4  22    7.77    2.26
  -2   4  21    7.95    2.33
  -2   4  21   10.27    2.09
  -2   4  20   13.91    2.32
  -2   4  20   15.03    3.00
  -2   4  19    3.27    1.57
  -2   4  19    1.50    1.02
  -2   4  18    2.58    1.43
  -2   4  18    1.43    0.79
  -2   4  17   11.39    2.25
  -2   4  17   15.21    2.27
  -2   4  16    1.36    0.91
  -2   4  16   -1.89    1.33
  -2   4  15   73.14    5.65
  -2   4  15   77.97    4.60
  -2   4  14   95.47    6.27
  -2   4  14   93.47    4.78
  -2   4  13    1.77    1.46
  -2   4  13    1.85    0.87
  -2   4  12   25.68    2.29
  -2   4  12   22.78    2.93
  -2   4  11   44.80    4.02
  -2   4  11   42.30    2.81
  -2   4  10   45.10    3.85
  -2   4  10   45.33    2.72
  -2   4   9   11.42    1.33
  -2   4   9   12.82    2.30
  -2   4   8    6.48    0.94
  -2   4   8    8.28    1.82
  -2   4   7   80.11    4.67
  -2   4   7   70.54    2.89
  -2   4   6   27.12    1.67
   2  -4  -6   27.62    1.71
  -2   4   6   30.17    2.68
  -2   4   5   27.59    2.69
  -2   4   5   23.27    1.50
   2  -4  -5   26.05    1.59
   2  -4  -5   24.82    1.86
  -2   4   4  122.21    4.86
   2  -4  -4  127.10    3.36
   2  -4  -4  131.96    4.22
  -2   4   4  126.38    3.32
   2  -4  -3    0.53    0.45
   2  -4  -3    0.29    0.33
  -2   4   3    0.00    0.26
   2  -4  -3    0.09    0.23
  -2   4   2  106.83    4.06
   2  -4  -2  105.30    3.78
   2  -4  -2  106.34    3.03
   2  -4  -2  111.22    4.03
   2  -4  -1   13.52    1.46
  -2   4   1   16.80    1.56
  -2   4   1   13.89    1.40
   2  -4  -1   15.10    1.20
   2  -4  -1   13.40    1.34
   2  -4  -1   15.12    1.47
   2  -4   0  204.16    4.48
   2  -4   0  204.58    5.39
   2  -4   0  199.79    5.26
  -2   4   0  208.79    4.80
  -2   4   0  209.27    5.39
   2  -4   0  201.29    4.70
   2  -4   1    0.47    0.25
   2  -4   1    0.26    0.46
  -2   4  -1    1.17    0.59
   2  -4   1    0.48    0.50
   2  -4   1    1.10    0.38
  -2   4  -1    0.19    0.38
   2  -4   2   47.62    2.76
   2  -4   2   44.35    1.79
   2  -4   2   46.39    2.54
  -2   4  -2   44.71    2.65
   2  -4   2   41.57    2.51
  -2   4  -2   46.55    2.60
  -2   4  -2   45.74    1.82
   2  -4   3   31.58    1.29
  -2   4  -3   35.97    2.22
   2  -4   3   35.43    2.40
   2  -4   3   32.76    2.32
  -2   4  -3   36.61    2.40
   2  -4   3   34.81    2.24
  -2   4  -3   32.11    2.35
  -2   4  -3   34.61    1.35
   2  -4   3   35.52    2.48
   2  -4   4  158.11    4.98
  -2   4  -4  149.00    5.16
   2  -4   4  151.76    3.38
   2  -4   4  149.91    4.99
   2  -4   4  146.12    4.72
  -2   4  -4  161.56    4.87
  -2   4  -5    0.81    0.67
   2  -4   5    0.75    0.30
   2  -4   5    0.42    0.51
   2  -4   5    1.15    0.69
  -2   4  -5    0.73    0.48
   2  -4   5    0.67    0.44
  -2   4  -6    2.11    0.95
  -2   4  -6    3.06    0.84
   2  -4   6    4.67    0.97
  -2   4  -7  131.53    5.53
   2  -4   7  130.25    4.76
  -2   4  -7  130.64    4.87
  -2   4  -8  225.27    7.60
  -2   4  -8  234.30    6.59
  -2   4  -9   -0.50    0.90
  -2   4  -9    0.24    0.59
  -2   4 -10   39.85    2.85
  -2   4 -10   41.51    3.46
   2  -4  10   44.77    1.59
  -2   4 -11   45.59    3.13
  -2   4 -11   47.37    3.87
   2  -4  11   41.84    1.84
  -2   4 -11   43.63    1.82
  -2   4 -12    0.34    0.42
  -2   4 -12    1.38    0.85
  -2   4 -12    0.62    0.76
   2  -4  12    0.02    0.28
  -2   4 -13   -1.22    1.28
   2  -4  13    1.67    0.56
  -2   4 -13    0.68    0.73
  -2   4 -13    0.46    0.34
  -2   4 -14   65.42    2.95
   2  -4  14   71.04    3.13
  -2   4 -14   66.77    4.87
  -2   4 -14   65.24    4.12
  -2   4 -15   23.49    2.63
  -2   4 -15   18.74    1.71
   2  -4  15   22.54    1.90
  -2   4 -15   18.87    2.77
   2  -4  16  148.20    5.13
  -2   4 -16  127.74    4.74
  -2   4 -16  154.38    6.61
  -2   4 -16  153.39    7.89
   2  -4  17    7.38    1.26
  -2   4 -17    7.22    1.58
  -2   4 -17    4.65    1.28
   2  -4  18    0.19    0.44
  -2   4 -18    0.57    0.69
  -2   4 -18    0.06    1.02
  -2   4 -19    0.19    1.09
  -2   4 -19    4.18    1.32
   2  -4  19    2.16    0.78
  -2   4 -20    4.50    1.43
  -2   4 -20    1.47    1.11
  -2   4 -21    3.66    1.33
  -2   4 -21    2.55    1.09
  -2   4 -22   -0.24    0.70
  -2   4 -22    0.46    0.72
  -2   4 -23   -0.86    1.24
  -2   4 -24    8.35    2.26
  -2   4 -25   -2.59    1.43
  -2   4 -26   -1.35    1.46
  -2   4 -27    0.74    1.07
  -2   4 -28   -1.88    1.39
  -2   4 -29    0.41    0.78
  -2   3  27    2.22    1.93
  -2   3  26   -0.88    1.02
  -2   3  25    0.63    0.96
  -2   3  24   11.63    2.94
  -2   3  23    5.69    1.72
  -2   3  23    5.30    1.94
  -2   3  22    3.17    1.33
  -2   3  22    2.18    1.20
  -2   3  21    1.50    1.34
  -2   3  21    1.56    1.02
  -2   3  20    7.61    2.24
  -2   3  20    9.73    2.06
  -2   3  19    4.59    1.45
  -2   3  19    3.76    1.69
  -2   3  18   11.27    2.43
  -2   3  18   13.22    2.19
  -2   3  17    3.04    1.19
  -2   3  17    3.95    1.41
  -2   3  16   36.03    3.98
  -2   3  16   40.34    3.50
  -2   3  15    3.29    1.55
  -2   3  15    1.60    0.77
  -2   3  14   -2.07    1.37
  -2   3  14    0.61    0.52
  -2   3  13    8.29    1.51
  -2   3  13    4.26    1.38
  -2   3  12   31.65    2.68
  -2   3  12   31.49    3.31
  -2   3  11   22.11    2.74
  -2   3  11   19.62    2.01
  -2   3  10   17.06    2.26
  -2   3  10   17.00    1.79
  -2   3   9    1.17    0.85
  -2   3   9    3.59    0.87
  -2   3   8   12.99    1.82
  -2   3   8   11.29    1.29
  -2   3   7   81.18    4.39
  -2   3   7   82.76    3.29
   2  -3  -6   13.21    1.26
  -2   3   6   10.22    1.14
  -2   3   6    9.59    1.51
  -2   3   5   10.36    1.12
  -2   3   5   13.59    1.70
   2  -3  -5   11.88    1.16
   2  -3  -4  180.78    4.32
   2  -3  -4  182.68    4.24
  -2   3   4  170.55    5.43
   2  -3  -4  176.93    5.45
  -2   3   4  176.43    4.07
   2  -3  -3   37.97    1.99
  -2   3   3   36.00    2.78
   2  -3  -3   37.50    2.42
  -2   3   3   32.87    1.75
   2  -3  -3   34.99    1.85
  -2   3   2  513.65    7.22
   2  -3  -2  513.30    8.25
  -2   3   2  507.07    8.15
   2  -3  -2  521.20    6.94
  -2   3   2  532.70    6.82
   2  -3  -2  530.01    7.42
  -2   3   1   46.73    2.33
   2  -3  -1   45.65    2.33
  -2   3   1   48.98    2.33
   2  -3  -1   47.00    2.12
   2  -3  -1   48.64    2.32
   2  -3   0  204.53    4.41
   2  -3   0  212.18    4.57
   2  -3   0  204.66    5.26
  -2   3   0  200.79    4.78
   2  -3   0  208.00    4.87
  -2   3   0  202.42    4.34
   2  -3   1   25.26    1.50
   2  -3   1   26.29    1.90
   2  -3   1   28.52    1.67
   2  -3   1   32.18    2.02
  -2   3  -1   26.54    1.51
  -2   3  -1   28.57    1.92
   2  -3   2  208.00    3.58
   2  -3   2  202.87    4.23
  -2   3  -2  212.21    5.32
  -2   3  -2  228.09    5.49
   2  -3   2  226.49    5.73
   2  -3   2  210.88    5.42
   2  -3   2  206.44    4.69
   2  -3   2  217.41    5.44
   2  -3   3    1.88    0.57
  -2   3  -3    5.33    1.14
   2  -3   3    2.47    0.51
  -2   3  -3    2.38    0.61
  -2   3  -3    3.15    0.76
   2  -3   3    3.43    0.83
   2  -3   3    3.18    0.81
   2  -3   3    2.98    0.72
   2  -3   3    2.33    0.36
  -2   3  -4   20.68    1.81
  -2   3  -4   20.63    1.76
   2  -3   4   21.77    1.21
  -2   3  -4   22.82    1.69
   2  -3   4   21.54    1.81
   2  -3   4   22.33    1.93
   2  -3   4   21.24    1.85
  -2   3  -4   21.05    1.95
   2  -3   4   18.52    1.64
  -2   3  -5    4.18    0.84
   2  -3   5    6.85    1.23
  -2   3  -5    4.62    0.79
  -2   3  -5    3.83    0.79
   2  -3   5    6.58    1.10
   2  -3   5    5.98    1.11
  -2   3  -5    6.06    1.00
  -2   3  -6  110.90    4.19
  -2   3  -6  116.70    4.31
  -2   3  -6  110.87    4.67
  -2   3  -6  113.80    2.47
  -2   3  -7    3.47    0.91
  -2   3  -7    4.70    1.08
  -2   3  -7    2.82    0.82
   2  -3   7    3.65    0.41
  -2   3  -7    3.57    0.46
  -2   3  -8   61.58    1.77
  -2   3  -8   64.00    3.91
   2  -3   8   65.32    1.91
  -2   3  -8   65.69    3.47
   2  -3   9    3.17    0.53
  -2   3  -9    2.54    0.90
  -2   3  -9    3.71    0.55
  -2   3  -9    3.36    1.04
   2  -3  10   21.38    1.45
  -2   3 -10   21.17    1.41
  -2   3 -10   22.87    2.25
  -2   3 -10   20.70    2.42
   2  -3  11   13.93    1.30
  -2   3 -11   12.81    1.20
  -2   3 -11   15.41    1.94
  -2   3 -11   12.60    2.06
  -2   3 -12  166.26    7.16
   2  -3  12  173.01    4.72
  -2   3 -12  172.63    6.34
  -2   3 -12  164.57    4.54
   2  -3  13    5.75    0.97
  -2   3 -13    4.36    1.51
  -2   3 -13    4.53    0.86
  -2   3 -13    8.61    1.63
  -2   3 -14   39.83    3.89
   2  -3  14   39.85    2.59
  -2   3 -14   40.18    2.57
  -2   3 -14   40.15    3.33
   2  -3  15    8.17    1.31
  -2   3 -15   10.82    1.98
  -2   3 -15    7.73    2.09
   2  -3  16  134.28    5.30
  -2   3 -16  144.92    6.62
  -2   3 -16  150.15    7.71
   2  -3  17   25.64    2.43
  -2   3 -17   24.52    2.92
  -2   3 -17   21.40    3.14
  -2   3 -18    1.07    1.19
   2  -3  18    0.46    0.50
  -2   3 -18   -0.06    0.99
  -2   3 -19    1.88    1.16
   2  -3  19    1.59    0.77
  -2   3 -19    0.45    0.83
  -2   3 -20    1.21    0.99
   2  -3  20    1.77    0.89
  -2   3 -20    4.16    1.39
  -2   3 -21    1.56    1.02
  -2   3 -21    0.14    0.95
  -2   3 -22    2.46    1.26
  -2   3 -22    0.37    0.81
  -2   3 -23    2.33    1.25
  -2   3 -23    0.57    0.93
  -2   3 -24   10.94    2.61
  -2   3 -25    4.58    1.94
  -2   3 -26    0.76    1.29
  -2   3 -27   -0.30    0.86
  -2   3 -28   -1.90    1.39
  -2   3 -29   -0.19    0.80
  -2   2  28    1.37    1.40
  -2   2  27    3.97    1.92
  -2   2  26    7.49    2.41
  -2   2  25   -0.31    0.72
  -2   2  25    2.46    1.54
  -2   2  24    1.05    1.03
  -2   2  24    0.47    0.99
  -2   2  23    0.85    0.82
  -2   2  23    0.70    1.21
  -2   2  22    4.61    1.58
  -2   2  22    2.69    1.34
   2  -2 -21    0.04    0.67
  -2   2  21    0.68    0.84
  -2   2  21    0.39    0.80
   2  -2 -20    5.12    1.51
  -2   2  20    4.13    1.62
  -2   2  20    4.48    1.50
  -2   2  19   20.44    2.96
  -2   2  19   24.18    3.43
  -2   2  18   40.07    4.33
  -2   2  18   45.51    4.19
  -2   2  17   28.41    3.57
  -2   2  17   29.16    3.22
  -2   2  16   23.21    3.26
  -2   2  16   23.39    2.79
  -2   2  15    8.42    1.76
  -2   2  15    9.97    2.20
  -2   2  14   -0.03    0.85
  -2   2  14    0.87    0.84
  -2   2  13   51.94    3.72
  -2   2  13   49.91    4.17
  -2   2  12    3.94    1.08
  -2   2  12    3.96    1.32
  -2   2  11   18.94    2.45
  -2   2  11   19.41    2.09
  -2   2  10   23.11    2.60
  -2   2  10   25.47    2.26
  -2   2   9   39.67    2.70
  -2   2   9   33.69    3.02
  -2   2   8   16.19    1.68
  -2   2   8   14.63    1.94
  -2   2   7   -0.04    0.75
   2  -2  -7    0.49    0.35
  -2   2   7    0.45    0.55
  -2   2   6   86.32    4.15
   2  -2  -6   90.19    3.44
  -2   2   6   87.69    3.36
   2  -2  -5  131.97    4.78
  -2   2   5  130.35    3.92
  -2   2   5  128.32    4.83
   2  -2  -5  137.50    4.06
   2  -2  -4  241.45    4.17
   2  -2  -4  248.54    5.21
  -2   2   4  239.40    5.00
  -2   2   4  242.81    6.12
   2  -2  -4  248.35    6.17
  -2   2   3  433.65    6.63
   2  -2  -3  454.22    5.76
  -2   2   3  452.93    7.88
   2  -2  -3  445.18    7.91
   2  -2  -3  454.57    6.79
  -2   2   2  109.72    2.83
  -2   2   2  102.32    3.51
   2  -2  -2  106.55    2.83
  -2   2   2  101.42    3.17
   2  -2  -2  109.04    3.61
   2  -2  -2  107.00    3.23
   2  -2  -1   30.86    1.80
  -2   2   1   29.81    1.59
  -2   2   1   30.97    1.83
  -2   2   1   28.13    1.63
   2  -2  -1   29.74    1.59
   2  -2  -1   30.60    1.73
   2  -2   0   63.35    2.35
   2  -2   0   64.60    2.55
  -2   2   0   61.96    2.37
   2  -2   0   64.98    2.54
   2  -2   0   65.87    2.51
   2  -2   1  101.54    3.26
   2  -2   1  105.95    3.68
   2  -2   1   98.45    2.56
   2  -2   1  101.18    3.29
   2  -2   1   99.63    3.00
   2  -2   1   92.91    2.63
   2  -2   1  100.89    3.41
  -2   2  -1   98.00    3.19
  -2   2  -2  173.78    3.56
  -2   2  -2  165.83    3.72
   2  -2   2  169.91    4.53
   2  -2   2  164.52    4.68
   2  -2   2  176.97    4.80
  -2   2  -2  202.32    4.93
   2  -2   2  161.12    3.44
  -2   2  -2  175.78    4.77
   2  -2   2  167.47    3.67
  -2   2  -2  171.13    4.64
   2  -2   3    1.64    0.71
   2  -2   3    0.94    0.44
   2  -2   3    0.85    0.56
  -2   2  -3    0.46    0.54
  -2   2  -3    0.85    0.31
  -2   2  -3    1.62    0.52
  -2   2  -3    0.84    0.44
  -2   2  -3    0.99    0.38
   2  -2   4  178.42    4.92
  -2   2  -4  173.06    3.53
  -2   2  -4  167.25    4.95
   2  -2   4  182.54    5.05
  -2   2  -4  177.50    5.28
  -2   2  -4  195.73    4.51
   2  -2   4  191.44    5.49
  -2   2  -4  186.48    5.03
   2  -2   5   23.54    1.95
  -2   2  -5   23.03    1.72
  -2   2  -5   22.32    1.26
  -2   2  -5   24.69    1.92
  -2   2  -5   26.69    2.10
   2  -2   5   24.11    2.09
  -2   2  -5   25.75    2.18
   2  -2   5   25.94    1.16
  -2   2  -6  256.32    6.39
   2  -2   6  248.93    3.86
  -2   2  -6  262.92    7.03
  -2   2  -6  250.90    6.35
  -2   2  -7   49.56    3.01
   2  -2   7   51.65    1.96
  -2   2  -7   50.08    3.36
  -2   2  -8  132.24    4.95
   2  -2   8  123.35    3.30
  -2   2  -8  123.15    5.47
  -2   2  -9   40.61    2.05
  -2   2  -9   46.09    3.53
   2  -2   9   42.05    2.10
  -2   2 -10   22.33    1.77
   2  -2  10   27.57    1.90
  -2   2 -10   16.57    2.87
  -2   2 -11   10.73    1.89
   2  -2  11   11.24    1.32
  -2   2 -11   10.79    1.26
  -2   2 -12   37.62    2.44
   2  -2  12   48.92    2.83
  -2   2 -12   43.70    3.74
   2  -2  13    2.93    0.86
  -2   2 -13    2.00    0.66
  -2   2 -13    0.95    1.02
  -2   2 -14    3.36    1.47
   2  -2  14    3.29    0.92
   2  -2  15    2.58    0.91
  -2   2 -15    1.05    1.05
  -2   2 -16    7.07    1.90
   2  -2  16    7.45    1.42
   2  -2  17    0.75    0.79
  -2   2 -17   -1.52    1.30
   2  -2  18  201.93    7.55
  -2   2 -18  201.46    9.51
   2  -2  19    1.23    0.89
  -2   2 -19    1.23    1.23
  -2   2 -20   17.35    2.98
   2  -2  20   19.29    2.52
   2  -2  21   -0.27    0.48
  -2   2 -21   -1.21    1.23
   2  -2  22   -0.43    0.70
  -2   2 -22   -0.59    0.89
  -2   2 -23    3.44    1.73
  -2   2 -24   -0.13    1.07
  -2   2 -25    0.59    1.01
  -2   2 -26   12.84    3.04
  -2   2 -27    0.73    1.07
  -2   2 -28    0.49    0.92
  -2   2 -29   -1.20    1.12
  -2   1  28    1.38    1.25
  -2   1  27    1.07    1.34
  -2   1  27    1.69    1.28
  -2   1  26    2.27    1.27
  -2   1  26    2.99    1.65
  -2   1  25    0.46    0.81
  -2   1  25    0.27    0.84
  -2   1  24    9.09    2.39
  -2   1  24   15.13    3.06
  -2   1  23    2.87    1.59
  -2   1  23    4.63    1.64
  -2   1  22   30.15    4.09
  -2   1  22   32.06    4.04
  -2   1  21   32.23    4.17
  -2   1  21   33.27    4.00
   2  -1 -21   36.53    3.68
  -2   1  20    5.14    1.56
  -2   1  20    2.17    1.06
   2  -1 -20    5.29    1.46
  -2   1  19    9.24    2.23
  -2   1  19   10.91    2.31
   2  -1 -19    8.02    1.83
  -2   1  18   25.45    3.46
  -2   1  18   22.95    3.10
   2  -1 -18   26.38    2.83
  -2   1  17    2.88    1.31
  -2   1  17    5.29    1.56
   2  -1 -17    2.55    1.06
  -2   1  16    2.85    1.31
  -2   1  16    5.54    1.61
  -2   1  15    7.57    1.90
  -2   1  15   10.68    2.03
  -2   1  14   60.79    4.28
  -2   1  14   58.36    4.51
  -2   1  13    2.80    1.01
  -2   1  13    2.83    0.85
  -2   1  12    2.80    1.13
  -2   1  12    1.98    0.88
  -2   1  11   57.50    3.63
  -2   1  11   52.31    3.94
  -2   1  10    8.17    1.57
  -2   1  10    8.00    1.38
  -2   1   9   26.11    2.32
  -2   1   9   30.34    2.74
  -2   1   8    9.65    1.37
  -2   1   8    8.61    1.39
   2  -1  -7    2.99    0.75
  -2   1   7    4.01    0.90
  -2   1   7    2.84    0.92
  -2   1   6  696.65    9.99
  -2   1   6  700.05   11.27
   2  -1  -6  735.26   10.27
  -2   1   5  287.53    6.06
   2  -1  -5  284.49    6.16
  -2   1   5  267.16    6.73
   2  -1  -5  273.80    6.67
   2  -1  -4  894.51    6.10
   2  -1  -4  907.12   11.45
  -2   1   4  868.91   10.04
  -2   1   4  893.51   11.32
   2  -1  -4  905.22   10.35
   2  -1  -3   45.99    2.26
   2  -1  -3   41.43    1.34
  -2   1   3   42.09    2.15
   2  -1  -3   43.05    2.39
  -2   1   3   40.39    2.35
   2  -1  -2  377.23    6.54
   2  -1  -2  375.87    4.36
  -2   1   2  383.17    6.15
   2  -1  -2  384.62    6.57
   2  -1  -2  382.55    6.26
  -2   1   2  377.12    4.17
   2  -1  -1   37.20    1.99
   2  -1  -1   38.93    2.03
  -2   1   1   37.63    1.52
  -2   1   1   38.77    1.99
   2  -1  -1   41.63    2.18
   2  -1  -1   42.49    2.12
   2  -1  -1   38.17    1.61
  -2   1   0   30.13    1.71
   2  -1   0   28.92    1.80
   2  -1   0   29.32    1.74
  -2   1   0   29.13    1.50
   2  -1   0   31.71    1.74
   2  -1   0   31.96    1.61
  -2   1   0   32.71    1.91
  -2   1   0   31.23    1.78
  -2   1  -1    6.59    0.80
   2  -1   1    7.05    0.93
   2  -1   1    7.83    0.86
   2  -1   1    8.16    1.04
  -2   1  -1    8.21    0.57
   2  -1   1    6.84    0.51
  -2   1  -1    6.18    0.82
  -2   1  -1    6.41    0.89
   2  -1   1    8.96    1.02
   2  -1   1    8.67    0.98
  -2   1  -2   14.88    0.90
  -2   1  -2   15.77    1.41
  -2   1  -2   15.09    1.15
   2  -1   2   14.65    1.25
  -2   1  -2   15.22    1.29
   2  -1   2   13.95    1.36
  -2   1  -2   14.78    1.35
  -2   1  -3    8.90    1.22
  -2   1  -3    9.99    1.08
   2  -1   3    9.53    1.04
  -2   1  -3   10.10    1.25
  -2   1  -4  214.66    5.58
  -2   1  -4  211.43    5.09
   2  -1   4  206.59    5.01
  -2   1  -5   32.35    2.10
  -2   1  -5   33.07    2.47
   2  -1   5   34.29    1.67
  -2   1  -6   50.44    3.11
   2  -1   6   49.89    2.14
  -2   1  -6   53.57    2.82
   2  -1   7   83.64    2.95
  -2   1  -7   87.40    4.45
  -2   1  -7   89.71    3.79
   2  -1   8  132.81    3.98
  -2   1  -8  130.42    3.87
  -2   1  -8  132.19    5.58
  -2   1  -9    7.36    1.63
  -2   1  -9    6.04    0.94
   2  -1   9    6.38    0.94
  -2   1 -10  120.71    4.23
   2  -1  10  128.59    4.38
  -2   1 -10  128.96    6.05
   2  -1  11   44.66    2.74
  -2   1 -11   43.05    2.68
  -2   1 -11   41.02    3.53
   2  -1  12   14.96    1.72
  -2   1 -12   15.59    2.38
  -2   1 -13    7.05    1.90
   2  -1  13    5.78    1.20
   2  -1  14  153.16    5.90
  -2   1 -14  156.00    7.60
  -2   1 -15    4.12    1.69
   2  -1  15    3.01    0.90
   2  -1  16    0.16    0.59
  -2   1 -16    0.04    1.05
  -2   1 -17    6.09    1.80
   2  -1  17    7.23    1.58
   2  -1  18   13.33    2.10
  -2   1 -18   15.29    2.84
   2  -1  19    0.40    0.72
  -2   1 -19    0.38    1.02
   2  -1  20   15.49    2.40
  -2   1 -20   11.13    2.59
   2  -1  21    9.62    1.97
  -2   1 -21    6.17    1.97
   2  -1  22   11.63    2.22
  -2   1 -22    9.50    2.47
   2  -1  23   -0.15    0.54
  -2   1 -23    0.33    1.05
  -2   1 -24    5.11    1.75
  -2   1 -25    3.48    1.53
  -2   1 -26    0.45    0.93
  -2   1 -27    4.35    2.04
  -2   1 -28    1.90    1.60
  -2   1 -29    0.00    0.63
  -2   0  28   10.10    2.84
  -2   0  27    0.22    1.09
  -2   0  26    2.77    1.50
  -2   0  26    2.18    1.59
  -2   0  25    1.44    1.41
  -2   0  25    1.11    1.19
   2   0 -24    4.91    1.55
  -2   0  24    2.39    1.10
  -2   0  24    8.01    2.22
  -2   0  23    2.37    1.55
  -2   0  23   -0.05    0.80
  -2   0  22    4.05    1.72
  -2   0  22    3.20    1.40
  -2   0  21    1.25    1.18
  -2   0  21    3.29    1.52
   2   0 -21    1.89    1.01
  -2   0  20    5.93    1.89
  -2   0  20    5.70    1.72
   2   0 -20    3.66    1.11
  -2   0  19    0.87    1.03
   2   0 -19    1.01    0.69
  -2   0  19    1.39    1.21
   2   0 -18    9.77    1.71
  -2   0  18   12.78    2.35
  -2   0  18   12.18    2.36
  -2   0  17   20.07    2.89
   2   0 -17   19.87    2.33
  -2   0  17   21.04    3.04
  -2   0  16   57.32    4.62
   2   0 -16   60.90    3.87
  -2   0  16   56.65    4.64
  -2   0  15   97.70    5.76
  -2   0  15   99.13    5.93
   2   0 -15   87.98    4.49
  -2   0  14  137.43    6.54
   2   0 -14  137.76    5.28
  -2   0  14  132.02    6.59
  -2   0  13    0.56    0.76
  -2   0  13    1.32    1.03
   2   0 -13    1.81    0.78
  -2   0  12   59.87    3.99
  -2   0  12   55.33    4.00
   2   0 -12   54.49    2.97
  -2   0  11   53.28    3.66
   2   0 -11   48.34    2.65
  -2   0  11   53.95    3.82
  -2   0  10    0.80    0.77
  -2   0  10    2.60    1.13
  -2   0   9    4.18    1.02
  -2   0   9    2.54    0.91
  -2   0   8    5.53    1.18
  -2   0   8    7.29    1.39
  -2   0   7   70.52    3.50
   2   0  -7   68.93    3.54
  -2   0   7   78.53    3.92
  -2   0   6    1.82    0.95
   2   0  -6   -0.14    0.47
   2   0  -6    0.17    0.51
  -2   0   6   -0.17    0.57
   2   0  -6    0.57    0.57
   2   0  -5   33.91    2.23
   2   0  -5   35.70    2.33
  -2   0   5   40.14    2.42
   2   0  -5   33.09    2.26
   2   0  -4    7.52    1.03
   2   0  -4    7.58    1.06
   2   0  -4    7.41    1.05
  -2   0   4    7.46    1.05
  -2   0   3    4.21    0.80
   2   0  -3    3.05    0.68
   2   0  -3    4.72    0.84
   2   0  -3    3.51    0.71
  -2   0   3    3.86    0.75
   2   0  -2   39.80    2.08
  -2   0   2   37.77    2.05
   2   0  -2   36.81    1.85
  -2   0   2   37.55    2.06
   2   0  -2   38.43    2.10
   2   0  -1   14.82    1.31
   2   0  -1   16.41    1.35
  -2   0   1   14.65    0.94
  -2   0   1   16.82    1.38
  -2   0   1   16.80    1.36
  -2   0   1   14.24    1.16
   2   0  -1   16.85    1.31
   2   0   0    0.50    0.39
  -2   0   0    0.51    0.40
  -2   0   0    0.95    0.48
   2   0   0    0.96    0.57
  -2   0   0    1.91    0.57
  -2   0  -1    0.62    0.55
   2   0   1    0.25    0.35
   2   0   1   -0.17    0.34
  -2   0  -1   -0.11    0.39
  -2   0  -2   49.04    2.47
   2   0   2   46.03    2.08
   2   0   2   46.92    2.33
  -2   0  -2   48.39    2.12
  -2   0  -3   35.62    1.90
   2   0   3   37.68    1.93
  -2   0  -4   44.27    2.19
   2   0   4   46.37    2.26
   2   0   5    2.70    0.58
  -2   0  -5    3.27    0.67
  -2   0  -6  316.21    6.53
   2   0   6  329.47    6.21
   2   0   7   65.67    2.95
  -2   0  -7   62.07    2.83
  -2   0  -7   64.76    3.11
   2   0   8    0.94    0.63
  -2   0  -8    0.76    0.47
  -2   0  -9    3.48    0.79
   2   0   9    3.15    0.78
   2   0  10  401.39    8.44
   2   0  11   42.58    2.94
   2   0  12  174.96    6.15
   2   0  13    0.37    0.59
   2   0  14  325.64    9.12
   2   0  15    5.26    1.44
  -2   0 -15    5.51    1.83
  -2   0 -16    3.62    1.98
   2   0  16    2.32    1.14
   2   0  17    0.48    0.81
  -2   0 -17    2.71    1.51
   2   0  18   13.46    2.30
  -2   0 -18   14.98    2.68
   2   0  19    0.71    1.13
  -2   0 -19    0.61    0.78
   2   0  20   14.25    2.43
  -2   0 -20   14.75    2.81
   2   0  21    4.43    1.56
  -2   0 -21    3.41    1.63
   2   0  22   21.55    3.10
  -2   0 -22   24.55    3.81
  -2   0 -23    2.32    1.39
   2   0  23    0.66    0.76
   2   0  24   -0.89    1.06
  -2   0 -24   -0.65    0.96
  -2   0 -25   -1.56    1.32
  -2   0 -26    1.16    1.12
  -2   0 -27   -1.52    1.29
  -2   0 -28    0.74    1.18
  -2  -1  29    5.63    2.27
  -2  -1  28    2.40    1.60
  -2  -1  27    0.86    1.21
  -2  -1  26    0.62    0.93
  -2  -1  25   -2.23    1.23
  -2  -1  24   -1.56    1.15
   2   1 -23    3.50    1.30
  -2  -1  23    2.74    1.52
  -2  -1  22    1.45    0.92
   2   1 -22    1.40    0.96
  -2  -1  22   -1.17    1.35
   2   1 -21    2.09    0.92
   2   1 -21    2.04    1.06
  -2  -1  21    0.36    0.85
  -2  -1  20   20.76    3.22
  -2  -1  20   19.60    3.08
   2   1 -20   19.62    2.46
   2   1 -20   20.85    2.67
   2   1 -19   24.36    2.85
   2   1 -19   21.84    2.56
  -2  -1  19   25.13    3.53
  -2  -1  19   23.72    3.27
   2   1 -18   22.64    2.43
  -2  -1  18   24.09    3.16
  -2  -1  18   23.67    3.23
  -2  -1  17    2.34    1.27
   2   1 -17    4.45    1.20
  -2  -1  17    6.11    1.94
  -2  -1  16   19.90    2.65
  -2  -1  16   21.20    2.83
   2   1 -16   23.31    2.31
  -2  -1  15   12.61    2.26
  -2  -1  15   11.30    2.13
   2   1 -15   10.48    1.52
  -2  -1  14   21.77    2.76
   2   1 -14   21.93    2.05
  -2  -1  14   25.45    2.93
   2   1 -13    6.63    1.12
  -2  -1  13    6.85    1.63
  -2  -1  13    7.75    1.63
  -2  -1  12   33.77    3.09
  -2  -1  12   33.28    3.09
   2   1 -12   31.89    2.16
   2   1 -11    0.47    0.40
   2   1 -11    0.44    0.61
  -2  -1  11    2.04    1.18
  -2  -1  11    0.64    0.77
  -2  -1  10   64.32    3.98
   2   1 -10   61.18    2.56
   2   1 -10   62.99    3.47
  -2  -1  10   70.33    4.06
   2   1  -9   -0.14    0.63
  -2  -1   9   -0.34    0.76
   2   1  -9   -0.07    0.31
   2   1  -8  126.72    4.50
   2   1  -8  130.18    3.00
  -2  -1   8  127.16    5.11
   2   1  -7  183.92    5.40
  -2  -1   7  192.02    5.98
   2   1  -7  186.81    3.10
   2   1  -6  168.92    5.27
   2   1  -6  158.05    4.78
   2   1  -6  168.51    5.36
  -2  -1   6  165.23    5.31
   2   1  -6  168.05    2.32
   2   1  -5   33.68    2.30
   2   1  -5   37.23    2.41
  -2  -1   5   37.43    2.45
   2   1  -5   32.68    2.15
   2   1  -4  703.54    9.27
   2   1  -4  721.92   10.15
  -2  -1   4  704.01    9.88
   2   1  -4  730.17    7.27
  -2  -1   4  725.17    9.37
   2   1  -3   30.91    2.02
  -2  -1   3   31.96    2.11
   2   1  -3   29.59    1.57
   2   1  -3   30.39    2.01
  -2  -1   3   33.44    2.01
   2   1  -2   11.24    0.78
  -2  -1   2    9.27    0.86
  -2  -1   2   10.97    1.14
  -2  -1   2    9.99    1.15
   2   1  -2   13.28    1.09
   2   1  -2   10.51    1.17
   2   1  -1    0.83    0.20
  -2  -1   1    0.86    0.40
  -2  -1   1    0.86    0.25
   2   1  -1    0.79    0.38
  -2  -1   1    0.94    0.47
  -2  -1   1    1.20    0.57
  -2  -1   0   68.24    2.74
   2   1   0   66.22    2.71
   2   1   1   11.57    1.19
  -2  -1  -1   10.04    1.11
   2   1   2  119.46    3.05
   2   1   2  121.52    3.72
  -2  -1  -2  121.96    3.70
   2   1   3   62.72    2.30
  -2  -1  -3   65.83    2.35
   2   1   3   64.72    2.79
  -2  -1  -4  222.82    4.57
   2   1   4  171.30    4.21
   2   1   4  192.56    5.10
   2   1   5   35.10    2.17
  -2  -1  -5   37.20    1.99
  -2  -1  -6   28.83    1.86
   2   1   6   22.35    2.02
  -2  -1  -7   14.25    1.53
   2   1   7   16.59    1.72
  -2  -1  -7   15.73    1.47
   2   1   8    3.44    0.97
  -2  -1  -8    2.65    0.71
  -2  -1  -8    5.42    0.96
   2   1   9   24.21    2.14
   2   1  10    4.11    0.99
   2   1  11    4.94    1.19
   2   1  12  172.75    6.48
   2   1  13   19.94    2.29
   2   1  14   55.41    3.99
   2   1  15   12.35    2.09
   2   1  16  205.48    8.19
   2   1  17    1.58    1.10
   2   1  18   10.88    2.20
  -2  -1 -19    0.22    1.08
   2   1  19   -0.30    0.67
   2   1  20    4.44    1.37
  -2  -1 -20    4.27    1.80
  -2  -1 -21    8.41    2.35
   2   1  21    6.97    1.85
   2   1  22   17.19    2.85
  -2  -1 -22   24.48    3.88
   2   1  23    3.56    1.34
  -2  -1 -23    3.15    1.59
  -2  -1 -24    3.60    1.68
   2   1  24   -0.69    0.89
   2   1  25    1.09    1.01
  -2  -1 -25    0.91    1.23
  -2  -1 -26    0.53    1.38
  -2  -1 -27    1.37    1.28
  -2  -1 -28   -2.20    1.54
  -2  -2  29    1.53    1.51
  -2  -2  28   -1.63    1.57
  -2  -2  27    1.31    1.40
  -2  -2  26    8.05    2.33
  -2  -2  25    2.16    1.31
  -2  -2  24    3.63    1.57
  -2  -2  23    0.41    1.08
   2   2 -22    5.01    1.43
  -2  -2  22    5.83    1.91
   2   2 -21    0.93    0.63
  -2  -2  21    0.36    1.07
   2   2 -21    0.20    0.57
   2   2 -20    7.77    1.57
  -2  -2  20   11.00    2.56
   2   2 -20   10.10    1.81
   2   2 -19    7.89    1.51
  -2  -2  19   10.60    2.24
   2   2 -19    6.74    1.42
   2   2 -18   16.88    2.14
  -2  -2  18   18.75    2.97
   2   2 -18   16.45    2.16
  -2  -2  17   21.48    3.06
   2   2 -17   22.50    2.52
   2   2 -17   23.21    2.41
   2   2 -16   42.07    3.31
   2   2 -16   43.05    3.06
  -2  -2  16   45.57    4.24
   2   2 -15   17.13    2.09
   2   2 -15   14.40    1.69
  -2  -2  15   15.69    2.56
  -2  -2  14   30.38    3.29
   2   2 -14   35.17    2.52
   2   2 -14   29.86    2.58
   2   2 -13   66.53    3.82
   2   2 -13   68.16    3.36
  -2  -2  13   78.18    5.10
   2   2 -12   61.43    3.48
  -2  -2  12   60.81    4.23
   2   2 -12   62.86    3.03
   2   2 -11  100.39    4.33
  -2  -2  11  101.36    5.33
   2   2 -11   93.39    3.48
   2   2 -10   42.30    2.73
  -2  -2  10   41.24    3.27
   2   2 -10   41.74    2.13
  -2  -2   9   29.21    2.69
   2   2  -9   33.35    2.42
   2   2  -9   32.18    1.77
   2   2  -8  158.80    3.46
   2   2  -8  152.64    4.86
  -2  -2   8  155.32    5.86
   2   2  -7    1.68    0.39
   2   2  -7    0.77    0.24
  -2  -2   7    0.74    0.73
  -2  -2   7    1.54    0.39
   2   2  -7    2.00    0.76
  -2  -2   6   39.58    1.50
   2   2  -6   45.41    2.64
  -2  -2   6   40.14    2.77
  -2  -2   6   40.84    2.38
   2   2  -6   43.19    1.50
   2   2  -6   43.27    1.51
  -2  -2   5    4.60    0.53
   2   2  -5    5.28    0.89
  -2  -2   5    6.13    1.14
   2   2  -5    4.65    0.92
   2   2  -5    5.09    0.61
  -2  -2   5    4.33    0.75
   2   2  -5    5.16    0.98
  -2  -2   4   43.78    2.58
  -2  -2   4   43.17    1.59
   2   2  -4   42.69    2.13
  -2  -2   4   43.54    2.34
  -2  -2   4   42.40    1.46
   2   2  -4   44.46    2.62
  -2  -2   3  170.95    4.56
  -2  -2   3  167.83    4.85
  -2  -2   3  156.58    3.33
  -2  -2   3  162.70    3.78
   2   2  -3  162.57    3.80
   2   2  -3  164.65    4.83
   2   2  -2  234.53    4.16
   2   2  -2  234.90    5.53
  -2  -2   2  234.22    4.16
  -2  -2   2  235.38    5.42
  -2  -2   1   15.52    1.03
   2   2  -1   15.00    1.37
  -2  -2   1   14.92    1.43
   2   2   0   49.21    2.41
  -2  -2   0   47.66    2.32
   2   2   1   41.70    2.20
  -2  -2  -1   44.55    2.25
   2   2   2   18.10    1.12
   2   2   2   18.69    1.58
  -2  -2  -2   18.99    1.57
   2   2   3   18.94    1.52
  -2  -2  -3   17.88    1.13
   2   2   3   17.69    1.12
   2   2   4  481.28    7.75
   2   2   4  500.80    8.67
  -2  -2  -4  516.12    6.39
   2   2   5    0.22    0.55
  -2  -2  -5   -0.09    0.25
   2   2   6    1.67    0.90
  -2  -2  -6    3.17    0.61
  -2  -2  -7   25.11    1.76
   2   2   7   23.89    2.18
   2   2   8  164.35    5.77
  -2  -2  -8  154.53    4.59
   2   2   9    4.75    1.17
  -2  -2  -9    6.07    0.98
   2   2  10    3.28    0.92
   2   2  11    0.63    0.84
   2   2  12   85.16    4.83
   2   2  13   25.90    2.81
   2   2  14   18.82    2.56
   2   2  15    0.91    0.68
   2   2  16  121.35    6.65
   2   2  17   -0.64    0.90
   2   2  18   58.20    4.86
   2   2  19    0.83    0.95
   2   2  20   18.63    2.92
   2   2  21   -0.27    0.80
  -2  -2 -22    0.89    1.16
   2   2  22   -1.09    1.14
   2   2  23    0.66    1.07
  -2  -2 -23    0.80    0.94
   2   2  24   17.10    3.15
  -2  -2 -24   22.79    4.06
   2   2  25    1.71    1.35
  -2  -2 -25   -1.51    1.25
  -2  -2 -26    1.77    1.61
  -2  -2 -27   -1.49    1.31
  -2  -2 -28   -2.37    1.55
  -2  -3  28    3.97    1.89
  -2  -3  27    2.37    1.53
  -2  -3  26   18.28    3.56
  -2  -3  25   -0.69    1.17
  -2  -3  24    3.23    1.56
  -2  -3  23    7.46    2.24
  -2  -3  22   17.07    3.15
   2   3 -22   16.83    2.35
   2   3 -21    7.76    1.59
   2   3 -21   10.29    1.82
  -2  -3  21    8.12    2.18
   2   3 -20    3.89    1.12
   2   3 -20    4.31    1.16
  -2  -3  20    2.41    1.35
   2   3 -19    4.73    1.29
   2   3 -19    3.57    1.14
  -2  -3  19    2.30    1.15
  -2  -3  18   41.99    4.37
   2   3 -18   35.60    3.12
   2   3 -18   36.84    3.10
   2   3 -17    3.39    0.95
  -2  -3  17    2.54    1.45
   2   3 -17    2.42    1.00
  -2  -3  16   19.00    2.85
   2   3 -16   21.02    2.26
   2   3 -16   21.56    2.21
   2   3 -15    4.03    0.97
  -2  -3  15    7.36    1.89
   2   3 -15    3.53    0.94
   2   3 -14    0.17    0.44
   2   3 -14   -0.25    0.52
  -2  -3  14    1.25    1.20
  -2  -3  13   49.14    4.15
   2   3 -13   44.11    2.75
   2   3 -13   41.66    2.88
   2   3 -12   39.27    2.69
  -2  -3  12   43.75    3.77
   2   3 -12   38.44    2.39
  -2  -3  11   94.29    5.29
   2   3 -11   86.18    3.97
   2   3 -11   85.66    3.42
  -2  -3  10    1.21    0.73
   2   3 -10    0.75    0.43
   2   3 -10    0.45    0.50
  -2  -3  10    1.36    0.49
   2   3  -9   20.67    1.94
  -2  -3   9   21.95    1.64
  -2  -3   9   25.94    2.66
   2   3  -9   22.60    1.59
  -2  -3   8  170.69    6.32
   2   3  -8  163.26    4.89
  -2  -3   8  165.97    4.98
  -2  -3   8  161.00    4.06
   2   3  -8  161.01    3.90
   2   3  -7   42.20    1.94
  -2  -3   7   38.20    2.37
  -2  -3   7   42.83    3.07
   2   3  -7   41.14    2.75
  -2  -3   7   36.46    1.85
  -2  -3   6    0.68    0.32
  -2  -3   6    0.88    0.45
   2   3  -6    1.59    0.70
   2   3  -6    0.04    0.27
  -2  -3   6    0.17    0.62
  -2  -3   5  125.17    3.19
  -2  -3   5  121.71    2.35
  -2  -3   5  128.51    4.19
   2   3  -5  128.97    4.31
  -2  -3   5  129.92    4.84
   2   3  -5  128.07    4.80
  -2  -3   4  274.58    4.75
  -2  -3   4  263.98    4.01
   2   3  -4  283.17    6.84
   2   3  -4  287.95    5.96
  -2  -3   4  286.73    6.08
  -2  -3   4  286.88    5.99
  -2  -3   4  290.06    6.89
  -2  -3   3  135.19    3.93
   2   3  -3  133.23    3.85
   2   3  -3  127.38    4.41
  -2  -3   3  132.52    4.47
  -2  -3   2  384.55    7.36
   2   3  -2  388.44    7.42
  -2  -3   2  383.49    6.24
  -2  -3   1    5.52    0.95
   2   3  -1    5.46    0.91
  -2  -3   1    5.51    0.74
  -2  -3   0  158.02    4.40
   2   3   0  156.02    4.41
   2   3   1    2.60    0.62
  -2  -3  -1    2.83    0.66
   2   3   2  817.79    6.42
   2   3   2  858.29   10.08
  -2  -3  -2  854.87    9.90
   2   3   3    8.50    1.05
   2   3   3    8.59    1.37
   2   3   3   10.08    0.74
  -2  -3  -4    5.22    0.70
   2   3   4    3.84    0.74
   2   3   4    2.88    1.39
   2   3   5    7.25    1.02
  -2  -3  -5    8.18    0.81
   2   3   5    8.17    1.32
  -2  -3  -6   14.77    1.15
   2   3   6   15.71    1.47
   2   3   6   14.89    1.79
  -2  -3  -7   47.31    2.25
   2   3   7   45.29    3.18
  -2  -3  -8   75.31    3.02
   2   3   8   77.14    4.29
  -2  -3  -9   10.29    1.20
   2   3   9    9.95    1.60
   2   3  10   10.88    1.74
   2   3  11    8.60    1.61
   2   3  12   76.30    4.84
   2   3  13    6.85    1.65
   2   3  14   97.77    5.77
   2   3  15    8.59    1.86
   2   3  16    5.95    1.48
   2   3  17    9.52    2.09
   2   3  18    1.20    1.12
   2   3  19    2.39    1.14
   2   3  20   10.62    2.34
   2   3  21    3.58    1.38
   2   3  22    1.85    1.25
   2   3  23   -0.27    0.72
   2   3  24    2.81    1.60
  -2  -3 -24    3.84    1.96
   2   3  25    6.34    2.11
  -2  -3 -25    1.82    1.34
   2   3  26    4.50    1.89
  -2  -3 -26    4.68    2.15
  -2  -3 -27    3.55    2.19
  -2  -4  28    8.12    2.78
  -2  -4  27    1.55    1.37
  -2  -4  26    1.08    1.06
  -2  -4  25    1.05    1.02
  -2  -4  24    5.02    2.09
  -2  -4  23    6.00    2.12
  -2  -4  22   -1.06    1.22
  -2  -4  21    0.49    0.94
   2   4 -21    1.01    0.62
   2   4 -21   -0.06    0.60
   2   4 -20   12.70    2.09
  -2  -4  20    5.97    2.00
   2   4 -20    8.64    1.56
   2   4 -19    0.85    0.51
  -2  -4  19    0.98    1.49
   2   4 -19    0.90    0.67
   2   4 -18    2.93    1.02
  -2  -4  18    2.97    1.54
   2   4 -18    4.31    1.12
  -2  -4  17   41.83    4.42
   2   4 -17   35.37    2.91
   2   4 -17   33.99    2.91
   2   4 -16   57.61    3.59
   2   4 -16   60.98    3.68
  -2  -4  16   65.78    5.35
   2   4 -15   26.87    2.41
   2   4 -15   28.08    2.48
  -2  -4  15   24.22    3.28
   2   4 -15   23.68    1.05
   2   4 -14    8.74    1.28
   2   4 -14    8.85    1.41
  -2  -4  14    8.14    1.83
   2   4 -13    8.62    1.36
   2   4 -13    5.53    1.04
  -2  -4  13    5.55    1.61
   2   4 -12   15.02    1.66
  -2  -4  12   12.15    1.50
  -2  -4  12   14.47    2.34
   2   4 -12   14.23    1.54
  -2  -4  11   47.08    3.85
  -2  -4  11   38.14    2.54
   2   4 -11   40.39    2.51
   2   4 -10   20.96    1.77
  -2  -4  10   24.96    2.80
  -2  -4  10   24.64    1.95
   2   4  -9    4.80    0.87
  -2  -4   9    4.15    0.83
  -2  -4   9    6.84    1.74
  -2  -4   9    5.32    0.88
   2   4  -8    1.86    0.52
  -2  -4   8    2.02    0.61
  -2  -4   8    3.50    1.27
  -2  -4   8    1.24    0.51
  -2  -4   7   -0.05    0.31
  -2  -4   7    0.13    0.76
   2   4  -7    0.17    0.38
  -2  -4   7   -0.25    0.34
  -2  -4   6    0.19    0.29
  -2  -4   6    0.63    0.42
  -2  -4   6    0.16    0.64
   2   4  -6    0.22    0.45
  -2  -4   5    0.07    0.55
  -2  -4   5    0.96    0.43
  -2  -4   5    0.94    0.69
   2   4  -5    0.42    0.43
   2   4  -4    1.21    0.57
  -2  -4   4    1.15    0.41
  -2  -4   4    1.69    0.70
  -2  -4   4    1.74    0.87
   2   4  -4    1.73    0.58
  -2  -4   3   11.67    1.49
   2   4  -3   13.85    1.54
  -2  -4   3   13.00    1.45
   2   4  -3   12.40    1.33
   2   4  -2   12.38    1.40
  -2  -4   2   17.02    1.61
  -2  -4   2   14.00    1.45
  -2  -4   1   -0.07    0.44
   2   4  -1    0.35    0.38
  -2  -4   1    0.37    0.41
  -2  -4   0   51.11    2.71
   2   4   0   48.93    2.57
  -2  -4  -1   69.60    2.95
   2   4   1   66.40    2.95
   2   4   2  134.36    4.08
   2   4   2  135.59    2.13
  -2  -4  -2  144.68    4.15
  -2  -4  -3   64.53    2.77
   2   4   3   61.66    2.83
   2   4   3   64.18    3.63
   2   4   4  132.98    4.11
   2   4   4  129.14    5.22
  -2  -4  -5    6.45    0.61
   2   4   5    5.51    0.90
   2   4   5    7.88    1.36
  -2  -4  -6  227.01    4.03
   2   4   6  230.62    7.38
   2   4   6  208.61    5.39
  -2  -4  -7    0.55    0.25
   2   4   7    1.12    0.45
   2   4   7    1.64    1.20
   2   4   8  181.75    5.42
   2   4   8  193.65    7.20
  -2  -4  -8  199.87    4.62
   2   4   9    2.64    1.00
  -2  -4  -9    4.54    0.78
   2   4  10   53.54    4.02
   2   4  11    9.27    1.87
   2   4  12   85.44    5.39
   2   4  13   -0.63    1.10
   2   4  14  119.60    6.70
   2   4  15    0.24    0.83
   2   4  16   21.99    3.11
   2   4  17    5.85    1.79
   2   4  18    8.95    2.14
   2   4  19    0.02    0.76
   2   4  20   29.55    3.94
   2   4  21    1.07    1.27
   2   4  22    2.14    1.32
   2   4  23   -1.71    1.20
   2   4  24    2.21    1.40
   2   4  25   -0.95    0.74
  -2  -4 -25    1.56    1.32
  -2  -4 -26    3.13    1.96
   2   4  26    4.51    1.85
   2   4  27    0.14    0.66
  -2  -4 -27    1.66    1.47
  -2  -5  28    6.00    2.24
  -2  -5  27    1.41    1.10
  -2  -5  26    6.96    2.33
  -2  -5  25   -0.43    0.86
  -2  -5  24    2.34    1.81
  -2  -5  23    8.13    2.34
  -2  -5  22   13.30    2.99
   2   5 -21    0.44    0.53
  -2  -5  21    1.84    1.32
   2   5 -20   24.45    2.43
  -2  -5  20   27.73    4.00
   2   5 -20   21.09    2.53
   2   5 -19   22.93    2.36
  -2  -5  19   20.49    3.45
   2   5 -19   21.75    2.55
  -2  -5  18   48.36    4.86
   2   5 -18   44.28    3.47
   2   5 -17    2.94    0.87
  -2  -5  17    4.73    1.82
   2   5 -16    7.58    1.41
  -2  -5  16   10.30    2.44
  -2  -5  15   56.45    4.93
   2   5 -15   54.84    3.49
   2   5 -14    2.75    0.81
  -2  -5  14    3.02    1.31
   2   5 -13    9.59    1.44
  -2  -5  13    9.87    2.16
  -2  -5  12    9.72    1.99
   2   5 -12    8.89    1.29
   2   5 -11    8.95    1.28
  -2  -5  11    9.71    1.86
   2   5 -10   18.20    1.73
  -2  -5  10   18.70    1.75
  -2  -5  10   18.86    2.46
  -2  -5  10   17.63    1.74
  -2  -5   9   85.17    3.73
   2   5  -9   82.23    3.57
  -2  -5   9   73.35    3.48
  -2  -5   9   80.78    4.86
  -2  -5   8   51.52    2.84
   2   5  -8   53.64    2.80
  -2  -5   8   55.70    2.99
  -2  -5   8   51.73    3.70
  -2  -5   7   12.77    1.44
  -2  -5   7   10.64    1.27
  -2  -5   7   13.17    1.97
  -2  -5   7   12.25    1.79
  -2  -5   6  152.19    5.84
  -2  -5   6  145.15    5.50
  -2  -5   6  144.17    4.56
  -2  -5   5  106.81    3.93
  -2  -5   5  107.84    4.63
  -2  -5   5  109.62    4.81
   2   5  -4   13.56    1.57
  -2  -5   4   14.85    1.75
  -2  -5   4   12.28    1.36
  -2  -5   4   16.24    1.80
  -2  -5   3    6.66    1.02
  -2  -5   3    5.84    1.16
   2   5  -3    4.92    0.98
  -2  -5   3    3.75    0.83
  -2  -5   2   18.97    1.87
  -2  -5   2   18.15    1.72
   2   5  -2   17.41    1.72
   2   5  -1    5.05    0.98
  -2  -5   1    5.81    1.00
  -2  -5   1    6.14    1.02
   2   5   0   65.27    3.04
  -2  -5   0   68.24    3.14
  -2  -5  -1    7.71    1.10
   2   5   1    6.73    1.03
   2   5   2  181.95    6.29
   2   5   2  172.84    4.76
  -2  -5  -2  184.17    4.87
   2   5   3   -0.06    0.39
  -2  -5  -3    1.07    0.45
   2   5   3    1.04    0.93
   2   5   4    8.96    1.51
   2   5   4   10.03    1.20
   2   5   5    8.06    1.47
   2   5   5    7.46    1.03
   2   5   6    6.07    0.99
   2   5   6    7.32    1.76
  -2  -5  -6    6.72    0.65
  -2  -5  -7   18.16    1.14
   2   5   7   12.72    1.38
   2   5   7   15.87    2.20
   2   5   8   14.02    2.15
  -2  -5  -8   13.20    1.09
   2   5   8   10.32    1.29
   2   5   9   24.92    2.90
  -2  -5  -9   21.43    1.54
   2   5  10   26.16    3.00
  -2  -5 -10   24.93    1.82
   2   5  11    0.97    1.11
   2   5  12   38.81    3.80
   2   5  13   25.39    3.23
   2   5  14  132.16    7.32
   2   5  15   -0.35    1.02
   2   5  16   33.80    4.01
   2   5  17    4.69    1.74
   2   5  18    0.70    0.96
   2   5  19    1.20    1.17
   2   5  20    6.20    1.90
   2   5  21    2.54    1.58
   2   5  22   12.63    2.90
   2   5  23    1.23    1.16
   2   5  24    1.97    1.45
   2   5  25    0.00    1.07
   2   5  26    6.12    2.48
  -2  -6  27    1.67    1.58
  -2  -6  26    9.62    2.99
  -2  -6  25    3.70    1.72
  -2  -6  24    3.94    1.95
  -2  -6  23    1.20    1.30
  -2  -6  22    0.80    1.24
   2   6 -21    0.86    0.93
  -2  -6  21   -0.43    0.87
   2   6 -20    6.16    1.42
  -2  -6  20    4.18    1.91
   2   6 -19    8.87    1.62
  -2  -6  19   10.13    2.37
  -2  -6  18   41.03    4.66
   2   6 -18   44.25    3.57
   2   6 -17    2.68    1.00
  -2  -6  17    1.83    1.38
   2   6 -16    0.79    0.64
  -2  -6  16   -0.65    1.06
  -2  -6  15   11.04    2.35
   2   6 -15   10.93    1.68
  -2  -6  14   65.10    5.16
   2   6 -14   65.30    3.87
  -2  -6  13   15.04    2.47
   2   6 -13   17.59    2.02
   2   6 -12    0.34    0.47
  -2  -6  12   -0.44    1.14
   2   6 -11   34.82    2.65
  -2  -6  11   30.01    3.27
  -2  -6  10   96.94    5.56
   2   6 -10   88.32    4.12
   2   6  -9   40.66    2.73
  -2  -6   9   44.69    3.74
  -2  -6   8    7.53    1.53
  -2  -6   8    9.37    1.74
  -2  -6   7   10.57    1.83
  -2  -6   7   10.00    1.75
  -2  -6   6    2.16    1.02
  -2  -6   6    2.24    0.95
  -2  -6   5   12.87    1.83
  -2  -6   5   11.95    1.68
  -2  -6   4    4.41    1.22
  -2  -6   4    1.78    0.61
  -2  -6   3   20.60    2.10
  -2  -6   3   19.33    1.97
  -2  -6   2   22.49    2.16
   2   6  -2   20.29    1.93
  -2  -6   2   21.64    1.97
   2   6  -1   27.73    2.17
  -2  -6   1   30.97    2.50
  -2  -6   1   30.57    2.24
   2   6   0  120.77    4.30
  -2  -6   0  123.63    4.27
   2   6   1  121.86    5.38
  -2  -6  -1  124.78    4.14
   2   6   1  114.07    4.07
  -2  -6  -2   25.41    1.86
   2   6   2   27.74    2.72
   2   6   2   23.12    1.82
   2   6   3   16.47    2.19
   2   6   3   14.18    1.40
  -2  -6  -3   15.67    1.45
   2   6   4   28.59    2.80
   2   6   4   24.32    1.83
   2   6   5   -0.20    0.32
   2   6   5    0.67    0.77
   2   6   6   14.47    1.45
   2   6   6   18.27    2.42
   2   6   7    6.75    1.55
   2   6   7    7.21    1.07
  -2  -6  -7    8.08    0.58
   2   6   8  150.24    4.79
   2   6   8  169.49    7.48
  -2  -6  -8  162.63    3.27
   2   6   9    3.30    1.38
  -2  -6  -9    2.56    0.51
   2   6   9    1.81    0.63
   2   6  10   22.93    2.97
  -2  -6 -10   21.80    1.57
   2   6  11   -0.30    0.85
  -2  -6 -11    0.80    0.38
   2   6  12   -0.74    1.07
   2   6  13   19.69    3.00
   2   6  14   61.43    5.24
   2   6  15    0.76    0.80
   2   6  16   67.19    5.78
   2   6  17    1.56    0.85
   2   6  18   23.60    3.58
   2   6  19    2.14    1.50
   2   6  20    8.95    2.41
   2   6  21    1.61    1.48
   2   6  22   19.14    3.57
   2   6  23    1.95    1.47
   2   6  24    9.22    2.80
   2   6  25    0.00    0.90
  -2  -7  27    2.92    1.82
  -2  -7  26    5.46    2.13
  -2  -7  25    0.95    1.53
  -2  -7  24    5.72    2.16
  -2  -7  23    0.79    1.40
  -2  -7  22   20.47    3.59
   2   7 -21   12.65    2.14
  -2  -7  21   17.06    3.37
   2   7 -20    0.92    0.69
  -2  -7  20    2.65    1.27
   2   7 -19   -0.59    0.70
  -2  -7  19   -0.85    1.14
  -2  -7  18   45.32    4.88
   2   7 -18   42.98    3.64
  -2  -7  17   27.93    3.81
   2   7 -17   27.85    2.88
   2   7 -16    0.89    0.79
  -2  -7  16    1.17    1.06
   2   7 -15    5.14    1.28
  -2  -7  15    5.60    1.76
   2   7 -14   -0.51    0.88
  -2  -7  14    1.47    1.23
  -2  -7  13   10.86    2.11
   2   7 -13   12.96    1.82
   2   7 -12    1.49    0.68
  -2  -7  12    4.41    1.76
   2   7 -11   59.67    3.66
  -2  -7  11   58.58    4.61
   2   7 -10    3.74    0.91
  -2  -7  10    2.89    1.15
  -2  -7   9    5.54    1.52
  -2  -7   9    2.78    1.13
  -2  -7   8   12.62    2.04
  -2  -7   8   14.27    2.17
  -2  -7   7    3.71    1.24
  -2  -7   7    4.02    1.12
  -2  -7   6   16.79    2.14
  -2  -7   6   17.29    2.16
  -2  -7   5   42.91    3.29
  -2  -7   5   39.21    3.09
  -2  -7   4  323.71    8.36
  -2  -7   4  325.68    9.03
  -2  -7   3  107.45    5.09
  -2  -7   3   91.81    4.28
  -2  -7   2  107.61    5.01
  -2  -7   2   99.83    4.28
   2   7  -1    0.46    0.46
  -2  -7   1   -0.13    0.46
  -2  -7   1    0.22    0.82
   2   7   0   58.82    3.91
   2   7   0   56.26    3.02
  -2  -7   0   55.97    2.96
  -2  -7  -1   -0.45    0.40
   2   7   1    1.21    1.00
   2   7   1   -0.24    0.28
   2   7   2   94.45    5.08
  -2  -7  -2   94.42    3.57
   2   7   2   97.17    3.75
   2   7   3    1.99    0.59
   2   7   3    1.71    0.81
  -2  -7  -3    2.69    0.58
   2   7   4   20.40    1.68
   2   7   4   19.38    2.48
   2   7   5   11.29    1.27
   2   7   5    9.37    1.84
   2   7   6    0.58    0.42
   2   7   6    1.69    0.80
   2   7   7   54.32    2.83
   2   7   7   58.84    4.50
   2   7   8   11.34    2.20
   2   7   8    9.09    1.18
   2   7   9   15.67    2.57
   2   7   9   11.62    1.39
  -2  -7  -9   10.75    0.79
   2   7  10    0.09    0.86
  -2  -7 -10    0.50    0.28
   2   7  10   -0.15    0.27
   2   7  11   10.83    2.19
   2   7  12   79.89    5.95
   2   7  13    0.29    0.87
   2   7  14    8.92    2.27
   2   7  15   10.24    2.42
   2   7  16    1.29    0.78
   2   7  17    0.30    1.15
   2   7  18    2.15    1.54
   2   7  19    3.19    1.82
   2   7  20    1.36    1.27
   2   7  21    4.49    1.98
   2   7  22    7.59    2.55
   2   7  23    0.53    1.19
   2   7  24   10.65    3.06
  -2  -8  26    2.76    1.83
  -2  -8  25   -1.25    1.26
  -2  -8  24    6.15    1.92
  -2  -8  23    2.42    1.30
  -2  -8  22    0.06    0.99
  -2  -8  21    1.04    0.91
  -2  -8  20    1.28    1.21
   2   8 -20    1.44    1.07
   2   8 -19    0.32    0.51
  -2  -8  19   -0.64    1.45
   2   8 -18    1.16    0.78
  -2  -8  18    5.42    2.24
   2   8 -17    2.39    0.95
  -2  -8  17    5.04    1.93
   2   8 -16   16.74    2.30
  -2  -8  16   13.37    2.71
   2   8 -15    5.86    1.45
  -2  -8  15    5.99    1.95
   2   8 -14    8.08    1.57
  -2  -8  14    9.80    2.16
   2   8 -13    0.95    0.66
  -2  -8  13    0.52    1.00
   2   8 -12   89.12    4.82
  -2  -8  12   92.80    6.09
   2   8 -11   74.22    4.34
  -2  -8  11   70.70    5.17
  -2  -8  10    4.34    1.51
  -2  -8   9    4.91    1.36
  -2  -8   9    9.43    1.94
  -2  -8   8   55.92    4.33
  -2  -8   8   63.73    4.45
  -2  -8   7    1.63    1.12
  -2  -8   7    0.33    0.95
  -2  -8   6   10.61    1.90
  -2  -8   6    8.15    1.59
  -2  -8   5    1.83    1.10
  -2  -8   5   -0.14    0.67
  -2  -8   4    5.77    1.17
  -2  -8   4    4.21    1.27
  -2  -8   3    3.40    1.14
  -2  -8   3    4.05    0.98
  -2  -8   2   -0.05    0.89
  -2  -8   2    1.47    0.69
  -2  -8   1    5.99    1.44
   2   8  -1    2.02    0.91
  -2  -8   1    3.85    0.90
  -2  -8   0    2.04    0.57
   2   8   0    1.67    1.04
   2   8   0    1.36    0.55
   2   8   0    2.05    0.33
   2   8   1   16.09    1.65
   2   8   1   16.89    2.25
  -2  -8  -1   17.92    1.71
   2   8   2    4.53    0.85
  -2  -8  -2    5.09    0.93
   2   8   2    6.04    1.32
   2   8   3   18.92    1.69
   2   8   3   23.59    2.86
  -2  -8  -3   20.52    1.68
   2   8   4   15.17    2.19
   2   8   4   13.46    1.39
   2   8   5    0.56    0.85
   2   8   5    0.81    0.39
   2   8   6  144.03    4.38
   2   8   6  153.37    7.49
   2   8   7   10.20    2.12
   2   8   7    7.48    1.04
   2   8   8   15.31    2.53
   2   8   8   13.73    1.43
   2   8   9    1.71    0.59
   2   8   9    1.81    1.30
   2   8  10    1.30    1.02
   2   8  11    4.04    1.50
   2   8  12   71.79    5.89
   2   8  13    0.64    0.99
   2   8  14  128.67    8.10
   2   8  15    6.10    2.15
   2   8  16   23.31    3.67
   2   8  17    0.50    0.77
   2   8  18    3.18    1.50
   2   8  19    2.00    1.09
   2   8  20    6.71    2.30
   2   8  21    1.69    1.15
   2   8  22    8.42    2.55
   2   8  23   -0.19    0.77
  -2  -9  25    1.03    1.21
  -2  -9  24    1.21    1.47
  -2  -9  23    0.78    1.62
  -2  -9  22   18.64    3.61
  -2  -9  21    2.33    1.49
   2   9 -20   26.69    3.21
  -2  -9  20   24.53    4.02
  -2  -9  19   13.34    3.08
   2   9 -19    9.01    1.83
   2   9 -18    3.63    1.25
  -2  -9  18    4.85    1.81
   2   9 -17    1.59    0.80
  -2  -9  17    0.66    1.07
   2   9 -16    1.97    0.87
  -2  -9  16    3.00    1.54
   2   9 -15   16.56    2.34
  -2  -9  15   19.87    3.32
   2   9 -14    0.66    0.53
  -2  -9  14   -0.28    0.91
  -2  -9  13    0.97    1.00
   2   9 -13    0.12    0.61
   2   9 -12    1.48    0.77
  -2  -9  12   -0.34    0.92
  -2  -9  11    0.29    1.12
  -2  -9  10    5.22    0.54
  -2  -9  10    5.81    1.57
  -2  -9  10    5.22    1.43
  -2  -9   9   10.59    2.09
  -2  -9   9   10.25    2.11
  -2  -9   8   16.12    2.28
  -2  -9   8   18.09    2.63
  -2  -9   7    2.71    1.15
  -2  -9   7    4.03    1.21
  -2  -9   6   28.00    3.08
  -2  -9   6   24.07    2.63
  -2  -9   5   43.17    3.35
  -2  -9   5   40.59    3.68
  -2  -9   4    6.75    1.19
  -2  -9   4   10.05    1.95
  -2  -9   3    0.60    0.71
  -2  -9   3    0.37    0.68
  -2  -9   2    1.29    0.98
   2   9  -2    1.12    1.08
  -2  -9   2    2.40    0.83
   2   9  -2    1.99    0.50
  -2  -9   1    3.55    0.94
  -2  -9   1    3.72    1.20
   2   9  -1    1.99    0.97
   2   9  -1    2.02    0.45
   2   9   0   19.39    2.61
   2   9   0   19.21    1.01
  -2  -9   0   21.84    1.98
   2   9   1    0.25    0.32
  -2  -9  -1    0.34    0.44
   2   9   1   -1.43    1.10
   2   9   2    9.69    1.27
   2   9   2   10.46    1.99
  -2  -9  -2   10.87    1.29
  -2  -9  -3    0.18    0.39
   2   9   3    0.15    0.35
   2   9   3    0.30    0.85
   2   9   4   18.15    1.59
   2   9   4   17.24    2.59
   2   9   5   14.81    1.45
   2   9   5   16.43    2.49
   2   9   6    1.61    1.23
   2   9   6    0.45    0.33
   2   9   7    4.39    1.59
   2   9   7    1.69    0.47
   2   9   8    1.75    1.30
   2   9   9   18.73    2.99
   2   9  10    2.60    1.27
   2   9  11   -1.07    0.90
   2   9  12    9.82    2.34
   2   9  13    3.88    1.69
   2   9  14   78.49    6.60
   2   9  15    2.70    1.36
   2   9  16   10.05    2.61
   2   9  17    1.73    1.38
   2   9  18    2.45    1.51
   2   9  19   -1.75    1.36
   2   9  20    1.77    1.44
   2   9  21    3.78    1.74
   2   9  22    2.54    1.30
  -2 -10  25    3.49    1.87
  -2 -10  24   -1.84    1.44
  -2 -10  23    3.93    2.18
  -2 -10  22    1.13    1.01
  -2 -10  21    2.34    1.74
   2  10 -20   11.22    2.18
  -2 -10  20    8.42    2.45
   2  10 -19    1.51    0.81
  -2 -10  19    2.64    1.57
   2  10 -18    7.25    1.77
  -2 -10  18    5.53    1.98
   2  10 -17    0.27    0.76
  -2 -10  17    0.44    1.09
  -2 -10  16    6.31    1.93
   2  10 -16    8.75    1.84
   2  10 -15    5.38    1.51
  -2 -10  15    6.06    2.14
  -2 -10  14    7.83    2.20
   2  10 -14    5.46    1.52
  -2 -10  13    4.11    1.45
  -2 -10  12    2.13    1.10
  -2 -10  11    9.00    2.21
  -2 -10  11   10.05    2.20
  -2 -10  10   13.22    2.47
  -2 -10  10   17.67    2.76
  -2 -10   9   42.48    4.20
  -2 -10   9   40.17    3.89
  -2 -10   8   56.12    4.40
  -2 -10   8   57.00    4.75
  -2 -10   7    0.79    0.98
  -2 -10   7    0.36    0.69
  -2 -10   6   48.30    4.35
  -2 -10   6   48.87    3.85
  -2 -10   5   -1.10    0.94
  -2 -10   5    2.82    1.10
   2  10  -4   32.61    3.23
  -2 -10   4   27.37    2.68
  -2 -10   4   30.03    3.29
   2  10  -3    1.00    0.45
   2  10  -3   -0.39    0.71
  -2 -10   3    0.76    0.84
  -2 -10   3    1.18    0.76
   2  10  -2   63.48    4.53
   2  10  -2   57.97    2.60
  -2 -10   2   60.78    4.61
  -2 -10   2   64.01    3.76
  -2 -10   1    2.80    0.76
  -2 -10   1    2.94    1.04
   2  10  -1    3.18    1.20
   2  10  -1    4.01    0.60
  -2 -10   0    0.21    0.52
   2  10   0    0.40    0.76
  -2 -10  -1   33.98    2.42
   2  10   1   37.27    3.69
   2  10   2    2.75    0.73
  -2 -10  -2    3.95    0.84
   2  10   2    3.95    1.43
   2  10   3   16.67    1.62
  -2 -10  -3   17.74    1.58
   2  10   3   15.79    2.39
   2  10   4   18.86    1.62
   2  10   4   19.85    2.93
   2  10   5    0.08    0.92
   2  10   6    7.23    2.07
   2  10   7    0.27    1.12
   2  10   8   77.32    6.02
   2  10   9    0.38    1.19
   2  10  10    4.00    1.40
   2  10  11   -0.09    1.06
   2  10  12   52.65    5.38
   2  10  13    8.41    2.39
   2  10  14   18.82    3.38
   2  10  15    0.98    0.94
   2  10  16   43.70    5.25
   2  10  17    1.19    1.40
   2  10  18    5.67    2.09
   2  10  19    3.57    1.83
   2  10  20    0.72    0.91
  -2 -11  24    5.45    2.31
  -2 -11  23    3.75    2.07
  -2 -11  22   14.47    3.40
  -2 -11  21    1.84    1.59
   2  11 -20    1.41    0.88
  -2 -11  20    0.24    1.03
   2  11 -19    6.84    1.79
  -2 -11  19    8.38    2.36
   2  11 -18   16.49    2.65
  -2 -11  18   17.56    3.26
   2  11 -17    4.32    1.48
  -2 -11  17    3.47    1.60
   2  11 -16    2.20    1.15
  -2 -11  16   -1.38    1.14
  -2 -11  15    1.17    1.22
  -2 -11  14    6.38    1.94
  -2 -11  13    9.43    2.25
  -2 -11  12   17.85    2.91
  -2 -11  12   17.24    3.04
  -2 -11  11   15.69    2.84
  -2 -11  11   16.47    2.81
  -2 -11  10    3.23    1.35
  -2 -11  10    3.21    1.31
  -2 -11   9   -0.69    0.98
  -2 -11   9   -1.81    0.88
  -2 -11   8   45.46    4.04
  -2 -11   8   44.36    4.36
  -2 -11   7   22.14    3.02
  -2 -11   7   22.59    2.72
  -2 -11   6   55.55    4.81
  -2 -11   6   53.78    4.11
  -2 -11   5    7.71    1.55
  -2 -11   5    8.33    1.88
   2  11  -5    8.11    1.73
   2  11  -4    6.65    1.71
  -2 -11   4    5.13    1.57
  -2 -11   4    5.36    1.33
   2  11  -3   27.69    2.04
  -2 -11   3   31.11    2.83
   2  11  -3   33.08    3.52
  -2 -11   3   31.23    3.62
   2  11  -2    6.69    0.91
  -2 -11   2    8.21    1.92
   2  11  -2    6.46    1.58
  -2 -11   2    6.73    1.36
  -2 -11   1   11.76    1.64
  -2 -11   1   13.70    2.44
   2  11  -1   12.01    1.03
   2  11  -1   12.57    2.31
  -2 -11   0   -1.16    1.46
  -2 -11   0    0.39    0.54
   2  11   0   -1.18    1.24
   2  11   1   10.47    2.14
  -2 -11  -1   12.74    1.54
   2  11   2  148.43    7.79
  -2 -11  -2  154.66    4.83
  -2 -11  -3    0.80    0.50
   2  11   3   -0.07    1.00
   2  11   4    4.07    1.62
   2  11   5   -0.61    0.90
   2  11   6    5.39    1.84
   2  11   7   27.47    3.76
   2  11   8   10.81    2.62
   2  11   9    1.91    1.07
   2  11  10   19.42    3.34
   2  11  11    8.08    2.23
   2  11  12   16.18    3.14
   2  11  13    1.49    1.41
   2  11  14    3.26    1.48
   2  11  15    5.51    2.23
   2  11  16    5.24    2.09
   2  11  17    1.28    1.28
   2  11  18    0.21    1.00
   2  11  19   -0.85    1.10
  -2 -12  23    1.59    1.34
  -2 -12  22    4.50    1.97
  -2 -12  21   -0.34    1.01
   2  12 -20    4.46    1.53
  -2 -12  20    5.97    2.18
   2  12 -19    1.88    0.98
  -2 -12  19    0.01    0.84
  -2 -12  18    2.18    1.21
  -2 -12  17    5.01    1.89
  -2 -12  16   23.12    3.64
  -2 -12  15    0.47    0.93
  -2 -12  14   12.94    2.70
  -2 -12  13    1.40    1.27
  -2 -12  12   20.58    3.07
  -2 -12  12   23.65    3.60
  -2 -12  11   30.16    4.01
  -2 -12  11   30.49    3.64
  -2 -12  10   13.15    2.69
  -2 -12  10   11.44    2.23
  -2 -12   9    1.80    1.03
  -2 -12   9    2.18    0.98
  -2 -12   8   -1.95    1.55
  -2 -12   8    1.97    0.94
  -2 -12   7    2.52    1.07
   2  12  -7    1.99    1.10
  -2 -12   7    3.81    1.50
  -2 -12   6    2.05    1.42
   2  12  -6    0.59    0.91
  -2 -12   6    2.23    1.03
  -2 -12   5    7.27    2.03
   2  12  -5    7.84    1.72
  -2 -12   5    6.49    1.44
  -2 -12   4   -0.13    0.87
   2  12  -4    0.19    0.77
  -2 -12   4    0.59    0.57
   2  12  -3    5.90    1.66
  -2 -12   3    2.27    0.89
  -2 -12   3    4.91    1.23
  -2 -12   2   -0.72    0.57
   2  12  -2   -0.11    0.76
  -2 -12   2   -1.48    1.30
   2  12  -1    1.71    1.11
  -2 -12   1    1.62    0.77
  -2 -12   1    0.93    0.91
  -2 -12   0    0.38    0.77
  -2 -12   0    0.82    0.43
   2  12   0    1.04    0.99
  -2 -12  -1   20.24    1.90
   2  12   1   22.18    3.15
   2  12   2   34.50    3.99
  -2 -12  -2   34.85    2.30
   2  12   3   44.45    4.58
   2  12   4    1.77    1.17
   2  12   5    2.17    1.05
   2  12   6   -0.33    0.82
   2  12   7    0.38    1.06
   2  12   8   11.83    2.53
   2  12   9    0.50    0.76
   2  12  10   83.30    7.04
   2  12  11   -1.37    1.41
   2  12  12   34.43    4.77
   2  12  13    1.52    1.43
   2  12  14    0.55    1.15
   2  12  15    0.99    1.23
   2  12  16    1.51    1.37
   2  12  17    4.79    2.09
   2  12  18   12.96    3.31
  -2 -13  22   24.76    4.51
  -2 -13  21    4.29    2.28
  -2 -13  20    6.16    2.37
  -2 -13  19    6.37    2.37
  -2 -13  18    3.94    1.90
  -2 -13  17    4.05    1.75
  -2 -13  16    1.69    1.46
  -2 -13  15    3.81    1.88
  -2 -13  14    1.23    1.22
  -2 -13  13   -0.10    1.10
  -2 -13  13    2.18    1.40
  -2 -13  12   10.60    2.31
  -2 -13  12   13.70    2.82
  -2 -13  11    6.72    1.85
  -2 -13  11    7.56    2.16
  -2 -13  10   -0.08    0.83
  -2 -13  10    1.71    1.06
   2  13 -10    3.27    1.40
  -2 -13   9    8.90    2.08
   2  13  -9   11.87    2.20
  -2 -13   9   13.10    2.36
   2  13  -8    9.46    1.91
  -2 -13   8    9.51    2.29
  -2 -13   8   10.57    2.13
  -2 -13   7   -0.91    1.21
   2  13  -7   -0.38    0.87
  -2 -13   7    0.23    0.61
  -2 -13   6    6.10    1.50
  -2 -13   6    7.88    2.19
   2  13  -6    4.38    1.56
  -2 -13   5   25.53    3.61
  -2 -13   5   24.16    2.81
   2  13  -5   21.44    3.08
  -2 -13   4    2.02    1.43
  -2 -13   4    1.55    0.93
   2  13  -4    0.47    1.00
  -2 -13   3    5.67    1.32
  -2 -13   3    4.89    1.85
   2  13  -3    4.45    1.48
  -2 -13   2    2.01    0.84
  -2 -13   2    2.89    1.61
   2  13  -2    1.22    0.83
  -2 -13   1   -0.32    0.54
   2  13  -1   -0.38    0.74
  -2 -13   1   -1.85    1.63
  -2 -13   0   -1.21    1.48
   2  13   0    2.57    1.48
   2  13   1   -1.37    1.31
  -2 -13  -1    0.20    1.07
   2  13   2    2.58    1.54
   2  13   3    5.59    1.94
   2  13   4   23.22    3.54
   2  13   5    1.41    1.33
   2  13   6    0.67    0.88
   2  13   7    1.80    1.28
   2  13   8    0.53    0.96
   2  13   9    8.35    2.24
   2  13  10    2.20    1.64
   2  13  11    0.46    1.03
   2  13  12    0.90    1.38
   2  13  13    8.05    2.48
   2  13  14   19.75    3.94
   2  13  15    0.30    1.12
   2  13  16    1.05    1.21
  -2 -14  22   -1.69    1.41
  -2 -14  21   -0.36    0.97
  -2 -14  20    3.50    1.59
  -2 -14  19    1.98    1.47
  -2 -14  18    1.18    1.02
  -2 -14  17   -0.58    0.99
  -2 -14  16    0.37    1.10
  -2 -14  15    0.58    0.75
  -2 -14  14    0.78    1.02
   2  14 -13    3.07    1.13
  -2 -14  13    3.54    1.78
  -2 -14  13    1.88    1.21
   2  14 -12    0.54    0.60
  -2 -14  12   -0.51    1.06
  -2 -14  12    0.24    0.91
  -2 -14  11    2.42    1.14
  -2 -14  11    3.59    2.03
   2  14 -11    1.83    1.16
   2  14 -10   34.99    3.76
  -2 -14  10   42.65    4.96
  -2 -14  10   35.31    4.03
  -2 -14   9   35.26    3.90
  -2 -14   9   38.09    4.68
   2  14  -9   40.66    4.09
   2  14  -8    0.80    0.59
  -2 -14   8   -0.24    0.77
   2  14  -7   -0.69    1.00
  -2 -14   7   -0.70    1.13
  -2 -14   7    0.71    0.76
  -2 -14   6   47.40    5.04
  -2 -14   6   43.91    3.96
   2  14  -6   44.84    4.37
   2  14  -5    5.97    1.80
  -2 -14   5   11.09    2.74
  -2 -14   5    6.85    1.58
  -2 -14   4    2.27    1.26
   2  14  -4    3.24    1.22
  -2 -14   4    2.02    0.89
  -2 -14   3    0.55    0.50
  -2 -14   3    0.37    1.07
   2  14  -3    0.29    0.78
  -2 -14   2    5.53    1.78
   2  14  -2    6.10    1.76
  -2 -14   1    1.57    1.36
   2  14  -1    1.76    1.02
  -2 -14   0    1.64    1.11
   2  14   0    1.80    1.06
   2  14   1   25.85    3.72
  -2 -14  -1   24.37    3.66
   2  14   2    1.37    0.96
   2  14   3    0.93    0.92
   2  14   4   -1.55    1.24
   2  14   5    5.32    2.06
   2  14   6   15.73    3.24
   2  14   7    3.46    1.59
   2  14   8   12.57    2.83
   2  14   9   -0.11    0.96
   2  14  10    2.80    1.90
   2  14  11    0.60    0.98
   2  14  12   27.68    4.45
   2  14  13    6.76    2.23
   2  14  14    9.48    2.72
  -2 -15  21    1.06    1.39
  -2 -15  20    3.40    1.84
  -2 -15  19    9.78    2.74
  -2 -15  18    4.04    1.90
  -2 -15  17    2.33    1.48
  -2 -15  16    2.66    1.46
  -2 -15  15    8.38    2.33
  -2 -15  14    1.26    1.12
  -2 -15  13    2.91    1.73
  -2 -15  13    1.38    1.14
  -2 -15  12    4.18    1.68
  -2 -15  12    2.33    1.35
  -2 -15  11   -0.72    0.90
  -2 -15  11   -2.49    1.58
   2  15 -11    1.87    1.05
  -2 -15  10   -0.59    0.81
   2  15 -10    0.76    0.86
  -2 -15  10    2.27    1.45
  -2 -15   9    0.92    1.01
  -2 -15   9   -0.07    0.85
   2  15  -9   -0.39    0.99
   2  15  -8    0.24    0.97
  -2 -15   8    0.41    0.88
  -2 -15   8    2.08    1.53
  -2 -15   7   -0.10    1.20
   2  15  -7   -0.76    0.77
  -2 -15   7    0.62    0.77
  -2 -15   6   -0.14    0.96
  -2 -15   6    0.09    0.45
   2  15  -6    0.21    0.91
  -2 -15   5    0.85    1.09
   2  15  -5    1.69    1.29
   2  15  -4    2.23    1.19
  -2 -15   4    2.44    1.30
  -2 -15   3    9.78    2.42
   2  15  -3   11.83    2.56
  -2 -15   2    3.26    1.64
   2  15  -2    2.05    1.17
   2  15  -1   -0.11    0.82
  -2 -15   1    2.07    1.25
  -2 -15   0   16.33    3.15
   2  15   0   21.05    3.43
  -2 -15  -1   -1.12    1.28
   2  15   1    0.19    0.74
   2  15   2    4.23    1.91
  -2 -15  -2    2.19    0.91
   2  15   3    2.68    1.49
   2  15   4    0.61    1.14
   2  15   5    3.10    1.69
   2  15   6    0.52    1.23
   2  15   7   12.89    2.97
   2  15   8    1.44    1.09
   2  15   9   -2.31    1.87
   2  15  10   13.57    3.24
   2  15  11    4.55    1.91
   2  15  12    7.78    2.51
  -2 -16  20   -0.69    1.00
  -2 -16  19   -0.68    1.06
  -2 -16  18    3.72    1.76
  -2 -16  17    1.00    1.16
  -2 -16  16   -0.78    1.02
  -2 -16  15   -0.69    1.09
  -2 -16  14   -1.30    1.34
  -2 -16  13    7.01    2.56
  -2 -16  13    4.17    1.67
  -2 -16  12    4.49    1.92
  -2 -16  12    2.08    1.22
  -2 -16  11   11.75    3.01
  -2 -16  11   16.21    2.97
  -2 -16  10    4.35    1.85
  -2 -16  10   -0.46    0.89
   2  16  -9    3.46    1.43
  -2 -16   9    5.51    2.04
  -2 -16   8    4.07    1.79
   2  16  -8    3.38    1.38
   2  16  -7    9.28    2.16
  -2 -16   7    6.79    2.06
  -2 -16   6    1.77    1.48
   2  16  -6   -0.02    0.71
  -2 -16   5    1.40    1.13
   2  16  -5   -0.29    0.98
   2  16  -4    9.66    2.26
  -2 -16   4    4.67    1.74
  -2 -16   3    0.95    1.35
   2  16  -3    0.74    0.86
   2  16  -2    2.77    1.24
  -2 -16   2    2.08    1.17
   2  16  -1   -0.36    0.72
  -2 -16   1    0.10    1.08
   2  16   0   13.78    2.91
  -2 -16   0   15.89    3.24
   2  16   1   -0.11    0.87
  -2 -16  -1    0.56    1.04
   2  16   2    0.62    0.89
  -2 -16  -2   -0.13    1.30
   2  16   3    3.48    1.73
  -2 -16  -3    2.09    1.41
   2  16   4    3.53    1.59
   2  16   5    2.21    1.62
   2  16   6    2.29    1.35
   2  16   7   -1.01    1.12
   2  16   8   15.41    3.31
   2  16   9    4.47    1.74
   2  16  10    9.79    2.65
  -2 -17  18    0.65    0.82
  -2 -17  17    2.91    1.63
  -2 -17  16   -4.47    1.89
  -2 -17  15   -0.64    1.08
  -2 -17  14    8.94    2.88
  -2 -17  14    5.70    1.96
  -2 -17  13    2.65    1.43
  -2 -17  13    1.90    1.93
  -2 -17  12   -0.73    1.11
  -2 -17  11    0.33    1.22
  -2 -17  10   -0.15    0.87
  -2 -17   9    0.70    1.25
  -2 -17   8    1.51    1.27
   2  17  -8   -0.26    0.64
   2  17  -7   -0.88    0.77
  -2 -17   7    0.09    1.42
  -2 -17   6    3.05    1.84
   2  17  -6   -0.26    0.96
  -2 -17   5    0.16    1.22
   2  17  -5    2.90    1.51
   2  17  -4   -0.60    0.90
  -2 -17   4   -1.12    1.47
   2  17  -3   -0.93    0.76
  -2 -17   3   -0.24    0.96
   2  17  -2    1.09    1.03
  -2 -17   2    0.61    1.21
   2  17  -1    2.89    1.34
  -2 -17   1    1.95    1.69
   2  17   0    1.92    1.34
  -2 -17   0    1.64    1.50
   2  17   1   -1.83    1.60
  -2 -17  -1   -0.64    1.38
   2  17   2    0.26    0.85
  -2 -17  -2   -0.26    1.17
   2  17   3   -1.19    1.25
  -2 -17  -3   -0.78    1.34
   2  17   4    4.44    1.86
  -2 -17  -4    1.33    1.42
  -2 -17  -5   -1.12    1.12
   2  17   5    3.09    1.70
   2  17   6    0.15    0.72
   2  17   7    1.48    1.63
   2  17   8    0.01    0.84
  -2 -18  12    8.10    2.79
  -2 -18  11    3.70    1.86
  -2 -18  10    0.34    1.18
  -2 -18   9   16.42    3.69
  -2 -18   8    0.52    1.38
  -2 -18   7    1.50    1.08
   2  18  -6    0.68    0.74
  -2 -18   6    0.41    0.81
  -2 -18   5    4.25    2.11
   2  18  -5    5.05    1.79
   2  18  -4    1.35    1.15
  -2 -18   4    0.26    1.09
   2  18  -3    0.32    0.59
  -2 -18   3    0.76    1.27
   2  18  -2   13.45    2.98
  -2 -18   2   14.89    3.47
  -2 -18   1   -1.12    1.31
   2  18  -1    1.21    1.32
   2  18   0   -1.71    1.19
  -2 -18   0   -1.29    1.28
   2  18   1    2.78    1.49
  -2 -18  -1    0.83    1.18
   2  18   2   -1.07    1.26
  -2 -18  -2    1.69    1.63
   2  18   3    0.82    1.15
  -2 -18  -3   -1.57    1.58
   2  18   4    2.12    1.42
  -2 -18  -4   -1.72    1.35
   2  18   5    1.72    1.30
   2  19  -3    3.12    1.45
   2  19  -2    0.74    0.98
   2  19  -1    1.99    1.30
   2  19   0   -1.75    1.30
   2  19   1    1.02    1.26
   2  19   2    3.98    2.08
   2  19   3    1.62    1.36
   2  20  -1    0.89    1.32
  -3  18   8    1.25    1.28
  -3  18   7    6.90    2.37
  -3  18   6   -0.81    0.96
  -3  18   5    9.91    2.66
   3 -18  -4   -0.06    1.25
   3 -18  -3   -0.39    1.11
   3 -18  -2    3.20    1.91
   3 -18  -1    0.31    1.29
   3 -18   0    0.20    0.98
   3 -18   1    1.90    1.18
   3 -18   2   -0.05    1.02
   3 -18   3    0.88    1.16
   3 -18   4    2.69    1.86
   3 -18   5    1.40    1.58
   3 -18   6    5.41    2.16
   3 -18   7   -3.54    1.87
   3 -18   8    2.29    1.68
   3 -18   9    8.08    2.82
   3 -18  10   -0.14    1.12
   3 -18  11    1.17    1.35
   3 -18  12    4.08    2.10
  -3  17  10    2.66    1.81
  -3  17   9    0.02    0.66
  -3  17   8    9.87    2.81
  -3  17   7   -0.44    0.85
  -3  17   6   -0.33    0.83
  -3  17   5    4.99    1.90
   3 -17  -5    2.09    1.50
  -3  17   4    2.94    1.55
   3 -17  -4    2.16    1.27
  -3  17   3    0.22    0.66
   3 -17  -3    2.76    1.66
  -3  17   2    3.79    1.42
   3 -17  -2    8.01    2.52
   3 -17  -1    2.00    1.43
   3 -17   0    0.01    1.02
   3 -17   1   -0.10    0.90
   3 -17   2    5.33    2.09
   3 -17   3    7.40    2.31
   3 -17   4   -0.77    0.87
   3 -17   5    5.29    2.02
   3 -17   6    0.52    0.94
   3 -17   7    3.48    1.58
   3 -17   8    1.68    1.76
   3 -17   9    0.10    0.99
   3 -17  10    8.09    2.37
   3 -17  11   18.92    3.80
   3 -17  12    3.04    1.92
   3 -17  13    7.00    2.52
  -3  17 -14    2.44    1.20
  -3  16  12    8.26    2.69
  -3  16  11    0.26    0.73
  -3  16  10    6.46    2.39
  -3  16   9   15.43    3.37
  -3  16   8    3.32    1.65
  -3  16   7   11.65    2.85
  -3  16   6    9.64    2.51
  -3  16   5   14.81    2.96
  -3  16   4    2.42    1.40
  -3  16   3   12.88    2.69
   3 -16  -3   10.01    2.57
  -3  16   2    9.59    2.24
   3 -16  -2    8.02    2.44
  -3  16   1   -0.98    0.96
   3 -16  -1   -1.74    1.32
  -3  16   0    1.20    0.92
   3 -16   0    0.19    1.19
   3 -16   1    6.94    2.39
   3 -16   2    0.43    0.77
   3 -16   3   14.17    3.11
   3 -16   4    2.13    1.36
   3 -16   5    6.36    2.32
   3 -16   6   -0.06    1.21
   3 -16   7    0.62    0.94
   3 -16   8   15.63    3.23
   3 -16   9    1.05    1.00
   3 -16  10    2.79    1.81
  -3  16 -11    4.52    2.04
   3 -16  11    1.87    1.56
  -3  16 -12    5.86    2.24
   3 -16  12    1.84    1.18
  -3  16 -13    1.25    1.28
   3 -16  13    4.30    2.01
  -3  16 -14    0.43    1.01
  -3  16 -15    2.45    1.32
  -3  16 -16   -1.15    1.17
  -3  16 -17   -1.39    1.25
  -3  15  13    1.92    1.24
  -3  15  12    4.71    2.31
  -3  15  11   -1.50    1.50
  -3  15  10    2.07    0.88
  -3  15   9    9.80    2.57
  -3  15   8    2.24    1.69
  -3  15   7   -1.08    1.20
  -3  15   6    0.44    0.93
  -3  15   5    0.79    1.03
  -3  15   4    1.34    1.09
  -3  15   3    2.81    1.38
  -3  15   2    5.59    1.73
   3 -15  -2    4.27    1.78
  -3  15   1   14.55    2.61
   3 -15  -1    7.59    2.05
   3 -15   0   28.06    4.08
  -3  15   0   26.50    3.34
  -3  15  -1    5.93    1.54
   3 -15   1    5.33    1.90
   3 -15   2   -1.29    1.23
  -3  15  -2    0.90    0.87
   3 -15   3    2.32    1.29
   3 -15   4    4.94    2.09
   3 -15   5    1.16    1.31
   3 -15   6    0.70    1.05
   3 -15   7   -0.70    1.01
   3 -15   8    2.19    1.11
   3 -15   9    4.80    1.72
  -3  15  -9    5.29    1.85
  -3  15 -10    1.44    1.37
   3 -15  10    0.51    1.22
  -3  15 -11    1.51    1.26
   3 -15  11    2.97    1.97
  -3  15 -12    1.23    1.20
   3 -15  12    2.67    1.78
  -3  15 -13   23.31    3.90
   3 -15  13   20.46    3.68
  -3  15 -14    2.25    1.33
  -3  15 -15    0.27    0.95
  -3  15 -16    0.70    1.05
  -3  15 -17    5.53    2.27
  -3  15 -18    0.54    0.93
  -3  15 -19    0.78    1.03
  -3  14  15   -1.60    1.73
  -3  14  14   10.89    3.01
  -3  14  13    1.32    1.75
  -3  14  12    4.57    2.02
  -3  14  11    6.43    2.13
  -3  14  10    9.29    2.68
  -3  14   9    5.45    2.03
  -3  14   8    0.95    1.19
  -3  14   7   22.23    3.56
  -3  14   6    8.59    2.13
  -3  14   5   11.05    2.47
  -3  14   4    6.49    1.96
  -3  14   3   10.83    2.31
   3 -14  -3    7.95    1.65
  -3  14   2    0.87    0.73
   3 -14  -2    0.62    0.94
   3 -14  -2    2.19    1.01
   3 -14  -1   34.86    4.37
   3 -14  -1   38.28    3.59
  -3  14   1   38.99    4.04
   3 -14   0    0.66    1.10
   3 -14   0    0.70    0.82
  -3  14   0   -0.49    0.62
  -3  14  -1    1.26    0.87
   3 -14   1   -0.80    1.41
   3 -14   2   -0.38    1.15
  -3  14  -2    0.42    0.50
  -3  14  -3   12.75    1.97
   3 -14   3   13.49    2.91
  -3  14  -4   -0.16    0.56
   3 -14   4    0.76    1.12
   3 -14   5   10.47    2.36
   3 -14   6    5.38    1.98
  -3  14  -7   19.50    3.36
   3 -14   7   15.26    2.98
  -3  14  -8    0.96    1.01
   3 -14   8    1.51    1.43
  -3  14  -9    1.86    1.01
   3 -14   9    1.76    1.23
  -3  14 -10    1.18    1.47
   3 -14  10   -1.26    1.51
   3 -14  11   10.73    2.69
  -3  14 -11    5.84    1.93
  -3  14 -12    4.71    1.83
   3 -14  12    9.89    2.76
  -3  14 -13   -0.90    1.30
   3 -14  13   -1.06    0.91
  -3  14 -14    1.14    1.50
  -3  14 -15   -1.11    1.44
  -3  14 -16    4.88    2.03
  -3  14 -17    2.82    1.68
  -3  14 -18   -1.51    0.86
  -3  14 -19    1.32    1.22
  -3  14 -20   -1.96    1.47
  -3  14 -21    1.23    1.38
  -3  13  16    1.34    1.32
  -3  13  15    0.17    0.96
  -3  13  14    3.57    2.09
  -3  13  13    6.62    2.35
  -3  13  12    1.22    1.61
  -3  13  11   31.02    4.46
  -3  13  10    6.69    2.21
  -3  13   9    9.33    2.46
  -3  13   8    3.46    1.47
  -3  13   7    1.21    1.34
  -3  13   6    3.99    1.57
   3 -13  -6    5.77    1.35
  -3  13   5    4.47    1.63
   3 -13  -5    4.06    1.19
  -3  13   4    4.44    1.60
   3 -13  -4    4.89    1.37
   3 -13  -3    0.55    0.73
  -3  13   3    2.03    1.10
  -3  13   2    7.22    1.81
   3 -13  -2    6.29    1.40
  -3  13   1    5.47    1.53
   3 -13  -1    5.89    1.79
   3 -13  -1    4.86    1.33
  -3  13   0    2.19    1.02
   3 -13   0    0.69    1.08
   3 -13   0    0.82    0.82
   3 -13   1   27.73    3.74
   3 -13   1   24.57    2.90
  -3  13  -1   29.78    3.14
   3 -13   2   17.94    2.99
  -3  13  -2   18.94    2.43
  -3  13  -3   -0.02    0.55
   3 -13   3    1.00    1.04
  -3  13  -4    0.98    0.72
   3 -13   4   -0.23    1.04
  -3  13  -5    9.07    1.44
   3 -13   5    4.70    1.70
  -3  13  -6   13.34    2.65
   3 -13   6   14.53    2.67
  -3  13  -7    8.68    2.40
   3 -13   7    4.18    1.59
  -3  13  -8    3.35    1.75
   3 -13   8    3.84    1.68
  -3  13  -9   -0.65    1.07
   3 -13   9   -1.32    1.49
  -3  13 -10   37.04    4.47
   3 -13  10   31.11    4.16
  -3  13 -11   10.06    2.39
   3 -13  11   13.50    2.70
  -3  13 -12   -0.19    0.94
   3 -13  12    0.19    0.85
  -3  13 -13   -1.49    1.12
  -3  13 -14    1.29    1.10
  -3  13 -15   48.28    5.37
  -3  13 -16    6.62    1.95
  -3  13 -17    0.30    1.06
  -3  13 -18    2.66    1.70
  -3  13 -19   -2.29    1.50
  -3  13 -20    6.64    2.30
  -3  13 -21    4.24    1.92
  -3  13 -22    1.89    1.48
  -3  12  18   -3.01    1.79
  -3  12  17    1.63    1.35
  -3  12  16    0.21    0.97
  -3  12  15    8.21    2.66
  -3  12  14   -1.76    1.19
  -3  12  13    6.55    2.02
  -3  12  12   20.33    3.65
  -3  12  11   36.20    4.77
  -3  12  10    4.62    1.80
  -3  12   9   10.57    2.47
   3 -12  -9   12.02    1.94
  -3  12   8    8.76    2.11
   3 -12  -8    7.22    1.52
  -3  12   7   11.89    2.40
   3 -12  -7    9.62    1.72
   3 -12  -6   40.34    3.52
  -3  12   6   43.34    4.52
   3 -12  -5    2.41    0.97
  -3  12   5    0.38    1.00
  -3  12   4   15.39    2.60
   3 -12  -4   14.87    2.19
  -3  12   3  141.30    7.41
   3 -12  -3  132.01    6.31
   3 -12  -2   21.79    2.64
  -3  12   2   28.95    3.36
  -3  12   1    0.54    0.56
   3 -12  -1    2.38    1.04
  -3  12   0    5.46    1.42
   3 -12   0    4.58    1.22
   3 -12   0    4.61    1.54
   3 -12   1   20.69    3.03
   3 -12   1   18.55    2.48
  -3  12  -1   23.71    2.67
   3 -12   2    0.97    0.63
  -3  12  -2    2.36    0.98
   3 -12   2   -0.26    0.87
  -3  12  -3    1.11    0.71
   3 -12   3    1.14    0.73
   3 -12   3   -2.35    1.66
  -3  12  -4    7.76    2.06
   3 -12   4    4.70    1.82
  -3  12  -4    3.63    1.01
  -3  12  -5   30.78    2.50
  -3  12  -5   34.44    4.06
   3 -12   5   34.60    3.96
   3 -12   6    5.84    1.85
  -3  12  -6    6.23    1.97
  -3  12  -6    6.92    1.13
  -3  12  -7    1.07    1.02
   3 -12   7    0.04    0.86
  -3  12  -8   13.52    2.72
   3 -12   8   11.15    2.43
  -3  12  -9   11.09    2.38
   3 -12   9    9.81    2.36
  -3  12 -10    1.06    0.88
   3 -12  10    2.64    1.54
  -3  12 -11    1.39    1.08
   3 -12  11    3.11    1.58
  -3  12 -12    0.63    0.94
   3 -12  12    5.35    1.92
  -3  12 -13    2.10    1.13
  -3  12 -14    0.59    0.76
  -3  12 -15   -0.83    0.99
  -3  12 -16   -1.20    1.19
  -3  12 -17   -0.90    1.32
  -3  12 -18   -0.48    1.12
  -3  12 -19   -0.21    0.83
  -3  12 -20    1.30    1.16
  -3  12 -21   -2.25    1.43
  -3  12 -22    1.19    1.26
  -3  12 -23   -2.02    1.58
  -3  12 -24   -0.32    1.00
  -3  11  19    0.99    0.92
  -3  11  18   -1.66    1.36
  -3  11  17    5.56    2.16
  -3  11  16    2.88    1.53
  -3  11  15    2.45    1.32
  -3  11  14    1.70    1.42
  -3  11  13    6.51    2.21
  -3  11  12    1.38    1.08
  -3  11  11   -0.45    1.00
   3 -11 -10    0.41    0.48
  -3  11  10   -1.10    1.29
  -3  11   9   42.77    4.65
   3 -11  -9   38.13    3.45
  -3  11   8    1.88    1.57
   3 -11  -8   -0.69    0.74
  -3  11   7    8.81    1.98
   3 -11  -7    6.63    1.44
  -3  11   6    8.83    1.96
   3 -11  -6    8.21    1.58
   3 -11  -5    1.46    0.82
  -3  11   5    1.85    1.07
   3 -11  -4    6.76    1.48
  -3  11   4    7.01    1.67
  -3  11   3    1.79    1.08
   3 -11  -3    2.73    1.03
   3 -11  -2   44.11    3.61
  -3  11   2   42.67    3.88
  -3  11   1   18.80    2.51
   3 -11  -1   19.99    2.43
  -3  11   0   14.06    2.09
   3 -11   0   15.66    2.56
   3 -11   0   12.29    1.95
   3 -11   1   42.43    4.10
  -3  11  -1   39.30    3.27
   3 -11   1   42.95    3.63
   3 -11   2    0.62    0.83
  -3  11  -2    0.42    0.65
   3 -11   2    0.99    0.79
   3 -11   3   13.94    2.18
  -3  11  -3   16.07    2.65
   3 -11   3   11.70    2.36
  -3  11  -3   13.84    1.79
  -3  11  -4    9.11    1.36
  -3  11  -4    8.42    1.99
   3 -11   4    8.42    1.62
   3 -11   4   10.76    2.05
  -3  11  -5    4.01    1.73
  -3  11  -5    3.66    0.87
   3 -11   5    3.81    1.57
  -3  11  -6    2.21    1.22
  -3  11  -6    3.54    0.77
   3 -11   6    2.55    1.39
  -3  11  -7   10.84    2.26
  -3  11  -7    9.38    1.03
   3 -11   7    6.97    1.77
  -3  11  -8   13.25    2.52
   3 -11   8   12.30    2.42
  -3  11  -9    7.99    1.95
   3 -11   9    9.01    1.09
   3 -11   9    8.66    2.13
  -3  11 -10    1.24    1.13
   3 -11  10    3.07    1.29
  -3  11 -11    4.85    1.64
   3 -11  11    3.99    1.60
  -3  11 -12    2.19    1.31
  -3  11 -13   35.60    4.28
  -3  11 -14    1.98    1.37
  -3  11 -15   -0.04    0.86
  -3  11 -16   -2.40    1.50
  -3  11 -17    9.64    2.36
  -3  11 -18   -0.69    1.23
  -3  11 -19    2.17    0.90
  -3  11 -20    1.83    1.21
  -3  11 -21    0.10    0.92
  -3  11 -22   28.08    4.41
  -3  11 -23    0.34    0.86
  -3  11 -24    0.87    1.09
  -3  11 -25    0.00    1.04
  -3  10  20    2.33    1.55
  -3  10  19    5.23    2.07
  -3  10  18    0.47    1.30
  -3  10  17   26.38    4.32
  -3  10  16    3.43    1.68
  -3  10  15    3.37    1.72
  -3  10  14   20.27    3.70
  -3  10  13   13.07    3.01
  -3  10  12    0.11    0.87
  -3  10  11   26.64    3.83
  -3  10  10   40.18    4.58
  -3  10   9   15.21    2.83
  -3  10   8    7.45    2.12
   3 -10  -8    6.68    1.46
  -3  10   7   91.49    6.19
   3 -10  -7   82.43    4.86
  -3  10   6    8.97    2.04
   3 -10  -6    7.88    1.54
  -3  10   5    3.49    1.32
   3 -10  -5    4.84    1.23
  -3  10   4   15.54    2.39
   3 -10  -4   11.75    1.85
  -3  10   3   49.94    4.08
   3 -10  -3   49.56    3.65
   3 -10  -2    1.97    0.54
  -3  10   2    1.56    0.83
   3 -10  -2    2.23    0.94
  -3  10   1   33.56    3.08
   3 -10  -1   31.77    2.95
   3 -10  -1   29.23    2.01
  -3  10   0   18.26    2.29
   3 -10   0   20.89    2.85
   3 -10   0   17.11    2.16
   3 -10   0   18.27    1.69
  -3  10  -1    4.23    1.07
   3 -10   1    4.12    1.06
   3 -10   1    6.13    1.57
  -3  10  -2   -0.36    0.89
  -3  10  -2    0.69    0.60
   3 -10   2   -1.71    1.38
   3 -10   2    0.47    0.66
  -3  10  -3   13.44    1.68
  -3  10  -3   12.41    2.25
   3 -10   3    8.92    1.74
   3 -10   3    8.17    1.89
  -3  10  -4    4.00    1.54
   3 -10   4    0.81    0.47
  -3  10  -4    0.96    0.63
   3 -10   4    2.10    1.14
   3 -10   4    1.14    0.91
  -3  10  -5    8.34    2.00
   3 -10   5   10.02    2.15
  -3  10  -5    7.80    1.09
  -3  10  -6    8.37    2.00
  -3  10  -6   10.76    1.16
   3 -10   6   10.04    1.99
  -3  10  -7    4.44    1.49
  -3  10  -7    1.89    0.45
   3 -10   7    2.55    1.31
  -3  10  -8    0.07    0.89
   3 -10   8    1.38    1.27
   3 -10   9    1.07    0.35
  -3  10  -9    0.20    0.88
   3 -10   9    1.21    1.18
  -3  10 -10    1.84    1.20
   3 -10  10    2.77    1.49
  -3  10 -11   -0.53    1.16
  -3  10 -12   -0.24    1.14
  -3  10 -13    1.23    1.01
  -3  10 -14    0.88    1.11
  -3  10 -15    1.88    1.24
  -3  10 -16   -1.73    1.30
  -3  10 -17   -1.19    1.31
  -3  10 -18    0.38    0.95
  -3  10 -19    0.40    0.92
  -3  10 -20    3.37    1.52
  -3  10 -21    1.34    0.97
  -3  10 -22    1.92    1.34
  -3  10 -23    5.74    2.00
  -3  10 -24    0.00    1.00
  -3  10 -25    3.47    1.85
  -3   9  21   13.19    3.37
  -3   9  20    8.43    2.78
  -3   9  19    4.88    2.00
  -3   9  18    4.96    1.95
  -3   9  17   15.24    3.27
  -3   9  16    8.30    2.42
  -3   9  15   14.05    2.95
  -3   9  14    2.87    1.55
  -3   9  13   36.75    4.53
  -3   9  12    2.88    1.53
  -3   9  11    3.27    1.66
  -3   9  10   12.71    2.55
  -3   9   9    0.54    1.25
  -3   9   8    5.61    1.65
  -3   9   7   19.42    2.85
  -3   9   6   26.75    3.22
   3  -9  -6   25.30    2.67
  -3   9   5    1.08    1.11
   3  -9  -5    1.45    0.63
   3  -9  -5    1.55    0.36
   3  -9  -4   16.98    1.27
   3  -9  -4   17.87    2.17
  -3   9   4   18.06    2.49
  -3   9   3   14.73    2.20
   3  -9  -3   14.05    1.26
   3  -9  -3   14.83    1.97
   3  -9  -2    0.88    0.41
  -3   9   2    0.06    0.66
   3  -9  -2    0.77    0.65
   3  -9  -1   64.11    4.11
  -3   9   1   67.10    4.16
   3  -9  -1   58.32    2.90
  -3   9   0   14.49    1.91
   3  -9   0   15.59    2.03
   3  -9   0   14.68    1.53
   3  -9   1   78.16    4.56
  -3   9  -1   80.58    4.16
  -3   9  -1   80.67    5.10
   3  -9   1   77.52    4.88
  -3   9  -2   26.45    2.30
  -3   9  -2   27.49    3.09
   3  -9   2   23.08    2.56
   3  -9   2   24.31    2.78
  -3   9  -3   89.98    5.51
  -3   9  -3   85.40    3.84
   3  -9   3   77.52    4.95
   3  -9   3   86.00    4.91
   3  -9   3   80.70    3.65
  -3   9  -4   18.54    2.65
  -3   9  -4   18.17    1.70
   3  -9   4   17.21    2.30
   3  -9   4   16.84    2.43
   3  -9   4   17.27    1.56
  -3   9  -5   34.28    3.47
  -3   9  -5   38.12    2.10
   3  -9   5   34.06    3.23
   3  -9   5   35.63    3.49
  -3   9  -6   17.96    2.79
  -3   9  -6   13.98    1.12
   3  -9   6   15.14    2.32
   3  -9   7   94.35    5.79
  -3   9  -7   92.25    5.84
   3  -9   8   36.36    3.72
   3  -9   8   34.67    2.01
  -3   9  -8   37.34    3.79
  -3   9  -9    0.51    0.85
   3  -9   9   -0.77    0.98
   3  -9   9    0.74    0.32
   3  -9  10   32.99    3.61
  -3   9 -10   39.99    4.16
  -3   9 -11   46.24    4.49
  -3   9 -12    0.12    1.01
  -3   9 -13   67.51    5.49
  -3   9 -14    2.06    1.46
  -3   9 -15   42.04    4.55
  -3   9 -16   -1.40    1.54
  -3   9 -17    2.06    1.27
  -3   9 -18    3.25    1.36
  -3   9 -19   -0.09    0.73
  -3   9 -20    0.17    0.84
  -3   9 -21   -0.06    0.98
  -3   9 -22    1.09    0.84
  -3   9 -23    1.69    1.14
  -3   9 -24   10.36    2.73
  -3   9 -25   -1.28    1.29
  -3   9 -26    2.02    1.45
  -3   8  22    7.86    2.69
  -3   8  21   -0.16    1.07
  -3   8  20    1.19    1.96
  -3   8  19    3.40    1.54
  -3   8  18    0.39    1.18
  -3   8  17   -0.46    1.19
  -3   8  16    0.50    0.94
  -3   8  15    8.90    2.46
  -3   8  14    1.40    1.01
  -3   8  13    7.38    2.30
  -3   8  12   41.83    4.59
  -3   8  11    0.44    0.31
  -3   8  11   -0.15    0.76
  -3   8  10    0.96    0.26
  -3   8  10    0.54    1.09
  -3   8   9    5.84    1.77
  -3   8   8   27.47    3.31
  -3   8   7    0.20    0.92
   3  -8  -6   28.34    1.64
  -3   8   6   34.41    3.49
  -3   8   5  121.39    6.25
   3  -8  -5  118.68    3.43
  -3   8   4   33.38    3.20
   3  -8  -4   32.30    2.83
   3  -8  -4   31.01    1.84
   3  -8  -3   23.50    2.40
  -3   8   3   27.78    2.87
   3  -8  -3   23.22    1.66
   3  -8  -2   29.91    2.77
  -3   8   2   32.49    2.92
   3  -8  -2   28.48    1.93
   3  -8  -1    7.59    1.06
   3  -8  -1    7.79    1.39
  -3   8   1    8.31    1.48
  -3   8   0    5.54    1.40
   3  -8   0    4.09    0.86
  -3   8   0    5.70    1.16
   3  -8   0    4.81    1.17
   3  -8   1   11.79    1.84
  -3   8  -1   11.92    1.96
  -3   8  -1   12.03    1.56
   3  -8   1   11.00    1.67
  -3   8  -2    9.74    1.77
   3  -8   2   10.61    1.68
   3  -8   2   11.44    1.88
  -3   8  -2    9.79    1.31
   3  -8   2    9.98    1.33
  -3   8  -3   27.31    2.93
   3  -8   3   23.58    2.59
  -3   8  -3   23.64    1.84
   3  -8   3   21.19    1.74
   3  -8   3   21.74    2.41
  -3   8  -4    1.00    0.44
  -3   8  -4    1.30    1.17
   3  -8   4    1.11    0.87
   3  -8   4    1.28    0.47
   3  -8   4    1.06    0.86
  -3   8  -5    2.99    1.39
   3  -8   5    1.10    0.41
   3  -8   5    1.76    1.10
   3  -8   5    2.06    1.31
  -3   8  -5    2.13    0.54
  -3   8  -6    0.10    0.94
   3  -8   6    0.71    0.79
   3  -8   7    0.48    0.35
   3  -8   7   -0.21    0.75
  -3   8  -7    1.04    1.21
   3  -8   8    2.42    0.51
  -3   8  -8    1.21    1.01
   3  -8   8    2.00    0.84
  -3   8  -9   14.37    2.40
   3  -8   9   13.10    2.23
  -3   8 -10    4.96    1.51
  -3   8 -11   -0.77    0.85
  -3   8 -12   13.10    2.52
  -3   8 -13   -1.39    1.12
  -3   8 -14    2.59    1.09
  -3   8 -15    9.49    2.25
  -3   8 -16    1.68    1.49
  -3   8 -17    6.81    1.89
  -3   8 -18   -1.32    1.34
  -3   8 -19    6.00    1.82
  -3   8 -20    0.32    1.00
  -3   8 -21    3.30    1.51
  -3   8 -22   -0.98    1.04
  -3   8 -23    4.49    1.82
  -3   8 -24   -1.60    1.19
  -3   8 -25   -2.08    1.50
  -3   8 -26   -0.80    0.98
  -3   8 -27   -2.20    1.48
  -3   7  23    8.67    2.87
  -3   7  22   -0.16    1.00
  -3   7  21   14.33    3.30
  -3   7  20    1.67    1.12
  -3   7  19    5.46    2.07
  -3   7  18   12.37    2.81
  -3   7  17    1.21    1.07
  -3   7  16   12.58    2.85
  -3   7  15   20.09    3.30
  -3   7  14   13.51    1.62
  -3   7  14    9.28    2.16
  -3   7  13    4.56    1.58
  -3   7  13    6.81    1.11
  -3   7  12    1.24    0.59
  -3   7  12    0.47    1.36
  -3   7  11    1.47    0.57
  -3   7  11    1.44    1.22
  -3   7  10    0.64    0.30
  -3   7  10    2.07    1.13
  -3   7   9   43.68    4.11
  -3   7   9   40.91    2.22
  -3   7   8    0.69    0.42
  -3   7   8    0.62    0.93
  -3   7   7    1.98    0.53
  -3   7   7    3.09    1.27
   3  -7  -7    2.15    0.54
  -3   7   6    5.18    1.91
   3  -7  -6    5.69    0.90
   3  -7  -5    8.66    1.05
  -3   7   5   10.77    1.96
  -3   7   4   51.75    3.82
   3  -7  -4   41.33    2.23
  -3   7   3   15.77    2.14
   3  -7  -3   16.49    2.01
   3  -7  -3   12.04    1.24
  -3   7   2   50.36    3.52
   3  -7  -2   48.00    2.57
   3  -7  -2   51.99    3.51
  -3   7   1   52.11    3.33
  -3   7   1   54.69    3.68
   3  -7  -1   55.43    2.79
   3  -7  -1   54.12    3.49
  -3   7   0   43.72    3.32
  -3   7   0   41.22    2.84
   3  -7   0   40.00    2.47
   3  -7   0   40.11    3.07
  -3   7  -1  237.20    7.87
   3  -7   1  236.53    7.43
   3  -7   1  227.50    6.10
   3  -7   1  230.67    7.42
  -3   7  -1  241.61    6.41
  -3   7  -2   14.99    2.17
   3  -7   2   15.60    1.88
  -3   7  -2   16.37    1.55
   3  -7   2   15.38    1.49
   3  -7   2   14.25    1.86
  -3   7  -3    9.32    1.80
  -3   7  -3    9.08    1.09
   3  -7   3    8.04    0.99
   3  -7   3    9.02    1.55
   3  -7   3   10.75    1.68
  -3   7  -4   13.35    1.98
   3  -7   4   13.26    1.92
   3  -7   4   12.46    1.86
  -3   7  -4   12.71    1.14
   3  -7   4   12.03    1.11
   3  -7   5   72.85    4.31
   3  -7   5   73.17    2.26
  -3   7  -5   80.86    4.83
   3  -7   5   75.09    4.50
   3  -7   6   39.90    3.29
   3  -7   6   45.78    2.38
   3  -7   6   49.25    3.73
  -3   7  -6   41.00    3.51
  -3   7  -7    1.87    1.02
   3  -7   7    1.49    0.40
   3  -7   7    2.01    1.04
  -3   7  -8   18.86    2.56
   3  -7   8   20.73    1.30
   3  -7   8   22.11    2.64
  -3   7  -9    5.62    1.65
  -3   7 -10    0.51    1.09
  -3   7 -11   16.01    2.58
  -3   7 -12    9.01    1.93
  -3   7 -13    9.12    2.13
  -3   7 -14    0.60    1.02
  -3   7 -15    3.47    1.34
  -3   7 -16    0.04    1.00
  -3   7 -17   36.09    4.33
  -3   7 -18   -0.74    1.00
  -3   7 -19    6.67    2.03
  -3   7 -19    5.92    1.52
  -3   7 -20   13.02    2.67
  -3   7 -20   17.87    2.61
  -3   7 -21   11.48    2.67
  -3   7 -22    6.37    2.09
  -3   7 -23    5.89    1.96
  -3   7 -24    3.85    1.88
  -3   7 -25    0.90    0.96
  -3   7 -26    3.15    1.87
  -3   7 -27    8.44    2.60
  -3   6  24   19.33    4.06
  -3   6  23    0.74    0.82
  -3   6  22   -1.21    1.37
  -3   6  21    5.67    1.99
  -3   6  20   15.39    3.08
  -3   6  19    0.53    1.08
  -3   6  18    6.56    2.14
  -3   6  17    0.09    0.99
  -3   6  16   11.70    2.52
  -3   6  16   11.82    1.79
  -3   6  15    4.98    1.58
  -3   6  15    6.59    1.26
  -3   6  14    4.94    1.94
  -3   6  14    6.84    1.31
  -3   6  13    4.85    1.02
  -3   6  13    4.35    1.51
  -3   6  12   -0.04    0.33
  -3   6  12   -1.06    1.43
  -3   6  11    0.23    0.43
  -3   6  11   -0.17    1.14
  -3   6  10   27.55    2.11
  -3   6  10   23.83    3.12
  -3   6   9   20.09    1.75
  -3   6   9   18.31    2.63
   3  -6  -8    1.15    0.49
  -3   6   8    1.51    0.55
  -3   6   8    0.97    0.89
  -3   6   7   30.28    3.17
   3  -6  -7   33.85    2.14
  -3   6   7   28.23    1.92
  -3   6   6   43.74    2.32
  -3   6   6   42.12    3.60
   3  -6  -6   45.05    2.45
  -3   6   5   39.02    3.30
  -3   6   5   36.02    2.08
   3  -6  -5   40.45    2.29
  -3   6   4   45.88    3.41
   3  -6  -4   40.27    2.29
   3  -6  -3    3.50    0.70
  -3   6   3    4.91    1.23
  -3   6   2  170.25    6.04
   3  -6  -2  175.40    6.18
   3  -6  -2  176.33    4.90
  -3   6   1  346.35    8.47
  -3   6   1  349.64    8.12
   3  -6  -1  343.17    8.54
   3  -6  -1  350.81    7.04
  -3   6   0    1.05    0.67
   3  -6   0    0.37    0.64
  -3   6   0    0.91    0.57
   3  -6   0    0.11    0.25
   3  -6   0    0.99    0.54
  -3   6  -1    1.80    1.05
   3  -6   1    1.02    0.40
  -3   6  -1    2.08    0.74
   3  -6   1    1.47    0.74
   3  -6   1    2.92    0.96
   3  -6   1    1.02    0.47
  -3   6  -2   16.72    2.07
   3  -6   2   16.65    1.92
   3  -6   2   16.31    1.44
   3  -6   2   16.61    2.08
  -3   6  -2   17.33    1.53
  -3   6  -3  154.08    4.03
   3  -6   3  156.14    6.01
   3  -6   3  157.08    4.05
   3  -6   3  159.03    5.74
  -3   6  -3  167.37    6.32
   3  -6   4    0.34    0.23
   3  -6   4    0.92    0.56
   3  -6   4    0.38    0.48
   3  -6   4    2.01    1.00
  -3   6  -4    0.22    0.67
   3  -6   5  107.05    4.88
  -3   6  -5  107.31    5.35
   3  -6   5  109.21    3.69
   3  -6   5  103.59    2.38
   3  -6   5  105.49    5.14
  -3   6  -6   -0.59    0.97
   3  -6   6   -0.32    0.69
   3  -6   6    0.18    0.26
   3  -6   6    0.62    0.72
  -3   6  -7   14.68    2.04
   3  -6   7   15.65    1.22
   3  -6   7   15.52    2.06
  -3   6  -8    0.55    0.84
  -3   6  -9    7.38    1.74
  -3   6 -10   15.00    2.44
  -3   6 -11   56.19    4.51
  -3   6 -12    4.45    1.63
  -3   6 -12    0.41    0.83
  -3   6 -13   13.55    2.54
  -3   6 -13   11.04    1.91
  -3   6 -14    0.18    0.99
  -3   6 -14   -0.27    0.61
  -3   6 -15   -0.39    0.93
  -3   6 -15    0.64    1.10
  -3   6 -16    0.69    0.97
  -3   6 -16   -0.34    0.79
  -3   6 -17    0.65    0.96
  -3   6 -17    3.33    1.15
  -3   6 -18    0.04    0.87
  -3   6 -18    0.85    0.59
  -3   6 -19    3.62    1.65
  -3   6 -19    1.79    1.15
  -3   6 -20   12.55    2.20
  -3   6 -20   13.76    2.83
  -3   6 -21    9.71    2.46
  -3   6 -21    7.71    1.76
  -3   6 -22   -0.31    0.83
  -3   6 -23    0.49    0.91
  -3   6 -24    3.52    1.59
  -3   6 -25    2.82    1.62
  -3   6 -26    1.05    1.57
  -3   6 -27    6.54    2.42
  -3   5  25    3.84    2.12
  -3   5  24   -0.93    1.21
  -3   5  23    4.64    2.33
  -3   5  22    0.54    1.15
  -3   5  21    4.64    1.82
  -3   5  20   14.09    2.89
  -3   5  19    0.49    1.17
  -3   5  19    1.41    0.83
  -3   5  18    0.04    1.29
  -3   5  18   -0.38    0.73
  -3   5  17    0.48    0.97
  -3   5  17    0.95    0.73
  -3   5  16   15.97    2.97
  -3   5  16   15.10    2.14
  -3   5  15   11.85    1.84
  -3   5  15    9.70    2.19
  -3   5  14    0.57    1.14
  -3   5  14    2.83    0.93
  -3   5  13    0.54    0.91
  -3   5  13    0.63    0.62
  -3   5  12   -1.20    1.64
  -3   5  12    0.52    0.47
  -3   5  11   21.78    2.99
  -3   5  11   23.50    2.13
  -3   5  10    1.62    0.62
  -3   5  10    1.33    1.24
  -3   5   9   81.49    5.27
  -3   5   9   69.91    3.43
  -3   5   8   57.52    3.01
  -3   5   8   61.22    4.40
   3  -5  -8   56.25    3.01
  -3   5   7   46.53    3.72
   3  -5  -7   42.19    2.53
  -3   5   7   42.77    2.49
  -3   5   6   18.29    2.52
   3  -5  -6   22.36    1.82
  -3   5   6   19.42    1.66
  -3   5   5   54.98    3.73
   3  -5  -5   55.60    2.82
  -3   5   5   55.97    2.67
  -3   5   4   53.65    2.64
   3  -5  -4   56.93    2.81
  -3   5   4   58.33    3.74
  -3   5   3   34.94    2.74
   3  -5  -3   35.65    2.21
  -3   5   2   39.24    2.67
   3  -5  -2   33.52    2.17
  -3   5   2   40.40    2.81
  -3   5   1  106.39    4.36
  -3   5   1  108.11    4.26
   3  -5  -1   98.98    4.41
   3  -5  -1  101.87    4.17
   3  -5  -1  104.69    3.89
  -3   5   0   76.33    3.79
   3  -5   0   78.31    3.44
   3  -5   0   72.85    3.35
   3  -5   0   75.70    3.93
  -3   5   0   80.18    3.49
   3  -5   1   31.26    2.25
  -3   5  -1   29.20    1.97
   3  -5   1   26.98    2.11
   3  -5   1   29.36    2.48
  -3   5  -1   31.16    2.50
   3  -5   1   27.10    1.92
  -3   5  -2    1.86    1.23
  -3   5  -2    1.77    0.87
   3  -5   2    1.85    0.87
   3  -5   2    0.12    0.25
   3  -5   2    1.08    0.64
   3  -5   3  290.44    7.90
   3  -5   3  278.18    6.25
   3  -5   3  282.92    6.90
   3  -5   3  288.36    5.15
  -3   5  -3  294.05    8.12
   3  -5   4   43.77    2.84
  -3   5  -4   39.76    3.06
   3  -5   4   36.82    2.19
   3  -5   4   43.87    3.12
   3  -5   4   37.41    1.66
  -3   5  -5    8.08    1.53
   3  -5   5    8.51    0.65
   3  -5   5    9.87    1.08
   3  -5   5    7.71    1.40
   3  -5   5   10.43    1.53
  -3   5  -6   -0.59    0.89
   3  -5   6    0.81    0.46
   3  -5   6    0.57    0.59
   3  -5   6    0.48    0.83
  -3   5  -7  288.44    8.87
  -3   5  -8   35.98    3.33
  -3   5  -9   16.59    2.44
  -3   5  -9   16.17    2.11
  -3   5 -10   91.69    4.93
  -3   5 -10   91.29    5.56
  -3   5 -11    2.89    1.45
  -3   5 -11    1.27    0.80
  -3   5 -12   -0.81    1.16
  -3   5 -12   -1.10    1.16
  -3   5 -13   34.44    3.22
  -3   5 -13   40.87    4.01
  -3   5 -14   23.00    2.73
  -3   5 -14   21.63    3.05
  -3   5 -15   13.51    2.55
  -3   5 -15   13.43    2.08
  -3   5 -16    0.38    1.05
  -3   5 -16    0.74    0.56
  -3   5 -17    2.05    0.96
  -3   5 -17    5.83    1.50
  -3   5 -18    4.10    1.56
  -3   5 -18    3.20    1.14
  -3   5 -19   32.50    3.55
  -3   5 -19   34.95    4.32
  -3   5 -20    2.57    1.26
  -3   5 -20    0.59    0.58
  -3   5 -21   -1.50    1.46
  -3   5 -21    1.68    0.95
  -3   5 -22   -0.82    1.14
  -3   5 -22    1.07    1.03
  -3   5 -23   -0.80    1.00
  -3   5 -24   14.80    3.19
  -3   5 -25    7.54    2.49
  -3   5 -26    2.76    1.67
  -3   5 -27    1.82    1.39
  -3   4  26    1.10    1.18
  -3   4  25    1.96    1.34
  -3   4  24    4.36    1.93
  -3   4  23    1.58    1.19
  -3   4  22    5.90    2.15
  -3   4  21   -1.16    1.22
  -3   4  21    1.13    0.85
  -3   4  20    0.59    1.01
  -3   4  20    0.48    0.81
  -3   4  19   -0.10    1.12
  -3   4  19   -0.92    0.93
  -3   4  18    9.52    2.40
  -3   4  18   13.38    2.15
  -3   4  17    5.80    1.49
  -3   4  17    5.51    1.80
  -3   4  16    0.88    0.89
  -3   4  16    0.24    0.59
  -3   4  15   17.96    2.98
  -3   4  15   18.37    2.32
  -3   4  14    6.11    1.62
  -3   4  14    5.87    1.19
  -3   4  13    2.00    0.93
  -3   4  13    0.83    0.67
  -3   4  12   16.09    2.58
  -3   4  12   15.72    1.98
  -3   4  11    0.52    1.17
  -3   4  11    0.77    0.49
  -3   4  10   -1.08    1.26
  -3   4  10    1.43    0.68
  -3   4   9   -0.35    0.97
  -3   4   9    0.54    0.41
   3  -4  -8   62.39    3.32
  -3   4   8   67.96    4.55
   3  -4  -8   68.49    3.20
  -3   4   8   61.88    3.29
   3  -4  -7   53.62    2.80
  -3   4   7   57.01    3.95
   3  -4  -7   54.81    3.00
  -3   4   7   53.92    2.95
   3  -4  -6   29.79    2.07
   3  -4  -6   32.17    2.22
  -3   4   6   31.27    2.87
  -3   4   6   31.57    2.16
   3  -4  -5   24.56    1.86
  -3   4   5   22.35    2.31
   3  -4  -5   27.04    2.01
  -3   4   5   22.99    1.84
  -3   4   4  104.52    4.82
   3  -4  -4  100.62    3.82
   3  -4  -4   98.19    3.76
  -3   4   4   95.56    3.67
   3  -4  -3   32.44    2.14
  -3   4   3   35.87    2.65
   3  -4  -3   33.53    2.19
  -3   4   3   32.42    2.23
  -3   4   2   32.02    2.09
  -3   4   2   37.69    2.61
   3  -4  -2   34.80    2.22
  -3   4   2   34.57    2.29
   3  -4  -2   35.78    2.29
   3  -4  -2   33.47    2.46
   3  -4  -1    3.16    0.78
   3  -4  -1    2.91    0.70
  -3   4   1    2.75    0.81
  -3   4   1    3.43    0.81
   3  -4  -1    3.42    0.75
   3  -4   0   43.40    2.54
   3  -4   0   52.61    2.95
   3  -4   0   53.21    3.29
  -3   4   0   60.73    2.94
   3  -4   0   50.47    2.76
  -3   4   0   54.97    3.05
   3  -4   1  162.16    4.45
   3  -4   1  167.71    5.09
   3  -4   1  162.62    4.56
   3  -4   1  166.29    5.65
   3  -4   1  163.42    5.05
   3  -4   1  161.31    5.33
  -3   4  -1  164.72    5.25
   3  -4   2    9.29    1.02
   3  -4   2    9.41    1.40
  -3   4  -2    9.36    1.43
   3  -4   2    8.62    1.10
   3  -4   2    8.98    1.12
   3  -4   3   10.16    1.16
  -3   4  -3   11.65    1.57
   3  -4   3   10.94    0.98
   3  -4   3    9.65    1.16
   3  -4   3   11.37    1.61
  -3   4  -4   25.08    1.93
   3  -4   4   26.89    1.41
   3  -4   4   26.17    1.81
   3  -4   4   28.33    2.54
   3  -4   4   24.27    1.99
  -3   4  -4   28.27    2.49
  -3   4  -5    3.46    1.51
   3  -4   5    5.19    1.44
   3  -4   5    3.39    0.84
  -3   4  -5    3.18    0.72
   3  -4   5    3.90    0.98
   3  -4   5    1.20    0.52
  -3   4  -6    1.01    1.11
  -3   4  -6   -0.20    0.89
   3  -4   6    0.44    0.20
   3  -4   6    0.82    0.93
  -3   4  -6    0.51    0.32
  -3   4  -7   25.64    2.46
  -3   4  -7   28.21    2.79
  -3   4  -8    2.14    0.87
  -3   4  -8    2.11    0.67
  -3   4  -9    1.88    0.40
  -3   4  -9    2.40    0.83
  -3   4  -9    0.65    0.99
   3  -4   9    2.03    0.32
  -3   4 -10   22.39    1.32
  -3   4 -10   23.32    2.46
   3  -4  10   22.12    1.10
  -3   4 -10   27.59    3.00
  -3   4 -11    0.02    1.26
   3  -4  11    2.20    0.49
  -3   4 -11    2.61    1.11
  -3   4 -11    1.31    0.38
  -3   4 -12    7.18    1.49
  -3   4 -12    5.94    0.69
   3  -4  12    6.17    0.75
  -3   4 -12    6.69    1.53
  -3   4 -13   33.78    1.57
   3  -4  13   36.13    1.94
  -3   4 -13   32.42    3.16
  -3   4 -13   35.74    3.73
  -3   4 -14   21.55    2.76
   3  -4  14   24.31    1.70
  -3   4 -14   22.97    1.32
  -3   4 -14   21.46    3.06
   3  -4  15    4.61    0.79
  -3   4 -15    6.57    1.60
  -3   4 -15    4.77    1.56
   3  -4  16    0.38    0.39
  -3   4 -16    0.51    0.77
  -3   4 -17   15.38    2.34
   3  -4  17   15.42    1.62
  -3   4 -17   14.22    2.63
  -3   4 -18    1.61    1.03
  -3   4 -18    1.47    1.12
  -3   4 -19    1.96    1.22
  -3   4 -19   -1.11    1.50
  -3   4 -20   -0.48    0.85
  -3   4 -20   -0.43    1.12
  -3   4 -21    4.23    1.78
  -3   4 -21    6.80    1.79
  -3   4 -22    0.95    0.91
  -3   4 -22    2.18    1.23
  -3   4 -23   -2.24    1.68
  -3   4 -23   -0.41    0.56
  -3   4 -24    0.90    1.19
  -3   4 -25    2.68    1.53
  -3   4 -26   12.74    3.07
  -3   4 -27    0.56    1.15
  -3   4 -28    5.36    2.39
  -3   3  26    3.25    1.66
  -3   3  25    0.44    1.28
  -3   3  24   -1.03    1.15
  -3   3  23    1.77    1.59
  -3   3  23    0.42    0.85
  -3   3  22    1.27    0.98
  -3   3  22    4.24    1.84
  -3   3  21   13.37    2.91
  -3   3  21   10.04    2.12
  -3   3  20    1.38    1.46
  -3   3  20   -1.05    0.93
  -3   3  19    3.77    1.76
  -3   3  19    3.79    1.35
  -3   3  18   14.87    2.83
  -3   3  18   19.39    2.70
  -3   3  17    1.73    1.55
  -3   3  17   -0.62    0.95
  -3   3  16    0.63    0.93
  -3   3  16    1.57    0.97
  -3   3  15   -0.26    0.98
  -3   3  15    0.55    0.64
  -3   3  14   27.47    2.84
  -3   3  14   32.61    3.71
  -3   3  13    1.53    0.86
  -3   3  13    2.66    1.50
  -3   3  12    5.73    1.30
  -3   3  12    5.36    1.49
  -3   3  11    2.96    1.26
  -3   3  11    3.70    1.00
  -3   3  10    0.35    0.68
  -3   3  10    1.70    1.00
  -3   3   9   84.16    4.07
  -3   3   9   81.66    4.95
   3  -3  -8   93.00    3.34
  -3   3   8   76.75    3.89
  -3   3   8   98.10    5.49
   3  -3  -7   28.81    1.80
   3  -3  -7   29.89    2.29
  -3   3   7   30.20    2.87
  -3   3   7   26.53    2.14
  -3   3   6    5.52    1.20
   3  -3  -6    5.65    1.04
   3  -3  -6    7.03    1.29
  -3   3   6    7.91    1.54
  -3   3   5   45.97    2.64
   3  -3  -5   46.45    2.69
  -3   3   5   44.81    3.18
   3  -3  -5   46.70    2.25
   3  -3  -4  148.63    4.73
  -3   3   4  142.21    4.55
   3  -3  -4  147.27    4.08
  -3   3   4  163.49    5.78
   3  -3  -3  131.37    4.38
  -3   3   3  140.93    5.10
  -3   3   3  130.80    3.77
  -3   3   3  133.17    4.34
   3  -3  -3  135.82    3.90
  -3   3   2   83.15    3.11
  -3   3   2   74.93    3.28
   3  -3  -2   79.81    3.70
  -3   3   2   83.69    3.79
   3  -3  -2   85.45    3.56
   3  -3  -2   80.60    3.13
  -3   3   1   41.25    2.41
   3  -3  -1   38.90    2.38
   3  -3  -1   39.63    2.55
   3  -3  -1   36.10    2.29
   3  -3  -1   39.39    2.26
  -3   3   1   39.67    2.25
   3  -3   0    1.30    0.42
   3  -3   0    1.41    0.47
   3  -3   0    1.07    0.52
  -3   3   0    4.95    1.09
   3  -3   0    0.79    0.60
   3  -3   0    2.12    0.80
   3  -3   1  557.20    8.89
   3  -3   1  569.07    8.08
  -3   3  -1  545.53    8.97
   3  -3   1  563.58    9.32
   3  -3   1  556.80    9.83
   3  -3   1  515.38    7.02
   3  -3   1  568.87    9.38
   3  -3   2   20.03    1.81
   3  -3   2   22.23    1.81
   3  -3   2   23.00    2.08
   3  -3   2   20.30    1.48
  -3   3  -2   23.10    2.01
   3  -3   2   19.97    1.45
   3  -3   2   22.34    1.97
  -3   3  -3    1.76    0.50
   3  -3   3    2.76    0.67
  -3   3  -3    1.34    0.65
   3  -3   3    0.69    0.51
   3  -3   3    1.02    0.52
   3  -3   3    2.02    0.50
  -3   3  -4   11.59    1.62
  -3   3  -4   11.05    1.15
  -3   3  -4   11.95    1.72
  -3   3  -4   10.10    1.13
   3  -3   4   11.04    1.49
  -3   3  -5  225.61    5.60
  -3   3  -5  209.38    6.64
  -3   3  -5  209.58    4.84
  -3   3  -5  226.67    6.99
   3  -3   5  230.36    6.82
  -3   3  -6   84.77    3.01
  -3   3  -6   86.98    3.73
  -3   3  -6   82.06    4.22
  -3   3  -6   87.22    4.55
   3  -3   6   95.35    4.53
   3  -3   7    5.45    0.62
  -3   3  -7    5.19    0.76
  -3   3  -7    6.62    1.11
  -3   3  -7    4.59    1.14
  -3   3  -7    4.19    1.12
  -3   3  -8   10.06    1.03
   3  -3   8   11.50    0.96
  -3   3  -8   10.55    1.77
  -3   3  -8   10.82    1.78
  -3   3  -9   72.35    2.67
  -3   3  -9   80.75    4.52
   3  -3   9   72.72    2.51
  -3   3  -9   76.23    4.73
  -3   3 -10    4.23    1.25
   3  -3  10    5.08    0.74
  -3   3 -10    5.22    1.45
  -3   3 -11   58.09    4.01
  -3   3 -11   54.01    4.32
   3  -3  11   60.19    2.60
   3  -3  12    0.05    0.29
  -3   3 -12    0.60    0.91
  -3   3 -12    1.19    1.12
   3  -3  13    3.01    0.73
  -3   3 -13    3.34    1.23
  -3   3 -13    1.28    0.98
  -3   3 -14    3.94    1.41
   3  -3  14    1.95    0.63
  -3   3 -14   -1.16    1.24
  -3   3 -15   12.04    2.20
  -3   3 -15   13.57    2.49
   3  -3  15   11.56    1.44
   3  -3  16    3.07    0.83
  -3   3 -16    5.25    1.59
  -3   3 -16    3.41    1.31
  -3   3 -17    4.19    1.53
   3  -3  17    0.92    0.57
  -3   3 -17    2.10    1.49
   3  -3  18   11.17    1.60
  -3   3 -18   11.54    2.23
  -3   3 -18   10.05    2.36
  -3   3 -19    6.23    1.84
  -3   3 -19    8.97    2.05
  -3   3 -20    9.53    2.25
  -3   3 -20    3.78    1.68
  -3   3 -21   10.97    2.29
  -3   3 -21    9.14    2.26
  -3   3 -22    3.25    1.35
  -3   3 -22    3.13    1.68
  -3   3 -23    1.84    1.29
  -3   3 -23    0.74    1.06
  -3   3 -24    1.02    1.06
  -3   3 -24   -1.14    1.10
  -3   3 -25   -3.50    1.80
  -3   3 -26    4.95    2.14
  -3   3 -27   -1.20    1.32
  -3   3 -28   -1.34    1.34
  -3   2  27    1.90    1.83
  -3   2  26   18.88    3.89
   3  -2 -26   20.40    3.49
   3  -2 -25   -0.44    0.76
  -3   2  25    0.53    0.92
  -3   2  25    1.42    1.39
  -3   2  24    5.00    1.86
  -3   2  24    2.65    1.53
  -3   2  23    1.78    1.43
  -3   2  23   -0.45    1.07
  -3   2  22    1.28    1.08
  -3   2  22    2.14    1.47
  -3   2  21    3.77    1.94
  -3   2  21    2.76    1.47
  -3   2  20   43.61    4.48
  -3   2  20   36.32    4.53
  -3   2  19    5.56    2.01
  -3   2  19    6.03    1.82
  -3   2  18    7.29    1.86
  -3   2  18    6.48    1.66
  -3   2  17    9.84    2.37
  -3   2  17   13.06    2.23
  -3   2  16    1.15    0.87
  -3   2  16    1.28    0.72
  -3   2  15    7.95    1.98
  -3   2  15    6.32    1.53
  -3   2  14    3.17    1.43
  -3   2  14    4.43    1.38
  -3   2  13   61.83    4.16
  -3   2  13   63.66    4.91
  -3   2  12   -0.10    0.80
  -3   2  12    0.26    0.61
  -3   2  11    0.45    0.99
  -3   2  11   -0.60    0.78
  -3   2  10  105.69    4.92
  -3   2  10  106.75    5.77
  -3   2   9   21.67    2.19
  -3   2   9   25.53    2.79
   3  -2  -8  112.60    3.16
  -3   2   8  114.74    4.81
  -3   2   8  116.79    5.66
   3  -2  -7   86.62    2.65
  -3   2   7   83.55    3.96
  -3   2   7   89.68    4.71
  -3   2   6   32.02    2.82
   3  -2  -6   20.69    1.95
  -3   2   6   27.69    2.28
   3  -2  -6   21.81    1.31
  -3   2   5    6.07    1.08
   3  -2  -5    5.14    0.65
  -3   2   5    5.92    1.31
   3  -2  -5    5.15    0.96
  -3   2   4    0.54    0.56
   3  -2  -4    0.38    0.49
  -3   2   3  434.12    6.03
   3  -2  -3  463.85    9.10
   3  -2  -3  444.44    8.75
   3  -2  -3  458.23    8.36
  -3   2   3  444.80    8.09
   3  -2  -3  464.00    6.31
   3  -2  -2   93.01    4.01
   3  -2  -2   89.87    3.68
   3  -2  -2   90.91    2.99
   3  -2  -2   89.20    3.73
  -3   2   2   89.85    3.66
  -3   2   2   86.64    2.87
   3  -2  -1   44.41    2.79
   3  -2  -1   42.11    2.55
   3  -2  -1   40.87    2.41
   3  -2  -1   39.94    2.40
  -3   2   1   43.18    2.12
   3  -2  -1   41.83    2.14
  -3   2   1   39.27    2.48
   3  -2   0    3.36    0.75
   3  -2   0    2.01    0.65
   3  -2   0    2.69    0.75
   3  -2   0    1.79    0.62
   3  -2   0    1.59    0.64
   3  -2   0    1.67    0.34
  -3   2   0    1.64    0.64
  -3   2   0    2.79    0.77
   3  -2   1  162.33    5.07
  -3   2  -1  162.60    4.76
   3  -2   1  156.60    4.67
   3  -2   1  166.82    5.45
   3  -2   1  161.37    3.16
   3  -2   1  163.89    5.02
  -3   2  -1  171.56    4.87
   3  -2   1  167.60    4.87
   3  -2   2   63.08    3.22
   3  -2   2   62.65    3.19
   3  -2   2   58.17    2.07
  -3   2  -2   63.70    2.89
   3  -2   2   67.60    2.96
  -3   2  -2   64.96    3.51
   3  -2   2   67.73    3.57
  -3   2  -2   63.31    2.15
   3  -2   2   64.52    3.27
  -3   2  -2   59.83    3.09
  -3   2  -3   -1.69    0.97
  -3   2  -3   -0.46    0.44
  -3   2  -3    0.04    0.24
   3  -2   3   -0.27    0.50
   3  -2   3    0.11    0.51
  -3   2  -3   -0.96    0.76
  -3   2  -4   32.94    2.57
  -3   2  -4   31.38    1.94
  -3   2  -4   32.77    1.89
  -3   2  -4   32.05    2.52
   3  -2   4   31.35    2.36
  -3   2  -5    2.76    1.00
  -3   2  -5    2.12    0.58
  -3   2  -5    1.70    0.56
   3  -2   5    2.65    0.94
  -3   2  -5    1.69    0.77
  -3   2  -6    0.56    0.48
  -3   2  -6    0.59    0.37
  -3   2  -6   -0.78    0.83
  -3   2  -6    0.68    0.75
   3  -2   6    0.60    0.45
   3  -2   6    2.09    0.82
  -3   2  -7   15.30    2.35
  -3   2  -7   16.44    2.11
   3  -2   7   12.15    1.25
   3  -2   8   30.97    1.88
  -3   2  -8   30.49    2.80
  -3   2  -8   33.03    3.16
   3  -2   9   15.93    1.41
  -3   2  -9   15.73    2.05
  -3   2  -9   16.55    2.37
  -3   2 -10   40.33    3.37
   3  -2  10   40.51    2.36
  -3   2 -10   41.83    3.72
   3  -2  11    9.09    1.16
  -3   2 -11   10.67    2.15
  -3   2 -11   10.66    1.94
   3  -2  12    0.43    0.41
  -3   2 -12    1.92    1.43
   3  -2  13   35.90    2.54
  -3   2 -13   35.52    3.75
  -3   2 -14   -0.58    1.20
   3  -2  14    0.59    0.54
  -3   2 -15   -2.03    1.65
   3  -2  15   -0.26    0.45
   3  -2  16    7.81    1.41
  -3   2 -16    9.63    2.15
   3  -2  17    0.44    0.53
  -3   2 -17    0.11    1.16
   3  -2  18    2.91    1.11
  -3   2 -18    5.96    1.88
   3  -2  19    3.71    1.14
  -3   2 -19    1.69    1.10
   3  -2  20    4.70    1.26
  -3   2 -20    3.32    1.55
  -3   2 -21   -1.09    1.51
  -3   2 -22    0.03    0.80
  -3   2 -22    3.09    1.47
  -3   2 -23    9.90    2.35
  -3   2 -23    8.87    2.39
  -3   2 -24    6.06    1.87
  -3   2 -24    0.68    0.76
  -3   2 -25    0.35    0.79
  -3   2 -26   -2.12    1.43
  -3   2 -27   -1.33    1.25
  -3   2 -28    2.14    1.42
  -3   1  26    6.51    2.19
  -3   1  25    1.18    1.06
  -3   1  25    0.01    0.95
   3  -1 -25   -1.49    1.08
  -3   1  24    0.65    0.83
   3  -1 -24    1.96    1.16
   3  -1 -23    3.41    1.36
  -3   1  23    0.89    1.06
  -3   1  23    1.39    0.85
   3  -1 -22    4.00    1.60
  -3   1  22    3.10    1.34
  -3   1  22   -0.59    1.03
  -3   1  21    3.02    1.56
  -3   1  21    2.81    1.48
  -3   1  20    0.15    0.79
  -3   1  20    0.12    0.71
  -3   1  19   30.55    3.94
  -3   1  19   32.43    3.81
  -3   1  18    1.50    1.22
  -3   1  18   -0.89    0.92
   3  -1 -18    0.13    0.41
  -3   1  17   28.21    3.68
   3  -1 -17   30.30    2.61
  -3   1  17   28.27    3.37
  -3   1  16   37.34    3.71
   3  -1 -16   37.83    2.84
  -3   1  16   34.49    3.92
  -3   1  15    7.48    1.82
   3  -1 -15    6.23    1.14
  -3   1  15    4.62    1.37
  -3   1  14    1.56    1.23
  -3   1  14    1.89    0.95
  -3   1  13   40.77    3.53
  -3   1  13   39.90    3.82
  -3   1  12   96.21    5.17
  -3   1  12  100.52    5.90
  -3   1  11   94.57    4.94
  -3   1  11   91.20    5.38
  -3   1  10    1.79    1.32
  -3   1  10    0.66    0.56
  -3   1   9    5.44    1.18
  -3   1   9    4.24    1.38
  -3   1   8  153.80    6.36
  -3   1   8  153.15    5.62
   3  -1  -8  159.33    2.91
   3  -1  -7   17.61    0.88
   3  -1  -7   18.37    2.08
  -3   1   7   20.36    2.16
  -3   1   7   18.94    2.38
   3  -1  -6   31.88    2.62
  -3   1   6   33.37    2.56
   3  -1  -6   33.09    1.13
   3  -1  -5   39.97    2.87
   3  -1  -5   34.69    2.48
  -3   1   5   35.47    2.53
   3  -1  -5   37.23    1.25
   3  -1  -4    3.41    0.49
  -3   1   4    3.46    0.80
  -3   1   4    4.10    0.47
   3  -1  -4    4.90    1.44
   3  -1  -4    3.66    0.97
   3  -1  -3   51.40    2.90
   3  -1  -3   53.92    3.06
   3  -1  -3   53.22    2.92
  -3   1   3   49.99    2.87
   3  -1  -3   55.53    3.07
   3  -1  -3   52.07    1.83
  -3   1   3   51.83    1.72
  -3   1   2   60.84    3.09
   3  -1  -2   69.66    3.42
   3  -1  -2   63.53    3.17
   3  -1  -2   67.32    3.28
   3  -1  -2   60.70    2.26
   3  -1  -2   69.95    3.33
  -3   1   2   60.51    2.17
  -3   1   1  465.09    8.37
   3  -1  -1  476.46    8.45
   3  -1  -1  505.97    8.85
  -3   1   1  443.74    6.44
  -3   1   1  466.63    8.36
   3  -1  -1  472.92    8.55
   3  -1  -1  470.29    6.76
   3  -1   0   26.22    2.14
   3  -1   0   26.06    2.04
  -3   1   0   23.45    1.85
   3  -1   0   28.71    2.07
  -3   1   0   24.89    2.09
  -3   1   0   23.87    1.71
  -3   1   0   24.24    1.99
  -3   1  -1   17.39    1.69
  -3   1  -1   19.40    1.65
  -3   1  -1   16.92    1.70
   3  -1   1   18.27    1.62
   3  -1   1   20.70    1.91
  -3   1  -1   20.02    1.63
   3  -1   1   18.19    1.68
   3  -1   2    6.55    1.09
   3  -1   2    7.42    1.28
  -3   1  -2    5.30    0.86
  -3   1  -2    6.18    0.58
   3  -1   2    6.69    1.05
  -3   1  -2    8.23    1.32
  -3   1  -2    4.95    0.95
  -3   1  -3  477.66    7.82
  -3   1  -3  471.94    9.33
  -3   1  -3  501.50    8.69
   3  -1   3  457.24    8.47
  -3   1  -3  479.22    5.75
  -3   1  -3  484.93    8.96
  -3   1  -4   55.94    3.35
  -3   1  -4   59.49    2.75
  -3   1  -4   59.17    3.05
   3  -1   4   60.17    3.12
  -3   1  -4   58.29    3.39
  -3   1  -5   16.76    2.56
  -3   1  -5   22.74    2.43
   3  -1   5   11.93    1.72
  -3   1  -6    5.17    1.35
   3  -1   6    3.70    1.06
   3  -1   6    3.95    0.78
  -3   1  -6    3.59    1.31
   3  -1   7  518.67    8.18
  -3   1  -7  529.96   11.00
  -3   1  -7  520.14   11.60
   3  -1   8  141.41    4.48
  -3   1  -8  145.41    6.47
   3  -1   9    8.26    1.15
  -3   1  -9    4.73    1.33
  -3   1 -10   43.96    3.88
   3  -1  10   44.97    2.73
   3  -1  11   32.63    2.41
  -3   1 -11   34.66    3.58
   3  -1  12   13.17    1.64
  -3   1 -12   13.44    2.41
   3  -1  13   93.64    4.41
  -3   1 -13   99.59    6.28
   3  -1  14    5.52    1.20
  -3   1 -14    7.58    2.10
   3  -1  15    7.60    1.46
  -3   1 -15    9.48    2.31
   3  -1  16    0.69    0.53
  -3   1 -16    0.19    0.97
   3  -1  17    3.68    1.17
  -3   1 -17    5.58    2.05
   3  -1  18    2.32    1.04
  -3   1 -18    0.13    1.23
   3  -1  19   15.02    2.25
  -3   1 -19   12.68    2.70
   3  -1  20    1.57    0.86
  -3   1 -20    0.77    1.09
   3  -1  21   -0.40    0.68
  -3   1 -21    0.34    1.09
  -3   1 -22    2.39    1.54
  -3   1 -23   -2.72    1.61
  -3   1 -24    2.12    1.70
  -3   1 -25    3.54    1.86
  -3   1 -26    3.58    1.86
  -3   1 -27    2.78    1.67
  -3   0  28    0.26    0.80
  -3   0  27    7.06    2.30
  -3   0  26   -0.03    0.65
  -3   0  25    1.47    1.00
   3   0 -24    3.16    1.27
  -3   0  24    3.79    1.63
   3   0 -23   -1.30    0.94
  -3   0  23   -0.10    0.75
   3   0 -22    9.48    2.02
  -3   0  22    9.65    2.30
  -3   0  21    3.70    1.78
   3   0 -21    1.61    1.06
  -3   0  21    2.82    1.40
  -3   0  20    3.66    1.44
   3   0 -20    5.28    1.48
  -3   0  20    6.83    1.89
  -3   0  19    3.09    1.53
  -3   0  19    1.75    1.19
   3   0 -19    4.57    1.44
  -3   0  18   11.17    2.25
   3   0 -18   16.52    2.52
  -3   0  18   13.07    2.55
   3   0 -18   13.09    1.69
  -3   0  17   16.51    2.80
   3   0 -17   16.35    2.52
  -3   0  17   14.30    2.48
   3   0 -17   16.31    1.82
  -3   0  16    2.16    1.30
   3   0 -16    1.48    0.73
  -3   0  16    1.25    0.81
   3   0 -16    1.63    0.64
  -3   0  15    2.24    1.30
   3   0 -15   -0.86    1.15
  -3   0  15    1.14    1.00
   3   0 -15    1.12    0.56
   3   0 -14    5.80    1.44
  -3   0  14    7.13    1.80
  -3   0  14    6.14    1.59
   3   0 -14    7.63    1.06
   3   0 -13   17.51    2.30
  -3   0  13   16.04    2.36
  -3   0  13   13.53    2.18
   3   0 -13   16.59    1.49
  -3   0  12    0.39    0.85
  -3   0  12    0.70    0.86
   3   0 -12   -0.42    0.81
   3   0 -12   -0.09    0.27
   3   0 -11    8.38    1.46
   3   0 -11    8.09    0.87
  -3   0  11    9.02    1.87
  -3   0  11    9.33    1.69
   3   0 -10    6.29    1.33
  -3   0  10    6.25    1.38
   3   0 -10    5.76    0.64
   3   0  -9  117.24    5.14
  -3   0   9  124.97    5.45
   3   0  -9  115.58    2.22
   3   0  -8  105.45    4.85
  -3   0   8  112.58    5.02
   3   0  -7   88.27    4.25
  -3   0   7   89.34    4.30
   3   0  -6    0.25    0.88
  -3   0   6    2.04    1.42
   3   0  -5  110.54    4.48
   3   0  -5  112.47    3.94
  -3   0   5  100.06    4.36
   3   0  -4   27.37    1.94
   3   0  -4   26.20    2.18
   3   0  -4   26.83    2.23
  -3   0   4   23.21    2.11
  -3   0   3   20.06    1.82
   3   0  -3   20.27    1.90
   3   0  -3   19.53    1.83
   3   0  -3   20.06    1.68
  -3   0   3   23.82    2.04
  -3   0   3   20.75    0.98
   3   0  -2    5.27    0.98
  -3   0   2    4.05    0.99
   3   0  -2    6.56    1.19
   3   0  -2    6.02    1.00
  -3   0   2    6.68    1.10
  -3   0   2    5.70    0.67
  -3   0   1   91.13    3.71
   3   0  -1   90.19    3.74
   3   0  -1   89.35    3.76
   3   0  -1   88.26    3.62
  -3   0   1   87.59    2.78
  -3   0   1   86.19    3.70
  -3   0   1   87.60    3.59
  -3   0   0   95.28    3.74
  -3   0   0   91.49    3.80
   3   0   0   91.84    3.80
  -3   0   0   91.87    3.25
  -3   0   0   97.22    3.94
   3   0   0   96.41    3.93
  -3   0  -1   56.99    2.98
  -3   0  -1   58.19    2.86
  -3   0  -1   58.76    3.12
   3   0   1   55.80    2.97
   3   0   2    6.52    1.06
  -3   0  -2    7.10    1.36
   3   0   2    6.11    0.97
  -3   0  -3   21.70    2.20
   3   0   3   21.06    1.76
  -3   0  -4  117.62    4.10
   3   0   4  115.85    4.10
  -3   0  -5  306.30    6.85
   3   0   5  302.14    6.84
   3   0   6    4.81    1.01
   3   0   6    4.61    0.98
   3   0   7   20.94    1.82
   3   0   8   19.25    1.83
   3   0   9    9.64    1.44
   3   0  10   13.06    1.63
   3   0  11  145.51    5.53
   3   0  12   15.37    1.96
   3   0  13   40.26    3.07
  -3   0 -14    9.00    2.18
   3   0  14    8.30    1.51
  -3   0 -15    4.50    1.81
   3   0  15    2.72    1.00
   3   0  16    8.73    1.68
  -3   0 -16    8.94    2.28
  -3   0 -17   12.32    2.70
   3   0  17    9.66    1.83
   3   0  18    0.32    0.57
  -3   0 -18   -0.38    1.12
  -3   0 -19   13.77    2.87
   3   0  19    8.41    1.74
   3   0  20    5.72    1.64
  -3   0 -20    6.05    2.05
   3   0  21    4.10    1.35
  -3   0 -21    3.49    1.64
  -3   0 -22    2.89    1.79
   3   0  22    0.82    0.84
  -3   0 -23    1.12    1.09
  -3   0 -24   -2.46    1.47
  -3   0 -25   -1.62    1.44
  -3   0 -26   12.28    3.24
  -3   0 -27   -0.97    1.09
  -3  -1  29    0.49    0.92
  -3  -1  28   10.04    2.67
  -3  -1  27    2.01    1.27
  -3  -1  26   11.76    2.92
  -3  -1  25    5.39    1.98
   3   1 -24   -0.68    0.97
  -3  -1  24    0.39    0.87
   3   1 -23   -0.54    0.94
  -3  -1  23   -0.82    1.23
   3   1 -22    2.67    1.08
  -3  -1  22    3.85    1.42
   3   1 -21    3.48    1.15
  -3  -1  21   11.67    2.57
  -3  -1  20    4.08    1.72
   3   1 -20    3.04    1.03
   3   1 -19   11.60    2.14
  -3  -1  19    7.88    2.01
   3   1 -18    6.52    1.10
   3   1 -18    4.96    1.43
  -3  -1  18    6.53    1.95
   3   1 -17   25.30    2.98
  -3  -1  17   33.52    3.83
   3   1 -17   27.94    2.28
   3   1 -16   -0.06    0.49
   3   1 -16    0.33    0.69
  -3  -1  16    0.22    0.81
   3   1 -15    8.68    1.16
  -3  -1  15    7.03    1.84
   3   1 -15    5.89    1.34
   3   1 -14   67.53    4.36
  -3  -1  14   77.52    5.18
   3   1 -14   72.88    3.08
   3   1 -13   -0.39    0.41
  -3  -1  13    1.22    0.85
   3   1 -13    0.06    0.70
   3   1 -12    2.00    0.50
   3   1 -12    1.44    0.63
  -3  -1  12    2.94    1.17
   3   1 -11   54.43    3.62
  -3  -1  11   57.95    4.12
   3   1 -11   58.50    2.02
   3   1 -10   42.53    3.19
   3   1 -10   45.98    1.50
  -3  -1  10   48.54    3.61
   3   1  -9   19.16    2.13
  -3  -1   9   19.51    2.30
   3   1  -8   33.95    2.78
  -3  -1   8   37.20    3.13
   3   1  -7   34.01    2.59
   3   1  -7   35.21    2.07
  -3  -1   7   35.30    2.84
   3   1  -6   63.11    3.47
   3   1  -6   62.29    2.73
  -3  -1   6   61.78    3.62
   3   1  -5   46.89    2.92
  -3  -1   5   48.59    3.15
   3   1  -5   50.91    2.45
   3   1  -4   40.54    2.79
   3   1  -4   39.50    2.24
  -3  -1   4   42.19    2.86
   3   1  -3  460.30    7.62
  -3  -1   3  438.90    8.55
   3   1  -3  440.79    8.43
  -3  -1   3  432.08    8.73
   3   1  -3  442.46    8.82
  -3  -1   3  434.81    7.43
   3   1  -3  418.55    5.46
  -3  -1   2    1.36    0.53
  -3  -1   2    0.53    0.51
  -3  -1   2    1.00    0.59
   3   1  -2    0.65    0.26
   3   1  -2    0.72    0.47
  -3  -1   1   29.17    2.12
  -3  -1   1   31.79    2.15
   3   1  -1   28.77    2.19
  -3  -1   1   29.42    2.25
   3   1   0    3.38    0.88
  -3  -1   0    4.07    1.06
  -3  -1   0    3.22    0.83
  -3  -1   0    1.52    0.56
  -3  -1  -1  455.82    8.60
   3   1   1  466.69    8.64
  -3  -1  -1  462.32    8.56
  -3  -1  -2   48.50    2.84
   3   1   2   48.79    2.85
   3   1   2   44.73    2.33
   3   1   3  245.51    5.51
  -3  -1  -4  175.95    4.75
   3   1   4  173.23    4.75
  -3  -1  -5   38.11    2.30
   3   1   5   39.25    2.35
   3   1   6   66.80    3.43
  -3  -1  -6   65.86    3.15
   3   1   6   64.87    3.10
   3   1   7    3.81    1.02
  -3  -1  -7    5.97    1.11
   3   1   8   -0.13    0.50
   3   1   9    1.78    1.01
   3   1  10   -0.06    0.51
   3   1  11    6.20    1.42
   3   1  12    2.02    0.89
   3   1  13    1.85    0.70
   3   1  14   -0.04    0.72
   3   1  15    5.25    1.37
   3   1  16   31.70    3.30
   3   1  17    8.06    1.81
  -3  -1 -18   -0.09    1.16
   3   1  18    0.40    0.90
   3   1  19    3.16    1.13
  -3  -1 -19    7.69    2.25
   3   1  20    4.73    1.47
  -3  -1 -20    6.07    2.08
  -3  -1 -21   53.64    5.83
   3   1  21   48.11    4.63
  -3  -1 -22    2.35    1.58
   3   1  22   -0.13    1.07
   3   1  23    4.29    1.55
  -3  -1 -23    7.84    2.41
  -3  -1 -24    3.94    1.85
  -3  -1 -25    2.35    1.61
  -3  -1 -26    3.41    1.78
  -3  -1 -27    5.60    2.42
  -3  -2  28   12.16    3.15
  -3  -2  27    6.22    2.32
  -3  -2  26   15.10    3.29
  -3  -2  25    5.73    2.15
  -3  -2  24    1.15    1.30
   3   2 -23   -0.78    0.77
  -3  -2  23   -0.27    1.31
  -3  -2  22    4.69    1.86
   3   2 -22    2.72    1.08
  -3  -2  21   16.27    2.92
   3   2 -21   20.06    2.75
  -3  -2  20   31.63    4.10
   3   2 -20   33.36    3.49
  -3  -2  19    3.80    1.40
   3   2 -19    1.45    0.97
   3   2 -18    3.81    0.88
  -3  -2  18    3.85    1.59
   3   2 -18    4.09    1.20
   3   2 -17    1.74    0.64
  -3  -2  17    1.76    1.09
   3   2 -17    1.88    0.96
   3   2 -16    1.04    0.62
   3   2 -16   -0.50    0.63
  -3  -2  16   -0.53    0.99
  -3  -2  15   32.11    3.55
   3   2 -15   33.84    3.12
   3   2 -15   36.05    2.25
   3   2 -14    4.16    1.14
   3   2 -14    4.22    0.80
  -3  -2  14    4.19    1.51
   3   2 -13   37.61    3.13
  -3  -2  13   38.55    3.68
   3   2 -13   37.68    1.98
   3   2 -12    0.46    0.21
  -3  -2  12   -0.16    0.89
   3   2 -12   -0.33    0.78
   3   2 -11   11.26    1.68
   3   2 -11   13.52    1.00
  -3  -2  11   12.71    1.98
   3   2 -10   18.52    2.09
   3   2 -10   19.58    1.06
  -3  -2  10   18.35    2.31
   3   2  -9   14.81    1.22
  -3  -2   9   16.96    2.14
   3   2  -9   16.76    1.90
   3   2  -8   14.76    1.22
  -3  -2   8   15.60    2.11
   3   2  -8   15.86    1.88
   3   2  -7   25.04    1.58
   3   2  -7   27.44    2.27
  -3  -2   7   26.03    2.58
   3   2  -6   47.90    3.02
   3   2  -6   44.32    2.15
   3   2  -6   43.72    2.57
  -3  -2   6   43.26    3.18
  -3  -2   5    8.99    0.63
   3   2  -5   10.29    1.12
   3   2  -5    9.91    1.12
  -3  -2   5    8.10    1.35
   3   2  -4    3.40    0.66
  -3  -2   4    3.13    0.57
  -3  -2   4    4.69    1.10
   3   2  -3   81.45    2.63
  -3  -2   3   84.32    3.93
  -3  -2   3   80.33    3.10
   3   2  -2  179.79    3.59
  -3  -2   2  179.50    3.65
  -3  -2   2  184.57    5.77
  -3  -2   2  183.90    4.91
  -3  -2   1   45.69    2.81
  -3  -2   1   49.83    2.72
  -3  -2   1   48.62    1.76
   3   2  -1   46.73    2.85
   3   2   0   99.20    4.13
  -3  -2   0  103.13    2.53
  -3  -2   0   97.69    4.08
   3   2   1  150.74    5.04
  -3  -2  -1  146.94    4.91
   3   2   2   70.37    2.76
  -3  -2  -2   74.11    3.50
   3   2   2   68.41    3.39
   3   2   3  109.86    3.48
   3   2   4   10.91    1.15
  -3  -2  -5   71.57    2.95
   3   2   5   71.93    2.99
   3   2   5   72.36    3.78
  -3  -2  -6   10.30    1.19
   3   2   6   12.98    1.58
   3   2   7   38.90    3.12
  -3  -2  -7   56.63    2.91
   3   2   8   48.88    3.40
  -3  -2  -8   45.64    2.70
   3   2   9    3.16    0.92
   3   2  10   25.17    2.62
   3   2  11   17.85    2.21
   3   2  12    0.04    0.65
   3   2  13   72.14    4.72
   3   2  14   30.32    3.16
   3   2  15   38.67    3.66
   3   2  16    7.59    1.84
   3   2  17   -0.80    0.77
   3   2  18   -0.75    0.99
   3   2  19    2.89    1.10
   3   2  20    5.09    1.71
   3   2  21    8.64    2.14
  -3  -2 -21   12.34    2.87
   3   2  22    4.39    1.61
  -3  -2 -22    1.95    1.39
   3   2  23    0.18    0.85
  -3  -2 -23   -4.60    2.24
   3   2  24    3.08    1.40
  -3  -2 -24    7.62    2.53
  -3  -2 -25   -0.24    1.10
  -3  -2 -26    1.15    1.33
  -3  -3  28   18.83    3.91
  -3  -3  27   -0.98    1.17
  -3  -3  26    6.72    2.17
  -3  -3  25    4.08    1.87
  -3  -3  24   10.52    2.76
  -3  -3  23   -0.71    0.92
  -3  -3  22    1.05    0.94
   3   3 -22    0.70    0.71
   3   3 -21    4.21    1.38
  -3  -3  21    4.30    1.52
   3   3 -20    1.94    0.93
  -3  -3  20    3.00    1.52
   3   3 -19    0.56    0.53
  -3  -3  19    0.55    1.10
   3   3 -18   23.38    2.74
  -3  -3  18   24.70    3.45
   3   3 -18   22.66    2.09
   3   3 -17    0.43    0.47
   3   3 -17    1.13    0.76
  -3  -3  17   -0.27    1.11
   3   3 -16    1.56    0.54
   3   3 -16    2.41    1.01
  -3  -3  16   -0.83    1.36
   3   3 -15    0.65    0.46
   3   3 -15    0.42    1.02
  -3  -3  15   -0.97    1.29
   3   3 -14   10.17    1.73
  -3  -3  14    8.41    2.09
   3   3 -14   10.77    1.24
   3   3 -13    7.45    0.92
   3   3 -13    9.41    1.65
   3   3 -13    7.79    0.79
  -3  -3  13   10.00    2.02
   3   3 -12   43.80    3.29
   3   3 -12   38.80    1.69
  -3  -3  12   44.22    3.85
   3   3 -12   41.97    2.08
   3   3 -11   11.87    1.04
   3   3 -11   11.85    1.70
   3   3 -11   10.66    0.86
  -3  -3  11   11.47    2.02
   3   3 -10   42.28    1.82
   3   3 -10   40.97    3.01
  -3  -3  10   45.95    3.73
   3   3 -10   36.47    1.59
   3   3  -9  120.38    4.98
  -3  -3   9  111.32    3.01
   3   3  -9  110.74    2.78
  -3  -3   9  119.08    5.77
  -3  -3   8   13.58    1.98
  -3  -3   8   11.34    0.94
   3   3  -7   17.23    1.77
  -3  -3   7   18.48    2.18
  -3  -3   7   18.48    1.15
  -3  -3   6    1.01    0.34
   3   3  -6    1.37    0.49
  -3  -3   6    0.61    0.73
  -3  -3   5   58.68    2.12
  -3  -3   5   58.47    2.37
   3   3  -5   62.98    2.97
  -3  -3   5   58.09    3.61
   3   3  -4    0.42    0.33
  -3  -3   4    0.55    0.38
  -3  -3   4   -0.07    0.64
   3   3  -3   49.47    2.33
  -3  -3   3   57.95    3.33
  -3  -3   3   51.54    2.53
  -3  -3   3   52.61    2.45
  -3  -3   2  102.65    4.41
  -3  -3   2  104.60    3.30
  -3  -3   1  104.37    4.34
  -3  -3   1  106.57    3.23
  -3  -3   0   -0.16    0.56
   3   3   1   81.18    3.75
  -3  -3  -1   77.66    3.64
   3   3   2  113.48    3.31
  -3  -3  -2  111.03    4.36
  -3  -3  -3  213.70    6.04
   3   3   3  200.87    4.45
   3   3   4   -0.17    0.29
   3   3   5   91.95    4.50
   3   3   5   92.72    3.14
  -3  -3  -6   15.03    1.33
   3   3   6   16.23    2.08
   3   3   7  549.14   11.57
  -3  -3  -7  543.92    8.49
   3   3   8   31.51    2.87
  -3  -3  -8   34.79    2.24
   3   3   9   25.80    2.76
  -3  -3  -9   27.10    2.07
   3   3  10    8.69    1.68
   3   3  11    3.77    1.26
   3   3  12    2.68    1.21
   3   3  13   12.23    2.06
   3   3  14    6.23    1.64
   3   3  15   -0.16    0.96
   3   3  16    1.09    0.78
   3   3  17   -0.61    0.80
   3   3  18    7.73    2.03
   3   3  19   21.70    3.23
   3   3  20   -0.68    0.94
   3   3  21    0.64    1.02
   3   3  22    0.13    0.93
   3   3  23    0.64    0.89
  -3  -3 -23    3.68    1.99
   3   3  24    0.06    0.57
  -3  -3 -24    0.88    1.22
   3   3  25    3.32    1.65
  -3  -3 -25    3.14    1.99
  -3  -3 -26    4.20    2.15
  -3  -4  28    4.44    2.03
  -3  -4  27    1.64    1.22
  -3  -4  26    9.33    2.60
  -3  -4  25    3.18    1.82
  -3  -4  24    7.35    2.12
  -3  -4  23    0.09    0.97
  -3  -4  22    0.09    1.13
   3   4 -21    0.24    0.68
  -3  -4  21    0.50    1.20
  -3  -4  20    1.53    1.16
   3   4 -20    4.72    1.39
   3   4 -19    1.09    0.68
  -3  -4  19    0.30    1.06
   3   4 -18   28.33    2.89
  -3  -4  18   26.30    3.76
   3   4 -18   28.31    2.41
   3   4 -17    0.47    0.61
   3   4 -17    1.01    0.60
  -3  -4  17    0.51    1.03
   3   4 -16    1.09    0.46
   3   4 -16    1.50    0.81
  -3  -4  16    1.74    1.38
  -3  -4  15    7.63    1.89
   3   4 -15    9.61    1.26
   3   4 -15    6.36    1.43
   3   4 -14    1.08    0.52
   3   4 -14    3.63    1.12
  -3  -4  14    2.54    1.25
   3   4 -13    2.46    0.63
   3   4 -13    4.89    1.22
  -3  -4  13    1.20    0.97
   3   4 -12    0.28    0.38
  -3  -4  12   -0.52    0.85
   3   4 -11  131.47    3.88
  -3  -4  11  142.41    6.85
  -3  -4  11  129.35    4.07
  -3  -4  10    2.96    1.48
  -3  -4  10    2.09    0.56
  -3  -4   9    1.45    0.42
  -3  -4   9    1.91    0.90
  -3  -4   8   82.30    4.85
  -3  -4   8   72.52    2.80
  -3  -4   7   41.06    3.31
  -3  -4   7   36.11    1.95
   3   4  -6   11.83    1.50
  -3  -4   6   13.03    1.06
  -3  -4   6   16.02    1.99
  -3  -4   6   13.24    1.20
  -3  -4   5   85.90    3.05
  -3  -4   5   81.44    2.88
   3   4  -5   90.19    3.80
  -3  -4   5   92.72    4.63
  -3  -4   5   87.52    3.80
  -3  -4   4    0.03    0.44
   3   4  -4   -0.38    0.46
  -3  -4   4   -0.01    0.62
  -3  -4   3    0.54    0.43
  -3  -4   3   -0.07    0.71
  -3  -4   2   21.07    1.70
  -3  -4   2   23.37    2.16
  -3  -4   1  211.46    6.35
  -3  -4   1  206.02    5.15
  -3  -4   0    0.99    0.59
  -3  -4  -1   22.54    2.05
   3   4   2   23.03    1.37
  -3  -4  -2   20.83    1.95
  -3  -4  -3  162.72    5.33
   3   4   3  159.68    3.54
   3   4   4   41.29    3.17
   3   4   4   39.28    1.80
   3   4   5   -0.36    0.97
   3   4   6  105.14    5.28
   3   4   7   82.41    4.77
  -3  -4  -7   75.47    2.86
  -3  -4  -8    1.08    0.36
   3   4   8    1.06    0.78
   3   4   9   25.77    2.88
  -3  -4  -9   26.10    1.92
   3   4  10    7.92    1.64
  -3  -4 -10    8.23    1.14
   3   4  11    8.38    1.71
   3   4  12    7.18    1.68
   3   4  13    6.21    1.77
   3   4  14   -0.34    0.99
   3   4  15   19.98    2.87
   3   4  16    4.74    1.52
   3   4  17    8.75    2.15
   3   4  18    8.66    2.12
   3   4  19    1.35    1.08
   3   4  20    2.19    1.39
   3   4  21   -1.38    1.13
   3   4  22    0.27    0.69
   3   4  23    0.86    0.99
   3   4  24   -0.79    0.95
   3   4  25    1.21    1.33
  -3  -4 -25    4.09    1.91
  -3  -5  27    2.65    1.73
  -3  -5  26    3.82    1.73
  -3  -5  25   -1.17    1.38
  -3  -5  24   -0.57    1.24
  -3  -5  23    5.44    2.02
  -3  -5  22    1.54    0.88
  -3  -5  21   -0.45    1.05
  -3  -5  20    2.41    1.39
  -3  -5  19    1.06    1.34
   3   5 -18    0.34    0.53
  -3  -5  18   -0.27    1.21
   3   5 -17    1.19    0.55
  -3  -5  17    2.05    1.43
   3   5 -16   13.49    1.62
  -3  -5  16   17.10    2.79
   3   5 -15    1.23    0.65
  -3  -5  15   -0.35    0.82
   3   5 -14   25.79    2.14
  -3  -5  14   22.28    3.13
   3   5 -13    0.01    0.33
  -3  -5  13   -0.92    1.05
  -3  -5  13    0.60    0.42
   3   5 -12    7.86    1.17
  -3  -5  12    6.55    1.79
  -3  -5  12    7.47    1.17
  -3  -5  11   42.80    2.56
  -3  -5  11   48.84    4.16
  -3  -5  10  144.33    6.97
  -3  -5  10  138.79    4.55
  -3  -5   9    2.26    0.63
  -3  -5   9    3.35    1.18
  -3  -5   8   15.51    1.47
  -3  -5   8   18.16    2.41
  -3  -5   7   21.86    1.21
  -3  -5   7   19.43    1.63
  -3  -5   7   23.91    2.62
  -3  -5   6    0.76    0.39
  -3  -5   6    1.56    0.51
  -3  -5   6    1.36    0.80
  -3  -5   6    0.95    0.77
  -3  -5   5    3.83    0.78
  -3  -5   5    6.23    1.22
  -3  -5   5    4.15    1.03
  -3  -5   4   11.00    1.50
  -3  -5   4   13.58    1.82
  -3  -5   3   37.70    2.61
  -3  -5   3   37.61    2.84
  -3  -5   2   13.41    1.76
  -3  -5   2   11.27    1.44
  -3  -5   1    5.83    1.13
  -3  -5   1    4.78    0.94
  -3  -5   0   35.48    2.63
  -3  -5  -1   52.18    3.10
  -3  -5  -2   22.05    2.04
   3   5   2   20.32    1.20
  -3  -5  -3   24.75    2.10
   3   5   3   23.37    1.20
   3   5   3   26.09    2.77
   3   5   4   64.56    4.24
   3   5   5   79.13    4.76
   3   5   6    8.21    1.72
   3   5   7   -0.37    1.08
  -3  -5  -8    7.75    0.92
   3   5   8    7.73    1.46
   3   5   9   56.58    4.41
  -3  -5  -9   50.95    2.49
   3   5  10   24.69    3.04
  -3  -5 -10   21.63    1.75
   3   5  11    0.57    0.89
  -3  -5 -11    1.57    0.53
   3   5  12    3.88    1.56
   3   5  13   28.33    3.45
   3   5  14    5.05    1.66
   3   5  15   15.68    2.73
   3   5  16    7.84    2.20
   3   5  17    4.54    1.58
   3   5  18    2.90    1.48
   3   5  19   31.16    4.08
   3   5  20    1.39    1.07
   3   5  21    2.14    1.35
   3   5  22    2.25    1.37
   3   5  23    1.87    1.47
   3   5  24   -0.31    0.74
   3   5  25    0.43    1.06
   3   5  26    1.08    1.25
  -3  -6  27    0.77    0.84
  -3  -6  26    2.56    1.92
  -3  -6  25    0.42    0.94
  -3  -6  24    1.11    1.52
  -3  -6  23   -0.41    0.88
  -3  -6  22    4.20    1.80
  -3  -6  21    4.67    1.83
  -3  -6  20   29.68    4.15
  -3  -6  19    1.67    1.52
   3   6 -18   -0.17    0.44
  -3  -6  18   -0.37    1.43
   3   6 -17    1.84    0.71
  -3  -6  17    2.96    1.65
   3   6 -16    6.83    1.19
  -3  -6  16    4.28    1.61
   3   6 -15   17.94    1.95
  -3  -6  15   21.13    3.11
  -3  -6  14   -1.48    1.21
   3   6 -14    0.45    0.50
   3   6 -13   42.04    2.79
  -3  -6  13   42.44    4.14
  -3  -6  12    0.93    1.35
  -3  -6  11   11.36    2.18
  -3  -6  10   11.24    2.07
  -3  -6   9   53.53    4.24
  -3  -6   9   52.74    3.01
  -3  -6   8   21.43    1.06
  -3  -6   8   19.48    1.85
  -3  -6   8   22.47    2.78
  -3  -6   7    0.74    0.73
  -3  -6   7    1.62    0.49
  -3  -6   7    1.55    0.93
  -3  -6   6    8.74    1.58
  -3  -6   6    9.57    1.76
  -3  -6   5  152.17    6.21
  -3  -6   5  150.56    5.81
  -3  -6   4    5.65    1.21
  -3  -6   4    4.93    1.27
  -3  -6   3  206.52    6.53
  -3  -6   3  203.09    6.86
  -3  -6   2    0.36    0.68
  -3  -6   2   -0.44    0.66
  -3  -6   1    9.44    1.41
  -3  -6   1    9.91    1.46
  -3  -6   0   78.84    3.94
  -3  -6  -1  459.28    9.33
  -3  -6  -2    4.52    1.02
   3   6   2    3.81    0.44
   3   6   3   19.98    2.52
  -3  -6  -3   20.06    1.91
   3   6   4    3.97    1.30
   3   6   5   27.28    3.04
   3   6   6   35.13    3.48
   3   6   7    6.08    1.54
   3   6   8   43.83    4.02
   3   6   9    3.37    1.49
  -3  -6  -9    2.47    0.50
   3   6  10    1.05    1.10
  -3  -6 -10    2.54    0.57
   3   6  11   -0.66    1.13
   3   6  12   18.22    2.86
   3   6  13   40.65    4.31
   3   6  14   40.15    4.33
   3   6  15   66.78    5.69
   3   6  16    2.06    1.35
   3   6  17   -1.36    1.37
   3   6  18    2.20    1.48
   3   6  19    5.81    2.03
   3   6  20    0.07    0.73
   3   6  21    3.95    1.72
   3   6  22    6.22    2.04
   3   6  23   -1.79    1.28
   3   6  24    0.93    1.04
   3   6  25    0.81    1.07
  -3  -7  26    1.15    1.05
  -3  -7  25   -2.79    1.72
  -3  -7  24   13.94    3.33
  -3  -7  23    0.28    0.86
  -3  -7  22    1.36    1.17
  -3  -7  21    1.30    1.50
  -3  -7  20   -0.48    1.02
  -3  -7  19    0.20    1.43
   3   7 -18    4.02    1.10
  -3  -7  18    4.54    1.60
   3   7 -17    7.74    1.37
  -3  -7  17    8.38    2.26
   3   7 -16    0.49    0.56
  -3  -7  16   -1.32    1.50
   3   7 -15    1.23    0.69
  -3  -7  15    2.31    1.19
   3   7 -14   15.33    1.89
  -3  -7  14   12.75    2.44
  -3  -7  13   11.51    2.40
  -3  -7  12   80.99    5.75
  -3  -7  11   10.57    2.22
  -3  -7  10    0.67    0.95
  -3  -7   9   37.85    3.58
  -3  -7   8    0.73    0.38
  -3  -7   8    1.41    0.95
  -3  -7   8    0.42    0.91
  -3  -7   7   16.86    2.31
  -3  -7   7   18.22    2.48
  -3  -7   6    2.11    1.06
  -3  -7   6    2.00    0.79
  -3  -7   5    0.60    0.88
  -3  -7   5    2.32    1.10
  -3  -7   4   43.67    3.37
  -3  -7   4   42.06    3.27
  -3  -7   3    1.66    0.84
  -3  -7   3    1.65    0.81
  -3  -7   2   -0.01    0.61
  -3  -7   2    0.34    0.65
  -3  -7   1   27.51    2.65
  -3  -7   1   25.67    2.41
  -3  -7   0   30.35    2.54
  -3  -7  -1   77.87    3.90
   3   7   2   37.86    3.58
  -3  -7  -2   38.78    2.71
  -3  -7  -3    3.31    0.88
   3   7   3    2.91    1.23
   3   7   4   21.59    2.74
   3   7   5   95.78    5.72
   3   7   6    2.15    1.04
   3   7   7   94.01    5.85
   3   7   8   10.59    2.02
   3   7   9    6.90    1.88
   3   7  10    2.12    1.15
   3   7  11   11.19    2.32
   3   7  12    1.19    1.04
   3   7  13    1.64    1.03
   3   7  14    3.96    1.54
   3   7  15   18.70    3.23
   3   7  16    0.42    0.88
   3   7  17   26.63    3.92
   3   7  18    6.46    2.12
   3   7  19    0.60    0.93
   3   7  20    2.12    1.15
   3   7  21   -0.38    0.98
   3   7  22   -1.78    1.28
   3   7  23   -1.09    1.16
   3   7  24    1.85    1.29
  -3  -8  25    2.59    1.73
  -3  -8  24    0.71    1.30
  -3  -8  23    3.97    1.63
  -3  -8  22    3.31    2.02
  -3  -8  21    2.15    1.72
  -3  -8  20   10.56    2.65
  -3  -8  19    0.13    1.13
   3   8 -18   10.21    1.77
  -3  -8  18   12.58    3.01
   3   8 -17    6.59    1.37
  -3  -8  17    8.02    2.32
   3   8 -16    0.96    0.75
  -3  -8  16   -0.16    0.87
  -3  -8  15    3.28    1.54
  -3  -8  14    2.42    1.41
  -3  -8  13    6.73    1.69
  -3  -8  12    3.88    1.60
  -3  -8  11   20.39    2.91
  -3  -8  10   -0.59    1.05
  -3  -8   9    2.30    0.45
  -3  -8   9    2.24    0.92
  -3  -8   9    1.63    1.21
  -3  -8   8    5.87    1.56
  -3  -8   8    6.55    1.62
  -3  -8   7    6.72    1.70
  -3  -8   7    8.13    1.81
  -3  -8   6    1.99    0.95
  -3  -8   6    7.24    1.61
  -3  -8   5    5.15    1.43
  -3  -8   5    5.34    1.26
  -3  -8   4    1.17    0.88
  -3  -8   4    0.11    0.61
  -3  -8   3   -0.17    0.62
  -3  -8   3   -0.25    0.64
  -3  -8   2    1.29    0.75
  -3  -8   2    1.96    0.67
  -3  -8   1   28.04    2.81
  -3  -8   1   28.33    2.56
  -3  -8   0    0.41    0.50
   3   8   1   19.76    2.68
  -3  -8  -1   20.01    2.05
  -3  -8  -2   34.64    2.64
   3   8   2   33.18    3.50
   3   8   3   43.31    3.95
  -3  -8  -3   45.92    2.98
   3   8   4   41.35    3.97
   3   8   5   43.15    4.02
   3   8   6   13.33    2.41
   3   8   7    1.64    0.85
   3   8   8   23.57    3.31
   3   8   9   20.03    3.06
   3   8  10    7.17    2.04
   3   8  11   25.93    3.60
   3   8  12    9.42    2.06
   3   8  13    7.08    2.05
   3   8  14    1.77    1.27
   3   8  15   15.17    2.97
   3   8  16   28.89    4.09
   3   8  17    3.38    1.50
   3   8  18   -0.57    1.20
   3   8  19    1.67    1.50
   3   8  20    0.82    1.42
   3   8  21    1.29    1.34
   3   8  22    0.77    1.27
   3   8  23   -0.28    0.89
  -3  -9  25    4.23    2.10
  -3  -9  24   -1.50    1.84
  -3  -9  23    0.73    1.51
  -3  -9  22    8.78    2.63
  -3  -9  21    3.99    2.01
  -3  -9  20    1.01    1.13
  -3  -9  19    1.89    1.31
   3   9 -18    2.12    0.98
  -3  -9  18    0.29    0.88
  -3  -9  17    1.19    1.04
  -3  -9  16   15.30    2.94
  -3  -9  15   -0.03    1.13
  -3  -9  14    7.67    1.98
  -3  -9  13    0.47    1.01
  -3  -9  12    3.03    1.28
  -3  -9  11   18.62    2.91
  -3  -9  10   57.85    4.70
  -3  -9  10   60.42    4.85
  -3  -9   9   14.79    2.44
  -3  -9   9   13.00    2.34
  -3  -9   8    0.85    1.05
  -3  -9   8    1.18    1.13
  -3  -9   7   32.08    3.38
  -3  -9   7   36.83    3.59
  -3  -9   6    1.56    1.04
  -3  -9   6    2.36    0.96
  -3  -9   5   -0.05    0.77
  -3  -9   5   -0.28    0.79
  -3  -9   4   10.89    2.03
  -3  -9   4   11.07    1.87
  -3  -9   3   78.69    4.58
  -3  -9   3   80.51    5.06
  -3  -9   2    6.04    1.30
  -3  -9   2    5.02    1.28
   3   9  -1   45.46    4.03
  -3  -9   1   48.42    3.88
  -3  -9   1   48.58    3.40
  -3  -9   0   -0.19    0.57
   3   9   0    1.10    1.31
  -3  -9   0    0.74    0.73
   3   9   0    0.13    0.16
   3   9   1    7.17    1.94
  -3  -9  -1   10.78    1.59
  -3  -9  -2   12.85    1.71
   3   9   2   12.43    2.21
   3   9   3   72.99    5.37
  -3  -9  -3   72.77    3.78
   3   9   4   39.56    3.97
   3   9   5    3.88    1.44
   3   9   6    2.39    1.29
   3   9   7   16.37    2.82
   3   9   8    3.89    1.37
   3   9   9    2.87    1.43
   3   9  10    0.55    1.03
   3   9  11    1.13    1.22
   3   9  12   -1.15    1.34
   3   9  13    0.18    1.08
   3   9  14    0.24    0.97
   3   9  15    2.88    1.29
   3   9  16   16.90    3.25
   3   9  17    1.85    1.10
   3   9  18    1.80    1.31
   3   9  19    8.08    2.41
   3   9  20    1.26    1.31
   3   9  21   10.60    3.11
  -3 -10  24    4.58    1.93
  -3 -10  23    1.44    1.41
  -3 -10  22    1.67    1.27
  -3 -10  21    9.56    2.66
  -3 -10  20    2.98    1.74
  -3 -10  19    0.02    1.05
  -3 -10  18    0.17    0.84
  -3 -10  17    2.56    1.26
  -3 -10  16    9.42    2.40
  -3 -10  15   14.42    2.74
  -3 -10  14    2.10    1.25
  -3 -10  13   43.33    4.57
  -3 -10  12    0.52    0.86
  -3 -10  11   50.26    4.69
  -3 -10  10   -0.49    0.74
  -3 -10  10    1.77    1.27
  -3 -10   9   33.19    3.59
  -3 -10   9   33.02    3.67
  -3 -10   8    0.99    1.32
  -3 -10   8   -1.14    0.80
  -3 -10   7   76.69    5.51
  -3 -10   7   75.38    5.17
  -3 -10   6   -0.07    1.00
  -3 -10   6    0.08    0.73
  -3 -10   5    3.33    1.44
  -3 -10   5    3.52    1.25
  -3 -10   4    8.50    1.88
  -3 -10   4   10.44    1.79
  -3 -10   3   31.69    3.40
  -3 -10   3   28.39    2.82
  -3 -10   2    0.09    0.54
   3  10  -2    0.13    0.93
  -3 -10   2   -0.82    1.18
  -3 -10   1    6.19    1.32
   3  10  -1    8.25    1.70
  -3 -10   1    4.09    1.36
   3  10  -1    6.84    0.74
   3  10   0   39.54    4.00
  -3 -10   0   33.58    3.52
  -3 -10   0   34.36    2.87
   3  10   1   47.83    4.44
  -3 -10  -1   49.94    3.32
  -3 -10  -2    0.54    0.56
   3  10   2   -0.26    0.86
  -3 -10  -3    0.44    0.40
   3  10   3   -0.41    1.11
   3  10   4    0.13    0.80
   3  10   5   58.58    5.18
   3  10   6    8.69    2.03
   3  10   7    1.25    1.46
   3  10   8   22.61    3.39
   3  10   9   -0.73    1.04
   3  10  10    9.07    2.29
   3  10  11    1.81    1.63
   3  10  12   22.04    3.68
   3  10  13    2.68    1.52
   3  10  14   20.25    3.73
   3  10  15   27.41    4.18
   3  10  16    2.75    1.79
   3  10  17    6.20    2.22
   3  10  18    2.72    1.79
   3  10  19    2.62    1.85
   3  10  20    1.79    1.53
  -3 -11  23    3.95    2.00
  -3 -11  22    4.66    1.99
  -3 -11  21    7.23    2.44
  -3 -11  20    2.15    1.60
  -3 -11  19   11.17    2.70
  -3 -11  18    1.25    1.11
  -3 -11  17    0.31    1.09
  -3 -11  16    0.75    0.80
  -3 -11  15   10.86    2.50
  -3 -11  14   26.13    3.79
  -3 -11  13    5.72    1.72
  -3 -11  12    1.51    1.17
  -3 -11  11   -0.75    0.77
  -3 -11  11    0.72    1.11
  -3 -11  10    0.42    0.95
  -3 -11  10   -0.61    1.11
  -3 -11   9    2.04    1.43
  -3 -11   9    0.30    0.67
  -3 -11   8   11.61    2.31
  -3 -11   8   12.94    2.33
  -3 -11   7   -1.44    1.25
  -3 -11   7   -0.15    0.81
  -3 -11   6    4.28    1.64
  -3 -11   6   -0.77    0.99
  -3 -11   5    0.18    0.86
  -3 -11   5    1.22    0.77
  -3 -11   4   -0.10    0.74
  -3 -11   4    0.29    0.65
  -3 -11   3    6.43    1.44
   3  11  -3    6.41    1.83
  -3 -11   3    7.18    1.67
  -3 -11   2   -0.68    0.58
  -3 -11   2   -0.22    1.09
   3  11  -2    0.11    0.80
  -3 -11   1    2.92    0.97
  -3 -11   1    0.93    0.81
   3  11  -1    3.75    1.41
  -3 -11   0   34.66    3.72
  -3 -11   0   33.19    2.88
   3  11   0   33.63    3.82
  -3 -11  -1    0.01    0.48
   3  11   1   -0.29    0.85
  -3 -11  -2    7.95    1.35
   3  11   2    8.90    2.04
  -3 -11  -3    1.16    0.53
   3  11   3   -0.31    0.87
   3  11   4   42.51    4.50
   3  11   5   11.16    2.37
   3  11   6    1.75    1.37
   3  11   7  137.52    8.53
   3  11   8    6.21    2.11
   3  11   9   17.80    3.19
   3  11  10    0.02    0.92
   3  11  11   10.53    2.78
   3  11  12    2.05    1.49
   3  11  13   -1.78    1.24
   3  11  14   -0.01    0.94
   3  11  15   -1.19    1.07
   3  11  16    2.11    1.36
   3  11  17    5.92    2.22
   3  11  18   -1.60    1.29
  -3 -12  23    2.69    2.02
  -3 -12  22    4.06    1.92
  -3 -12  21    2.08    1.72
  -3 -12  20    4.68    2.02
  -3 -12  19   -0.57    0.73
  -3 -12  18    2.06    1.63
  -3 -12  17   -0.61    0.95
  -3 -12  16   -0.70    1.14
  -3 -12  15    1.06    0.94
  -3 -12  14    7.68    2.06
  -3 -12  13    0.65    0.96
  -3 -12  12    0.59    1.05
  -3 -12  12    3.88    1.61
  -3 -12  11   30.31    4.00
  -3 -12  11   32.66    3.96
  -3 -12  10    0.33    0.93
  -3 -12  10    0.06    0.83
  -3 -12   9   23.25    3.39
  -3 -12   9   17.77    2.72
  -3 -12   8    3.94    1.62
  -3 -12   8    1.62    0.91
  -3 -12   7    3.42    1.30
  -3 -12   7    3.43    1.30
  -3 -12   6    0.46    0.67
  -3 -12   6    1.22    1.24
  -3 -12   5   13.58    2.62
   3  12  -5   15.91    2.68
  -3 -12   5   13.40    2.19
  -3 -12   4    1.89    1.03
   3  12  -4    1.67    1.17
  -3 -12   4    1.18    0.74
  -3 -12   3    2.48    0.95
   3  12  -3    3.34    1.36
  -3 -12   3    0.85    0.87
  -3 -12   2    0.84    1.18
   3  12  -2    1.40    1.04
  -3 -12   2    1.15    0.60
  -3 -12   1   12.63    1.89
  -3 -12   1   10.34    2.14
   3  12  -1   12.12    2.36
  -3 -12   0    9.64    1.63
  -3 -12   0   11.60    2.43
   3  12   0   12.48    2.53
   3  12   1   19.37    3.12
  -3 -12  -1   16.06    1.96
  -3 -12  -1   17.67    2.89
  -3 -12  -2    8.90    1.44
   3  12   2    9.78    2.16
   3  12   3   50.32    5.04
   3  12   4    2.06    1.19
   3  12   5    1.47    1.34
   3  12   6    8.73    2.41
   3  12   7    0.87    1.22
   3  12   8   36.60    4.66
   3  12   9    1.23    1.26
   3  12  10   15.07    3.16
   3  12  11    3.33    1.49
   3  12  12   -2.04    1.58
   3  12  13    8.80    2.58
   3  12  14   12.49    3.08
   3  12  15    8.81    2.68
   3  12  16    6.78    2.18
   3  12  17    1.27    1.13
  -3 -13  22    3.10    1.65
  -3 -13  21   -1.37    0.98
  -3 -13  20    2.03    1.39
  -3 -13  19    1.60    1.70
  -3 -13  18    0.88    1.16
  -3 -13  17   -2.73    1.26
  -3 -13  16    9.43    2.50
  -3 -13  15    0.08    0.95
  -3 -13  14   -0.04    0.97
  -3 -13  13    4.53    1.80
  -3 -13  12    6.54    2.09
  -3 -13  12    6.70    1.84
  -3 -13  11   11.91    2.73
  -3 -13  11   11.57    2.34
  -3 -13  10   10.40    2.53
  -3 -13  10   10.30    2.22
  -3 -13   9   -0.27    1.17
  -3 -13   9    0.48    0.66
  -3 -13   8    0.05    1.22
  -3 -13   8    0.75    0.73
  -3 -13   7   18.77    3.16
   3  13  -7   17.06    2.82
  -3 -13   7   15.70    2.54
   3  13  -6    2.18    1.15
  -3 -13   6    1.98    1.11
  -3 -13   6    3.79    1.30
  -3 -13   5   24.56    3.62
   3  13  -5   20.30    3.09
  -3 -13   5   17.38    2.49
  -3 -13   4    2.71    1.09
  -3 -13   4    2.10    1.38
   3  13  -4    4.11    1.54
  -3 -13   3   -0.29    0.52
  -3 -13   3   -0.69    0.77
  -3 -13   2    0.39    0.85
   3  13  -2   -0.38    0.97
  -3 -13   2   -0.11    0.44
  -3 -13   1    8.55    1.62
   3  13  -1    7.27    2.03
  -3 -13   1    6.76    1.99
  -3 -13   0   -0.75    0.98
  -3 -13   0    0.05    0.41
   3  13   0   -1.05    1.15
  -3 -13  -1   10.30    2.32
   3  13   1    9.84    2.28
   3  13   2   39.26    4.58
   3  13   3   -1.31    1.40
   3  13   4    2.41    1.59
   3  13   5    3.47    1.69
   3  13   6    4.05    1.72
   3  13   7    0.60    1.08
   3  13   8    7.03    2.09
   3  13   9   18.78    3.53
   3  13  10    1.02    1.18
   3  13  11    1.15    1.01
   3  13  12   -0.93    1.11
   3  13  13   20.50    3.90
   3  13  14    7.44    2.53
   3  13  15    0.91    1.35
  -3 -14  21    8.13    2.66
  -3 -14  20    0.77    1.20
  -3 -14  19    0.91    1.18
  -3 -14  18    0.88    0.98
  -3 -14  17    1.81    1.27
  -3 -14  16    0.75    1.09
  -3 -14  15   17.95    3.35
  -3 -14  14    1.14    1.00
  -3 -14  13    1.87    1.19
  -3 -14  12    0.86    0.94
  -3 -14  12    1.97    1.29
  -3 -14  11   22.52    3.79
  -3 -14  11   21.65    3.36
  -3 -14  10    0.28    0.92
   3  14 -10    0.09    0.64
  -3 -14  10    0.52    0.90
   3  14  -9    0.32    0.70
  -3 -14   9    1.29    1.22
  -3 -14   9    0.16    0.85
  -3 -14   8   -0.48    1.31
   3  14  -8    2.37    1.27
  -3 -14   8    3.22    1.30
  -3 -14   7    8.96    2.30
   3  14  -7    7.31    2.01
  -3 -14   7    5.06    1.60
  -3 -14   6    0.22    0.88
   3  14  -6    1.48    1.01
  -3 -14   6    2.26    0.90
  -3 -14   5    7.74    1.67
   3  14  -5    8.22    2.03
  -3 -14   5    8.33    2.35
  -3 -14   4    5.66    1.41
  -3 -14   4    6.42    1.81
   3  14  -4   10.06    2.35
  -3 -14   3    8.18    1.68
  -3 -14   3    7.48    2.03
   3  14  -3    6.21    1.75
  -3 -14   2    0.23    0.85
   3  14  -2    0.90    1.25
   3  14  -1    2.48    1.57
  -3 -14   1   -1.58    1.30
  -3 -14   0    2.32    0.99
   3  14   0    1.04    0.71
  -3 -14  -1   22.72    3.58
   3  14   1   23.84    3.64
  -3 -14  -2    0.04    0.97
   3  14   2    0.62    1.28
   3  14   3    3.17    1.59
   3  14   4    2.32    1.42
   3  14   5   27.05    4.18
   3  14   6    6.03    2.13
   3  14   7    1.78    1.41
   3  14   8   -0.31    0.97
   3  14   9    0.14    0.93
   3  14  10   25.01    4.30
   3  14  11    1.34    1.47
   3  14  12    8.88    2.59
   3  14  13    0.43    0.90
  -3 -15  20   -1.57    1.30
  -3 -15  19    2.69    1.53
  -3 -15  18    0.45    0.81
  -3 -15  17    0.89    0.94
  -3 -15  16   -0.09    0.75
  -3 -15  15    0.92    0.98
  -3 -15  14    9.15    2.37
  -3 -15  13    1.33    1.55
   3  15 -13    0.27    0.80
  -3 -15  13    0.03    0.96
  -3 -15  12    0.84    1.28
   3  15 -12    0.81    0.98
  -3 -15  12    0.73    0.83
   3  15 -11   -0.64    0.70
  -3 -15  11   -0.12    0.83
   3  15 -10    7.94    2.15
  -3 -15  10    9.16    2.41
  -3 -15  10    8.71    2.18
  -3 -15   9   -1.43    1.26
   3  15  -9    1.77    1.07
  -3 -15   9    0.96    0.88
  -3 -15   8    1.66    1.37
   3  15  -8    0.25    0.95
  -3 -15   8    0.68    0.98
  -3 -15   7    1.30    1.02
  -3 -15   7   -1.51    1.77
   3  15  -7   -0.05    0.72
  -3 -15   6    0.00    0.95
   3  15  -6    0.37    0.73
  -3 -15   6    0.32    0.63
  -3 -15   5    0.28    0.90
   3  15  -5    1.33    1.17
  -3 -15   4    1.98    1.36
   3  15  -4    1.57    1.20
  -3 -15   3   -0.68    1.22
   3  15  -3   -0.06    0.93
   3  15  -2   16.56    3.08
  -3 -15   2   18.28    3.38
  -3 -15   1    2.78    1.60
   3  15  -1    0.98    1.13
  -3 -15   0    3.94    1.73
   3  15   0    2.11    1.53
  -3 -15  -1    2.64    1.41
   3  15   1    5.95    2.05
   3  15   2    0.01    0.94
  -3 -15  -2    0.01    0.88
   3  15   3    1.82    1.14
  -3 -15  -3   -1.38    1.41
   3  15   4   15.91    3.27
   3  15   5   23.22    3.96
   3  15   6    1.13    0.88
   3  15   7    6.68    2.31
   3  15   8   -1.15    1.35
   3  15   9   -0.67    1.00
   3  15  10   -0.42    1.13
   3  15  11    2.78    1.44
  -3 -16  19    0.33    0.79
  -3 -16  18    2.08    1.68
  -3 -16  17    0.56    1.20
  -3 -16  16   -0.08    0.70
  -3 -16  15   -0.66    0.84
  -3 -16  14    0.13    0.90
  -3 -16  13   14.38    3.29
  -3 -16  13    9.85    2.56
  -3 -16  12    2.35    1.31
  -3 -16  12   -0.83    1.12
  -3 -16  11    0.55    0.77
  -3 -16  11    2.65    1.64
   3  16 -11    1.63    1.16
  -3 -16  10    0.71    1.36
   3  16 -10   -2.26    1.41
  -3 -16  10    1.48    1.08
  -3 -16   9   14.30    2.64
  -3 -16   9    8.33    2.47
   3  16  -9    8.90    2.26
  -3 -16   8    1.08    0.94
   3  16  -8    0.31    0.78
  -3 -16   7    0.94    1.15
   3  16  -7    0.08    0.69
  -3 -16   6   10.43    2.60
   3  16  -6   12.43    2.62
  -3 -16   5    4.24    1.91
   3  16  -5    2.25    1.16
   3  16  -4    0.60    0.69
  -3 -16   4   -1.24    1.33
  -3 -16   3    9.70    2.65
   3  16  -3    3.92    1.66
  -3 -16   2    1.63    1.01
   3  16  -2    3.54    1.56
  -3 -16   1   -2.11    1.73
   3  16  -1   -0.27    1.05
  -3 -16   0    0.31    1.20
   3  16   0    1.56    1.37
  -3 -16  -1    5.63    1.90
   3  16   1    6.14    2.09
   3  16   2    4.66    2.09
  -3 -16  -2    2.66    1.65
   3  16   3    6.45    2.35
  -3 -16  -3    3.88    1.74
   3  16   4   -1.53    1.18
  -3 -16  -4    0.54    0.92
   3  16   5    0.43    0.94
   3  16   6    6.86    2.29
   3  16   7   11.79    3.08
   3  16   8   14.13    3.45
   3  16   9    1.65    1.42
  -3 -17  18    1.98    1.34
  -3 -17  17   -2.01    1.41
  -3 -17  16    0.17    1.10
  -3 -17  15   -1.18    1.09
  -3 -17  14    0.78    1.01
  -3 -17  13    2.28    1.82
  -3 -17  13    3.00    1.40
  -3 -17  12    7.33    2.57
  -3 -17  11    1.63    1.34
  -3 -17  10    0.85    1.28
  -3 -17   9   -0.72    0.97
   3  17  -9    0.22    0.86
  -3 -17   8    0.80    1.54
   3  17  -8    2.41    1.23
  -3 -17   7   -0.84    1.15
   3  17  -7    0.17    0.70
  -3 -17   6   -1.01    1.01
   3  17  -6    1.12    0.90
  -3 -17   5    1.00    1.30
   3  17  -5   -2.72    1.43
  -3 -17   4    4.83    1.90
   3  17  -4    5.19    1.87
  -3 -17   3    3.05    1.74
   3  17  -3   -0.09    1.06
  -3 -17   2    1.16    1.43
   3  17  -2    2.23    1.31
   3  17  -1    0.73    0.92
  -3 -17   1   -1.96    1.55
   3  17   0    6.35    2.19
  -3 -17   0    6.63    2.22
   3  17   1   -1.04    1.27
  -3 -17  -1   -0.66    0.93
   3  17   2    0.52    0.84
  -3 -17  -2    0.68    0.75
   3  17   3    1.85    1.44
  -3 -17  -3    2.14    1.43
   3  17   4   -0.56    0.98
  -3 -17  -4   -0.27    0.91
   3  17   5    2.71    1.71
  -3 -17  -5   -1.05    1.28
   3  17   6    1.67    1.36
  -3 -18  11    2.37    1.36
  -3 -18  10   -0.47    1.36
  -3 -18   9    2.86    1.60
  -3 -18   8    1.44    1.45
  -3 -18   7   12.02    3.24
   3  18  -7    8.41    2.30
  -3 -18   6    3.08    1.89
   3  18  -6   -0.27    0.98
  -3 -18   5    0.70    1.10
   3  18  -5   -1.77    1.13
  -3 -18   4   11.56    3.08
   3  18  -4    8.34    2.45
   3  18  -3    1.19    1.04
  -3 -18   3    2.36    1.79
   3  18  -2    1.39    1.14
  -3 -18   2    0.30    1.19
   3  18  -1    1.83    1.32
  -3 -18   1    0.38    1.17
   3  18   0    0.06    0.88
  -3 -18   0   -1.21    1.35
   3  18   1    0.40    0.83
  -3 -18  -1    0.29    1.14
   3  18   2   -0.77    1.02
  -3 -18  -2   -3.22    1.76
   3  18   3    0.94    1.11
  -3 -18  -3    0.40    0.81
   3  18   4    3.11    1.63
   3  19  -5    1.47    0.97
   3  19  -4   -0.27    0.85
   3  19  -3   -0.90    0.94
   3  19  -2    4.11    1.93
   3  19  -1    0.28    0.64
   3  19   0    0.24    0.84
  -4  18   8   -2.15    1.44
   4 -18  -3   -0.78    1.05
   4 -18  -2    4.13    2.05
   4 -18  -1    0.40    0.88
   4 -18   0    0.58    1.04
   4 -18   1    0.61    1.04
   4 -18   2   10.66    2.94
   4 -18   3    0.52    1.10
   4 -18   4    0.90    1.29
   4 -18   5    0.13    1.19
   4 -18   6    0.30    0.85
   4 -18   7    1.97    2.03
   4 -18   8    0.00    1.42
   4 -18   9   -0.02    0.74
   4 -18  10    0.62    1.10
   4 -18  11    1.44    1.35
  -4  17   9   10.55    2.90
  -4  17   8    5.66    2.17
  -4  17   7   -3.17    1.66
  -4  17   6    0.29    0.81
   4 -17  -5    7.83    2.51
  -4  17   5   12.33    2.89
   4 -17  -4    3.99    1.75
   4 -17  -3   -1.76    1.32
   4 -17  -2   -0.69    1.19
   4 -17  -1    3.14    1.88
   4 -17   0   -1.59    1.40
   4 -17   1    1.08    0.97
   4 -17   2   -0.25    1.52
   4 -17   3   17.40    3.59
   4 -17   4    9.80    2.60
   4 -17   5    3.19    1.38
   4 -17   6   -1.67    1.87
   4 -17   7    4.11    1.81
   4 -17   8    0.41    1.26
   4 -17   9    2.42    1.76
   4 -17  10    1.90    1.83
   4 -17  11    1.69    1.40
  -4  17 -12    1.15    1.02
   4 -17  12    1.94    1.22
   4 -17  13   12.28    3.31
  -4  16  11   -0.31    1.00
  -4  16  10    7.37    2.38
  -4  16   9    0.86    1.26
  -4  16   8    5.74    2.11
  -4  16   7   10.45    2.64
  -4  16   6    2.51    1.62
  -4  16   5    2.16    1.17
  -4  16   4    0.69    1.05
   4 -16  -4    0.15    1.39
   4 -16  -3    3.42    1.48
  -4  16   3    6.13    1.87
   4 -16  -2    0.15    0.97
  -4  16   2    2.73    1.34
   4 -16  -1   -0.62    1.07
   4 -16   0   42.04    5.24
   4 -16   1   -1.14    1.51
   4 -16   2   -0.62    1.15
   4 -16   3    2.11    1.38
   4 -16   4    7.73    2.43
   4 -16   5    0.29    1.28
   4 -16   6    0.28    1.03
   4 -16   7    4.19    1.97
   4 -16   8   11.27    2.95
   4 -16   9    1.22    1.07
  -4  16 -10    1.66    1.27
   4 -16  10   -0.51    1.14
  -4  16 -11    2.21    1.64
   4 -16  11    0.52    1.03
  -4  16 -12    2.57    1.39
   4 -16  12    7.43    2.50
  -4  16 -13    1.12    1.17
  -4  16 -14    0.15    1.14
  -4  16 -15   -1.63    1.33
  -4  15  13    3.64    1.54
  -4  15  12    2.51    1.48
  -4  15  11    6.75    2.39
  -4  15  10    0.71    0.97
  -4  15   9   -0.45    1.17
  -4  15   8    1.94    1.24
  -4  15   7   21.79    3.73
  -4  15   6    3.93    1.72
  -4  15   5    3.68    1.68
  -4  15   4    1.28    1.27
   4 -15  -3    2.28    1.47
  -4  15   3   -0.39    0.58
  -4  15   2    1.62    1.10
   4 -15  -2    0.53    0.58
   4 -15  -2    4.12    2.08
   4 -15  -1   -0.40    1.22
  -4  15   1    1.61    0.90
   4 -15  -1   -0.36    0.77
   4 -15   0   -0.07    0.89
  -4  15   0    0.45    0.69
   4 -15   0    0.78    0.81
   4 -15   1    3.68    1.64
   4 -15   1    1.33    0.86
   4 -15   2    1.84    1.21
   4 -15   3   -0.54    1.36
   4 -15   4    7.02    2.22
   4 -15   5   26.66    4.06
   4 -15   6    9.72    2.59
   4 -15   7    0.39    1.33
  -4  15  -8   -0.38    0.98
   4 -15   8    1.50    1.16
  -4  15  -9   15.41    3.19
   4 -15   9   10.62    2.48
  -4  15 -10    2.23    1.56
   4 -15  10    2.29    1.38
  -4  15 -11    1.93    1.33
   4 -15  11    1.72    1.33
  -4  15 -12   -1.54    1.27
   4 -15  12    2.30    1.65
  -4  15 -13    6.27    2.22
  -4  15 -14    2.86    1.44
  -4  15 -15    8.48    2.76
  -4  15 -16    0.62    0.97
  -4  15 -17    3.28    1.83
  -4  15 -18    8.22    2.62
  -4  14  14   10.24    3.01
  -4  14  13    1.88    1.72
  -4  14  12   16.01    3.43
  -4  14  11   17.13    3.65
  -4  14  10   -1.68    1.55
  -4  14   9   22.73    3.75
  -4  14   8   20.96    3.64
  -4  14   7    1.30    1.11
  -4  14   6    0.81    0.90
  -4  14   5   -0.22    0.94
   4 -14  -5    0.35    0.78
  -4  14   4   38.14    4.34
   4 -14  -4   37.77    3.84
  -4  14   3    1.17    0.88
   4 -14  -3   -0.50    0.63
   4 -14  -2    1.11    1.14
  -4  14   2    1.52    0.84
   4 -14  -2    1.23    0.69
   4 -14  -1    0.15    0.66
   4 -14  -1   -1.19    1.28
  -4  14   1    0.84    0.74
   4 -14   0   17.70    2.73
  -4  14   0   21.17    2.85
   4 -14   0   24.11    3.72
   4 -14   1    1.51    0.79
  -4  14  -1    2.92    1.20
   4 -14   1    1.15    0.66
   4 -14   2   22.41    3.45
   4 -14   2   23.91    3.20
   4 -14   3    1.86    1.60
   4 -14   4    1.58    1.27
   4 -14   5    5.43    1.99
  -4  14  -6    0.48    0.75
   4 -14   6    2.01    1.35
  -4  14  -7   -0.05    0.92
   4 -14   7   -0.64    1.31
  -4  14  -8   -0.10    1.34
   4 -14   8   -0.80    1.16
  -4  14  -9    0.78    1.25
   4 -14   9    2.45    1.42
  -4  14 -10    1.32    1.39
   4 -14  10   -0.72    1.16
  -4  14 -11    1.62    1.58
   4 -14  11    5.81    2.35
  -4  14 -12    2.08    1.56
   4 -14  12    4.73    1.82
  -4  14 -13    0.72    1.43
  -4  14 -14   -0.66    1.16
  -4  14 -15    3.50    1.75
  -4  14 -16    0.45    0.88
  -4  14 -17    6.95    2.52
  -4  14 -18    3.73    2.07
  -4  14 -19   -0.39    1.08
  -4  13  16    4.54    2.01
  -4  13  15   -1.21    1.17
  -4  13  14   -2.68    1.66
  -4  13  13    0.45    1.04
  -4  13  12    4.41    1.86
  -4  13  11    2.62    1.61
  -4  13  10    0.26    0.93
  -4  13   9   16.68    3.18
   4 -13  -8    0.38    0.54
  -4  13   8   -1.43    1.02
   4 -13  -7   -0.48    0.91
  -4  13   7   -0.51    1.07
  -4  13   6   19.83    3.20
   4 -13  -6   18.50    2.65
  -4  13   5   30.46    3.89
   4 -13  -5   27.34    3.22
   4 -13  -4   21.11    2.85
  -4  13   4   23.64    3.31
  -4  13   3    1.78    1.13
   4 -13  -3    1.26    0.75
   4 -13  -2    0.30    1.00
  -4  13   2   -1.11    1.00
   4 -13  -2   -0.60    0.68
   4 -13  -1    3.86    1.32
   4 -13  -1    3.43    1.12
  -4  13   1    3.77    1.19
   4 -13   0   14.67    2.78
   4 -13   0    7.65    1.78
  -4  13   0   11.81    2.04
   4 -13   1   13.60    2.56
   4 -13   1   13.05    2.29
  -4  13  -1   14.00    2.09
  -4  13  -2   26.12    2.81
   4 -13   2   27.87    3.84
   4 -13   2   24.98    3.17
  -4  13  -3   13.47    1.93
   4 -13   3   15.36    2.55
   4 -13   3   14.50    2.70
  -4  13  -4   19.16    3.20
   4 -13   4   17.31    2.94
  -4  13  -5   38.23    4.39
   4 -13   5   42.04    4.55
  -4  13  -6    0.72    1.03
   4 -13   6    0.58    0.88
  -4  13  -7   12.56    2.78
   4 -13   7   11.57    2.46
  -4  13  -8    4.93    1.73
   4 -13   8    3.28    1.41
  -4  13  -9    9.20    2.35
   4 -13   9    8.59    2.27
   4 -13  10    1.14    1.09
  -4  13 -10    0.38    1.16
  -4  13 -11   -0.63    1.29
   4 -13  11    0.47    1.12
  -4  13 -12    5.45    2.30
  -4  13 -13   11.89    2.81
  -4  13 -14    4.71    1.88
  -4  13 -15    0.81    0.95
  -4  13 -16   -0.61    1.00
  -4  13 -17    4.86    1.85
  -4  13 -18    1.68    1.16
  -4  13 -19    1.05    1.00
  -4  13 -20   10.07    2.82
  -4  13 -21    1.80    1.49
  -4  12  17   -0.24    0.80
  -4  12  16    6.77    2.20
  -4  12  15    0.67    2.03
  -4  12  14    1.02    1.19
  -4  12  13    5.34    2.04
  -4  12  12    6.27    2.17
   4 -12 -11    4.88    1.46
  -4  12  11   10.80    2.81
  -4  12  10   69.77    6.40
   4 -12 -10   64.45    5.00
   4 -12  -9    9.94    1.98
  -4  12   9    6.82    1.96
   4 -12  -8   -1.89    0.93
  -4  12   8   -0.38    1.29
  -4  12   7   38.77    4.45
   4 -12  -7   37.75    3.75
   4 -12  -6    1.29    0.89
  -4  12   6    0.70    1.12
  -4  12   5    0.26    0.94
   4 -12  -5    0.13    0.66
   4 -12  -4    1.95    1.00
  -4  12   4    0.98    0.79
   4 -12  -3    9.43    1.91
  -4  12   3    8.24    1.99
  -4  12   2   49.59    4.32
   4 -12  -2   47.37    4.19
  -4  12   1    1.56    0.72
   4 -12  -1    1.18    1.11
   4 -12  -1    0.62    0.68
   4 -12   0    4.00    1.44
   4 -12   0    1.20    0.71
  -4  12   0    3.05    1.12
   4 -12   1    6.55    1.69
   4 -12   1    6.62    1.72
  -4  12  -1    6.05    1.35
  -4  12  -2    2.58    0.86
   4 -12   2    2.98    1.43
   4 -12   2    1.76    0.99
  -4  12  -3    2.23    0.77
  -4  12  -3    2.55    1.25
   4 -12   3    4.74    1.64
   4 -12   3    1.42    0.80
   4 -12   4   14.91    2.66
  -4  12  -4   17.53    3.07
  -4  12  -4   17.59    1.97
   4 -12   4   14.21    2.43
  -4  12  -5    9.59    2.31
   4 -12   5    8.37    2.06
  -4  12  -6   26.44    3.64
   4 -12   6   26.39    3.55
  -4  12  -7   10.34    2.52
   4 -12   7    9.36    2.24
  -4  12  -8    1.83    1.47
   4 -12   8    4.84    1.60
  -4  12  -9    1.46    1.23
   4 -12   9   -0.50    0.77
  -4  12 -10    2.76    1.57
   4 -12  10    6.04    2.06
  -4  12 -11    0.09    0.87
   4 -12  11    1.61    1.41
  -4  12 -12    2.13    1.81
  -4  12 -13    0.38    1.25
  -4  12 -14    4.03    1.81
  -4  12 -15   -0.33    0.86
  -4  12 -16    0.10    0.67
  -4  12 -17    0.86    1.01
  -4  12 -18    2.84    1.46
  -4  12 -19    4.87    2.06
  -4  12 -20    0.74    1.06
  -4  12 -21   -0.64    1.37
  -4  12 -22    2.87    1.75
  -4  11  18    6.98    2.46
  -4  11  17    2.48    1.75
  -4  11  16   -0.34    1.72
  -4  11  15   -0.07    1.35
  -4  11  14    0.28    0.79
  -4  11  13    5.34    1.95
  -4  11  12    1.13    1.22
  -4  11  11    0.81    0.94
   4 -11 -10   11.71    2.11
  -4  11  10   14.52    2.89
  -4  11   9    1.79    0.99
   4 -11  -9    2.39    1.17
   4 -11  -8    0.38    0.53
  -4  11   8    0.03    0.94
  -4  11   7   33.79    4.07
   4 -11  -7   28.81    3.25
  -4  11   6    1.40    1.28
   4 -11  -6   -0.88    0.71
  -4  11   5    1.87    1.35
   4 -11  -5    0.37    0.61
  -4  11   4   28.40    3.39
   4 -11  -4   30.95    3.32
   4 -11  -3    5.16    1.43
  -4  11   3    3.91    1.31
   4 -11  -2   -0.42    0.60
  -4  11   2   -0.02    0.60
   4 -11  -1    0.03    0.65
  -4  11   1   -0.76    0.86
   4 -11  -1   -1.04    1.09
   4 -11   0    5.67    1.34
   4 -11   0    5.99    1.57
  -4  11   0    6.27    1.52
  -4  11  -1    3.94    1.04
   4 -11   1    2.11    0.98
   4 -11   1    3.65    1.16
  -4  11  -2   13.34    1.90
  -4  11  -2   11.99    2.33
   4 -11   2   12.19    2.19
   4 -11   2   11.07    2.06
  -4  11  -3   36.58    4.04
  -4  11  -3   36.03    2.82
   4 -11   3   36.60    3.90
   4 -11   3   33.77    3.52
  -4  11  -4   21.49    3.09
  -4  11  -4   22.96    2.11
   4 -11   4   23.15    3.10
   4 -11   4   20.59    2.86
  -4  11  -5   40.53    4.26
   4 -11   5   47.35    4.44
   4 -11   5   40.91    3.97
  -4  11  -5   43.02    2.65
  -4  11  -6   48.23    4.67
   4 -11   6   44.13    4.33
  -4  11  -7    6.34    1.77
   4 -11   7    6.12    1.15
   4 -11   7    5.77    1.68
  -4  11  -8    2.34    1.28
   4 -11   8    3.52    1.50
   4 -11   8    2.22    0.69
  -4  11  -9   41.49    4.50
   4 -11   9   41.61    4.35
  -4  11 -10    3.86    1.73
   4 -11  10    1.62    1.52
  -4  11 -11    3.88    1.63
  -4  11 -12    3.26    1.51
  -4  11 -13    5.99    2.02
  -4  11 -14    0.39    0.71
  -4  11 -15    8.59    2.33
  -4  11 -16    2.70    1.52
  -4  11 -17    0.57    1.30
  -4  11 -18    8.05    2.38
  -4  11 -19    5.84    2.13
  -4  11 -20   11.26    2.82
  -4  11 -21    6.49    2.26
  -4  11 -22    6.23    2.45
  -4  11 -23    1.84    1.43
  -4  10  19    0.16    1.07
  -4  10  18    4.10    1.81
  -4  10  17    3.75    2.25
  -4  10  16    3.18    1.74
  -4  10  15    0.52    0.98
  -4  10  14    4.83    1.76
  -4  10  13   26.61    4.01
  -4  10  12   37.07    4.62
  -4  10  11   20.57    3.39
  -4  10  10    4.27    1.71
  -4  10   9   71.81    6.03
  -4  10   8   80.37    6.15
   4 -10  -8   74.03    5.10
   4 -10  -7   -0.86    0.75
  -4  10   7    0.13    0.96
   4 -10  -6    2.30    1.10
  -4  10   6    1.27    1.15
   4 -10  -5   11.00    2.01
  -4  10   5   11.59    2.10
  -4  10   4   34.51    3.64
   4 -10  -4   31.70    3.26
   4 -10  -3   -0.62    0.83
  -4  10   3    1.29    0.82
   4 -10  -2    8.86    1.74
  -4  10   2   10.44    1.89
  -4  10   1    1.96    0.92
   4 -10  -1    0.55    0.53
   4 -10   0   60.54    4.69
   4 -10   0   60.55    4.47
  -4  10   0   59.06    4.05
  -4  10  -1    0.88    0.70
  -4  10  -1    0.23    0.72
   4 -10   1    0.31    0.67
   4 -10   1    0.32    0.57
  -4  10  -2   50.90    4.43
   4 -10   2   62.74    4.74
   4 -10   2   53.28    4.30
  -4  10  -2   61.36    3.70
  -4  10  -3   10.44    2.06
   4 -10   3   13.29    2.38
   4 -10   3   13.03    2.16
  -4  10  -3   13.76    1.68
  -4  10  -4    0.32    0.41
   4 -10   4    1.48    1.16
  -4  10  -4    0.59    1.34
   4 -10   4   -1.09    1.02
  -4  10  -5   14.43    2.44
   4 -10   5   15.67    2.40
   4 -10   5   15.05    2.51
  -4  10  -5   14.35    1.47
  -4  10  -6    8.98    2.04
   4 -10   6    6.02    1.20
   4 -10   6    3.81    1.03
   4 -10   6    5.70    1.59
  -4  10  -7    1.07    0.85
   4 -10   7    0.59    0.88
   4 -10   7    0.24    0.37
   4 -10   8    5.88    0.98
  -4  10  -8    6.70    1.95
   4 -10   8    8.30    1.94
  -4  10  -9    4.36    1.54
   4 -10   9    7.30    2.00
   4 -10   9    5.85    0.91
  -4  10 -10    6.51    1.93
   4 -10  10    8.66    2.02
  -4  10 -11    0.33    1.24
  -4  10 -12    0.95    0.74
  -4  10 -13    5.11    1.88
  -4  10 -14   -0.55    1.02
  -4  10 -15   -0.13    0.87
  -4  10 -16    1.30    0.86
  -4  10 -17    5.27    1.93
  -4  10 -18    2.35    1.16
  -4  10 -19    0.55    1.42
  -4  10 -20    1.39    1.31
  -4  10 -21    1.01    0.99
  -4  10 -22   -1.25    1.49
  -4  10 -23   -2.55    1.53
  -4  10 -24    0.59    0.98
  -4   9  20    3.07    1.93
  -4   9  19    1.45    1.55
  -4   9  18   15.96    3.47
  -4   9  17    3.43    1.74
  -4   9  16    0.96    0.92
  -4   9  15    0.38    1.04
  -4   9  14   72.32    6.54
  -4   9  13   12.57    2.76
  -4   9  12   14.50    2.84
  -4   9  11   27.19    3.82
  -4   9  10    1.62    1.35
  -4   9   9   28.53    3.62
  -4   9   8   41.74    4.34
  -4   9   7    6.54    1.77
   4  -9  -6   19.33    2.57
  -4   9   6   17.92    2.67
  -4   9   5   41.26    3.89
   4  -9  -5   34.44    3.32
  -4   9   4    8.98    1.72
   4  -9  -4    8.01    1.58
  -4   9   3    7.34    1.57
   4  -9  -3    3.96    1.05
  -4   9   2    4.44    1.21
   4  -9  -2    4.83    1.32
  -4   9   1    1.00    0.66
   4  -9  -1    0.48    0.75
  -4   9   0   13.43    2.19
  -4   9   0   15.93    2.02
   4  -9   0   14.20    2.18
   4  -9   0   14.55    2.15
  -4   9  -1   20.51    2.65
   4  -9   1   18.18    2.46
   4  -9   1   16.30    2.26
  -4   9  -1   16.23    1.92
  -4   9  -2   13.20    2.18
   4  -9   2   13.73    2.25
  -4   9  -2   12.92    1.63
   4  -9   2   12.09    1.95
   4  -9   3    0.05    0.65
  -4   9  -3    1.32    0.87
  -4   9  -3    1.11    0.71
   4  -9   3    0.04    0.66
  -4   9  -4   13.80    2.43
   4  -9   4   14.37    1.48
   4  -9   4   14.23    2.21
   4  -9   4   15.05    2.31
  -4   9  -4   18.54    1.70
  -4   9  -5   49.34    4.31
   4  -9   5   51.66    3.31
   4  -9   5   45.75    2.33
   4  -9   5   52.94    4.34
   4  -9   5   51.71    4.15
   4  -9   6    1.88    1.13
  -4   9  -6    0.84    0.82
   4  -9   6   -0.43    0.58
   4  -9   6    0.97    0.38
   4  -9   6   -0.60    0.74
   4  -9   7   35.83    2.51
   4  -9   7   37.29    3.69
  -4   9  -7   40.01    4.02
   4  -9   8   54.01    2.82
   4  -9   8   53.15    4.41
  -4   9  -8   52.53    4.68
  -4   9  -9    8.84    2.10
   4  -9   9   10.16    2.12
  -4   9 -10   34.69    3.91
  -4   9 -11   14.37    2.69
  -4   9 -12    9.38    2.18
  -4   9 -13   17.27    3.06
  -4   9 -14    0.20    1.03
  -4   9 -15    0.66    0.91
  -4   9 -16    2.02    1.22
  -4   9 -17   14.07    2.85
  -4   9 -18   32.54    4.36
  -4   9 -19    3.37    1.69
  -4   9 -20    4.81    1.82
  -4   9 -21    1.51    1.26
  -4   9 -22   22.16    3.94
  -4   9 -23    8.15    2.53
  -4   9 -24    4.19    1.71
  -4   9 -25    3.35    1.59
  -4   8  21   10.06    3.04
  -4   8  20   -0.01    1.13
  -4   8  19   -1.40    1.60
  -4   8  18    2.48    1.61
  -4   8  17    0.35    0.96
  -4   8  16    5.07    1.98
  -4   8  15   -0.59    1.28
  -4   8  14    5.34    1.95
  -4   8  13   14.79    2.72
  -4   8  12   17.72    2.94
  -4   8  11    4.99    1.76
  -4   8  11    4.98    0.95
  -4   8  10  126.24    4.47
  -4   8  10  126.62    7.64
  -4   8   9   42.82    4.42
  -4   8   8    2.79    1.48
  -4   8   7   78.00    5.54
  -4   8   6   51.13    4.28
   4  -8  -6   44.08    2.70
  -4   8   5   21.96    2.87
   4  -8  -5   20.03    1.86
  -4   8   4    2.94    1.17
   4  -8  -4    4.58    1.18
   4  -8  -4    2.02    0.63
  -4   8   3   26.64    2.85
   4  -8  -3   25.34    2.80
  -4   8   2   15.04    2.06
   4  -8  -2   16.27    2.23
  -4   8   1   11.52    1.94
  -4   8   1    8.22    1.45
   4  -8  -1    9.34    1.86
  -4   8   0   35.11    3.25
   4  -8   0   34.03    3.03
  -4   8   0   38.46    2.96
   4  -8   0   30.01    3.00
  -4   8  -1   23.48    2.75
   4  -8   1   22.20    2.58
   4  -8   1   16.97    2.16
  -4   8  -1   20.50    2.12
  -4   8  -2   81.12    5.09
   4  -8   2   84.45    4.80
   4  -8   2   80.40    4.95
  -4   8  -2   84.12    3.93
  -4   8  -3    0.20    0.42
   4  -8   3    0.40    0.30
  -4   8  -3   -0.29    0.76
   4  -8   3   -0.25    0.60
   4  -8   3    0.56    0.62
   4  -8   4   15.09    2.15
  -4   8  -4   16.02    2.30
   4  -8   4   15.26    1.44
   4  -8   4   17.46    1.92
   4  -8   4   15.29    2.24
   4  -8   5   29.66    2.41
   4  -8   5   26.74    2.81
   4  -8   5   27.14    1.69
   4  -8   5   28.02    3.12
  -4   8  -5   28.59    3.09
  -4   8  -6    6.59    1.66
   4  -8   6    5.23    1.04
   4  -8   6    5.48    1.43
   4  -8   6    5.54    0.62
   4  -8   6    4.74    1.35
  -4   8  -7    8.39    1.88
   4  -8   7    6.37    1.61
   4  -8   7    8.55    1.88
   4  -8   7    6.52    1.03
  -4   8  -8    9.51    2.03
   4  -8   8   10.36    1.21
   4  -8   8   13.03    2.37
  -4   8  -9   -0.92    1.16
  -4   8 -10    7.95    1.98
  -4   8 -11    1.71    0.96
  -4   8 -12    1.09    0.93
  -4   8 -13   -1.49    1.25
  -4   8 -14    0.17    0.87
  -4   8 -15    9.80    2.38
  -4   8 -16   -0.53    0.96
  -4   8 -17   -0.37    0.97
  -4   8 -18    5.90    2.02
  -4   8 -19    2.34    1.60
  -4   8 -20   -2.24    1.22
  -4   8 -21    1.07    1.37
  -4   8 -22    8.28    2.42
  -4   8 -23    3.66    1.70
  -4   8 -24   -0.12    1.09
  -4   8 -25    0.53    1.10
  -4   7  22    1.03    1.28
  -4   7  21    8.50    2.68
  -4   7  20    9.17    2.75
  -4   7  19    5.14    2.16
  -4   7  18    3.12    1.62
  -4   7  17    0.28    0.98
  -4   7  16   17.44    3.30
  -4   7  15    8.02    2.45
  -4   7  14    0.77    1.06
  -4   7  13   10.80    1.61
  -4   7  13   13.35    2.80
  -4   7  12   84.62    6.38
  -4   7  12   82.53    4.13
  -4   7  11    3.12    0.87
  -4   7  11    3.79    1.86
  -4   7  10    1.19    0.42
  -4   7  10    3.19    1.28
  -4   7   9   43.25    4.24
  -4   7   9   45.20    2.84
  -4   7   8    0.87    1.09
  -4   7   8    0.07    0.38
  -4   7   7   22.92    1.98
  -4   7   7   23.67    3.01
  -4   7   6   14.77    2.25
  -4   7   5   25.83    2.93
  -4   7   4   26.50    2.78
  -4   7   3    4.28    1.17
   4  -7  -3    6.01    1.44
  -4   7   2   10.92    1.79
  -4   7   2   10.99    1.69
   4  -7  -2   10.36    1.73
  -4   7   1    3.65    1.11
   4  -7  -1    4.79    1.26
  -4   7   1    2.87    1.02
  -4   7   0   -0.47    0.51
  -4   7   0    0.00    0.68
   4  -7   0   -1.20    0.91
   4  -7   0    1.57    0.85
  -4   7  -1    1.21    0.82
   4  -7   1    0.01    0.76
  -4   7  -1    0.94    0.64
   4  -7   1    0.19    0.56
  -4   7  -2    1.19    0.66
  -4   7  -2   -0.22    0.66
   4  -7   2    0.43    0.39
   4  -7   2    0.55    0.57
   4  -7   2    1.10    0.76
   4  -7   3   84.71    4.52
   4  -7   3   75.91    4.03
   4  -7   3   72.04    3.22
   4  -7   3   77.77    4.82
  -4   7  -3   81.24    4.89
   4  -7   4   81.95    4.00
   4  -7   4   86.81    4.70
   4  -7   4   77.34    3.04
   4  -7   4   84.54    5.06
  -4   7  -4   86.31    5.14
   4  -7   5   50.51    2.99
   4  -7   5   54.40    3.73
   4  -7   5   48.12    2.15
   4  -7   5   47.66    3.88
  -4   7  -5   54.67    4.19
   4  -7   6   85.02    3.71
   4  -7   6   87.61    4.84
   4  -7   6   83.97    2.25
   4  -7   6   81.17    5.10
  -4   7  -6   77.80    5.13
   4  -7   7   40.88    2.48
   4  -7   7   38.06    3.25
  -4   7  -7   39.26    3.75
   4  -7   7   42.66    3.80
  -4   7  -8    2.84    1.07
  -4   7  -9   37.64    3.86
  -4   7 -10   34.74    3.79
  -4   7 -11   11.42    2.29
  -4   7 -12    6.31    1.97
  -4   7 -13    1.47    1.34
  -4   7 -14    1.72    1.33
  -4   7 -15    2.20    1.22
  -4   7 -16    6.11    1.96
  -4   7 -17    2.52    1.35
  -4   7 -18    8.19    2.26
  -4   7 -18    9.66    2.05
  -4   7 -19    7.61    2.21
  -4   7 -19    6.26    1.50
  -4   7 -20    6.58    2.07
  -4   7 -20    6.21    1.76
  -4   7 -21    1.81    1.35
  -4   7 -21    1.39    0.83
  -4   7 -22    4.32    1.79
  -4   7 -23    7.80    2.39
  -4   7 -24    7.03    2.37
  -4   7 -25    3.45    1.74
  -4   7 -26    9.52    2.86
  -4   6  23    0.03    1.24
  -4   6  22    7.50    2.73
  -4   6  21    6.86    2.25
  -4   6  20    5.40    1.87
  -4   6  19   -0.55    1.29
  -4   6  18    5.90    2.00
  -4   6  17   -0.44    1.48
  -4   6  16    0.06    0.51
  -4   6  16    0.13    0.78
  -4   6  15    2.83    0.97
  -4   6  15    1.95    1.45
  -4   6  14   47.67    4.91
  -4   6  14   46.91    3.48
  -4   6  13   29.02    3.82
  -4   6  13   30.83    2.75
  -4   6  12   14.48    2.65
  -4   6  12   20.27    2.21
  -4   6  11   88.03    6.26
  -4   6  11  100.08    4.68
  -4   6  10   36.18    3.91
  -4   6  10   32.73    2.61
  -4   6   9   66.89    5.12
  -4   6   9   59.20    3.43
  -4   6   8  150.52    7.40
  -4   6   8  142.05    5.20
  -4   6   7  104.56    5.97
  -4   6   7   91.39    4.10
  -4   6   6   16.61    2.38
  -4   6   6   17.00    1.74
  -4   6   5    1.54    0.93
  -4   6   5   -0.39    0.53
  -4   6   4    3.92    1.30
  -4   6   3   -0.45    0.78
  -4   6   2   29.05    2.54
   4  -6  -2   28.22    2.73
  -4   6   2   28.47    2.68
  -4   6   1    0.77    0.80
  -4   6   1    0.67    0.73
   4  -6  -1    0.60    0.96
  -4   6   0  246.35    7.56
   4  -6   0  242.96    6.92
   4  -6   0  236.97    7.90
  -4   6   0  244.30    6.88
  -4   6  -1   13.03    1.85
   4  -6   1   10.56    1.58
   4  -6   1   10.48    1.45
   4  -6   1   10.43    1.72
   4  -6   1   11.68    1.46
  -4   6  -2    2.18    0.92
   4  -6   2    2.76    0.82
   4  -6   2    2.69    0.70
   4  -6   2    3.29    1.08
   4  -6   2    2.05    0.61
   4  -6   3   22.57    2.12
   4  -6   3   19.11    1.61
   4  -6   3   20.26    2.45
   4  -6   3   19.94    2.03
  -4   6  -3   20.30    2.47
   4  -6   4    2.27    0.67
  -4   6  -4    2.86    0.96
   4  -6   4    2.58    0.80
   4  -6   4    3.34    1.14
   4  -6   4    3.17    0.64
  -4   6  -5   19.16    2.46
   4  -6   5   18.14    1.78
   4  -6   5   18.93    2.12
   4  -6   5   16.70    1.23
   4  -6   5   16.69    2.28
  -4   6  -6    9.59    1.82
   4  -6   6    6.57    0.67
   4  -6   6    5.45    1.49
   4  -6   6    7.29    1.42
   4  -6   6    8.16    1.19
  -4   6  -7    0.85    0.74
   4  -6   7    1.63    1.10
   4  -6   8  101.62    5.74
  -4   6  -8  106.44    6.04
  -4   6  -9    1.16    1.01
  -4   6 -10    8.14    1.92
  -4   6 -11    2.89    1.29
  -4   6 -12    0.53    0.88
  -4   6 -12    0.29    0.69
  -4   6 -13    1.86    0.98
  -4   6 -13    2.15    0.93
  -4   6 -14    4.51    1.84
  -4   6 -14    2.93    1.01
  -4   6 -15    7.74    2.06
  -4   6 -15    4.82    1.39
  -4   6 -16   -0.12    0.75
  -4   6 -16    0.58    0.66
  -4   6 -17    1.04    1.08
  -4   6 -17    0.02    0.76
  -4   6 -18    3.62    1.80
  -4   6 -18   -0.71    0.65
  -4   6 -19    2.39    1.63
  -4   6 -19   -0.35    0.94
  -4   6 -20    1.17    1.13
  -4   6 -20    0.24    0.59
  -4   6 -21    5.48    2.14
  -4   6 -21   -1.67    1.38
  -4   6 -22    1.12    1.05
  -4   6 -22   -0.04    0.76
  -4   6 -23    0.78    1.25
  -4   6 -24    1.78    1.30
  -4   6 -25    0.89    1.34
  -4   6 -26    2.26    1.41
  -4   5  24    1.57    1.37
  -4   5  23    5.38    2.22
  -4   5  22    1.33    1.05
  -4   5  21    4.27    1.73
  -4   5  20    6.04    2.19
  -4   5  19   13.74    3.00
  -4   5  18    0.66    1.41
  -4   5  18    1.42    0.94
  -4   5  17    5.39    1.45
  -4   5  17    9.94    2.62
  -4   5  16   12.70    2.72
  -4   5  16   11.15    1.91
  -4   5  15    5.62    1.38
  -4   5  15    2.81    1.41
  -4   5  14   12.88    1.98
  -4   5  14   10.26    2.21
  -4   5  13    1.08    0.60
  -4   5  13    0.88    0.91
  -4   5  12    0.00    0.61
  -4   5  12   -0.79    1.01
  -4   5  11   67.21    5.27
  -4   5  11   59.19    3.78
  -4   5  10    1.49    0.81
  -4   5  10    1.90    1.19
  -4   5   9   -0.17    0.48
  -4   5   9    0.30    1.16
  -4   5   8    3.08    0.84
  -4   5   8    2.41    1.19
  -4   5   7    4.19    0.94
  -4   5   7    3.86    1.09
  -4   5   6   35.43    2.56
  -4   5   6   38.96    3.51
  -4   5   5  121.24    5.90
  -4   5   5  117.34    4.73
  -4   5   4   50.73    3.06
  -4   5   4   53.59    3.76
  -4   5   3    7.62    1.40
  -4   5   3    6.36    1.18
  -4   5   3    9.01    1.69
  -4   5   2   25.45    2.20
  -4   5   2   25.76    2.48
  -4   5   1   22.03    2.16
   4  -5  -1   21.24    2.38
  -4   5   1   23.03    2.19
  -4   5   0   11.35    1.60
   4  -5   0    7.68    1.32
   4  -5   0    9.59    1.27
   4  -5   0    8.33    1.46
   4  -5   1   29.98    2.27
   4  -5   1   28.78    2.17
   4  -5   1   28.68    2.46
   4  -5   1   28.28    2.75
  -4   5  -1   29.65    2.60
   4  -5   2   76.02    3.36
   4  -5   2   76.36    3.86
   4  -5   2   74.82    3.54
   4  -5   2   80.03    4.53
  -4   5  -2   76.16    4.14
  -4   5  -3    2.15    0.99
   4  -5   3    1.50    0.48
   4  -5   3    0.89    0.47
   4  -5   3    2.31    0.72
   4  -5   3    1.94    0.75
   4  -5   4   45.12    2.86
   4  -5   4   43.69    2.23
   4  -5   4   44.45    2.78
   4  -5   4   43.58    3.49
  -4   5  -4   46.83    3.46
   4  -5   5  228.10    4.73
[truncated: 388,458 more chars]
