# Supplementary material for: Continuous Flow Sodiation of Substituted Acrylonitriles, Alkenyl Sulfides and Acrylates
Source: Angew Chem Int Ed Engl. 2020 Nov 3;60(2):731–5. doi: 10.1002/anie.202012085 (PMC7821005; doi:10.1002/anie.202012085)
Supplement: Supplementary file 1 — Supplementary [file ANIE-60-731-s001.zip › 7ho_final.cif]

data_publication_text
_publ_requested_journal          'Angew. Chem.'
_publ_contact_author_name        'Prof. Dr. Paul Knochel'
_publ_contact_author_address     
;
Department of Chemistry
Ludwig Maximilian University
Butenandtstr. 5-13 (F)
81377 Munich
Germany
;
_publ_contact_author_email       paul.knochel@cup.uni-muenchen.de
_publ_contact_author_phone       +49-89-2180-77681
loop_
_publ_author_name
_publ_author_address
'Johannes Hauke Harenberg'
;
Department of Chemistry
Ludwig Maximilian University
Butenandtstr. 5-13 (F)
81377 Munich
Germany
;
'Niels Weidmann'
;
Department of Chemistry
Ludwig Maximilian University
Butenandtstr. 5-13 (F)
81377 Munich
Germany
;
'Konstantin Karaghiosoff'
;
Department of Chemistry
Ludwig Maximilian University
Butenandtstr. 5-13 (D)
81377 Munich
Germany
;
'Paul Knochel'
;
Department of Chemistry
Ludwig Maximilian University
Butenandtstr. 5-13 (F)
81377 Munich
Germany
;
     
data_test1
 
_audit_creation_method            SHELXL-2014
_chemical_name_systematic
;
(1R,2s,3S,5r)-2-((Z)-2-phenyl-1-(phenylthio)vinyl)adamantan-2-ol
;
_chemical_name_common             ?
_chemical_melting_point           ?
_chemical_formula_moiety          
'C24 H26 O S'
_chemical_formula_sum
'C24 H26 O S' 
_chemical_formula_weight          362.51

loop_
 _atom_type_symbol
 _atom_type_description
 _atom_type_scat_dispersion_real
 _atom_type_scat_dispersion_imag
 _atom_type_scat_source
 'C'  'C'   0.0033   0.0016
 'International Tables Vol C Tables 4.2.6.8 and 6.1.1.4'
 'H'  'H'   0.0000   0.0000
 'International Tables Vol C Tables 4.2.6.8 and 6.1.1.4'
 'O'  'O'   0.0106   0.0060
 'International Tables Vol C Tables 4.2.6.8 and 6.1.1.4'
 'S'  'S'   0.1246   0.1234
 'International Tables Vol C Tables 4.2.6.8 and 6.1.1.4'
 
_space_group_crystal_system       triclinic
_space_group_IT_number            2
_space_group_name_H-M_alt         'P -1'
_space_group_name_Hall            '-P 1'
 
_shelx_space_group_comment
;
The symmetry employed for this shelxl refinement is uniquely defined
by the following loop, which should always be used as a source of
symmetry information in preference to the above space-group names.
They are only intended as comments.
;
 
loop_
 _space_group_symop_operation_xyz
 'x, y, z'
 '-x, -y, -z'
 
_cell_length_a                    6.5370(3)
_cell_length_b                    11.1601(6)
_cell_length_c                    13.1519(9)
_cell_angle_alpha                 102.872(5)
_cell_angle_beta                  95.207(5)
_cell_angle_gamma                 91.589(4)
_cell_volume                      930.37(9)
_cell_formula_units_Z             2
_cell_measurement_temperature     123(2)
_cell_measurement_reflns_used     4969 
_cell_measurement_theta_min       3.7340 
_cell_measurement_theta_max       31.5710 
 
_exptl_crystal_description        block 
_exptl_crystal_colour             colorless 
_exptl_crystal_density_meas       . 
_exptl_crystal_density_method     .              
_exptl_crystal_density_diffrn     1.294          
_exptl_crystal_F_000              388
_exptl_crystal_size_max           0.400
_exptl_crystal_size_mid           0.300
_exptl_crystal_size_min           0.080
_exptl_absorpt_coefficient_mu     0.184
_shelx_estimated_absorpt_T_min    0.930
_shelx_estimated_absorpt_T_max    0.985
_exptl_absorpt_correction_type    multi-scan 
_exptl_absorpt_correction_T_min   0.92151 
_exptl_absorpt_correction_T_max   1.00000 
_exptl_absorpt_process_details    
;
CrysAlisPro 1.171.39.46e (Rigaku Oxford Diffraction, 2018)
Empirical absorption correction using spherical harmonics,
implemented in SCALE3 ABSPACK scaling algorithm.
;
_diffrn_ambient_temperature       123(2)
_diffrn_radiation_wavelength      0.71073
_diffrn_radiation_type            MoK\a
_diffrn_source                    'fine-focus sealed X-ray tube' 
_diffrn_measurement_device_type   'Xcalibur, Sapphire3' 
_diffrn_measurement_method        '\w scans' 
_diffrn_detector_area_resol_mean  15.9809 
_diffrn_reflns_number             19026
_diffrn_reflns_av_unetI/netI      0.0362
_diffrn_reflns_av_R_equivalents   0.0356
_diffrn_reflns_limit_h_min        -9
_diffrn_reflns_limit_h_max        9
_diffrn_reflns_limit_k_min        -15
_diffrn_reflns_limit_k_max        15
_diffrn_reflns_limit_l_min        -18
_diffrn_reflns_limit_l_max        18
_diffrn_reflns_theta_min          3.317
_diffrn_reflns_theta_max          30.508
_diffrn_reflns_theta_full         25.242
_diffrn_measured_fraction_theta_max   0.997
_diffrn_measured_fraction_theta_full  0.996
_diffrn_reflns_Laue_measured_fraction_max    0.997
_diffrn_reflns_Laue_measured_fraction_full   0.996
_diffrn_reflns_point_group_measured_fraction_max   0.997
_diffrn_reflns_point_group_measured_fraction_full  0.996
_reflns_number_total              5663
_reflns_number_gt                 4569
_reflns_threshold_expression      'I > 2\s(I)'
_reflns_Friedel_coverage          0.000
_reflns_Friedel_fraction_max      .
_reflns_Friedel_fraction_full     .
 
_reflns_special_details
;
 Reflections were merged by SHELXL according to the crystal
 class for the calculation of statistics and refinement.
 
 _reflns_Friedel_fraction is defined as the number of unique
 Friedel pairs measured divided by the number that would be
 possible theoretically, ignoring centric projections and
 systematic absences.
;
 
_computing_data_collection        'CrysAlisPro 1.171.39.46e (Rigaku OD, 2018)'
_computing_cell_refinement        'CrysAlisPro 1.171.39.46e (Rigaku OD, 2018)'
_computing_data_reduction         'CrysAlisPro 1.171.39.46e (Rigaku OD, 2018)'
_computing_structure_solution     'SHELXS-97 (Sheldrick, 1990)'
_computing_structure_refinement   'SHELXL-2014 (Sheldrick, 2014)'
_computing_molecular_graphics     
;
'ORTEP (M. N. Burnett, C. K. Johnson, ORTEP-III: Oak Ridge Thermal Ellipsoid
# Plot Program for Crystal Structure Illustrations, Oak Ridge National
# Laboratory Report ORNL-6895, 1996). Windows version (L. J. Farrugia, Univ.
# Glasgow) used --- SCHAKAL (E. Keller, University of  Freiburg (Breisgau),
# Germany, 1995)'
;
_computing_publication_material   
;
PLATON (A. L. Spek, Acta Crystallogr, Sect. A, 1990, 46, C34, 1995 version).
# --- T.B.Cohen, Pure Appl. Chem. 1996,68,2339-2359 (atomic masses).
;
_refine_special_details
;
 Refinement of F^2^ against ALL reflections.  The weighted R-factor wR and
 goodness of fit S are based on F^2^, conventional R-factors R are based
 on F, with F set to zero for negative F^2^. The threshold expression of
 F^2^ > 2\s(F^2^) is used only for calculating R-factors(gt) etc. and is
 not relevant to the choice of reflections for refinement.  R-factors based
 on F^2^ are statistically about twice as large as those based on F, and R-
 factors based on ALL data will be even larger.
;
_refine_ls_structure_factor_coef  Fsqd
_refine_ls_matrix_type            full
_refine_ls_weighting_scheme       calc
_refine_ls_weighting_details
'w=1/[\s^2^(Fo^2^)+(0.0607P)^2^+0.2409P] where P=(Fo^2^+2Fc^2^)/3'
_atom_sites_solution_primary      direct
_atom_sites_solution_secondary    difmap
_atom_sites_solution_hydrogens    mixed
_refine_ls_hydrogen_treatment     mixed
_refine_ls_extinction_method      none
_refine_ls_extinction_coef        .
_refine_ls_number_reflns          5663
_refine_ls_number_parameters      259
_refine_ls_number_restraints      0
_refine_ls_R_factor_all           0.0575
_refine_ls_R_factor_gt            0.0431
_refine_ls_wR_factor_ref          0.1194
_refine_ls_wR_factor_gt           0.1070
_refine_ls_goodness_of_fit_ref    1.036
_refine_ls_restrained_S_all       1.036
_refine_ls_shift/su_max           0.001
_refine_ls_shift/su_mean          0.000
 
loop_
 _atom_site_label
 _atom_site_type_symbol
 _atom_site_fract_x
 _atom_site_fract_y
 _atom_site_fract_z
 _atom_site_U_iso_or_equiv
 _atom_site_adp_type
 _atom_site_occupancy
 _atom_site_site_symmetry_order  
 _atom_site_calc_flag
 _atom_site_refinement_flags_posn
 _atom_site_refinement_flags_adp
 _atom_site_refinement_flags_occupancy
 _atom_site_disorder_assembly
 _atom_site_disorder_group
S1 S 0.50301(5) 0.05778(3) 0.82689(2) 0.02144(9) Uani 1 1 d . . . . .
C1 C 0.27170(17) -0.14424(10) 0.70737(9) 0.0147(2) Uani 1 1 d . . . . .
H1 H 0.359(3) -0.175(2) 0.8359(17) 0.047(6) Uiso 1 1 d . . . . .
O1 O 0.25003(15) -0.19437(8) 0.79781(7) 0.02109(19) Uani 1 1 d . . . . .
C2 C 0.08896(18) -0.19959(11) 0.62621(9) 0.0175(2) Uani 1 1 d . . . . .
H2 H -0.043(2) -0.1727(4) 0.6553(5) 0.021 Uiso 1 1 calc R U . . .
C3 C 0.0906(2) -0.34080(11) 0.60225(10) 0.0214(2) Uani 1 1 d . . . . .
H3A H 0.0798(2) -0.3690(4) 0.6655(8) 0.026 Uiso 1 1 calc R U . . .
H3B H -0.0254(14) -0.3754(4) 0.5534(6) 0.026 Uiso 1 1 calc R U . . .
C4 C 0.2902(2) -0.38369(11) 0.55586(10) 0.0201(2) Uani 1 1 d . . . . .
H4 H 0.2911(2) -0.4745(15) 0.5414(3) 0.024 Uiso 1 1 calc R U . . .
C5 C 0.3062(2) -0.34039(12) 0.45395(10) 0.0237(3) Uani 1 1 d . . . . .
H5A H 0.4346(16) -0.3676(4) 0.4242(4) 0.028 Uiso 1 1 calc R U . . .
H5B H 0.1898(14) -0.3766(5) 0.4024(6) 0.028 Uiso 1 1 calc R U . . .
C10 C 0.1038(2) -0.15811(12) 0.52302(10) 0.0214(2) Uani 1 1 d . . . . .
H10A H -0.0147(14) -0.1938(4) 0.4726(6) 0.026 Uiso 1 1 calc R U . . .
H10B H 0.1003(2) -0.0678(11) 0.53616(18) 0.026 Uiso 1 1 calc R U . . .
C7 C 0.48569(19) -0.14262(12) 0.55674(10) 0.0204(2) Uani 1 1 d . . . . .
H7A H 0.48310(19) -0.0540(10) 0.57117(19) 0.024 Uiso 1 1 calc R U . . .
H7B H 0.6134(15) -0.1663(3) 0.5283(3) 0.024 Uiso 1 1 calc R U . . .
C6 C 0.3039(2) -0.19979(12) 0.47696(10) 0.0215(2) Uani 1 1 d . . . . .
H6 H 0.3135(3) -0.1714(5) 0.4107(11) 0.026 Uiso 1 1 calc R U . . .
C8 C 0.47184(18) -0.18692(11) 0.65854(9) 0.0159(2) Uani 1 1 d . . . . .
H8 H 0.5919(19) -0.1519(6) 0.7089(8) 0.019 Uiso 1 1 calc R U . . .
C12 C 0.40181(19) 0.15144(12) 0.93699(10) 0.0207(2) Uani 1 1 d . . . . .
C11 C 0.27492(18) -0.00403(11) 0.74402(9) 0.0162(2) Uani 1 1 d . . . . .
C9 C 0.47321(19) -0.32766(11) 0.63487(10) 0.0189(2) Uani 1 1 d . . . . .
H9A H 0.6024(15) -0.3547(3) 0.6061(3) 0.023 Uiso 1 1 calc R U . . .
H9B H 0.4653(2) -0.3563(3) 0.7001(7) 0.023 Uiso 1 1 calc R U . . .
C20 C 0.2757(2) 0.27439(12) 0.72527(10) 0.0231(3) Uani 1 1 d . . . . .
H20 H 0.3774(18) 0.2345(7) 0.6827(8) 0.028 Uiso 1 1 calc R U . . .
C14 C 0.1777(2) 0.17968(15) 1.07452(11) 0.0319(3) Uani 1 1 d . . . . .
H14 H 0.074(2) 0.1478(7) 1.1096(7) 0.038 Uiso 1 1 calc R U . . .
C13 C 0.2547(2) 0.10417(14) 0.98864(11) 0.0274(3) Uani 1 1 d . . . . .
H13 H 0.2059(10) 0.0197(16) 0.9654(5) 0.033 Uiso 1 1 calc R U . . .
C16 C 0.4006(2) 0.34718(14) 1.05908(12) 0.0319(3) Uani 1 1 d . . . . .
H16 H 0.4512(11) 0.4287(17) 1.0833(5) 0.038 Uiso 1 1 calc R U . . .
C15 C 0.2510(2) 0.30093(15) 1.10914(11) 0.0313(3) Uani 1 1 d . . . . .
H15 H 0.1964(11) 0.3539(11) 1.1694(12) 0.038 Uiso 1 1 calc R U . . .
C19 C 0.12563(19) 0.20345(11) 0.75724(10) 0.0193(2) Uani 1 1 d . . . . .
C17 C 0.4767(2) 0.27284(13) 0.97243(11) 0.0267(3) Uani 1 1 d . . . . .
H17 H 0.5817(19) 0.3057(6) 0.9369(7) 0.032 Uiso 1 1 calc R U . . .
C23 C -0.0147(2) 0.39108(13) 0.84790(13) 0.0309(3) Uani 1 1 d . . . . .
H23 H -0.118(2) 0.4323(8) 0.8919(8) 0.037 Uiso 1 1 calc R U . . .
C18 C 0.12090(19) 0.06777(11) 0.72614(10) 0.0188(2) Uani 1 1 d . . . . .
H18 H -0.004(2) 0.0272(7) 0.6897(6) 0.023 Uiso 1 1 calc R U . . .
C21 C 0.2797(2) 0.40194(12) 0.75426(11) 0.0270(3) Uani 1 1 d . . . . .
H21 H 0.386(2) 0.4512(9) 0.7302(5) 0.032 Uiso 1 1 calc R U . . .
C24 C -0.0209(2) 0.26360(12) 0.81740(12) 0.0275(3) Uani 1 1 d . . . . .
H24 H -0.126(2) 0.2173(9) 0.8377(4) 0.033 Uiso 1 1 calc R U . . .
C22 C 0.1366(2) 0.46067(12) 0.81642(12) 0.0272(3) Uani 1 1 d . . . . .
H22 H 0.1416(2) 0.5461(17) 0.8370(4) 0.033 Uiso 1 1 calc R U . . .
 
loop_
 _atom_site_aniso_label
 _atom_site_aniso_U_11
 _atom_site_aniso_U_22
 _atom_site_aniso_U_33
 _atom_site_aniso_U_23
 _atom_site_aniso_U_13
 _atom_site_aniso_U_12
S1 0.01746(15) 0.02062(16) 0.02222(16) -0.00270(11) -0.00059(11) 0.00139(11)
C1 0.0165(5) 0.0139(5) 0.0141(5) 0.0038(4) 0.0017(4) 0.0010(4)
O1 0.0253(5) 0.0221(4) 0.0177(4) 0.0077(3) 0.0041(4) 0.0014(4)
C2 0.0150(5) 0.0171(5) 0.0189(5) 0.0014(4) 0.0011(4) 0.0007(4)
C3 0.0207(6) 0.0157(5) 0.0261(6) 0.0016(5) 0.0017(5) -0.0024(4)
C4 0.0223(6) 0.0147(5) 0.0214(6) 0.0003(4) 0.0011(4) 0.0022(4)
C5 0.0267(6) 0.0231(6) 0.0178(6) -0.0023(5) 0.0004(5) 0.0041(5)
C10 0.0223(6) 0.0214(6) 0.0188(5) 0.0027(5) -0.0030(5) 0.0054(5)
C7 0.0208(6) 0.0214(6) 0.0204(6) 0.0063(5) 0.0058(4) 0.0001(4)
C6 0.0274(6) 0.0234(6) 0.0142(5) 0.0050(4) 0.0015(4) 0.0042(5)
C8 0.0151(5) 0.0155(5) 0.0167(5) 0.0029(4) 0.0013(4) 0.0013(4)
C12 0.0209(6) 0.0208(6) 0.0173(5) -0.0004(4) -0.0029(4) 0.0032(4)
C11 0.0167(5) 0.0150(5) 0.0156(5) 0.0013(4) 0.0014(4) -0.0002(4)
C9 0.0208(6) 0.0156(5) 0.0196(5) 0.0026(4) 0.0007(4) 0.0046(4)
C20 0.0309(7) 0.0190(6) 0.0200(6) 0.0039(5) 0.0061(5) 0.0032(5)
C14 0.0350(8) 0.0402(8) 0.0218(6) 0.0081(6) 0.0061(6) 0.0065(6)
C13 0.0330(7) 0.0265(7) 0.0225(6) 0.0056(5) 0.0022(5) 0.0007(5)
C16 0.0315(7) 0.0252(7) 0.0306(7) -0.0084(6) -0.0055(6) 0.0052(6)
C15 0.0310(7) 0.0399(8) 0.0185(6) -0.0026(6) -0.0027(5) 0.0150(6)
C19 0.0210(6) 0.0160(5) 0.0196(5) 0.0024(4) -0.0019(4) 0.0024(4)
C17 0.0234(6) 0.0235(6) 0.0282(7) -0.0029(5) -0.0017(5) 0.0009(5)
C23 0.0268(7) 0.0207(6) 0.0438(8) 0.0013(6) 0.0087(6) 0.0067(5)
C18 0.0191(6) 0.0157(5) 0.0201(5) 0.0017(4) -0.0001(4) 0.0012(4)
C21 0.0372(8) 0.0195(6) 0.0253(6) 0.0068(5) 0.0056(6) -0.0015(5)
C24 0.0218(6) 0.0190(6) 0.0407(8) 0.0031(5) 0.0067(6) 0.0025(5)
C22 0.0335(7) 0.0148(6) 0.0322(7) 0.0036(5) 0.0004(6) 0.0032(5)
 
_geom_special_details
;
 All esds (except the esd in the dihedral angle between two l.s. planes)
 are estimated using the full covariance matrix.  The cell esds are taken
 into account individually in the estimation of esds in distances, angles
 and torsion angles; correlations between esds in cell parameters are only
 used when they are defined by crystal symmetry.  An approximate (isotropic)
 treatment of cell esds is used for estimating esds involving l.s. planes.
;
 
loop_
 _geom_bond_atom_site_label_1
 _geom_bond_atom_site_label_2
 _geom_bond_distance
 _geom_bond_site_symmetry_2
 _geom_bond_publ_flag
S1 C12 1.7790(13) . ?
S1 C11 1.7888(12) . ?
C1 O1 1.4390(14) . ?
C1 C11 1.5302(16) . ?
C1 C2 1.5433(16) . ?
C1 C8 1.5498(16) . ?
O1 H1 0.83(2) . ?
C2 C3 1.5372(17) . ?
C2 C10 1.5385(17) . ?
C2 H2 1.001(16) . ?
C3 C4 1.5338(17) . ?
C3 H3A 0.960(11) . ?
C3 H3B 0.960(11) . ?
C4 C9 1.5316(17) . ?
C4 C5 1.5337(18) . ?
C4 H4 0.989(16) . ?
C5 C6 1.5313(18) . ?
C5 H5A 0.985(12) . ?
C5 H5B 0.985(12) . ?
C10 C6 1.5319(18) . ?
C10 H10A 0.985(12) . ?
C10 H10B 0.985(12) . ?
C7 C6 1.5340(18) . ?
C7 C8 1.5362(16) . ?
C7 H7A 0.965(11) . ?
C7 H7B 0.965(11) . ?
C6 H6 0.997(16) . ?
C8 C9 1.5321(16) . ?
C8 H8 0.990(16) . ?
C12 C13 1.3838(19) . ?
C12 C17 1.3902(18) . ?
C11 C18 1.3404(16) . ?
C9 H9A 0.984(11) . ?
C9 H9B 0.984(11) . ?
C20 C21 1.3880(18) . ?
C20 C19 1.3948(18) . ?
C20 H20 0.963(17) . ?
C14 C15 1.385(2) . ?
C14 C13 1.394(2) . ?
C14 H14 0.956(19) . ?
C13 H13 0.960(18) . ?
C16 C15 1.377(2) . ?
C16 C17 1.392(2) . ?
C16 H16 0.94(2) . ?
C15 H15 0.979(19) . ?
C19 C24 1.3896(18) . ?
C19 C18 1.4765(16) . ?
C17 H17 0.972(18) . ?
C23 C24 1.3879(18) . ?
C23 C22 1.389(2) . ?
C23 H23 0.985(18) . ?
C18 H18 0.956(17) . ?
C21 C22 1.381(2) . ?
C21 H21 0.991(19) . ?
C24 H24 0.939(18) . ?
C22 H22 0.930(18) . ?
 
loop_
 _geom_angle_atom_site_label_1
 _geom_angle_atom_site_label_2
 _geom_angle_atom_site_label_3
 _geom_angle
 _geom_angle_site_symmetry_1
 _geom_angle_site_symmetry_3
 _geom_angle_publ_flag
C12 S1 C11 102.26(6) . . ?
O1 C1 C11 107.15(9) . . ?
O1 C1 C2 106.48(9) . . ?
C11 C1 C2 114.02(9) . . ?
O1 C1 C8 110.13(9) . . ?
C11 C1 C8 111.39(9) . . ?
C2 C1 C8 107.55(9) . . ?
C1 O1 H1 105.7(15) . . ?
C3 C2 C10 108.15(10) . . ?
C3 C2 C1 109.56(10) . . ?
C10 C2 C1 110.96(10) . . ?
C3 C2 H2 109.4 . . ?
C10 C2 H2 109.4 . . ?
C1 C2 H2 109.4 . . ?
C4 C3 C2 110.03(10) . . ?
C4 C3 H3A 109.7 . . ?
C2 C3 H3A 109.7 . . ?
C4 C3 H3B 109.7 . . ?
C2 C3 H3B 109.7 . . ?
H3A C3 H3B 108.2 . . ?
C9 C4 C5 109.20(10) . . ?
C9 C4 C3 108.88(10) . . ?
C5 C4 C3 109.74(10) . . ?
C9 C4 H4 109.7 . . ?
C5 C4 H4 109.7 . . ?
C3 C4 H4 109.7 . . ?
C6 C5 C4 109.34(10) . . ?
C6 C5 H5A 109.8 . . ?
C4 C5 H5A 109.8 . . ?
C6 C5 H5B 109.8 . . ?
C4 C5 H5B 109.8 . . ?
H5A C5 H5B 108.3 . . ?
C6 C10 C2 110.01(10) . . ?
C6 C10 H10A 109.7 . . ?
C2 C10 H10A 109.7 . . ?
C6 C10 H10B 109.7 . . ?
C2 C10 H10B 109.7 . . ?
H10A C10 H10B 108.2 . . ?
C6 C7 C8 109.57(10) . . ?
C6 C7 H7A 109.8 . . ?
C8 C7 H7A 109.8 . . ?
C6 C7 H7B 109.8 . . ?
C8 C7 H7B 109.8 . . ?
H7A C7 H7B 108.2 . . ?
C5 C6 C10 109.52(11) . . ?
C5 C6 C7 110.13(10) . . ?
C10 C6 C7 108.61(10) . . ?
C5 C6 H6 109.5 . . ?
C10 C6 H6 109.5 . . ?
C7 C6 H6 109.5 . . ?
C9 C8 C7 109.50(10) . . ?
C9 C8 C1 109.61(9) . . ?
C7 C8 C1 110.12(9) . . ?
C9 C8 H8 109.2 . . ?
C7 C8 H8 109.2 . . ?
C1 C8 H8 109.2 . . ?
C13 C12 C17 120.11(12) . . ?
C13 C12 S1 120.95(10) . . ?
C17 C12 S1 118.92(11) . . ?
C18 C11 C1 125.91(11) . . ?
C18 C11 S1 121.30(9) . . ?
C1 C11 S1 112.55(8) . . ?
C4 C9 C8 110.01(10) . . ?
C4 C9 H9A 109.7 . . ?
C8 C9 H9A 109.7 . . ?
C4 C9 H9B 109.7 . . ?
C8 C9 H9B 109.7 . . ?
H9A C9 H9B 108.2 . . ?
C21 C20 C19 120.64(12) . . ?
C21 C20 H20 119.7 . . ?
C19 C20 H20 119.7 . . ?
C15 C14 C13 120.05(14) . . ?
C15 C14 H14 120.0 . . ?
C13 C14 H14 120.0 . . ?
C12 C13 C14 119.75(14) . . ?
C12 C13 H13 120.1 . . ?
C14 C13 H13 120.1 . . ?
C15 C16 C17 120.18(14) . . ?
C15 C16 H16 119.9 . . ?
C17 C16 H16 119.9 . . ?
C16 C15 C14 120.17(13) . . ?
C16 C15 H15 119.9 . . ?
C14 C15 H15 119.9 . . ?
C24 C19 C20 118.39(12) . . ?
C24 C19 C18 120.96(12) . . ?
C20 C19 C18 120.65(11) . . ?
C12 C17 C16 119.72(14) . . ?
C12 C17 H17 120.1 . . ?
C16 C17 H17 120.1 . . ?
C24 C23 C22 120.09(13) . . ?
C24 C23 H23 120.0 . . ?
C22 C23 H23 120.0 . . ?
C11 C18 C19 126.31(11) . . ?
C11 C18 H18 116.8 . . ?
C19 C18 H18 116.8 . . ?
C22 C21 C20 120.45(13) . . ?
C22 C21 H21 119.8 . . ?
C20 C21 H21 119.8 . . ?
C23 C24 C19 120.95(13) . . ?
C23 C24 H24 119.5 . . ?
C19 C24 H24 119.5 . . ?
C21 C22 C23 119.44(13) . . ?
C21 C22 H22 120.3 . . ?
C23 C22 H22 120.3 . . ?
 
loop_
 _geom_torsion_atom_site_label_1
 _geom_torsion_atom_site_label_2
 _geom_torsion_atom_site_label_3
 _geom_torsion_atom_site_label_4
 _geom_torsion
 _geom_torsion_site_symmetry_1
 _geom_torsion_site_symmetry_2
 _geom_torsion_site_symmetry_3
 _geom_torsion_site_symmetry_4
 _geom_torsion_publ_flag
O1 C1 C2 C3 -57.21(12) . . . . ?
C11 C1 C2 C3 -175.15(9) . . . . ?
C8 C1 C2 C3 60.82(12) . . . . ?
O1 C1 C2 C10 -176.55(9) . . . . ?
C11 C1 C2 C10 65.51(12) . . . . ?
C8 C1 C2 C10 -58.52(12) . . . . ?
C10 C2 C3 C4 60.00(13) . . . . ?
C1 C2 C3 C4 -61.06(13) . . . . ?
C2 C3 C4 C9 59.35(13) . . . . ?
C2 C3 C4 C5 -60.12(13) . . . . ?
C9 C4 C5 C6 -60.02(13) . . . . ?
C3 C4 C5 C6 59.26(13) . . . . ?
C3 C2 C10 C6 -60.40(13) . . . . ?
C1 C2 C10 C6 59.78(13) . . . . ?
C4 C5 C6 C10 -59.53(13) . . . . ?
C4 C5 C6 C7 59.85(13) . . . . ?
C2 C10 C6 C5 60.79(13) . . . . ?
C2 C10 C6 C7 -59.51(13) . . . . ?
C8 C7 C6 C5 -59.16(13) . . . . ?
C8 C7 C6 C10 60.77(13) . . . . ?
C6 C7 C8 C9 58.68(13) . . . . ?
C6 C7 C8 C1 -61.90(13) . . . . ?
O1 C1 C8 C9 54.65(12) . . . . ?
C11 C1 C8 C9 173.39(9) . . . . ?
C2 C1 C8 C9 -60.99(12) . . . . ?
O1 C1 C8 C7 175.17(9) . . . . ?
C11 C1 C8 C7 -66.09(12) . . . . ?
C2 C1 C8 C7 59.53(12) . . . . ?
C11 S1 C12 C13 52.59(12) . . . . ?
C11 S1 C12 C17 -129.03(11) . . . . ?
O1 C1 C11 C18 -105.56(13) . . . . ?
C2 C1 C11 C18 11.99(16) . . . . ?
C8 C1 C11 C18 133.94(12) . . . . ?
O1 C1 C11 S1 68.78(10) . . . . ?
C2 C1 C11 S1 -173.68(8) . . . . ?
C8 C1 C11 S1 -51.73(11) . . . . ?
C12 S1 C11 C18 45.95(12) . . . . ?
C12 S1 C11 C1 -128.68(8) . . . . ?
C5 C4 C9 C8 60.34(12) . . . . ?
C3 C4 C9 C8 -59.48(13) . . . . ?
C7 C8 C9 C4 -59.69(12) . . . . ?
C1 C8 C9 C4 61.20(12) . . . . ?
C17 C12 C13 C14 1.8(2) . . . . ?
S1 C12 C13 C14 -179.84(11) . . . . ?
C15 C14 C13 C12 -1.2(2) . . . . ?
C17 C16 C15 C14 0.9(2) . . . . ?
C13 C14 C15 C16 -0.2(2) . . . . ?
C21 C20 C19 C24 0.9(2) . . . . ?
C21 C20 C19 C18 179.81(12) . . . . ?
C13 C12 C17 C16 -1.0(2) . . . . ?
S1 C12 C17 C16 -179.43(11) . . . . ?
C15 C16 C17 C12 -0.3(2) . . . . ?
C1 C11 C18 C19 -177.21(11) . . . . ?
S1 C11 C18 C19 8.92(18) . . . . ?
C24 C19 C18 C11 -124.81(15) . . . . ?
C20 C19 C18 C11 56.31(18) . . . . ?
C19 C20 C21 C22 0.8(2) . . . . ?
C22 C23 C24 C19 1.4(2) . . . . ?
C20 C19 C24 C23 -2.0(2) . . . . ?
C18 C19 C24 C23 179.07(13) . . . . ?
C20 C21 C22 C23 -1.4(2) . . . . ?
C24 C23 C22 C21 0.3(2) . . . . ?
 
_refine_diff_density_max    0.489
_refine_diff_density_min   -0.258
_refine_diff_density_rms    0.060

_shelxl_version_number 2014-3

_shelx_res_file
;
TITL SIR2004 run in space group P -1
CELL  0.71073   6.5370  11.1601  13.1519  102.872   95.207   91.589
ZERR     2.00   0.0003   0.0006   0.0009    0.005    0.005    0.004
LATT   1
SFAC  C    H    O    S
UNIT 48 52 2 2
LIST 4 ! automatically inserted. Change 6 to 4 for CHECKCIF!!
MERG   2
OMIT 1 -3 7
OMIT 1 -6 2
OMIT 4 2 7
OMIT -2 -2 4
OMIT 1 -10 1
OMIT 0 5 2
OMIT 0 10 1
OMIT 0 9 1
OMIT -1 10 0
SHEL 1000 0.70
FMAP   2
PLAN   25
ACTA
BOND   $H
CONF
SIZE 0.40 0.30 0.08
L.S.  40
TEMP  -150.00
WGHT    0.060700    0.240900
FVAR       0.27070
S1    4    0.503005    0.057779    0.826888    11.00000    0.01746    0.02062 =
         0.02222   -0.00270   -0.00059    0.00139
C1    1    0.271698   -0.144238    0.707366    11.00000    0.01653    0.01390 =
         0.01406    0.00384    0.00166    0.00097
H1    2    0.359209   -0.175208    0.835878    11.00000    0.04724
O1    3    0.250032   -0.194372    0.797806    11.00000    0.02526    0.02215 =
         0.01775    0.00772    0.00408    0.00137
C2    1    0.088961   -0.199593    0.626210    11.00000    0.01505    0.01708 =
         0.01892    0.00143    0.00108    0.00068
AFIX  14
H2    2   -0.042817   -0.172662    0.655276    11.00000   -1.20000
AFIX   0
C3    1    0.090569   -0.340800    0.602246    11.00000    0.02070    0.01566 =
         0.02609    0.00161    0.00165   -0.00239
AFIX  24
H3A   2    0.079761   -0.368953    0.665497    11.00000   -1.20000
H3B   2   -0.025407   -0.375407    0.553389    11.00000   -1.20000
AFIX   0
C4    1    0.290163   -0.383687    0.555860    11.00000    0.02230    0.01465 =
         0.02138    0.00035    0.00111    0.00224
AFIX  14
H4    2    0.291060   -0.474479    0.541380    11.00000   -1.20000
AFIX   0
C5    1    0.306231   -0.340393    0.453946    11.00000    0.02674    0.02315 =
         0.01777   -0.00227    0.00040    0.00412
AFIX  24
H5A   2    0.434578   -0.367627    0.424232    11.00000   -1.20000
H5B   2    0.189842   -0.376622    0.402353    11.00000   -1.20000
AFIX   0
C10   1    0.103799   -0.158113    0.523017    11.00000    0.02233    0.02143 =
         0.01883    0.00272   -0.00298    0.00537
AFIX  24
H10A  2   -0.014677   -0.193844    0.472575    11.00000   -1.20000
H10B  2    0.100341   -0.067796    0.536162    11.00000   -1.20000
AFIX   0
C7    1    0.485692   -0.142623    0.556737    11.00000    0.02080    0.02135 =
         0.02035    0.00633    0.00576    0.00014
AFIX  24
H7A   2    0.483100   -0.054047    0.571168    11.00000   -1.20000
H7B   2    0.613381   -0.166349    0.528311    11.00000   -1.20000
AFIX   0
C6    1    0.303923   -0.199785    0.476962    11.00000    0.02736    0.02338 =
         0.01416    0.00498    0.00147    0.00424
AFIX  14
H6    2    0.313482   -0.171384    0.410733    11.00000   -1.20000
AFIX   0
C8    1    0.471840   -0.186924    0.658541    11.00000    0.01510    0.01549 =
         0.01668    0.00292    0.00130    0.00130
AFIX  14
H8    2    0.591866   -0.151881    0.708880    11.00000   -1.20000
AFIX   0
C12   1    0.401809    0.151440    0.936985    11.00000    0.02088    0.02076 =
         0.01734   -0.00042   -0.00294    0.00318
C11   1    0.274916   -0.004027    0.744015    11.00000    0.01670    0.01505 =
         0.01564    0.00129    0.00138   -0.00022
C9    1    0.473211   -0.327663    0.634871    11.00000    0.02082    0.01562 =
         0.01960    0.00260    0.00068    0.00464
AFIX  24
H9A   2    0.602383   -0.354730    0.606052    11.00000   -1.20000
H9B   2    0.465280   -0.356261    0.700080    11.00000   -1.20000
AFIX   0
C20   1    0.275658    0.274393    0.725270    11.00000    0.03095    0.01896 =
         0.02000    0.00387    0.00607    0.00319
AFIX  44
H20   2    0.377426    0.234478    0.682653    11.00000   -1.20000
AFIX   0
C14   1    0.177661    0.179677    1.074523    11.00000    0.03500    0.04024 =
         0.02183    0.00814    0.00614    0.00649
AFIX  44
H14   2    0.074105    0.147759    1.109566    11.00000   -1.20000
AFIX   0
C13   1    0.254681    0.104172    0.988641    11.00000    0.03301    0.02651 =
         0.02250    0.00563    0.00216    0.00066
AFIX  44
H13   2    0.205857    0.019687    0.965402    11.00000   -1.20000
AFIX   0
C16   1    0.400571    0.347184    1.059077    11.00000    0.03153    0.02522 =
         0.03064   -0.00837   -0.00548    0.00521
AFIX  44
H16   2    0.451162    0.428747    1.083330    11.00000   -1.20000
REM #####
AFIX   0
C15   1    0.251036    0.300927    1.109145    11.00000    0.03099    0.03990 =
         0.01846   -0.00257   -0.00268    0.01495
AFIX  44
H15   2    0.196431    0.353889    1.169380    11.00000   -1.20000
AFIX   0
C19   1    0.125634    0.203446    0.757239    11.00000    0.02096    0.01596 =
         0.01958    0.00239   -0.00191    0.00237
C17   1    0.476668    0.272840    0.972429    11.00000    0.02344    0.02350 =
         0.02815   -0.00295   -0.00171    0.00089
AFIX  44
H17   2    0.581725    0.305699    0.936861    11.00000   -1.20000
AFIX   0
C23   1   -0.014713    0.391084    0.847897    11.00000    0.02677    0.02069 =
         0.04383    0.00133    0.00870    0.00672
AFIX  44
H23   2   -0.117818    0.432257    0.891930    11.00000   -1.20000
AFIX   0
C18   1    0.120900    0.067774    0.726135    11.00000    0.01910    0.01565 =
         0.02011    0.00168   -0.00008    0.00118
AFIX  44
H18   2   -0.004117    0.027208    0.689716    11.00000   -1.20000
AFIX   0
C21   1    0.279747    0.401941    0.754263    11.00000    0.03720    0.01953 =
         0.02528    0.00682    0.00558   -0.00150
AFIX  44
H21   2    0.386144    0.451226    0.730187    11.00000   -1.20000
AFIX   0
C24   1   -0.020901    0.263600    0.817405    11.00000    0.02176    0.01897 =
         0.04073    0.00312    0.00669    0.00252
AFIX  44
H24   2   -0.125599    0.217339    0.837720    11.00000   -1.20000
AFIX   0
C22   1    0.136618    0.460667    0.816419    11.00000    0.03350    0.01484 =
         0.03218    0.00364    0.00041    0.00317
AFIX  44
H22   2    0.141550    0.546077    0.837012    11.00000   -1.20000
REM #####
AFIX   0
HKLF    4

REM  SIR2004 run in space group P -1
REM R1 =  0.0431 for    4569 Fo > 4sig(Fo)  and  0.0575 for all    5663 data
REM    259 parameters refined using      0 restraints

END

WGHT      0.0607      0.2409

REM Highest difference peak  0.489,  deepest hole -0.258,  1-sigma level  0.060
Q1    1   0.1241  0.1358  0.7472  11.00000  0.05    0.49
Q2    1   0.0861 -0.2736  0.6153  11.00000  0.05    0.43
Q3    1   0.2746 -0.0742  0.7260  11.00000  0.05    0.42
Q4    1   0.4195  0.2172  0.9545  11.00000  0.05    0.41
Q5    1   0.4745 -0.2575  0.6438  11.00000  0.05    0.41
Q6    1   0.2486  0.3386  0.7363  11.00000  0.05    0.41
Q7    1   0.2003 -0.1856  0.5002  11.00000  0.05    0.40
Q8    1   0.3731 -0.1667  0.6828  11.00000  0.05    0.39
Q9    1   0.0755  0.4213  0.8371  11.00000  0.05    0.38
Q10   1  -0.0153  0.3245  0.8295  11.00000  0.05    0.37
Q11   1   0.2118  0.4212  0.7943  11.00000  0.05    0.37
Q12   1   0.0520  0.2380  0.7885  11.00000  0.05    0.37
Q13   1   0.4313  0.3053  1.0147  11.00000  0.05    0.36
Q14   1   0.3172  0.1377  0.9643  11.00000  0.05    0.36
Q15   1   0.1889 -0.3491  0.5795  11.00000  0.05    0.36
Q16   1   0.1855  0.2407  0.7413  11.00000  0.05    0.36
Q17   1   0.3009 -0.2654  0.4726  11.00000  0.05    0.36
Q18   1   0.2384  0.1543  1.0388  11.00000  0.05    0.33
Q19   1   0.6162  0.0587  0.8014  11.00000  0.05    0.33
Q20   1   0.4390  0.1160  0.8782  11.00000  0.05    0.32
Q21   1   0.2214  0.2388  1.0980  11.00000  0.05    0.31
Q22   1   0.3454  0.3090  1.0818  11.00000  0.05    0.30
Q23   1   0.4838 -0.1589  0.6174  11.00000  0.05    0.28
Q24   1   0.2107  0.0377  0.7160  11.00000  0.05    0.28
Q25   1   0.3811 -0.1728  0.5149  11.00000  0.05    0.27
;
_shelx_res_checksum   11363

_shelx_hkl_file
;
   0   0  -3  100.51    2.01
   0   0  -3  100.93    1.86
   0   0   3   96.97    1.99
   0   0  -3   97.46    1.94
   0   0  -3   98.39    1.95
   0   0   4   37.14    1.01
   0   0  -4   37.88    0.89
   0   0  -4   39.47    1.04
   0   0  -4   35.42    0.97
   0   0  -4   35.97    0.96
   0   0  -5   19.84    0.71
   0   0   5   20.17    0.75
   0   0  -5   20.36    0.64
   0   0  -5   22.96    0.80
   0   0  -5   21.88    0.75
   0   0  -6    2.96    0.31
   0   0  -6    2.40    0.27
   0   0  -6    3.16    0.25
   0   0   6    2.97    0.30
   0   0  -6    2.57    0.26
   0   0  -7    0.08    0.09
   0   0  -7    0.06    0.09
   0   0   7    0.44    0.15
   0   0  -7    0.05    0.13
   0   0  -7    0.23    0.15
   0   0  -8   21.16    0.90
   0   0   8   20.40    0.93
   0   0  -8   18.36    0.83
   0   0  -8   20.14    0.93
   0   0  -9   34.28    1.28
   0   0   9   36.32    1.37
   0   0  -9   35.13    1.37
   0   0  -9   34.28    1.25
   0   0 -10   11.86    0.73
   0   0  10   12.40    0.80
   0   0 -10   13.72    0.87
   0   0  11   65.05    2.14
   0   0 -11   66.36    2.04
   0   0 -11   62.42    2.14
   0   0  12    1.79    0.36
   0   0 -12    1.37    0.33
   0   0 -12    1.60    0.30
   0   0 -13   -0.05    0.22
   0   0  13   -0.01    0.17
   0   0 -13    0.03    0.13
   0   0 -14    6.37    0.64
   0   0 -14    5.98    0.69
   0   0  14    4.59    0.60
   0   0 -15   -0.47    0.22
   0   0 -15    0.06    0.18
   0   0  15   -0.03    0.16
   0   0  16    1.88    0.41
   0   0 -16    1.77    0.43
   0   0  17    3.43    0.57
   0   0 -17    3.26    0.61
   0   0  18    0.43    0.26
   0   0 -18    0.50    0.28
   0   0  18    1.19    0.37
   0  -1  19   -0.14    0.19
   0   1 -18    0.32    0.23
   0  -1  18    0.30    0.26
   0  -1  17    2.16    0.46
   0   1 -17    1.41    0.38
   0  -1  16    0.32    0.22
   0   1 -16    0.19    0.22
   0   1 -15    0.10    0.18
   0   1 -15   -0.02    0.20
   0  -1  15   -0.07    0.17
   0  -1  14    0.67    0.24
   0   1 -14    0.82    0.25
   0   1 -14    0.20    0.18
   0   1 -13   20.39    1.07
   0   1 -13   21.72    1.25
   0  -1  13   19.58    1.17
   0   1 -12    6.10    0.59
   0   1 -12    6.31    0.55
   0   1 -12    5.73    0.62
   0  -1  12    5.87    0.61
   0   1 -11   27.95    1.31
   0   1 -11   27.06    1.24
   0  -1  11   28.58    1.33
   0   1 -11   30.62    1.21
   0   1 -10    2.09    0.29
   0  -1  10    2.39    0.36
   0   1 -10    2.45    0.37
   0   1 -10    2.36    0.27
   0   1 -10    1.90    0.34
   0   1  -9   55.10    1.75
   0   1  -9   51.60    1.56
   0   1  -9   55.17    1.43
   0  -1   9   54.51    1.75
   0   1  -9   52.83    1.64
   0  -1   8   70.54    1.97
   0   1  -8   68.70    1.62
   0   1  -8   66.98    1.84
   0   1  -8   67.92    1.78
   0   1  -8   69.98    1.96
   0   1  -7    4.61    0.38
   0   1  -7    6.60    0.44
   0   1  -7    5.26    0.37
   0   1  -7    5.11    0.31
   0  -1   7    4.98    0.42
   0   1  -7    5.55    0.44
   0   1  -6   43.51    1.23
   0   1  -6   43.27    1.23
   0  -1   6   44.79    1.31
   0   1  -6   42.40    1.27
   0   1  -6   45.37    1.08
   0   1  -6   41.18    1.16
   0   1  -5   55.38    1.23
   0   1  -5   58.03    1.40
   0  -1   5   55.87    1.45
   0   1  -5   57.35    1.39
   0   1  -5   56.03    1.32
   0   1  -4  131.07    2.59
   0   1  -4  126.15    2.59
   0  -1   4  135.60    2.66
   0   1  -4  132.83    2.43
   0   1  -4  132.57    2.51
   0   1  -3  225.55    3.91
   0  -1   3  226.66    4.04
   0   1  -3  228.20    3.99
   0   1  -2  322.64    5.55
   0  -1   2  322.05    5.59
   0   1  -2  324.93    5.58
   0  -1  -2   60.82    1.31
   0  -1  -2   60.53    1.29
   0   1   2   60.96    1.24
   0  -1  -3  154.61    2.99
   0   1   3  155.38    2.93
   0  -1  -3  153.98    2.96
   0  -1  -4   10.77    0.48
   0   1   4   12.04    0.50
   0  -1  -4   10.86    0.51
   0  -1  -5   19.58    0.79
   0   1   5   20.76    0.75
   0  -1  -5   19.29    0.76
   0   1   6    6.11    0.42
   0  -1  -6    6.02    0.44
   0  -1  -6    5.45    0.42
   0  -1  -7   13.98    0.74
   0  -1  -7   13.40    0.70
   0   1   7   13.28    0.70
   0   1   8   24.55    1.03
   0  -1  -8   25.52    1.09
   0  -1  -8   23.27    0.99
   0  -1  -9    0.00    0.11
   0   1   9   -0.02    0.12
   0  -1  -9    0.00    0.17
   0  -1 -10    0.02    0.19
   0   1  10    0.08    0.16
   0  -1 -10   -0.02    0.16
   0   1  11    0.53    0.17
   0  -1 -11    0.76    0.24
   0  -1 -11    0.62    0.28
   0  -1 -12    6.57    0.69
   0   1  12    6.55    0.64
   0  -1 -12    6.91    0.63
   0  -1 -13   13.08    1.00
   0   1  13   12.34    0.93
   0  -1 -13   15.05    0.99
   0   1  14   -0.05    0.20
   0  -1 -14   -0.17    0.19
   0  -1 -14    0.12    0.19
   0  -1 -15    0.17    0.18
   0   1  15    0.27    0.18
   0  -1 -15    0.46    0.32
   0  -1 -16   -0.40    0.23
   0  -1 -16    0.18    0.24
   0   1  16    0.05    0.13
   0   1  16   -0.03    0.20
   0   1  17    0.92    0.33
   0  -1 -17    1.22    0.39
   0   1  17    1.11    0.34
   0  -1 -18    2.51    0.54
   0   1  18    2.59    0.54
   0   1  18    1.37    0.41
   0   2 -19    4.36    0.70
   0   2 -18   -0.19    0.23
   0  -2  18    0.19    0.22
   0   2 -17   -0.19    0.21
   0  -2  17    0.48    0.27
   0   2 -16    5.61    0.71
   0  -2  16    5.69    0.72
   0   2 -15   -0.28    0.21
   0  -2  15   -0.05    0.18
   0   2 -14    3.67    0.52
   0   2 -14    2.57    0.37
   0   2 -14    2.50    0.43
   0  -2  14    2.79    0.46
   0  -2  13    4.46    0.55
   0   2 -13    3.92    0.45
   0   2 -13    4.20    0.51
   0   2 -13    3.90    0.52
   0   2 -12   15.44    0.97
   0  -2  12   15.39    0.99
   0   2 -12   14.93    0.83
   0   2 -12   14.94    0.91
   0   2 -11    4.59    0.44
   0   2 -11    5.03    0.53
   0   2 -11    5.24    0.51
   0  -2  11    4.48    0.52
   0   2 -11    6.15    0.42
   0   2 -10   -0.01    0.16
   0   2 -10    0.11    0.09
   0   2 -10   -0.03    0.13
   0   2 -10    0.09    0.12
   0  -2  10   -0.12    0.18
   0   2  -9    4.55    0.44
   0   2  -9    4.72    0.33
   0   2  -9    4.02    0.36
   0  -2   9    4.40    0.44
   0   2  -9    5.20    0.48
   0   2  -9    5.29    0.47
   0   2  -8   30.72    1.01
   0   2  -8   31.89    1.12
   0   2  -8   31.58    1.17
   0   2  -8   30.92    0.91
   0   2  -8   30.84    1.11
   0  -2   8   32.29    1.20
   0   2  -7   68.77    1.76
   0   2  -7   64.87    1.74
   0  -2   7   69.49    1.84
   0   2  -7   62.99    1.60
   0   2  -7   70.39    1.53
   0   2  -6    7.99    0.46
   0   2  -6    6.49    0.36
   0   2  -6    7.95    0.46
   0   2  -6    7.21    0.34
   0  -2   6    7.62    0.47
   0   2  -5   11.98    0.54
   0   2  -5   11.55    0.45
   0   2  -5   12.65    0.53
   0  -2   5   13.09    0.58
   0   2  -4    2.88    0.22
   0  -2   4    2.64    0.23
   0   2  -4    2.45    0.22
   0   2  -3  145.04    2.65
   0   2  -3  147.46    2.72
   0   2  -3  142.72    2.77
   0  -2   3  144.48    2.75
   0   2  -2  143.27    2.70
   0   2  -2  146.16    2.66
   0  -2   2  146.50    2.65
   0   2  -2  147.75    2.63
   0  -2   2  138.87    2.62
   0   2  -1   62.56    1.29
   0   2  -1   61.54    1.27
   0  -2   1   59.86    1.13
   0  -2   1   63.27    1.21
   0  -2   0  277.15    4.79
   0   2   0  273.20    4.80
   0  -2   0  275.82    4.79
   0  -2   0  288.20    4.73
   0  -2  -1    5.36    0.27
   0   2   1    4.62    0.25
   0  -2  -1    5.28    0.22
   0   2   1    5.07    0.17
   0  -2  -1    5.49    0.22
   0  -2  -2   19.96    0.62
   0  -2  -2   17.44    0.50
   0   2   2   17.45    0.59
   0  -2  -2   18.70    0.61
   0   2   2   17.39    0.49
   0  -2  -3    0.37    0.08
   0   2   3    0.09    0.08
   0  -2  -3    0.43    0.12
   0  -2  -3    0.34    0.10
   0  -2  -4    9.58    0.48
   0   2   4    8.95    0.42
   0  -2  -4    9.01    0.49
   0   2   5    1.76    0.22
   0  -2  -5    1.52    0.22
   0  -2  -5    1.87    0.25
   0  -2  -6   41.80    1.36
   0  -2  -6   38.21    1.31
   0   2   6   41.94    1.25
   0   2   7   27.25    1.03
   0  -2  -7   29.07    1.12
   0  -2  -7   28.18    1.15
   0   2   8    3.52    0.38
   0  -2  -8    4.17    0.43
   0  -2  -8    4.42    0.47
   0  -2  -9    9.68    0.70
   0  -2  -9    8.97    0.70
   0   2   9   10.29    0.68
   0   2  10    6.37    0.57
   0  -2 -10    7.18    0.66
   0  -2 -10    7.31    0.63
   0  -2 -11    0.15    0.16
   0  -2 -11   -0.17    0.21
   0   2  11   -0.03    0.12
   0  -2 -12   18.54    1.11
   0   2  12   16.18    1.02
   0  -2 -12   17.63    1.14
   0  -2 -13    3.05    0.47
   0  -2 -13    3.48    0.56
   0   2  13    3.79    0.52
   0   2  13    3.36    0.51
   0  -2 -14    2.85    0.51
   0   2  14    2.91    0.49
   0  -2 -14    3.03    0.49
   0   2  14    3.07    0.49
   0  -2 -15    5.63    0.69
   0  -2 -15    5.28    0.72
   0   2  15    5.59    0.67
   0   2  15    5.96    0.72
   0  -2 -16    1.04    0.36
   0  -2 -16    0.41    0.22
   0   2  16    0.75    0.32
   0   2  16    1.51    0.38
   0   2  17    0.09    0.17
   0   2  17    0.03    0.24
   0  -2 -17    0.16    0.25
   0   2  18    2.09    0.46
   0   2  18    2.07    0.50
   0   3 -19    0.39    0.27
   0  -3  18    0.30    0.22
   0   3 -18    0.23    0.23
   0   3 -17   -0.26    0.23
   0  -3  17    0.02    0.25
   0   3 -16    0.55    0.24
   0  -3  16    0.51    0.28
   0   3 -15    1.06    0.32
   0   3 -15    1.15    0.36
   0  -3  15    0.80    0.28
   0   3 -14   12.88    0.95
   0   3 -14    9.68    0.81
   0  -3  14   11.35    0.93
   0   3 -13    9.58    0.66
   0  -3  13    9.54    0.82
   0   3 -13    9.83    0.75
   0   3 -13    9.01    0.77
   0  -3  12    0.41    0.17
   0   3 -12    0.44    0.18
   0   3 -12    0.03    0.18
   0   3 -12    0.28    0.22
   0   3 -11    7.88    0.62
   0   3 -11    8.22    0.47
   0  -3  11    7.21    0.64
   0   3 -11    6.80    0.60
   0   3 -11    5.96    0.48
   0   3 -11    8.65    0.67
   0   3 -10    0.14    0.12
   0   3 -10    0.07    0.16
   0   3 -10    0.14    0.10
   0  -3  10    0.05    0.18
   0   3 -10   -0.01    0.16
   0   3 -10   -0.02    0.14
   0   3  -9    1.42    0.18
   0   3  -9    1.67    0.29
   0   3  -9    0.88    0.18
   0  -3   9    1.52    0.27
   0   3  -9    1.22    0.26
   0   3  -8    0.47    0.13
   0   3  -8    0.26    0.15
   0   3  -8    0.42    0.16
   0   3  -8    0.32    0.10
   0  -3   8    0.15    0.13
   0   3  -7   51.48    1.45
   0  -3   7   53.93    1.56
   0   3  -7   51.58    1.48
   0  -3   6   81.90    1.98
   0   3  -6   81.75    1.89
   0   3  -6   78.39    1.94
   0   3  -5  172.86    3.34
   0  -3   5  171.43    3.42
   0   3  -5  170.08    3.43
   0   3  -4    5.42    0.29
   0  -3   4    5.64    0.33
   0   3  -4    5.46    0.35
   0  -3   4    5.72    0.34
   0   3  -4    5.28    0.31
   0  -3   3   18.65    0.60
   0   3  -3   18.55    0.57
   0   3  -3   18.39    0.58
   0   3  -3   17.28    0.64
   0  -3   3   17.96    0.57
   0  -3   2  129.34    2.44
   0   3  -2  123.63    2.48
   0  -3   2  124.94    2.35
   0   3  -2  128.85    2.42
   0   3  -2  132.77    2.55
   0  -3   1   39.67    0.88
   0   3  -1   37.61    0.96
   0  -3   1   36.79    0.73
   0   3  -1   38.19    0.98
   0  -3   0    3.60    0.22
   0  -3   0    3.87    0.20
   0  -3   0    3.23    0.22
   0   3   0    3.58    0.23
   0  -3  -1   95.87    1.98
   0   3   1  102.86    1.78
   0   3   1   96.72    2.06
   0  -3  -1  100.50    1.95
   0  -3  -1  103.73    2.09
   0   3   2   47.27    1.21
   0  -3  -2   47.94    1.10
   0   3   2   48.45    1.01
   0  -3  -2   47.56    1.23
   0  -3  -2   45.12    1.21
   0  -3  -3    2.69    0.21
   0   3   3    2.46    0.25
   0  -3  -3    2.30    0.24
   0  -3  -3    2.43    0.25
   0   3   4   51.17    1.40
   0  -3  -4   49.39    1.42
   0  -3  -4   47.51    1.19
   0  -3  -4   49.47    1.40
   0   3   4   52.23    1.25
   0   3   5   25.94    0.97
   0   3   5   25.02    0.87
   0  -3  -5   24.87    0.98
   0  -3  -5   24.57    0.98
   0   3   6    1.64    0.22
   0   3   6    1.64    0.26
   0  -3  -6    2.12    0.31
   0  -3  -6    1.73    0.28
   0  -3  -7   33.43    1.32
   0  -3  -7   32.29    1.27
   0   3   7   31.67    1.14
   0   3   7   32.26    1.25
   0  -3  -8   10.30    0.75
   0   3   8   10.67    0.71
   0   3   8   11.06    0.67
   0  -3  -8   11.13    0.74
   0   3   9   10.09    0.73
   0   3   9    9.27    0.64
   0  -3  -9    9.22    0.74
   0  -3  -9    9.03    0.71
   0   3  10   22.16    1.18
   0   3  10   22.46    1.10
   0  -3 -10   22.75    1.19
   0  -3 -10   23.03    1.24
   0   3  11   -0.07    0.15
   0  -3 -11    0.20    0.24
   0  -3 -11    0.06    0.16
   0   3  11    0.13    0.20
   0  -3 -12    3.30    0.52
   0   3  12    4.66    0.57
   0   3  12    3.07    0.44
   0  -3 -12    4.50    0.56
   0  -3 -13    0.86    0.27
   0  -3 -13    1.08    0.32
   0   3  13    1.10    0.29
   0   3  13    0.34    0.23
   0  -3 -14    4.30    0.60
   0  -3 -14    4.38    0.63
   0   3  14    3.72    0.53
   0   3  14    5.24    0.65
   0  -3 -15    5.21    0.68
   0  -3 -15    3.86    0.64
   0   3  15    4.18    0.58
   0   3  15    4.38    0.64
   0   3  16    0.48    0.27
   0   3  16    0.27    0.20
   0  -3 -16    0.81    0.27
   0  -3 -16    0.63    0.29
   0  -3 -17    0.60    0.31
   0   3  17   -0.13    0.24
   0   3  17    0.05    0.15
   0  -3 -17    0.81    0.36
   0   4 -19    0.20    0.20
   0  -4  18    1.83    0.44
   0   4 -18    3.15    0.57
   0   4 -17    0.53    0.27
   0  -4  17    0.26    0.23
   0  -4  16    4.45    0.63
   0   4 -16    5.08    0.66
   0   4 -16    4.71    0.62
   0  -4  15    0.64    0.27
   0   4 -15    1.34    0.34
   0   4 -15    0.98    0.30
   0  -4  14   11.37    0.93
   0   4 -14   10.95    0.88
   0   4 -14   11.51    0.85
   0   4 -13    8.81    0.74
   0   4 -13    8.69    0.73
   0   4 -13    8.85    0.72
   0  -4  13    8.62    0.78
   0   4 -12   10.32    0.75
   0   4 -12   10.62    0.75
   0  -4  12    9.66    0.79
   0   4 -12    9.38    0.74
   0   4 -11    0.64    0.23
   0   4 -11    0.62    0.24
   0   4 -11    0.73    0.15
   0   4 -11    0.78    0.24
   0  -4  11    0.45    0.17
   0  -4  10   32.71    1.35
   0   4 -10   30.10    1.21
   0   4 -10   31.01    0.97
   0   4 -10   30.71    1.26
   0   4  -9    1.66    0.20
   0   4  -9    1.75    0.31
   0   4  -9    1.78    0.27
   0  -4   9    1.70    0.28
   0   4  -8    0.40    0.16
   0  -4   8    0.82    0.20
   0   4  -8    0.41    0.17
   0   4  -7  150.73    3.24
   0   4  -7  154.48    3.34
   0  -4   7  156.78    3.37
   0   4  -6    7.76    0.45
   0   4  -6    7.39    0.40
   0   4  -6    8.45    0.52
   0  -4   6    8.29    0.51
   0  -4   6    7.66    0.47
   0  -4   5   17.17    0.68
   0   4  -5   18.26    0.67
   0   4  -5   18.01    0.64
   0   4  -5   18.60    0.76
   0  -4   5   17.72    0.71
   0   4  -4   25.05    0.87
   0   4  -4   24.90    0.77
   0  -4   4   24.61    0.78
   0   4  -4   26.33    0.80
   0  -4   4   25.29    0.82
   0  -4   3    0.69    0.10
   0   4  -3    0.71    0.15
   0   4  -3    0.72    0.13
   0   4  -3    0.71    0.16
   0  -4   3    0.75    0.14
   0  -4   2  131.45    2.40
   0  -4   2  133.52    2.59
   0   4  -2  138.96    2.75
   0  -4   1    3.78    0.28
   0   4  -1    3.49    0.29
   0  -4   1    3.59    0.24
   0  -4   1    3.72    0.23
   0   4  -1    3.96    0.29
   0  -4   0   75.02    1.54
   0  -4   0   71.36    1.62
   0  -4   0   70.93    1.64
   0   4   0   73.91    1.67
   0   4   1  170.52    3.32
   0  -4  -1  166.88    3.20
   0  -4  -1  167.24    3.30
   0  -4  -1  164.38    3.13
   0   4   2   72.35    1.42
   0  -4  -2   71.50    1.62
   0   4   2   75.26    1.77
   0  -4  -2   73.50    1.78
   0   4   3   13.32    0.66
   0  -4  -3   13.10    0.53
   0   4   3   13.44    0.47
   0  -4  -3   14.21    0.66
   0   4   4    2.62    0.31
   0  -4  -4    3.14    0.34
   0  -4  -4    2.70    0.24
   0   4   4    2.84    0.23
   0  -4  -4    2.79    0.31
   0   4   5    0.29    0.15
   0  -4  -5    0.23    0.14
   0  -4  -5    0.37    0.11
   0   4   5    0.40    0.11
   0  -4  -5    0.63    0.18
   0  -4  -6    4.70    0.45
   0  -4  -6    4.29    0.43
   0   4   6    4.80    0.37
   0   4   6    4.82    0.45
   0  -4  -7   36.29    1.41
   0   4   7   39.71    1.28
   0   4   7   37.27    1.42
   0  -4  -7   36.18    1.45
   0  -4  -8   17.79    0.99
   0  -4  -8   17.36    0.99
   0   4   8   16.29    0.83
   0   4   8   17.27    0.95
   0   4   9   12.49    0.75
   0   4   9   12.05    0.84
   0  -4  -9   10.64    0.81
   0  -4  -9   12.57    0.87
   0  -4 -10    3.32    0.50
   0  -4 -10    3.61    0.48
   0   4  10    3.19    0.47
   0   4  10    2.99    0.38
   0   4  11    0.26    0.18
   0   4  11    0.25    0.19
   0  -4 -11   -0.23    0.22
   0  -4 -11    0.23    0.21
   0   4  12   26.12    1.31
   0   4  12   26.58    1.43
   0  -4 -12   27.75    1.54
   0  -4 -12   27.58    1.48
   0  -4 -13    6.70    0.78
   0   4  13    5.72    0.61
   0  -4 -13    6.69    0.75
   0   4  13    5.89    0.69
   0  -4 -14    1.16    0.36
   0  -4 -14    0.79    0.33
   0   4  14    0.69    0.29
   0   4  14    1.03    0.29
   0  -4 -15    0.16    0.23
   0   4  15    0.38    0.27
   0   4  15    0.27    0.24
   0  -4 -15    1.08    0.41
   0  -4 -16    0.09    0.27
   0   4  16    0.24    0.21
   0  -4 -16   -0.30    0.26
   0   4  16   -0.23    0.19
   0  -4 -17    3.16    0.59
   0  -5  18    9.20    1.01
   0  -5  18    9.88    1.01
   0   5 -18    8.29    0.90
   0   5 -17   -0.07    0.20
   0  -5  17    0.10    0.29
   0   5 -17    0.21    0.18
   0  -5  17    0.02    0.20
   0   5 -16    8.46    0.83
   0  -5  16    8.19    0.85
   0  -5  16    8.59    0.89
   0   5 -16    7.09    0.72
   0  -5  15    2.20    0.44
   0  -5  15    1.96    0.44
   0   5 -15    2.72    0.46
   0   5 -15    2.42    0.44
   0   5 -14    0.20    0.19
   0   5 -14    0.26    0.25
   0  -5  14   -0.14    0.20
   0   5 -14   -0.35    0.26
   0  -5  13    0.32    0.22
   0   5 -13    0.28    0.20
   0   5 -13    0.27    0.18
   0   5 -13    0.28    0.20
   0  -5  12    3.08    0.44
   0   5 -12    3.06    0.43
   0   5 -12    3.26    0.43
   0   5 -12    2.68    0.40
   0  -5  11    8.78    0.71
   0   5 -11    8.38    0.63
   0   5 -11    9.12    0.69
   0   5 -10    4.64    0.48
   0  -5  10    4.14    0.46
   0   5 -10    4.84    0.47
   0   5  -9   13.12    0.77
   0  -5   9   12.20    0.75
   0  -5   9   12.03    0.76
   0   5  -9   11.60    0.68
   0  -5   8   12.77    0.72
   0   5  -8   12.28    0.72
   0   5  -8   12.79    0.67
   0  -5   8   11.60    0.71
   0   5  -7  151.86    3.20
   0   5  -7  145.86    3.32
   0  -5   7  153.43    3.30
   0   5  -7  148.21    3.06
   0  -5   7  148.05    3.30
   0   5  -6   10.33    0.62
   0   5  -6   11.47    0.54
   0  -5   6   11.69    0.59
   0  -5   6   10.66    0.60
   0   5  -6   11.62    0.57
   0  -5   5    2.75    0.26
   0   5  -5    2.40    0.24
   0   5  -5    2.38    0.30
   0  -5   5    2.48    0.28
   0   5  -5    2.52    0.26
   0  -5   4   28.17    0.85
   0   5  -4   29.47    1.04
   0   5  -4   30.42    0.92
   0  -5   4   28.65    0.94
   0   5  -4   30.62    0.97
   0  -5   3    8.40    0.44
   0  -5   3    8.39    0.35
   0   5  -3    8.86    0.50
   0   5  -3    8.70    0.51
   0   5  -3    8.89    0.44
   0   5  -2   28.96    0.97
   0  -5   2   28.85    0.67
   0   5  -2   28.87    0.98
   0  -5   2   27.50    0.85
   0   5  -1  521.34    9.36
   0   5  -1  521.03    9.33
   0  -5   1  521.53    9.16
   0  -5   1  526.88    9.07
   0  -5   1  515.98    9.24
   0  -5   0   58.32    1.36
   0   5   0   59.52    1.53
   0  -5   0   60.71    1.52
   0  -5   0   57.19    1.47
   0  -5  -1  106.24    2.23
   0  -5  -1  107.67    2.32
   0  -5  -1  111.56    2.44
   0   5   1  111.09    2.44
   0   5   2    7.69    0.48
   0   5   2    7.86    0.27
   0  -5  -2    7.85    0.49
   0  -5  -2    8.15    0.43
   0   5   3   17.83    0.80
   0  -5  -3   18.61    0.84
   0   5   3   18.08    0.55
   0  -5  -3   17.64    0.68
   0   5   4    3.45    0.36
   0  -5  -4    2.46    0.24
   0  -5  -4    3.30    0.37
   0   5   4    3.09    0.23
   0  -5  -5    3.32    0.29
   0   5   5    3.30    0.38
   0  -5  -5    3.39    0.40
   0   5   5    3.34    0.27
   0  -5  -6    0.83    0.25
   0  -5  -6    0.82    0.23
   0   5   6    0.55    0.20
   0   5   6    0.73    0.15
   0  -5  -7    0.69    0.25
   0   5   7    0.80    0.18
   0  -5  -7    1.13    0.27
   0   5   7    0.85    0.26
   0   5   8   23.97    1.00
   0   5   8   23.24    1.17
   0  -5  -8   24.53    1.23
   0  -5  -8   23.15    1.21
   0  -5  -9    0.42    0.23
   0   5   9    0.25    0.14
   0   5   9    0.18    0.19
   0  -5  -9    0.26    0.19
   0  -5 -10   68.85    2.41
   0   5  10   69.10    2.34
   0   5  10   65.10    2.05
   0  -5 -10   64.64    2.37
   0  -5 -11    2.62    0.51
   0  -5 -11    3.09    0.52
   0   5  11    2.73    0.39
   0   5  11    2.75    0.48
   0   5  12   12.47    0.88
   0   5  12   13.63    1.06
   0  -5 -12   14.13    1.11
   0  -5 -12   13.15    1.03
   0   5  13   11.14    0.98
   0   5  13   10.50    0.84
   0  -5 -13   11.03    0.99
   0  -5 -13   11.75    1.05
   0  -5 -14    0.12    0.20
   0   5  14   -0.02    0.20
   0   5  14    0.21    0.18
   0  -5 -15    1.12    0.40
   0   5  15    0.95    0.37
   0  -5 -16    0.66    0.33
   0   5  16    0.97    0.33
   0  -6  18    2.12    0.54
   0  -6  18    1.36    0.42
   0   6 -18    2.51    0.46
   0  -6  17    1.12    0.35
   0   6 -17    0.09    0.21
   0  -6  17    1.14    0.42
   0  -6  16   18.16    1.31
   0   6 -16   18.47    1.21
   0  -6  16   17.42    1.25
   0   6 -16   17.58    1.19
   0   6 -16   16.49    1.11
   0   6 -15    4.90    0.59
   0  -6  15    7.03    0.78
   0  -6  15    6.64    0.74
   0   6 -15    6.77    0.71
   0   6 -15    7.03    0.71
   0  -6  14   -0.22    0.24
   0   6 -14   -0.16    0.16
   0  -6  14    0.21    0.17
   0   6 -14    0.21    0.19
   0   6 -14    0.27    0.19
   0   6 -13    2.97    0.43
   0  -6  13    2.49    0.46
   0  -6  13    2.29    0.43
   0   6 -13    3.08    0.44
   0   6 -13    2.52    0.43
   0   6 -12    0.55    0.22
   0  -6  12    0.78    0.30
   0  -6  12    0.64    0.21
   0   6 -12    0.62    0.21
   0   6 -11   -0.03    0.20
   0  -6  11   -0.05    0.22
   0  -6  11    0.06    0.15
   0   6 -11    0.00    0.15
   0  -6  10    0.63    0.18
   0  -6  10    0.59    0.24
   0   6 -10    0.66    0.24
   0   6 -10    0.43    0.17
   0  -6   9    1.18    0.27
   0  -6   9    0.88    0.22
   0   6  -9    1.44    0.26
   0   6  -9    1.09    0.27
   0   6  -8    3.49    0.36
   0  -6   8    3.50    0.37
   0   6  -8    3.52    0.43
   0  -6   8    3.10    0.39
   0   6  -7   31.91    1.09
   0   6  -7   32.88    1.24
   0   6  -7   32.18    1.05
   0  -6   7   30.53    1.13
   0  -6   7   30.71    1.16
   0  -6   6    9.71    0.58
   0   6  -6    8.44    0.50
   0   6  -6   10.09    0.54
   0  -6   6   10.03    0.54
   0   6  -6    8.28    0.58
   0   6  -5    5.46    0.42
   0  -6   5    5.43    0.41
   0   6  -5    5.05    0.38
   0   6  -5    5.26    0.46
   0   6  -5    5.19    0.38
   0  -6   5    5.05    0.34
   0   6  -4    1.39    0.26
   0   6  -4    1.63    0.22
   0   6  -4    1.75    0.25
   0  -6   4    1.69    0.18
   0  -6   4    1.31    0.21
   0  -6   3   31.25    0.82
   0   6  -3   34.46    1.03
   0   6  -3   33.49    1.13
   0  -6   3   32.40    1.01
   0   6  -3   34.58    1.18
   0   6  -2   10.53    0.60
   0  -6   2   10.07    0.49
   0  -6   2   10.27    0.32
   0   6  -2   11.08    0.63
   0  -6   2   11.12    0.59
   0  -6   2   11.32    0.52
   0  -6   1   68.77    1.79
   0  -6   1   69.79    1.63
   0   6  -1   71.98    1.91
   0   6  -1   74.80    1.88
   0  -6   1   68.26    1.75
   0   6   0   46.55    1.37
   0  -6   0   44.81    1.31
   0  -6   0   42.60    1.27
   0  -6   0   42.91    1.15
   0  -6  -1   22.43    0.93
   0  -6  -1   23.12    0.85
   0   6   1   23.02    0.96
   0  -6  -1   24.91    0.80
   0   6   2   60.89    1.72
   0   6   2   59.98    1.13
   0  -6  -2   65.27    1.78
   0  -6  -2   60.86    1.59
   0  -6  -3    0.51    0.18
   0  -6  -3    0.63    0.15
   0   6   3    0.65    0.08
   0   6   3    0.61    0.19
   0  -6  -4   25.55    1.11
   0  -6  -4   23.33    0.88
   0   6   4   24.06    0.72
   0   6   4   24.11    1.05
   0   6   5   19.33    0.97
   0  -6  -5   19.22    0.99
   0  -6  -5   18.04    0.77
   0   6   5   19.71    0.71
   0   6   6   87.27    2.47
   0  -6  -6   88.76    2.55
   0   6   6   87.67    2.05
   0  -6  -6   82.53    2.10
   0   6   7   24.08    1.18
   0  -6  -7   21.66    1.17
   0   6   7   21.88    0.89
   0  -6  -8    0.43    0.23
   0   6   8    0.24    0.18
   0   6   8    0.24    0.11
   0  -6  -9    5.24    0.62
   0   6   9    4.85    0.59
   0   6   9    5.47    0.48
   0   6  10    6.14    0.67
   0   6  10    6.27    0.55
   0   6  11    4.42    0.62
   0  -6 -11    4.07    0.59
   0  -6 -12   10.03    0.95
   0   6  12    9.54    0.89
   0   6  13   15.17    1.17
   0  -6 -13   15.86    1.24
   0  -6 -14    6.54    0.83
   0   6  14    5.45    0.73
   0  -6 -15    1.49    0.41
   0   6  15    2.01    0.49
   0   7 -19    0.71    0.28
   0   7 -18    1.08    0.30
   0  -7  18    0.35    0.33
   0  -7  18    0.90    0.34
   0  -7  17    0.66    0.32
   0   7 -17    0.62    0.31
   0  -7  17    0.73    0.31
   0   7 -17    0.40    0.21
   0  -7  16    2.37    0.51
   0   7 -16    1.50    0.35
   0   7 -16    2.44    0.48
   0  -7  16    2.59    0.49
   0  -7  15    3.94    0.57
   0   7 -15    3.36    0.49
   0   7 -15    4.39    0.58
   0  -7  15    4.88    0.67
   0   7 -14    0.02    0.24
   0  -7  14    0.05    0.25
   0   7 -14    0.18    0.19
   0  -7  14   -0.05    0.17
   0   7 -14    0.19    0.22
   0   7 -13    2.01    0.39
   0  -7  13    1.56    0.34
   0   7 -13    1.43    0.33
   0  -7  13    0.93    0.30
   0   7 -13    1.74    0.35
   0  -7  12    1.44    0.30
   0   7 -12    1.05    0.26
   0  -7  12    1.55    0.40
   0   7 -12    1.24    0.33
   0   7 -11    0.52    0.23
   0  -7  11    0.17    0.20
   0  -7  11    0.00    0.13
   0   7 -11   -0.01    0.14
   0  -7  10    1.12    0.24
   0   7 -10    1.23    0.31
   0   7 -10    1.14    0.25
   0  -7  10    1.29    0.31
   0   7  -9   11.85    0.71
   0  -7   9   10.95    0.75
   0  -7   9   10.65    0.70
   0  -7   8    0.35    0.21
   0  -7   8   -0.05    0.11
   0   7  -8   -0.08    0.23
   0   7  -8   -0.08    0.13
   0   7  -8    0.06    0.12
   0   7  -7    0.55    0.17
   0   7  -7    0.35    0.16
   0  -7   7    0.47    0.20
   0   7  -7    0.37    0.24
   0  -7   7    0.46    0.14
   0   7  -6    0.06    0.12
   0  -7   6    0.12    0.10
   0  -7   6    0.06    0.15
   0   7  -6    0.00    0.18
   0   7  -6    0.17    0.13
   0   7  -5   48.62    1.40
   0  -7   5   44.65    1.41
   0   7  -5   45.25    1.56
   0  -7   5   46.96    1.26
   0  -7   4   52.72    1.51
   0   7  -4   52.55    1.70
   0   7  -4   55.47    1.52
   0  -7   4   55.85    1.30
   0   7  -4   53.99    1.63
   0   7  -3   24.30    1.06
   0  -7   3   26.02    0.91
   0   7  -3   26.58    1.05
   0  -7   3   23.13    0.86
   0  -7   3   25.57    0.67
   0   7  -2    0.41    0.22
   0  -7   2    0.00    0.08
   0   7  -2    0.10    0.18
   0  -7   2    0.00    0.09
   0   7  -1   53.22    1.59
   0  -7   1   50.90    1.48
   0  -7   1   49.28    1.33
   0   7  -1   50.76    1.64
   0  -7   1   50.80    1.53
   0  -7   0   12.21    0.55
   0   7   0   13.19    0.71
   0  -7   0   11.39    0.64
   0  -7   0   11.18    0.62
   0  -7  -1    2.97    0.31
   0   7   1    2.26    0.32
   0  -7  -1    2.97    0.34
   0  -7  -1    2.70    0.26
   0  -7  -2    6.97    0.53
   0  -7  -2    6.25    0.45
   0   7   2    6.12    0.51
   0  -7  -3    3.36    0.34
   0   7   3    3.78    0.42
   0  -7  -3    3.21    0.39
   0  -7  -4    0.76    0.21
   0  -7  -4    0.97    0.20
   0   7   4    1.29    0.29
   0  -7  -5   14.49    0.90
   0   7   5   13.29    0.83
   0  -7  -5   13.01    0.68
   0   7   6   32.98    1.43
   0  -7  -6   33.58    1.48
   0  -7  -6   33.26    1.17
   0  -7  -7   16.96    1.07
   0   7   7   17.78    1.05
   0  -7  -8    3.63    0.55
   0   7   8    3.63    0.51
   0  -7  -9    0.11    0.21
   0   7   9   -0.10    0.25
   0   7  10   -0.03    0.21
   0  -7 -10   -0.86    0.32
   0   7  11    7.69    0.81
   0  -7 -11    7.91    0.87
   0  -7 -12    0.74    0.35
   0   7  12    0.40    0.26
   0  -7 -13    0.65    0.26
   0   7  13    0.33    0.28
   0   7  14    3.74    0.62
   0  -7 -14    3.67    0.65
   0  -8  18    0.11    0.21
   0   8 -18    0.77    0.32
   0  -8  18    0.25    0.29
   0   8 -18    0.14    0.15
   0   8 -17    0.98    0.32
   0  -8  17    1.33    0.46
   0   8 -17    0.89    0.27
   0  -8  17    1.62    0.42
   0  -8  16    0.13    0.29
   0   8 -16    0.30    0.22
   0  -8  16    0.26    0.21
   0   8 -16    0.56    0.31
   0  -8  15   -0.22    0.28
   0   8 -15    0.13    0.18
   0   8 -15    0.30    0.23
   0  -8  15    0.22    0.18
   0  -8  14    3.16    0.53
   0   8 -14    3.17    0.46
   0  -8  14    3.37    0.50
   0   8 -14    2.88    0.49
   0   8 -13    1.80    0.39
   0  -8  13    1.10    0.35
   0   8 -13    1.34    0.31
   0  -8  13    1.59    0.35
   0  -8  12    0.17    0.17
   0   8 -12   -0.02    0.21
   0   8 -12   -0.10    0.20
   0  -8  12    0.02    0.21
   0  -8  11    0.45    0.18
   0   8 -11    0.62    0.22
   0   8 -11    0.61    0.25
   0   8 -10   -0.02    0.23
   0  -8  10   -0.03    0.12
   0   8 -10    0.26    0.16
   0  -8  10    0.09    0.18
   0   8  -9    6.51    0.63
   0  -8   9    6.52    0.53
   0   8  -9    6.34    0.49
   0   8  -9    6.72    0.53
   0  -8   9    6.28    0.59
   0   8  -8    8.99    0.58
   0  -8   8    8.47    0.58
   0   8  -8    8.23    0.58
   0   8  -8    8.94    0.70
   0  -8   8    8.54    0.65
   0  -8   7   48.77    1.63
   0   8  -7   51.32    1.55
   0   8  -7   49.88    1.56
   0  -8   7   51.29    1.51
   0   8  -7   51.14    1.77
   0  -8   6   99.49    2.53
   0   8  -6   97.69    2.70
   0   8  -6  101.64    2.45
   0  -8   6  103.04    2.32
   0   8  -6   99.29    2.51
   0   8  -5    0.98    0.28
   0   8  -5    0.84    0.25
   0   8  -5    0.68    0.18
   0  -8   5    0.75    0.14
   0  -8   5    0.80    0.22
   0  -8   4    1.95    0.24
   0   8  -4    2.31    0.36
   0  -8   4    1.94    0.18
   0  -8   4    1.71    0.26
   0   8  -4    1.73    0.32
   0   8  -4    2.51    0.30
   0   8  -3    9.12    0.68
   0  -8   3    8.60    0.32
   0  -8   3    8.35    0.52
   0  -8   3    8.36    0.51
   0   8  -3    8.58    0.64
   0  -8   3    8.29    0.62
   0   8  -2    1.81    0.34
   0  -8   2    2.11    0.25
   0  -8   2    1.44    0.23
   0  -8   2    1.69    0.29
   0   8  -2    1.83    0.37
   0  -8   1    8.13    0.55
   0  -8   1    8.36    0.48
   0   8  -1    7.30    0.62
   0  -8   1    7.37    0.54
   0   8  -1    8.02    0.61
   0  -8   0   34.17    1.09
   0   8   0   37.58    1.38
   0  -8   0   36.14    1.30
   0  -8   0   33.77    1.24
   0  -8  -1    1.82    0.23
   0  -8  -1    2.26    0.33
   0  -8  -1    1.92    0.28
   0   8   1    1.96    0.32
   0   8   2   24.61    1.11
   0  -8  -2   21.39    0.96
   0  -8  -2   22.65    1.08
   0  -8  -3   12.31    0.81
   0  -8  -3   12.40    0.70
   0   8   3   13.47    0.83
   0   8   4   25.01    1.18
   0  -8  -4   23.37    0.99
   0  -8  -4   23.08    1.18
   0  -8  -5   12.84    0.90
   0  -8  -5   13.16    0.72
   0   8   5   12.86    0.87
   0  -8  -6    4.57    0.55
   0  -8  -6    3.76    0.38
   0   8   6    3.14    0.45
   0  -8  -7    3.96    0.55
   0   8   7    5.54    0.61
   0  -8  -8   13.74    1.04
   0   8   8   12.12    0.94
   0   8   9    3.04    0.50
   0  -8  -9    2.79    0.51
   0   8  10    2.06    0.44
   0  -8 -10    2.96    0.53
   0   8  11   12.42    1.06
   0  -8 -11   11.43    1.07
   0   8  12    3.47    0.59
   0  -8 -12    3.37    0.63
   0   8  13    0.06    0.18
   0  -8 -13    0.03    0.23
   0   9 -18    1.24    0.36
   0  -9  18    1.04    0.34
   0   9 -17    0.05    0.24
   0  -9  17    0.15    0.24
   0  -9  17    0.50    0.28
   0   9 -16    0.12    0.22
   0  -9  16    0.17    0.26
   0  -9  16   -0.11    0.15
   0   9 -16    0.08    0.19
   0   9 -15    0.80    0.30
   0  -9  15    1.24    0.34
   0  -9  15    0.50    0.31
   0   9 -15    1.70    0.37
   0   9 -14    1.49    0.41
   0  -9  14    0.94    0.29
   0   9 -14    1.16    0.30
   0  -9  14    1.01    0.33
   0  -9  13    4.80    0.58
   0  -9  13    4.59    0.61
   0   9 -13    5.19    0.56
   0   9 -13    4.83    0.60
   0   9 -12    9.66    0.74
   0  -9  12   11.54    0.85
   0  -9  12    9.47    0.83
   0   9 -12   11.35    0.91
   0   9 -11    4.80    0.58
   0  -9  11    3.83    0.52
   0  -9  11    4.27    0.49
   0   9 -11    4.43    0.48
   0  -9  10    1.27    0.33
   0   9 -10    1.26    0.32
   0  -9  10    1.62    0.30
   0   9 -10    0.91    0.25
   0  -9   9   26.47    1.26
   0   9  -9   27.02    1.16
   0  -9   9   27.33    1.16
   0   9  -9   27.78    1.35
   0   9  -9   27.77    1.14
   0   9  -8   36.39    1.34
   0   9  -8   36.51    1.55
   0  -9   8   37.53    1.31
   0   9  -8   38.17    1.37
   0  -9   8   37.97    1.47
   0  -9   7    8.74    0.66
   0   9  -7    8.51    0.72
   0  -9   7    9.02    0.55
   0   9  -7    8.57    0.59
   0   9  -7    8.96    0.63
   0  -9   6   59.66    1.60
   0   9  -6   55.10    1.68
   0   9  -6   55.13    1.80
   0  -9   6   53.15    1.74
   0  -9   6   58.71    1.51
   0   9  -6   57.56    1.97
   0   9  -6   53.18    1.75
   0  -9   5   33.26    1.13
   0  -9   5   34.62    1.43
   0  -9   5   33.45    0.97
   0   9  -5   32.34    1.32
   0   9  -5   33.20    1.20
   0  -9   5   30.38    1.19
   0   9  -5   32.75    1.42
   0   9  -4    0.51    0.19
   0  -9   4    0.34    0.14
   0   9  -4    0.30    0.20
   0   9  -4    0.00    0.24
   0  -9   4    0.38    0.15
   0  -9   4    0.43    0.21
   0  -9   3    8.65    0.65
   0  -9   3    8.06    0.53
   0   9  -3    8.35    0.70
   0  -9   3    8.85    0.57
   0   9  -3    7.10    0.62
   0  -9   2    0.00    0.17
   0  -9   2    0.00    0.13
   0  -9   2   -0.11    0.14
   0   9  -2    0.03    0.22
   0   9  -1    5.97    0.59
   0   9  -1    4.59    0.53
   0  -9   1    5.96    0.42
   0  -9   1    5.24    0.47
   0  -9   1    5.27    0.48
   0  -9   0   27.95    1.20
   0  -9   0   26.45    1.15
   0  -9   0   28.22    1.00
   0   9   0   27.81    1.27
   0  -9  -1    1.95    0.31
   0  -9  -1    1.99    0.25
   0  -9  -1    1.62    0.33
   0   9   1    1.38    0.32
   0  -9  -2   13.33    0.86
   0  -9  -2   13.87    0.78
   0   9   2   11.52    0.82
   0  -9  -3   27.54    1.35
   0   9   3   27.84    1.32
   0  -9  -3   29.83    1.19
   0  -9  -4    0.04    0.20
   0  -9  -4    0.10    0.12
   0   9   4    0.36    0.25
   0   9   5    9.00    0.78
   0  -9  -5    8.74    0.62
   0  -9  -5    8.28    0.77
   0  -9  -6    0.20    0.21
   0   9   6    0.39    0.24
   0   9   7    1.84    0.40
   0  -9  -7    1.94    0.44
   0   9   8    3.02    0.51
   0  -9  -8    2.91    0.52
   0   9   9    0.92    0.34
   0  -9  -9    1.69    0.47
   0   9  10    0.32    0.19
   0  -9 -10    0.25    0.22
   0  -9 -11    1.09    0.41
   0   9  11    1.28    0.41
   0   9  12   -0.14    0.28
   0  -9 -12   -0.05    0.20
   0  10 -18    4.74    0.71
   0 -10  17    4.14    0.63
   0 -10  17    3.33    0.64
   0  10 -17    5.04    0.71
   0  10 -16    0.01    0.21
   0 -10  16    0.58    0.26
   0 -10  16    0.42    0.34
   0 -10  15    0.13    0.16
   0  10 -15    0.71    0.30
   0 -10  15    0.49    0.33
   0 -10  14    0.00    0.21
   0  10 -14   -0.01    0.24
   0 -10  14    0.16    0.16
   0 -10  13    0.01    0.18
   0  10 -13    0.26    0.25
   0 -10  13    0.14    0.15
   0  10 -13    0.24    0.17
   0 -10  12    5.95    0.61
   0 -10  12    5.94    0.67
   0  10 -12    6.63    0.72
   0  10 -12    5.30    0.56
   0  10 -11    0.95    0.30
   0 -10  11    0.38    0.24
   0  10 -11    0.79    0.23
   0 -10  11    0.53    0.20
   0  10 -10   11.64    0.78
   0 -10  10   13.31    0.82
   0  10 -10   11.96    0.92
   0 -10  10   11.44    0.86
   0  10  -9   18.85    0.97
   0  10  -9   19.97    1.18
   0 -10   9   18.66    1.07
   0 -10   8  115.32    3.10
   0  10  -8  116.77    2.99
   0  10  -8  120.53    3.32
   0  10  -8  114.88    2.90
   0  10  -7    4.19    0.46
   0  10  -7    4.35    0.54
   0 -10   7    3.72    0.45
   0  10  -7    4.68    0.46
   0 -10   6    1.53    0.24
   0 -10   6    0.79    0.23
   0  10  -6    1.00    0.23
   0  10  -6    1.61    0.36
   0 -10   6    1.65    0.35
   0  10  -6    1.49    0.33
   0 -10   5    3.45    0.48
   0 -10   5    3.16    0.38
   0  10  -5    3.06    0.47
   0 -10   5    3.37    0.36
   0  10  -5    2.49    0.34
   0  10  -5    3.22    0.43
   0  10  -4    1.03    0.24
   0  10  -4    1.25    0.32
   0 -10   4    1.27    0.24
   0 -10   4    1.83    0.35
   0 -10   4    1.34    0.24
   0  10  -4    1.17    0.32
   0  10  -3    0.27    0.21
   0 -10   3    0.78    0.25
   0 -10   3    0.60    0.19
   0 -10   3    0.18    0.10
   0  10  -3    0.48    0.25
   0 -10   2    0.12    0.15
   0 -10   2    0.02    0.11
   0  10  -2    0.42    0.26
   0 -10   2    0.20    0.15
   0  10  -2    0.39    0.29
   0  10  -1    7.75    0.69
   0 -10   1    7.90    0.63
   0 -10   1    8.36    0.53
   0  10  -1    7.45    0.71
   0 -10   1    7.82    0.63
   0  10   0    4.54    0.56
   0 -10   0    3.74    0.36
   0  10   0    3.63    0.49
   0 -10   0    4.52    0.49
   0 -10   0    4.74    0.49
   0 -10  -1    9.83    0.71
   0 -10  -1    9.95    0.60
   0  10   1    9.06    0.77
   0 -10  -1   10.36    0.78
   0 -10  -2    4.58    0.47
   0  10   2    4.49    0.54
   0 -10  -2    5.92    0.60
   0 -10  -3   12.31    0.78
   0 -10  -3   11.49    0.88
   0  10   3   12.25    0.90
   0  10   4    4.68    0.58
   0 -10  -4    3.26    0.49
   0 -10  -4    4.36    0.46
   0 -10  -5    0.76    0.29
   0  10   5    0.36    0.27
   0  10   6    9.59    0.86
   0 -10  -6    8.78    0.86
   0  10   7    2.26    0.45
   0 -10  -7    2.35    0.48
   0 -10  -8    2.81    0.54
   0  10   8    3.16    0.54
   0  10   9   19.01    1.32
   0 -10  -9   18.67    1.39
   0  10  10    3.67    0.62
   0 -10 -10    2.52    0.53
   0  10  11    4.75    0.72
   0 -10 -11    2.66    0.56
   0  11 -17    6.09    0.78
   0 -11  17    5.87    0.82
   0  11 -16   -0.61    0.31
   0 -11  16   -0.22    0.29
   0  11 -15    1.48    0.42
   0 -11  15    0.66    0.36
   0 -11  14   -0.20    0.25
   0  11 -14   -0.25    0.27
   0 -11  13    9.57    0.91
   0  11 -13    8.91    0.88
   0  11 -12    9.88    0.92
   0 -11  12   12.16    0.98
   0 -11  11    0.43    0.25
   0  11 -11    1.01    0.35
   0  11 -10   -0.04    0.21
   0 -11  10    0.58    0.28
   0  11  -9    2.56    0.37
   0  11  -9    3.55    0.55
   0 -11   9    3.83    0.51
   0 -11   8    0.36    0.24
   0  11  -8    0.26    0.18
   0  11  -8    0.12    0.15
   0 -11   8    0.62    0.32
   0  11  -8    0.59    0.31
   0  11  -7    0.17    0.28
   0 -11   7    0.09    0.21
   0 -11   7   -0.04    0.15
   0  11  -7    0.15    0.18
   0  11  -7    0.04    0.14
   0 -11   6    0.18    0.15
   0  11  -6    0.15    0.21
   0 -11   6    0.24    0.22
   0  11  -6    0.33    0.18
   0  11  -6    0.40    0.25
   0 -11   5    0.69    0.21
   0  11  -5    0.91    0.33
   0 -11   5    0.76    0.20
   0  11  -5    1.43    0.28
   0 -11   5    1.13    0.32
   0  11  -5    0.58    0.25
   0  11  -4    0.07    0.23
   0 -11   4    0.11    0.14
   0  11  -4   -0.16    0.18
   0 -11   4    0.25    0.14
   0 -11   4   -0.50    0.24
   0  11  -4    0.26    0.26
   0 -11   3    1.30    0.24
   0  11  -3    1.84    0.41
   0 -11   3    1.52    0.33
   0 -11   3    1.19    0.24
   0  11  -3    1.30    0.37
   0  11  -2    4.72    0.59
   0 -11   2    4.04    0.47
   0 -11   2    4.75    0.53
   0  11  -2    4.46    0.59
   0 -11   1    3.72    0.47
   0  11  -1    3.74    0.55
   0  11  -1    3.88    0.53
   0 -11   1    4.27    0.51
   0 -11   0    1.51    0.31
   0  11   0    0.82    0.32
   0  11   0    1.99    0.42
   0 -11   0    1.93    0.36
   0 -11  -1    0.93    0.25
   0 -11  -1    0.62    0.23
   0  11   1    0.92    0.35
   0 -11  -2    1.19    0.31
   0  11   2    1.49    0.36
   0 -11  -2    1.38    0.29
   0  11   3    2.85    0.48
   0 -11  -3    4.17    0.48
   0 -11  -3    3.53    0.52
   0  11   4   11.59    0.95
   0 -11  -4   11.96    0.98
   0  11   5    3.64    0.58
   0 -11  -5    3.27    0.52
   0 -11  -6    0.04    0.21
   0  11   6    0.08    0.25
   0  11   7    7.55    0.84
   0 -11  -7    6.05    0.78
   0 -11  -8   -0.13    0.22
   0  11   8    0.66    0.36
   0  11   9    5.51    0.76
   0 -11  -9    5.44    0.80
   0 -11 -10    2.23    0.53
   0  11  10    2.74    0.55
   0  12 -16   -0.49    0.29
   0 -12  16   -0.11    0.27
   0 -12  15   -0.46    0.27
   0  12 -15   -0.12    0.23
   0  12 -14    1.55    0.41
   0 -12  14    1.52    0.43
   0 -12  13    2.07    0.48
   0  12 -13    1.07    0.36
   0  12 -12    0.52    0.31
   0 -12  12    0.22    0.26
   0  12 -11   11.73    1.01
   0 -12  11   11.00    0.93
   0  12 -10    6.10    0.73
   0 -12  10    6.19    0.78
   0 -12  10    6.23    0.67
   0 -12   9    3.36    0.48
   0 -12   9    3.70    0.61
   0  12  -9    3.31    0.54
   0 -12   8    3.47    0.57
   0  12  -8    3.21    0.55
   0  12  -7    0.68    0.31
   0  12  -7    0.55    0.23
   0 -12   7    0.61    0.26
   0  12  -6    4.12    0.61
   0  12  -6    4.18    0.55
   0 -12   6    3.90    0.55
   0 -12   5   20.42    1.22
   0  12  -5   19.20    1.24
   0  12  -5   17.92    0.98
   0  12  -5   18.16    1.13
   0  12  -4    0.24    0.24
   0  12  -4    0.67    0.30
   0 -12   4    0.17    0.14
   0  12  -4    0.11    0.16
   0 -12   4    0.22    0.22
   0 -12   3    2.18    0.42
   0  12  -3    2.26    0.37
   0 -12   3    2.25    0.36
   0  12  -3    1.35    0.38
   0  12  -3    2.32    0.45
   0  12  -2   14.35    1.08
   0  12  -2   12.36    0.97
   0 -12   2   16.23    1.03
   0 -12   2   14.10    0.93
   0 -12   1    4.90    0.56
   0 -12   1    5.40    0.59
   0  12  -1    5.07    0.68
   0  12  -1    4.51    0.62
   0 -12   0    0.39    0.21
   0  12   0    0.10    0.26
   0  12   0    0.61    0.33
   0 -12   0    0.28    0.14
   0 -12  -1   14.27    1.03
   0  12   1   14.00    1.07
   0  12   1   13.65    1.08
   0 -12  -1   14.74    0.97
   0  12   2    3.50    0.56
   0 -12  -2    2.63    0.48
   0 -12  -2    4.18    0.50
   0  12   3    6.47    0.74
   0 -12  -3    5.71    0.71
   0  12   4    0.54    0.26
   0 -12  -4    0.72    0.30
   0 -12  -5    3.01    0.56
   0  12   5    2.67    0.53
   0  12   6   19.74    1.37
   0 -12  -6   21.64    1.50
   0  12   7    0.18    0.27
   0 -12  -7    0.89    0.38
   0 -12  -8   -0.19    0.25
   0  12   8    0.27    0.24
   0  13 -15    0.13    0.23
   0 -13  14    0.54    0.36
   0  13 -14    1.75    0.50
   0 -13  13    3.29    0.61
   0  13 -13    2.49    0.50
   0  13 -12    0.01    0.19
   0 -13  12   -0.36    0.26
   0 -13  11    0.58    0.37
   0  13 -11    1.02    0.39
   0 -13  10   14.54    1.17
   0  13 -10    9.74    0.96
   0 -13   9    0.12    0.30
   0  13  -9   -0.12    0.32
   0 -13   8    0.13    0.26
   0  13  -8    0.20    0.29
   0  13  -7    7.16    0.73
   0  13  -7    6.86    0.78
   0 -13   7    8.01    0.82
   0  13  -7    7.42    0.73
   0 -13   6    0.03    0.22
   0  13  -6   -0.18    0.25
   0  13  -6   -0.24    0.26
   0  13  -5   12.02    0.95
   0  13  -5   10.56    0.98
   0 -13   5   13.89    1.04
   0 -13   4   -0.01    0.16
   0  13  -4   -0.40    0.33
   0  13  -4    0.15    0.23
   0  13  -3    3.69    0.59
   0 -13   3    3.21    0.51
   0 -13   3    3.18    0.45
   0  13  -3    4.34    0.61
   0  13  -2   -0.10    0.25
   0  13  -2    0.58    0.32
   0 -13   2    0.54    0.23
   0 -13   2    0.14    0.18
   0 -13   1    4.53    0.57
   0  13  -1    5.46    0.72
   0  13  -1    4.00    0.63
   0 -13   1    4.67    0.58
   0  13   0    1.42    0.39
   0  13   0    0.84    0.38
   0 -13   0    0.96    0.28
   0 -13   0    0.59    0.27
   0 -13  -1    3.61    0.56
   0  13   1    3.94    0.65
   0  13   1    3.43    0.61
   0 -13  -1    4.36    0.55
   0  13   2    2.30    0.49
   0 -13  -2    2.37    0.49
   0  13   2    1.94    0.50
   0  13   3    1.53    0.43
   0 -13  -3    1.45    0.40
   0 -13  -4    0.92    0.35
   0  13   4    0.77    0.35
   0  13   5    0.52    0.27
   0 -13  -5    1.36    0.41
   0 -13  -6    3.32    0.63
   0  13   6    3.05    0.60
   0 -13  -7    0.12    0.25
   0  13   7   -0.17    0.29
   0  14 -13    4.04    0.66
   0 -14  12   -0.03    0.18
   0  14 -12    0.28    0.26
   0 -14  11    0.90    0.34
   0  14 -11    0.46    0.27
   0 -14  10    2.00    0.51
   0  14 -10    2.71    0.54
   0 -14   9    0.32    0.25
   0  14  -9    0.59    0.32
   0 -14   8   -0.01    0.31
   0  14  -8    0.46    0.26
   0 -14   7   10.67    0.99
   0  14  -7   10.02    0.90
   0  14  -7    9.22    0.96
   0 -14   6   26.39    1.56
   0  14  -6   23.04    1.37
   0  14  -6   24.84    1.57
   0  14  -5   -0.03    0.21
   0  14  -5   -0.29    0.29
   0 -14   5   -0.04    0.18
   0  14  -4    0.17    0.24
   0  14  -4    0.09    0.28
   0 -14   4    0.07    0.17
   0  14  -3    0.94    0.37
   0 -14   3    1.69    0.40
   0  14  -3    1.67    0.43
   0  14  -2    0.82    0.39
   0 -14   2    1.13    0.32
   0 -14   2    0.90    0.27
   0  14  -1    2.57    0.55
   0  14  -1    2.53    0.52
   0 -14   1    2.18    0.42
   0 -14   1    2.67    0.49
   0  14   0    0.83    0.36
   0  14   0    1.69    0.46
   0 -14   0    1.57    0.39
   0 -14   0    0.87    0.33
   0 -14  -1    5.04    0.68
   0  14   1    4.51    0.72
   0  14   1    5.23    0.73
   0  14   2    7.11    0.87
   0 -14  -2    6.31    0.79
   0  14   2    5.39    0.79
   0  14   3    4.05    0.68
   0  14   3    4.60    0.73
   0 -14  -3    3.83    0.66
   0 -14  -4   17.37    1.37
   0  14   4   16.35    1.37
   0  14   4   14.77    1.27
   0  14   5    9.52    1.04
   0 -14  -5    8.21    0.98
   0  15 -11    8.68    0.98
   0 -15  10    5.13    0.77
   0  15 -10    5.44    0.79
   0 -15   9    9.27    0.99
   0  15  -9    7.35    0.89
   0 -15   8    3.23    0.60
   0  15  -8    3.11    0.61
   0  15  -7    0.48    0.33
   0 -15   7    0.77    0.35
   0  15  -6    0.24    0.32
   0  15  -6   -0.18    0.29
   0 -15   6    0.27    0.22
   0  15  -5    0.15    0.28
   0  15  -5    0.44    0.29
   0 -15   5    0.46    0.27
   0  15  -4    0.73    0.34
   0  15  -4    1.33    0.42
   0 -15   4    0.95    0.32
   0 -15   3    3.17    0.55
   0  15  -3    3.50    0.65
   0  15  -3    3.46    0.58
   0  15  -2    3.46    0.66
   0 -15   2    5.54    0.71
   0  15  -2    4.06    0.70
   0  15  -1    0.09    0.27
   0  15  -1   -0.06    0.35
   0 -15   1   -0.38    0.23
   0 -15   1   -0.06    0.17
   0  15   0   43.12    2.28
   0 -15   0   45.35    2.14
   0  15   0   39.87    2.14
   0 -15  -1    1.11    0.39
   0  15   1    2.35    0.56
   0  15   1    2.78    0.63
   0  15   2   21.41    1.60
   0  15   2   20.33    1.52
   0 -15  -2   18.76    1.42
   0 -15  -3    0.12    0.24
   0  15   3    0.52    0.35
   0 -16   7   -0.54    0.31
   0  16  -7   -0.09    0.23
   0 -16   6    2.84    0.56
   0  16  -6    2.46    0.59
   0  16  -5   -0.18    0.24
   0  16  -5    0.32    0.33
   0 -16   5    0.79    0.37
   0  16  -4    1.07    0.41
   0 -16   4    2.48    0.51
   0  16  -4    1.44    0.41
   0  16  -3    0.23    0.30
   0  16  -3    0.04    0.25
   0 -16   3    0.45    0.26
   0  16  -2   13.18    1.21
   0 -16   2   14.07    1.17
   0  16  -1   -0.13    0.28
   0  16   0    1.00    0.45
   0 -16  -1   -0.23    0.22
  -1  16   1    8.31    1.00
  -1  16   0    5.70    0.79
   1 -16   1    0.76    0.30
   1 -16   2    2.09    0.48
   1 -16   3    3.81    0.64
   1 -16   4    6.75    0.86
  -1  16  -4    5.31    0.77
   1 -16   5   -0.08    0.23
  -1  16  -5    0.19    0.22
  -1  16  -6    4.17    0.68
   1 -16   6    5.38    0.79
   1 -15  -4    1.89    0.51
  -1  15   3    0.99    0.38
   1 -15  -3    1.75    0.44
   1 -15  -2    0.33    0.25
  -1  15   2    0.05    0.29
   1 -15  -1    5.68    0.73
  -1  15   1    6.54    0.84
  -1  15   1    5.96    0.85
  -1  15   0   -0.31    0.27
   1 -15   0    0.02    0.17
   1 -15   1   11.94    1.05
  -1  15  -1   10.47    1.08
  -1  15  -1    9.10    0.95
  -1  15  -2    4.54    0.74
   1 -15   2    5.05    0.69
  -1  15  -2    3.80    0.65
   1 -15   3    1.19    0.38
  -1  15  -3    1.44    0.46
  -1  15  -4    1.82    0.51
   1 -15   4    1.28    0.41
  -1  15  -5    1.93    0.52
   1 -15   5    1.87    0.47
  -1  15  -5    0.57    0.31
  -1  15  -6    0.07    0.20
   1 -15   6    0.34    0.29
  -1  15  -7    5.81    0.81
   1 -15   7    7.29    0.88
  -1  15  -8    0.46    0.35
   1 -15   8    0.43    0.27
   1 -15   9    0.43    0.28
  -1  15  -9   -0.29    0.33
  -1  15 -10    0.26    0.28
   1 -14  -6    2.90    0.62
   1 -14  -5    2.27    0.54
  -1  14   5    2.26    0.51
  -1  14   5    3.26    0.66
  -1  14   4   23.54    1.65
   1 -14  -4   25.46    1.66
  -1  14   4   25.73    1.64
  -1  14   3    7.64    0.93
  -1  14   3    8.81    0.95
   1 -14  -3    8.31    0.93
  -1  14   2    2.11    0.51
  -1  14   2    1.84    0.53
   1 -14  -2    2.02    0.47
   1 -14  -2    2.17    0.44
  -1  14   1    3.81    0.66
   1 -14  -1    3.28    0.54
  -1  14   1    3.81    0.61
   1 -14  -1    3.93    0.62
  -1  14   0    1.06    0.36
  -1  14   0    0.34    0.30
   1 -14   0    1.23    0.35
   1 -14   0    0.86    0.30
  -1  14  -1    3.25    0.56
  -1  14  -1    2.99    0.56
   1 -14   1    3.54    0.57
  -1  14  -2    0.03    0.26
  -1  14  -2   -0.37    0.33
   1 -14   2    0.52    0.27
  -1  14  -3    0.41    0.37
  -1  14  -3   -0.13    0.22
   1 -14   3    0.00    0.21
  -1  14  -4    4.24    0.59
   1 -14   4    5.15    0.68
  -1  14  -4    5.36    0.76
   1 -14   5    4.79    0.67
  -1  14  -5    5.05    0.68
  -1  14  -5    5.81    0.79
   1 -14   6    0.62    0.39
  -1  14  -6    0.24    0.25
  -1  14  -6    0.46    0.30
   1 -14   7   16.62    1.26
  -1  14  -7   13.11    1.07
  -1  14  -7   14.25    1.19
  -1  14  -8    0.52    0.32
   1 -14   8    0.68    0.31
  -1  14  -9    2.34    0.50
   1 -14   9    2.29    0.48
  -1  14 -10    0.48    0.34
   1 -14  10    1.33    0.38
   1 -14  11    0.89    0.38
  -1  14 -11    0.57    0.33
   1 -14  12    4.58    0.71
  -1  14 -12    3.98    0.67
   1 -13  -7    0.15    0.21
  -1  13   7   -0.41    0.40
   1 -13  -6   29.27    1.81
  -1  13   6   27.66    1.69
  -1  13   5   35.94    1.90
   1 -13  -5   36.05    1.98
  -1  13   4   -0.01    0.24
  -1  13   4    0.04    0.30
   1 -13  -4   -0.05    0.17
  -1  13   3    0.44    0.23
  -1  13   3   -0.14    0.35
   1 -13  -3    0.55    0.28
   1 -13  -3    0.14    0.15
  -1  13   2    5.72    0.77
   1 -13  -2    6.82    0.76
  -1  13   2    6.17    0.73
   1 -13  -2    6.32    0.69
   1 -13  -1    5.44    0.67
  -1  13   1    5.03    0.69
  -1  13   1    6.19    0.73
   1 -13  -1    6.29    0.69
   1 -13   0    0.97    0.31
   1 -13   0    0.09    0.13
  -1  13   0    0.49    0.31
  -1  13   0    0.46    0.26
   1 -13   1    0.59    0.23
  -1  13  -1    0.82    0.37
   1 -13   1    0.65    0.28
  -1  13  -1    0.42    0.28
  -1  13  -2    1.73    0.43
  -1  13  -2    1.19    0.36
   1 -13   2    1.67    0.38
   1 -13   3    0.43    0.26
  -1  13  -3    0.18    0.21
  -1  13  -4    4.52    0.66
  -1  13  -4    4.43    0.58
   1 -13   4    4.02    0.59
   1 -13   5   24.93    1.44
  -1  13  -5   22.54    1.25
  -1  13  -5   22.38    1.43
  -1  13  -5   20.95    1.32
  -1  13  -6    1.80    0.40
  -1  13  -6    1.36    0.40
   1 -13   6    1.23    0.36
  -1  13  -7    0.30    0.26
   1 -13   7    0.18    0.23
  -1  13  -7    0.09    0.18
   1 -13   8    1.73    0.42
  -1  13  -8    0.92    0.36
  -1  13  -8    1.23    0.34
  -1  13  -9    0.09    0.27
   1 -13   9    0.14    0.24
   1 -13  10    0.58    0.31
  -1  13 -10    0.02    0.28
   1 -13  11    0.74    0.31
  -1  13 -11   -0.08    0.34
   1 -13  12    1.75    0.48
  -1  13 -12    1.50    0.46
   1 -13  13    0.94    0.41
  -1  13 -13    2.01    0.53
   1 -13  14    0.06    0.18
  -1  13 -14    0.09    0.30
   1 -12  -9    9.98    1.10
  -1  12   9    8.10    0.92
  -1  12   8    4.97    0.71
   1 -12  -8    3.99    0.71
   1 -12  -7   37.76    2.07
  -1  12   7   39.71    2.00
   1 -12  -6    8.96    0.95
  -1  12   6   10.10    0.97
  -1  12   5    4.64    0.64
   1 -12  -5    4.84    0.70
   1 -12  -4    0.63    0.28
   1 -12  -4    0.98    0.29
  -1  12   4    0.53    0.26
   1 -12  -3    0.42    0.27
   1 -12  -3    0.16    0.16
  -1  12   3    0.25    0.27
  -1  12   3   -0.32    0.27
   1 -12  -2   19.91    1.17
   1 -12  -2   17.71    1.17
  -1  12   2   18.99    1.21
  -1  12   2   15.64    1.18
  -1  12   1    3.81    0.57
   1 -12  -1    3.79    0.53
  -1  12   1    3.76    0.60
   1 -12  -1    4.42    0.55
  -1  12   0    0.30    0.22
   1 -12   0   -0.01    0.14
  -1  12   0    0.24    0.27
   1 -12   0    0.25    0.19
  -1  12  -1    2.40    0.47
   1 -12   1    2.15    0.37
  -1  12  -1    2.15    0.43
   1 -12   1    1.34    0.33
   1 -12   2    2.01    0.35
  -1  12  -2    2.06    0.46
  -1  12  -2    1.35    0.38
   1 -12   2    2.25    0.42
  -1  12  -3    0.68    0.27
  -1  12  -3    0.87    0.36
   1 -12   3    0.65    0.23
   1 -12   4    9.53    0.85
  -1  12  -4    9.86    0.91
  -1  12  -4    7.81    0.71
   1 -12   5    0.54    0.22
  -1  12  -5    1.36    0.37
  -1  12  -5    0.40    0.25
  -1  12  -5    0.78    0.28
  -1  12  -6    0.79    0.27
  -1  12  -6    1.44    0.44
   1 -12   6    0.72    0.30
  -1  12  -6    1.02    0.28
   1 -12   7    0.36    0.26
  -1  12  -7   -0.31    0.24
  -1  12  -7    0.09    0.15
   1 -12   8    0.14    0.20
  -1  12  -8    0.69    0.27
  -1  12  -8    0.77    0.30
   1 -12   9    3.38    0.56
  -1  12  -9    2.86    0.53
   1 -12  10    6.05    0.73
  -1  12 -10    4.84    0.70
  -1  12 -11    4.57    0.66
   1 -12  11    5.04    0.73
  -1  12 -12    0.35    0.28
   1 -12  12    0.40    0.27
  -1  12 -13    0.25    0.30
   1 -12  13   -0.40    0.26
   1 -12  14    0.46    0.29
  -1  12 -14   -0.22    0.24
  -1  12 -15    0.35    0.29
   1 -12  15    0.25    0.24
  -1  11  10   -0.08    0.23
   1 -11 -10    0.17    0.27
   1 -11  -9    2.09    0.53
  -1  11   9    1.96    0.46
   1 -11  -8    0.28    0.26
  -1  11   8   -0.22    0.21
   1 -11  -7    6.82    0.82
  -1  11   7    7.46    0.80
   1 -11  -6   -0.10    0.20
  -1  11   6    0.27    0.21
  -1  11   5    1.09    0.32
   1 -11  -5    1.52    0.33
   1 -11  -5    1.09    0.38
   1 -11  -4    6.31    0.73
  -1  11   4    7.97    0.76
   1 -11  -4    7.26    0.68
   1 -11  -3    2.72    0.41
  -1  11   3    1.95    0.40
   1 -11  -3    2.79    0.48
  -1  11   2    0.20    0.26
  -1  11   2    0.04    0.21
   1 -11  -2    0.13    0.17
   1 -11  -2    0.31    0.16
  -1  11   1    0.54    0.24
  -1  11   1    0.74    0.36
   1 -11  -1    1.30    0.30
   1 -11  -1    1.00    0.28
   1 -11   0    7.82    0.68
  -1  11   0    6.25    0.64
  -1  11   0    6.36    0.71
   1 -11   0    7.75    0.70
   1 -11   1    0.24    0.18
  -1  11  -1   -0.01    0.26
  -1  11  -1   -0.09    0.20
   1 -11   1   -0.01    0.12
  -1  11  -2    8.93    0.76
   1 -11   2   11.01    0.83
  -1  11  -2    9.78    0.87
   1 -11   2   10.11    0.71
   1 -11   3   14.70    0.98
   1 -11   3   14.00    0.81
  -1  11  -3   13.45    0.91
  -1  11  -3   14.21    1.03
  -1  11  -4    0.00    0.21
  -1  11  -4   -0.02    0.28
   1 -11   4    0.20    0.25
  -1  11  -5    5.98    0.59
  -1  11  -5    4.93    0.63
   1 -11   5    5.51    0.62
  -1  11  -5    4.79    0.57
  -1  11  -6    2.60    0.43
  -1  11  -6    1.95    0.35
  -1  11  -6    2.06    0.43
   1 -11   6    3.02    0.47
   1 -11   7    0.89    0.32
  -1  11  -7    0.73    0.33
  -1  11  -7    0.44    0.22
  -1  11  -8    0.56    0.25
  -1  11  -8    1.04    0.39
   1 -11   8    0.25    0.21
  -1  11  -9   -0.13    0.21
  -1  11  -9   -0.12    0.18
   1 -11   9   -0.07    0.19
   1 -11  10    1.03    0.29
  -1  11 -10    1.12    0.41
   1 -11  10    1.17    0.36
  -1  11 -11   14.10    1.12
   1 -11  11   16.49    1.06
   1 -11  11   16.43    1.19
   1 -11  12   18.92    1.31
  -1  11 -12   17.25    1.26
   1 -11  12   18.51    1.17
   1 -11  13    0.02    0.20
  -1  11 -13   -0.34    0.22
   1 -11  13    0.30    0.24
  -1  11 -14    4.96    0.68
   1 -11  14    5.61    0.76
   1 -11  14    5.88    0.73
   1 -11  15    4.41    0.65
   1 -11  15    4.41    0.69
  -1  11 -15    4.05    0.65
   1 -11  16    8.40    0.92
   1 -11  16    9.70    1.00
  -1  11 -16    8.47    0.94
   1 -11  17    4.59    0.71
   1 -10 -11    4.94    0.77
  -1  10  11    3.84    0.66
   1 -10 -10   16.90    1.36
  -1  10  10   16.64    1.27
   1 -10  -9    0.02    0.24
  -1  10   9    1.55    0.40
  -1  10   8    1.48    0.38
   1 -10  -8    1.23    0.40
  -1  10   7    1.47    0.37
   1 -10  -7    1.77    0.41
   1 -10  -6    0.28    0.23
   1 -10  -6    0.36    0.16
  -1  10   6    0.42    0.27
   1 -10  -5    1.32    0.29
  -1  10   5    1.50    0.36
   1 -10  -5    0.71    0.26
   1 -10  -4    0.02    0.17
  -1  10   4   -0.18    0.23
   1 -10  -4    0.02    0.13
   1 -10  -3   -0.06    0.14
  -1  10   3    0.12    0.23
   1 -10  -3   -0.01    0.17
   1 -10  -2    2.95    0.41
   1 -10  -2    3.14    0.44
  -1  10   2    2.29    0.38
  -1  10   1    0.68    0.28
  -1  10   1    0.99    0.27
   1 -10  -1    1.02    0.28
   1 -10  -1    1.10    0.27
  -1  10   0    7.70    0.66
  -1  10   0    7.41    0.72
   1 -10   0    8.36    0.67
   1 -10   0    7.06    0.60
  -1  10  -1    5.66    0.64
  -1  10  -1    5.96    0.59
   1 -10   1    6.44    0.60
   1 -10   1    6.08    0.53
   1 -10   2    0.09    0.16
  -1  10  -2   -0.06    0.24
  -1  10  -2    0.14    0.24
   1 -10   2   -0.02    0.13
  -1  10  -3   31.91    1.34
  -1  10  -3   30.58    1.12
   1 -10   3   32.88    1.22
  -1  10  -3   31.44    1.48
   1 -10   3   31.94    1.41
  -1  10  -4   10.14    0.84
   1 -10   4   10.40    0.61
  -1  10  -4   10.46    0.60
  -1  10  -4   10.81    0.74
   1 -10   4   10.93    0.80
  -1  10  -5   15.04    1.01
  -1  10  -5   15.54    0.74
  -1  10  -5   15.87    0.89
  -1  10  -5   15.99    0.97
   1 -10   5   15.44    0.76
   1 -10   5   15.73    0.99
   1 -10   6    8.54    0.76
  -1  10  -6    7.88    0.69
  -1  10  -6    9.80    0.82
   1 -10   6    9.43    0.61
  -1  10  -6    9.17    0.65
   1 -10   7    3.77    0.42
  -1  10  -7    3.85    0.56
   1 -10   7    3.62    0.52
  -1  10  -7    3.22    0.46
   1 -10   8    7.35    0.61
  -1  10  -8    7.76    0.76
  -1  10  -8    7.31    0.66
   1 -10   8    6.77    0.72
   1 -10   9    1.10    0.28
   1 -10   9    1.32    0.35
  -1  10  -9    1.60    0.33
   1 -10   9    1.19    0.25
  -1  10  -9    1.27    0.35
  -1  10 -10    0.24    0.28
   1 -10  10    0.20    0.15
   1 -10  10    0.14    0.14
   1 -10  10    0.20    0.24
   1 -10  11    4.74    0.56
  -1  10 -11    3.97    0.59
   1 -10  11    3.99    0.49
   1 -10  12    2.14    0.41
  -1  10 -12    2.15    0.45
   1 -10  12    2.72    0.42
   1 -10  13    2.39    0.45
   1 -10  13    2.06    0.39
  -1  10 -13    1.61    0.40
  -1  10 -14    0.39    0.28
   1 -10  14    0.24    0.28
   1 -10  14    0.78    0.27
   1 -10  15   15.46    1.20
   1 -10  15   14.97    1.14
  -1  10 -15   13.58    1.13
  -1  10 -16   21.19    1.45
   1 -10  16   23.76    1.49
   1 -10  16   20.95    1.45
   1 -10  17    0.09    0.22
  -1  10 -17   -0.40    0.29
   1  -9 -12    3.18    0.63
  -1   9  12    2.87    0.56
   1  -9 -11    0.42    0.27
  -1   9  11    0.20    0.21
   1  -9 -10    1.54    0.45
  -1   9  10    1.14    0.37
   1  -9  -9    9.69    0.96
  -1   9   9    8.76    0.86
   1  -9  -8   10.28    0.97
  -1   9   8   10.41    0.90
   1  -9  -7    1.06    0.26
   1  -9  -7    1.09    0.33
  -1   9   7    0.64    0.27
   1  -9  -6    2.04    0.34
   1  -9  -6    1.59    0.38
  -1   9   6    1.51    0.35
   1  -9  -5   51.59    2.02
   1  -9  -5   49.95    1.77
  -1   9   5   51.81    1.92
   1  -9  -4   11.91    0.78
  -1   9   4   11.75    0.85
   1  -9  -4   12.70    0.90
  -1   9   3    2.75    0.41
   1  -9  -3    3.08    0.40
   1  -9  -3    1.98    0.36
   1  -9  -2    1.57    0.32
   1  -9  -2    1.22    0.27
  -1   9   2    1.17    0.29
  -1   9   1    6.52    0.64
  -1   9   1    6.81    0.59
   1  -9  -1    7.80    0.62
   1  -9  -1    8.31    0.64
   1  -9   0    3.35    0.27
   1  -9   0    3.11    0.40
   1  -9   0    3.33    0.40
  -1   9   0    3.21    0.41
  -1   9   0    3.17    0.45
   1  -9   1    1.73    0.27
   1  -9   1    1.82    0.20
  -1   9  -1    2.30    0.37
   1  -9   1    1.76    0.32
  -1   9  -1    2.10    0.38
  -1   9  -2    0.47    0.25
   1  -9   2   -0.01    0.12
   1  -9   2    0.12    0.09
  -1   9  -2   -0.07    0.28
   1  -9   2    0.06    0.18
   1  -9   3   13.16    0.68
  -1   9  -3   14.18    0.93
   1  -9   3   13.30    0.60
   1  -9   3   12.82    0.82
  -1   9  -3   13.88    0.66
  -1   9  -3   11.72    0.74
  -1   9  -4    0.49    0.16
   1  -9   4    0.46    0.12
  -1   9  -4    0.61    0.22
  -1   9  -4    0.65    0.26
   1  -9   4    0.43    0.21
   1  -9   4    0.88    0.19
  -1   9  -5   11.15    0.69
  -1   9  -5   10.97    0.58
   1  -9   5   10.38    0.60
  -1   9  -5   11.28    0.77
   1  -9   5   11.10    0.80
   1  -9   5   10.15    0.53
   1  -9   5   10.69    0.55
  -1   9  -5   10.57    0.81
  -1   9  -6   51.13    1.89
   1  -9   6   52.21    1.89
   1  -9   6   52.09    1.48
   1  -9   6   48.76    1.55
  -1   9  -6   48.89    1.43
  -1   9  -6   51.07    1.61
  -1   9  -6   48.59    1.72
   1  -9   7   24.57    1.27
  -1   9  -7   23.57    1.14
  -1   9  -7   25.28    1.29
   1  -9   7   26.75    1.03
  -1   9  -7   23.47    0.94
   1  -9   7   26.38    1.10
  -1   9  -8   13.53    0.94
  -1   9  -8   14.24    0.72
   1  -9   8   15.61    0.81
  -1   9  -8   14.64    0.88
   1  -9   8   14.28    0.82
   1  -9   8   13.80    0.97
   1  -9   9    1.90    0.31
  -1   9  -9    1.53    0.38
   1  -9   9    1.41    0.27
  -1   9  -9    1.42    0.24
  -1   9  -9    1.58    0.31
  -1   9 -10    7.67    0.75
   1  -9  10    9.35    0.70
   1  -9  10    7.90    0.68
  -1   9 -10    8.55    0.60
   1  -9  11    0.31    0.18
   1  -9  11    0.05    0.13
  -1   9 -11    0.51    0.29
   1  -9  12   -0.09    0.17
   1  -9  12   -0.08    0.14
  -1   9 -12   -0.37    0.27
   1  -9  13    1.16    0.32
   1  -9  13    1.29    0.33
  -1   9 -13    1.02    0.34
   1  -9  14    5.36    0.68
  -1   9 -14    4.82    0.64
   1  -9  14    4.83    0.62
   1  -9  15    1.88    0.43
  -1   9 -15    0.72    0.34
   1  -9  15    0.96    0.35
   1  -9  16    0.71    0.34
   1  -9  16    0.47    0.26
  -1   9 -16    0.71    0.34
   1  -9  17    0.13    0.21
   1  -9  17    0.14    0.22
  -1   9 -17    0.38    0.31
  -1   8  13    1.18    0.34
   1  -8 -13    2.05    0.49
   1  -8 -12    2.08    0.51
  -1   8  12    2.62    0.51
  -1   8  11    6.55    0.78
   1  -8 -11    6.32    0.80
  -1   8  10    0.07    0.24
   1  -8 -10    0.32    0.26
  -1   8   9    9.84    0.87
   1  -8  -9    9.13    0.89
  -1   8   8    0.88    0.28
   1  -8  -8    0.98    0.34
  -1   8   7    4.88    0.57
   1  -8  -7    4.88    0.63
   1  -8  -7    5.13    0.50
  -1   8   6   20.40    1.13
   1  -8  -6   20.20    1.19
   1  -8  -6   20.32    1.01
   1  -8  -5    4.11    0.46
  -1   8   5    3.95    0.48
   1  -8  -5    4.22    0.52
   1  -8  -4   62.74    2.11
   1  -8  -4   61.09    1.89
  -1   8   4   62.25    2.00
   1  -8  -3   32.30    1.37
   1  -8  -3   33.23    1.29
  -1   8   3   34.36    1.37
  -1   8   2   23.32    1.04
   1  -8  -2   21.86    1.01
   1  -8  -2   22.09    1.05
   1  -8  -1    0.07    0.12
   1  -8  -1    0.07    0.14
  -1   8   1    0.44    0.22
  -1   8   0   12.82    0.84
  -1   8   0   13.47    0.74
   1  -8   0   13.47    0.52
   1  -8   0   12.02    0.72
   1  -8   0   12.09    0.70
  -1   8  -1    1.61    0.34
   1  -8   1    1.48    0.27
   1  -8   1    1.72    0.25
   1  -8   1    1.94    0.19
  -1   8  -1    1.72    0.29
   1  -8   2    0.12    0.14
   1  -8   2    0.00    0.03
   1  -8   2    0.03    0.08
  -1   8  -2   -0.01    0.20
   1  -8   2    0.02    0.10
  -1   8  -2   -0.03    0.15
  -1   8  -3    6.84    0.61
  -1   8  -3    6.70    0.42
   1  -8   3    6.34    0.39
   1  -8   3    6.06    0.42
  -1   8  -3    6.47    0.51
   1  -8   3    6.03    0.29
   1  -8   3    6.94    0.57
   1  -8   4    0.24    0.10
  -1   8  -4   -0.08    0.23
   1  -8   4    0.04    0.07
   1  -8   4    0.17    0.19
   1  -8   4    0.03    0.12
  -1   8  -4    0.28    0.19
  -1   8  -4    0.20    0.12
   1  -8   4    0.24    0.12
  -1   8  -5   40.92    1.19
   1  -8   5   41.65    1.21
  -1   8  -5   42.56    1.59
   1  -8   5   40.69    1.12
   1  -8   5   38.60    1.25
   1  -8   5   42.39    1.58
  -1   8  -5   42.18    1.36
  -1   8  -5   40.58    1.47
  -1   8  -6    5.85    0.41
   1  -8   6    6.00    0.46
   1  -8   6    6.50    0.60
   1  -8   6    5.68    0.33
   1  -8   6    5.73    0.43
  -1   8  -6    5.77    0.59
  -1   8  -6    5.71    0.52
  -1   8  -7    1.13    0.29
   1  -8   7    0.55    0.17
  -1   8  -7    1.06    0.27
  -1   8  -7    0.95    0.18
   1  -8   7    0.75    0.21
  -1   8  -8    2.31    0.41
  -1   8  -8    2.48    0.30
  -1   8  -8    3.60    0.42
   1  -8   8    2.58    0.36
   1  -8   8    2.40    0.32
   1  -8   9    0.00    0.11
   1  -8   9    0.04    0.17
  -1   8  -9    0.03    0.16
  -1   8  -9    0.00    0.14
  -1   8  -9    0.13    0.21
   1  -8  10    6.50    0.61
  -1   8 -10    8.37    0.74
  -1   8 -10    7.35    0.55
   1  -8  10    7.26    0.62
   1  -8  11    0.27    0.18
  -1   8 -11    0.14    0.26
  -1   8 -11    0.06    0.13
   1  -8  11   -0.05    0.19
  -1   8 -12    1.75    0.41
   1  -8  12    2.40    0.43
  -1   8 -12    2.35    0.35
   1  -8  12    1.91    0.36
  -1   8 -13    0.82    0.23
  -1   8 -13    0.26    0.22
   1  -8  13    1.27    0.34
   1  -8  13    0.97    0.29
   1  -8  14    3.06    0.49
  -1   8 -14    2.34    0.37
   1  -8  14    2.68    0.49
  -1   8 -14    2.46    0.46
  -1   8 -15    0.33    0.27
   1  -8  15   -0.15    0.28
   1  -8  15    0.25    0.19
   1  -8  16    6.43    0.79
   1  -8  16    5.80    0.73
  -1   8 -16    6.42    0.79
   1  -8  17    4.23    0.67
   1  -8  17    5.55    0.73
  -1   8 -17    4.21    0.65
   1  -8  18    1.56    0.45
   1  -8  18    3.41    0.60
  -1   8 -18    2.59    0.53
  -1   7  14    1.77    0.49
   1  -7 -14    1.17    0.42
  -1   7  13    1.52    0.42
   1  -7 -13    1.80    0.46
   1  -7 -12   18.38    1.37
  -1   7  12   21.06    1.38
   1  -7 -11    5.18    0.70
  -1   7  11    4.91    0.64
   1  -7 -10   18.94    1.29
  -1   7  10   19.90    1.25
   1  -7  -9    1.44    0.39
  -1   7   9    1.49    0.36
  -1   7   8   58.57    2.11
   1  -7  -8   55.62    2.17
   1  -7  -7   21.03    1.21
  -1   7   7   20.46    1.14
   1  -7  -6   41.04    1.47
   1  -7  -6   43.15    1.75
  -1   7   6   43.47    1.67
  -1   7   5    4.26    0.48
   1  -7  -5    4.40    0.43
  -1   7   5    4.09    0.31
   1  -7  -5    3.61    0.47
  -1   7   4    2.53    0.37
   1  -7  -4    2.57    0.33
  -1   7   4    3.22    0.25
   1  -7  -4    2.25    0.35
  -1   7   3   38.48    0.98
   1  -7  -3   37.77    1.33
  -1   7   3   39.25    1.39
   1  -7  -3   39.63    1.47
   1  -7  -2   13.75    0.73
  -1   7   2   13.68    0.73
  -1   7   2   12.71    0.43
   1  -7  -2   14.78    0.79
  -1   7   1    1.58    0.25
   1  -7  -1    1.18    0.23
  -1   7   1    1.32    0.11
   1  -7  -1    1.26    0.24
   1  -7   0    4.98    0.41
  -1   7   0    4.60    0.47
   1  -7   0    5.03    0.28
   1  -7   0    4.26    0.40
  -1   7   0    5.22    0.42
  -1   7  -1   34.58    1.31
   1  -7   1   33.47    0.88
   1  -7   1   32.65    0.69
  -1   7  -1   34.52    1.16
   1  -7   1   33.17    1.10
   1  -7   1   33.71    1.22
  -1   7  -2    7.12    0.49
  -1   7  -2    6.91    0.56
   1  -7   2    6.66    0.35
   1  -7   2    6.92    0.28
   1  -7   2    6.19    0.50
   1  -7   2    7.03    0.43
   1  -7   3   26.25    0.83
   1  -7   3   25.02    0.72
  -1   7  -3   26.93    0.84
   1  -7   3   25.19    0.84
  -1   7  -3   26.03    0.99
  -1   7  -3   24.89    1.11
   1  -7   3   25.46    1.07
   1  -7   4   69.83    1.64
   1  -7   4   75.46    1.74
  -1   7  -4   75.52    2.14
  -1   7  -4   73.49    1.88
  -1   7  -4   75.27    1.71
  -1   7  -4   73.72    2.05
   1  -7   4   73.89    2.08
   1  -7   4   72.02    1.75
   1  -7   5    1.98    0.33
  -1   7  -5    1.64    0.28
   1  -7   5    1.59    0.16
  -1   7  -5    1.59    0.20
   1  -7   5    1.64    0.21
  -1   7  -5    1.69    0.23
   1  -7   5    1.41    0.21
  -1   7  -5    1.23    0.30
  -1   7  -6    0.13    0.21
   1  -7   6    0.13    0.05
  -1   7  -6    0.11    0.16
  -1   7  -6    0.15    0.09
   1  -7   6    0.20    0.14
   1  -7   6    0.11    0.10
  -1   7  -7    6.96    0.53
   1  -7   7    5.76    0.47
  -1   7  -7    6.47    0.59
   1  -7   7    6.78    0.49
  -1   7  -7    6.68    0.44
   1  -7   7    6.11    0.28
  -1   7  -8    5.85    0.43
   1  -7   8    5.57    0.48
  -1   7  -8    5.75    0.50
  -1   7  -8    5.57    0.57
   1  -7   8    5.72    0.50
   1  -7   9    4.03    0.44
  -1   7  -9    3.34    0.48
   1  -7   9    3.82    0.44
  -1   7  -9    3.84    0.38
   1  -7  10   30.72    1.32
  -1   7 -10   27.82    1.35
   1  -7  10   29.66    1.31
  -1   7 -10   29.98    1.16
  -1   7 -11    0.10    0.22
   1  -7  11    0.16    0.18
   1  -7  11    0.14    0.20
  -1   7 -11    0.09    0.12
  -1   7 -12   -0.15    0.25
   1  -7  12   -0.06    0.21
  -1   7 -12   -0.02    0.13
   1  -7  12   -0.18    0.17
  -1   7 -13    0.39    0.19
   1  -7  13    0.57    0.26
   1  -7  13    0.29    0.19
  -1   7 -13    0.84    0.29
  -1   7 -14    1.04    0.34
   1  -7  14    1.28    0.34
  -1   7 -14    0.77    0.24
   1  -7  14    0.59    0.26
  -1   7 -15    2.60    0.50
  -1   7 -15    2.07    0.38
   1  -7  15    2.39    0.46
  -1   7 -15    3.33    0.53
   1  -7  15    1.90    0.46
   1  -7  16    0.62    0.29
   1  -7  16    0.20    0.26
  -1   7 -16    0.36    0.26
  -1   7 -16    0.45    0.24
  -1   7 -16    0.19    0.18
   1  -7  17    4.07    0.65
   1  -7  17    4.08    0.67
  -1   7 -17    3.71    0.59
   1  -7  18    2.32    0.50
   1  -7  18    1.39    0.48
  -1   6  15   -0.42    0.28
   1  -6 -15   -0.26    0.25
   1  -6 -14    6.27    0.83
  -1   6  14    6.39    0.81
  -1   6  13   -0.04    0.21
   1  -6 -13    0.00    0.26
   1  -6 -12    2.92    0.54
  -1   6  12    4.71    0.64
  -1   6  11    8.25    0.68
  -1   6  11    6.96    0.74
   1  -6 -11    7.15    0.78
   1  -6 -10   18.18    1.24
  -1   6  10   19.86    1.21
  -1   6  10   18.25    0.98
   1  -6  -9    0.14    0.20
  -1   6   9    0.22    0.22
  -1   6   9    0.65    0.18
   1  -6  -8    0.02    0.20
  -1   6   8   -0.24    0.19
  -1   6   7    1.13    0.28
  -1   6   7    1.37    0.22
   1  -6  -7    1.41    0.33
   1  -6  -6    8.90    0.71
   1  -6  -6    7.86    0.56
  -1   6   6    9.53    0.54
  -1   6   6    8.05    0.65
   1  -6  -5   35.77    1.25
  -1   6   5   32.62    1.05
   1  -6  -5   36.35    1.42
  -1   6   5   36.58    1.36
  -1   6   4   66.96    1.58
  -1   6   4   64.71    1.94
   1  -6  -4   65.04    1.81
   1  -6  -4   64.71    2.02
   1  -6  -3    1.75    0.27
   1  -6  -3    1.61    0.25
  -1   6   3    1.46    0.26
  -1   6   3    1.76    0.18
  -1   6   2    3.83    0.36
  -1   6   2    4.09    0.24
   1  -6  -2    4.21    0.40
   1  -6  -2    4.20    0.37
   1  -6  -1    2.20    0.27
  -1   6   1    1.80    0.24
   1  -6  -1    1.66    0.24
  -1   6   0   65.41    1.62
   1  -6   0   58.39    1.18
   1  -6   0   59.18    1.65
   1  -6   0   58.95    1.27
  -1   6   0   61.73    1.75
   1  -6   0   60.29    1.60
   1  -6   1   15.77    0.74
  -1   6  -1   16.21    0.68
  -1   6  -1   16.77    0.81
   1  -6   1   15.18    0.43
   1  -6   1   15.50    0.64
   1  -6   1   16.17    0.51
  -1   6  -2    3.61    0.39
   1  -6   2    3.89    0.36
   1  -6   2    3.23    0.22
   1  -6   2    3.68    0.28
  -1   6  -2    4.18    0.34
   1  -6   2    3.98    0.25
   1  -6   3    0.15    0.07
   1  -6   3    0.12    0.09
  -1   6  -3    0.10    0.08
  -1   6  -3    0.30    0.18
  -1   6  -3    0.10    0.13
   1  -6   3    0.08    0.12
   1  -6   3    0.13    0.09
   1  -6   3    0.01    0.05
  -1   6  -4   47.58    1.28
   1  -6   4   44.47    1.43
   1  -6   4   42.26    1.18
  -1   6  -4   47.57    1.44
  -1   6  -4   46.61    1.15
   1  -6   4   45.32    1.21
  -1   6  -4   45.59    1.48
   1  -6   4   43.78    1.06
   1  -6   5   60.29    1.55
  -1   6  -5   63.10    1.83
  -1   6  -5   63.17    1.46
   1  -6   5   57.01    1.26
  -1   6  -5   61.23    1.70
   1  -6   5   59.47    1.56
  -1   6  -6    5.00    0.48
  -1   6  -6    5.04    0.43
   1  -6   6    5.44    0.41
   1  -6   6    5.26    0.40
   1  -6   6    4.95    0.23
  -1   6  -6    5.70    0.36
   1  -6   7   13.90    0.73
  -1   6  -7   14.65    0.65
   1  -6   7   13.31    0.70
  -1   6  -7   14.32    0.83
  -1   6  -7   13.90    0.73
   1  -6   8    4.04    0.42
  -1   6  -8    5.01    0.39
   1  -6   8    5.24    0.47
  -1   6  -8    4.17    0.48
  -1   6  -9   39.78    1.30
   1  -6   9   38.39    1.46
  -1   6  -9   40.05    1.54
  -1   6 -10   11.36    0.68
   1  -6  10   10.88    0.75
  -1   6 -10   10.50    0.78
  -1   6 -11    2.89    0.44
   1  -6  11    2.47    0.38
  -1   6 -11    2.51    0.34
  -1   6 -12   12.78    0.80
  -1   6 -12   13.57    0.96
   1  -6  12   15.16    0.98
  -1   6 -13   10.66    0.76
   1  -6  13   10.54    0.86
  -1   6 -13   11.45    0.91
  -1   6 -14    1.32    0.29
  -1   6 -14    1.11    0.33
   1  -6  14    1.36    0.37
  -1   6 -15   16.28    1.15
  -1   6 -15   14.55    0.97
   1  -6  15   15.72    1.15
  -1   6 -15   13.76    1.06
   1  -6  16    8.46    0.88
  -1   6 -16    8.25    0.76
  -1   6 -16    8.88    0.88
  -1   6 -16    7.65    0.82
   1  -6  17    4.49    0.69
  -1   6 -17    3.99    0.62
   1  -6  17    3.93    0.65
   1  -6  18    2.40    0.56
   1  -6  18    1.88    0.46
  -1   6 -18    1.87    0.46
  -1   5  16    3.17    0.60
   1  -5 -16    1.72    0.48
  -1   5  15    2.71    0.54
   1  -5 -15    2.24    0.51
  -1   5  14    8.00    0.87
  -1   5  14    8.33    0.79
   1  -5 -14    9.53    0.95
  -1   5  13    0.60    0.26
  -1   5  13    0.40    0.21
   1  -5 -13    0.32    0.22
  -1   5  12   27.84    1.52
  -1   5  12   27.00    1.36
   1  -5 -12   27.73    1.55
  -1   5  11   31.88    1.42
  -1   5  11   31.92    1.57
   1  -5 -11   34.21    1.67
  -1   5  10    1.76    0.37
  -1   5  10    1.33    0.27
   1  -5 -10    1.82    0.38
   1  -5  -9    6.39    0.68
  -1   5   9    6.07    0.52
  -1   5   9    6.67    0.65
  -1   5   8    1.64    0.27
  -1   5   8    2.15    0.37
   1  -5  -8    1.89    0.37
  -1   5   7    2.70    0.31
  -1   5   7    2.73    0.38
   1  -5  -7    2.20    0.38
  -1   5   6    1.90    0.24
   1  -5  -6    1.46    0.30
  -1   5   6    1.92    0.32
  -1   5   5   12.49    0.73
  -1   5   5   11.18    0.56
   1  -5  -5   11.64    0.75
   1  -5  -5   11.29    0.62
  -1   5   4   31.31    0.96
  -1   5   4   31.25    1.14
   1  -5  -4   30.09    1.17
   1  -5  -4   31.21    1.08
   1  -5  -3    1.24    0.20
  -1   5   3    1.13    0.20
  -1   5   3    1.02    0.14
   1  -5  -3    1.07    0.22
  -1   5   2   22.70    0.85
   1  -5  -2   21.37    0.83
   1  -5  -2   23.02    0.89
  -1   5   2   21.48    0.66
   1  -5  -1  143.60    2.69
   1  -5  -1  151.23    3.10
  -1   5   1  151.67    3.04
   1  -5  -1  143.25    3.06
  -1   5   0  128.82    2.65
   1  -5   0  127.92    2.32
   1  -5   0  126.49    2.66
   1  -5   0  127.03    2.74
   1  -5   0  123.24    2.33
  -1   5  -1   12.27    0.52
   1  -5   1   11.46    0.49
   1  -5   1   11.95    0.38
   1  -5   1   11.15    0.37
   1  -5   1   11.67    0.58
  -1   5  -1   11.86    0.62
  -1   5  -2    0.01    0.06
  -1   5  -2   -0.17    0.17
   1  -5   2   -0.04    0.07
  -1   5  -2    0.23    0.13
   1  -5   2   -0.01    0.06
   1  -5   2   -0.04    0.07
   1  -5   2    0.03    0.12
  -1   5  -3   19.21    0.80
  -1   5  -3   19.26    0.82
   1  -5   3   19.04    0.62
   1  -5   3   16.78    0.53
  -1   5  -3   20.01    0.68
  -1   5  -3   19.66    0.58
   1  -5   3   19.40    0.79
   1  -5   3   18.99    0.64
   1  -5   4   15.21    0.60
   1  -5   4   13.49    0.42
  -1   5  -4   15.26    0.53
  -1   5  -4   15.29    0.58
  -1   5  -4   14.62    0.69
  -1   5  -4   15.81    0.75
   1  -5   4   15.25    0.59
   1  -5   5    0.14    0.04
   1  -5   5    0.41    0.13
  -1   5  -5    0.51    0.15
  -1   5  -5    0.16    0.10
  -1   5  -5    0.05    0.17
   1  -5   5    0.32    0.12
  -1   5  -6   14.84    0.60
  -1   5  -6   13.97    0.68
   1  -5   6   14.53    0.69
  -1   5  -6   14.15    0.76
  -1   5  -7   22.97    0.82
   1  -5   7   21.72    0.93
  -1   5  -7   20.76    0.99
   1  -5   8    0.09    0.12
  -1   5  -8    0.03    0.19
  -1   5  -8    0.18    0.15
   1  -5   9    0.03    0.11
  -1   5  -9    0.14    0.21
  -1   5  -9    0.13    0.15
   1  -5  10    3.47    0.43
  -1   5 -10    3.38    0.45
  -1   5 -10    3.29    0.37
  -1   5 -11    0.87    0.30
  -1   5 -11    1.00    0.22
   1  -5  11    0.85    0.24
  -1   5 -11    1.08    0.21
  -1   5 -12    0.99    0.29
   1  -5  12    0.75    0.23
  -1   5 -12    0.97    0.21
  -1   5 -12    1.03    0.26
   1  -5  13    0.48    0.23
  -1   5 -13    1.18    0.33
  -1   5 -13    1.24    0.30
  -1   5 -14    7.33    0.67
  -1   5 -14    7.25    0.73
  -1   5 -14    7.95    0.77
   1  -5  14    5.84    0.67
   1  -5  15   37.98    1.84
  -1   5 -15   35.39    1.60
  -1   5 -15   38.29    1.84
  -1   5 -15   40.31    1.82
   1  -5  16    3.38    0.57
  -1   5 -16    2.88    0.53
  -1   5 -17    0.56    0.27
   1  -5  17    0.28    0.23
   1  -5  18    0.64    0.30
  -1   5 -18    0.72    0.30
  -1   5 -19    1.57    0.45
   1  -4 -17    4.28    0.69
  -1   4  17    5.19    0.69
   1  -4 -16    0.31    0.23
  -1   4  16    0.63    0.29
  -1   4  16    0.71    0.28
  -1   4  15    4.74    0.63
  -1   4  15    5.48    0.74
   1  -4 -15    6.19    0.77
   1  -4 -14    1.59    0.42
  -1   4  14    0.87    0.33
  -1   4  14    1.58    0.36
   1  -4 -13   32.37    1.68
  -1   4  13   35.38    1.74
  -1   4  13   29.72    1.50
  -1   4  12   33.74    1.64
   1  -4 -12   34.17    1.66
  -1   4  12   31.34    1.47
  -1   4  11   33.30    1.45
  -1   4  11   34.51    1.63
   1  -4 -11   34.49    1.61
  -1   4  10    6.26    0.56
   1  -4 -10    5.44    0.61
  -1   4  10    5.24    0.58
  -1   4   9    3.66    0.50
   1  -4  -9    3.79    0.50
  -1   4   9    4.06    0.43
   1  -4  -8   23.11    1.17
  -1   4   8   21.64    0.99
  -1   4   8   24.18    1.17
   1  -4  -7   19.98    1.02
  -1   4   7   19.28    0.99
  -1   4   7   18.17    0.85
  -1   4   6    0.48    0.13
  -1   4   6    0.35    0.18
   1  -4  -6    0.04    0.14
  -1   4   5    8.99    0.50
  -1   4   5    8.78    0.57
   1  -4  -5    9.50    0.62
   1  -4  -5    8.99    0.52
   1  -4  -4   76.47    2.04
  -1   4   4   75.26    1.76
  -1   4   4   73.26    1.92
   1  -4  -4   74.50    1.84
  -1   4   3   13.44    0.53
   1  -4  -3   12.87    0.65
  -1   4   3   13.40    0.63
   1  -4  -3   12.09    0.59
   1  -4  -2   52.79    1.18
   1  -4  -2   52.72    1.43
   1  -4  -2   51.26    1.37
  -1   4   2   52.37    1.37
   1  -4  -1   59.98    1.49
   1  -4  -1   62.16    1.52
   1  -4  -1   59.01    1.26
  -1   4   1   63.08    1.46
   1  -4   0   72.12    1.44
  -1   4   0   70.79    1.58
   1  -4   0   72.16    1.62
  -1   4   0   77.17    1.78
   1  -4   0   72.59    1.34
   1  -4   0   75.63    1.73
   1  -4   1   24.53    0.56
   1  -4   1   23.51    0.79
   1  -4   1   23.10    0.67
  -1   4  -1   23.47    0.69
  -1   4  -1   24.60    0.84
   1  -4   1   22.37    0.61
   1  -4   2   40.59    0.93
   1  -4   2   38.57    0.96
  -1   4  -2   40.70    1.02
  -1   4  -2   44.68    0.91
   1  -4   2   39.54    0.98
   1  -4   2   39.82    1.13
   1  -4   2   38.96    0.91
  -1   4  -2   43.00    1.21
  -1   4  -3   36.23    0.90
  -1   4  -3   36.01    1.10
  -1   4  -3   36.01    0.82
   1  -4   3   33.09    0.73
  -1   4  -3   33.55    1.05
   1  -4   3   33.67    0.92
   1  -4   3   32.74    0.88
   1  -4   3   34.83    1.06
  -1   4  -4   57.31    1.53
   1  -4   4   53.30    1.01
   1  -4   4   50.73    1.35
  -1   4  -4   54.24    1.45
  -1   4  -4   58.04    1.24
  -1   4  -5   20.18    0.66
  -1   4  -5   20.71    0.79
   1  -4   5   19.91    0.77
  -1   4  -5   19.22    0.83
   1  -4   6    6.31    0.44
  -1   4  -6    6.69    0.39
  -1   4  -6    6.67    0.49
  -1   4  -7   10.14    0.53
  -1   4  -7   11.10    0.67
   1  -4   7   10.39    0.61
  -1   4  -8    1.40    0.27
  -1   4  -8    1.15    0.21
   1  -4   8    1.23    0.23
  -1   4  -9    0.05    0.19
   1  -4   9    0.21    0.15
  -1   4  -9    0.14    0.14
   1  -4  10    4.15    0.47
  -1   4 -10    4.35    0.42
  -1   4 -10    3.69    0.45
  -1   4 -10    3.32    0.34
  -1   4 -11    2.29    0.34
  -1   4 -11    3.25    0.45
  -1   4 -11    2.23    0.30
   1  -4  11    1.99    0.35
  -1   4 -12    0.90    0.26
   1  -4  12    0.40    0.19
  -1   4 -12    0.85    0.27
  -1   4 -12    0.78    0.18
  -1   4 -13    3.96    0.53
  -1   4 -13    3.12    0.43
  -1   4 -13    3.87    0.53
   1  -4  13    4.11    0.55
  -1   4 -14    3.82    0.55
   1  -4  14    4.10    0.57
  -1   4 -15    3.99    0.59
   1  -4  15    4.31    0.60
  -1   4 -16    1.00    0.37
   1  -4  16    0.76    0.31
  -1   4 -17    5.64    0.75
   1  -4  17    5.55    0.73
   1  -4  18    3.65    0.62
  -1   4 -18    4.18    0.67
  -1   4 -19    1.11    0.40
   1  -3 -18    0.26    0.24
  -1   3  17    0.37    0.26
  -1   3  17    0.81    0.34
   1  -3 -17    0.33    0.28
  -1   3  16    0.04    0.20
   1  -3 -16    0.61    0.32
  -1   3  15   13.60    1.13
   1  -3 -15   14.09    1.12
  -1   3  15   11.20    0.97
  -1   3  14    1.95    0.40
   1  -3 -14    1.45    0.35
  -1   3  14    1.85    0.43
   1  -3 -14    1.44    0.39
   1  -3 -13   27.30    1.52
   1  -3 -13   26.32    1.49
  -1   3  12    0.27    0.18
   1  -3 -12    0.03    0.18
   1  -3 -12    0.41    0.25
   1  -3 -11    5.02    0.58
   1  -3 -11    4.40    0.57
  -1   3  11    4.04    0.49
   1  -3 -10   17.35    1.03
   1  -3 -10   17.66    1.07
  -1   3  10   17.16    0.95
   1  -3  -9    3.75    0.45
   1  -3  -9    3.32    0.47
  -1   3   9    3.46    0.40
   1  -3  -8    1.39    0.30
   1  -3  -8    1.60    0.34
  -1   3   8    1.71    0.26
   1  -3  -7    0.42    0.19
  -1   3   7    0.59    0.16
   1  -3  -6    0.40    0.16
  -1   3   6    0.88    0.18
   1  -3  -5   24.64    1.00
  -1   3   5   27.00    0.92
  -1   3   4   37.77    1.08
   1  -3  -4   37.33    1.10
   1  -3  -4   36.13    1.19
   1  -3  -3   44.88    1.23
  -1   3   3   49.39    1.21
   1  -3  -3   48.08    1.16
   1  -3  -3   45.23    1.31
  -1   3   3   45.87    1.27
   1  -3  -2    0.65    0.14
   1  -3  -2    0.63    0.12
  -1   3   2    0.77    0.13
   1  -3  -2    0.57    0.11
   1  -3  -1    4.37    0.23
   1  -3  -1    3.73    0.27
   1  -3  -1    4.31    0.29
  -1   3   1    4.41    0.27
  -1   3   0   12.03    0.42
   1  -3   0   12.15    0.39
   1  -3   0   12.71    0.45
   1  -3   0   12.29    0.50
  -1   3   0   13.10    0.52
  -1   3  -1    0.85    0.09
   1  -3   1    0.82    0.13
   1  -3   1    1.03    0.12
   1  -3   1    0.97    0.08
   1  -3   1    0.85    0.09
  -1   3  -1    0.89    0.15
   1  -3   2    0.65    0.11
   1  -3   2    0.61    0.12
  -1   3  -2    0.51    0.14
   1  -3   2    0.54    0.06
  -1   3  -2    0.52    0.06
  -1   3  -2    0.70    0.10
  -1   3  -2    0.49    0.14
  -1   3  -3    5.68    0.36
  -1   3  -3    5.66    0.25
   1  -3   3    5.50    0.31
  -1   3  -3    5.83    0.37
  -1   3  -4    1.85    0.16
  -1   3  -4    1.69    0.22
  -1   3  -4    1.65    0.23
   1  -3   4    1.66    0.19
  -1   3  -5    0.09    0.16
  -1   3  -5    0.08    0.09
  -1   3  -6    4.21    0.39
   1  -3   6    3.91    0.35
  -1   3  -6    3.79    0.20
  -1   3  -6    4.72    0.33
   1  -3   7    1.47    0.24
  -1   3  -7    1.39    0.14
  -1   3  -7    1.60    0.27
  -1   3  -7    1.56    0.22
  -1   3  -8    1.26    0.22
   1  -3   8    1.14    0.23
  -1   3  -8    0.94    0.14
  -1   3  -8    1.27    0.26
  -1   3  -9    3.60    0.34
  -1   3  -9    2.76    0.26
  -1   3  -9    3.82    0.43
   1  -3   9    3.85    0.42
  -1   3  -9    3.69    0.38
  -1   3 -10    2.08    0.24
   1  -3  10    2.60    0.38
  -1   3 -10    2.32    0.37
  -1   3 -10    2.66    0.35
  -1   3 -10    2.87    0.32
  -1   3 -11   49.28    1.68
   1  -3  11   52.98    1.87
  -1   3 -11   52.88    1.84
  -1   3 -11   48.16    1.44
  -1   3 -11   53.97    1.57
  -1   3 -12    0.18    0.13
  -1   3 -12    0.41    0.26
  -1   3 -12    0.31    0.22
  -1   3 -12    0.43    0.28
   1  -3  12    0.17    0.16
  -1   3 -13   17.11    1.13
   1  -3  13   18.13    1.14
  -1   3 -13   20.41    0.94
  -1   3 -14    1.31    0.34
   1  -3  14    0.58    0.23
  -1   3 -15    5.57    0.69
   1  -3  15    5.26    0.66
   1  -3  16    3.25    0.54
  -1   3 -16    3.63    0.61
   1  -3  17    0.77    0.32
  -1   3 -17    0.30    0.27
  -1   3 -18    0.53    0.28
   1  -3  18    1.13    0.37
   1  -2 -18    0.61    0.33
  -1   2  18    0.37    0.26
   1  -2 -17   15.24    1.22
  -1   2  17   13.90    1.16
  -1   2  17   13.43    1.19
   1  -2 -16    3.46    0.58
  -1   2  16    3.25    0.56
  -1   2  16    3.49    0.60
   1  -2 -16    2.86    0.55
   1  -2 -15   11.67    1.05
  -1   2  15    9.47    0.90
   1  -2 -15   12.24    1.02
  -1   2  14    4.97    0.63
   1  -2 -14    5.76    0.71
   1  -2 -14    6.46    0.73
   1  -2 -13    5.18    0.60
   1  -2 -13    5.32    0.66
  -1   2  13    4.40    0.57
   1  -2 -12    0.12    0.17
   1  -2 -12    0.55    0.23
  -1   2  12    0.22    0.18
  -1   2  11    1.75    0.34
   1  -2 -11    1.56    0.39
   1  -2 -11    1.55    0.33
  -1   2  10    8.58    0.67
   1  -2 -10    9.16    0.72
   1  -2 -10    8.71    0.72
  -1   2   9   10.45    0.70
   1  -2  -9   12.04    0.81
   1  -2  -9   10.87    0.75
   1  -2  -8    0.03    0.16
   1  -2  -8    0.23    0.17
  -1   2   8   -0.01    0.11
   1  -2  -7    2.43    0.33
   1  -2  -7    1.97    0.30
   1  -2  -7    2.44    0.32
  -1   2   7    2.19    0.29
  -1   2   6   12.84    0.65
   1  -2  -6   11.94    0.68
   1  -2  -6   13.10    0.70
   1  -2  -6   10.97    0.60
  -1   2   5    0.06    0.11
   1  -2  -5    0.11    0.15
   1  -2  -5    0.10    0.12
   1  -2  -5    0.00    0.12
   1  -2  -4    6.22    0.41
   1  -2  -4    6.32    0.38
  -1   2   4    6.78    0.40
   1  -2  -3   20.83    0.69
   1  -2  -3   20.45    0.65
   1  -2  -3   21.39    0.67
  -1   2   3   20.07    0.68
   1  -2  -3   20.94    0.75
   1  -2  -2    0.30    0.09
   1  -2  -2    0.30    0.10
   1  -2  -2    0.29    0.08
   1  -2  -2    0.51    0.12
   1  -2  -1   28.09    0.79
   1  -2  -1   29.31    0.72
   1  -2  -1   30.11    0.80
  -1   2   0    8.16    0.34
  -1   2   0    7.49    0.27
   1  -2   0    7.52    0.34
   1  -2   0    8.82    0.31
   1  -2   0    7.92    0.30
   1  -2   1   32.83    0.82
  -1   2  -1   31.12    0.86
  -1   2  -1   32.64    0.84
   1  -2   1   32.67    0.77
   1  -2   1   30.80    0.67
  -1   2  -1   31.99    0.65
  -1   2  -2  989.26   16.84
   1  -2   2  945.21   16.74
   1  -2   2 1000.00   16.77
  -1   2  -2  997.96   16.86
  -1   2  -2  997.04   16.54
  -1   2  -3  602.83   10.00
  -1   2  -3  589.40   10.25
  -1   2  -3  579.95   10.23
   1  -2   3  597.32   10.19
  -1   2  -4   -0.02    0.07
  -1   2  -4    0.04    0.03
   1  -2   4    0.05    0.06
  -1   2  -4   -0.02    0.12
   1  -2   5   28.42    0.93
  -1   2  -5   28.78    0.95
  -1   2  -5   27.14    0.67
  -1   2  -5   27.79    0.82
  -1   2  -6    7.22    0.48
  -1   2  -6    8.12    0.44
  -1   2  -6    7.16    0.33
   1  -2   6    8.44    0.51
   1  -2   7   56.25    1.63
  -1   2  -7   60.92    1.67
  -1   2  -7   55.59    1.50
  -1   2  -7   54.07    1.32
  -1   2  -7   55.80    1.48
  -1   2  -8    0.05    0.12
  -1   2  -8    0.03    0.13
  -1   2  -8    0.11    0.16
   1  -2   8   -0.01    0.13
  -1   2  -8    0.14    0.09
  -1   2  -9   29.75    1.13
  -1   2  -9   29.59    0.75
  -1   2  -9   30.71    1.01
   1  -2   9   31.71    1.27
  -1   2  -9   33.03    1.27
  -1   2  -9   31.39    1.07
  -1   2 -10   95.32    2.45
  -1   2 -10   91.99    2.54
  -1   2 -10   94.31    2.30
  -1   2 -10   89.35    2.21
   1  -2  10   93.70    2.60
   1  -2  11    5.73    0.58
  -1   2 -11    5.97    0.46
  -1   2 -11    5.52    0.60
  -1   2 -11    5.94    0.47
  -1   2 -12    4.70    0.43
  -1   2 -12    5.22    0.46
   1  -2  12    5.13    0.57
  -1   2 -12    4.72    0.59
   1  -2  13    6.79    0.69
  -1   2 -13    8.30    0.78
  -1   2 -13    8.02    0.59
   1  -2  14    9.14    0.83
  -1   2 -14    9.57    0.87
  -1   2 -15    0.30    0.23
   1  -2  15    0.87    0.27
  -1   2 -16    7.38    0.84
   1  -2  16    9.20    0.92
  -1   2 -17    0.13    0.23
   1  -2  17    0.16    0.18
  -1   2 -18    0.59    0.31
   1  -2  18    0.34    0.25
  -1   1  18   -0.31    0.22
  -1   1  18   -0.03    0.19
   1  -1 -17    0.47    0.29
  -1   1  17    0.89    0.34
   1  -1 -17    1.33    0.45
   1  -1 -16    0.37    0.29
  -1   1  16    0.21    0.21
   1  -1 -16   -0.04    0.23
   1  -1 -15    0.30    0.19
  -1   1  15    0.10    0.16
   1  -1 -15    0.36    0.21
   1  -1 -14    5.24    0.64
   1  -1 -14    5.55    0.68
  -1   1  14    5.43    0.65
   1  -1 -13    4.01    0.53
   1  -1 -13    3.26    0.50
  -1   1  13    4.20    0.55
   1  -1 -12    0.55    0.23
  -1   1  12    1.07    0.28
   1  -1 -12    0.57    0.24
  -1   1  11   29.04    1.34
   1  -1 -11   30.08    1.36
   1  -1 -11   31.15    1.35
   1  -1 -11   30.49    1.42
  -1   1  10    0.51    0.21
   1  -1 -10    0.54    0.21
   1  -1 -10    0.26    0.21
   1  -1 -10    0.72    0.25
   1  -1  -9    0.49    0.23
   1  -1  -9    0.48    0.21
  -1   1   9    0.32    0.17
   1  -1  -9    0.56    0.22
  -1   1   8   26.35    1.09
   1  -1  -8   26.30    1.09
   1  -1  -8   25.20    1.09
  -1   1   8   25.42    0.54
   1  -1  -8   26.24    1.06
  -1   1   7    3.84    0.19
   1  -1  -7    3.13    0.35
  -1   1   7    3.27    0.36
   1  -1  -7    3.62    0.37
   1  -1  -7    3.67    0.37
  -1   1   6  178.12    3.67
   1  -1  -6  178.93    3.68
   1  -1  -6  178.51    3.61
   1  -1  -6  175.50    3.67
  -1   1   6  171.65    3.16
   1  -1  -5  266.07    5.14
   1  -1  -5  266.93    5.16
   1  -1  -5  271.04    5.05
  -1   1   5  273.05    5.14
   1  -1  -4    2.63    0.24
   1  -1  -4    2.99    0.27
   1  -1  -4    2.76    0.25
  -1   1   4    2.79    0.25
   1  -1  -3  209.09    3.97
   1  -1  -3  211.80    3.91
   1  -1  -3  203.27    3.86
   1  -1  -2   -0.02    0.07
   1  -1  -2    0.10    0.06
   1  -1  -2    0.14    0.07
   1  -1  -2    0.04    0.07
  -1   1   1  184.63    3.19
   1  -1  -1  183.88    3.37
   1  -1  -1  186.31    3.34
   1  -1  -1  186.38    3.23
   1  -1  -1  188.18    3.37
   1  -1   0   86.89    1.64
  -1   1   0   87.14    1.68
  -1   1   0   81.96    1.59
   1  -1   0   86.27    1.65
   1  -1   0   82.51    1.58
  -1   1  -1  173.72    3.09
  -1   1  -1  171.02    3.15
   1  -1   1  170.60    3.05
   1  -1   1  171.86    3.09
   1  -1   1  167.75    3.09
   1  -1   2    9.83    0.33
   1  -1   2    9.79    0.38
  -1   1  -2    9.59    0.39
  -1   1  -3  559.04    9.46
  -1   1  -3  558.02    9.17
   1  -1   3  530.88    9.43
  -1   1  -4  182.04    3.65
  -1   1  -4  192.73    3.40
   1  -1   4  189.79    3.65
  -1   1  -5   28.98    0.79
  -1   1  -5   30.03    0.97
   1  -1   5   29.27    0.96
  -1   1  -5   30.16    0.90
   1  -1   6  142.24    3.03
  -1   1  -6  134.69    2.77
  -1   1  -6  143.28    3.03
  -1   1  -6  142.02    2.59
  -1   1  -6  137.90    2.88
   1  -1   7    2.59    0.31
  -1   1  -7    2.88    0.33
  -1   1  -7    2.50    0.16
  -1   1  -7    2.59    0.27
  -1   1  -7    2.59    0.25
  -1   1  -8  111.34    2.40
  -1   1  -8  112.13    2.45
   1  -1   8  111.79    2.67
  -1   1  -9    8.09    0.52
   1  -1   9    9.28    0.65
  -1   1  -9    8.53    0.52
   1  -1  10    9.69    0.70
  -1   1 -10    9.86    0.76
  -1   1 -10    9.05    0.58
  -1   1 -10    9.52    0.59
   1  -1  11    2.49    0.38
  -1   1 -11    3.19    0.36
  -1   1 -11    2.71    0.42
  -1   1 -11    2.61    0.33
  -1   1 -12    0.75    0.21
  -1   1 -12    0.99    0.29
   1  -1  12    0.85    0.26
  -1   1 -12    1.24    0.25
  -1   1 -13    0.64    0.21
  -1   1 -13    0.73    0.30
  -1   1 -13    0.91    0.23
   1  -1  13    0.48    0.23
   1  -1  14    2.15    0.41
  -1   1 -14    3.07    0.50
  -1   1 -15    3.88    0.60
   1  -1  15    3.49    0.53
  -1   1 -16    1.28    0.39
   1  -1  16    1.15    0.37
  -1   1 -17   -0.21    0.22
   1  -1  17    0.15    0.20
   1  -1  18    0.03    0.17
  -1   1 -18    0.41    0.26
   1   0 -18    2.68    0.58
  -1   0  18    2.82    0.54
   1   0 -17    6.52    0.82
   1   0 -17    5.45    0.70
  -1   0  17    5.62    0.74
  -1   0  16    2.29    0.47
   1   0 -16    2.01    0.46
   1   0 -16    2.76    0.51
   1   0 -15    3.42    0.52
  -1   0  15    3.94    0.59
   1   0 -15    4.36    0.62
   1   0 -14    0.27    0.18
   1   0 -14    0.12    0.17
  -1   0  14    0.55    0.25
   1   0 -13    1.87    0.37
   1   0 -13    2.51    0.44
   1   0 -13    1.74    0.38
  -1   0  13    1.50    0.36
   1   0 -12   15.16    0.95
  -1   0  12   13.77    0.94
   1   0 -12   13.88    0.94
   1   0 -12   12.23    0.87
  -1   0  11    5.51    0.58
   1   0 -11    5.63    0.54
   1   0 -11    6.05    0.58
   1   0 -11    6.27    0.60
   1   0 -10   18.42    0.95
  -1   0  10   19.43    1.02
   1   0 -10   17.97    0.97
   1   0 -10   18.82    1.01
   1   0  -9    2.38    0.33
  -1   0   9    2.02    0.31
   1   0  -9    2.07    0.31
   1   0  -9    2.03    0.32
   1   0  -8    3.29    0.37
  -1   0   8    3.10    0.37
   1   0  -8    3.11    0.37
   1   0  -8    3.33    0.36
   1   0  -7    0.78    0.21
  -1   0   7    0.96    0.20
   1   0  -7    0.71    0.19
   1   0  -7    0.88    0.20
   1   0  -6   31.03    1.05
  -1   0   6   30.96    1.08
   1   0  -6   32.29    1.05
  -1   0   6   31.83    0.71
   1   0  -6   30.64    1.04
  -1   0   5   57.56    1.16
   1   0  -5   54.91    1.45
   1   0  -5   56.38    1.44
   1   0  -5   55.15    1.44
  -1   0   5   56.90    1.51
  -1   0   4    1.40    0.12
   1   0  -4    1.53    0.19
   1   0  -4    1.64    0.19
  -1   0   4    1.50    0.19
   1   0  -4    1.43    0.17
   1   0  -4    1.57    0.20
   1   0  -3  154.92    2.94
   1   0  -3  156.61    2.88
  -1   0   3  149.97    2.76
   1   0  -3  144.68    2.86
  -1   0   3  155.17    2.97
   1   0  -3  154.74    2.93
  -1   0   2    0.53    0.09
  -1   0   2    0.63    0.09
   1   0  -2    0.50    0.10
   1   0  -2    0.61    0.11
   1   0  -2    0.53    0.09
  -1   0   1  493.80    8.41
  -1   0  -1  291.48    5.05
  -1   0  -1  283.99    5.02
   1   0   1  294.82    5.07
   1   0   1  291.15    4.93
   1   0   1  309.23    4.93
   1   0   1  291.14    5.08
  -1   0  -1  292.32    5.07
   1   0   2  205.22    3.65
  -1   0  -2  197.26    3.58
  -1   0  -2  199.48    3.65
   1   0   2  200.99    3.51
   1   0   2  201.45    3.43
  -1   0  -3  459.08    7.90
  -1   0  -3  464.78    7.87
  -1   0  -3  449.34    8.03
   1   0   3  467.63    8.05
   1   0   3  457.05    7.91
  -1   0  -3  467.86    8.06
  -1   0  -4    3.98    0.20
  -1   0  -4    3.69    0.23
   1   0   4    4.26    0.30
  -1   0  -4    4.32    0.29
  -1   0  -5   24.03    0.74
   1   0   5   23.86    0.82
  -1   0  -5   23.01    0.77
   1   0   6    0.10    0.11
  -1   0  -6    0.07    0.04
  -1   0  -6   -0.12    0.13
  -1   0  -6    0.04    0.08
  -1   0  -7    1.13    0.18
   1   0   7    1.09    0.21
  -1   0  -7    0.90    0.18
  -1   0  -8  107.64    2.71
  -1   0  -8  101.48    2.43
  -1   0  -8  101.20    2.41
   1   0   8  102.86    2.58
  -1   0  -9    2.88    0.33
  -1   0  -9    3.51    0.47
  -1   0  -9    2.99    0.33
   1   0   9    2.39    0.34
  -1   0 -10    9.03    0.59
   1   0  10    9.69    0.70
  -1   0 -10    9.25    0.62
  -1   0 -10    9.45    0.75
  -1   0 -11    3.84    0.50
   1   0  11    4.22    0.49
  -1   0 -11    4.23    0.44
  -1   0 -11    3.89    0.40
  -1   0 -12    1.00    0.30
  -1   0 -12    1.28    0.27
   1   0  12    0.91    0.28
  -1   0 -13    0.11    0.13
  -1   0 -13    0.07    0.18
   1   0  13    0.43    0.22
   1   0  14    0.02    0.15
   1   0  14    0.03    0.16
  -1   0 -14   -0.13    0.24
  -1   0 -14   -0.05    0.19
  -1   0 -15    3.58    0.58
   1   0  15    3.12    0.51
   1   0  15    3.80    0.57
  -1   0 -16    0.10    0.24
   1   0  16    0.58    0.27
   1   0  16    0.41    0.20
  -1   0 -17    0.34    0.32
   1   0  17   -0.10    0.18
   1   0  17    0.00    0.21
   1   0  18    2.30    0.47
  -1   0 -18    2.58    0.58
   1   0  18    3.13    0.58
   1   1 -19    2.32    0.53
   1   1 -18    5.92    0.79
  -1  -1  18    5.06    0.72
   1   1 -17    2.12    0.49
  -1  -1  17    2.13    0.47
   1   1 -16    2.93    0.54
  -1  -1  16    2.93    0.52
   1   1 -16    1.83    0.40
   1   1 -15    0.97    0.32
   1   1 -15    0.87    0.33
   1   1 -15    0.57    0.28
  -1  -1  15    0.66    0.27
   1   1 -14    6.03    0.63
   1   1 -14    6.55    0.70
  -1  -1  14    6.46    0.71
   1   1 -14    6.76    0.70
   1   1 -13    8.46    0.75
   1   1 -13    8.63    0.71
   1   1 -13    9.49    0.77
  -1  -1  13    9.36    0.80
   1   1 -12   76.60    2.41
   1   1 -12   79.53    2.36
  -1  -1  12   78.37    2.52
   1   1 -12   77.81    2.45
   1   1 -11   -0.05    0.19
   1   1 -11   -0.21    0.19
  -1  -1  11   -0.15    0.18
   1   1 -11   -0.08    0.15
   1   1 -10    0.40    0.23
   1   1 -10    0.24    0.15
  -1  -1  10    0.22    0.17
   1   1 -10    0.26    0.17
   1   1  -9    5.77    0.49
   1   1  -9    7.98    0.59
  -1  -1   9    7.31    0.58
   1   1  -9    6.54    0.52
   1   1  -8    5.19    0.43
   1   1  -8    5.16    0.45
  -1  -1   8    5.98    0.50
   1   1  -8    5.22    0.43
   1   1  -7    8.89    0.54
   1   1  -7    7.75    0.49
  -1  -1   7    9.49    0.59
   1   1  -7    8.51    0.51
   1   1  -6    3.16    0.32
   1   1  -6    3.00    0.28
   1   1  -6    2.82    0.29
  -1  -1   6    3.50    0.34
   1   1  -5    3.04    0.27
   1   1  -5    2.64    0.23
   1   1  -5    2.28    0.24
  -1  -1   5    3.46    0.31
   1   1  -5    2.51    0.20
   1   1  -4    0.39    0.09
   1   1  -4    0.51    0.12
   1   1  -4    0.65    0.14
   1   1  -4    0.63    0.11
  -1  -1   4    0.31    0.11
   1   1  -4    0.63    0.14
  -1  -1   4    0.50    0.12
   1   1  -3  106.16    2.01
   1   1  -3  108.54    2.14
   1   1  -3  101.59    2.11
  -1  -1   3  104.49    2.02
  -1  -1   3  106.75    2.18
   1   1  -3  106.75    1.95
  -1  -1   3  107.22    2.13
   1   1  -2   69.90    1.49
  -1  -1   2   73.54    1.51
  -1  -1   2   70.67    1.46
  -1  -1   1  910.47   15.08
  -1  -1   1  885.03   15.22
  -1  -1   1  901.10   15.22
   1   1  -1  855.78   15.20
  -1  -1   0   40.18    0.90
  -1  -1   0   39.63    0.86
   1   1   0   39.17    0.89
  -1  -1   0   38.30    0.89
   1   1   0   40.05    0.87
  -1  -1  -1  197.06    3.46
   1   1   1  188.09    3.39
   1   1   1  185.18    3.39
  -1  -1  -1  189.00    3.43
  -1  -1  -1  193.20    3.44
  -1  -1  -2   56.93    1.26
   1   1   2   52.89    1.18
  -1  -1  -2   54.65    1.20
  -1  -1  -2   53.89    1.16
   1   1   2   54.94    1.21
  -1  -1  -3   13.34    0.52
   1   1   3   12.65    0.48
  -1  -1  -3   13.81    0.50
   1   1   3   13.90    0.51
  -1  -1  -4   58.23    1.38
  -1  -1  -4   55.37    1.41
   1   1   4   56.80    1.39
   1   1   4   61.06    1.43
  -1  -1  -5    2.19    0.24
   1   1   5    2.45    0.25
   1   1   5    2.28    0.25
  -1  -1  -5    2.29    0.23
   1   1   6    8.86    0.53
  -1  -1  -6    9.28    0.60
  -1  -1  -6    9.51    0.52
  -1  -1  -6    9.35    0.51
   1   1   6    9.48    0.53
  -1  -1  -7   17.86    0.88
  -1  -1  -7   17.10    0.76
  -1  -1  -7   15.16    0.72
   1   1   7   16.96    0.79
   1   1   8    2.12    0.29
  -1  -1  -8    1.72    0.26
  -1  -1  -8    1.49    0.24
  -1  -1  -8    1.91    0.33
  -1  -1  -9   23.64    1.18
   1   1   9   23.91    1.07
  -1  -1  -9   24.40    1.00
  -1  -1  -9   21.79    0.99
   1   1  10    8.01    0.63
  -1  -1 -10    8.50    0.63
   1   1  10    7.86    0.63
  -1  -1 -10    8.11    0.70
  -1  -1 -11    6.69    0.60
   1   1  11    6.20    0.60
  -1  -1 -11    6.39    0.65
   1   1  11    7.00    0.63
  -1  -1 -12   19.42    1.19
  -1  -1 -12   17.02    1.02
   1   1  12   17.26    1.05
   1   1  12   17.21    1.04
   1   1  13    2.09    0.40
  -1  -1 -13    2.41    0.48
  -1  -1 -13    2.83    0.42
   1   1  13    2.29    0.41
  -1  -1 -14    1.90    0.37
   1   1  14    1.84    0.39
   1   1  14    1.36    0.35
  -1  -1 -14    1.50    0.41
   1   1  15    1.59    0.38
  -1  -1 -15    1.39    0.40
   1   1  15    2.55    0.46
   1   1  16    0.09    0.20
   1   1  16    0.12    0.16
  -1  -1 -16    0.10    0.22
   1   1  17    3.22    0.58
   1   1  17    3.09    0.55
  -1  -1 -17    3.75    0.66
   1   1  18    4.96    0.73
   1   1  18    4.32    0.66
   1   2 -19    4.14    0.66
  -1  -2  18    2.99    0.59
   1   2 -18    3.98    0.65
  -1  -2  18    3.73    0.65
   1   2 -17    0.20    0.24
  -1  -2  17    0.49    0.28
  -1  -2  16   15.63    1.19
   1   2 -16   13.47    1.08
   1   2 -16   14.11    1.06
   1   2 -15    2.09    0.43
   1   2 -15    2.34    0.40
  -1  -2  15    2.08    0.43
   1   2 -15    1.96    0.42
   1   2 -14    3.31    0.50
   1   2 -14    2.81    0.42
  -1  -2  14    3.85    0.56
   1   2 -14    3.40    0.50
   1   2 -13   20.37    1.15
   1   2 -13   19.65    1.11
  -1  -2  13   20.02    1.20
   1   2 -13   20.32    1.07
   1   2 -12   25.95    1.19
   1   2 -12   29.33    1.32
   1   2 -12   29.23    1.33
  -1  -2  12   29.99    1.42
   1   2 -11    3.50    0.43
   1   2 -11    4.28    0.48
  -1  -2  11    3.27    0.45
   1   2 -11    4.15    0.44
   1   2 -10   10.69    0.70
   1   2 -10   11.71    0.74
  -1  -2  10    9.51    0.71
   1   2 -10   10.16    0.65
   1   2  -9    0.60    0.19
  -1  -2   9    0.31    0.14
   1   2  -9    0.19    0.19
   1   2  -9    0.52    0.17
  -1  -2   8   11.24    0.68
   1   2  -8   10.08    0.54
   1   2  -8    9.57    0.60
   1   2  -8    9.79    0.57
   1   2  -8   10.22    0.59
  -1  -2   7    1.34    0.22
   1   2  -7    1.32    0.20
   1   2  -7    1.21    0.18
   1   2  -7    1.22    0.22
   1   2  -7    1.08    0.22
   1   2  -6  101.30    2.27
   1   2  -6  100.86    2.32
  -1  -2   6  105.45    2.38
  -1  -2   6  104.50    2.42
   1   2  -6  102.12    2.22
   1   2  -6  104.01    2.20
   1   2  -5  269.62    4.96
   1   2  -5  278.24    4.99
  -1  -2   5  273.02    5.21
  -1  -2   5  280.62    5.18
   1   2  -5  274.02    5.13
   1   2  -4   10.03    0.40
   1   2  -4   10.72    0.48
   1   2  -4   10.23    0.38
  -1  -2   4   10.88    0.50
  -1  -2   4   11.34    0.50
  -1  -2   3   41.73    1.05
   1   2  -3   38.85    0.82
   1   2  -3   38.76    0.90
   1   2  -3   38.28    1.01
  -1  -2   3   39.39    1.03
   1   2  -3   41.87    1.01
   1   2  -2   12.48    0.49
   1   2  -2   12.01    0.38
  -1  -2   2   12.61    0.49
   1   2  -2   12.45    0.47
   1   2  -2   13.59    0.44
   1   2  -1   10.38    0.43
   1   2  -1   11.91    0.38
  -1  -2   1   10.80    0.43
   1   2   0    0.20    0.07
  -1  -2   0    0.10    0.06
  -1  -2   0    0.09    0.04
  -1  -2   0    0.05    0.06
   1   2   0    0.13    0.09
  -1  -2  -1   20.15    0.64
  -1  -2  -1   21.31    0.60
   1   2   1   20.62    0.57
  -1  -2  -1   20.45    0.62
   1   2   1   19.74    0.62
   1   2   2  115.83    2.21
  -1  -2  -2  114.02    2.32
  -1  -2  -2  115.50    2.33
  -1  -2  -2  112.27    2.32
   1   2   2  114.20    2.31
  -1  -2  -2  116.72    2.33
  -1  -2  -3   17.83    0.65
   1   2   3   17.80    0.59
   1   2   3   18.71    0.65
  -1  -2  -3   17.01    0.68
  -1  -2  -3   17.23    0.64
  -1  -2  -4   18.86    0.76
  -1  -2  -4   19.30    0.72
   1   2   4   17.45    0.70
   1   2   4   17.46    0.64
  -1  -2  -4   19.03    0.72
  -1  -2  -5    3.10    0.30
  -1  -2  -5    2.61    0.28
   1   2   5    2.79    0.29
   1   2   5    3.02    0.27
  -1  -2  -5    3.50    0.34
  -1  -2  -6   39.80    1.26
   1   2   6   37.46    1.26
  -1  -2  -6   41.09    1.38
   1   2   6   39.01    1.21
  -1  -2  -6   38.09    1.23
  -1  -2  -7   39.89    1.43
   1   2   7   40.04    1.32
   1   2   7   37.46    1.27
  -1  -2  -7   37.40    1.31
   1   2   8    0.11    0.14
  -1  -2  -8    0.00    0.13
  -1  -2  -8    0.20    0.21
   1   2   8    0.10    0.10
  -1  -2  -9    7.15    0.66
  -1  -2  -9    8.91    0.65
   1   2   9    7.81    0.60
   1   2   9    7.34    0.59
  -1  -2 -10   30.38    1.34
   1   2  10   30.38    1.30
   1   2  10   30.70    1.32
  -1  -2 -10   32.50    1.47
   1   2  11    6.92    0.63
  -1  -2 -11    6.07    0.66
   1   2  11    6.29    0.62
  -1  -2 -11    6.70    0.62
   1   2  12    2.93    0.44
  -1  -2 -12    3.70    0.47
   1   2  12    2.66    0.42
  -1  -2 -12    2.56    0.45
   1   2  13    2.08    0.39
  -1  -2 -13    2.21    0.40
  -1  -2 -13    2.36    0.47
   1   2  13    2.26    0.40
  -1  -2 -14    0.90    0.35
   1   2  14    0.62    0.25
   1   2  14    0.81    0.24
  -1  -2 -14    0.87    0.30
  -1  -2 -15    0.29    0.28
   1   2  15    0.38    0.25
   1   2  15   -0.51    0.26
  -1  -2 -15    0.09    0.19
   1   2  16   -0.28    0.23
   1   2  16   -0.08    0.14
  -1  -2 -16   -0.12    0.23
  -1  -2 -17    1.23    0.42
   1   2  17    1.27    0.36
   1   2  17    1.02    0.31
   1   2  18    1.60    0.44
   1   3 -19    1.33    0.40
  -1  -3  18   20.64    1.48
   1   3 -18   18.29    1.34
  -1  -3  18   18.94    1.42
   1   3 -17    3.62    0.58
  -1  -3  17    2.90    0.58
  -1  -3  17    3.35    0.59
   1   3 -17    1.81    0.45
  -1  -3  16   21.91    1.42
   1   3 -16   20.62    1.30
   1   3 -16   19.77    1.27
  -1  -3  16   20.00    1.35
  -1  -3  15    1.58    0.41
   1   3 -15    1.53    0.37
   1   3 -15    1.61    0.36
   1   3 -14    3.07    0.42
  -1  -3  14    2.74    0.47
   1   3 -14    3.25    0.47
   1   3 -14    2.87    0.45
   1   3 -13    0.16    0.17
  -1  -3  13    0.61    0.25
   1   3 -13    0.40    0.19
   1   3 -13    0.41    0.26
  -1  -3  12    0.13    0.17
   1   3 -12   -0.17    0.24
   1   3 -12   -0.10    0.15
   1   3 -12   -0.02    0.13
  -1  -3  11    5.13    0.54
   1   3 -11    4.78    0.48
   1   3 -11    4.85    0.52
   1   3 -11    5.29    0.48
   1   3 -11    4.50    0.45
   1   3 -10    3.94    0.44
   1   3 -10    4.84    0.44
  -1  -3  10    3.89    0.45
   1   3 -10    4.59    0.42
   1   3  -9    0.90    0.22
   1   3  -9    1.05    0.21
  -1  -3   9    0.43    0.21
  -1  -3   9    0.67    0.22
   1   3  -9    1.06    0.20
   1   3  -8   27.83    1.01
  -1  -3   8   30.72    1.16
  -1  -3   8   31.42    1.19
   1   3  -8   30.95    1.12
   1   3  -8   27.99    1.01
   1   3  -8   28.22    0.67
   1   3  -7  171.99    3.55
   1   3  -7  186.94    3.60
   1   3  -7  183.45    3.74
  -1  -3   7  177.93    3.78
  -1  -3   7  187.87    3.84
   1   3  -7  174.46    3.11
   1   3  -6    0.13    0.14
  -1  -3   6    0.31    0.13
   1   3  -6    0.15    0.11
  -1  -3   6    0.17    0.14
   1   3  -6    0.12    0.04
   1   3  -6    0.05    0.08
   1   3  -5  199.19    3.78
   1   3  -5  214.05    4.03
  -1  -3   5  210.00    4.06
  -1  -3   5  205.90    4.07
   1   3  -5  204.86    3.90
  -1  -3   4  166.45    3.28
   1   3  -4  162.62    2.98
   1   3  -4  164.09    3.27
   1   3  -4  166.29    3.17
  -1  -3   4  174.19    3.34
  -1  -3   3    0.04    0.10
  -1  -3   3    0.02    0.06
   1   3  -3    0.10    0.11
   1   3  -3    0.08    0.07
   1   3  -3    0.08    0.08
   1   3  -3    0.01    0.12
  -1  -3   2  115.07    2.34
   1   3  -2  111.11    2.36
   1   3  -2  117.31    2.18
   1   3  -2  108.36    2.22
  -1  -3   1    1.11    0.15
   1   3  -1    1.03    0.11
   1   3  -1    1.21    0.20
   1   3   0   59.70    1.20
  -1  -3   0   58.35    1.22
   1   3   0   59.46    1.43
  -1  -3   0   58.78    1.38
  -1  -3  -1  186.48    3.35
   1   3   1  194.33    3.62
  -1  -3  -1  186.13    3.47
   1   3   1  184.47    3.37
  -1  -3  -1  188.50    3.56
  -1  -3  -2   42.22    1.11
  -1  -3  -2   42.17    1.14
   1   3   2   41.88    1.14
   1   3   2   41.00    0.95
  -1  -3  -2   40.50    1.11
  -1  -3  -2   39.40    0.87
   1   3   3   18.33    0.73
  -1  -3  -3   18.79    0.49
   1   3   3   19.62    0.61
  -1  -3  -3   18.96    0.74
  -1  -3  -3   19.47    0.75
   1   3   4   20.61    0.81
  -1  -3  -4   20.02    0.82
  -1  -3  -4   20.55    0.81
   1   3   4   20.64    0.71
   1   3   5    0.12    0.13
  -1  -3  -5   -0.07    0.11
   1   3   5    0.13    0.09
  -1  -3  -5    0.29    0.16
  -1  -3  -6   56.26    1.66
   1   3   6   57.39    1.67
  -1  -3  -6   55.75    1.72
   1   3   6   54.95    1.52
  -1  -3  -7    2.55    0.36
   1   3   7    2.16    0.31
   1   3   7    2.22    0.27
  -1  -3  -7    2.81    0.35
  -1  -3  -8    0.14    0.18
   1   3   8    0.31    0.17
   1   3   8    0.07    0.10
  -1  -3  -8    0.10    0.15
  -1  -3  -9   35.74    1.46
  -1  -3  -9   35.98    1.54
   1   3   9   37.33    1.46
   1   3   9   38.19    1.40
  -1  -3 -10    3.27    0.44
  -1  -3 -10    4.69    0.57
   1   3  10    3.27    0.41
   1   3  10    3.44    0.44
  -1  -3 -11    4.05    0.56
  -1  -3 -11    3.94    0.52
   1   3  11    3.46    0.47
   1   3  11    4.51    0.51
  -1  -3 -12    0.84    0.27
   1   3  12    1.81    0.34
  -1  -3 -12    1.09    0.30
   1   3  12    2.12    0.39
  -1  -3 -13    3.09    0.53
   1   3  13    3.64    0.50
  -1  -3 -13    4.04    0.55
   1   3  13    4.09    0.55
   1   3  14    0.18    0.16
   1   3  14    0.24    0.22
  -1  -3 -14    0.25    0.23
  -1  -3 -14    0.24    0.21
  -1  -3 -15    7.02    0.87
   1   3  15    7.41    0.80
   1   3  15    7.95    0.80
  -1  -3 -15    7.46    0.79
   1   3  16    1.75    0.42
   1   3  16    1.49    0.41
  -1  -3 -16    1.72    0.42
  -1  -3 -16    1.76    0.45
   1   3  17    0.07    0.28
   1   3  17    0.49    0.22
   1   4 -18    8.99    0.91
  -1  -4  18    7.96    0.94
  -1  -4  18   10.54    1.05
   1   4 -17    0.68    0.27
   1   4 -17    1.10    0.35
  -1  -4  17    0.82    0.36
  -1  -4  17    1.39    0.39
   1   4 -16    3.74    0.56
  -1  -4  16    2.63    0.53
  -1  -4  16    3.85    0.59
   1   4 -16    3.77    0.55
   1   4 -15    2.65    0.47
  -1  -4  15    3.39    0.56
   1   4 -15    2.77    0.43
  -1  -4  15    2.81    0.51
   1   4 -14    4.22    0.55
  -1  -4  14    4.72    0.62
   1   4 -14    3.54    0.48
  -1  -4  14    3.79    0.56
   1   4 -13   39.80    1.63
   1   4 -13   38.76    1.57
  -1  -4  13   38.45    1.72
  -1  -4  13   36.97    1.69
   1   4 -12    7.83    0.62
   1   4 -12    7.73    0.66
  -1  -4  12    9.15    0.77
  -1  -4  12    8.04    0.72
   1   4 -12    8.76    0.67
   1   4 -11    0.74    0.22
   1   4 -11    0.35    0.20
  -1  -4  11    0.37    0.19
  -1  -4  11    0.61    0.23
   1   4 -11    0.50    0.19
   1   4 -10    5.63    0.48
   1   4 -10    6.05    0.49
  -1  -4  10    6.41    0.57
   1   4 -10    6.97    0.56
  -1  -4  10    6.17    0.57
   1   4  -9    1.53    0.29
   1   4  -9    1.42    0.12
   1   4  -9    1.21    0.24
  -1  -4   9    1.37    0.27
  -1  -4   9    1.52    0.30
   1   4  -9    1.33    0.22
  -1  -4   8    5.00    0.46
   1   4  -8    4.79    0.44
  -1  -4   8    4.87    0.45
   1   4  -8    4.91    0.22
   1   4  -8    5.02    0.40
   1   4  -8    4.35    0.35
   1   4  -7   12.97    0.64
   1   4  -7   13.98    0.70
   1   4  -7   13.58    0.58
  -1  -4   7   13.03    0.69
  -1  -4   7   13.45    0.73
  -1  -4   6   69.84    1.84
  -1  -4   6   65.86    1.78
   1   4  -6   72.65    1.80
   1   4  -6   68.82    1.39
   1   4  -6   67.63    1.71
  -1  -4   5    3.01    0.31
   1   4  -5    2.74    0.18
   1   4  -5    2.92    0.30
   1   4  -5    2.84    0.27
  -1  -4   5    3.17    0.29
   1   4  -4   84.40    1.99
  -1  -4   4   84.14    2.00
  -1  -4   4   87.24    1.92
   1   4  -4   83.38    1.90
   1   4  -3    2.40    0.21
   1   4  -3    2.26    0.26
   1   4  -3    2.15    0.23
  -1  -4   3    2.32    0.20
  -1  -4   3    2.52    0.26
  -1  -4   2   11.05    0.53
   1   4  -2   11.56    0.58
  -1  -4   2   11.16    0.41
   1   4  -2   11.29    0.52
   1   4  -2   12.77    0.42
  -1  -4   1    8.05    0.43
   1   4  -1    8.32    0.48
   1   4  -1    9.04    0.31
   1   4   0    8.05    0.46
   1   4   0    8.35    0.29
  -1  -4   0    7.66    0.42
  -1  -4  -1   12.33    0.45
   1   4   1   12.94    0.59
  -1  -4  -1   12.26    0.56
   1   4   1   12.03    0.41
  -1  -4  -1   12.85    0.55
  -1  -4  -1   12.29    0.50
  -1  -4  -2   16.39    0.65
   1   4   2   15.84    0.68
   1   4   2   16.26    0.50
  -1  -4  -2   16.29    0.66
  -1  -4  -2   16.62    0.70
  -1  -4  -2   15.19    0.50
  -1  -4  -3   -0.05    0.11
   1   4   3    0.06    0.11
   1   4   3    0.07    0.06
  -1  -4  -3    0.03    0.10
  -1  -4  -3    0.01    0.05
  -1  -4  -4   33.07    0.86
  -1  -4  -4   37.60    1.22
   1   4   4   37.24    1.22
   1   4   4   35.62    0.99
  -1  -4  -4   36.03    1.21
  -1  -4  -5   27.02    1.08
   1   4   5   28.64    1.09
   1   4   5   28.87    0.93
  -1  -4  -5   27.22    1.10
   1   4   6    9.41    0.64
   1   4   6    9.97    0.54
  -1  -4  -6    9.78    0.67
  -1  -4  -6   10.78    0.68
   1   4   7   58.74    1.92
   1   4   7   63.27    1.75
  -1  -4  -7   62.71    1.95
  -1  -4  -7   65.16    2.03
   1   4   8   34.96    1.41
  -1  -4  -8   34.81    1.46
  -1  -4  -8   31.54    1.36
   1   4   8   33.03    1.23
   1   4   9    5.15    0.55
  -1  -4  -9    5.94    0.58
  -1  -4  -9    4.70    0.55
   1   4   9    5.58    0.50
   1   4  10   25.57    1.27
   1   4  10   23.92    1.12
  -1  -4 -10   22.31    1.28
  -1  -4 -10   22.94    1.24
  -1  -4 -11    1.89    0.43
   1   4  11    1.83    0.37
   1   4  11    1.43    0.29
  -1  -4 -11    1.47    0.35
  -1  -4 -12    0.08    0.21
  -1  -4 -12   -0.09    0.25
   1   4  12   -0.05    0.16
   1   4  12   -0.12    0.16
  -1  -4 -13    3.13    0.56
   1   4  13    2.75    0.43
  -1  -4 -13    2.77    0.51
   1   4  13    2.22    0.45
   1   4  14    5.33    0.62
  -1  -4 -14    5.22    0.69
   1   4  14    4.36    0.63
  -1  -4 -14    6.06    0.78
  -1  -4 -15   -0.08    0.22
   1   4  15    0.31    0.22
  -1  -4 -15   -0.06    0.25
   1   4  15    0.19    0.25
  -1  -4 -16   24.69    1.71
   1   4  16   22.77    1.51
  -1  -4 -16   20.61    1.45
   1   4  16   20.49    1.37
   1   5 -19   11.36    1.04
   1   5 -18    0.25    0.18
  -1  -5  18    0.13    0.24
  -1  -5  18    0.45    0.36
   1   5 -17    0.52    0.28
  -1  -5  17    0.61    0.32
  -1  -5  16   -0.39    0.27
   1   5 -16    0.03    0.18
  -1  -5  15    0.33    0.23
   1   5 -15   -0.07    0.20
  -1  -5  15    0.71    0.31
   1   5 -15    0.31    0.18
  -1  -5  14    6.74    0.75
   1   5 -14    8.59    0.72
   1   5 -14    8.92    0.73
  -1  -5  14    7.38    0.77
   1   5 -14    9.70    0.81
   1   5 -13    9.91    0.73
   1   5 -13    9.73    0.78
  -1  -5  13    8.48    0.80
   1   5 -13    9.78    0.73
  -1  -5  13    9.41    0.81
   1   5 -12    5.84    0.55
  -1  -5  12    5.98    0.64
   1   5 -12    5.85    0.54
  -1  -5  12    6.64    0.65
   1   5 -12    5.14    0.55
  -1  -5  11    3.14    0.46
  -1  -5  11    2.92    0.42
   1   5 -11    3.28    0.40
   1   5 -11    2.89    0.40
   1   5 -11    3.34    0.38
  -1  -5  10   28.09    1.27
   1   5 -10   26.61    1.05
  -1  -5  10   25.77    1.20
   1   5 -10   24.30    1.14
   1   5 -10   27.96    1.13
   1   5  -9    0.57    0.18
   1   5  -9    0.59    0.22
  -1  -5   9    0.59    0.19
  -1  -5   9    0.44    0.19
   1   5  -9    0.37    0.08
   1   5  -9    0.27    0.13
   1   5  -8   49.21    1.37
  -1  -5   8   51.01    1.66
  -1  -5   8   50.64    1.61
   1   5  -8   51.02    1.58
   1   5  -8   51.47    1.56
   1   5  -7    8.20    0.54
   1   5  -7    8.42    0.37
  -1  -5   7    8.21    0.53
   1   5  -7    8.49    0.53
  -1  -5   7    7.87    0.58
   1   5  -6    1.02    0.13
   1   5  -6    0.91    0.18
  -1  -5   6    1.46    0.21
   1   5  -6    0.86    0.19
  -1  -5   6    1.03    0.22
   1   5  -5    7.94    0.51
   1   5  -5    9.04    0.51
  -1  -5   5    8.27    0.47
  -1  -5   5    9.07    0.56
   1   5  -4    4.68    0.40
  -1  -5   4    4.36    0.38
   1   5  -4    4.08    0.36
   1   5  -4    4.85    0.38
  -1  -5   4    4.06    0.30
  -1  -5   3   11.09    0.46
  -1  -5   3   12.07    0.60
   1   5  -3   11.97    0.59
   1   5  -3   12.76    0.65
   1   5  -3   11.54    0.59
   1   5  -2   19.84    0.55
  -1  -5   2   21.45    0.79
   1   5  -2   21.03    0.86
  -1  -5   2   19.81    0.57
   1   5  -2   20.41    0.79
  -1  -5   1   33.78    1.03
   1   5  -1   33.84    0.74
   1   5  -1   34.17    1.14
  -1  -5   1   31.60    0.72
  -1  -5   0    2.51    0.26
   1   5   0    2.20    0.29
   1   5   0    2.36    0.14
  -1  -5  -1  115.59    2.48
   1   5   1  112.98    2.58
  -1  -5  -1  113.09    2.33
   1   5   1  111.67    2.13
  -1  -5  -1  115.30    2.59
  -1  -5  -2    9.25    0.51
  -1  -5  -2    8.63    0.50
  -1  -5  -2    9.43    0.57
   1   5   2    8.54    0.54
  -1  -5  -2    8.49    0.40
  -1  -5  -3    5.78    0.45
   1   5   3    5.32    0.29
   1   5   3    5.40    0.45
  -1  -5  -3    5.13    0.30
  -1  -5  -3    5.94    0.43
  -1  -5  -4   19.81    0.66
   1   5   4   20.03    0.92
  -1  -5  -4   21.27    0.93
   1   5   4   21.20    0.70
  -1  -5  -4   23.03    0.99
   1   5   5   39.91    1.40
  -1  -5  -5   36.75    0.99
  -1  -5  -5   37.87    1.41
   1   5   5   39.31    1.12
  -1  -5  -5   36.97    1.36
  -1  -5  -6    0.20    0.19
   1   5   6    0.16    0.16
   1   5   6    0.02    0.06
  -1  -5  -6    0.17    0.18
   1   5   7   81.06    2.07
   1   5   7   80.83    2.36
  -1  -5  -7   78.16    2.39
  -1  -5  -7   83.21    2.45
   1   5   8   12.90    0.85
  -1  -5  -8   14.26    0.92
  -1  -5  -8   13.79    0.91
   1   5   8   12.86    0.72
  -1  -5  -9    1.94    0.37
   1   5   9    1.04    0.28
   1   5   9    1.53    0.27
  -1  -5  -9    1.13    0.29
   1   5  10    0.27    0.12
  -1  -5 -10    0.25    0.23
   1   5  10    0.18    0.19
  -1  -5 -10    0.50    0.23
   1   5  11    0.12    0.20
  -1  -5 -11    0.32    0.24
  -1  -5 -11    0.02    0.19
   1   5  11   -0.15    0.15
  -1  -5 -12   -0.16    0.27
   1   5  12   -0.03    0.19
   1   5  12    0.01    0.11
  -1  -5 -12   -0.26    0.31
  -1  -5 -13    0.31    0.27
  -1  -5 -13    0.73    0.28
   1   5  13    1.02    0.26
   1   5  13    0.94    0.33
   1   5  14    2.09    0.47
  -1  -5 -14    1.66    0.43
  -1  -5 -14    2.13    0.48
   1   5  15    9.39    0.95
  -1  -5 -15   11.05    1.12
  -1  -5 -15    8.00    0.91
   1   5  16    9.26    0.98
  -1  -5 -16    9.38    1.00
   1   6 -19    6.44    0.80
  -1  -6  18    1.33    0.44
   1   6 -18    0.94    0.33
  -1  -6  18    0.53    0.27
   1   6 -17   -0.25    0.22
  -1  -6  17   -0.08    0.25
  -1  -6  16    0.19    0.21
   1   6 -16    0.33    0.24
  -1  -6  16    0.78    0.32
  -1  -6  15    1.08    0.31
   1   6 -15    0.67    0.24
   1   6 -15    1.20    0.33
  -1  -6  15    0.95    0.37
   1   6 -14    0.15    0.19
   1   6 -14    0.03    0.17
  -1  -6  14   -0.04    0.24
  -1  -6  14    0.29    0.26
   1   6 -13   -0.07    0.18
   1   6 -13    0.05    0.20
  -1  -6  13   -0.02    0.18
  -1  -6  13   -0.26    0.27
   1   6 -13    0.00    0.12
  -1  -6  12    7.50    0.72
  -1  -6  12    6.35    0.65
   1   6 -12    7.76    0.67
   1   6 -12    9.14    0.69
   1   6 -12    7.81    0.60
  -1  -6  11    0.59    0.26
   1   6 -11    0.43    0.20
  -1  -6  11    0.90    0.27
   1   6 -11    0.96    0.27
   1   6 -11    0.37    0.15
   1   6 -10    0.28    0.15
   1   6 -10    0.31    0.18
  -1  -6  10    0.38    0.23
   1   6 -10   -0.05    0.18
  -1  -6  10    0.09    0.13
  -1  -6   9    1.34    0.27
   1   6  -9    1.71    0.31
  -1  -6   9    1.56    0.33
   1   6  -9    1.98    0.32
   1   6  -9    1.60    0.23
  -1  -6   8    0.07    0.18
   1   6  -8    0.19    0.18
  -1  -6   8    0.22    0.12
   1   6  -8    0.15    0.15
   1   6  -8    0.26    0.10
   1   6  -7   10.30    0.47
   1   6  -7   11.04    0.66
  -1  -6   7   10.40    0.61
  -1  -6   7    9.90    0.67
   1   6  -7   10.66    0.65
   1   6  -6    5.77    0.46
  -1  -6   6    5.47    0.41
   1   6  -6    5.91    0.47
  -1  -6   6    5.33    0.47
   1   6  -6    5.58    0.35
   1   6  -5   15.57    0.77
  -1  -6   5   14.87    0.64
   1   6  -5   15.55    0.75
  -1  -6   5   15.23    0.76
   1   6  -5   14.87    0.73
   1   6  -4   30.88    1.13
   1   6  -4   32.40    1.10
  -1  -6   4   28.75    0.88
  -1  -6   4   29.63    1.08
   1   6  -4   28.34    1.06
   1   6  -3    6.11    0.46
   1   6  -3    5.77    0.48
  -1  -6   3    5.54    0.29
  -1  -6   3    5.41    0.42
   1   6  -2   18.71    0.87
  -1  -6   2   17.09    0.74
  -1  -6   2   17.01    0.48
   1   6  -2   17.66    0.79
   1   6  -1    3.62    0.40
  -1  -6   1    3.29    0.31
  -1  -6   0   18.93    0.80
   1   6   0   17.00    0.42
   1   6   0   17.45    0.84
  -1  -6   0   17.54    0.70
  -1  -6   0   17.11    0.73
  -1  -6  -1    2.36    0.30
   1   6   1    2.37    0.15
  -1  -6  -1    2.34    0.27
  -1  -6  -1    1.99    0.23
   1   6   1    2.17    0.29
  -1  -6  -2    0.74    0.18
   1   6   2    1.13    0.25
   1   6   2    0.90    0.12
  -1  -6  -2    0.95    0.16
  -1  -6  -2    0.89    0.20
  -1  -6  -3   39.82    1.13
   1   6   3   43.62    1.45
  -1  -6  -3   43.36    1.49
   1   6   3   41.38    0.99
  -1  -6  -4   20.39    0.73
  -1  -6  -4   20.34    0.95
  -1  -6  -4   23.31    1.06
   1   6   4   22.56    1.02
   1   6   4   21.79    0.70
  -1  -6  -5   27.61    1.22
   1   6   5   26.58    1.17
  -1  -6  -5   26.44    1.17
   1   6   5   27.17    0.88
  -1  -6  -5   26.43    0.86
  -1  -6  -6   12.55    0.84
  -1  -6  -6   12.63    0.83
   1   6   6   12.70    0.81
   1   6   6   12.64    0.61
  -1  -6  -7    3.40    0.46
   1   6   7    3.07    0.43
  -1  -6  -7    2.86    0.45
   1   6   7    3.26    0.33
  -1  -6  -8    0.64    0.26
   1   6   8    0.53    0.22
  -1  -6  -8    0.60    0.25
   1   6   8    0.41    0.14
  -1  -6  -9    2.78    0.47
   1   6   9    2.46    0.33
  -1  -6  -9    1.95    0.40
   1   6   9    2.50    0.44
  -1  -6 -10   39.14    1.82
   1   6  10   38.75    1.73
  -1  -6 -10   37.76    1.79
  -1  -6 -11    4.79    0.65
   1   6  11    3.50    0.54
  -1  -6 -11    4.60    0.64
  -1  -6 -12    4.60    0.67
  -1  -6 -12    3.90    0.62
   1   6  12    3.86    0.58
  -1  -6 -13    1.68    0.44
   1   6  13    1.19    0.39
  -1  -6 -13    1.21    0.36
  -1  -6 -14   20.45    1.52
   1   6  14   20.38    1.41
  -1  -6 -14   22.63    1.53
  -1  -6 -15    0.94    0.36
   1   6  15    1.18    0.40
  -1  -6 -15    1.61    0.46
  -1  -7  18    0.78    0.39
   1   7 -18    0.51    0.27
  -1  -7  18    1.44    0.42
   1   7 -17    0.90    0.30
  -1  -7  17    1.64    0.46
  -1  -7  17    0.71    0.30
   1   7 -16    0.66    0.23
  -1  -7  16    0.21    0.16
   1   7 -16    0.80    0.29
  -1  -7  16    0.78    0.35
   1   7 -15    0.46    0.24
  -1  -7  15    0.19    0.21
  -1  -7  15    0.08    0.18
   1   7 -15   -0.04    0.22
   1   7 -14    0.14    0.17
  -1  -7  14   -0.35    0.27
  -1  -7  14    0.24    0.21
   1   7 -14    0.19    0.19
   1   7 -13    0.37    0.23
   1   7 -13    0.36    0.20
  -1  -7  13    0.36    0.20
  -1  -7  13    0.49    0.29
  -1  -7  12    2.01    0.37
   1   7 -12    1.49    0.31
  -1  -7  12    1.05    0.32
   1   7 -12    2.04    0.38
  -1  -7  11    3.08    0.42
   1   7 -11    4.44    0.48
   1   7 -11    3.96    0.48
  -1  -7  11    3.38    0.50
  -1  -7  10    1.08    0.24
   1   7 -10    0.87    0.26
   1   7 -10    1.43    0.31
  -1  -7  10    1.13    0.34
   1   7 -10    0.99    0.20
  -1  -7   9   14.25    0.89
   1   7  -9   13.81    0.82
   1   7  -9   14.06    0.83
  -1  -7   9   13.96    0.81
   1   7  -8    0.77    0.25
  -1  -7   8    0.70    0.19
  -1  -7   8    0.48    0.24
   1   7  -8    0.85    0.16
   1   7  -8    0.15    0.18
  -1  -7   7    1.58    0.25
  -1  -7   7    1.28    0.29
   1   7  -7    1.42    0.28
   1   7  -7    1.31    0.27
   1   7  -7    1.47    0.21
   1   7  -6   90.07    2.26
  -1  -7   6   81.88    2.06
  -1  -7   6   84.79    2.31
   1   7  -6   88.21    2.30
   1   7  -5    2.19    0.31
   1   7  -5    2.06    0.32
   1   7  -5    2.31    0.32
  -1  -7   5    2.44    0.24
  -1  -7   5    2.52    0.34
  -1  -7   4   29.58    1.11
   1   7  -4   31.78    1.21
  -1  -7   4   29.46    0.86
   1   7  -4   28.05    1.11
   1   7  -4   29.53    1.16
   1   7  -3    5.56    0.47
   1   7  -3    5.21    0.51
  -1  -7   3    5.32    0.27
  -1  -7   3    5.87    0.45
  -1  -7   2    3.80    0.35
   1   7  -2    4.11    0.41
   1   7  -2    3.81    0.44
  -1  -7   2    3.77    0.16
  -1  -7   1    0.00    0.12
  -1  -7   1   -0.01    0.13
   1   7  -1    0.26    0.23
  -1  -7   1    0.00    0.10
  -1  -7   0    8.51    0.53
  -1  -7   0    7.77    0.50
  -1  -7   0    8.84    0.58
   1   7   0    7.78    0.60
  -1  -7  -1    1.85    0.24
   1   7   1    1.46    0.29
  -1  -7  -1    1.51    0.24
   1   7   1    1.64    0.11
  -1  -7  -1    1.63    0.28
  -1  -7  -2   29.87    1.00
   1   7   2   29.60    1.22
   1   7   2   30.24    0.76
  -1  -7  -2   32.79    1.27
  -1  -7  -2   31.65    1.13
   1   7   3   35.79    1.38
  -1  -7  -3   35.29    1.39
  -1  -7  -3   35.16    1.10
   1   7   3   35.00    0.94
  -1  -7  -4   39.71    1.53
  -1  -7  -4   37.25    1.15
   1   7   4   39.64    1.52
  -1  -7  -5   41.38    1.62
   1   7   5   39.08    1.54
  -1  -7  -5   39.72    1.19
   1   7   6   24.37    1.22
  -1  -7  -6   25.64    1.31
  -1  -7  -7    0.38    0.20
  -1  -7  -7    0.44    0.22
   1   7   7    0.68    0.28
   1   7   8    2.17    0.41
  -1  -7  -8    2.82    0.46
  -1  -7  -8    3.00    0.48
   1   7   9    0.71    0.27
  -1  -7  -9    1.18    0.31
  -1  -7  -9    0.93    0.29
  -1  -7 -10    1.79    0.42
   1   7  10    1.66    0.40
  -1  -7 -10    1.34    0.39
  -1  -7 -11    1.30    0.38
   1   7  11    1.48    0.37
  -1  -7 -11    0.47    0.32
  -1  -7 -12    1.77    0.43
   1   7  12    1.30    0.37
  -1  -7 -13    1.03    0.36
   1   7  13    0.79    0.35
  -1  -7 -14    6.94    0.90
   1   7  14    8.55    0.94
   1   8 -18    0.08    0.22
  -1  -8  18    0.03    0.13
   1   8 -17    7.92    0.84
  -1  -8  17    8.22    0.89
  -1  -8  17    7.87    0.92
  -1  -8  16    1.42    0.38
   1   8 -16    2.06    0.44
   1   8 -16    2.24    0.44
  -1  -8  16    1.87    0.48
   1   8 -15    2.11    0.41
   1   8 -15    1.92    0.40
  -1  -8  15    1.96    0.46
  -1  -8  15    1.98    0.41
   1   8 -14    6.59    0.67
  -1  -8  14    6.39    0.76
  -1  -8  14    5.05    0.63
   1   8 -14    6.51    0.67
  -1  -8  13    0.31    0.21
   1   8 -13    0.15    0.19
  -1  -8  13    0.57    0.32
   1   8 -13    0.48    0.23
  -1  -8  12    8.96    0.82
   1   8 -12    8.90    0.74
  -1  -8  12   10.44    0.81
   1   8 -12    9.50    0.76
   1   8 -11    1.90    0.36
  -1  -8  11    2.07    0.36
  -1  -8  11    2.07    0.41
   1   8 -11    2.30    0.39
   1   8 -10    0.33    0.20
  -1  -8  10    0.14    0.12
   1   8 -10    0.14    0.16
  -1  -8  10    0.31    0.22
   1   8  -9    2.56    0.38
  -1  -8   9    3.16    0.38
   1   8  -9    2.51    0.38
  -1  -8   9    2.05    0.38
   1   8  -8    8.99    0.66
   1   8  -8    9.17    0.71
  -1  -8   8   10.21    0.64
   1   8  -8    8.82    0.52
  -1  -8   8    9.82    0.73
   1   8  -7    3.86    0.36
  -1  -8   7    3.39    0.44
  -1  -8   7    4.69    0.41
   1   8  -7    3.93    0.43
   1   8  -7    4.11    0.47
   1   8  -6  205.82    4.47
  -1  -8   6  212.35    4.18
  -1  -8   6  202.86    4.53
   1   8  -6  208.97    4.57
   1   8  -6  216.39    4.61
  -1  -8   5    1.29    0.27
   1   8  -5    1.10    0.26
  -1  -8   5    1.31    0.18
   1   8  -5    1.19    0.27
   1   8  -5    1.16    0.25
   1   8  -4    4.22    0.43
   1   8  -4    3.93    0.45
  -1  -8   4    3.74    0.25
   1   8  -4    3.63    0.47
  -1  -8   4    4.03    0.42
  -1  -8   3   36.61    1.28
   1   8  -3   33.22    1.38
   1   8  -3   35.68    1.38
  -1  -8   3   36.80    0.82
   1   8  -2    0.46    0.30
  -1  -8   2    0.12    0.15
  -1  -8   2    0.01    0.13
  -1  -8   2   -0.09    0.17
   1   8  -2   -0.08    0.20
  -1  -8   1   15.29    0.81
   1   8  -1   15.92    0.92
  -1  -8   1   14.80    0.75
  -1  -8   1   15.97    0.79
  -1  -8   0    1.92    0.30
  -1  -8   0    1.67    0.26
   1   8   0    1.72    0.36
  -1  -8   0    1.65    0.25
  -1  -8  -1    2.07    0.32
  -1  -8  -1    1.84    0.26
   1   8   1    2.02    0.37
  -1  -8  -1    2.38    0.31
  -1  -8  -2   25.98    0.99
  -1  -8  -2   23.95    1.02
   1   8   2   26.86    1.22
  -1  -8  -2   25.81    1.19
  -1  -8  -3    0.69    0.23
  -1  -8  -3    0.79    0.18
   1   8   3    0.90    0.24
   1   8   4    9.86    0.76
  -1  -8  -4    8.85    0.74
  -1  -8  -4    8.97    0.54
  -1  -8  -5   11.36    0.85
   1   8   5   11.69    0.84
   1   8   6    4.67    0.55
  -1  -8  -6    4.75    0.57
   1   8   7    0.55    0.29
  -1  -8  -7    0.70    0.30
  -1  -8  -8    6.86    0.76
   1   8   8    7.10    0.73
  -1  -8  -9    2.30    0.47
   1   8   9    2.63    0.47
   1   8  10    0.97    0.33
  -1  -8 -10    1.88    0.45
   1   8  11    1.66    0.42
  -1  -8 -11    2.18    0.48
   1   8  12    8.12    0.89
  -1  -8 -12    9.42    1.01
   1   8  13   -0.41    0.30
  -1  -8 -13    0.46    0.29
   1   9 -18    1.88    0.46
  -1  -9  18    4.02    0.66
   1   9 -17    0.05    0.19
  -1  -9  17    0.03    0.14
   1   9 -16   -0.53    0.27
  -1  -9  16   -0.17    0.18
  -1  -9  15    1.50    0.44
  -1  -9  15    0.26    0.19
   1   9 -15    1.16    0.34
   1   9 -15    0.67    0.27
  -1  -9  14   15.59    1.18
   1   9 -14   14.89    1.05
   1   9 -14   17.74    1.13
  -1  -9  14   16.84    1.14
   1   9 -13    0.29    0.21
  -1  -9  13    0.11    0.24
  -1  -9  13   -0.14    0.17
   1   9 -13   -0.32    0.20
   1   9 -12    5.35    0.59
  -1  -9  12    4.88    0.62
   1   9 -12    4.65    0.54
  -1  -9  12    3.79    0.50
   1   9 -11    0.09    0.16
  -1  -9  11    0.00    0.11
   1   9 -11   -0.11    0.20
  -1  -9  11    0.22    0.24
  -1  -9  10    0.16    0.23
   1   9 -10    0.01    0.18
  -1  -9  10    0.01    0.10
   1   9 -10   -0.11    0.26
  -1  -9   9    1.66    0.27
   1   9  -9    1.62    0.35
   1   9  -9    2.39    0.37
  -1  -9   9    1.60    0.34
   1   9  -8    2.52    0.39
   1   9  -8    1.92    0.32
  -1  -9   8    2.45    0.41
  -1  -9   8    2.75    0.34
  -1  -9   7   18.25    1.00
   1   9  -7   16.00    0.89
  -1  -9   7   16.96    0.78
   1   9  -7   16.95    0.99
  -1  -9   6   17.07    0.94
   1   9  -6   16.17    0.95
   1   9  -6   17.16    0.98
  -1  -9   6   17.91    0.73
   1   9  -6   17.36    0.92
   1   9  -5   13.05    0.79
   1   9  -5   13.54    0.87
   1   9  -5   14.70    0.89
  -1  -9   5   13.33    0.80
   1   9  -4    4.98    0.49
   1   9  -4    5.31    0.55
   1   9  -4    6.34    0.61
  -1  -9   4    5.86    0.51
  -1  -9   3    0.49    0.19
   1   9  -3    0.64    0.32
  -1  -9   3    0.52    0.18
   1   9  -3    0.11    0.21
  -1  -9   3    0.76    0.23
  -1  -9   2   13.03    0.74
  -1  -9   2   12.28    0.78
   1   9  -2   13.20    0.87
   1   9  -2   15.00    0.94
  -1  -9   2   13.73    0.79
   1   9  -1    1.99    0.42
  -1  -9   1    1.50    0.28
  -1  -9   1    1.76    0.31
  -1  -9   1    1.33    0.25
  -1  -9   0   10.25    0.65
   1   9   0    9.49    0.78
  -1  -9   0   10.10    0.72
  -1  -9   0   10.85    0.65
  -1  -9  -1    1.26    0.23
  -1  -9  -1    1.10    0.24
  -1  -9  -1    1.17    0.28
   1   9   1    1.23    0.32
  -1  -9  -2    0.05    0.15
  -1  -9  -2   -0.01    0.14
  -1  -9  -2    0.10    0.13
   1   9   2   -0.39    0.25
   1   9   3    0.02    0.25
  -1  -9  -3    0.12    0.12
  -1  -9  -3    0.19    0.19
   1   9   4    1.87    0.37
  -1  -9  -4    2.78    0.44
   1   9   5    0.95    0.34
  -1  -9  -5    0.69    0.25
   1   9   6    5.72    0.65
  -1  -9  -6    5.94    0.70
   1   9   7    6.65    0.72
  -1  -9  -7    6.25    0.72
  -1  -9  -8   -0.15    0.20
   1   9   8    0.21    0.23
   1   9   9    2.29    0.46
  -1  -9  -9    2.65    0.51
  -1  -9 -10    0.44    0.26
   1   9  10    0.10    0.22
   1   9  11    1.97    0.46
  -1  -9 -11    1.94    0.49
   1   9  12    7.52    0.89
  -1  -9 -12    7.04    0.90
   1  10 -18    2.05    0.45
   1  10 -17    1.91    0.45
  -1 -10  17    1.21    0.35
  -1 -10  17    1.92    0.53
  -1 -10  16    0.03    0.17
   1  10 -16   -0.13    0.18
  -1 -10  16   -0.12    0.31
  -1 -10  15    0.06    0.15
   1  10 -15    0.40    0.25
   1  10 -15   -0.39    0.23
  -1 -10  15   -0.08    0.26
  -1 -10  14    2.85    0.47
  -1 -10  14    2.22    0.49
   1  10 -14    3.21    0.51
   1  10 -14    3.11    0.48
   1  10 -13    0.83    0.29
   1  10 -13    1.29    0.34
  -1 -10  13    0.80    0.32
  -1 -10  13    0.95    0.28
   1  10 -12    2.31    0.39
   1  10 -12    2.89    0.49
  -1 -10  12    2.08    0.45
  -1 -10  12    2.30    0.38
   1  10 -11   16.91    1.08
  -1 -10  11   17.14    1.14
   1  10 -11   15.65    0.99
  -1 -10  11   16.41    0.97
   1  10 -10    8.51    0.70
  -1 -10  10    7.58    0.74
   1  10 -10    8.94    0.78
   1  10  -9   39.54    1.56
  -1 -10   9   38.52    1.66
   1  10  -9   40.13    1.68
   1  10  -8    0.64    0.20
   1  10  -8    0.60    0.26
  -1 -10   8    0.95    0.28
  -1 -10   7    2.70    0.41
   1  10  -7    2.52    0.38
   1  10  -7    3.17    0.47
   1  10  -6   14.24    0.93
   1  10  -6   15.88    0.91
  -1 -10   6   14.55    0.88
   1  10  -6   14.97    0.96
  -1 -10   5    4.34    0.46
   1  10  -5    3.84    0.46
   1  10  -5    3.97    0.50
   1  10  -5    4.99    0.58
  -1 -10   4    0.24    0.19
   1  10  -4   -0.16    0.21
  -1 -10   4    0.28    0.17
   1  10  -4   -0.06    0.20
  -1 -10   4   -0.01    0.12
   1  10  -4    0.29    0.30
   1  10  -3    0.20    0.25
   1  10  -3    0.34    0.26
  -1 -10   3    0.26    0.19
  -1 -10   3    0.14    0.17
  -1 -10   3    0.33    0.20
  -1 -10   2    5.63    0.51
  -1 -10   2    5.81    0.55
   1  10  -2    5.40    0.60
   1  10  -2    4.82    0.59
  -1 -10   2    6.79    0.58
  -1 -10   1    0.73    0.22
   1  10  -1    0.34    0.24
  -1 -10   1    0.72    0.23
   1  10  -1    0.45    0.29
  -1 -10   1    0.52    0.17
  -1 -10   0   15.38    0.96
  -1 -10   0   17.73    0.92
   1  10   0   16.92    1.07
  -1 -10   0   16.78    0.87
  -1 -10  -1   16.73    1.03
  -1 -10  -1   16.90    0.89
   1  10   1   14.32    1.02
  -1 -10  -1   16.06    0.86
   1  10   2    0.75    0.30
  -1 -10  -2    1.08    0.31
  -1 -10  -2    1.40    0.26
  -1 -10  -3    1.92    0.38
   1  10   3    1.58    0.40
  -1 -10  -4    4.84    0.60
   1  10   4    5.33    0.64
  -1 -10  -5    5.20    0.64
   1  10   5    4.31    0.60
  -1 -10  -6    7.67    0.82
   1  10   6    7.35    0.77
   1  10   7    1.43    0.40
  -1 -10  -7    1.30    0.39
   1  10   8    3.94    0.61
  -1 -10  -8    2.81    0.53
  -1 -10  -9    1.62    0.45
   1  10   9    1.95    0.48
   1  10  10    0.87    0.34
  -1 -10 -10    1.58    0.47
   1  10  11   -0.12    0.26
  -1 -10 -11    0.40    0.29
  -1 -11  16    1.16    0.43
  -1 -11  15    0.21    0.29
   1  11 -15   -0.34    0.22
   1  11 -14    3.01    0.51
  -1 -11  14    2.79    0.54
   1  11 -14    2.09    0.41
   1  11 -13    7.68    0.79
   1  11 -13    7.64    0.75
  -1 -11  13    6.46    0.79
   1  11 -12    2.93    0.49
  -1 -11  12    3.04    0.54
   1  11 -12    2.51    0.43
  -1 -11  11   11.24    0.95
   1  11 -11   11.12    0.85
   1  11 -11   11.49    0.93
   1  11 -10    0.15    0.21
  -1 -11  10    0.06    0.20
   1  11 -10    0.24    0.20
   1  11  -9    4.86    0.61
  -1 -11   9    5.19    0.62
   1  11  -9    4.19    0.50
   1  11  -8   20.12    1.20
   1  11  -8   19.02    1.07
   1  11  -7   10.52    0.86
   1  11  -7   11.28    0.80
  -1 -11   7   10.89    0.81
   1  11  -6   -0.26    0.23
   1  11  -6   -0.07    0.22
  -1 -11   6    0.19    0.13
   1  11  -6   -0.16    0.20
  -1 -11   6   -0.34    0.24
   1  11  -5    8.89    0.78
  -1 -11   5    9.93    0.72
  -1 -11   5   10.76    0.73
   1  11  -5    9.26    0.74
   1  11  -5    9.47    0.82
  -1 -11   5   10.82    0.85
   1  11  -4    4.29    0.57
  -1 -11   4    5.61    0.59
  -1 -11   4    4.48    0.48
   1  11  -4    4.29    0.50
  -1 -11   4    4.94    0.51
   1  11  -4    4.58    0.60
   1  11  -3    5.78    0.65
  -1 -11   3    5.91    0.54
  -1 -11   3    5.11    0.53
  -1 -11   3    5.62    0.58
   1  11  -3    5.68    0.65
  -1 -11   2   12.69    0.79
  -1 -11   2   13.19    0.87
   1  11  -2   11.40    0.92
   1  11  -2   12.33    0.96
  -1 -11   2   13.66    0.89
  -1 -11   1    7.67    0.65
  -1 -11   1    7.56    0.68
  -1 -11   1    8.60    0.64
   1  11  -1    7.08    0.74
   1  11  -1    7.96    0.77
  -1 -11   0    5.96    0.62
   1  11   0    4.49    0.61
   1  11   0    4.90    0.65
  -1 -11   0    5.15    0.50
  -1 -11   0    5.77    0.55
  -1 -11  -1    7.24    0.60
  -1 -11  -1    7.40    0.61
   1  11   1    6.87    0.76
  -1 -11  -1    6.16    0.65
  -1 -11  -2    0.70    0.26
   1  11   2    1.81    0.43
   1  11   3   12.46    1.01
  -1 -11  -3   15.24    1.08
   1  11   4   25.60    1.50
  -1 -11  -4   26.20    1.50
   1  11   5    0.15    0.24
  -1 -11  -5    0.15    0.27
  -1 -11  -6    0.54    0.30
   1  11   6    0.40    0.28
   1  11   7   -0.37    0.40
  -1 -11  -7    0.13    0.20
  -1 -11  -8    2.27    0.51
   1  11   8    2.13    0.50
   1  11   9    6.75    0.85
  -1 -11  -9    5.70    0.83
  -1 -12  16    0.72    0.31
  -1 -12  15    1.79    0.49
   1  12 -14    0.44    0.26
  -1 -12  14   -0.42    0.32
  -1 -12  13   23.62    1.51
   1  12 -13   20.83    1.35
   1  12 -12    3.63    0.56
  -1 -12  12    3.34    0.54
   1  12 -12    3.21    0.49
   1  12 -11    0.68    0.23
   1  12 -11    0.96    0.33
  -1 -12  11    0.86    0.37
   1  12 -10    4.37    0.62
   1  12 -10    4.22    0.52
  -1 -12  10    4.45    0.60
   1  12  -9   -0.04    0.18
  -1 -12   9   -0.13    0.21
   1  12  -8    1.06    0.37
  -1 -12   8    0.37    0.26
   1  12  -8    0.36    0.23
  -1 -12   7    1.90    0.37
   1  12  -7    2.41    0.46
   1  12  -7    2.32    0.38
  -1 -12   7    2.97    0.51
   1  12  -7    1.73    0.41
   1  12  -6    0.37    0.24
  -1 -12   6    0.37    0.18
  -1 -12   6    0.14    0.16
   1  12  -6    0.37    0.21
  -1 -12   6    0.51    0.25
   1  12  -6    0.18    0.23
  -1 -12   5    7.69    0.75
   1  12  -5    6.26    0.70
   1  12  -5    6.35    0.62
  -1 -12   5    6.38    0.60
   1  12  -5    6.27    0.71
  -1 -12   5    7.91    0.66
   1  12  -4   -0.24    0.26
   1  12  -4    0.16    0.19
   1  12  -4    0.44    0.31
  -1 -12   4    0.42    0.19
  -1 -12   4    0.14    0.18
  -1 -12   4    0.13    0.16
   1  12  -3    1.64    0.39
  -1 -12   3    2.41    0.37
  -1 -12   3    2.80    0.43
   1  12  -3    1.78    0.44
  -1 -12   3    2.12    0.36
  -1 -12   2    7.03    0.60
  -1 -12   2    6.60    0.65
   1  12  -2    6.58    0.76
   1  12  -2    5.99    0.72
  -1 -12   2    7.95    0.70
   1  12  -1    2.76    0.50
  -1 -12   1    2.48    0.43
   1  12  -1    2.31    0.49
  -1 -12   1    2.21    0.38
  -1 -12   0    0.22    0.19
   1  12   0    0.04    0.25
   1  12   0    0.26    0.30
  -1 -12   0    0.15    0.13
   1  12   1    0.40    0.32
  -1 -12  -1    0.05    0.16
   1  12   2    3.62    0.60
  -1 -12  -2    3.90    0.57
   1  12   3   16.15    1.21
  -1 -12  -3   16.62    1.20
   1  12   4   -0.18    0.30
  -1 -12  -4    0.11    0.23
  -1 -12  -5    0.69    0.31
   1  12   5    0.41    0.31
  -1 -12  -6    0.81    0.35
   1  12   6    1.11    0.34
   1  12   7    0.89    0.44
  -1 -12  -7    0.22    0.24
   1  12   8    0.12    0.35
  -1 -12  -8    0.07    0.24
  -1 -13  15    2.22    0.52
  -1 -13  14    0.43    0.28
  -1 -13  13    4.93    0.69
   1  13 -13    6.45    0.79
   1  13 -12   -0.04    0.27
  -1 -13  12   -0.16    0.25
  -1 -13  11    1.28    0.38
   1  13 -11    2.26    0.46
   1  13 -10    3.37    0.55
  -1 -13  10    4.40    0.61
  -1 -13   9   -0.11    0.21
  -1 -13   9    0.49    0.30
   1  13  -9    0.29    0.27
   1  13  -8   -0.12    0.25
  -1 -13   8    0.20    0.22
  -1 -13   8    0.12    0.21
   1  13  -8   -0.23    0.25
   1  13  -7   10.14    0.81
   1  13  -7   10.24    0.91
   1  13  -7    9.80    0.92
   1  13  -6    2.03    0.45
   1  13  -6    2.41    0.46
  -1 -13   6    3.65    0.57
   1  13  -6    2.38    0.41
  -1 -13   5    0.15    0.22
   1  13  -5    0.12    0.23
  -1 -13   5    0.04    0.13
   1  13  -5    0.15    0.25
   1  13  -5   -0.20    0.21
   1  13  -4    2.66    0.51
  -1 -13   4    3.29    0.48
   1  13  -4    2.84    0.44
  -1 -13   4    3.00    0.49
   1  13  -4    3.28    0.56
   1  13  -3    1.49    0.44
   1  13  -3    1.30    0.34
   1  13  -3    1.33    0.40
  -1 -13   3    1.94    0.38
  -1 -13   3    1.23    0.31
  -1 -13   2    3.02    0.46
  -1 -13   2    2.51    0.44
   1  13  -2    2.51    0.50
  -1 -13   1    4.95    0.58
   1  13  -1    3.19    0.57
   1  13  -1    4.80    0.70
  -1 -13   1    4.45    0.60
   1  13   0    0.00    0.20
  -1 -13   0   -0.13    0.20
   1  13   0    0.14    0.25
   1  13   1    6.56    0.79
   1  13   1    6.30    0.79
  -1 -13  -1    7.08    0.78
   1  13   2    1.61    0.45
  -1 -13  -2    1.23    0.36
   1  13   3    0.06    0.29
  -1 -13  -3   -0.08    0.24
  -1 -13  -4    1.21    0.38
   1  13   4    1.41    0.47
   1  13   5    4.87    0.75
  -1 -13  -5    5.02    0.74
   1  13   6    0.43    0.29
  -1 -13  -6    0.92    0.36
   1  14 -13   -0.07    0.23
  -1 -14  12    1.07    0.41
   1  14 -12    0.62    0.32
   1  14 -11    0.16    0.21
  -1 -14  11    1.18    0.40
  -1 -14  10    0.76    0.34
   1  14 -10    0.25    0.31
   1  14  -9    0.59    0.30
  -1 -14   9    1.45    0.41
   1  14  -8    0.18    0.21
  -1 -14   8    0.07    0.20
   1  14  -7    0.73    0.37
  -1 -14   7    0.92    0.34
   1  14  -7    0.74    0.31
  -1 -14   6    1.78    0.41
   1  14  -6    0.73    0.32
   1  14  -6    1.49    0.40
   1  14  -5    1.77    0.46
   1  14  -5    2.20    0.50
  -1 -14   5    3.11    0.51
  -1 -14   4    3.23    0.53
   1  14  -4    3.52    0.62
  -1 -14   4    3.85    0.53
   1  14  -4    3.57    0.62
  -1 -14   3   12.07    0.97
  -1 -14   3   12.08    0.97
   1  14  -3   10.81    1.02
   1  14  -3   10.10    0.87
   1  14  -3   10.31    1.01
  -1 -14   2    3.35    0.52
   1  14  -2    3.15    0.59
   1  14  -2    3.56    0.63
  -1 -14   2    3.53    0.55
   1  14  -1   10.92    1.06
  -1 -14   1   11.47    0.99
   1  14  -1   12.02    1.11
   1  14   0    2.78    0.62
   1  14   0    2.19    0.51
  -1 -14   0    2.44    0.49
   1  14   1    0.77    0.38
   1  14   1    1.01    0.47
  -1 -14  -1   -0.34    0.23
   1  14   2    1.26    0.44
   1  14   2    1.53    0.52
  -1 -14  -2    0.85    0.30
   1  14   3    3.22    0.60
   1  14   3    2.64    0.60
  -1 -14  -3    2.98    0.57
  -1 -14  -4    1.08    0.39
   1  14   4    0.53    0.32
  -1 -14  -5    3.49    0.65
   1  15 -12    1.80    0.48
   1  15 -11   -0.47    0.31
   1  15 -10    5.91    0.78
  -1 -15  10    6.82    0.86
   1  15  -9   -0.35    0.32
  -1 -15   9    0.04    0.19
  -1 -15   8    0.51    0.32
   1  15  -8    0.25    0.26
  -1 -15   7    6.39    0.80
   1  15  -7    4.17    0.62
   1  15  -7    4.75    0.72
  -1 -15   6    0.52    0.26
   1  15  -6    0.47    0.29
   1  15  -6    0.19    0.23
  -1 -15   5    0.76    0.34
   1  15  -5    0.65    0.35
   1  15  -5    1.18    0.40
   1  15  -4    0.50    0.36
   1  15  -4    0.07    0.30
  -1 -15   4    0.65    0.31
   1  15  -3    9.69    1.02
   1  15  -3   11.26    1.10
  -1 -15   3   11.14    0.98
   1  15  -2    3.75    0.66
  -1 -15   2    3.85    0.60
   1  15  -2    3.80    0.67
   1  15  -1    8.44    0.98
   1  15  -1    6.86    0.88
  -1 -15   1    8.53    0.90
   1  15   0    0.77    0.41
  -1 -15   0    0.75    0.33
   1  15   0    0.27    0.39
   1  15   1    7.03    0.93
   1  15   1    8.58    1.02
  -1 -15  -1    6.46    0.84
   1  15   2    0.89    0.45
  -1 -15  -2   -0.25    0.23
   1  16  -8   -0.90    0.37
  -1 -16   7    0.91    0.36
   1  16  -7    0.26    0.29
   1  16  -6    0.51    0.27
   1  16  -6    0.85    0.37
  -1 -16   6    0.94    0.39
  -1 -16   5    0.02    0.14
   1  16  -5    0.17    0.27
   1  16  -5    0.41    0.30
   1  16  -4    7.15    0.89
   1  16  -4    8.04    0.98
  -1 -16   4    8.76    0.93
   1  16  -3    5.05    0.76
   1  16  -3    4.63    0.73
   1  16  -2    1.05    0.41
  -1 -16   1    2.99    0.56
  -1 -16   0    0.16    0.21
  -2  16  -3    0.90    0.38
  -2  16  -4    1.83    0.49
  -2  16  -5    0.45    0.30
  -2  16  -6    2.07    0.51
  -2  16  -7   -0.12    0.23
  -2  15   4    0.33    0.31
   2 -15  -4    0.95    0.36
  -2  15   3    1.93    0.49
   2 -15  -2    1.79    0.44
   2 -15  -1    1.78    0.45
  -2  15   1    1.09    0.43
  -2  15   0   -0.07    0.23
   2 -15   0   -0.09    0.17
   2 -15   1   12.48    1.11
  -2  15  -1   11.36    1.16
  -2  15  -2    1.35    0.42
   2 -15   2    1.15    0.38
  -2  15  -3   -0.20    0.27
   2 -15   3    0.21    0.28
  -2  15  -4   35.46    1.99
   2 -15   4   33.67    1.91
  -2  15  -4   33.07    1.97
  -2  15  -5    5.83    0.80
  -2  15  -5    4.34    0.73
   2 -15   5    6.07    0.82
  -2  15  -6    3.56    0.62
   2 -15   6    3.95    0.67
  -2  15  -6    3.34    0.65
   2 -15   7    2.48    0.54
  -2  15  -7    2.21    0.55
  -2  15  -7    2.69    0.56
  -2  15  -8    0.23    0.24
  -2  15  -8    0.92    0.35
   2 -15   8    0.56    0.31
  -2  15  -9    0.23    0.37
  -2  14   6    4.03    0.66
   2 -14  -6    3.54    0.66
   2 -14  -5   14.84    1.29
  -2  14   5   13.40    1.25
  -2  14   5   15.48    1.25
  -2  14   4    0.43    0.24
  -2  14   4    0.30    0.30
   2 -14  -4    0.42    0.24
   2 -14  -3    0.16    0.22
   2 -14  -3    0.32    0.30
  -2  14   3    0.65    0.34
  -2  14   3    0.59    0.29
   2 -14  -2    0.62    0.28
   2 -14  -2    0.99    0.34
  -2  14   2    0.58    0.28
  -2  14   2    0.14    0.29
   2 -14  -1    0.40    0.26
  -2  14   1   -0.14    0.24
  -2  14   1    0.19    0.21
  -2  14   0   -0.24    0.36
   2 -14   0   -0.03    0.20
   2 -14   1    5.55    0.71
  -2  14  -1    3.38    0.63
  -2  14  -2   14.66    1.25
   2 -14   2   16.08    1.22
   2 -14   3    2.00    0.45
  -2  14  -3    1.25    0.41
  -2  14  -3    1.37    0.47
  -2  14  -4    5.40    0.73
  -2  14  -4    7.92    0.93
   2 -14   4    7.48    0.84
  -2  14  -5    3.58    0.61
  -2  14  -5    2.95    0.55
   2 -14   5    3.22    0.60
  -2  14  -6    0.19    0.23
  -2  14  -6    0.82    0.38
   2 -14   6    0.57    0.24
  -2  14  -7    4.88    0.74
   2 -14   7    6.30    0.79
  -2  14  -7    4.78    0.68
   2 -14   8    0.09    0.24
  -2  14  -8   -0.20    0.31
  -2  14  -8    0.41    0.27
  -2  14  -9    0.44    0.30
   2 -14   9    0.00    0.20
  -2  14 -10    0.25    0.37
   2 -14  10    0.16    0.26
  -2  14 -11   -0.05    0.24
   2 -14  11    0.03    0.21
   2 -13  -7    6.37    0.85
  -2  13   7    8.31    0.92
  -2  13   7    6.74    0.88
  -2  13   6   -0.72    0.33
  -2  13   6    0.05    0.26
   2 -13  -6   -0.12    0.22
  -2  13   5    5.63    0.79
   2 -13  -5    6.63    0.84
  -2  13   5    6.10    0.76
  -2  13   4   -0.02    0.20
  -2  13   4   -0.21    0.24
   2 -13  -4    0.26    0.24
   2 -13  -4   -0.03    0.21
   2 -13  -3    1.41    0.36
  -2  13   3    1.24    0.40
   2 -13  -3    1.54    0.41
  -2  13   3    1.12    0.33
  -2  13   2   -0.31    0.27
  -2  13   2    0.10    0.31
   2 -13  -2    0.10    0.17
   2 -13  -2   -0.16    0.28
   2 -13  -1    2.99    0.51
   2 -13  -1    2.70    0.47
  -2  13   1    2.57    0.47
  -2  13   1    2.11    0.48
  -2  13   0    2.96    0.56
  -2  13   0    1.22    0.35
   2 -13   0    2.43    0.48
  -2  13  -1    6.52    0.70
   2 -13   1    6.67    0.76
  -2  13  -1    6.13    0.77
  -2  13  -2    8.61    0.92
   2 -13   2   10.24    0.93
  -2  13  -3    8.02    0.88
   2 -13   3    9.25    0.88
  -2  13  -3    7.76    0.85
   2 -13   4    1.93    0.45
  -2  13  -4    2.07    0.47
  -2  13  -4    1.16    0.36
  -2  13  -5    7.56    0.86
   2 -13   5    6.80    0.78
  -2  13  -5    4.89    0.66
  -2  13  -6    2.04    0.46
   2 -13   6    2.18    0.44
  -2  13  -6    1.58    0.40
   2 -13   7    1.55    0.41
  -2  13  -7    1.59    0.44
  -2  13  -7    1.62    0.43
  -2  13  -8    0.07    0.21
  -2  13  -8    0.58    0.35
   2 -13   8    0.23    0.22
   2 -13   9   -0.11    0.28
  -2  13  -9   -0.29    0.33
  -2  13  -9    0.12    0.25
   2 -13  10    0.07    0.19
  -2  13 -10    0.72    0.33
  -2  13 -11    0.70    0.35
   2 -13  11    0.97    0.34
  -2  13 -12    0.89    0.33
   2 -13  12    1.17    0.39
  -2  13 -13    5.59    0.79
   2 -13  13    5.60    0.80
  -2  12   9    3.77    0.66
   2 -12  -9    3.19    0.66
   2 -12  -8    4.69    0.73
  -2  12   8    3.28    0.60
   2 -12  -7   18.73    1.41
  -2  12   7   19.84    1.36
  -2  12   6   11.86    1.02
   2 -12  -6   10.86    1.05
   2 -12  -5    0.27    0.19
  -2  12   5    0.22    0.24
   2 -12  -5    0.05    0.21
  -2  12   5    0.30    0.34
   2 -12  -4    0.16    0.19
  -2  12   4   -0.05    0.19
   2 -12  -4   -0.18    0.26
  -2  12   4   -0.50    0.31
  -2  12   3    4.43    0.66
   2 -12  -3    5.20    0.65
  -2  12   3    4.59    0.59
   2 -12  -3    5.64    0.66
  -2  12   2    2.42    0.49
  -2  12   2    3.85    0.53
   2 -12  -2    2.86    0.48
   2 -12  -2    4.21    0.58
   2 -12  -1    4.13    0.55
  -2  12   1    3.14    0.56
  -2  12   1    4.68    0.58
   2 -12  -1    4.00    0.53
  -2  12   0    0.57    0.35
  -2  12   0    0.14    0.24
   2 -12   0    0.04    0.17
   2 -12   0    0.32    0.16
  -2  12  -1    0.51    0.21
   2 -12   1    0.10    0.22
  -2  12  -1   -0.20    0.22
   2 -12   1    0.42    0.19
  -2  12  -2    2.45    0.43
  -2  12  -2    1.59    0.42
   2 -12   2    2.58    0.44
  -2  12  -3    0.86    0.32
   2 -12   3    1.17    0.34
   2 -12   4    0.31    0.22
  -2  12  -4    0.29    0.24
  -2  12  -4    0.01    0.23
  -2  12  -5    5.30    0.69
  -2  12  -5    5.18    0.66
   2 -12   5    7.06    0.75
  -2  12  -6    7.44    0.78
  -2  12  -6    6.71    0.78
   2 -12   6    8.91    0.85
   2 -12   7    0.38    0.26
  -2  12  -7    0.05    0.21
  -2  12  -7   -0.27    0.31
  -2  12  -8    4.48    0.66
  -2  12  -8    5.42    0.66
   2 -12   8    5.50    0.70
  -2  12  -9    0.72    0.30
   2 -12   9    0.69    0.26
  -2  12  -9    0.89    0.35
   2 -12  10    0.49    0.29
  -2  12 -10    0.79    0.32
  -2  12 -10    0.64    0.33
  -2  12 -11    0.20    0.27
   2 -12  11    0.93    0.36
  -2  12 -12    0.14    0.26
   2 -12  12    0.00    0.21
  -2  12 -13    0.35    0.32
   2 -12  13    0.27    0.23
  -2  12 -14    0.39    0.32
   2 -12  14   -0.15    0.30
   2 -12  15    3.81    0.66
  -2  11  10    6.90    0.84
   2 -11 -10    6.82    0.90
  -2  11   9    3.11    0.57
   2 -11  -9    2.77    0.57
   2 -11  -8    2.35    0.53
  -2  11   8    2.23    0.49
  -2  11   7   15.29    1.14
   2 -11  -7   15.10    1.21
   2 -11  -6    6.24    0.67
  -2  11   6    6.92    0.75
   2 -11  -6    6.70    0.80
  -2  11   5    0.62    0.25
   2 -11  -5    0.25    0.18
   2 -11  -5   -0.14    0.20
  -2  11   4    0.85    0.35
   2 -11  -4    1.46    0.35
  -2  11   4    1.43    0.35
   2 -11  -4    1.35    0.34
  -2  11   3    7.88    0.81
  -2  11   3    8.56    0.75
   2 -11  -3    9.44    0.81
   2 -11  -3    9.14    0.83
   2 -11  -2    0.53    0.24
  -2  11   2   -0.06    0.22
  -2  11   2    0.19    0.22
   2 -11  -2    0.01    0.21
   2 -11  -1    1.83    0.36
  -2  11   1    0.95    0.34
  -2  11   1    1.06    0.30
   2 -11  -1    1.71    0.35
   2 -11   0    0.73    0.28
  -2  11   0    0.61    0.32
  -2  11   0    0.45    0.21
   2 -11   0    0.69    0.23
  -2  11  -1    1.93    0.35
   2 -11   1    0.85    0.30
   2 -11   1    1.37    0.28
  -2  11  -1    1.87    0.44
  -2  11  -2   12.99    0.86
   2 -11   2   13.47    0.81
  -2  11  -2   12.99    1.01
   2 -11   2   11.58    0.90
  -2  11  -3    0.14    0.28
   2 -11   3   -0.14    0.22
  -2  11  -3    0.04    0.18
  -2  11  -4    0.69    0.30
  -2  11  -4    0.30    0.20
  -2  11  -4    0.79    0.34
   2 -11   4    0.29    0.23
   2 -11   5   10.38    0.87
  -2  11  -5   10.61    0.87
  -2  11  -5   10.79    0.92
   2 -11   6    1.04    0.32
  -2  11  -6    1.11    0.31
  -2  11  -6    1.13    0.35
  -2  11  -7    0.31    0.32
   2 -11   7    0.32    0.21
  -2  11  -7    0.36    0.24
  -2  11  -8    3.30    0.56
  -2  11  -8    3.22    0.50
   2 -11   8    3.36    0.54
  -2  11  -9    0.40    0.21
   2 -11   9    0.62    0.29
  -2  11  -9    0.48    0.30
   2 -11  10    3.58    0.58
  -2  11 -10    3.36    0.50
  -2  11 -10    3.18    0.56
  -2  11 -11   13.91    1.13
   2 -11  11   15.30    1.15
   2 -11  12   -0.14    0.20
  -2  11 -12    0.27    0.29
  -2  11 -13    5.17    0.72
   2 -11  13    4.02    0.63
   2 -11  14    0.94    0.36
  -2  11 -14    0.62    0.36
   2 -11  15    0.25    0.24
  -2  11 -15    0.07    0.23
   2 -11  16    8.58    0.94
   2 -10 -11    3.28    0.63
  -2  10  11    3.77    0.62
   2 -10 -10   -0.25    0.27
  -2  10  10    0.11    0.22
  -2  10   9    0.83    0.33
   2 -10  -9    0.98    0.35
   2 -10  -8    2.68    0.53
  -2  10   8    2.36    0.46
   2 -10  -7    0.96    0.36
  -2  10   7    1.97    0.41
   2 -10  -7    2.01    0.37
   2 -10  -6    3.44    0.55
   2 -10  -6    4.14    0.54
  -2  10   6    4.15    0.56
  -2  10   5    3.86    0.52
   2 -10  -5    4.51    0.55
   2 -10  -5    4.04    0.58
  -2  10   4    1.67    0.35
   2 -10  -4    1.57    0.37
   2 -10  -4    1.27    0.31
   2 -10  -3    3.61    0.48
  -2  10   3    3.64    0.47
   2 -10  -3    3.67    0.51
  -2  10   3    3.03    0.51
  -2  10   2    0.44    0.23
   2 -10  -2    0.28    0.22
  -2  10   2    0.29    0.21
   2 -10  -2    0.65    0.25
   2 -10  -1   13.91    0.88
  -2  10   1   11.11    0.89
  -2  10   1   12.02    0.81
   2 -10  -1   11.85    0.85
  -2  10   0   49.84    1.73
   2 -10   0   49.37    1.74
  -2  10   0   48.36    1.94
   2 -10   0   48.11    1.85
   2 -10   1    0.97    0.29
  -2  10  -1    1.36    0.28
   2 -10   1    1.13    0.24
  -2  10  -1    0.97    0.33
   2 -10   2    8.22    0.72
   2 -10   2    7.37    0.56
  -2  10  -2    7.90    0.63
  -2  10  -2    7.74    0.74
  -2  10  -3   31.48    1.49
  -2  10  -3   29.73    1.25
  -2  10  -3   28.67    1.46
   2 -10   3   31.63    1.45
   2 -10   4    8.69    0.74
  -2  10  -4    8.73    0.62
  -2  10  -4    8.53    0.79
  -2  10  -4    9.08    0.78
   2 -10   5   13.02    0.91
  -2  10  -5   13.30    0.99
  -2  10  -5   12.76    0.73
  -2  10  -5   12.68    0.91
  -2  10  -6    9.14    0.82
   2 -10   6    8.11    0.75
  -2  10  -6    7.51    0.71
   2 -10   7    1.64    0.37
  -2  10  -7    2.12    0.39
  -2  10  -7    2.38    0.46
   2 -10   8    2.72    0.47
  -2  10  -8    3.35    0.48
  -2  10  -8    2.72    0.50
   2 -10   8    3.07    0.39
   2 -10   9    2.26    0.43
   2 -10   9    1.20    0.27
  -2  10  -9    1.73    0.40
  -2  10  -9    2.15    0.41
  -2  10 -10    0.68    0.30
   2 -10  10    0.85    0.28
   2 -10  10    1.23    0.29
   2 -10  11    7.49    0.78
   2 -10  11    7.91    0.71
  -2  10 -11    8.12    0.84
   2 -10  12    3.52    0.56
  -2  10 -12    5.06    0.68
   2 -10  12    4.72    0.57
   2 -10  12    4.11    0.53
   2 -10  13    0.33    0.26
   2 -10  13   -0.09    0.15
   2 -10  13   -0.22    0.20
  -2  10 -13    0.17    0.22
   2 -10  14   20.43    1.36
  -2  10 -14   19.64    1.38
   2 -10  14   20.80    1.33
   2 -10  14   21.11    1.33
   2 -10  15    3.01    0.53
   2 -10  15    2.42    0.51
  -2  10 -15    2.65    0.56
   2 -10  15    2.23    0.48
   2 -10  16    4.30    0.66
   2 -10  16    4.90    0.69
  -2  10 -16    4.08    0.66
   2 -10  16    4.54    0.66
   2 -10  17    1.10    0.36
   2 -10  17    0.96    0.35
   2  -9 -12   10.22    1.09
  -2   9  12    9.27    0.98
  -2   9  11    0.10    0.19
   2  -9 -11   -0.63    0.34
   2  -9 -10    0.76    0.32
  -2   9  10    1.19    0.39
  -2   9   9   21.76    1.36
   2  -9  -9   22.12    1.46
   2  -9  -8    4.06    0.63
  -2   9   8    3.84    0.56
   2  -9  -7    0.00    0.14
   2  -9  -7   -0.02    0.19
  -2   9   7   -0.04    0.17
   2  -9  -6   24.59    1.25
  -2   9   6   22.51    1.24
   2  -9  -6   22.54    1.36
  -2   9   5    8.75    0.73
   2  -9  -5    9.27    0.74
   2  -9  -5    8.31    0.77
   2  -9  -4    0.40    0.23
  -2   9   4    0.23    0.19
   2  -9  -4    0.08    0.17
   2  -9  -3    0.35    0.22
  -2   9   3    0.18    0.19
   2  -9  -3   -0.20    0.18
   2  -9  -2    9.96    0.74
  -2   9   2    8.80    0.66
  -2   9   2    8.46    0.74
   2  -9  -2    8.64    0.69
  -2   9   1   29.03    1.19
  -2   9   1   26.39    1.32
   2  -9  -1   27.29    1.22
   2  -9  -1   27.05    1.26
  -2   9   0   39.05    1.39
  -2   9   0   34.61    1.53
   2  -9   0   38.72    1.41
   2  -9   0   36.40    1.50
   2  -9   1    6.34    0.52
   2  -9   1    6.40    0.62
  -2   9  -1    7.18    0.68
   2  -9   2    8.59    0.56
  -2   9  -2    8.26    0.73
  -2   9  -2    8.63    0.61
   2  -9   2    8.70    0.70
  -2   9  -3   43.72    1.74
  -2   9  -3   43.24    1.73
  -2   9  -3   44.49    1.47
   2  -9   3   43.75    1.34
   2  -9   3   46.43    1.72
  -2   9  -4   19.18    0.88
  -2   9  -4   19.20    1.08
   2  -9   4   20.19    1.08
  -2   9  -4   19.80    1.13
  -2   9  -5    0.21    0.25
   2  -9   5    0.14    0.12
  -2   9  -5   -0.19    0.23
   2  -9   5    0.12    0.17
  -2   9  -5    0.28    0.17
   2  -9   6    5.66    0.62
   2  -9   6    6.70    0.50
  -2   9  -6    6.95    0.64
   2  -9   6    6.88    0.48
  -2   9  -6    6.75    0.68
  -2   9  -7    0.04    0.24
   2  -9   7    0.12    0.18
  -2   9  -7   -0.18    0.20
   2  -9   7   -0.16    0.15
   2  -9   7    0.00    0.12
   2  -9   7   -0.10    0.15
   2  -9   8    1.97    0.38
  -2   9  -8    2.07    0.41
   2  -9   8    2.06    0.32
   2  -9   8    1.82    0.30
  -2   9  -8    1.53    0.35
   2  -9   9    0.68    0.27
   2  -9   9    0.49    0.19
   2  -9   9    0.46    0.20
  -2   9  -9    0.28    0.22
  -2   9  -9    0.06    0.27
   2  -9  10    4.85    0.59
  -2   9 -10    4.79    0.64
   2  -9  10    4.46    0.50
   2  -9  10    4.55    0.52
   2  -9  11    1.03    0.27
   2  -9  11    1.07    0.36
  -2   9 -11    0.99    0.39
   2  -9  11    1.06    0.28
   2  -9  12   10.83    0.92
  -2   9 -12   12.34    1.02
   2  -9  12   11.58    0.88
   2  -9  12   10.86    0.88
   2  -9  13    2.02    0.41
  -2   9 -13    1.99    0.46
   2  -9  13    1.77    0.40
   2  -9  13    1.64    0.38
   2  -9  14    5.89    0.70
   2  -9  14    5.92    0.71
   2  -9  14    5.69    0.70
  -2   9 -14    5.76    0.73
   2  -9  15    6.74    0.78
   2  -9  15    9.72    0.92
   2  -9  15    9.31    0.89
  -2   9 -15    8.73    0.92
   2  -9  16    7.18    0.81
  -2   9 -16    5.78    0.78
   2  -9  16    5.29    0.73
   2  -9  16    5.11    0.71
   2  -9  17    5.47    0.77
   2  -9  17    3.67    0.64
   2  -8 -13    0.58    0.29
  -2   8  13   -0.06    0.21
   2  -8 -12    1.93    0.49
  -2   8  12    3.30    0.59
   2  -8 -11    3.12    0.58
  -2   8  11    2.19    0.47
   2  -8 -10    0.38    0.24
  -2   8  10    0.18    0.21
  -2   8   9   10.81    0.92
   2  -8  -9   11.59    1.00
   2  -8  -8    3.97    0.59
  -2   8   8    4.19    0.56
   2  -8  -7    0.94    0.25
   2  -8  -7    1.65    0.39
  -2   8   7    1.58    0.33
  -2   8   6    7.38    0.68
   2  -8  -6    9.30    0.81
   2  -8  -6    8.89    0.70
   2  -8  -5    0.05    0.16
   2  -8  -5   -0.03    0.17
  -2   8   5    0.24    0.20
   2  -8  -4   13.04    0.88
  -2   8   4   12.30    0.81
   2  -8  -4   12.31    0.82
   2  -8  -3    7.81    0.67
  -2   8   3    8.30    0.63
   2  -8  -3    8.57    0.66
   2  -8  -2   15.45    0.88
   2  -8  -2   14.33    0.85
  -2   8   2   14.94    0.81
  -2   8   2   13.92    0.90
  -2   8   1   38.53    1.34
   2  -8  -1   37.57    1.00
  -2   8   1   39.65    1.55
   2  -8  -1   41.09    1.44
   2  -8  -1   40.51    1.50
  -2   8   0   30.57    1.33
   2  -8   0   27.43    0.81
   2  -8   0   28.06    1.23
   2  -8   0   30.47    1.16
  -2   8   0   31.65    1.14
   2  -8   1   12.56    0.81
   2  -8   1   12.48    0.50
  -2   8  -1   13.79    0.70
  -2   8  -1   14.25    0.88
   2  -8   1   12.61    0.67
  -2   8  -2    7.92    0.39
  -2   8  -2    8.92    0.55
   2  -8   2    7.67    0.40
  -2   8  -2    8.63    0.69
   2  -8   2    8.66    0.52
   2  -8   2    8.33    0.64
   2  -8   3    1.70    0.17
  -2   8  -3    1.46    0.31
   2  -8   3    1.45    0.20
   2  -8   3    1.06    0.24
  -2   8  -3    1.29    0.24
  -2   8  -3    1.90    0.38
   2  -8   3    1.63    0.21
  -2   8  -3    1.27    0.15
  -2   8  -4    1.23    0.31
   2  -8   4    1.41    0.29
  -2   8  -4    2.14    0.37
   2  -8   4    1.38    0.22
  -2   8  -4    1.34    0.23
   2  -8   4    1.57    0.19
   2  -8   4    1.22    0.17
  -2   8  -5    0.33    0.24
   2  -8   5    0.21    0.11
  -2   8  -5    0.45    0.23
   2  -8   5    0.27    0.16
  -2   8  -5    0.11    0.10
   2  -8   5    0.35    0.21
   2  -8   6    8.64    0.53
   2  -8   6    8.74    0.57
  -2   8  -6    8.45    0.71
   2  -8   6    8.49    0.70
  -2   8  -6    8.15    0.67
   2  -8   6    8.39    0.58
  -2   8  -7   10.97    0.78
   2  -8   7   10.84    0.64
   2  -8   7    9.84    0.76
   2  -8   7   11.25    0.69
  -2   8  -7   10.53    0.81
   2  -8   8    7.37    0.67
   2  -8   8    8.18    0.58
  -2   8  -8    8.37    0.69
  -2   8  -8    6.83    0.68
   2  -8   8    8.72    0.64
  -2   8  -9    0.13    0.23
   2  -8   9    0.16    0.16
   2  -8   9    0.53    0.26
   2  -8   9    0.26    0.16
   2  -8  10   36.88    1.58
  -2   8 -10   33.29    1.58
   2  -8  10   33.84    1.46
   2  -8  10   33.26    1.40
  -2   8 -11   24.97    1.38
   2  -8  11   25.81    1.33
   2  -8  11   24.69    1.28
   2  -8  11   22.91    1.20
   2  -8  12   11.06    0.90
   2  -8  12   11.86    0.88
   2  -8  12   11.70    0.89
  -2   8 -12   10.73    0.92
   2  -8  13    0.20    0.20
   2  -8  13    0.30    0.20
   2  -8  13   -0.13    0.20
  -2   8 -13    0.23    0.23
  -2   8 -14    0.19    0.27
   2  -8  14   -0.03    0.20
   2  -8  14   -0.12    0.17
   2  -8  14    0.01    0.16
   2  -8  15    3.06    0.55
   2  -8  15    3.43    0.53
  -2   8 -15    3.20    0.57
   2  -8  15    2.81    0.51
   2  -8  16    0.36    0.24
   2  -8  16    0.34    0.22
  -2   8 -17    6.71    0.84
   2  -8  17    6.73    0.84
   2  -8  17    4.72    0.71
  -2   7  14   -0.01    0.23
   2  -7 -14    0.02    0.18
  -2   7  13    1.59    0.43
   2  -7 -13    1.21    0.44
   2  -7 -12    1.44    0.42
  -2   7  12    1.35    0.40
  -2   7  11    1.18    0.36
   2  -7 -11    1.36    0.38
  -2   7  10    7.26    0.77
   2  -7 -10    9.05    0.89
   2  -7  -9    7.08    0.75
  -2   7   9    6.44    0.69
  -2   7   8    1.16    0.30
   2  -7  -8    1.11    0.31
  -2   7   7   13.11    0.90
   2  -7  -7   13.62    0.97
  -2   7   7   12.92    0.73
   2  -7  -6    2.60    0.43
   2  -7  -6    2.29    0.35
  -2   7   6    3.06    0.34
  -2   7   6    2.67    0.41
  -2   7   5   22.53    0.90
  -2   7   5   21.53    1.07
   2  -7  -5   23.08    1.19
   2  -7  -5   21.62    1.06
  -2   7   4   17.26    0.91
  -2   7   4   18.74    0.77
   2  -7  -4   17.10    0.93
   2  -7  -4   18.77    1.01
  -2   7   3   20.86    0.95
  -2   7   3   18.62    0.75
   2  -7  -3   21.16    1.01
   2  -7  -3   20.86    1.04
  -2   7   2   61.70    1.75
   2  -7  -2   59.41    1.85
   2  -7  -2   59.99    1.45
   2  -7  -2   60.74    1.86
  -2   7   2   58.40    1.88
   2  -7  -1   26.14    1.05
   2  -7  -1   24.61    0.78
  -2   7   1   25.99    0.99
  -2   7   1   23.10    1.09
   2  -7  -1   24.99    1.09
  -2   7   0    1.18    0.27
   2  -7   0    1.21    0.26
   2  -7   0    1.19    0.16
  -2   7   0    1.48    0.22
   2  -7   0    1.31    0.23
   2  -7   1   30.76    1.06
   2  -7   1   33.17    0.93
  -2   7  -1   32.83    1.07
   2  -7   1   31.96    1.24
  -2   7  -1   30.72    1.28
   2  -7   2    0.04    0.04
  -2   7  -2    0.06    0.05
   2  -7   2    0.03    0.15
   2  -7   2    0.13    0.09
  -2   7  -2    0.14    0.12
   2  -7   2   -0.03    0.07
  -2   7  -2    0.17    0.22
   2  -7   3    2.48    0.35
  -2   7  -3    2.36    0.37
   2  -7   3    2.63    0.26
  -2   7  -3    3.05    0.29
  -2   7  -3    3.21    0.42
   2  -7   3    2.87    0.25
  -2   7  -3    2.68    0.18
   2  -7   3    2.97    0.21
   2  -7   4    1.24    0.21
  -2   7  -4    1.66    0.34
   2  -7   4    1.46    0.18
   2  -7   4    1.41    0.29
   2  -7   4    0.99    0.13
  -2   7  -4    1.18    0.13
  -2   7  -4    0.54    0.23
  -2   7  -4    1.28    0.19
   2  -7   5   14.29    0.62
  -2   7  -5   13.80    0.51
   2  -7   5   14.82    0.70
   2  -7   5   15.55    0.74
  -2   7  -5   13.11    0.81
  -2   7  -5   15.37    0.90
   2  -7   5   13.96    0.83
   2  -7   6    1.43    0.29
   2  -7   6    1.31    0.22
  -2   7  -6    1.50    0.31
   2  -7   6    1.43    0.25
  -2   7  -6    1.29    0.16
  -2   7  -6    1.41    0.34
  -2   7  -7    0.55    0.13
  -2   7  -7    0.64    0.27
   2  -7   7    0.37    0.20
  -2   7  -7    0.92    0.27
   2  -7   7    0.61    0.17
   2  -7   7    0.65    0.19
  -2   7  -8   22.92    1.19
   2  -7   8   23.24    1.12
  -2   7  -8   20.89    0.80
   2  -7   8   20.35    1.02
  -2   7  -9   37.74    1.59
   2  -7   9   36.15    1.44
   2  -7   9   35.62    1.49
  -2   7  -9   36.78    1.19
   2  -7  10    1.77    0.34
  -2   7 -10    1.53    0.35
   2  -7  10    1.74    0.34
  -2   7 -10    2.14    0.29
   2  -7  11   -0.14    0.16
   2  -7  11    0.09    0.15
  -2   7 -11    0.12    0.24
  -2   7 -12    1.77    0.42
   2  -7  12    1.13    0.29
   2  -7  13   -0.03    0.17
  -2   7 -13    0.35    0.25
  -2   7 -14    0.89    0.34
   2  -7  14    0.64    0.29
  -2   7 -15    8.29    0.85
   2  -7  15    5.18    0.69
  -2   7 -16   -0.01    0.32
   2  -7  16    0.19    0.24
   2  -7  17    2.75    0.56
  -2   7 -17    2.17    0.48
  -2   7 -17    3.61    0.60
  -2   7 -18    3.08    0.58
   2  -6 -15    1.94    0.50
  -2   6  15    1.47    0.44
  -2   6  14    8.90    0.95
   2  -6 -14    9.78    1.02
   2  -6 -13    0.25    0.25
  -2   6  13    0.15    0.23
   2  -6 -12    7.67    0.84
  -2   6  12    9.92    0.94
  -2   6  11   24.06    1.40
   2  -6 -11   22.50    1.41
  -2   6  11   21.75    1.18
   2  -6 -10   18.85    1.24
  -2   6  10   17.49    1.16
  -2   6  10   17.19    0.99
  -2   6   9   -0.15    0.24
  -2   6   9    0.22    0.14
   2  -6  -9    0.15    0.22
   2  -6  -8   32.72    1.54
  -2   6   8   30.98    1.27
  -2   6   8   31.93    1.45
  -2   6   7    2.94    0.35
   2  -6  -7    2.39    0.41
  -2   6   7    2.05    0.37
  -2   6   6    8.05    0.66
  -2   6   6    7.83    0.54
   2  -6  -6    7.23    0.60
   2  -6  -6    7.16    0.65
  -2   6   5   27.37    1.18
   2  -6  -5   30.87    1.32
  -2   6   5   29.38    1.07
   2  -6  -5   28.91    1.20
  -2   6   4    0.12    0.14
   2  -6  -4    0.00    0.12
  -2   6   4    0.18    0.11
   2  -6  -4    0.17    0.16
   2  -6  -3    4.91    0.45
  -2   6   3    4.72    0.41
   2  -6  -3    4.26    0.32
   2  -6  -3    4.76    0.46
  -2   6   2   69.52    1.83
   2  -6  -2   68.58    1.62
   2  -6  -2   67.09    1.93
   2  -6  -2   67.67    1.92
   2  -6  -1    1.37    0.24
   2  -6  -1    1.12    0.16
  -2   6   1    0.97    0.17
  -2   6   1    1.27    0.25
   2  -6  -1    1.36    0.23
   2  -6   0    0.57    0.14
   2  -6   0    0.79    0.14
  -2   6   0    0.86    0.16
  -2   6   0    0.67    0.22
   2  -6   0    0.89    0.22
  -2   6  -1   62.18    1.49
   2  -6   1   56.53    1.40
  -2   6  -1   58.47    1.75
   2  -6   1   57.46    1.51
   2  -6   1   61.09    1.75
   2  -6   2    4.07    0.20
  -2   6  -2    4.60    0.32
  -2   6  -2    3.92    0.19
   2  -6   2    3.60    0.28
  -2   6  -2    4.05    0.43
   2  -6   2    3.59    0.29
  -2   6  -2    4.15    0.43
   2  -6   2    3.64    0.37
   2  -6   3   94.08    1.95
  -2   6  -3  107.22    2.56
   2  -6   3  106.10    2.48
   2  -6   3   99.30    2.17
  -2   6  -3   99.75    2.53
  -2   6  -3  100.94    2.09
   2  -6   3   91.31    1.95
  -2   6  -3   93.44    1.80
  -2   6  -4   50.22    1.19
   2  -6   4   44.66    1.17
  -2   6  -4   44.86    1.01
   2  -6   4   48.07    1.37
   2  -6   4   48.39    1.35
   2  -6   4   44.02    0.98
  -2   6  -4   49.00    1.58
  -2   6  -4   50.05    1.60
   2  -6   4   47.53    1.52
   2  -6   5    1.64    0.27
   2  -6   5    1.61    0.25
  -2   6  -5    2.06    0.34
  -2   6  -5    1.55    0.16
  -2   6  -5    1.11    0.25
  -2   6  -6   21.78    1.06
  -2   6  -6   22.27    0.72
   2  -6   6   23.35    0.96
   2  -6   6   22.09    1.00
  -2   6  -6   22.20    1.03
   2  -6   7   12.08    0.73
  -2   6  -7   11.95    0.76
  -2   6  -7   10.61    0.50
   2  -6   7   11.06    0.68
  -2   6  -7   11.17    0.77
   2  -6   8    1.02    0.24
  -2   6  -8    0.97    0.30
  -2   6  -8    1.11    0.18
   2  -6   8    0.67    0.18
   2  -6   9   42.52    1.54
  -2   6  -9   39.62    1.26
  -2   6  -9   40.54    1.63
   2  -6   9   40.71    1.54
  -2   6 -10    0.32    0.15
  -2   6 -10   -0.05    0.24
   2  -6  10   -0.07    0.19
  -2   6 -11    8.26    0.74
  -2   6 -11    8.13    0.57
   2  -6  11    6.80    0.66
   2  -6  12    7.11    0.69
  -2   6 -12    8.33    0.62
  -2   6 -12    8.46    0.77
   2  -6  13    2.66    0.47
  -2   6 -13    2.81    0.40
  -2   6 -13    3.28    0.53
  -2   6 -14    0.22    0.24
   2  -6  14    0.41    0.24
  -2   6 -15    2.23    0.45
   2  -6  15    2.21    0.47
  -2   6 -16    3.90    0.60
   2  -6  16    2.99    0.55
  -2   6 -16    3.59    0.60
  -2   6 -17   -0.05    0.20
   2  -6  17   -0.10    0.20
  -2   6 -18    0.16    0.23
   2  -5 -16    0.18    0.25
  -2   5  15    0.23    0.19
   2  -5 -15    0.06    0.25
  -2   5  15   -0.02    0.19
   2  -5 -14    2.18    0.48
  -2   5  14    3.12    0.50
  -2   5  14    2.44    0.51
  -2   5  13    4.82    0.65
  -2   5  13    4.42    0.56
   2  -5 -13    5.03    0.70
  -2   5  12    8.98    0.86
  -2   5  12    8.24    0.74
   2  -5 -12    8.20    0.85
  -2   5  11   19.77    1.24
  -2   5  11   21.53    1.16
   2  -5 -11   19.34    1.25
   2  -5 -10    0.27    0.21
  -2   5  10    0.22    0.16
  -2   5  10   -0.14    0.24
  -2   5   9    8.67    0.74
  -2   5   9    8.96    0.68
   2  -5  -9    9.50    0.81
   2  -5  -8    9.06    0.75
  -2   5   8    8.71    0.63
  -2   5   8    9.28    0.73
  -2   5   7   34.79    1.48
  -2   5   7   37.09    1.36
  -2   5   6    5.83    0.53
  -2   5   6    5.98    0.47
   2  -5  -6    6.52    0.59
  -2   5   5   31.43    1.24
  -2   5   5   31.18    1.12
   2  -5  -5   30.94    1.28
   2  -5  -5   30.98    1.20
  -2   5   4   65.76    1.74
   2  -5  -4   64.86    1.69
   2  -5  -4   69.50    1.99
  -2   5   4   69.17    1.89
   2  -5  -4   64.76    1.87
   2  -5  -3   45.76    1.28
   2  -5  -3   45.88    1.46
   2  -5  -3   47.12    1.53
  -2   5   3   50.22    1.44
   2  -5  -2   25.71    0.84
  -2   5   2   27.02    0.94
   2  -5  -2   26.64    1.00
   2  -5  -2   26.17    1.02
   2  -5  -1   52.87    1.49
  -2   5   1   54.03    1.39
   2  -5  -1   52.14    1.32
  -2   5   1   56.41    1.57
   2  -5  -1   52.21    1.54
  -2   5   0    0.13    0.17
   2  -5   0    0.08    0.08
   2  -5   0    0.11    0.10
   2  -5   0    0.09    0.12
  -2   5   0    0.04    0.06
  -2   5  -1   10.11    0.60
   2  -5   1    9.74    0.46
  -2   5  -1   10.44    0.44
  -2   5  -1   11.32    0.66
   2  -5   1   10.20    0.47
   2  -5   1   10.16    0.57
  -2   5  -2    0.16    0.08
   2  -5   2    0.00    0.12
   2  -5   2    0.00    0.06
   2  -5   2    0.06    0.04
  -2   5  -2    0.03    0.16
  -2   5  -2    0.12    0.15
   2  -5   2   -0.08    0.11
   2  -5   3    0.16    0.10
  -2   5  -3    0.19    0.04
  -2   5  -3    0.26    0.18
   2  -5   3    0.27    0.14
  -2   5  -3    0.15    0.15
  -2   5  -3    0.28    0.09
   2  -5   3    0.14    0.05
  -2   5  -4    6.36    0.50
  -2   5  -4    5.94    0.25
   2  -5   4    6.66    0.48
   2  -5   4    6.92    0.44
  -2   5  -4    6.10    0.49
  -2   5  -5    0.30    0.08
   2  -5   5    0.34    0.13
  -2   5  -5    0.29    0.19
   2  -5   5    0.83    0.20
  -2   5  -5    0.48    0.19
  -2   5  -6    0.06    0.07
  -2   5  -6    0.27    0.19
   2  -5   6    0.02    0.13
  -2   5  -6   -0.16    0.22
   2  -5   6    0.13    0.12
   2  -5   7   22.83    0.97
  -2   5  -7   22.29    1.05
  -2   5  -7   21.06    0.75
   2  -5   7   20.36    0.95
  -2   5  -8    0.18    0.11
   2  -5   8    0.02    0.16
  -2   5  -8   -0.01    0.23
  -2   5  -9    0.88    0.28
  -2   5  -9    1.18    0.21
   2  -5   9    1.38    0.28
  -2   5 -10   10.45    0.63
   2  -5  10   11.40    0.80
  -2   5 -10   10.60    0.81
   2  -5  11    4.55    0.53
  -2   5 -11    3.78    0.53
  -2   5 -12    6.44    0.69
  -2   5 -12    6.36    0.57
   2  -5  12    5.54    0.62
  -2   5 -13    6.88    0.59
   2  -5  13    7.24    0.74
  -2   5 -13    8.33    0.80
   2  -5  14   -0.67    0.29
  -2   5 -14    0.36    0.28
  -2   5 -15   13.38    1.06
   2  -5  15   12.54    1.05
   2  -5  16    1.56    0.41
  -2   5 -16    1.60    0.42
  -2   5 -17   11.18    1.10
   2  -5  17    8.48    0.93
  -2   5 -18    0.20    0.21
   2  -4 -17    2.68    0.59
  -2   4  17    1.84    0.48
  -2   4  16    6.81    0.85
  -2   4  16    4.61    0.67
   2  -4 -16    7.06    0.88
   2  -4 -15    8.04    0.92
  -2   4  15    7.22    0.79
  -2   4  15    8.61    0.93
  -2   4  14    0.34    0.20
  -2   4  14    0.10    0.20
   2  -4 -14    0.05    0.21
   2  -4 -13   38.66    1.93
  -2   4  13   36.07    1.70
  -2   4  13   41.63    1.93
  -2   4  12    0.55    0.22
   2  -4 -12    0.83    0.34
   2  -4 -11    1.29    0.35
  -2   4  11    0.89    0.24
  -2   4  10    0.79    0.25
   2  -4 -10    1.08    0.32
  -2   4   9    2.88    0.39
   2  -4  -9    3.15    0.46
   2  -4  -8    0.78    0.28
  -2   4   8    1.13    0.26
  -2   4   7   19.49    0.95
   2  -4  -7   21.45    1.10
  -2   4   6    2.88    0.34
   2  -4  -6    2.32    0.33
   2  -4  -5    5.03    0.43
   2  -4  -5    4.96    0.47
   2  -4  -5    5.67    0.43
  -2   4   5    5.47    0.44
   2  -4  -4    0.30    0.14
   2  -4  -4    0.28    0.13
   2  -4  -4    0.53    0.14
   2  -4  -3   10.02    0.60
  -2   4   3    9.38    0.53
   2  -4  -3    8.55    0.47
   2  -4  -3    9.21    0.55
  -2   4   2    9.52    0.49
   2  -4  -2   10.01    0.48
   2  -4  -2   10.09    0.55
  -2   4   2    9.74    0.28
   2  -4  -2   10.42    0.58
   2  -4  -1    6.45    0.41
  -2   4   1    6.09    0.35
   2  -4  -1    6.29    0.37
  -2   4   1    6.73    0.43
   2  -4  -1    6.17    0.43
   2  -4   0    1.06    0.19
   2  -4   0    0.72    0.14
  -2   4   0    0.96    0.12
  -2   4   0    1.01    0.22
   2  -4   0    0.76    0.14
  -2   4  -1    5.17    0.39
   2  -4   1    4.91    0.32
  -2   4  -1    4.46    0.23
  -2   4  -1    3.93    0.39
   2  -4   1    4.76    0.29
   2  -4   1    4.51    0.36
   2  -4   2    0.18    0.13
  -2   4  -2   -0.04    0.15
   2  -4   2    0.07    0.10
   2  -4   2   -0.08    0.07
  -2   4  -2    0.17    0.08
  -2   4  -2   -0.08    0.16
   2  -4   3    3.74    0.32
  -2   4  -3    2.94    0.34
  -2   4  -3    2.44    0.29
   2  -4   3    3.43    0.30
   2  -4   3    3.28    0.30
  -2   4  -4   21.11    0.58
   2  -4   4   24.70    0.88
  -2   4  -4   23.56    0.95
  -2   4  -4   23.39    0.93
   2  -4   4   24.57    0.88
  -2   4  -5   27.49    1.06
  -2   4  -5   27.27    1.05
   2  -4   5   23.51    0.95
  -2   4  -5   25.89    0.72
   2  -4   5   26.68    0.96
   2  -4   6   26.12    0.98
  -2   4  -6   27.06    1.09
  -2   4  -6   26.82    0.82
   2  -4   6   26.08    1.04
   2  -4   7    0.42    0.15
  -2   4  -7    0.76    0.23
   2  -4   7    0.39    0.16
   2  -4   8    1.90    0.29
  -2   4  -8    2.46    0.39
  -2   4  -9    2.00    0.37
   2  -4   9    1.92    0.31
  -2   4 -10    5.57    0.57
   2  -4  10    6.11    0.58
   2  -4  11    8.27    0.71
  -2   4 -11    8.66    0.64
  -2   4 -11    8.59    0.75
  -2   4 -12    9.02    0.78
   2  -4  12    7.84    0.74
  -2   4 -12    9.92    0.70
  -2   4 -13   29.41    1.49
   2  -4  13   26.92    1.45
  -2   4 -13   29.74    1.28
   2  -4  14    1.60    0.37
   2  -4  15    0.44    0.19
  -2   4 -15    0.27    0.27
   2  -4  16    7.12    0.82
  -2   4 -16    6.43    0.83
   2  -4  17    2.31    0.50
  -2   4 -17    2.53    0.52
  -2   4 -18   -0.39    0.27
  -2   3  17    0.28    0.28
   2  -3 -17    0.08    0.24
  -2   3  17    0.10    0.18
   2  -3 -16   14.88    1.23
  -2   3  16   12.96    1.11
  -2   3  16   14.51    1.21
   2  -3 -15    0.56    0.27
  -2   3  15    2.12    0.45
   2  -3 -14    4.01    0.61
  -2   3  14    2.76    0.50
  -2   3  13    3.22    0.49
   2  -3 -13    3.56    0.54
   2  -3 -12    0.18    0.19
  -2   3  12    0.26    0.22
   2  -3 -11    1.15    0.35
  -2   3  11    1.22    0.28
  -2   3  10    0.27    0.16
   2  -3 -10    0.08    0.21
  -2   3   9    6.50    0.58
   2  -3  -9    6.05    0.61
   2  -3  -8    3.07    0.42
  -2   3   8    2.96    0.38
   2  -3  -7    9.90    0.63
   2  -3  -7   10.97    0.73
  -2   3   7   10.52    0.67
   2  -3  -6    4.39    0.44
  -2   3   6    4.13    0.40
   2  -3  -6    4.19    0.39
  -2   3   5    0.72    0.18
   2  -3  -5    0.88    0.21
   2  -3  -5    0.76    0.17
   2  -3  -5    0.97    0.20
   2  -3  -4   93.34    2.18
   2  -3  -4   94.05    2.08
   2  -3  -4   97.59    2.34
   2  -3  -4   91.34    2.27
  -2   3   3   66.42    1.38
   2  -3  -3   64.97    1.62
   2  -3  -3   66.86    1.51
   2  -3  -3   66.17    1.73
   2  -3  -3   66.87    1.73
   2  -3  -2   57.45    1.24
  -2   3   2   54.45    1.10
   2  -3  -2   57.90    1.49
   2  -3  -2   53.62    1.38
   2  -3  -2   56.71    1.50
   2  -3  -1   61.20    1.48
  -2   3   1   62.62    1.51
   2  -3  -1   65.87    1.60
   2  -3  -1   61.86    1.52
   2  -3   0   22.05    0.79
   2  -3   0   22.82    0.74
  -2   3   0   21.47    0.82
  -2   3   0   21.22    0.59
  -2   3   0   24.31    0.78
   2  -3   0   21.53    0.69
   2  -3   1    0.28    0.11
  -2   3  -1    0.32    0.13
   2  -3   1    0.14    0.10
   2  -3   1    0.04    0.06
  -2   3  -1    0.14    0.04
  -2   3  -1    0.18    0.13
   2  -3   2    4.11    0.31
  -2   3  -2    3.93    0.33
  -2   3  -2    3.31    0.34
   2  -3   2    4.14    0.31
   2  -3   3   37.87    1.07
   2  -3   3   36.38    1.10
  -2   3  -3   37.37    1.20
  -2   3  -3   36.46    1.13
  -2   3  -4   52.62    1.47
   2  -3   4   50.77    1.42
   2  -3   4   50.06    1.34
   2  -3   5  200.32    3.89
  -2   3  -5  204.60    4.11
   2  -3   6  141.89    2.83
   2  -3   6  141.33    3.02
  -2   3  -6  146.49    3.09
  -2   3  -7    1.76    0.30
  -2   3  -7    1.72    0.13
   2  -3   7    1.71    0.25
  -2   3  -8   25.84    0.73
   2  -3   8   28.73    1.17
  -2   3  -8   29.05    1.21
  -2   3  -9   85.36    2.37
   2  -3   9   82.23    2.32
   2  -3  10  106.06    2.93
  -2   3 -10  107.48    2.73
  -2   3 -10  108.60    2.94
   2  -3  11    9.72    0.77
  -2   3 -11    8.62    0.64
  -2   3 -11    8.34    0.72
  -2   3 -12    4.41    0.57
   2  -3  12    4.88    0.58
  -2   3 -12    4.77    0.49
   2  -3  13    8.54    0.78
  -2   3 -13    6.71    0.60
  -2   3 -14    0.39    0.21
  -2   3 -14    0.13    0.20
   2  -3  14    0.16    0.21
  -2   3 -15    1.11    0.37
   2  -3  15    1.58    0.40
   2  -3  16    6.80    0.80
  -2   3 -16    6.16    0.80
   2  -3  17   -0.38    0.34
  -2   3 -17   -0.73    0.32
  -2   3 -18    0.27    0.27
   2  -2 -18    3.86    0.66
  -2   2  18    3.73    0.62
  -2   2  18    2.96    0.57
   2  -2 -17    2.08    0.49
  -2   2  17    2.62    0.54
  -2   2  16   11.75    1.05
   2  -2 -16   13.50    1.15
  -2   2  15    2.07    0.43
   2  -2 -15    1.37    0.38
   2  -2 -14   -0.68    0.30
  -2   2  14    0.15    0.18
  -2   2  13    0.28    0.21
   2  -2 -13    0.10    0.21
   2  -2 -12    0.22    0.20
  -2   2  12    0.60    0.23
  -2   2  11    0.54    0.25
   2  -2 -11    0.84    0.30
   2  -2 -11    0.05    0.22
   2  -2 -10    0.80    0.27
   2  -2 -10    0.68    0.26
  -2   2  10    0.68    0.24
   2  -2  -9   13.14    0.80
  -2   2   9   12.73    0.82
   2  -2  -9   15.09    0.92
  -2   2   8    4.87    0.33
   2  -2  -8    5.27    0.48
   2  -2  -8    5.90    0.55
  -2   2   8    5.05    0.49
   2  -2  -7    0.24    0.16
  -2   2   7    0.26    0.14
   2  -2  -7    0.34    0.21
   2  -2  -6    1.46    0.25
   2  -2  -6    1.48    0.24
  -2   2   6    1.57    0.25
   2  -2  -6    1.81    0.27
  -2   2   5   -0.01    0.11
   2  -2  -5    0.04    0.10
   2  -2  -5    0.07    0.13
   2  -2  -5    0.01    0.12
  -2   2   4    7.24    0.37
   2  -2  -4    7.43    0.46
   2  -2  -4    7.28    0.49
   2  -2  -4    6.76    0.40
   2  -2  -3  128.15    2.72
   2  -2  -3  126.96    2.66
  -2   2   3  124.89    2.41
   2  -2  -3  126.82    2.72
   2  -2  -3  123.41    2.50
   2  -2  -2  114.22    2.37
   2  -2  -2  109.16    2.16
  -2   2   2  111.32    2.10
  -2   2   2  112.28    2.22
   2  -2  -2  112.90    2.41
   2  -2  -2  110.12    2.37
   2  -2  -1  120.80    2.51
   2  -2  -1  122.69    2.28
   2  -2  -1  122.55    2.54
  -2   2   1  123.78    2.60
  -2   2   1  126.27    2.44
  -2   2   1  127.30    2.26
   2  -2  -1  128.37    2.60
   2  -2   0   25.03    0.72
  -2   2   0   25.50    0.59
   2  -2   0   25.13    0.54
  -2   2   0   24.87    0.73
   2  -2   0   26.84    0.82
   2  -2   0   25.87    0.79
  -2   2   0   23.55    0.85
   2  -2   1   -0.08    0.08
  -2   2  -1    0.16    0.10
   2  -2   1    0.00    0.10
  -2   2  -1    0.19    0.13
  -2   2  -2   38.33    1.12
  -2   2  -2   41.48    1.21
   2  -2   2   41.80    1.13
   2  -2   2   41.62    1.07
   2  -2   3    0.48    0.14
  -2   2  -3    0.34    0.15
   2  -2   3    0.23    0.09
  -2   2  -4    0.13    0.13
   2  -2   4    0.18    0.09
  -2   2  -4    0.16    0.04
   2  -2   4    0.25    0.14
   2  -2   5   25.51    0.79
  -2   2  -5   25.21    0.95
  -2   2  -5   24.02    0.61
   2  -2   5   23.61    0.91
   2  -2   6   34.58    0.99
  -2   2  -6   33.70    1.19
  -2   2  -6   32.37    0.83
   2  -2   6   33.19    1.17
  -2   2  -7   25.63    1.07
   2  -2   7   25.77    1.05
  -2   2  -7   25.12    0.75
  -2   2  -8    4.93    0.34
  -2   2  -8    5.37    0.33
   2  -2   8    5.36    0.49
  -2   2  -8    4.87    0.50
  -2   2  -8    5.08    0.45
  -2   2  -9    9.08    0.67
  -2   2  -9    9.53    0.46
  -2   2  -9    8.57    0.47
   2  -2   9    8.58    0.66
  -2   2  -9    8.27    0.59
  -2   2 -10   51.74    1.82
  -2   2 -10   50.25    1.65
  -2   2 -10   49.44    1.42
   2  -2  10   53.16    1.84
  -2   2 -11    0.10    0.16
   2  -2  11    0.34    0.22
   2  -2  12   18.97    1.14
  -2   2 -12   20.66    1.04
  -2   2 -13    1.14    0.27
   2  -2  13    1.09    0.32
  -2   2 -13    1.41    0.36
  -2   2 -14    0.72    0.25
   2  -2  14    1.33    0.31
  -2   2 -14    1.40    0.40
   2  -2  14    1.60    0.37
   2  -2  15    3.80    0.61
  -2   2 -15    2.56    0.52
   2  -2  16    0.30    0.21
  -2   2 -16   -0.47    0.30
   2  -2  17    0.06    0.26
  -2   2 -17    0.34    0.28
  -2   2 -18    1.32    0.42
  -2   1  18    8.34    0.92
   2  -1 -18    7.96    0.90
  -2   1  18    8.95    0.98
  -2   1  17    0.81    0.35
  -2   1  17    1.23    0.41
   2  -1 -17    0.44    0.30
   2  -1 -16    0.04    0.23
  -2   1  16    0.02    0.20
   2  -1 -15   16.61    1.18
  -2   1  15   16.01    1.18
   2  -1 -14    4.55    0.63
  -2   1  14    3.41    0.54
   2  -1 -13   -0.03    0.21
  -2   1  13    0.15    0.15
   2  -1 -13    0.03    0.21
   2  -1 -12    6.65    0.68
   2  -1 -12    7.17    0.69
  -2   1  12    7.34    0.70
   2  -1 -11   14.94    0.92
  -2   1  11   14.51    0.95
   2  -1 -11   15.34    0.96
   2  -1 -10    8.07    0.64
   2  -1 -10    8.08    0.68
  -2   1  10    6.92    0.63
   2  -1  -9   28.01    1.16
   2  -1  -9   25.79    1.20
  -2   1   9   28.55    1.24
   2  -1  -8    4.58    0.47
  -2   1   8    5.21    0.32
   2  -1  -8    4.90    0.47
  -2   1   8    5.12    0.50
   2  -1  -7   42.90    1.46
  -2   1   7   42.16    1.13
   2  -1  -7   44.66    1.39
  -2   1   7   41.38    1.45
   2  -1  -6   52.70    1.47
  -2   1   6   48.74    1.27
   2  -1  -6   49.79    1.56
  -2   1   6   50.82    1.56
   2  -1  -6   49.39    1.50
   2  -1  -5   13.44    0.68
   2  -1  -5   13.34    0.62
  -2   1   5   12.39    0.56
   2  -1  -5   13.82    0.66
  -2   1   5   12.55    0.66
  -2   1   5   12.94    0.56
   2  -1  -4    4.73    0.33
  -2   1   4    4.34    0.29
   2  -1  -4    4.53    0.37
   2  -1  -4    4.73    0.37
   2  -1  -3   84.09    1.84
   2  -1  -3   89.66    2.01
   2  -1  -3   86.58    1.98
  -2   1   3   88.79    1.82
  -2   1   2  269.42    4.85
   2  -1  -2  271.75    5.06
   2  -1  -2  278.00    5.04
  -2   1   2  273.50    4.97
   2  -1  -2  270.60    4.86
  -2   1   2  276.21    4.76
  -2   1   1    5.92    0.27
   2  -1  -1    5.91    0.26
   2  -1  -1    6.27    0.36
  -2   1   1    5.71    0.25
  -2   1   1    5.64    0.33
   2  -1  -1    6.17    0.34
   2  -1  -1    6.19    0.35
   2  -1   0    4.45    0.30
  -2   1   0    4.19    0.22
   2  -1   0    4.10    0.20
  -2   1   0    3.92    0.29
   2  -1   0    3.67    0.26
  -2   1   0    4.24    0.23
  -2   1  -1   71.58    1.59
  -2   1  -1   74.68    1.57
   2  -1   1   77.47    1.62
  -2   1  -2  628.97   10.60
   2  -1   2  605.81   10.67
   2  -1   2  611.63   10.47
   2  -1   3  184.16    3.14
   2  -1   3  169.29    3.53
  -2   1  -3  170.15    3.51
   2  -1   3  181.05    3.30
  -2   1  -4    2.41    0.27
   2  -1   4    2.47    0.17
   2  -1   4    2.79    0.20
   2  -1   4    2.79    0.28
  -2   1  -4    2.96    0.19
  -2   1  -5   12.22    0.63
  -2   1  -5   11.44    0.52
   2  -1   5   11.32    0.44
  -2   1  -5   11.45    0.44
   2  -1   5   11.75    0.61
   2  -1   5   12.15    0.45
   2  -1   6   13.87    0.52
  -2   1  -6   13.66    0.70
  -2   1  -6   12.78    0.66
  -2   1  -6   13.02    0.51
   2  -1   6   13.19    0.54
  -2   1  -6   14.12    0.57
   2  -1   6   13.52    0.69
   2  -1   7    5.32    0.37
  -2   1  -7    5.94    0.49
  -2   1  -7    5.14    0.33
   2  -1   7    5.24    0.45
  -2   1  -7    5.20    0.34
  -2   1  -7    5.26    0.44
  -2   1  -8   56.67    1.68
  -2   1  -8   55.10    1.36
  -2   1  -8   54.70    1.47
   2  -1   8   57.20    1.77
  -2   1  -9  111.21    2.78
  -2   1  -9  114.61    2.32
  -2   1  -9  115.19    2.60
   2  -1   9  113.80    2.95
  -2   1 -10   13.71    0.80
   2  -1  10   13.79    0.75
   2  -1  10   15.19    0.92
  -2   1 -10   15.60    0.75
  -2   1 -11   15.05    0.86
   2  -1  11   14.30    0.81
  -2   1 -11   14.13    0.75
   2  -1  11   14.25    0.93
  -2   1 -12    6.36    0.57
   2  -1  12    4.63    0.49
   2  -1  12    4.83    0.57
  -2   1 -12    5.72    0.68
  -2   1 -13    0.32    0.18
   2  -1  13    0.28    0.16
   2  -1  13    0.30    0.18
   2  -1  14    6.81    0.65
   2  -1  14    7.81    0.78
  -2   1 -14    6.48    0.77
  -2   1 -14    6.70    0.63
  -2   1 -15    1.26    0.32
   2  -1  15    0.73    0.27
  -2   1 -15    1.38    0.41
  -2   1 -16    0.35    0.26
   2  -1  16   -0.09    0.24
  -2   1 -17    1.20    0.36
   2  -1  17    1.19    0.36
  -2   0  18    3.27    0.61
   2   0 -18    1.77    0.45
  -2   0  18    2.01    0.48
  -2   0  17    1.40    0.40
   2   0 -17    1.27    0.39
  -2   0  16    0.12    0.21
   2   0 -16    0.70    0.33
  -2   0  16    0.19    0.19
   2   0 -15    6.11    0.71
   2   0 -15    6.51    0.72
  -2   0  15    5.62    0.69
   2   0 -14    0.06    0.25
   2   0 -14    0.46    0.23
   2   0 -14   -0.14    0.22
   2   0 -13    2.15    0.41
  -2   0  13    3.20    0.52
   2   0 -13    2.94    0.50
   2   0 -13    2.64    0.45
  -2   0  12   13.44    0.96
   2   0 -12   14.50    0.96
   2   0 -12   13.72    0.93
   2   0 -12   15.57    0.99
   2   0 -11    4.96    0.53
   2   0 -11    4.44    0.50
   2   0 -11    4.50    0.54
  -2   0  11    4.99    0.55
   2   0 -10    1.06    0.29
   2   0 -10    0.81    0.25
   2   0 -10    0.25    0.19
  -2   0  10    0.80    0.26
   2   0  -9   47.26    1.60
   2   0  -9   48.80    1.66
  -2   0   9   47.77    1.70
   2   0  -9   48.19    1.62
   2   0  -8   15.60    0.83
  -2   0   8   15.99    0.57
   2   0  -8   15.13    0.83
  -2   0   8   15.60    0.87
  -2   0   7    1.57    0.24
  -2   0   7    1.68    0.19
  -2   0   7    1.41    0.26
   2   0  -7    1.80    0.27
   2   0  -7    1.61    0.27
   2   0  -6  101.83    2.45
   2   0  -6  102.84    2.38
  -2   0   6  103.26    2.17
   2   0  -6  102.66    2.45
  -2   0   6  100.95    2.51
  -2   0   6  100.84    2.33
  -2   0   5   23.13    0.83
  -2   0   5   22.29    0.75
   2   0  -5   24.04    0.89
  -2   0   5   24.28    0.94
   2   0  -5   25.62    0.94
   2   0  -5   23.55    0.84
   2   0  -4   64.27    1.61
  -2   0   4   62.42    1.50
   2   0  -4   65.05    1.62
  -2   0   4   61.98    1.33
   2   0  -4   60.93    1.52
  -2   0   4   60.90    1.49
  -2   0   3    3.19    0.26
   2   0  -3    3.37    0.29
   2   0  -3    3.01    0.28
   2   0  -3    2.89    0.23
  -2   0   3    3.11    0.24
  -2   0   3    2.94    0.20
  -2   0   2   40.64    1.01
   2   0  -2   38.39    0.98
   2   0  -2   41.37    1.11
  -2   0   2   39.15    0.97
  -2   0   2   38.12    1.07
  -2   0   1    7.15    0.22
  -2   0   1    6.96    0.33
  -2   0   1    7.00    0.39
   2   0  -1    7.54    0.39
   2   0  -1    6.62    0.32
  -2   0   0    6.07    0.25
  -2   0   0    6.11    0.31
  -2   0   0    6.61    0.38
   2   0   0    6.82    0.37
  -2   0  -1   18.25    0.60
  -2   0  -1   18.18    0.68
   2   0   1   17.16    0.50
  -2   0  -1   18.43    0.57
   2   0   1   18.64    0.54
   2   0   1   18.53    0.65
  -2   0  -2   10.73    0.49
   2   0   2   10.86    0.51
   2   0   2   10.30    0.36
  -2   0  -2   10.20    0.46
   2   0   2   11.02    0.36
  -2   0  -3    0.79    0.15
   2   0   3    0.74    0.08
  -2   0  -3    0.78    0.14
   2   0   3    1.08    0.12
   2   0   3    1.17    0.19
   2   0   4  354.96    6.36
  -2   0  -4  363.27    6.40
  -2   0  -4  354.24    6.49
  -2   0  -4  361.80    6.66
   2   0   4  364.53    6.19
   2   0   4  369.27    6.66
   2   0   5   73.73    1.67
  -2   0  -5   72.15    1.67
  -2   0  -5   73.41    1.68
   2   0   5   72.85    1.88
   2   0   5   75.34    1.47
  -2   0  -5   74.84    1.87
   2   0   6   89.15    1.84
   2   0   6   98.01    2.13
   2   0   6   98.85    2.34
  -2   0  -6   94.53    2.02
  -2   0  -6   95.61    2.10
  -2   0  -6   96.86    2.30
   2   0   7    2.25    0.25
  -2   0  -7    2.40    0.32
  -2   0  -7    2.20    0.21
   2   0   7    2.08    0.29
  -2   0  -7    1.83    0.23
   2   0   8   15.70    0.75
  -2   0  -8   16.74    0.58
   2   0   8   15.99    0.86
  -2   0  -8   16.74    0.75
  -2   0  -8   16.57    0.83
  -2   0  -9    9.22    0.58
   2   0   9    9.19    0.68
   2   0   9    9.35    0.59
  -2   0  -9    8.76    0.62
  -2   0 -10   32.39    1.30
   2   0  10   31.21    1.23
  -2   0 -10   31.39    1.22
  -2   0 -10   35.19    1.53
   2   0  10   33.99    1.41
   2   0  11    9.49    0.68
   2   0  11    9.77    0.77
  -2   0 -11    8.76    0.64
  -2   0 -11    9.99    0.84
  -2   0 -11   10.44    0.72
   2   0  12    2.38    0.41
   2   0  12    2.42    0.37
  -2   0 -12    2.17    0.36
  -2   0 -12    2.55    0.37
  -2   0 -12    2.34    0.44
   2   0  13    2.16    0.36
  -2   0 -13    2.55    0.48
  -2   0 -13    2.63    0.40
   2   0  13    2.34    0.41
   2   0  14    4.88    0.63
   2   0  14    4.83    0.56
  -2   0 -14    4.04    0.63
   2   0  15   10.27    0.85
   2   0  15    9.82    0.91
  -2   0 -15   11.09    1.05
  -2   0 -16    0.81    0.37
   2   0  16    0.83    0.32
   2   0  17    0.79    0.33
  -2   0 -17    1.33    0.43
  -2  -1  18   10.54    1.04
  -2  -1  18   12.77    1.18
   2   1 -17    1.17    0.40
  -2  -1  17    0.78    0.34
   2   1 -17    0.74    0.34
  -2  -1  17    1.35    0.39
   2   1 -16    2.63    0.51
  -2  -1  16    3.39    0.57
   2   1 -16    2.70    0.52
  -2  -1  16    4.52    0.65
   2   1 -16    4.05    0.58
   2   1 -15    2.59    0.45
   2   1 -15    2.41    0.45
   2   1 -15    2.60    0.47
  -2  -1  15    2.42    0.47
  -2  -1  15    2.68    0.49
   2   1 -14   11.05    0.92
   2   1 -14   10.28    0.86
  -2  -1  14   11.02    0.91
  -2  -1  14   10.53    0.92
   2   1 -14   11.33    0.90
   2   1 -13    0.81    0.29
  -2  -1  13    0.48    0.28
   2   1 -13    0.75    0.30
   2   1 -13    1.09    0.32
  -2  -1  13    0.92    0.29
   2   1 -12    0.13    0.22
  -2  -1  12    0.01    0.17
  -2  -1  12   -0.26    0.27
   2   1 -12   -0.10    0.17
   2   1 -12   -0.01    0.19
   2   1 -11    0.92    0.28
   2   1 -11    1.19    0.30
  -2  -1  11    0.71    0.22
  -2  -1  11    1.06    0.30
   2   1 -11    1.13    0.27
   2   1 -10    1.47    0.32
  -2  -1  10    0.97    0.26
   2   1 -10    1.13    0.26
   2   1 -10    1.54    0.30
  -2  -1  10    1.37    0.32
   2   1  -9    0.35    0.19
  -2  -1   9    0.32    0.21
  -2  -1   9    0.33    0.16
   2   1  -9    0.79    0.21
   2   1  -9    0.57    0.23
   2   1  -8   36.47    1.24
   2   1  -8   37.31    1.30
   2   1  -8   37.69    1.33
  -2  -1   8   36.54    1.32
  -2  -1   8   36.09    1.39
  -2  -1   7    5.13    0.43
   2   1  -7    5.70    0.45
  -2  -1   7    5.81    0.49
   2   1  -7    5.38    0.46
  -2  -1   6   12.33    0.64
   2   1  -6   13.01    0.67
  -2  -1   6   12.59    0.37
   2   1  -6   12.85    0.66
  -2  -1   6   13.35    0.54
  -2  -1   6   13.51    0.72
   2   1  -6   13.23    0.64
  -2  -1   5   21.35    0.82
  -2  -1   5   21.86    0.52
   2   1  -5   21.11    0.82
   2   1  -5   22.59    0.86
  -2  -1   5   22.64    0.74
  -2  -1   5   21.17    0.87
   2   1  -5   23.02    0.87
  -2  -1   4    2.04    0.24
   2   1  -4    2.50    0.26
   2   1  -4    1.94    0.22
  -2  -1   4    2.39    0.22
  -2  -1   3    0.36    0.12
  -2  -1   3    0.32    0.11
   2   1  -3    0.23    0.11
   2   1  -3    0.32    0.12
  -2  -1   2  116.71    2.40
   2   1  -2  116.76    2.43
  -2  -1   2  118.03    2.43
   2   1  -2  115.12    2.37
  -2  -1   1   23.22    0.73
   2   1  -1   23.51    0.75
  -2  -1   1   22.29    0.76
   2   1   0   26.16    0.79
  -2  -1   0   25.80    0.82
   2   1   0   24.34    0.73
  -2  -1   0   25.62    0.77
  -2  -1  -1    0.73    0.14
   2   1   1    0.86    0.16
   2   1   1    0.96    0.14
  -2  -1  -1    0.95    0.15
  -2  -1  -1    0.87    0.16
  -2  -1  -2  215.58    4.09
   2   1   2  218.35    4.11
   2   1   2  207.86    3.92
  -2  -1  -2  223.52    4.08
  -2  -1  -2  210.57    4.08
   2   1   3  119.96    2.41
  -2  -1  -3  120.58    2.50
  -2  -1  -3  115.56    2.60
   2   1   4   82.99    1.85
  -2  -1  -4   87.19    1.91
  -2  -1  -4   85.22    1.87
   2   1   4   84.85    2.01
  -2  -1  -4   82.58    2.02
  -2  -1  -5    3.85    0.37
   2   1   5    3.84    0.31
  -2  -1  -5    3.78    0.31
  -2  -1  -5    4.22    0.29
   2   1   5    4.16    0.35
  -2  -1  -6    1.67    0.25
   2   1   6    2.08    0.26
   2   1   6    1.90    0.24
  -2  -1  -6    2.04    0.24
   2   1   6    1.92    0.11
  -2  -1  -7    0.91    0.21
  -2  -1  -7    1.27    0.21
   2   1   7    1.24    0.21
   2   1   7    0.96    0.20
  -2  -1  -8    3.01    0.37
   2   1   8    2.70    0.36
  -2  -1  -8    3.32    0.35
   2   1   8    3.68    0.37
   2   1   9   33.08    1.25
   2   1   9   31.71    1.32
  -2  -1  -9   32.11    1.23
  -2  -1  -9   32.87    1.45
  -2  -1  -9   31.82    1.28
  -2  -1 -10    0.37    0.18
  -2  -1 -10    0.38    0.15
   2   1  10    0.47    0.21
   2   1  10    0.27    0.15
  -2  -1 -10    0.40    0.25
  -2  -1 -11    8.71    0.68
   2   1  11   10.02    0.71
  -2  -1 -11    9.21    0.81
  -2  -1 -11    9.44    0.71
   2   1  11    9.00    0.73
  -2  -1 -12    4.03    0.58
  -2  -1 -12    5.11    0.55
   2   1  12    4.94    0.54
   2   1  12    5.56    0.60
  -2  -1 -12    5.47    0.55
   2   1  13    0.17    0.15
  -2  -1 -13    0.44    0.21
   2   1  13    0.37    0.20
  -2  -1 -13    0.80    0.32
   2   1  14    1.97    0.41
  -2  -1 -14    3.11    0.59
   2   1  14    2.33    0.41
   2   1  15    0.72    0.29
   2   1  15    0.89    0.28
  -2  -1 -15    1.14    0.37
   2   1  16    0.45    0.23
   2   1  16   -0.31    0.26
  -2  -1 -16    0.18    0.22
   2   1  17    1.59    0.42
  -2  -1 -17    1.40    0.46
   2   2 -18    0.55    0.30
  -2  -2  18    0.20    0.29
  -2  -2  18    0.04    0.21
   2   2 -17    2.21    0.49
  -2  -2  17    1.91    0.43
  -2  -2  17    1.61    0.43
   2   2 -17    2.19    0.47
  -2  -2  16    0.40    0.25
   2   2 -16    0.22    0.24
   2   2 -16    0.12    0.17
   2   2 -16    0.45    0.23
  -2  -2  16    0.44    0.23
   2   2 -15    0.38    0.21
  -2  -2  15   -0.01    0.22
  -2  -2  15    0.40    0.27
   2   2 -15    0.41    0.23
   2   2 -15    0.16    0.23
   2   2 -14    0.38    0.25
   2   2 -14    0.63    0.26
  -2  -2  14    0.40    0.28
   2   2 -14    0.27    0.23
  -2  -2  14    0.69    0.27
   2   2 -13    1.23    0.32
   2   2 -13    1.57    0.36
  -2  -2  13    1.23    0.34
   2   2 -13    0.79    0.29
  -2  -2  13    1.61    0.37
   2   2 -12    9.66    0.74
   2   2 -12   10.93    0.81
  -2  -2  12   10.60    0.84
   2   2 -12   10.27    0.75
  -2  -2  12    9.96    0.80
   2   2 -11   14.06    0.87
   2   2 -11   13.54    0.82
   2   2 -11   13.70    0.86
  -2  -2  11   12.58    0.89
  -2  -2  11   14.69    0.92
  -2  -2  10   58.48    1.95
   2   2 -10   61.01    1.92
   2   2 -10   62.02    1.92
  -2  -2  10   60.60    2.04
   2   2 -10   57.47    1.79
  -2  -2   9   33.88    1.32
   2   2  -9   31.73    1.17
   2   2  -9   32.54    1.27
   2   2  -9   34.86    1.29
  -2  -2   9   31.79    1.35
  -2  -2   8   76.04    2.22
  -2  -2   8   82.73    2.20
   2   2  -8   82.58    2.18
   2   2  -8   76.38    1.97
   2   2  -7    5.13    0.44
  -2  -2   7    6.02    0.50
  -2  -2   7    4.91    0.44
   2   2  -7    5.33    0.37
  -2  -2   6    0.03    0.13
   2   2  -6    0.04    0.06
   2   2  -6    0.06    0.13
  -2  -2   6   -0.09    0.11
   2   2  -6    0.00    0.14
   2   2  -5    1.78    0.25
  -2  -2   5    1.40    0.24
   2   2  -5    1.85    0.15
   2   2  -5    1.18    0.21
  -2  -2   5    1.24    0.23
  -2  -2   4   21.01    0.45
  -2  -2   4   21.14    0.79
   2   2  -4   19.40    0.77
   2   2  -4   20.11    0.51
   2   2  -4   21.44    0.79
   2   2  -3   23.05    0.79
   2   2  -3   21.51    0.77
   2   2  -3   21.40    0.51
  -2  -2   3   21.22    0.79
  -2  -2   3   21.33    0.53
  -2  -2   3   22.58    0.77
  -2  -2   2   31.90    0.96
   2   2  -2   30.92    0.94
   2   2  -2   33.73    0.96
  -2  -2   2   30.54    0.94
  -2  -2   2   30.70    0.77
  -2  -2   1   96.01    2.05
  -2  -2   1   90.94    2.02
   2   2  -1   94.74    2.00
   2   2  -1   91.24    2.00
  -2  -2   1   90.37    1.87
  -2  -2   0    2.26    0.23
   2   2   0    2.50    0.23
   2   2   0    2.49    0.25
  -2  -2   0    2.75    0.25
  -2  -2   0    2.12    0.20
   2   2   1   45.18    1.15
  -2  -2  -1   44.05    1.19
   2   2   1   40.08    1.14
  -2  -2  -1   44.25    1.18
  -2  -2  -1   43.98    1.15
  -2  -2  -2   67.04    1.66
   2   2   2   66.43    1.60
   2   2   2   66.73    1.57
  -2  -2  -2   67.77    1.65
   2   2   3  367.88    6.64
   2   2   3  367.41    6.69
  -2  -2  -3  367.86    6.76
  -2  -2  -4    0.43    0.15
  -2  -2  -4    0.57    0.13
   2   2   4    0.50    0.15
   2   2   4    0.35    0.13
  -2  -2  -5   17.18    0.78
   2   2   5   15.02    0.70
  -2  -2  -5   15.43    0.70
   2   2   5   16.07    0.73
  -2  -2  -6   70.82    1.86
  -2  -2  -6   72.70    2.05
  -2  -2  -6   69.35    1.91
   2   2   6   65.33    1.80
   2   2   6   71.15    1.87
  -2  -2  -7    7.15    0.60
  -2  -2  -7    7.60    0.54
   2   2   7    8.51    0.57
   2   2   7    7.58    0.54
  -2  -2  -7    8.59    0.59
  -2  -2  -8    0.83    0.26
  -2  -2  -8    0.97    0.22
   2   2   8    0.50    0.15
   2   2   8    0.78    0.21
  -2  -2  -8    1.18    0.31
   2   2   9   31.29    1.27
  -2  -2  -9   36.47    1.37
   2   2   9   31.01    1.33
  -2  -2  -9   35.73    1.54
  -2  -2  -9   34.41    1.37
  -2  -2 -10    8.00    0.74
   2   2  10    7.34    0.62
  -2  -2 -10    8.34    0.67
   2   2  10    8.09    0.66
  -2  -2 -10    7.15    0.61
   2   2  11    2.37    0.39
  -2  -2 -11    2.49    0.46
   2   2  11    2.39    0.38
  -2  -2 -11    2.97    0.41
   2   2  12   -0.11    0.18
   2   2  12   -0.01    0.17
  -2  -2 -12    0.06    0.15
  -2  -2 -12    0.12    0.16
   2   2  13    0.08    0.21
  -2  -2 -13    0.02    0.15
   2   2  13   -0.10    0.21
  -2  -2 -13    0.05    0.21
   2   2  14    0.58    0.26
  -2  -2 -14    0.63    0.28
  -2  -2 -14    1.24    0.32
   2   2  14    0.32    0.22
   2   2  15    0.32    0.20
   2   2  15    1.30    0.36
  -2  -2 -15    1.11    0.40
   2   2  16   -0.22    0.22
  -2  -2 -16    0.29    0.25
   2   2  16    0.35    0.22
   2   2  17    0.36    0.24
  -2  -3  18   16.35    1.33
   2   3 -18   15.29    1.21
  -2  -3  18   15.24    1.29
  -2  -3  17   30.15    1.74
   2   3 -17   29.25    1.62
  -2  -3  17   29.83    1.77
  -2  -3  16    0.43    0.32
  -2  -3  16   -0.03    0.24
   2   3 -16   -0.25    0.28
   2   3 -16    0.33    0.25
   2   3 -15    0.14    0.23
  -2  -3  15    0.09    0.17
  -2  -3  15    0.74    0.28
   2   3 -15    0.40    0.22
  -2  -3  14    0.47    0.30
  -2  -3  14    0.73    0.32
   2   3 -14    0.49    0.21
   2   3 -14    0.64    0.27
  -2  -3  13   14.97    1.04
   2   3 -13   16.01    1.05
  -2  -3  13   15.15    1.06
   2   3 -13   17.65    1.01
   2   3 -12    4.79    0.49
  -2  -3  12    4.83    0.57
  -2  -3  12    4.83    0.58
   2   3 -12    4.29    0.53
  -2  -3  11    4.11    0.51
  -2  -3  11    3.38    0.47
   2   3 -11    4.36    0.44
   2   3 -11    4.53    0.51
  -2  -3  10   60.88    2.01
   2   3 -10   61.01    1.78
   2   3 -10   62.87    1.97
  -2  -3  10   60.92    2.04
  -2  -3   9    0.07    0.19
   2   3  -9    0.14    0.11
   2   3  -9    0.28    0.23
  -2  -3   9    0.16    0.17
   2   3  -9    0.11    0.12
  -2  -3   8   33.89    1.33
   2   3  -8   36.16    1.07
  -2  -3   8   35.88    1.34
   2   3  -8   34.70    1.09
   2   3  -8   33.02    1.27
   2   3  -7   55.41    1.60
   2   3  -7   52.07    1.31
  -2  -3   7   53.36    1.64
   2   3  -7   51.91    1.34
   2   3  -6   52.73    1.29
   2   3  -6   56.70    1.60
   2   3  -6   55.36    1.57
  -2  -3   6   56.25    1.62
  -2  -3   6   55.46    1.64
  -2  -3   5   60.36    1.65
   2   3  -5   61.10    1.59
  -2  -3   5   57.22    1.61
   2   3  -5   57.54    1.59
   2   3  -5   58.21    1.31
  -2  -3   4   21.21    0.83
   2   3  -4   19.67    0.80
   2   3  -4   21.72    0.78
   2   3  -4   19.22    0.59
  -2  -3   3   55.30    1.50
   2   3  -3   56.04    1.49
   2   3  -3   53.48    1.21
   2   3  -2    1.95    0.21
  -2  -3   2    2.05    0.25
   2   3  -2    1.90    0.24
  -2  -3   2    1.87    0.17
  -2  -3   1   14.00    0.62
   2   3  -1   14.95    0.57
   2   3  -1   13.31    0.62
  -2  -3   1   13.39    0.51
   2   3   0    5.87    0.34
   2   3   0    5.51    0.40
  -2  -3   0    5.10    0.37
  -2  -3   0    5.07    0.33
  -2  -3  -1   74.11    1.80
   2   3   1   72.28    1.79
   2   3   1   73.04    1.67
  -2  -3  -1   74.26    1.74
  -2  -3  -2    1.15    0.22
  -2  -3  -2    1.24    0.21
   2   3   2    1.03    0.17
   2   3   2    0.78    0.17
  -2  -3  -3    5.80    0.41
  -2  -3  -3    4.74    0.39
   2   3   3    5.28    0.36
   2   3   3    5.34    0.39
  -2  -3  -3    5.40    0.40
  -2  -3  -3    5.20    0.39
  -2  -3  -4    2.30    0.30
   2   3   4    2.41    0.28
  -2  -3  -4    2.91    0.32
  -2  -3  -4    2.50    0.28
   2   3   4    2.67    0.27
  -2  -3  -5    0.10    0.16
   2   3   5    0.08    0.10
  -2  -3  -5   -0.05    0.10
   2   3   5    0.02    0.09
  -2  -3  -5    0.04    0.12
   2   3   6    3.40    0.36
  -2  -3  -6    3.82    0.42
  -2  -3  -6    4.31    0.41
   2   3   6    3.82    0.36
  -2  -3  -6    3.96    0.43
  -2  -3  -7    0.06    0.16
   2   3   7    0.22    0.14
  -2  -3  -7    0.20    0.11
   2   3   7    0.00    0.12
  -2  -3  -7    0.18    0.15
  -2  -3  -8    6.25    0.59
   2   3   8    6.99    0.57
  -2  -3  -8    5.65    0.52
   2   3   8    5.54    0.49
   2   3   9   41.35    1.56
   2   3   9   44.02    1.58
  -2  -3  -9   44.53    1.64
  -2  -3  -9   42.78    1.75
  -2  -3 -10    2.58    0.46
   2   3  10    1.76    0.32
   2   3  10    2.31    0.38
  -2  -3 -10    2.87    0.42
   2   3  11   38.13    1.59
  -2  -3 -11   40.02    1.82
  -2  -3 -11   39.02    1.67
   2   3  11   36.57    1.55
   2   3  12   -0.02    0.18
   2   3  12   -0.05    0.18
  -2  -3 -12   -0.20    0.17
  -2  -3 -12   -0.12    0.26
   2   3  13    0.19    0.19
  -2  -3 -13    0.48    0.25
   2   3  13    0.18    0.19
  -2  -3 -13    0.36    0.24
   2   3  14    0.12    0.17
   2   3  14   -0.07    0.20
  -2  -3 -14    0.15    0.24
  -2  -3 -14   -0.48    0.30
   2   3  15    0.16    0.18
   2   3  15    0.21    0.19
   2   3  16   -0.04    0.19
  -2  -3 -16    0.15    0.32
   2   3  16    0.42    0.24
   2   3  17    0.06    0.21
   2   4 -18    1.71    0.44
  -2  -4  18    2.13    0.51
  -2  -4  18    2.02    0.51
   2   4 -17    2.80    0.52
  -2  -4  17    3.03    0.59
  -2  -4  17    1.94    0.48
  -2  -4  16   13.68    1.12
   2   4 -16   14.69    1.09
  -2  -4  16   13.03    1.11
  -2  -4  15    0.91    0.35
   2   4 -15    1.14    0.32
  -2  -4  15    0.54    0.27
  -2  -4  14    7.78    0.81
   2   4 -14    6.88    0.71
  -2  -4  14    6.51    0.72
   2   4 -14    6.44    0.62
   2   4 -13    9.80    0.80
  -2  -4  13    9.22    0.84
   2   4 -13   10.38    0.74
  -2  -4  13   10.31    0.87
  -2  -4  12    0.23    0.18
  -2  -4  12    0.12    0.23
   2   4 -12    0.04    0.21
   2   4 -12    0.17    0.15
   2   4 -11    6.89    0.51
  -2  -4  11    6.83    0.66
   2   4 -11    6.03    0.50
  -2  -4  11    6.05    0.61
   2   4 -11    5.87    0.58
  -2  -4  10   13.01    0.87
   2   4 -10   13.45    0.85
   2   4 -10   13.64    0.70
  -2  -4  10   13.79    0.88
   2   4 -10   13.65    0.69
   2   4  -9    0.83    0.18
  -2  -4   9    0.37    0.24
  -2  -4   9    0.85    0.23
   2   4  -9    0.68    0.25
   2   4  -9    0.52    0.13
   2   4  -8    9.19    0.64
   2   4  -8    8.06    0.44
  -2  -4   8    7.87    0.60
   2   4  -8    8.85    0.49
  -2  -4   8    8.45    0.64
  -2  -4   7    6.89    0.55
  -2  -4   7    7.68    0.56
   2   4  -7    6.50    0.51
   2   4  -7    7.50    0.43
   2   4  -7    6.88    0.36
   2   4  -6    5.39    0.45
   2   4  -6    6.09    0.37
   2   4  -6    7.26    0.49
  -2  -4   6    6.01    0.47
  -2  -4   6    5.77    0.48
  -2  -4   5  102.81    2.50
   2   4  -5  104.96    2.46
  -2  -4   5  103.14    2.41
   2   4  -5  101.15    2.17
   2   4  -5  104.33    2.36
   2   4  -4   29.42    1.05
   2   4  -4   30.32    0.96
   2   4  -4   28.25    0.85
  -2  -4   4   31.11    1.09
  -2  -4   4   27.98    0.97
   2   4  -3    0.54    0.13
  -2  -4   3    0.35    0.18
   2   4  -3    0.43    0.17
   2   4  -3    0.33    0.13
   2   4  -3    0.58    0.21
  -2  -4   2   13.08    0.64
   2   4  -2   14.06    0.56
   2   4  -2   12.63    0.66
   2   4  -1    0.30    0.11
  -2  -4   1    0.27    0.06
  -2  -4   1    0.45    0.18
   2   4  -1    0.35    0.21
  -2  -4   0    0.57    0.16
  -2  -4   0    0.85    0.12
   2   4   0    0.86    0.23
   2   4   0    0.87    0.15
  -2  -4  -1   56.62    1.53
   2   4   1   52.90    1.33
   2   4   1   56.17    1.55
  -2  -4  -1   52.73    1.34
  -2  -4  -2   39.43    1.26
  -2  -4  -2   39.65    1.17
   2   4   2   40.62    1.12
   2   4   2   42.69    1.29
  -2  -4  -2   38.97    0.89
  -2  -4  -3    0.23    0.05
  -2  -4  -3    0.19    0.11
  -2  -4  -3    0.14    0.15
   2   4   3    0.21    0.12
   2   4   3    0.32    0.16
  -2  -4  -3    0.27    0.12
  -2  -4  -4    0.89    0.20
   2   4   4    1.01    0.23
  -2  -4  -4    1.26    0.24
   2   4   4    1.48    0.21
  -2  -4  -5    0.86    0.22
  -2  -4  -5    0.80    0.20
   2   4   5    0.82    0.23
   2   4   5    0.41    0.13
   2   4   6    2.98    0.36
   2   4   6    3.71    0.36
  -2  -4  -6    3.58    0.41
  -2  -4  -6    4.58    0.46
   2   4   7    7.27    0.60
   2   4   7    7.39    0.54
  -2  -4  -7    7.46    0.61
  -2  -4  -7    7.53    0.64
   2   4   8    3.47    0.43
  -2  -4  -8    4.02    0.46
   2   4   8    3.23    0.38
  -2  -4  -8    3.95    0.49
   2   4   9    3.20    0.42
   2   4   9    3.96    0.44
  -2  -4  -9    3.13    0.44
  -2  -4  -9    3.25    0.49
   2   4  10   -0.02    0.17
   2   4  10    0.00    0.14
  -2  -4 -10    0.12    0.16
  -2  -4 -10    0.44    0.24
  -2  -4 -11   11.78    0.90
   2   4  11   10.49    0.84
  -2  -4 -11   11.74    0.97
   2   4  11   10.59    0.80
  -2  -4 -12    8.07    0.85
   2   4  12    7.05    0.73
   2   4  12    7.81    0.71
  -2  -4 -12    8.44    0.79
   2   4  13   18.34    1.21
   2   4  13   18.80    1.18
  -2  -4 -13   22.79    1.39
  -2  -4 -13   20.24    1.41
   2   4  14   -0.47    0.26
  -2  -4 -14   -0.32    0.28
   2   4  14   -0.62    0.27
  -2  -4 -14    0.10    0.24
  -2  -4 -15    7.73    0.93
   2   4  15    6.43    0.75
  -2  -4 -15    8.01    0.86
   2   4  15    6.57    0.75
   2   4  16    8.38    0.90
   2   5 -18    2.11    0.49
  -2  -5  18    2.34    0.54
  -2  -5  18    3.53    0.63
   2   5 -17   -0.10    0.28
  -2  -5  17    0.82    0.41
  -2  -5  17    0.33    0.26
  -2  -5  16    0.40    0.23
  -2  -5  16    0.16    0.26
   2   5 -16    0.17    0.22
   2   5 -15    0.35    0.20
  -2  -5  15    0.19    0.27
  -2  -5  15    0.35    0.24
  -2  -5  14   -0.12    0.18
   2   5 -14   -0.30    0.24
  -2  -5  14   -0.10    0.24
  -2  -5  13    5.88    0.67
   2   5 -13    5.73    0.63
   2   5 -13    6.24    0.55
  -2  -5  13    4.60    0.59
   2   5 -12    3.93    0.40
   2   5 -12    3.93    0.51
  -2  -5  12    2.98    0.46
   2   5 -12    3.94    0.43
  -2  -5  12    3.31    0.52
   2   5 -11   -0.13    0.11
   2   5 -11    0.06    0.14
   2   5 -11    0.04    0.20
  -2  -5  11   -0.06    0.18
  -2  -5  11   -0.05    0.22
   2   5 -10    4.41    0.37
  -2  -5  10    4.19    0.54
  -2  -5  10    3.97    0.47
   2   5 -10    4.53    0.41
   2   5 -10    3.62    0.45
   2   5  -9    1.23    0.29
   2   5  -9    1.33    0.23
  -2  -5   9    1.67    0.35
  -2  -5   9    1.26    0.27
   2   5  -9    1.37    0.19
  -2  -5   8    5.35    0.53
   2   5  -8    5.71    0.42
   2   5  -8    5.53    0.51
  -2  -5   8    4.88    0.48
   2   5  -8    5.60    0.33
  -2  -5   7    0.12    0.18
   2   5  -7    0.10    0.06
   2   5  -7    0.15    0.12
  -2  -5   7   -0.07    0.14
   2   5  -7   -0.22    0.20
   2   5  -6    0.05    0.10
  -2  -5   6    0.13    0.19
   2   5  -6    0.28    0.19
  -2  -5   6    0.28    0.12
  -2  -5   5    0.53    0.15
   2   5  -5    0.57    0.15
  -2  -5   5    0.96    0.25
   2   5  -5    0.69    0.23
   2   5  -5    0.61    0.16
  -2  -5   4    4.37    0.42
   2   5  -4    4.10    0.39
   2   5  -4    4.10    0.32
   2   5  -4    4.29    0.41
  -2  -5   4    3.76    0.32
   2   5  -4    3.58    0.31
  -2  -5   3    3.53    0.36
   2   5  -3    3.97    0.41
   2   5  -3    3.87    0.32
   2   5  -3    3.66    0.29
  -2  -5   2    5.79    0.45
   2   5  -2    5.65    0.34
   2   5  -2    5.79    0.49
  -2  -5   1   16.66    0.76
   2   5  -1   17.10    0.61
   2   5  -1   15.46    0.81
  -2  -5   0   44.15    1.35
   2   5   0   41.93    1.42
  -2  -5   0   44.03    1.10
   2   5   0   44.25    1.13
  -2  -5  -1   14.07    0.71
   2   5   1   14.14    0.57
   2   5   1   14.99    0.76
  -2  -5  -1   14.06    0.59
  -2  -5  -2    0.87    0.12
  -2  -5  -2    1.04    0.23
   2   5   2    0.91    0.16
   2   5   2    0.64    0.19
  -2  -5  -2    0.79    0.16
  -2  -5  -2    0.87    0.21
  -2  -5  -3   34.99    1.25
   2   5   3   36.11    1.08
   2   5   3   37.14    1.30
  -2  -5  -3   36.21    1.20
  -2  -5  -3   35.63    1.28
  -2  -5  -3   33.11    0.84
   2   5   4  101.94    2.54
  -2  -5  -4   94.68    1.85
   2   5   4   96.13    2.20
  -2  -5  -4  104.62    2.50
  -2  -5  -4  102.30    2.60
  -2  -5  -5   43.83    1.51
   2   5   5   40.94    1.46
   2   5   5   41.01    1.26
  -2  -5  -5   43.40    1.54
  -2  -5  -6   29.45    1.28
   2   5   6   29.83    1.25
   2   5   6   30.45    1.09
  -2  -5  -6   29.64    1.28
   2   5   7   55.50    1.85
  -2  -5  -7   56.14    1.93
   2   5   7   53.26    1.65
  -2  -5  -7   54.57    1.91
  -2  -5  -8    5.13    0.55
   2   5   8    4.47    0.52
  -2  -5  -8    5.39    0.58
   2   5   8    4.66    0.45
  -2  -5  -9   43.03    1.75
   2   5   9   37.26    1.46
  -2  -5  -9   41.13    1.77
   2   5   9   40.85    1.66
   2   5  10    2.57    0.43
   2   5  10    2.25    0.36
  -2  -5 -10    2.27    0.43
  -2  -5 -10    1.91    0.41
  -2  -5 -11   -0.02    0.23
  -2  -5 -11    0.19    0.22
   2   5  11    0.33    0.24
   2   5  11    0.26    0.15
  -2  -5 -12    0.60    0.31
   2   5  12    0.23    0.25
  -2  -5 -12    0.02    0.16
   2   5  12    0.04    0.15
  -2  -5 -13   11.01    1.02
  -2  -5 -13    9.77    0.99
   2   5  13   10.12    0.92
  -2  -5 -14    8.49    0.97
   2   5  14    8.40    0.88
  -2  -5 -14    8.73    0.91
   2   5  15    5.90    0.75
  -2  -5 -15    5.19    0.73
  -2  -5 -15    7.49    0.94
  -2  -6  18    0.19    0.27
   2   6 -18    0.27    0.19
  -2  -6  17    0.73    0.37
  -2  -6  17    0.32    0.22
   2   6 -17    0.29    0.24
  -2  -6  16   -0.37    0.32
  -2  -6  16    0.14    0.20
   2   6 -16   -0.05    0.24
  -2  -6  15    0.22    0.29
  -2  -6  15    0.70    0.28
   2   6 -15    0.71    0.29
   2   6 -14   -0.24    0.30
  -2  -6  14   -0.25    0.23
  -2  -6  14   -0.23    0.26
  -2  -6  13    0.69    0.29
   2   6 -13    0.53    0.20
  -2  -6  13    0.53    0.23
   2   6 -13    0.60    0.29
   2   6 -12    5.62    0.60
  -2  -6  12    6.06    0.68
   2   6 -12    6.22    0.54
  -2  -6  12    6.54    0.66
   2   6 -11    0.27    0.17
  -2  -6  11    0.22    0.16
   2   6 -11    0.38    0.21
  -2  -6  11    0.20    0.23
   2   6 -10    2.57    0.33
  -2  -6  10    2.31    0.42
   2   6 -10    2.33    0.38
  -2  -6  10    2.84    0.40
   2   6  -9    7.82    0.55
  -2  -6   9    7.43    0.66
   2   6  -9    7.32    0.61
  -2  -6   9    7.53    0.62
   2   6  -8    0.32    0.19
   2   6  -8    0.96    0.21
  -2  -6   8    1.24    0.30
  -2  -6   8    1.04    0.22
   2   6  -7   31.62    1.24
   2   6  -7   29.43    0.78
  -2  -6   7   30.41    1.17
  -2  -6   7   31.15    1.29
   2   6  -7   30.93    1.10
  -2  -6   6    0.93    0.20
  -2  -6   6    1.23    0.28
   2   6  -6    1.13    0.26
   2   6  -6    1.08    0.21
   2   6  -5    3.44    0.34
   2   6  -5    3.71    0.32
   2   6  -5    3.54    0.40
  -2  -6   5    3.00    0.31
  -2  -6   5    3.27    0.40
  -2  -6   4   29.75    1.15
   2   6  -4   27.91    1.14
   2   6  -4   28.52    0.92
   2   6  -4   30.28    1.20
  -2  -6   4   28.97    0.97
   2   6  -4   28.60    1.03
   2   6  -3   39.83    1.08
  -2  -6   3   39.52    1.34
   2   6  -3   39.77    1.43
  -2  -6   3   38.23    1.10
   2   6  -3   39.20    1.25
   2   6  -2    0.11    0.07
   2   6  -2    0.14    0.26
  -2  -6   2   -0.05    0.16
   2   6  -1   50.04    1.22
  -2  -6   1   48.38    1.51
   2   6  -1   48.19    1.63
  -2  -6   0   18.81    0.87
   2   6   0   20.65    0.68
   2   6   0   20.62    0.98
  -2  -6  -1    0.07    0.14
   2   6   1    0.18    0.10
  -2  -6  -1    0.17    0.08
   2   6   1    0.28    0.24
  -2  -6  -1    0.12    0.11
  -2  -6  -2   18.30    0.86
   2   6   2   17.73    0.66
   2   6   2   16.25    0.87
  -2  -6  -2   17.68    0.90
  -2  -6  -2   17.92    0.76
  -2  -6  -2   15.87    0.60
  -2  -6  -3   44.45    1.50
   2   6   3   45.15    1.25
   2   6   3   44.65    1.56
  -2  -6  -3   44.15    1.59
  -2  -6  -3   44.65    1.43
  -2  -6  -3   42.80    1.09
  -2  -6  -4  147.24    3.54
   2   6   4  146.35    3.12
   2   6   4  149.25    3.51
  -2  -6  -4  145.19    3.39
   2   6   5    0.18    0.18
  -2  -6  -5    0.23    0.17
   2   6   5    0.47    0.16
  -2  -6  -5    0.47    0.22
   2   6   6    0.31    0.12
  -2  -6  -6    0.10    0.15
   2   6   6    0.45    0.21
  -2  -6  -6    0.12    0.17
  -2  -6  -7    4.32    0.51
   2   6   7    4.10    0.50
   2   6   7    3.51    0.36
  -2  -6  -7    3.12    0.46
  -2  -6  -8   14.83    1.00
   2   6   8   13.83    0.93
  -2  -6  -8   15.64    1.03
   2   6   8   15.49    0.82
   2   6   9    0.23    0.19
  -2  -6  -9    0.44    0.24
  -2  -6  -9    0.25    0.23
  -2  -6 -10    2.30    0.44
   2   6  10    2.29    0.41
  -2  -6 -10    2.27    0.46
  -2  -6 -11    2.82    0.51
  -2  -6 -11    3.49    0.57
   2   6  11    4.02    0.56
  -2  -6 -12    0.28    0.22
   2   6  12    1.28    0.35
  -2  -6 -12    0.98    0.34
   2   6  13    1.47    0.38
  -2  -6 -13    1.73    0.43
  -2  -6 -13    0.84    0.35
   2   6  14    8.94    0.93
  -2  -6 -14    9.38    1.04
  -2  -6 -14   10.48    1.05
   2   6  15    0.74    0.31
  -2  -6 -15    0.62    0.27
  -2  -7  18    0.07    0.31
   2   7 -18    0.06    0.22
  -2  -7  18   -0.15    0.22
  -2  -7  17    7.53    0.93
   2   7 -17    6.74    0.78
  -2  -7  17    8.45    0.92
   2   7 -16    0.00    0.17
  -2  -7  16    0.26    0.30
  -2  -7  16    0.07    0.17
  -2  -7  15    0.88    0.34
  -2  -7  15    0.61    0.27
   2   7 -15    0.95    0.34
  -2  -7  14    1.72    0.44
  -2  -7  14    1.66    0.39
   2   7 -14    1.42    0.36
   2   7 -13    1.11    0.26
  -2  -7  13    1.00    0.30
  -2  -7  13    1.38    0.39
   2   7 -13    1.15    0.33
  -2  -7  12   15.90    1.10
   2   7 -12   17.88    0.96
   2   7 -12   14.74    0.98
  -2  -7  12   16.08    1.04
   2   7 -11    9.71    0.69
  -2  -7  11    8.73    0.79
   2   7 -11    7.76    0.70
  -2  -7  11    9.51    0.75
   2   7 -10    0.20    0.17
  -2  -7  10    0.16    0.22
   2   7 -10    0.30    0.22
  -2  -7  10    0.09    0.14
   2   7  -9   52.36    1.64
  -2  -7   9   47.22    1.81
   2   7  -9   47.18    1.72
  -2  -7   9   48.08    1.69
   2   7  -8    0.21    0.16
  -2  -7   8    0.28    0.23
  -2  -7   8    0.62    0.19
   2   7  -8    0.13    0.19
  -2  -7   7    4.24    0.49
  -2  -7   7    5.11    0.45
   2   7  -7    4.44    0.48
   2   7  -7    4.02    0.41
   2   7  -6    1.28    0.25
  -2  -7   6    1.65    0.25
   2   7  -6    1.77    0.34
  -2  -7   6    1.49    0.31
  -2  -7   5    6.81    0.58
   2   7  -5    6.06    0.54
   2   7  -5    7.41    0.54
   2   7  -5    6.76    0.58
  -2  -7   5    6.83    0.46
   2   7  -4    6.33    0.55
  -2  -7   4    6.02    0.53
   2   7  -4    5.56    0.36
   2   7  -4    6.00    0.55
  -2  -7   4    5.73    0.39
   2   7  -4    5.98    0.48
  -2  -7   3   14.76    0.80
   2   7  -3   13.70    0.55
   2   7  -3   14.17    0.88
  -2  -7   3   14.46    0.58
   2   7  -3   14.40    0.76
  -2  -7   2    8.70    0.61
  -2  -7   2    8.87    0.41
   2   7  -2    9.29    0.42
   2   7  -2    9.84    0.75
  -2  -7   1    0.00    0.18
   2   7  -1   -0.09    0.09
   2   7  -1    0.17    0.26
  -2  -7   0   24.93    1.06
   2   7   0   24.11    0.73
   2   7   0   25.38    1.21
  -2  -7   0   25.27    0.92
  -2  -7  -1   27.23    1.13
   2   7   1   28.67    0.85
   2   7   1   29.50    1.28
  -2  -7  -1   29.37    1.21
  -2  -7  -1   28.29    0.95
  -2  -7  -2  164.82    3.71
  -2  -7  -2  170.74    3.90
   2   7   2  159.52    3.22
  -2  -7  -2  159.71    3.28
  -2  -7  -3    9.79    0.68
   2   7   3    9.62    0.74
  -2  -7  -3    9.97    0.72
  -2  -7  -3    8.95    0.60
   2   7   3    9.54    0.49
  -2  -7  -3    8.41    0.44
   2   7   4    0.64    0.18
  -2  -7  -4    0.65    0.23
   2   7   4   -0.04    0.26
  -2  -7  -4    0.14    0.17
   2   7   5    2.02    0.27
  -2  -7  -5    3.42    0.44
   2   7   5    2.91    0.45
  -2  -7  -5    2.71    0.38
  -2  -7  -6    2.95    0.42
   2   7   6    2.64    0.42
  -2  -7  -6    4.00    0.52
   2   7   7    0.33    0.20
  -2  -7  -7   -0.21    0.20
  -2  -7  -7    0.00    0.18
  -2  -7  -8    0.27    0.21
   2   7   8    0.34    0.20
  -2  -7  -8    0.20    0.17
  -2  -7  -9    0.29    0.21
   2   7   9    0.41    0.21
  -2  -7  -9    0.00    0.18
   2   7  10    0.96    0.33
  -2  -7 -10    0.67    0.30
  -2  -7 -10    1.11    0.35
  -2  -7 -11    3.14    0.55
   2   7  11    2.91    0.51
  -2  -7 -11    3.12    0.56
  -2  -7 -12    4.27    0.67
   2   7  12    3.60    0.59
  -2  -7 -12    4.28    0.66
   2   7  13    8.98    0.94
  -2  -7 -13   10.41    1.05
  -2  -7 -13    7.78    0.92
   2   7  14    1.68    0.43
  -2  -7 -14    2.20    0.54
   2   8 -18    8.77    0.92
  -2  -8  18    8.07    0.93
  -2  -8  17   -0.12    0.30
   2   8 -17   -0.03    0.23
  -2  -8  17    0.43    0.24
  -2  -8  16   -0.02    0.28
   2   8 -16   -0.19    0.25
  -2  -8  16    0.10    0.18
  -2  -8  15    0.37    0.26
   2   8 -15    0.89    0.33
  -2  -8  15    0.91    0.27
  -2  -8  14    0.96    0.36
  -2  -8  14    0.82    0.29
   2   8 -14    0.55    0.26
  -2  -8  13    0.11    0.28
  -2  -8  13    0.37    0.21
   2   8 -13    0.05    0.21
   2   8 -12    2.82    0.40
  -2  -8  12    2.34    0.49
  -2  -8  12    2.74    0.43
   2   8 -12    2.75    0.44
   2   8 -11    3.93    0.46
  -2  -8  11    4.05    0.56
   2   8 -11    3.24    0.47
  -2  -8  11    3.61    0.47
   2   8 -10    1.18    0.27
   2   8 -10    0.65    0.27
  -2  -8  10    0.88    0.33
  -2  -8  10    0.88    0.23
  -2  -8   9   10.14    0.82
  -2  -8   9   11.56    0.75
   2   8  -9   10.17    0.76
   2   8  -9   11.72    0.75
  -2  -8   8    1.16    0.33
   2   8  -8    1.18    0.28
  -2  -8   8    1.59    0.27
   2   8  -8    0.90    0.25
   2   8  -7   26.09    1.19
  -2  -8   7   24.84    1.22
  -2  -8   7   24.71    1.03
   2   8  -7   26.25    1.12
   2   8  -6    7.83    0.64
  -2  -8   6    7.40    0.65
   2   8  -6    7.85    0.60
  -2  -8   6    7.60    0.50
  -2  -8   5    2.05    0.35
   2   8  -5    2.19    0.33
   2   8  -5    2.35    0.38
  -2  -8   5    2.12    0.25
   2   8  -5    2.50    0.42
   2   8  -4    3.49    0.40
  -2  -8   4    3.20    0.41
   2   8  -4    3.70    0.46
   2   8  -4    3.45    0.48
  -2  -8   4    3.64    0.29
  -2  -8   3   60.06    1.89
   2   8  -3   64.65    2.10
  -2  -8   3   62.70    1.45
   2   8  -3   62.16    1.91
  -2  -8   2    0.14    0.18
   2   8  -2    0.20    0.30
  -2  -8   1    2.38    0.34
   2   8  -1    2.95    0.48
  -2  -8   0    1.81    0.26
   2   8   0    2.00    0.43
  -2  -8   0    1.44    0.27
  -2  -8   0    1.12    0.27
  -2  -8  -1    0.03    0.10
  -2  -8  -1    0.05    0.19
  -2  -8  -1    0.13    0.17
   2   8   1   -0.04    0.25
  -2  -8  -2   12.44    0.78
   2   8   2   12.82    0.89
  -2  -8  -2   13.51    0.87
  -2  -8  -2   12.14    0.61
  -2  -8  -3    0.31    0.19
   2   8   3   -0.14    0.25
   2   8   4   20.73    1.16
  -2  -8  -4   21.80    1.19
  -2  -8  -5   24.03    1.28
   2   8   5   21.60    1.21
   2   8   6    0.67    0.30
  -2  -8  -6    0.16    0.21
  -2  -8  -6    0.14    0.14
  -2  -8  -7    0.78    0.29
   2   8   7    0.82    0.32
  -2  -8  -7    0.99    0.32
   2   8   8    0.14    0.22
  -2  -8  -8    0.53    0.27
  -2  -8  -8    0.43    0.27
   2   8   9    3.46    0.53
  -2  -8  -9    3.07    0.53
  -2  -8  -9    3.36    0.54
   2   8  10    1.04    0.37
  -2  -8 -10    0.82    0.32
  -2  -8 -10    0.90    0.33
  -2  -8 -11    0.83    0.35
   2   8  11    0.61    0.32
  -2  -8 -11    1.24    0.38
   2   8  12    3.36    0.62
  -2  -8 -12    2.68    0.57
   2   8  13   -0.07    0.24
  -2  -8 -13   -0.46    0.29
  -2  -9  18    4.45    0.69
   2   9 -17    0.28    0.24
  -2  -9  17    0.39    0.30
  -2  -9  17    0.05    0.13
  -2  -9  16    0.35    0.32
  -2  -9  16   -0.18    0.22
   2   9 -16    0.48    0.23
  -2  -9  15    2.39    0.51
  -2  -9  15    2.68    0.50
   2   9 -15    2.72    0.50
  -2  -9  14    2.59    0.52
  -2  -9  14    1.61    0.37
   2   9 -14    1.70    0.38
  -2  -9  13    0.47    0.25
   2   9 -13    0.27    0.20
   2   9 -12   -0.14    0.19
  -2  -9  12    0.06    0.18
  -2  -9  12    0.02    0.23
   2   9 -12    0.25    0.17
   2   9 -11    0.95    0.29
   2   9 -11    1.04    0.28
  -2  -9  11    0.73    0.22
  -2  -9  11    1.19    0.36
   2   9 -10    0.09    0.15
  -2  -9  10    0.47    0.28
   2   9 -10    0.26    0.22
  -2  -9  10    0.03    0.11
  -2  -9   9    0.48    0.27
   2   9  -9    0.88    0.26
   2   9  -9    0.23    0.20
  -2  -9   9    0.53    0.17
   2   9  -8    1.72    0.34
  -2  -9   8    1.19    0.34
  -2  -9   8    1.73    0.27
   2   9  -8    1.43    0.32
   2   9  -7    7.01    0.61
  -2  -9   7    7.93    0.70
   2   9  -7    7.55    0.65
  -2  -9   7    7.61    0.53
   2   9  -6   61.91    2.02
  -2  -9   6   57.52    2.00
   2   9  -6   63.13    2.11
   2   9  -6   57.92    1.93
   2   9  -5   22.13    1.13
   2   9  -5   20.63    1.06
   2   9  -5   21.67    1.17
  -2  -9   5   23.06    1.13
   2   9  -4    0.90    0.28
   2   9  -4    1.03    0.34
   2   9  -4    0.14    0.22
  -2  -9   4    0.36    0.22
   2   9  -3   11.55    0.86
   2   9  -3   10.77    0.75
  -2  -9   3   11.41    0.75
   2   9  -2    5.54    0.63
  -2  -9   2    5.56    0.52
   2   9  -2    5.69    0.57
  -2  -9   1   19.85    1.00
  -2  -9   1   20.85    0.96
  -2  -9   1   20.42    1.07
   2   9  -1   20.18    1.21
  -2  -9   0    5.39    0.51
  -2  -9   0    4.68    0.52
  -2  -9   0    5.55    0.46
  -2  -9  -1    0.21    0.11
  -2  -9  -1    0.23    0.18
   2   9   1    0.18    0.27
  -2  -9  -1    0.34    0.17
  -2  -9  -2    0.03    0.16
   2   9   2    0.17    0.31
  -2  -9  -2   -0.44    0.22
   2   9   3   26.05    1.36
  -2  -9  -3   27.80    1.39
  -2  -9  -4    6.10    0.66
   2   9   4    5.53    0.65
  -2  -9  -5    9.75    0.87
   2   9   5   10.10    0.87
   2   9   6   14.35    1.05
  -2  -9  -6   15.56    1.11
   2   9   7    1.99    0.46
  -2  -9  -7    1.76    0.39
   2   9   8    4.50    0.64
  -2  -9  -8    3.44    0.60
   2   9   9    2.01    0.48
  -2  -9  -9    1.33    0.40
   2   9  10    0.07    0.24
  -2  -9 -10   -0.20    0.22
   2   9  11    9.13    0.96
  -2  -9 -11   10.26    1.07
   2  10 -17   -0.42    0.24
  -2 -10  17   -0.47    0.25
  -2 -10  16    1.20    0.41
  -2 -10  16    0.96    0.28
   2  10 -16    0.31    0.21
  -2 -10  15    0.03    0.30
   2  10 -15    0.00    0.25
  -2 -10  15   -0.01    0.12
  -2 -10  14    8.77    0.95
   2  10 -14   10.08    0.91
  -2 -10  14   10.15    0.89
  -2 -10  13    0.69    0.32
  -2 -10  13    0.95    0.29
   2  10 -13    0.93    0.33
   2  10 -12    0.25    0.23
  -2 -10  12   -0.02    0.22
   2  10 -12    0.16    0.22
   2  10 -11    4.03    0.51
  -2 -10  11    3.44    0.56
   2  10 -11    3.26    0.50
   2  10 -10    0.34    0.23
  -2 -10  10    0.04    0.22
   2  10 -10   -0.25    0.22
   2  10  -9    0.31    0.25
  -2 -10   9    0.69    0.31
   2  10  -9    0.19    0.18
   2  10  -8    0.88    0.27
  -2 -10   8    1.29    0.37
   2  10  -8    0.80    0.25
  -2 -10   7   12.19    0.89
   2  10  -7   12.63    0.88
   2  10  -7   13.44    0.88
   2  10  -6    0.00    0.19
   2  10  -6   -0.15    0.23
  -2 -10   6   -0.07    0.21
   2  10  -6   -0.11    0.28
  -2 -10   5    8.75    0.71
   2  10  -5    8.50    0.73
   2  10  -5    9.57    0.75
   2  10  -5    9.04    0.79
   2  10  -4   41.78    1.69
  -2 -10   4   44.95    1.67
   2  10  -4   45.59    1.84
   2  10  -4   43.95    1.72
  -2 -10   3   39.01    1.53
   2  10  -3   37.44    1.68
   2  10  -3   37.83    1.59
  -2 -10   2    4.23    0.46
   2  10  -2    3.63    0.49
  -2 -10   2    3.93    0.46
  -2 -10   2    3.92    0.48
   2  10  -2    3.00    0.51
  -2 -10   1    1.03    0.24
  -2 -10   1    0.86    0.25
   2  10  -1    0.83    0.38
  -2 -10   1    0.73    0.25
  -2 -10   0   24.02    1.16
   2  10   0   24.26    1.38
  -2 -10   0   24.79    1.27
  -2 -10   0   25.50    1.10
  -2 -10  -1   12.46    0.83
   2  10   1   12.65    0.98
  -2 -10  -1   14.49    0.98
  -2 -10  -2    1.68    0.33
  -2 -10  -2    1.30    0.33
   2  10   2    2.30    0.47
   2  10   3    1.60    0.39
  -2 -10  -3    1.32    0.34
   2  10   4    3.66    0.56
  -2 -10  -4    3.84    0.54
  -2 -10  -5    7.51    0.78
   2  10   5    7.08    0.79
  -2 -10  -6    3.42    0.54
   2  10   6    3.01    0.53
   2  10   7    6.52    0.77
  -2 -10  -7    6.33    0.77
   2  10   8    0.13    0.27
  -2 -10  -8    1.27    0.40
   2  10   9    0.19    0.30
  -2 -10  -9   -0.11    0.21
   2  10  10    2.12    0.48
  -2 -10 -10    0.98    0.38
  -2 -11  16    3.10    0.63
   2  11 -16    2.67    0.51
   2  11 -15    0.16    0.19
  -2 -11  15    0.01    0.25
   2  11 -14    0.37    0.23
  -2 -11  14    0.14    0.30
  -2 -11  13    3.27    0.59
   2  11 -13    4.16    0.58
  -2 -11  12    1.69    0.40
   2  11 -12    1.27    0.36
   2  11 -11    1.85    0.39
  -2 -11  11    1.63    0.42
   2  11 -11    0.82    0.28
  -2 -11  10    0.99    0.34
   2  11 -10    0.69    0.24
   2  11 -10    0.37    0.24
   2  11  -9    1.20    0.32
  -2 -11   9    1.71    0.40
   2  11  -9    1.33    0.34
  -2 -11   8    7.94    0.75
   2  11  -8    8.29    0.74
   2  11  -8    8.46    0.75
   2  11  -7    2.89    0.46
  -2 -11   7    2.97    0.47
   2  11  -7    3.83    0.52
   2  11  -6    0.09    0.20
  -2 -11   6    0.24    0.18
   2  11  -6    0.00    0.21
   2  11  -6    0.33    0.26
  -2 -11   5    6.46    0.63
   2  11  -5    7.10    0.73
   2  11  -5    7.86    0.74
   2  11  -5    6.61    0.67
   2  11  -4   -0.29    0.22
  -2 -11   4   -0.08    0.21
   2  11  -4    0.06    0.27
   2  11  -4   -0.05    0.20
  -2 -11   4    0.15    0.19
  -2 -11   3    2.30    0.38
   2  11  -3    2.33    0.44
  -2 -11   3    2.11    0.38
   2  11  -3    2.62    0.50
  -2 -11   3    2.33    0.38
  -2 -11   2    0.06    0.13
  -2 -11   2   -0.03    0.15
   2  11  -2    0.13    0.22
   2  11  -2    0.32    0.34
  -2 -11   2    0.35    0.21
  -2 -11   1    0.29    0.14
  -2 -11   1   -0.06    0.16
   2  11  -1   -0.07    0.28
   2  11  -1   -0.17    0.23
  -2 -11   1   -0.11    0.19
  -2 -11   0   14.40    0.91
   2  11   0   14.36    1.09
  -2 -11   0   15.16    1.03
  -2 -11  -1    0.55    0.23
   2  11   1    0.80    0.33
  -2 -11  -1    0.59    0.25
   2  11   2    4.30    0.64
  -2 -11  -2    4.80    0.60
   2  11   3   31.51    1.69
  -2 -11  -3   31.10    1.63
   2  11   4    0.89    0.36
  -2 -11  -4    1.51    0.41
   2  11   5   -0.08    0.29
  -2 -11  -5    0.04    0.20
  -2 -11  -6    0.00    0.20
   2  11   6   -0.05    0.36
   2  11   7    0.03    0.26
  -2 -11  -7   -0.14    0.21
   2  11   8   -0.20    0.28
  -2 -11  -8   -0.24    0.24
  -2 -11  -9    3.00    0.63
   2  11   9    3.64    0.68
   2  12 -16    4.66    0.66
  -2 -12  15    0.31    0.29
   2  12 -15   -0.11    0.18
   2  12 -14    2.10    0.44
  -2 -12  14    2.17    0.55
  -2 -12  13   -0.34    0.30
   2  12 -13    0.51    0.24
  -2 -12  12    4.47    0.66
   2  12 -12    3.41    0.55
   2  12 -11   -0.07    0.19
  -2 -12  11   -0.36    0.29
   2  12 -11    0.15    0.22
   2  12 -10   -0.26    0.20
  -2 -12  10    0.03    0.24
   2  12 -10   -0.04    0.18
   2  12  -9   -0.11    0.21
  -2 -12   9    0.28    0.25
   2  12  -9    0.03    0.20
  -2 -12   8    1.09    0.33
   2  12  -8    1.37    0.37
   2  12  -8    1.46    0.35
   2  12  -7    3.04    0.49
  -2 -12   7    3.08    0.48
   2  12  -7    2.29    0.42
   2  12  -6   -0.22    0.23
  -2 -12   6    0.11    0.18
   2  12  -6   -0.24    0.23
   2  12  -6   -0.05    0.24
  -2 -12   5    4.17    0.55
  -2 -12   5    4.58    0.55
  -2 -12   5    3.87    0.51
   2  12  -5    3.02    0.51
   2  12  -5    3.18    0.50
   2  12  -5    3.18    0.53
  -2 -12   4    0.61    0.26
   2  12  -4    0.19    0.25
  -2 -12   4    0.59    0.26
   2  12  -4    1.06    0.34
   2  12  -4    0.49    0.26
  -2 -12   4    0.57    0.22
  -2 -12   3    0.15    0.19
   2  12  -3    0.34    0.26
  -2 -12   3    0.27    0.20
  -2 -12   3    0.35    0.22
   2  12  -3    0.55    0.34
  -2 -12   2    1.86    0.39
  -2 -12   2    2.20    0.38
   2  12  -2    1.70    0.40
  -2 -12   2    2.17    0.39
   2  12  -2    1.76    0.48
  -2 -12   1    5.56    0.58
  -2 -12   1    5.54    0.57
   2  12  -1    4.58    0.63
   2  12  -1    5.52    0.74
  -2 -12   1    5.44    0.65
   2  12   0    0.67    0.29
  -2 -12   0    1.06    0.28
   2  12   0    0.94    0.41
  -2 -12   0    0.41    0.26
  -2 -12  -1   19.57    1.14
   2  12   1   19.82    1.37
  -2 -12  -1   21.45    1.33
   2  12   2    1.65    0.44
  -2 -12  -2    1.75    0.43
   2  12   3    3.94    0.67
  -2 -12  -3    3.93    0.60
   2  12   4    0.36    0.30
  -2 -12  -4    1.07    0.33
   2  12   5   10.83    1.06
  -2 -12  -5    9.48    0.97
   2  12   6   -0.12    0.25
  -2 -12  -6   -0.33    0.26
   2  12   7    0.55    0.35
  -2 -12  -7    1.50    0.44
  -2 -13  14    4.05    0.69
   2  13 -14    4.05    0.60
  -2 -13  13    0.82    0.37
   2  13 -13    0.78    0.29
  -2 -13  12    0.54    0.37
   2  13 -12    0.44    0.27
  -2 -13  11    0.40    0.24
   2  13 -11    0.18    0.18
   2  13 -10   -0.13    0.26
  -2 -13  10    0.14    0.23
   2  13 -10   -0.51    0.26
   2  13  -9    0.43    0.25
  -2 -13   9    0.41    0.26
   2  13  -9   -0.04    0.21
   2  13  -8    0.60    0.25
  -2 -13   8    0.29    0.23
   2  13  -8    0.78    0.26
  -2 -13   7    0.79    0.33
   2  13  -7    0.46    0.28
  -2 -13   7    0.34    0.20
   2  13  -7    0.83    0.31
  -2 -13   7    0.68    0.24
  -2 -13   6    2.34    0.47
  -2 -13   6    2.37    0.44
   2  13  -6    2.42    0.45
   2  13  -6    2.10    0.46
   2  13  -6    1.87    0.45
  -2 -13   6    3.02    0.46
  -2 -13   5    0.29    0.22
   2  13  -5   -0.13    0.26
  -2 -13   5    0.04    0.16
   2  13  -5   -0.11    0.26
   2  13  -5    0.51    0.29
  -2 -13   5    0.56    0.27
   2  13  -4    2.28    0.44
  -2 -13   4    2.56    0.44
   2  13  -4    2.64    0.49
  -2 -13   4    3.66    0.51
   2  13  -4    2.05    0.51
  -2 -13   4    1.94    0.39
  -2 -13   3    1.42    0.33
   2  13  -3    1.38    0.38
  -2 -13   3    1.72    0.37
   2  13  -3    1.32    0.40
  -2 -13   3    1.76    0.39
  -2 -13   2    0.29    0.20
   2  13  -2    0.17    0.26
   2  13  -2    0.59    0.37
  -2 -13   2    0.08    0.20
  -2 -13   1    5.86    0.63
  -2 -13   1    5.60    0.69
   2  13  -1    6.03    0.80
   2  13  -1    5.63    0.73
  -2 -13   0   -1.07    0.34
   2  13   0   -0.67    0.33
   2  13   1    9.56    1.02
  -2 -13  -1    9.16    0.91
  -2 -13  -2    0.16    0.22
   2  13   2    0.81    0.50
  -2 -13  -3   10.97    1.05
   2  13   3   10.55    1.07
   2  13   4    7.19    0.90
  -2 -13  -4    4.55    0.70
   2  13   5    0.38    0.28
  -2 -13  -5   -0.08    0.20
  -2 -14  13    1.34    0.41
  -2 -14  12    2.76    0.56
  -2 -14  11    0.92    0.36
  -2 -14  10    0.60    0.33
   2  14 -10    0.57    0.26
  -2 -14   9    2.25    0.51
   2  14  -9    1.63    0.44
  -2 -14   9    0.70    0.31
   2  14  -9    1.22    0.37
  -2 -14   8    0.11    0.24
   2  14  -8    0.14    0.25
  -2 -14   8   -0.10    0.22
   2  14  -8   -0.29    0.23
  -2 -14   7    7.99    0.87
   2  14  -7    8.01    0.80
   2  14  -7    6.61    0.79
  -2 -14   6    2.65    0.51
   2  14  -6    3.80    0.62
   2  14  -6    2.40    0.48
   2  14  -6    3.64    0.63
  -2 -14   6    3.51    0.52
  -2 -14   5    3.81    0.59
   2  14  -5    2.63    0.52
   2  14  -5    4.45    0.62
   2  14  -5    2.77    0.56
  -2 -14   5    3.32    0.53
  -2 -14   4   -0.69    0.28
   2  14  -4    0.31    0.35
   2  14  -4   -0.11    0.28
   2  14  -4   -0.40    0.33
  -2 -14   4    0.17    0.19
   2  14  -3    8.25    0.85
   2  14  -3    5.82    0.79
  -2 -14   3    8.25    0.83
   2  14  -3    6.94    0.83
   2  14  -2   33.15    1.88
  -2 -14   2   33.20    1.76
   2  14  -2   33.71    1.86
   2  14  -1    0.08    0.30
  -2 -14   1   -0.45    0.25
   2  14  -1    0.05    0.30
   2  14   0    0.21    0.32
  -2 -14   0   -0.36    0.24
   2  14   0    0.03    0.28
   2  14   1    0.40    0.33
   2  14   1    1.24    0.51
  -2 -14  -1    0.75    0.32
   2  14   2    2.32    0.53
   2  14   2    3.20    0.67
  -2 -14  -2    1.83    0.45
   2  14   3    1.24    0.52
  -2 -14  -3    0.57    0.28
  -2 -15   9    2.63    0.57
  -2 -15   8    1.01    0.38
   2  15  -8    1.00    0.37
  -2 -15   7    0.75    0.32
   2  15  -7    1.09    0.42
  -2 -15   6    0.70    0.28
   2  15  -6    0.79    0.34
   2  15  -6    0.85    0.32
  -2 -15   5    2.78    0.54
   2  15  -5    2.72    0.56
   2  15  -5    3.09    0.53
   2  15  -5    3.44    0.64
   2  15  -4   24.73    1.52
   2  15  -4   27.17    1.72
  -2 -15   4   29.41    1.64
   2  15  -4   28.33    1.73
   2  15  -3    0.22    0.34
   2  15  -3    0.11    0.23
   2  15  -3    0.26    0.29
  -2 -15   3   -0.01    0.17
   2  15  -2   11.20    1.13
   2  15  -2   12.11    1.15
  -2 -15   2   12.53    1.11
   2  15  -1    0.94    0.41
   2  15  -1    1.19    0.46
  -2 -15   1    1.60    0.42
   2  15   0    6.80    0.89
   2  15   0    5.46    0.83
  -2 -15   0    6.11    0.81
   2  15   1    1.45    0.45
  -2 -15  -1    1.57    0.43
   2  16  -7    0.32    0.28
  -2 -16   7    0.41    0.24
   2  16  -6    2.66    0.58
  -2 -16   6    2.27    0.51
   2  16  -5    0.13    0.24
   2  16  -4    7.24    0.91
  -2 -16   3    3.29    0.59
  -2 -16   2    3.50    0.62
   3 -15  -2    4.39    0.70
   3 -15  -1    1.61    0.42
  -3  15   0    0.15    0.23
  -3  15   0    0.01    0.33
   3 -15   0   -0.64    0.31
  -3  15  -1   -0.08    0.26
  -3  15  -1    0.47    0.33
   3 -15   1    0.39    0.31
  -3  15  -2    2.57    0.64
  -3  15  -2    2.96    0.62
   3 -15   2    1.75    0.46
  -3  15  -3    3.45    0.68
  -3  15  -3    3.88    0.70
   3 -15   3    2.59    0.55
   3 -15   4    7.93    0.94
  -3  15  -4    8.20    0.97
  -3  15  -4    9.66    1.07
  -3  15  -5    9.86    1.05
  -3  15  -5    8.87    1.03
   3 -15   5   11.04    1.11
  -3  15  -6    0.54    0.32
   3 -15   6    0.75    0.38
  -3  15  -6    0.58    0.35
  -3  15  -7    1.21    0.40
  -3  15  -8   -0.27    0.28
   3 -14  -5    1.34    0.40
   3 -14  -5    1.27    0.42
  -3  14   4    1.04    0.40
   3 -14  -4    1.06    0.35
   3 -14  -3    3.25    0.60
  -3  14   3    2.73    0.56
  -3  14   2    1.13    0.45
   3 -14  -2    0.90    0.38
   3 -14  -1    0.16    0.22
  -3  14   1    0.23    0.32
   3 -14   0   -0.31    0.24
  -3  14   0   -0.25    0.27
   3 -14   1    2.53    0.51
  -3  14  -1    1.69    0.51
  -3  14  -1    2.63    0.55
  -3  14  -2    6.50    0.84
  -3  14  -2    7.22    0.89
   3 -14   2    7.77    0.88
   3 -14   3   21.10    1.47
  -3  14  -3   17.60    1.38
  -3  14  -3   18.99    1.43
   3 -14   4    6.54    0.82
  -3  14  -4    5.31    0.77
  -3  14  -4    5.88    0.81
  -3  14  -5    2.79    0.57
  -3  14  -5    1.94    0.49
   3 -14   5    2.41    0.52
  -3  14  -6    1.50    0.46
   3 -14   6    2.53    0.54
  -3  14  -6    2.80    0.58
  -3  14  -7    2.73    0.61
  -3  14  -7    2.97    0.58
   3 -14   7    2.76    0.56
   3 -14   8    1.23    0.37
  -3  14  -8    2.17    0.54
  -3  14  -8    1.48    0.44
   3 -14   9    0.73    0.35
  -3  14  -9    0.18    0.31
  -3  14  -9    0.32    0.25
   3 -14  10    0.93    0.34
  -3  14 -10   -0.08    0.35
  -3  13   7    0.95    0.42
  -3  13   7    0.52    0.29
  -3  13   6   -0.44    0.31
   3 -13  -6   -0.15    0.25
   3 -13  -6   -0.19    0.19
   3 -13  -5    4.26    0.64
  -3  13   5    3.30    0.60
  -3  13   5    3.85    0.59
   3 -13  -5    3.96    0.64
  -3  13   4   11.06    0.96
   3 -13  -4   12.64    1.10
  -3  13   4   10.19    1.03
   3 -13  -4   12.82    1.09
  -3  13   3    0.35    0.34
   3 -13  -3    0.34    0.20
   3 -13  -3    0.61    0.33
   3 -13  -2    0.50    0.28
  -3  13   2    0.63    0.33
  -3  13   1   14.53    1.21
   3 -13  -1   17.92    1.28
   3 -13   0    2.10    0.47
  -3  13   0    2.21    0.50
  -3  13  -1    7.83    0.87
  -3  13  -1    7.29    0.87
   3 -13   1    7.77    0.84
   3 -13   2    2.12    0.45
  -3  13  -2    1.46    0.40
  -3  13  -2    1.69    0.45
  -3  13  -3    1.43    0.43
  -3  13  -3    1.41    0.41
   3 -13   3    1.73    0.43
  -3  13  -4    0.31    0.29
  -3  13  -4    0.29    0.30
   3 -13   4    0.05    0.22
   3 -13   5    3.49    0.58
  -3  13  -5    2.60    0.52
  -3  13  -5    2.98    0.58
   3 -13   6    1.81    0.48
  -3  13  -6    1.86    0.48
  -3  13  -6    1.14    0.40
   3 -13   7    0.14    0.21
  -3  13  -7   -0.26    0.24
   3 -13   8    0.39    0.25
  -3  13  -8    1.01    0.43
   3 -13   9    0.09    0.21
  -3  13  -9    0.41    0.35
  -3  13  -9   -0.25    0.23
  -3  13 -10   -0.36    0.25
   3 -13  10   -0.13    0.25
  -3  13 -10   -0.05    0.32
   3 -13  11    0.54    0.27
  -3  13 -11    0.31    0.28
   3 -13  12   -0.34    0.26
  -3  12   9    0.59    0.35
  -3  12   9   -0.26    0.22
   3 -12  -8   -0.51    0.32
  -3  12   8    0.04    0.18
   3 -12  -7    0.06    0.22
  -3  12   7    0.39    0.23
   3 -12  -7   -0.18    0.22
  -3  12   7   -0.16    0.35
  -3  12   6    0.37    0.28
   3 -12  -6    0.15    0.19
  -3  12   6    0.11    0.16
   3 -12  -6   -0.10    0.22
   3 -12  -5   -0.34    0.26
  -3  12   5    0.26    0.24
   3 -12  -5    0.17    0.19
  -3  12   5   -0.20    0.25
  -3  12   4    0.28    0.29
   3 -12  -4    0.30    0.22
  -3  12   4    0.19    0.22
   3 -12  -4    0.26    0.24
  -3  12   3   31.59    1.76
  -3  12   3   36.88    1.67
   3 -12  -3   34.58    1.74
   3 -12  -3   36.30    1.80
  -3  12   2    0.41    0.29
   3 -12  -2    0.55    0.29
  -3  12   2    0.30    0.19
   3 -12  -2    0.96    0.33
  -3  12   1   20.46    1.37
   3 -12  -1   22.54    1.27
   3 -12  -1   21.94    1.35
  -3  12   0    0.04    0.24
   3 -12   0    0.08    0.22
   3 -12   1    1.10    0.31
  -3  12  -1    1.72    0.42
  -3  12  -1    1.38    0.40
  -3  12  -2    6.74    0.80
  -3  12  -2    7.18    0.80
   3 -12   2    8.69    0.86
   3 -12   3    3.32    0.53
  -3  12  -3    2.91    0.53
  -3  12  -3    4.25    0.64
   3 -12   4    3.06    0.53
  -3  12  -4    2.64    0.53
  -3  12  -4    2.11    0.46
   3 -12   5   12.64    1.03
  -3  12  -5   12.51    1.05
  -3  12  -5   12.09    1.04
  -3  12  -6    0.12    0.23
  -3  12  -6    0.13    0.24
   3 -12   6   -0.06    0.19
   3 -12   7    3.87    0.58
  -3  12  -7    4.20    0.64
  -3  12  -7    4.24    0.66
  -3  12  -8    1.33    0.39
  -3  12  -8    0.86    0.41
   3 -12   8    0.91    0.30
  -3  12  -9    2.79    0.54
  -3  12  -9    2.91    0.56
   3 -12   9    1.95    0.44
   3 -12  10    1.68    0.43
  -3  12 -10    1.09    0.38
  -3  12 -10    0.91    0.32
   3 -12  11   -0.47    0.28
  -3  12 -11   -0.23    0.31
   3 -12  12    0.06    0.24
  -3  12 -12    0.15    0.28
   3 -12  13    4.74    0.70
  -3  12 -13    5.74    0.80
   3 -12  14    5.85    0.81
  -3  11  10    1.72    0.43
   3 -11 -10    1.76    0.49
   3 -11  -9    0.36    0.26
  -3  11   9    0.57    0.31
  -3  11   8    0.80    0.28
   3 -11  -8    1.78    0.45
   3 -11  -7    0.66    0.26
  -3  11   7    0.22    0.23
  -3  11   7    0.94    0.33
   3 -11  -7    0.53    0.29
   3 -11  -6    1.58    0.39
  -3  11   6    0.64    0.24
  -3  11   6    1.54    0.37
   3 -11  -6    1.52    0.38
  -3  11   5    1.81    0.41
   3 -11  -5    2.79    0.50
  -3  11   5    1.31    0.33
   3 -11  -5    2.26    0.47
   3 -11  -4    0.16    0.20
  -3  11   4    0.03    0.23
  -3  11   4    0.21    0.19
   3 -11  -4    0.27    0.19
   3 -11  -3   32.87    1.64
  -3  11   3   34.65    1.53
   3 -11  -3   33.43    1.62
  -3  11   3   31.34    1.66
   3 -11  -2    3.16    0.50
  -3  11   2    2.54    0.46
   3 -11  -2    3.48    0.50
  -3  11   2    2.98    0.42
  -3  11   1    3.02    0.52
   3 -11  -1    2.38    0.45
  -3  11   1    2.72    0.40
   3 -11  -1    2.09    0.38
  -3  11   0    0.50    0.29
   3 -11   0    0.39    0.23
   3 -11   0    0.84    0.26
  -3  11  -1   22.31    1.39
  -3  11  -1   22.17    1.34
   3 -11   1   23.25    1.35
  -3  11  -2   11.48    0.96
  -3  11  -2   11.03    0.96
   3 -11   2   12.54    0.96
   3 -11   3   14.84    1.05
  -3  11  -3   13.99    1.07
  -3  11  -3   14.38    1.07
   3 -11   4    0.16    0.21
  -3  11  -4    0.26    0.25
  -3  11  -4    0.64    0.29
  -3  11  -5   13.68    1.07
  -3  11  -5   13.83    1.06
   3 -11   5   14.93    1.07
  -3  11  -6    1.36    0.39
   3 -11   6    1.35    0.33
  -3  11  -6    1.28    0.38
   3 -11   7    0.16    0.18
  -3  11  -7    0.24    0.26
  -3  11  -7    0.06    0.22
   3 -11   8    5.35    0.68
  -3  11  -8    5.09    0.64
  -3  11  -8    5.62    0.71
   3 -11   9   -0.26    0.29
  -3  11  -9    0.43    0.34
  -3  11  -9   -0.12    0.23
   3 -11  10    2.61    0.50
  -3  11 -10    2.48    0.53
   3 -11  11    1.26    0.39
  -3  11 -11    1.68    0.43
   3 -11  12   -0.14    0.26
  -3  11 -12    0.44    0.34
   3 -11  13    0.65    0.28
  -3  11 -13    0.26    0.27
  -3  11 -14    0.12    0.34
   3 -11  14   -0.14    0.21
   3 -11  15    1.53    0.44
  -3  10  11    1.20    0.44
   3 -10 -11    0.38    0.31
  -3  10  10    0.48    0.23
   3 -10 -10    0.81    0.37
  -3  10   9    1.95    0.44
   3 -10  -9    1.58    0.45
  -3  10   8    0.38    0.22
   3 -10  -8   -0.03    0.29
  -3  10   7   10.16    0.89
   3 -10  -7   12.15    1.04
   3 -10  -7   10.66    0.91
   3 -10  -6   12.40    1.03
  -3  10   6    9.94    0.84
  -3  10   6    9.50    0.88
   3 -10  -6    9.67    0.85
  -3  10   5    4.32    0.58
   3 -10  -5    5.23    0.62
  -3  10   5    4.84    0.56
   3 -10  -5    5.59    0.67
  -3  10   4   12.46    0.98
   3 -10  -4   14.85    1.03
  -3  10   4   12.02    0.86
   3 -10  -4   12.82    0.96
  -3  10   3   13.47    0.88
   3 -10  -3   14.99    1.03
   3 -10  -3   13.03    0.95
  -3  10   3   12.59    0.98
   3 -10  -2    2.80    0.47
  -3  10   2    3.16    0.50
  -3  10   2    2.89    0.40
   3 -10  -2    2.79    0.43
  -3  10   1    2.86    0.48
   3 -10  -1    2.73    0.45
  -3  10   1    3.50    0.42
   3 -10  -1    3.35    0.43
  -3  10   0    7.84    0.76
   3 -10   0    9.74    0.71
  -3  10   0    9.23    0.66
   3 -10   0    9.07    0.78
  -3  10  -1    2.14    0.44
  -3  10  -1    2.46    0.46
   3 -10   1    1.92    0.40
  -3  10  -1    2.58    0.36
   3 -10   1    1.83    0.30
   3 -10   2    1.62    0.37
  -3  10  -2    0.76    0.28
  -3  10  -2    1.02    0.36
  -3  10  -3   21.20    1.26
  -3  10  -3   20.49    1.21
   3 -10   3   18.01    1.12
   3 -10   4   19.32    1.16
  -3  10  -4   20.46    1.24
  -3  10  -4   20.51    1.24
  -3  10  -5    4.84    0.62
  -3  10  -5    5.84    0.68
   3 -10   5    4.96    0.61
   3 -10   6    2.19    0.41
  -3  10  -6    2.56    0.48
  -3  10  -6    2.05    0.43
   3 -10   7   -0.03    0.23
  -3  10  -7    0.22    0.26
  -3  10  -7    0.54    0.26
  -3  10  -8    2.80    0.51
   3 -10   8    2.22    0.44
  -3  10  -8    2.74    0.47
  -3  10  -9    8.41    0.85
  -3  10  -9    7.80    0.79
   3 -10   9    6.51    0.71
   3 -10  10    0.25    0.25
  -3  10 -10    0.24    0.26
   3 -10  10   -0.04    0.15
   3 -10  11    1.88    0.41
  -3  10 -11    2.65    0.52
   3 -10  11    3.17    0.47
   3 -10  12    0.08    0.18
  -3  10 -12   -0.29    0.27
   3 -10  12   -0.13    0.16
   3 -10  13   -0.29    0.24
  -3  10 -13    0.06    0.26
   3 -10  13    0.09    0.19
  -3  10 -14    2.54    0.56
   3 -10  14    2.14    0.46
   3 -10  14    1.52    0.39
   3 -10  15   -0.08    0.17
  -3  10 -15    0.48    0.28
   3 -10  15    0.23    0.29
   3 -10  16    2.28    0.53
  -3   9  12    0.01    0.21
   3  -9 -12    0.48    0.30
  -3   9  11    1.35    0.37
   3  -9 -11    1.42    0.43
   3  -9 -10    0.52    0.30
  -3   9  10   -0.26    0.28
  -3   9   9    1.22    0.35
   3  -9  -9    1.63    0.43
  -3   9   8    1.82    0.41
   3  -9  -8    2.26    0.48
   3  -9  -7    0.18    0.17
  -3   9   7    0.18    0.23
   3  -9  -7    0.19    0.21
   3  -9  -6    0.79    0.26
  -3   9   6    1.09    0.30
   3  -9  -6    0.89    0.32
  -3   9   5    1.00    0.34
  -3   9   5    1.57    0.33
   3  -9  -5    1.53    0.34
   3  -9  -5    1.05    0.30
   3  -9  -4   -0.08    0.19
  -3   9   4   -0.15    0.20
  -3   9   4   -0.02    0.15
   3  -9  -4    0.07    0.17
  -3   9   3    0.77    0.30
  -3   9   3    0.44    0.19
   3  -9  -3    0.60    0.25
   3  -9  -3    0.56    0.24
  -3   9   2   14.37    0.82
   3  -9  -2   13.73    0.87
  -3   9   2   13.24    0.93
   3  -9  -2   13.35    0.93
   3  -9  -1    1.03    0.29
  -3   9   1    0.90    0.31
  -3   9   1    1.12    0.23
   3  -9  -1    1.55    0.30
  -3   9   0   15.37    0.80
   3  -9   0   14.73    0.83
  -3   9   0   16.30    1.04
   3  -9   0   13.94    0.94
   3  -9   1   16.29    0.83
  -3   9  -1   17.84    0.83
  -3   9  -1   17.38    1.10
   3  -9   1   16.30    1.01
  -3   9  -1   15.21    1.00
   3  -9   2    0.28    0.11
  -3   9  -2    0.24    0.23
  -3   9  -2    0.29    0.25
   3  -9   2    0.20    0.22
   3  -9   3    1.58    0.33
  -3   9  -3    1.45    0.38
  -3   9  -3    1.32    0.33
  -3   9  -4    3.81    0.53
   3  -9   4    3.76    0.49
   3  -9   4    3.72    0.37
  -3   9  -4    3.39    0.50
   3  -9   5    9.34    0.62
  -3   9  -5   10.53    0.84
  -3   9  -5    8.39    0.76
   3  -9   5    9.91    0.78
   3  -9   6    2.93    0.45
  -3   9  -6    2.32    0.45
   3  -9   6    2.69    0.35
  -3   9  -6    2.16    0.45
   3  -9   7   -0.09    0.17
  -3   9  -7   -0.15    0.24
  -3   9  -7   -0.29    0.28
   3  -9   7   -0.02    0.13
   3  -9   8    4.13    0.54
   3  -9   8    5.42    0.54
  -3   9  -8    4.99    0.61
  -3   9  -8    5.97    0.69
   3  -9   9    3.40    0.49
   3  -9   9    3.22    0.45
  -3   9  -9    3.23    0.53
   3  -9   9    3.19    0.46
  -3   9 -10    3.21    0.53
   3  -9  10    2.12    0.43
   3  -9  10    2.56    0.43
   3  -9  11    5.04    0.61
  -3   9 -11    4.67    0.65
   3  -9  11    4.95    0.59
   3  -9  12    0.95    0.33
   3  -9  12    1.15    0.34
  -3   9 -12    1.09    0.37
   3  -9  13   -0.15    0.17
   3  -9  13    0.33    0.26
  -3   9 -13   -0.03    0.21
   3  -9  14    0.41    0.25
  -3   9 -14    0.71    0.36
   3  -9  14    0.66    0.28
   3  -9  15    0.59    0.31
  -3   9 -15    1.36    0.44
   3  -9  16    0.25    0.25
  -3   8  13    1.37    0.43
   3  -8 -13    1.18    0.42
   3  -8 -12    6.25    0.83
  -3   8  12    7.12    0.85
  -3   8  11    0.79    0.30
   3  -8 -11    0.25    0.27
   3  -8 -10    3.04    0.58
  -3   8  10    2.38    0.48
   3  -8  -9    3.35    0.56
  -3   8   9    4.17    0.58
  -3   8   8    0.94    0.30
   3  -8  -8    1.47    0.40
  -3   8   7    3.35    0.49
   3  -8  -7    2.31    0.44
   3  -8  -6    0.70    0.24
  -3   8   6    1.08    0.29
   3  -8  -6    0.78    0.28
   3  -8  -5   23.62    1.25
  -3   8   5   25.63    1.22
   3  -8  -5   23.47    1.27
  -3   8   4    9.60    0.69
   3  -8  -4    8.51    0.73
  -3   8   4    7.16    0.66
   3  -8  -4    9.10    0.74
  -3   8   3   -0.10    0.22
   3  -8  -3    0.11    0.23
   3  -8  -3    0.24    0.13
  -3   8   3    0.22    0.16
   3  -8  -3   -0.10    0.17
  -3   8   2   11.76    0.70
   3  -8  -2   11.58    0.61
   3  -8  -2   12.89    0.81
  -3   8   2   12.14    0.84
   3  -8  -2   12.73    0.86
  -3   8   1   43.90    1.71
   3  -8  -1   46.01    1.36
  -3   8   1   50.42    1.52
   3  -8  -1   47.36    1.75
   3  -8  -1   49.23    1.63
   3  -8   0   32.76    1.10
  -3   8   0   36.02    1.20
   3  -8   0   35.27    1.28
  -3   8   0   33.49    1.44
   3  -8   0   35.19    1.47
  -3   8  -1    5.76    0.59
   3  -8   1    4.89    0.39
  -3   8  -1    6.07    0.43
   3  -8   1    5.72    0.45
  -3   8  -1    5.54    0.61
   3  -8   1    5.03    0.54
  -3   8  -2    7.50    0.66
   3  -8   2    7.43    0.49
  -3   8  -2    7.09    0.46
  -3   8  -2    8.25    0.73
   3  -8   2    7.06    0.46
   3  -8   2    6.35    0.60
   3  -8   3    6.30    0.46
  -3   8  -3    5.67    0.62
  -3   8  -3    5.53    0.59
   3  -8   3    6.82    0.61
   3  -8   4   25.57    1.02
  -3   8  -4   24.73    1.24
  -3   8  -4   25.95    1.30
   3  -8   4   25.15    1.21
  -3   8  -5    1.69    0.37
  -3   8  -5    2.56    0.45
   3  -8   5    2.01    0.31
   3  -8   5    2.33    0.39
   3  -8   6   21.44    1.01
   3  -8   6   19.83    1.12
  -3   8  -6   21.99    1.20
  -3   8  -6   20.96    1.18
   3  -8   7   13.59    0.83
  -3   8  -7   12.41    0.90
   3  -8   7   11.75    0.83
  -3   8  -7   12.54    0.92
   3  -8   8    3.80    0.48
   3  -8   8    3.92    0.40
  -3   8  -8    4.46    0.56
   3  -8   8    4.74    0.51
   3  -8   8    4.58    0.50
   3  -8   9   25.10    1.27
   3  -8   9   23.11    1.26
  -3   8 -10    1.50    0.38
   3  -8  10    1.44    0.33
   3  -8  10    1.49    0.33
   3  -8  11   16.09    1.09
  -3   8 -11   18.63    1.22
   3  -8  11   17.05    1.08
   3  -8  12    2.81    0.46
  -3   8 -12    2.08    0.44
   3  -8  12    2.23    0.42
   3  -8  13    0.06    0.17
  -3   8 -13    0.41    0.31
   3  -8  13    0.18    0.21
   3  -8  14    0.72    0.26
  -3   8 -14    0.72    0.34
   3  -8  14    0.84    0.35
  -3   8 -15    0.96    0.39
   3  -8  15    0.22    0.22
  -3   8 -16    1.62    0.46
   3  -8  16    0.55    0.24
   3  -8  17    0.04    0.23
   3  -7 -14    0.00    0.27
  -3   7  14    0.64    0.31
  -3   7  13    3.23    0.57
   3  -7 -13    3.55    0.63
  -3   7  12   11.59    1.04
   3  -7 -12   10.68    1.07
  -3   7  11    7.16    0.79
   3  -7 -11    9.12    0.93
   3  -7 -10    0.04    0.17
  -3   7  10    0.16    0.23
  -3   7   9    1.22    0.33
   3  -7  -9    1.17    0.34
  -3   7   8    5.80    0.63
  -3   7   8    5.55    0.54
   3  -7  -8    5.58    0.66
  -3   7   7    7.85    0.71
  -3   7   7    8.32    0.64
   3  -7  -7    8.31    0.77
   3  -7  -6    0.14    0.15
  -3   7   6    0.08    0.14
  -3   7   6    0.30    0.16
   3  -7  -6    0.43    0.22
   3  -7  -5   25.00    1.25
  -3   7   5   24.07    1.14
   3  -7  -5   24.72    1.03
   3  -7  -5   24.60    1.21
  -3   7   5   23.31    1.04
  -3   7   4   45.48    1.57
   3  -7  -4   42.96    1.38
   3  -7  -4   44.23    1.68
  -3   7   4   42.29    1.60
   3  -7  -4   41.83    1.64
  -3   7   3    3.47    0.44
  -3   7   3    3.81    0.40
   3  -7  -3    3.39    0.35
   3  -7  -3    4.32    0.48
   3  -7  -3    4.59    0.51
  -3   7   2  339.24    6.49
   3  -7  -2  331.28    6.35
   3  -7  -2  351.44    6.73
  -3   7   2  324.67    6.73
   3  -7  -2  336.23    6.84
   3  -7  -1   31.20    1.08
  -3   7   1   31.41    1.09
   3  -7  -1   33.72    1.24
  -3   7   1   32.79    1.33
   3  -7  -1   30.66    1.33
   3  -7   0   22.28    0.87
  -3   7   0   22.17    0.84
  -3   7   0   22.94    1.18
  -3   7   0   21.47    1.06
   3  -7   0   22.59    0.93
   3  -7   0   22.32    1.08
  -3   7  -1   24.58    1.14
   3  -7   1   23.88    0.92
  -3   7  -1   25.25    1.23
   3  -7   1   24.45    0.93
  -3   7  -1   26.60    0.89
   3  -7   1   23.72    1.13
  -3   7  -2    0.10    0.19
   3  -7   2    0.03    0.12
  -3   7  -2    0.05    0.20
  -3   7  -2    0.11    0.11
   3  -7   2    0.04    0.08
   3  -7   2   -0.01    0.17
   3  -7   3    4.16    0.29
   3  -7   3    4.97    0.42
  -3   7  -3    5.46    0.34
  -3   7  -3    5.74    0.56
  -3   7  -3    4.63    0.54
   3  -7   3    4.90    0.50
   3  -7   4    1.30    0.29
   3  -7   4    1.77    0.18
  -3   7  -4    1.57    0.34
   3  -7   4    2.03    0.29
  -3   7  -4    1.21    0.31
   3  -7   5   -0.08    0.17
  -3   7  -5   -0.23    0.25
   3  -7   5   -0.02    0.09
   3  -7   5   -0.06    0.16
  -3   7  -5    0.11    0.28
   3  -7   6   12.28    0.75
  -3   7  -6   11.98    0.85
   3  -7   6   12.29    0.80
  -3   7  -6   13.63    0.91
  -3   7  -7   24.01    1.22
  -3   7  -7   23.18    1.22
   3  -7   7   23.15    1.09
   3  -7   7   22.60    1.11
   3  -7   7   22.08    1.10
   3  -7   8    0.13    0.16
  -3   7  -8    0.08    0.28
   3  -7   8    0.07    0.16
   3  -7   9   51.41    1.87
  -3   7  -9   47.69    1.91
   3  -7   9   48.11    1.78
   3  -7  10    0.86    0.26
   3  -7  10    0.46    0.23
  -3   7 -10    0.90    0.31
   3  -7  11    0.72    0.26
  -3   7 -11    0.76    0.33
   3  -7  11    0.93    0.30
  -3   7 -12    9.78    0.89
   3  -7  12    9.69    0.87
   3  -7  12    9.04    0.75
   3  -7  13    0.34    0.19
  -3   7 -13    0.02    0.22
   3  -7  13    0.24    0.21
  -3   7 -14    0.32    0.27
   3  -7  14    0.46    0.26
  -3   7 -15    1.04    0.38
   3  -7  15    1.11    0.37
  -3   7 -16    0.19    0.22
   3  -7  16   -0.69    0.30
   3  -6 -15    4.70    0.74
  -3   6  14   11.47    1.10
   3  -6 -14   10.99    1.11
  -3   6  13    5.23    0.72
   3  -6 -13    5.79    0.78
  -3   6  12    1.73    0.44
   3  -6 -12    2.13    0.46
  -3   6  12    2.11    0.39
  -3   6  11   11.03    0.95
   3  -6 -11   10.04    0.94
  -3   6  11    8.81    0.77
  -3   6  10    7.75    0.78
   3  -6 -10    7.77    0.80
  -3   6  10    8.04    0.71
  -3   6   9   -0.03    0.20
  -3   6   9    0.01    0.12
   3  -6  -9    0.17    0.20
  -3   6   8    1.47    0.32
  -3   6   8    1.83    0.32
   3  -6  -8    1.57    0.35
  -3   6   7    1.30    0.29
  -3   6   7    0.99    0.24
   3  -6  -7    1.25    0.33
   3  -6  -6    0.57    0.21
  -3   6   6    0.64    0.24
   3  -6  -6    0.56    0.18
  -3   6   6    0.62    0.18
   3  -6  -6    0.45    0.22
   3  -6  -5    0.05    0.18
  -3   6   5    0.04    0.14
   3  -6  -5   -0.16    0.16
  -3   6   5    0.15    0.13
   3  -6  -5    0.00    0.16
  -3   6   4   95.02    2.46
   3  -6  -4   99.77    2.65
   3  -6  -4   90.04    2.33
   3  -6  -4   95.54    2.63
  -3   6   3   44.42    1.41
   3  -6  -3   41.68    1.33
   3  -6  -3   43.57    1.57
   3  -6  -3   41.06    1.48
  -3   6   3   39.99    1.44
  -3   6   2    0.77    0.24
   3  -6  -2    0.55    0.17
  -3   6   2    0.60    0.16
   3  -6  -2    0.69    0.24
   3  -6  -2    0.52    0.18
   3  -6  -1    3.28    0.39
  -3   6   1    3.24    0.39
  -3   6   1    2.95    0.29
   3  -6  -1    2.44    0.29
   3  -6  -1    2.94    0.33
   3  -6   0    6.39    0.44
  -3   6   0    6.87    0.40
  -3   6   0    6.31    0.59
   3  -6   0    6.69    0.46
   3  -6   0    6.42    0.53
  -3   6   0    6.60    0.53
   3  -6   1   26.05    0.96
  -3   6  -1   26.17    0.79
   3  -6   1   23.35    0.87
  -3   6  -1   27.04    1.20
  -3   6  -1   26.31    1.10
   3  -6   1   24.00    1.09
   3  -6   2    0.22    0.16
  -3   6  -2    0.11    0.19
   3  -6   2    0.08    0.07
   3  -6   2    0.17    0.04
   3  -6   2    0.12    0.13
  -3   6  -2    0.10    0.19
  -3   6  -2    0.37    0.11
   3  -6   3    2.06    0.31
  -3   6  -3    1.88    0.35
  -3   6  -3    1.37    0.29
   3  -6   3    1.59    0.16
   3  -6   3    1.81    0.27
  -3   6  -3    1.94    0.17
   3  -6   4    0.20    0.15
  -3   6  -4   -0.07    0.20
   3  -6   4    0.09    0.14
  -3   6  -4    0.03    0.20
   3  -6   5    0.02    0.16
   3  -6   5   -0.04    0.16
  -3   6  -5    0.35    0.23
  -3   6  -5    0.05    0.20
   3  -6   6    0.05    0.15
  -3   6  -6   -0.28    0.24
   3  -6   6   -0.06    0.20
  -3   6  -6   -0.06    0.20
   3  -6   6    0.24    0.19
  -3   6  -7    9.48    0.74
   3  -6   7    9.77    0.68
   3  -6   7    9.80    0.70
   3  -6   8    0.07    0.14
  -3   6  -8    0.02    0.23
   3  -6   8    0.16    0.18
   3  -6   9    1.03    0.26
  -3   6  -9    0.75    0.30
   3  -6   9    1.10    0.29
   3  -6  10    2.77    0.38
  -3   6 -10    2.93    0.49
   3  -6  10    2.52    0.41
   3  -6  11    0.73    0.22
  -3   6 -11    0.51    0.28
   3  -6  11    0.73    0.26
   3  -6  12    0.41    0.19
   3  -6  12    0.87    0.33
  -3   6 -13   -0.06    0.25
   3  -6  13   -0.09    0.21
  -3   6 -13    0.33    0.20
  -3   6 -14    0.17    0.15
   3  -6  14   -0.03    0.21
  -3   6 -14   -0.06    0.22
  -3   6 -15    0.48    0.25
   3  -6  15    1.25    0.36
   3  -6  16    2.46    0.50
  -3   6 -17    0.50    0.28
   3  -6  17    0.15    0.21
  -3   5  15    1.83    0.49
   3  -5 -15    1.10    0.43
  -3   5  15    1.25    0.38
  -3   5  14   14.05    1.18
  -3   5  14   13.42    1.07
   3  -5 -14   13.95    1.20
  -3   5  13    5.43    0.65
  -3   5  13    5.27    0.71
   3  -5 -13    6.13    0.78
  -3   5  12   -0.18    0.18
  -3   5  12   -0.11    0.23
   3  -5 -12   -0.20    0.25
   3  -5 -11    3.54    0.56
  -3   5  11    3.99    0.52
  -3   5  11    3.43    0.54
   3  -5 -10   16.07    1.11
  -3   5  10   13.43    0.93
  -3   5   9    4.87    0.53
   3  -5  -9    3.91    0.54
   3  -5  -8    3.08    0.49
  -3   5   8    2.73    0.31
  -3   5   8    2.45    0.38
   3  -5  -7   12.14    0.87
  -3   5   7   11.49    0.59
  -3   5   7   11.83    0.77
  -3   5   6    1.18    0.18
  -3   5   6    1.03    0.24
   3  -5  -6    1.13    0.24
   3  -5  -6    1.45    0.31
  -3   5   5   25.03    0.79
  -3   5   5   27.36    1.14
   3  -5  -5   26.77    1.06
   3  -5  -5   27.33    1.22
   3  -5  -5   26.51    1.18
   3  -5  -4    1.70    0.28
   3  -5  -4    1.98    0.32
  -3   5   4    1.73    0.16
  -3   5   4    1.52    0.25
   3  -5  -4    1.68    0.26
  -3   5   3   31.10    1.11
  -3   5   3   31.41    0.69
   3  -5  -3   31.42    1.12
   3  -5  -3   33.40    1.29
   3  -5  -3   33.00    1.24
  -3   5   3   32.53    1.17
  -3   5   2    0.54    0.18
   3  -5  -2    0.49    0.21
   3  -5  -2    0.76    0.18
  -3   5   2    0.59    0.13
   3  -5  -2    0.42    0.15
   3  -5  -1   38.50    1.24
  -3   5   1   41.42    1.48
  -3   5   1   42.38    1.16
  -3   5   1   40.96    1.33
   3  -5  -1   40.86    1.29
   3  -5  -1   39.49    1.40
  -3   5   0    4.44    0.29
   3  -5   0    4.67    0.44
  -3   5   0    5.08    0.48
   3  -5   0    5.03    0.37
   3  -5   0    5.78    0.42
  -3   5   0    5.64    0.46
  -3   5  -1    0.47    0.19
   3  -5   1    0.60    0.19
   3  -5   1    0.54    0.16
   3  -5   1    0.35    0.12
  -3   5  -1    0.56    0.10
  -3   5  -1    0.45    0.22
  -3   5  -2   -0.13    0.19
   3  -5   2    0.02    0.12
  -3   5  -2    0.07    0.16
   3  -5   2    0.11    0.14
  -3   5  -2    0.25    0.08
   3  -5   2    0.48    0.12
   3  -5   3   -0.03    0.13
  -3   5  -3   -0.06    0.18
   3  -5   3   -0.06    0.13
  -3   5  -3    0.13    0.17
   3  -5   4    2.25    0.31
  -3   5  -4    2.04    0.33
  -3   5  -4    2.17    0.38
   3  -5   4    2.38    0.32
   3  -5   5    0.03    0.13
  -3   5  -5    0.04    0.21
   3  -5   5    0.20    0.19
  -3   5  -5    0.19    0.19
  -3   5  -6   20.78    1.05
   3  -5   6   22.42    1.03
   3  -5   6   21.96    0.96
   3  -5   7   52.64    1.80
  -3   5  -7   56.01    1.87
   3  -5   7   56.16    1.71
  -3   5  -8   23.21    1.19
   3  -5   8   26.29    1.21
   3  -5   8   25.99    1.10
  -3   5  -9    1.35    0.35
   3  -5   9    1.50    0.27
   3  -5   9    1.52    0.33
  -3   5 -10   18.12    1.10
   3  -5  10   17.40    1.06
   3  -5  10   19.34    0.96
   3  -5  11    0.85    0.22
  -3   5 -11    1.01    0.30
   3  -5  11    0.74    0.26
   3  -5  12    0.60    0.22
  -3   5 -12    0.51    0.28
   3  -5  12    0.43    0.25
  -3   5 -12    0.68    0.25
  -3   5 -13    1.81    0.35
  -3   5 -13    2.85    0.50
   3  -5  13    2.23    0.45
  -3   5 -14    0.17    0.17
  -3   5 -14    0.06    0.26
   3  -5  14   -0.15    0.23
   3  -5  15   -0.05    0.21
   3  -5  16    3.12    0.56
   3  -5  17    0.34    0.35
  -3   5 -17    0.35    0.28
  -3   4  17    1.53    0.42
  -3   4  16    2.28    0.52
   3  -4 -16    2.79    0.60
  -3   4  16    2.96    0.54
   3  -4 -15    0.17    0.22
  -3   4  15    0.24    0.32
  -3   4  15   -0.46    0.25
   3  -4 -14    0.38    0.27
  -3   4  14    1.07    0.34
  -3   4  13    4.35    0.59
   3  -4 -13    6.67    0.78
   3  -4 -12   -0.22    0.30
  -3   4  12   -0.09    0.15
  -3   4  12    0.00    0.19
  -3   4  11    4.11    0.47
  -3   4  11    3.01    0.46
   3  -4 -11    4.26    0.58
   3  -4 -10    0.09    0.24
  -3   4  10    0.36    0.16
  -3   4  10    0.03    0.17
  -3   4   9    0.04    0.12
   3  -4  -9   -0.14    0.23
  -3   4   9   -0.03    0.14
  -3   4   8    0.14    0.13
   3  -4  -8    0.20    0.22
  -3   4   8   -0.01    0.17
  -3   4   7   28.10    1.00
   3  -4  -7   28.66    1.21
  -3   4   7   26.96    1.21
   3  -4  -7   30.69    1.38
   3  -4  -6    0.56    0.18
  -3   4   6    0.81    0.16
  -3   4   6    0.63    0.23
   3  -4  -6    1.08    0.25
   3  -4  -6    0.87    0.26
   3  -4  -5    0.58    0.16
  -3   4   5    0.77    0.13
   3  -4  -5    0.72    0.21
   3  -4  -5    0.60    0.23
   3  -4  -4    0.10    0.14
   3  -4  -4    0.29    0.13
  -3   4   4    0.26    0.09
   3  -4  -4    0.45    0.17
   3  -4  -4    0.13    0.14
   3  -4  -3    0.00    0.15
  -3   4   3    0.29    0.12
   3  -4  -3    0.22    0.09
  -3   4   3    0.20    0.06
   3  -4  -3    0.28    0.14
   3  -4  -3   -0.07    0.17
   3  -4  -2   16.09    0.76
  -3   4   2   16.31    0.41
   3  -4  -2   16.53    0.82
   3  -4  -2   15.84    0.73
  -3   4   2   15.83    0.71
  -3   4   2   16.38    0.82
  -3   4   1   72.60    1.66
   3  -4  -1   71.03    1.84
  -3   4   1   72.79    2.00
   3  -4  -1   72.53    1.82
  -3   4   1   72.40    1.83
   3  -4  -1   71.25    1.96
   3  -4   0   38.03    1.11
  -3   4   0   38.16    0.96
  -3   4   0   41.00    1.24
   3  -4   0   37.97    1.21
  -3   4   0   40.12    1.36
   3  -4   0   38.48    1.28
   3  -4   1    1.35    0.22
  -3   4  -1    1.61    0.25
  -3   4  -1    1.38    0.26
  -3   4  -1    1.48    0.12
   3  -4   1    1.55    0.24
   3  -4   1    1.60    0.19
   3  -4   2   36.47    1.20
  -3   4  -2   37.60    1.37
   3  -4   2   35.74    1.20
  -3   4  -2   36.00    1.22
   3  -4   3   25.10    0.98
   3  -4   3   22.21    0.92
  -3   4  -3   24.01    1.06
  -3   4  -3   25.07    0.99
   3  -4   4    0.09    0.11
  -3   4  -4    0.13    0.16
  -3   4  -4    0.23    0.21
   3  -4   4    0.20    0.19
  -3   4  -5   16.22    0.85
   3  -4   5   17.52    0.86
   3  -4   5   17.23    0.85
   3  -4   5   16.58    0.77
   3  -4   6    0.06    0.10
  -3   4  -6    0.16    0.18
   3  -4   6    0.36    0.21
  -3   4  -7   15.31    0.89
   3  -4   7   15.56    0.87
   3  -4   7   16.30    0.77
   3  -4   8   12.19    0.81
  -3   4  -8   13.02    0.84
   3  -4   8   14.21    0.73
   3  -4   9    1.41    0.24
  -3   4  -9    1.39    0.34
   3  -4   9    1.48    0.30
  -3   4 -10   10.19    0.80
   3  -4  10    9.39    0.76
   3  -4  10    9.20    0.61
   3  -4  11    0.45    0.18
  -3   4 -11    0.40    0.25
   3  -4  11    0.09    0.16
  -3   4 -11    0.41    0.20
  -3   4 -12    0.53    0.24
  -3   4 -12    0.84    0.29
   3  -4  12    1.15    0.34
  -3   4 -13    4.98    0.57
  -3   4 -13    4.72    0.63
   3  -4  13    4.06    0.57
  -3   4 -14    2.61    0.42
   3  -4  14    2.67    0.49
   3  -4  15    1.90    0.44
  -3   4 -16    3.81    0.66
   3  -4  16    3.32    0.60
   3  -4  17    1.60    0.43
  -3   4 -17    1.91    0.47
   3  -3 -17    0.38    0.25
  -3   3  17    0.01    0.19
   3  -3 -16    2.21    0.53
  -3   3  16    3.10    0.55
   3  -3 -15    0.53    0.27
  -3   3  15    1.67    0.39
  -3   3  15    1.45    0.38
   3  -3 -14    0.45    0.26
  -3   3  14    1.10    0.33
  -3   3  14    0.73    0.29
   3  -3 -13    2.12    0.49
  -3   3  13    2.88    0.45
  -3   3  13    2.10    0.42
  -3   3  12   22.73    1.18
   3  -3 -12   22.07    1.34
  -3   3  12   19.62    1.22
   3  -3 -11    1.05    0.30
  -3   3  11    1.42    0.29
   3  -3 -11    0.61    0.29
  -3   3  11    1.56    0.34
   3  -3 -10   -0.05    0.17
  -3   3  10   -0.01    0.14
  -3   3  10   -0.14    0.20
   3  -3 -10   -0.21    0.25
  -3   3   9   41.48    1.46
  -3   3   9   44.42    1.39
   3  -3  -9   42.49    1.56
  -3   3   9   42.79    1.69
   3  -3  -9   43.25    1.77
  -3   3   8   16.33    0.80
   3  -3  -8   17.18    0.88
  -3   3   8   16.34    0.96
   3  -3  -8   17.87    1.03
  -3   3   7    5.24    0.41
   3  -3  -7    5.03    0.49
   3  -3  -7    5.26    0.45
  -3   3   7    5.36    0.52
   3  -3  -7    4.42    0.50
   3  -3  -6   23.16    1.09
  -3   3   6   20.90    0.80
   3  -3  -6   21.13    0.98
   3  -3  -6   21.99    0.89
  -3   3   6   20.13    0.99
  -3   3   5    5.13    0.34
   3  -3  -5    4.93    0.44
   3  -3  -5    5.06    0.38
   3  -3  -5    4.71    0.47
  -3   3   4   12.22    0.51
   3  -3  -4   13.34    0.70
   3  -3  -4   13.04    0.57
   3  -3  -4   12.93    0.73
   3  -3  -4   12.17    0.71
  -3   3   3    4.52    0.27
   3  -3  -3    4.76    0.40
   3  -3  -3    4.32    0.29
  -3   3   3    4.65    0.42
  -3   3   3    4.86    0.34
   3  -3  -3    4.35    0.41
   3  -3  -3    4.69    0.41
   3  -3  -2    5.78    0.45
  -3   3   2    5.64    0.27
   3  -3  -2    5.51    0.43
   3  -3  -2    5.05    0.41
   3  -3  -2    6.32    0.31
  -3   3   2    5.16    0.45
  -3   3   2    6.17    0.38
  -3   3   1   46.47    1.02
   3  -3  -1   49.35    1.04
   3  -3  -1   44.12    1.36
  -3   3   1   50.40    1.30
  -3   3   1   48.71    1.48
   3  -3  -1   45.33    1.31
   3  -3  -1   47.37    1.42
  -3   3   0   16.81    0.49
   3  -3   0   16.57    0.42
   3  -3   0   17.36    0.75
  -3   3   0   16.43    0.67
   3  -3   0   16.69    0.65
  -3   3   0   16.71    0.80
   3  -3   0   16.23    0.75
  -3   3  -1    3.38    0.15
   3  -3   1    3.93    0.35
  -3   3  -1    4.17    0.41
   3  -3   1    3.61    0.33
  -3   3  -1    3.51    0.33
   3  -3   2    0.03    0.10
   3  -3   2   -0.11    0.16
  -3   3  -2    0.01    0.13
  -3   3  -2    0.13    0.19
  -3   3  -3    4.47    0.39
   3  -3   3    4.70    0.41
   3  -3   3    4.75    0.37
  -3   3  -4   49.94    1.52
   3  -3   4   50.17    1.54
   3  -3   4   48.15    1.37
  -3   3  -5  155.14    3.30
   3  -3   5  148.51    3.30
   3  -3   5  154.84    3.07
  -3   3  -6   35.11    1.32
   3  -3   6   35.03    0.77
  -3   3  -6   32.55    0.76
   3  -3   6   37.62    1.35
   3  -3   6   36.01    1.12
  -3   3  -7   14.07    0.83
   3  -3   7   13.44    0.48
   3  -3   7   14.53    0.84
   3  -3   7   14.17    0.66
  -3   3  -8   -0.01    0.25
   3  -3   8   -0.05    0.07
   3  -3   8    0.14    0.12
   3  -3   8    0.12    0.18
  -3   3  -9   22.20    1.14
  -3   3  -9   22.62    0.94
   3  -3   9   20.68    1.11
   3  -3   9   21.98    0.89
   3  -3  10   25.90    1.30
  -3   3 -10   27.37    1.32
  -3   3 -10   26.03    1.22
   3  -3  10   26.77    1.03
   3  -3  11   25.34    1.34
  -3   3 -11   27.81    1.38
  -3   3 -11   25.17    1.23
   3  -3  12    7.44    0.73
  -3   3 -12    7.24    0.66
  -3   3 -13    0.06    0.19
   3  -3  13   -0.02    0.19
  -3   3 -14    1.25    0.30
   3  -3  14    1.04    0.34
  -3   3 -15    2.22    0.42
   3  -3  15    2.26    0.48
  -3   3 -15    2.69    0.55
   3  -3  16   -0.22    0.25
  -3   3 -16    0.46    0.33
   3  -3  17   11.09    1.09
  -3   3 -17   11.91    1.17
  -3   2  18    2.78    0.54
  -3   2  17    0.43    0.26
   3  -2 -17    0.78    0.36
  -3   2  17    0.48    0.27
  -3   2  16    0.04    0.26
  -3   2  16   -0.11    0.22
   3  -2 -16    0.07    0.19
  -3   2  15   -0.42    0.23
  -3   2  15    0.11    0.19
   3  -2 -15   -0.95    0.35
  -3   2  14    2.36    0.43
  -3   2  14    2.18    0.43
   3  -2 -14    1.73    0.45
   3  -2 -13   -0.17    0.26
  -3   2  13    0.29    0.19
   3  -2 -13    0.18    0.22
  -3   2  13   -0.02    0.18
  -3   2  12    6.63    0.64
   3  -2 -12    7.46    0.70
  -3   2  12    5.85    0.66
   3  -2 -12    6.97    0.75
  -3   2  11   17.24    0.98
   3  -2 -11   15.88    0.98
  -3   2  11   15.75    1.05
   3  -2 -11   15.82    1.07
   3  -2 -10   10.69    0.85
   3  -2 -10    9.99    0.75
  -3   2  10   10.13    0.81
  -3   2  10    9.91    0.70
  -3   2   9   22.04    0.88
   3  -2  -9   22.31    1.06
  -3   2   9   19.91    1.11
   3  -2  -9   22.56    1.22
  -3   2   9   21.36    1.00
   3  -2  -8    0.20    0.19
  -3   2   8    0.36    0.16
  -3   2   8    0.17    0.12
   3  -2  -8    0.29    0.22
  -3   2   8    0.47    0.22
   3  -2  -8    0.08    0.24
  -3   2   7   14.87    0.72
  -3   2   7   16.13    0.76
   3  -2  -7   15.11    0.77
   3  -2  -7   15.08    0.83
   3  -2  -7   15.25    0.89
  -3   2   7   15.98    0.90
   3  -2  -6   62.24    1.91
  -3   2   6   58.23    1.58
  -3   2   6   60.12    1.71
   3  -2  -6   60.29    1.67
   3  -2  -6   58.66    1.79
  -3   2   5    4.19    0.33
   3  -2  -5    4.18    0.36
   3  -2  -5    4.28    0.42
   3  -2  -5    4.74    0.45
  -3   2   4   17.98    0.67
   3  -2  -4   19.00    0.85
   3  -2  -4   18.33    0.70
   3  -2  -4   16.91    0.81
  -3   2   4   17.78    0.76
  -3   2   3  366.97    6.60
   3  -2  -3  380.13    6.97
   3  -2  -3  371.57    6.66
   3  -2  -3  375.08    6.98
  -3   2   3  372.10    6.89
  -3   2   3  367.32    6.56
  -3   2   2  155.18    2.96
   3  -2  -2  155.75    2.98
   3  -2  -2  154.38    3.30
   3  -2  -2  160.19    3.26
  -3   2   2  155.88    3.30
   3  -2  -2  161.63    3.35
  -3   2   2  151.09    2.98
  -3   2   1   13.90    0.48
   3  -2  -1   13.15    0.45
   3  -2  -1   13.86    0.65
   3  -2  -1   13.45    0.66
  -3   2   1   13.11    0.66
  -3   2   1   13.05    0.52
  -3   2   0    0.07    0.10
  -3   2   0    0.08    0.08
  -3   2   0   -0.02    0.15
   3  -2   0    0.03    0.14
   3  -2   0    0.03    0.05
   3  -2   0    0.03    0.10
  -3   2  -1   26.51    0.87
   3  -2   1   27.55    0.92
   3  -2   1   25.91    0.67
   3  -2   1   27.54    0.98
  -3   2  -1   26.58    1.04
   3  -2   2    0.14    0.09
  -3   2  -2    0.10    0.12
   3  -2   2   -0.02    0.15
   3  -2   3    5.29    0.43
  -3   2  -3    6.61    0.45
   3  -2   3    5.69    0.37
   3  -2   4   13.50    0.71
  -3   2  -4   11.90    0.66
   3  -2   4   13.03    0.57
  -3   2  -5   85.01    2.19
   3  -2   5   85.14    1.59
  -3   2  -5   77.56    1.68
   3  -2   5   83.21    2.21
   3  -2   5   85.66    1.91
  -3   2  -6   59.25    1.78
  -3   2  -6   59.24    1.68
   3  -2   6   58.66    1.28
  -3   2  -6   56.62    1.31
   3  -2   6   60.28    1.82
   3  -2   6   61.34    1.49
   3  -2   7    0.00    0.09
  -3   2  -7   -0.15    0.22
   3  -2   7   -0.04    0.06
  -3   2  -7    0.08    0.11
  -3   2  -7   -0.01    0.05
   3  -2   7   -0.13    0.18
  -3   2  -8  111.36    2.87
  -3   2  -8  112.07    2.93
  -3   2  -8  113.20    2.61
   3  -2   8  112.78    2.39
  -3   2  -8  107.15    2.33
   3  -2   8  115.49    2.96
   3  -2   8  112.91    2.45
  -3   2  -9    2.08    0.34
   3  -2   9    1.55    0.22
  -3   2  -9    1.43    0.32
   3  -2   9    1.59    0.21
  -3   2  -9    1.63    0.24
   3  -2   9    1.44    0.31
   3  -2  10    7.27    0.48
   3  -2  10    5.79    0.60
  -3   2 -10    6.95    0.61
   3  -2  11   13.69    0.96
  -3   2 -11   13.00    0.86
  -3   2 -12    0.18    0.19
   3  -2  12    0.01    0.22
  -3   2 -13    1.88    0.36
   3  -2  13    1.36    0.35
  -3   2 -14    3.44    0.48
   3  -2  14    2.36    0.47
  -3   2 -14    3.03    0.56
  -3   2 -15    0.89    0.30
   3  -2  15    0.11    0.22
   3  -2  16    0.31    0.28
  -3   2 -16    0.24    0.25
   3  -2  17    5.70    0.78
  -3   2 -17    5.77    0.81
  -3   1  18    4.51    0.70
   3  -1 -18    2.99    0.57
  -3   1  17    0.11    0.20
   3  -1 -17    0.42    0.26
  -3   1  17   -0.43    0.28
  -3   1  16    2.88    0.54
   3  -1 -16    2.61    0.54
   3  -1 -15    5.74    0.75
   3  -1 -15    6.68    0.74
  -3   1  15    6.10    0.72
  -3   1  15    6.31    0.76
   3  -1 -14    3.13    0.52
  -3   1  14    2.36    0.48
   3  -1 -14    2.60    0.52
  -3   1  14    2.59    0.45
   3  -1 -13    0.11    0.22
  -3   1  13    0.32    0.20
  -3   1  13    0.38    0.24
   3  -1 -13    0.16    0.20
  -3   1  12    7.30    0.66
   3  -1 -12    6.78    0.66
   3  -1 -12    6.09    0.70
  -3   1  12    5.49    0.64
  -3   1  11    6.01    0.60
   3  -1 -11    5.34    0.62
   3  -1 -11    5.61    0.58
  -3   1  11    5.51    0.61
   3  -1 -10    0.73    0.25
   3  -1 -10    0.93    0.33
  -3   1  10    0.93    0.28
   3  -1  -9    1.94    0.35
  -3   1   9    2.25    0.33
  -3   1   9    2.37    0.28
   3  -1  -9    3.21    0.46
  -3   1   9    1.89    0.35
  -3   1   8   15.93    0.81
  -3   1   8   15.22    0.71
   3  -1  -8   15.16    0.83
   3  -1  -8   14.43    0.85
   3  -1  -8   15.12    0.90
  -3   1   8   14.93    0.91
  -3   1   7    6.55    0.48
  -3   1   7    6.93    0.47
   3  -1  -7    6.62    0.51
   3  -1  -7    6.83    0.56
  -3   1   7    5.39    0.53
   3  -1  -7    7.05    0.59
   3  -1  -6   10.88    0.69
  -3   1   6    9.93    0.58
   3  -1  -6    9.64    0.57
   3  -1  -6   10.23    0.66
  -3   1   6   10.63    0.53
  -3   1   6   10.03    0.56
  -3   1   5   27.94    0.95
  -3   1   5   26.82    1.00
   3  -1  -5   28.11    0.98
   3  -1  -5   28.63    1.11
   3  -1  -5   26.63    1.07
  -3   1   5   27.86    0.92
   3  -1  -4   20.74    0.89
  -3   1   4   20.00    0.76
  -3   1   4   21.54    0.87
   3  -1  -4   21.22    0.78
   3  -1  -4   20.38    0.88
  -3   1   4   21.63    0.78
  -3   1   4   20.66    0.57
  -3   1   3   24.33    0.81
  -3   1   3   25.51    0.97
   3  -1  -3   24.98    0.82
   3  -1  -3   24.97    0.97
   3  -1  -3   26.38    0.96
  -3   1   3   25.44    0.87
  -3   1   3   25.90    0.65
  -3   1   2    4.81    0.31
  -3   1   2    5.04    0.41
   3  -1  -2    4.81    0.30
   3  -1  -2    5.73    0.43
  -3   1   2    5.06    0.38
  -3   1   2    5.00    0.24
  -3   1   1   33.19    0.85
  -3   1   1   34.42    1.10
  -3   1   1   34.73    0.95
   3  -1  -1   33.50    0.90
  -3   1   1   34.93    1.17
   3  -1  -1   36.12    1.15
   3  -1  -1   36.77    1.10
  -3   1   0   75.81    1.64
   3  -1   0   73.78    1.60
  -3   1   0   74.18    1.94
  -3   1   0   75.12    1.68
   3  -1   0   75.53    1.90
   3  -1   0   79.59    1.81
   3  -1   1    1.72    0.20
  -3   1  -1    1.86    0.20
  -3   1  -1    1.79    0.21
   3  -1   1    1.78    0.26
  -3   1  -1    1.60    0.27
  -3   1  -2    9.72    0.59
   3  -1   2   11.25    0.60
  -3   1  -2    9.21    0.48
   3  -1   2    9.80    0.46
  -3   1  -3    6.38    0.46
   3  -1   3    5.84    0.46
   3  -1   3    5.70    0.25
  -3   1  -3    5.24    0.38
   3  -1   3    6.07    0.34
  -3   1  -4   52.45    1.52
  -3   1  -4   53.91    1.54
   3  -1   4   56.12    1.62
   3  -1   4   52.21    1.16
   3  -1   4   54.18    1.60
   3  -1   4   54.50    1.29
   3  -1   5    1.44    0.16
  -3   1  -5    0.85    0.22
   3  -1   5    1.30    0.14
  -3   1  -5    0.93    0.21
  -3   1  -5    1.67    0.18
   3  -1   5    1.18    0.25
  -3   1  -6    5.94    0.49
  -3   1  -6    6.42    0.46
   3  -1   6    6.59    0.35
  -3   1  -6    6.85    0.38
   3  -1   6    7.35    0.57
   3  -1   6    7.14    0.36
  -3   1  -7   13.32    0.58
  -3   1  -7   12.08    0.63
   3  -1   7   13.26    0.57
   3  -1   7   12.76    0.78
  -3   1  -7   11.80    0.75
  -3   1  -7   13.34    0.79
   3  -1   7   13.69    0.53
  -3   1  -8    0.02    0.20
   3  -1   8    0.24    0.10
   3  -1   8    0.20    0.11
  -3   1  -8    0.22    0.14
  -3   1  -8    0.29    0.12
   3  -1   8    0.09    0.19
   3  -1   9    2.60    0.29
   3  -1   9    2.12    0.36
  -3   1  -9    2.15    0.26
  -3   1  -9    2.68    0.28
  -3   1  -9    2.29    0.37
   3  -1  10    4.52    0.41
   3  -1  10    5.97    0.61
  -3   1 -10    5.19    0.54
   3  -1  11   26.16    1.09
   3  -1  11   26.06    1.35
  -3   1 -11   24.51    1.23
   3  -1  12   14.74    1.03
  -3   1 -12   14.39    0.95
  -3   1 -13    0.17    0.22
   3  -1  13    0.06    0.21
  -3   1 -13    0.25    0.26
  -3   1 -14    6.38    0.66
   3  -1  14    6.07    0.72
  -3   1 -14    6.54    0.80
  -3   1 -15    0.45    0.22
   3  -1  15    0.22    0.20
   3  -1  16    0.21    0.26
  -3   1 -16   -0.07    0.24
   3  -1  17    1.28    0.43
  -3   0  18   -0.05    0.19
   3   0 -18    1.12    0.38
  -3   0  18    0.80    0.34
   3   0 -17    0.11    0.27
  -3   0  17    0.79    0.36
   3   0 -17    0.32    0.27
   3   0 -16    0.81    0.31
  -3   0  16    1.35    0.40
   3   0 -16    1.12    0.36
  -3   0  16    0.77    0.30
  -3   0  15    5.37    0.67
   3   0 -15    6.82    0.74
   3   0 -15    6.04    0.72
  -3   0  15    6.47    0.78
   3   0 -14    2.01    0.44
  -3   0  14    1.98    0.44
  -3   0  14    1.40    0.40
   3   0 -14    1.39    0.38
   3   0 -13   -0.01    0.19
   3   0 -13    0.38    0.26
  -3   0  13    0.10    0.20
  -3   0  13   -0.10    0.18
   3   0 -12    1.14    0.33
  -3   0  12    1.06    0.30
  -3   0  12    1.36    0.32
   3   0 -12    1.00    0.31
  -3   0  11   12.73    0.85
   3   0 -11   11.14    0.86
   3   0 -11   11.62    0.82
  -3   0  11   10.60    0.87
   3   0 -10    2.75    0.40
   3   0 -10    3.11    0.46
  -3   0  10    2.93    0.40
  -3   0  10    3.03    0.45
  -3   0   9   -0.04    0.08
   3   0  -9    0.18    0.20
  -3   0   9   -0.12    0.20
  -3   0   9   -0.03    0.21
   3   0  -9   -0.15    0.18
  -3   0   8   22.00    0.99
   3   0  -8   20.73    0.99
   3   0  -8   21.24    1.05
  -3   0   8   20.53    0.83
  -3   0   8   22.17    0.73
  -3   0   8   20.44    1.08
   3   0  -8   23.68    1.12
  -3   0   7    8.15    0.55
   3   0  -7    8.67    0.58
  -3   0   7    9.12    0.52
   3   0  -7    8.25    0.61
  -3   0   7    9.02    0.43
  -3   0   7    8.21    0.64
   3   0  -7    9.16    0.65
  -3   0   6   12.90    0.68
   3   0  -6   13.39    0.69
  -3   0   6   14.41    0.68
   3   0  -6   13.27    0.75
   3   0  -6   13.97    0.76
  -3   0   6   14.07    0.55
  -3   0   5    3.98    0.35
   3   0  -5    3.87    0.35
  -3   0   5    3.30    0.33
   3   0  -5    4.31    0.42
  -3   0   5    3.81    0.27
  -3   0   4   15.20    0.67
   3   0  -4   14.67    0.65
  -3   0   4   15.01    0.72
   3   0  -4   16.29    0.77
  -3   0   4   15.32    0.60
  -3   0   3   92.41    1.98
  -3   0   3   84.48    1.99
   3   0  -3   82.46    1.96
  -3   0   3   90.38    2.15
   3   0  -3   85.81    2.15
  -3   0   2   55.03    1.04
  -3   0   2   54.81    1.39
   3   0  -2   52.55    1.36
  -3   0   2   53.76    1.56
   3   0  -2   54.86    1.52
   3   0  -1    8.42    0.44
  -3   0   1    9.33    0.32
  -3   0   1    8.84    0.54
   3   0  -1    9.40    0.54
  -3   0   1    9.19    0.46
  -3   0   0   39.41    1.10
  -3   0   0   38.25    1.23
   3   0   0   38.96    1.21
  -3   0   0   39.14    0.95
  -3   0  -1   30.71    0.95
  -3   0  -1   31.53    0.88
  -3   0  -1   27.90    1.06
   3   0   1   29.67    1.04
   3   0   1   30.22    0.81
  -3   0  -2    3.11    0.28
  -3   0  -2    3.09    0.29
  -3   0  -2    3.09    0.33
   3   0   2    3.54    0.35
   3   0   2    3.06    0.23
   3   0   2    3.25    0.24
  -3   0  -3   58.17    1.51
   3   0   3   55.99    1.61
  -3   0  -3   55.03    1.59
   3   0   3   56.90    1.31
   3   0   3   57.04    1.29
   3   0   4   19.59    0.86
   3   0   4   18.19    0.86
  -3   0  -4   18.53    0.80
   3   0   4   19.04    0.63
  -3   0  -4   18.34    0.84
   3   0   4   18.41    0.56
  -3   0  -5   55.26    1.54
   3   0   5   55.01    1.35
   3   0   5   54.37    1.67
  -3   0  -5   55.28    1.41
  -3   0  -5   53.35    1.68
   3   0   5   55.22    1.19
   3   0   6   10.80    0.51
  -3   0  -6   10.95    0.59
  -3   0  -6   11.22    0.56
   3   0   6   10.96    0.69
  -3   0  -6   12.19    0.73
   3   0   6   11.84    0.40
  -3   0  -7    0.16    0.17
  -3   0  -7    0.16    0.10
  -3   0  -7    0.07    0.08
   3   0   7    0.02    0.04
   3   0   7    0.06    0.09
   3   0   7    0.27    0.20
  -3   0  -8    0.79    0.29
  -3   0  -8    0.47    0.14
   3   0   8    0.64    0.16
  -3   0  -8    0.71    0.17
   3   0   8    0.28    0.18
   3   0   9   22.36    0.94
  -3   0  -9   23.34    0.96
   3   0   9   21.73    1.14
  -3   0  -9   21.07    1.08
  -3   0 -10    1.40    0.31
   3   0  10    1.57    0.25
   3   0  10    1.57    0.33
  -3   0 -10    1.58    0.26
  -3   0 -11    1.69    0.35
   3   0  11    1.46    0.35
   3   0  12   18.61    0.99
  -3   0 -12   19.41    1.29
   3   0  12   16.50    1.11
  -3   0 -12   19.59    1.13
  -3   0 -13    5.37    0.71
   3   0  13    4.49    0.62
  -3   0 -13    4.28    0.53
  -3   0 -14    0.32    0.22
  -3   0 -14    0.21    0.25
   3   0  14    0.47    0.26
  -3   0 -15    3.34    0.51
   3   0  15    2.73    0.50
  -3   0 -15    3.50    0.61
   3   0  16    1.14    0.38
  -3   0 -16    0.88    0.38
   3   1 -18    0.36    0.25
  -3  -1  18    0.51    0.38
  -3  -1  18    0.29    0.28
   3   1 -17    0.53    0.27
  -3  -1  17    0.11    0.22
  -3  -1  17    0.76    0.31
   3   1 -16    0.97    0.34
  -3  -1  16    1.68    0.41
  -3  -1  16    1.12    0.35
   3   1 -16    0.83    0.31
   3   1 -15    0.25    0.26
  -3  -1  15   -0.36    0.23
   3   1 -15   -0.08    0.20
  -3  -1  15    0.14    0.20
   3   1 -14    1.62    0.38
  -3  -1  14    1.81    0.42
  -3  -1  14    2.14    0.45
   3   1 -14    1.82    0.41
   3   1 -13    1.81    0.41
  -3  -1  13    1.23    0.34
   3   1 -13    2.42    0.47
  -3  -1  13    1.33    0.32
   3   1 -12    2.02    0.39
  -3  -1  12    1.60    0.36
  -3  -1  12    1.77    0.39
   3   1 -12    0.91    0.33
   3   1 -11    2.35    0.39
  -3  -1  11    2.28    0.40
  -3  -1  11    2.44    0.43
   3   1 -11    1.94    0.38
  -3  -1  10   36.00    1.44
   3   1 -10   35.04    1.42
   3   1 -10   34.87    1.46
  -3  -1   9    1.09    0.30
   3   1  -9    1.07    0.29
  -3  -1   9    1.12    0.30
   3   1  -9    1.36    0.34
  -3  -1   8  179.92    3.97
   3   1  -8  181.88    3.97
   3   1  -8  186.09    4.10
  -3  -1   8  172.74    3.23
  -3  -1   8  188.87    3.69
  -3  -1   8  175.46    4.17
   3   1  -7    5.98    0.49
   3   1  -7    5.28    0.50
  -3  -1   7    5.46    0.49
  -3  -1   7    5.90    0.42
  -3  -1   7    5.22    0.50
  -3  -1   7    5.40    0.26
  -3  -1   6    3.81    0.39
   3   1  -6    4.24    0.39
   3   1  -6    4.43    0.44
  -3  -1   6    3.99    0.35
  -3  -1   5   14.87    0.73
   3   1  -5   16.47    0.73
   3   1  -5   15.98    0.79
  -3  -1   5   15.93    0.72
  -3  -1   4   27.47    0.99
   3   1  -4   26.29    0.94
   3   1  -4   28.72    1.06
  -3  -1   4   27.21    0.98
  -3  -1   3    0.95    0.20
  -3  -1   3    1.40    0.22
   3   1  -3    1.17    0.22
   3   1  -3    1.65    0.23
  -3  -1   2   24.92    0.89
   3   1  -2   27.19    0.90
   3   1  -2   27.48    0.99
  -3  -1   2   27.20    1.00
  -3  -1   1   20.07    0.77
   3   1  -1   22.43    0.86
  -3  -1   1   20.97    0.85
  -3  -1   0   52.07    1.39
   3   1   0   54.20    1.46
  -3  -1   0   47.89    1.46
   3   1   0   50.37    1.28
  -3  -1  -1    1.82    0.24
   3   1   1    1.93    0.28
   3   1   1    1.77    0.20
  -3  -1  -1    2.09    0.28
  -3  -1  -2    5.71    0.41
   3   1   2    4.89    0.41
  -3  -1  -2    4.43    0.38
   3   1   2    4.83    0.33
  -3  -1  -2    4.31    0.38
   3   1   3  199.69    4.06
   3   1   3  188.78    3.74
  -3  -1  -3  191.97    3.96
  -3  -1  -3  201.33    4.05
   3   1   4   18.05    0.84
   3   1   4   17.57    0.67
  -3  -1  -4   16.86    0.75
  -3  -1  -4   18.51    0.85
  -3  -1  -5    2.34    0.33
  -3  -1  -5    1.94    0.25
   3   1   5    2.22    0.31
   3   1   5    2.04    0.23
  -3  -1  -5    2.31    0.26
   3   1   6    7.78    0.47
  -3  -1  -6    8.07    0.50
  -3  -1  -6    8.17    0.49
   3   1   6    8.25    0.60
  -3  -1  -6    8.86    0.62
  -3  -1  -7    0.27    0.21
  -3  -1  -7    0.13    0.11
   3   1   7   -0.01    0.10
  -3  -1  -7    0.06    0.10
   3   1   7    0.19    0.17
   3   1   8    6.40    0.49
  -3  -1  -8    6.48    0.50
   3   1   8    6.58    0.58
  -3  -1  -8    6.26    0.57
   3   1   9   10.99    0.68
  -3  -1  -9   12.24    0.72
   3   1   9   11.65    0.81
  -3  -1  -9   11.72    0.80
  -3  -1 -10    0.67    0.27
   3   1  10    0.74    0.21
  -3  -1 -10    0.78    0.20
   3   1  10    0.60    0.23
  -3  -1 -10    1.16    0.35
   3   1  11    8.66    0.66
  -3  -1 -11    9.28    0.76
  -3  -1 -11    9.22    0.70
   3   1  11    9.50    0.78
  -3  -1 -11    9.66    0.89
   3   1  12    8.15    0.68
   3   1  12    6.90    0.71
  -3  -1 -12    7.53    0.81
  -3  -1 -12    7.95    0.73
  -3  -1 -13    8.10    0.75
   3   1  13    7.45    0.77
  -3  -1 -13    8.80    0.91
  -3  -1 -14    1.46    0.42
   3   1  14    1.20    0.36
   3   1  15    2.03    0.46
  -3  -1 -15    2.14    0.51
   3   1  16    0.22    0.18
  -3  -1 -16   -0.23    0.24
   3   2 -18    0.15    0.23
  -3  -2  18   -0.14    0.22
  -3  -2  18    0.12    0.20
   3   2 -17    3.39    0.59
  -3  -2  17    3.69    0.62
  -3  -2  17    3.30    0.59
   3   2 -16    3.25    0.56
  -3  -2  16    3.04    0.55
  -3  -2  16    4.04    0.64
   3   2 -15    2.38    0.45
  -3  -2  15    2.97    0.54
  -3  -2  15    2.80    0.51
  -3  -2  14   18.82    1.23
   3   2 -14   18.50    1.18
  -3  -2  14   16.33    1.19
  -3  -2  13   23.49    1.33
   3   2 -13   24.89    1.33
  -3  -2  13   21.98    1.34
  -3  -2  12    0.51    0.26
  -3  -2  12    0.64    0.26
   3   2 -12    0.30    0.21
  -3  -2  11    8.21    0.71
   3   2 -11    8.33    0.70
  -3  -2  11    7.80    0.73
  -3  -2  10   31.32    1.37
   3   2 -10   30.02    1.31
  -3  -2  10   28.93    1.40
  -3  -2   9  127.81    3.20
   3   2  -9  129.63    3.18
  -3  -2   9  122.35    3.31
  -3  -2   8   29.87    1.24
   3   2  -8   31.47    1.24
   3   2  -8   32.66    1.30
  -3  -2   8   30.20    1.32
  -3  -2   7   19.76    0.94
   3   2  -7   20.04    0.95
  -3  -2   7   18.37    0.96
   3   2  -7   19.16    0.90
  -3  -2   6    0.38    0.05
  -3  -2   6    0.33    0.18
  -3  -2   6    0.49    0.16
   3   2  -6    0.32    0.20
   3   2  -6    0.37    0.18
  -3  -2   5   16.46    0.79
   3   2  -5   16.35    0.76
   3   2  -5   17.52    0.82
  -3  -2   5   16.86    0.74
  -3  -2   5   15.63    0.46
  -3  -2   4   -0.15    0.18
  -3  -2   4    0.03    0.13
   3   2  -4    0.17    0.16
   3   2  -4    0.09    0.14
  -3  -2   4    0.02    0.06
  -3  -2   3   44.96    1.38
   3   2  -3   48.20    1.39
   3   2  -3   49.08    1.43
  -3  -2   3   49.69    1.42
  -3  -2   3   47.09    1.14
  -3  -2   2  155.12    3.30
   3   2  -2  153.76    3.28
   3   2  -2  161.10    3.34
  -3  -2   2  160.30    3.36
  -3  -2   2  157.60    3.08
  -3  -2   1   18.22    0.76
   3   2  -1   17.98    0.76
   3   2  -1   17.14    0.72
  -3  -2   1   18.24    0.78
  -3  -2   1   17.60    0.68
  -3  -2   0   42.43    1.26
   3   2   0   40.15    1.24
   3   2   0   39.57    1.19
  -3  -2   0   40.50    1.27
  -3  -2   0   40.45    1.17
  -3  -2  -1   70.26    1.78
   3   2   1   67.03    1.75
   3   2   1   63.63    1.67
  -3  -2  -1   67.38    1.78
  -3  -2  -1   69.16    1.73
  -3  -2  -2   99.89    2.35
   3   2   2  101.07    2.32
  -3  -2  -2   95.06    2.30
  -3  -2  -2   99.48    2.32
  -3  -2  -3   72.24    1.96
   3   2   3   71.53    1.91
   3   2   3   71.50    1.80
  -3  -2  -3   74.06    1.89
  -3  -2  -3   76.68    1.96
   3   2   4    4.11    0.41
   3   2   4    4.76    0.37
  -3  -2  -4    4.14    0.36
  -3  -2  -4    4.81    0.43
   3   2   5    9.97    0.56
  -3  -2  -5   10.79    0.60
   3   2   5   10.62    0.66
  -3  -2  -5   10.18    0.66
  -3  -2  -6    0.95    0.27
   3   2   6    1.16    0.23
  -3  -2  -6    1.01    0.21
   3   2   6    1.41    0.28
  -3  -2  -7    0.24    0.19
   3   2   7    0.27    0.15
  -3  -2  -7    0.44    0.16
   3   2   7    0.49    0.21
  -3  -2  -8    0.60    0.25
   3   2   8    1.19    0.24
  -3  -2  -8    0.75    0.21
   3   2   8    0.48    0.21
  -3  -2  -9    1.85    0.36
   3   2   9    2.02    0.32
  -3  -2  -9    2.11    0.33
   3   2   9    1.12    0.27
  -3  -2  -9    1.58    0.36
  -3  -2 -10    0.89    0.27
   3   2  10    0.68    0.22
   3   2  10    0.59    0.23
  -3  -2 -10    0.95    0.25
  -3  -2 -10    0.70    0.30
  -3  -2 -11    0.99    0.31
   3   2  11    0.32    0.19
  -3  -2 -11    0.58    0.20
   3   2  11    0.08    0.18
  -3  -2 -11    0.37    0.26
  -3  -2 -12   -0.04    0.23
   3   2  12    0.08    0.13
  -3  -2 -12    0.11    0.14
   3   2  12    0.29    0.16
  -3  -2 -12   -0.32    0.24
   3   2  13    3.25    0.48
   3   2  13    3.41    0.52
  -3  -2 -13    3.91    0.62
  -3  -2 -14    1.29    0.42
   3   2  14    0.90    0.32
   3   2  15    3.05    0.55
  -3  -2 -15    2.29    0.52
   3   2  16    4.89    0.71
  -3  -2 -16    6.63    0.88
   3   3 -18   -0.04    0.27
  -3  -3  18    0.77    0.34
  -3  -3  18    0.53    0.33
   3   3 -17    0.70    0.35
  -3  -3  17    0.61    0.36
  -3  -3  17    0.22    0.23
   3   3 -16    0.69    0.31
  -3  -3  16    1.03    0.35
  -3  -3  16    0.74    0.36
   3   3 -15   -0.17    0.25
  -3  -3  15   -0.23    0.29
  -3  -3  15   -0.26    0.29
   3   3 -14    4.37    0.59
  -3  -3  14    4.82    0.63
  -3  -3  14    4.14    0.61
  -3  -3  13   15.52    1.08
   3   3 -13   17.18    1.10
  -3  -3  13   15.27    1.11
  -3  -3  12    7.98    0.74
   3   3 -12    7.52    0.72
  -3  -3  12    7.26    0.73
  -3  -3  11   39.62    1.66
   3   3 -11   39.44    1.62
  -3  -3  11   37.79    1.67
  -3  -3  10   98.50    2.79
   3   3 -10  102.77    2.80
  -3  -3   9   36.51    1.48
   3   3  -9   38.30    1.45
  -3  -3   9   33.60    1.48
  -3  -3   8   -0.06    0.23
   3   3  -8    0.16    0.20
   3   3  -8    0.03    0.17
  -3  -3   8    0.19    0.18
   3   3  -7   11.99    0.43
  -3  -3   7   11.41    0.74
   3   3  -7   13.37    0.76
   3   3  -7   12.39    0.74
  -3  -3   7   11.38    0.74
  -3  -3   6    1.13    0.30
   3   3  -6    0.96    0.10
   3   3  -6    0.97    0.24
   3   3  -6    0.53    0.21
   3   3  -5    9.74    0.32
  -3  -3   5    9.69    0.63
   3   3  -5   10.25    0.62
   3   3  -5    9.74    0.61
  -3  -3   5    9.69    0.33
   3   3  -4    3.67    0.37
  -3  -3   4    3.45    0.37
   3   3  -4    4.03    0.37
  -3  -3   4    3.62    0.22
   3   3  -4    3.60    0.18
  -3  -3   3    4.33    0.39
   3   3  -3    4.66    0.41
   3   3  -3    4.13    0.38
   3   3  -3    4.06    0.22
  -3  -3   3    4.71    0.28
  -3  -3   2   17.20    0.79
   3   3  -2   18.03    0.78
   3   3  -2   18.92    0.80
  -3  -3   2   18.83    0.66
  -3  -3   1   45.63    1.39
   3   3  -1   47.63    1.37
   3   3  -1   48.51    1.40
  -3  -3   1   44.24    1.25
  -3  -3   0    2.13    0.29
   3   3   0    2.37    0.28
   3   3   0    2.41    0.30
  -3  -3   0    2.42    0.27
  -3  -3  -1   31.28    1.13
   3   3   1   34.19    1.11
  -3  -3  -1   32.45    1.08
   3   3   1   31.35    1.11
  -3  -3  -2    0.10    0.15
  -3  -3  -2   -0.05    0.16
   3   3   2    0.27    0.16
   3   3   2    0.16    0.15
  -3  -3  -3    2.74    0.33
  -3  -3  -3    3.12    0.36
   3   3   3    3.14    0.35
   3   3   3    3.00    0.33
   3   3   4   40.72    1.35
   3   3   4   38.99    1.28
  -3  -3  -4   40.52    1.34
  -3  -3  -4   39.22    1.39
  -3  -3  -5    1.65    0.31
   3   3   5    1.29    0.27
   3   3   5    1.56    0.28
   3   3   5    1.54    0.25
  -3  -3  -5    1.37    0.25
  -3  -3  -6    3.40    0.41
   3   3   6    2.82    0.35
  -3  -3  -6    2.90    0.35
  -3  -3  -6    3.89    0.45
   3   3   6    2.84    0.36
  -3  -3  -7   28.15    1.27
   3   3   7   27.90    1.16
   3   3   7   29.82    1.23
  -3  -3  -7   31.31    1.25
  -3  -3  -7   32.21    1.45
  -3  -3  -8   -0.07    0.18
   3   3   8    0.05    0.13
  -3  -3  -8   -0.33    0.17
   3   3   8   -0.16    0.17
  -3  -3  -8   -0.28    0.21
   3   3   9   19.25    1.01
   3   3   9   20.81    1.09
  -3  -3  -9   20.74    1.09
  -3  -3  -9   20.86    1.21
  -3  -3  -9   20.41    1.12
   3   3  10   24.53    1.21
  -3  -3 -10   26.65    1.28
   3   3  10   26.53    1.29
  -3  -3 -10   25.61    1.42
  -3  -3 -10   24.30    1.28
   3   3  11    5.52    0.58
   3   3  11    5.94    0.63
  -3  -3 -11    7.99    0.71
  -3  -3 -11    6.71    0.75
  -3  -3 -12    1.50    0.39
   3   3  12    1.04    0.28
  -3  -3 -12    1.38    0.32
   3   3  12    1.92    0.40
   3   3  13    0.37    0.20
  -3  -3 -13    0.21    0.19
   3   3  13    0.38    0.22
  -3  -3 -13    0.36    0.27
   3   3  14    0.51    0.22
   3   3  14    0.63    0.24
  -3  -3 -14    0.35    0.27
   3   3  15    7.44    0.83
  -3  -3 -15    6.25    0.85
   3   3  16    4.43    0.67
  -3  -4  18   -0.03    0.31
   3   4 -18    0.01    0.25
  -3  -4  18    0.23    0.31
   3   4 -17    0.12    0.24
  -3  -4  17    0.04    0.31
  -3  -4  17    0.21    0.22
   3   4 -16    0.37    0.30
  -3  -4  16    0.07    0.29
  -3  -4  16   -0.06    0.22
  -3  -4  15    3.10    0.57
   3   4 -15    2.71    0.49
  -3  -4  15    3.00    0.52
  -3  -4  14    6.30    0.73
  -3  -4  14    5.58    0.71
   3   4 -14    5.59    0.65
   3   4 -13    2.20    0.40
  -3  -4  13    1.24    0.36
  -3  -4  13    2.03    0.43
  -3  -4  12    1.24    0.32
  -3  -4  12    1.16    0.32
   3   4 -12    0.98    0.30
  -3  -4  11    3.03    0.47
  -3  -4  11    3.75    0.52
   3   4 -11    3.10    0.47
  -3  -4  10    0.41    0.25
  -3  -4  10    0.26    0.22
   3   4 -10    0.38    0.26
  -3  -4   9   -0.45    0.30
   3   4  -9    0.03    0.08
   3   4  -9   -0.13    0.23
  -3  -4   9   -0.15    0.20
   3   4  -8   -0.03    0.07
  -3  -4   8    0.04    0.23
   3   4  -8   -0.11    0.18
  -3  -4   8    0.02    0.15
   3   4  -8   -0.22    0.23
   3   4  -7    3.32    0.24
  -3  -4   7    2.34    0.37
  -3  -4   7    3.50    0.42
   3   4  -7    3.33    0.40
   3   4  -7    3.00    0.39
   3   4  -6    0.48    0.11
  -3  -4   6    0.60    0.23
   3   4  -6    0.46    0.19
   3   4  -6    0.44    0.20
  -3  -4   6    0.54    0.19
   3   4  -5    0.06    0.07
  -3  -4   5    0.06    0.18
   3   4  -5    0.12    0.15
   3   4  -5    0.17    0.16
   3   4  -4    1.29    0.15
  -3  -4   4    1.25    0.26
   3   4  -4    1.16    0.24
   3   4  -4    1.39    0.25
   3   4  -3    0.66    0.13
  -3  -4   3    0.70    0.22
   3   4  -3    0.67    0.23
   3   4  -3    0.65    0.17
   3   4  -3    0.53    0.20
  -3  -4   2    0.41    0.11
  -3  -4   2    0.54    0.19
   3   4  -2    0.44    0.15
   3   4  -2    0.38    0.20
  -3  -4   1    9.74    0.61
   3   4  -1    9.81    0.55
   3   4  -1    8.65    0.58
  -3  -4   1   10.12    0.52
  -3  -4   0    4.81    0.43
   3   4   0    5.21    0.39
   3   4   0    4.89    0.45
  -3  -4   0    4.07    0.36
  -3  -4  -1   19.00    0.88
  -3  -4  -1   19.24    0.82
   3   4   1   19.93    0.81
   3   4   1   18.80    0.88
  -3  -4  -2   31.18    1.20
   3   4   2   31.67    1.11
   3   4   2   31.83    1.18
  -3  -4  -2   31.81    1.15
  -3  -4  -3    6.09    0.52
  -3  -4  -3    5.26    0.45
  -3  -4  -3    6.75    0.52
   3   4   3    5.41    0.43
   3   4   3    5.88    0.49
  -3  -4  -4    3.30    0.39
   3   4   4    4.26    0.41
   3   4   4    3.05    0.36
  -3  -4  -4    3.46    0.39
  -3  -4  -4    4.24    0.42
  -3  -4  -5    3.88    0.45
   3   4   5    3.69    0.40
   3   4   5    3.15    0.38
  -3  -4  -5    3.34    0.39
  -3  -4  -5    3.38    0.41
  -3  -4  -6    0.84    0.26
   3   4   6    0.90    0.26
  -3  -4  -6    0.87    0.22
   3   4   6    1.17    0.24
  -3  -4  -6    1.02    0.27
   3   4   7   14.49    0.85
   3   4   7   15.19    0.85
  -3  -4  -7   16.01    0.92
  -3  -4  -7   14.68    0.94
  -3  -4  -7   14.82    0.91
   3   4   8    1.54    0.30
  -3  -4  -8    2.17    0.36
   3   4   8    1.91    0.33
  -3  -4  -8    2.13    0.39
   3   4   9    0.92    0.26
  -3  -4  -9    0.74    0.25
   3   4   9    0.53    0.22
  -3  -4  -9    0.27    0.19
  -3  -4 -10   59.45    2.12
   3   4  10   54.83    2.00
   3   4  10   56.48    2.02
  -3  -4 -10   55.74    2.23
   3   4  11    6.65    0.67
   3   4  11    6.83    0.67
  -3  -4 -11    6.65    0.70
  -3  -4 -11    7.90    0.82
   3   4  12    0.06    0.18
  -3  -4 -12    0.08    0.18
   3   4  12   -0.06    0.21
  -3  -4 -12    0.13    0.20
   3   4  13   14.20    1.05
   3   4  13   15.55    1.10
  -3  -4 -13   13.47    1.07
  -3  -4 -13   14.46    1.20
   3   4  14    3.53    0.55
   3   4  14    4.17    0.59
  -3  -4 -14    3.91    0.67
  -3  -4 -15   -0.10    0.24
   3   5 -18    0.39    0.29
  -3  -5  18   -0.29    0.28
  -3  -5  18    0.28    0.27
   3   5 -17   -0.40    0.32
  -3  -5  17    0.37    0.28
  -3  -5  17   -0.06    0.22
   3   5 -16    1.13    0.38
  -3  -5  16    1.07    0.37
  -3  -5  16    0.96    0.35
  -3  -5  15   12.23    1.08
   3   5 -15   14.45    1.09
  -3  -5  15   12.99    1.09
  -3  -5  14    0.67    0.27
  -3  -5  14    0.48    0.33
   3   5 -14    1.00    0.30
  -3  -5  13    1.85    0.42
  -3  -5  13    1.14    0.33
   3   5 -13    1.20    0.34
  -3  -5  12    1.61    0.40
  -3  -5  12    1.58    0.37
   3   5 -12    2.13    0.42
  -3  -5  11    1.97    0.43
  -3  -5  11    2.29    0.40
   3   5 -11    1.72    0.35
  -3  -5  10    9.60    0.80
   3   5 -10    8.89    0.73
  -3  -5  10    7.44    0.67
   3   5  -9    4.50    0.35
   3   5  -9    5.27    0.55
  -3  -5   9    4.56    0.55
  -3  -5   9    5.01    0.54
   3   5  -8    3.56    0.29
  -3  -5   8    3.50    0.47
   3   5  -8    3.38    0.43
   3   5  -8    2.82    0.40
  -3  -5   8    3.01    0.39
   3   5  -7   25.21    0.83
   3   5  -7   22.77    1.10
   3   5  -7   22.67    1.04
  -3  -5   7   24.57    1.11
  -3  -5   7   24.64    1.19
   3   5  -6    1.17    0.17
   3   5  -6    0.76    0.20
   3   5  -6    1.13    0.29
  -3  -5   6    1.06    0.31
  -3  -5   6    1.06    0.24
   3   5  -5    0.03    0.08
  -3  -5   5   -0.05    0.20
   3   5  -5    0.20    0.22
   3   5  -5    0.23    0.17
  -3  -5   4   26.44    1.13
   3   5  -4   26.77    1.14
   3   5  -4   27.26    1.01
   3   5  -4   25.74    0.85
   3   5  -3    2.47    0.29
  -3  -5   3    2.71    0.36
   3   5  -3    2.65    0.35
   3   5  -3    2.23    0.24
  -3  -5   2   21.19    0.98
   3   5  -2   23.44    0.89
   3   5  -2   24.24    1.05
  -3  -5   2   23.06    0.54
  -3  -5   1   78.15    2.15
   3   5  -1   79.43    1.96
   3   5  -1   78.73    2.19
  -3  -5   1   79.42    1.64
  -3  -5   0   11.63    0.71
   3   5   0   12.52    0.62
   3   5   0   12.03    0.75
  -3  -5   0   12.07    0.51
  -3  -5  -1   26.86    1.11
   3   5   1   27.25    0.98
   3   5   1   26.44    1.14
  -3  -5  -1   28.04    0.92
  -3  -5  -2   17.22    0.90
   3   5   2   17.75    0.79
   3   5   2   17.40    0.91
  -3  -5  -2   19.03    0.80
  -3  -5  -3    7.77    0.61
   3   5   3    8.95    0.56
   3   5   3    9.00    0.65
  -3  -5  -3    8.73    0.63
  -3  -5  -3    9.71    0.60
   3   5   4   48.20    1.51
   3   5   4   48.22    1.64
  -3  -5  -4   48.85    1.67
  -3  -5  -4   46.53    1.56
  -3  -5  -5    0.05    0.16
   3   5   5    0.15    0.17
   3   5   5   -0.08    0.21
  -3  -5  -5    0.08    0.15
   3   5   6   -0.05    0.15
   3   5   6    0.32    0.23
  -3  -5  -6   -0.05    0.16
  -3  -5  -6    0.05    0.14
  -3  -5  -7    2.16    0.37
   3   5   7    2.33    0.38
   3   5   7    1.78    0.31
  -3  -5  -7    1.88    0.37
   3   5   8   10.97    0.81
  -3  -5  -8   11.56    0.85
   3   5   8   10.43    0.73
  -3  -5  -8   11.88    0.89
   3   5   9    1.32    0.30
  -3  -5  -9    2.00    0.38
   3   5   9    1.64    0.32
  -3  -5  -9    1.64    0.37
  -3  -5 -10    0.09    0.17
   3   5  10    0.09    0.16
  -3  -5 -10    0.04    0.17
   3   5  10    0.29    0.18
  -3  -5 -11    6.43    0.72
   3   5  11    5.32    0.62
   3   5  11    7.13    0.68
  -3  -5 -11    6.26    0.76
   3   5  12   15.29    1.09
  -3  -5 -12   14.53    1.11
  -3  -5 -12   13.98    1.17
   3   5  13    0.78    0.31
  -3  -5 -13    0.71    0.31
   3   5  14    0.02    0.17
  -3  -5 -14    0.06    0.16
   3   6 -18    0.06    0.25
  -3  -6  18    0.02    0.25
   3   6 -17    0.50    0.26
  -3  -6  17    0.15    0.32
  -3  -6  17   -0.15    0.25
  -3  -6  16    1.05    0.42
  -3  -6  16    1.38    0.37
   3   6 -16    0.90    0.32
  -3  -6  15    9.89    0.99
   3   6 -15   11.19    0.97
  -3  -6  15   11.32    1.01
  -3  -6  14    0.88    0.34
  -3  -6  14    0.10    0.19
   3   6 -14    0.40    0.26
  -3  -6  13    0.13    0.22
  -3  -6  13    0.26    0.22
   3   6 -13   -0.10    0.21
  -3  -6  12    7.41    0.77
   3   6 -12    8.87    0.78
  -3  -6  12    9.85    0.83
  -3  -6  11    5.78    0.66
   3   6 -11    4.99    0.58
  -3  -6  11    4.78    0.56
  -3  -6  10    0.34    0.24
   3   6 -10    0.81    0.31
  -3  -6  10    1.15    0.30
   3   6  -9   40.64    1.26
   3   6  -9   38.08    1.55
  -3  -6   9   36.99    1.61
  -3  -6   9   37.31    1.53
   3   6  -8    4.01    0.35
  -3  -6   8    3.53    0.50
  -3  -6   8    3.80    0.45
   3   6  -8    3.82    0.48
  -3  -6   7    5.34    0.57
   3   6  -7    4.12    0.43
  -3  -6   7    4.95    0.48
   3   6  -7    4.19    0.48
   3   6  -7    5.06    0.39
   3   6  -6    1.65    0.23
  -3  -6   6    1.20    0.31
   3   6  -6    1.25    0.24
   3   6  -6    1.89    0.34
  -3  -6   6    1.19    0.24
   3   6  -5    0.50    0.16
  -3  -6   5    0.43    0.25
  -3  -6   5    0.49    0.17
   3   6  -5    0.61    0.28
   3   6  -5    0.41    0.17
  -3  -6   4   11.25    0.74
   3   6  -4   12.35    0.78
   3   6  -4   10.82    0.61
   3   6  -4   12.35    0.80
   3   6  -4   10.33    0.57
  -3  -6   3   13.42    0.79
   3   6  -3   13.12    0.65
   3   6  -3   13.86    0.84
   3   6  -3   11.86    0.62
  -3  -6   2    4.99    0.50
   3   6  -2    4.38    0.37
   3   6  -2    4.32    0.51
   3   6  -1    6.67    0.45
   3   6  -1    7.66    0.65
  -3  -6   1    6.39    0.55
  -3  -6   1    6.85    0.32
  -3  -6   0    2.92    0.39
   3   6   0    3.20    0.31
   3   6   0    2.99    0.45
  -3  -6   0    2.46    0.23
  -3  -6  -1    0.08    0.19
  -3  -6  -1    0.19    0.09
   3   6   1    0.15    0.12
   3   6   1    0.27    0.24
  -3  -6  -2   10.89    0.74
   3   6   2   11.82    0.63
   3   6   2   12.33    0.81
  -3  -6  -2   11.23    0.61
  -3  -6  -2   10.92    0.45
  -3  -6  -3   23.02    1.11
   3   6   3   21.14    0.90
   3   6   3   21.68    1.10
  -3  -6  -3   22.26    1.09
  -3  -6  -3   21.97    0.95
  -3  -6  -4    0.04    0.11
   3   6   4    0.17    0.15
   3   6   4    0.13    0.23
  -3  -6  -4    0.20    0.16
   3   6   5    0.32    0.17
   3   6   5   -0.12    0.23
  -3  -6  -5    0.22    0.17
  -3  -6  -5    0.37    0.18
   3   6   6    4.48    0.46
  -3  -6  -6    4.25    0.51
   3   6   6    3.79    0.49
  -3  -6  -6    4.03    0.49
  -3  -6  -7   -0.03    0.15
   3   6   7   -0.03    0.20
  -3  -6  -7    0.19    0.17
   3   6   8   17.30    1.07
  -3  -6  -8   16.14    1.07
  -3  -6  -8   16.59    1.08
   3   6   9    1.70    0.35
  -3  -6  -9    1.39    0.35
  -3  -6  -9    1.40    0.34
   3   6  10    1.07    0.33
  -3  -6 -10    1.44    0.40
   3   6  11    3.94    0.58
  -3  -6 -11    4.83    0.66
  -3  -6 -11    4.25    0.65
  -3  -6 -12    1.89    0.48
   3   6  12    2.78    0.51
  -3  -6 -12    2.64    0.52
   3   6  13    1.00    0.33
  -3  -6 -13    0.40    0.29
   3   6  14    1.77    0.47
  -3  -6 -14    3.70    0.64
  -3  -7  18    1.87    0.49
   3   7 -17    0.37    0.26
  -3  -7  17    0.40    0.28
  -3  -7  17    0.49    0.27
   3   7 -16    2.51    0.52
  -3  -7  16    2.52    0.56
  -3  -7  16    3.52    0.59
  -3  -7  15    8.90    0.95
   3   7 -15    8.01    0.83
  -3  -7  15    9.00    0.90
  -3  -7  14    0.15    0.17
   3   7 -14    0.40    0.26
  -3  -7  13    3.97    0.61
   3   7 -13    3.32    0.50
  -3  -7  13    2.83    0.47
  -3  -7  12    7.15    0.79
   3   7 -12    7.37    0.74
  -3  -7  12    7.42    0.72
  -3  -7  11   -0.09    0.30
  -3  -7  11    0.31    0.19
   3   7 -11    0.18    0.23
  -3  -7  10    8.00    0.78
   3   7 -10    8.58    0.75
  -3  -7  10    8.52    0.71
   3   7  -9   10.77    0.64
  -3  -7   9   11.26    0.89
   3   7  -9   11.27    0.82
  -3  -7   9   11.23    0.79
  -3  -7   8   33.98    1.53
   3   7  -8   36.15    1.51
  -3  -7   8   34.58    1.40
   3   7  -8   36.29    1.24
   3   7  -7    6.49    0.60
  -3  -7   7    5.23    0.58
  -3  -7   7    5.77    0.52
   3   7  -7    6.04    0.46
   3   7  -6    0.03    0.13
  -3  -7   6   -0.11    0.22
   3   7  -6   -0.03    0.25
   3   7  -6   -0.08    0.14
  -3  -7   6    0.10    0.13
   3   7  -5    3.00    0.33
   3   7  -5    3.35    0.46
   3   7  -5    3.02    0.32
  -3  -7   5    3.78    0.38
  -3  -7   5    3.56    0.48
   3   7  -5    3.50    0.45
  -3  -7   4   47.49    1.68
   3   7  -4   47.52    1.71
   3   7  -4   45.60    1.39
   3   7  -4   47.32    1.73
  -3  -7   4   48.15    1.46
   3   7  -4   48.08    1.48
  -3  -7   3   44.98    1.60
   3   7  -3   43.13    1.31
   3   7  -3   45.17    1.68
   3   7  -3   41.71    1.40
  -3  -7   2    9.77    0.71
   3   7  -2   10.58    0.56
   3   7  -2   11.49    0.83
  -3  -7   1   22.51    1.09
   3   7  -1   23.83    0.88
   3   7  -1   22.72    1.18
  -3  -7   0    2.46    0.38
   3   7   0    2.62    0.28
   3   7   0    2.24    0.45
  -3  -7  -1   34.26    1.05
  -3  -7  -1   30.31    1.32
   3   7   1   32.63    1.10
   3   7   1   33.38    1.45
  -3  -7  -1   35.83    1.12
  -3  -7  -2   24.46    1.18
   3   7   2   24.90    0.95
   3   7   2   26.09    1.27
  -3  -7  -2   25.84    1.22
  -3  -7  -2   24.43    0.98
  -3  -7  -3   42.00    1.62
   3   7   3   41.86    1.35
   3   7   3   43.92    1.74
  -3  -7  -3   43.64    1.69
  -3  -7  -3   44.98    1.50
   3   7   4    3.25    0.36
   3   7   4    3.02    0.45
  -3  -7  -4    2.89    0.43
  -3  -7  -4    3.57    0.42
   3   7   5    6.49    0.52
   3   7   5    5.82    0.62
  -3  -7  -5    6.51    0.64
  -3  -7  -5    7.13    0.62
  -3  -7  -6    4.94    0.60
   3   7   6    4.98    0.59
  -3  -7  -6    4.99    0.56
  -3  -7  -7    3.52    0.51
  -3  -7  -7    4.15    0.54
   3   7   7    3.72    0.52
   3   7   8   15.51    1.07
  -3  -7  -8   16.97    1.15
  -3  -7  -8   14.68    1.06
   3   7   9    7.59    0.77
  -3  -7  -9    7.77    0.81
  -3  -7  -9    6.99    0.75
  -3  -7 -10    6.57    0.78
   3   7  10    6.10    0.73
  -3  -7 -10    6.27    0.76
   3   7  11    3.07    0.54
  -3  -7 -11    3.47    0.59
  -3  -7 -11    3.03    0.57
   3   7  12    0.81    0.33
  -3  -7 -12    0.80    0.33
  -3  -7 -12    0.51    0.28
   3   7  13    4.87    0.72
  -3  -7 -13    6.18    0.83
  -3  -7 -13    6.12    0.84
   3   8 -17    0.87    0.36
  -3  -8  17    0.06    0.28
  -3  -8  17    0.14    0.21
  -3  -8  16    0.28    0.30
  -3  -8  16    0.51    0.26
   3   8 -16    0.71    0.31
  -3  -8  15   -0.32    0.36
  -3  -8  15   -0.61    0.27
   3   8 -15    0.37    0.28
  -3  -8  14    0.09    0.25
  -3  -8  14    0.42    0.25
   3   8 -14    0.23    0.26
  -3  -8  13    1.15    0.43
  -3  -8  13    0.28    0.16
   3   8 -13    1.10    0.36
  -3  -8  12   14.88    1.15
   3   8 -12   16.02    1.09
  -3  -8  12   16.06    1.07
  -3  -8  11   15.84    1.14
   3   8 -11   15.76    1.05
  -3  -8  11   14.65    0.99
  -3  -8  10   16.54    1.12
   3   8 -10   15.42    1.01
  -3  -8  10   16.23    0.99
  -3  -8   9    0.71    0.35
   3   8  -9    0.56    0.26
  -3  -8   9    0.72    0.24
   3   8  -8    1.37    0.27
  -3  -8   8    1.14    0.35
   3   8  -8    1.07    0.31
  -3  -8   8    0.97    0.23
   3   8  -7    2.16    0.32
  -3  -8   7    2.22    0.40
   3   8  -7    2.30    0.40
  -3  -8   7    2.13    0.32
   3   8  -6    0.10    0.12
   3   8  -6   -0.13    0.24
  -3  -8   6   -0.11    0.14
  -3  -8   6   -0.36    0.24
   3   8  -5    0.39    0.19
  -3  -8   5    0.30    0.21
   3   8  -5    0.44    0.27
   3   8  -5    0.51    0.18
  -3  -8   5    0.47    0.16
   3   8  -5    0.52    0.30
  -3  -8   4    4.48    0.52
   3   8  -4    4.75    0.38
   3   8  -4    5.09    0.56
  -3  -8   4    4.28    0.38
   3   8  -4    4.54    0.57
   3   8  -4    4.09    0.43
  -3  -8   3   20.52    1.07
   3   8  -3   19.69    0.79
   3   8  -3   20.53    1.14
  -3  -8   3   20.69    0.81
   3   8  -3   20.23    0.98
  -3  -8   2   91.44    2.60
   3   8  -2   93.71    2.78
  -3  -8   1   13.05    0.84
   3   8  -1   13.05    0.95
  -3  -8   0   54.26    1.88
   3   8   0   56.99    2.07
  -3  -8  -1   -0.25    0.24
   3   8   1    0.51    0.32
  -3  -8  -1    0.40    0.22
  -3  -8  -2    4.44    0.51
   3   8   2    4.87    0.59
  -3  -8  -2    4.97    0.56
  -3  -8  -3   43.97    1.71
   3   8   3   42.79    1.79
  -3  -8  -3   42.24    1.75
  -3  -8  -3   42.40    1.49
   3   8   4    0.75    0.33
  -3  -8  -4    0.59    0.25
  -3  -8  -4    0.28    0.16
  -3  -8  -5    0.09    0.16
  -3  -8  -5   -0.05    0.13
   3   8   5   -0.17    0.26
   3   8   6   11.96    0.95
  -3  -8  -6   10.11    0.80
  -3  -8  -6   10.37    0.89
   3   8   7   -0.26    0.28
  -3  -8  -7   -0.03    0.21
  -3  -8  -7    0.17    0.14
   3   8   8    5.61    0.68
  -3  -8  -8    5.68    0.70
  -3  -8  -8    6.90    0.73
   3   8   9   19.06    1.30
  -3  -8  -9   22.44    1.43
  -3  -8  -9   21.08    1.34
   3   8  10    0.69    0.35
  -3  -8 -10    1.06    0.36
  -3  -8 -10    1.80    0.45
   3   8  11    2.89    0.55
  -3  -8 -11    1.96    0.48
  -3  -8 -11    2.31    0.49
  -3  -8 -12    0.76    0.34
  -3  -8 -12    0.85    0.38
  -3  -9  17    0.39    0.23
   3   9 -17    0.12    0.20
  -3  -9  16    1.51    0.48
  -3  -9  16    1.99    0.47
   3   9 -16    2.05    0.46
  -3  -9  15    9.84    1.03
   3   9 -15    8.83    0.90
  -3  -9  15    8.67    0.88
  -3  -9  14   11.25    1.08
   3   9 -14   10.60    0.96
  -3  -9  14   10.43    0.93
  -3  -9  13    0.07    0.25
  -3  -9  13    0.06    0.15
   3   9 -13    0.34    0.29
   3   9 -12    0.22    0.25
  -3  -9  12    0.52    0.35
  -3  -9  12    0.26    0.12
  -3  -9  11    0.79    0.32
   3   9 -11    0.62    0.27
  -3  -9  11    0.59    0.23
  -3  -9  10    0.98    0.35
  -3  -9  10    1.09    0.27
   3   9 -10    0.87    0.30
  -3  -9   9    0.14    0.14
  -3  -9   9    0.12    0.23
   3   9  -9    0.01    0.21
  -3  -9   8    9.61    0.83
   3   9  -8    9.98    0.81
  -3  -9   8   10.46    0.71
   3   9  -8   10.73    0.72
   3   9  -7    0.95    0.23
  -3  -9   7    1.60    0.38
   3   9  -7    0.83    0.31
  -3  -9   6    8.02    0.72
   3   9  -6    8.00    0.72
   3   9  -6    8.76    0.66
   3   9  -5    3.24    0.42
  -3  -9   5    2.35    0.42
   3   9  -5    2.24    0.42
   3   9  -5    3.32    0.52
  -3  -9   4   36.18    1.53
   3   9  -4   33.91    1.55
   3   9  -4   38.17    1.65
   3   9  -4   36.16    1.42
  -3  -9   3    9.61    0.75
   3   9  -3    8.74    0.80
   3   9  -3    9.06    0.69
  -3  -9   2    0.79    0.28
   3   9  -2    0.29    0.33
  -3  -9   1    1.03    0.30
   3   9  -1    0.43    0.31
  -3  -9   0    0.33    0.20
  -3  -9   0    0.86    0.29
   3   9   0    1.38    0.40
  -3  -9  -1    1.24    0.31
   3   9   1    2.85    0.53
  -3  -9  -1    2.28    0.42
  -3  -9  -2    1.94    0.36
   3   9   2    1.45    0.41
  -3  -9  -2    1.71    0.35
   3   9   3   17.05    1.16
  -3  -9  -3   16.62    1.09
   3   9   4    2.40    0.50
  -3  -9  -4    2.40    0.44
   3   9   5    0.71    0.31
  -3  -9  -5    0.99    0.30
   3   9   6    1.10    0.35
  -3  -9  -6    1.33    0.33
  -3  -9  -7   -0.06    0.18
   3   9   7   -0.37    0.32
  -3  -9  -7   -0.35    0.23
   3   9   8    0.19    0.23
  -3  -9  -8    0.64    0.28
  -3  -9  -8    0.49    0.25
  -3  -9  -9    3.65    0.57
   3   9   9    3.62    0.59
  -3  -9  -9    4.24    0.65
   3   9  10   -0.82    0.36
  -3  -9 -10   -0.08    0.18
   3   9  11   -0.72    0.35
  -3  -9 -11    0.45    0.28
  -3 -10  16   10.03    1.10
   3  10 -16   12.36    1.09
  -3 -10  15    0.59    0.43
   3  10 -15    0.12    0.23
  -3 -10  14   11.04    1.09
   3  10 -14   11.02    0.98
  -3 -10  13    0.68    0.33
   3  10 -13    0.94    0.35
  -3 -10  12    0.24    0.32
   3  10 -12   -0.13    0.25
  -3 -10  11    0.74    0.33
   3  10 -11    0.78    0.28
  -3 -10  10    0.36    0.31
   3  10 -10    0.51    0.28
  -3 -10   9    2.10    0.42
   3  10  -9    2.35    0.43
   3  10  -8    1.23    0.29
  -3 -10   8    1.32    0.37
   3  10  -8    0.86    0.27
   3  10  -7    0.23    0.17
  -3 -10   7    0.57    0.30
   3  10  -7    0.40    0.29
   3  10  -6    3.31    0.52
   3  10  -6    3.27    0.43
  -3 -10   6    4.27    0.56
   3  10  -6    3.99    0.55
  -3 -10   5   25.31    1.32
   3  10  -5   25.77    1.35
   3  10  -5   25.25    1.24
   3  10  -5   27.36    1.44
   3  10  -4    0.39    0.24
  -3 -10   4    0.17    0.21
   3  10  -4    0.30    0.26
   3  10  -4    0.17    0.32
  -3 -10   3   21.13    1.16
   3  10  -3   22.18    1.29
   3  10  -3   19.64    1.11
   3  10  -2    0.08    0.18
  -3 -10   2    0.44    0.25
   3  10  -2    0.20    0.29
  -3 -10   1    0.00    0.10
  -3 -10   1   -0.02    0.18
   3  10  -1    0.18    0.36
  -3 -10   1    0.24    0.20
  -3 -10   0   12.42    0.89
   3  10   0   11.51    0.99
  -3 -10   0   12.91    0.94
  -3 -10  -1   -0.07    0.19
   3  10   1    0.11    0.28
  -3 -10  -1    0.08    0.20
  -3 -10  -2   -0.22    0.24
  -3 -10  -2    0.09    0.17
   3  10   2   -0.08    0.24
   3  10   3    4.40    0.66
  -3 -10  -3    5.51    0.66
   3  10   4    0.47    0.24
  -3 -10  -4   -0.03    0.20
   3  10   5    0.60    0.30
  -3 -10  -5    1.23    0.35
   3  10   6    3.56    0.62
  -3 -10  -6    1.50    0.40
   3  10   7    5.41    0.75
  -3 -10  -7    6.56    0.80
   3  10   8    0.31    0.30
  -3 -10  -8    0.13    0.23
   3  10   9    1.02    0.38
  -3 -10  -9    1.57    0.43
   3  11 -15    5.38    0.73
  -3 -11  15    5.14    0.77
  -3 -11  14    0.29    0.31
   3  11 -14   -0.04    0.19
  -3 -11  13    2.70    0.54
   3  11 -13    2.47    0.47
  -3 -11  12    1.01    0.36
   3  11 -12    0.33    0.20
  -3 -11  11    5.61    0.74
   3  11 -11    5.16    0.66
  -3 -11  10   -0.25    0.23
   3  11 -10    0.05    0.21
  -3 -11   9    2.72    0.50
   3  11  -9    1.76    0.40
  -3 -11   8    3.57    0.55
   3  11  -8    3.45    0.52
   3  11  -7    0.07    0.16
  -3 -11   7    0.08    0.23
   3  11  -7    0.09    0.22
   3  11  -6    0.62    0.25
  -3 -11   6    0.40    0.26
   3  11  -6    0.53    0.31
   3  11  -6    0.09    0.27
  -3 -11   5    8.02    0.76
   3  11  -5    7.27    0.79
   3  11  -5    7.03    0.72
   3  11  -5    7.21    0.69
   3  11  -4    0.52    0.25
  -3 -11   4    0.67    0.27
   3  11  -4    1.19    0.39
   3  11  -4    1.15    0.40
   3  11  -3    2.19    0.41
  -3 -11   3    1.48    0.35
   3  11  -3    2.00    0.44
  -3 -11   2    3.17    0.42
  -3 -11   2    2.90    0.46
   3  11  -2    2.95    0.47
  -3 -11   2    3.66    0.53
   3  11  -2    3.40    0.58
  -3 -11   1    0.29    0.22
   3  11  -1    0.83    0.36
  -3 -11   1    0.26    0.27
  -3 -11   0    1.41    0.33
   3  11   0    1.04    0.37
  -3 -11   0    1.15    0.33
  -3 -11  -1    3.08    0.47
   3  11   1    4.34    0.68
  -3 -11  -1    3.03    0.53
  -3 -11  -2    0.19    0.18
  -3 -11  -2    0.13    0.23
   3  11   2    0.43    0.40
   3  11   3    1.57    0.47
  -3 -11  -3    1.04    0.34
   3  11   4    0.28    0.28
  -3 -11  -4    0.21    0.18
  -3 -11  -5   11.76    1.06
   3  11   5   11.05    1.06
   3  11   6    0.53    0.37
  -3 -11  -6    0.15    0.26
   3  11   7    6.49    0.85
  -3 -11  -7    4.28    0.70
   3  11   8    1.05    0.40
  -3 -11  -8    1.07    0.39
   3  12 -15    0.89    0.34
  -3 -12  14    0.94    0.37
   3  12 -14    0.99    0.33
  -3 -12  13    0.15    0.24
   3  12 -13    0.01    0.18
   3  12 -12    0.15    0.19
  -3 -12  12    0.33    0.33
  -3 -12  11    0.39    0.29
   3  12 -11    0.05    0.22
  -3 -12  10    9.87    0.96
   3  12 -10    8.17    0.83
  -3 -12   9    1.32    0.38
   3  12  -9    1.12    0.37
  -3 -12   8    3.15    0.53
   3  12  -8    2.80    0.49
   3  12  -7    0.80    0.25
  -3 -12   7    1.68    0.38
   3  12  -7    1.09    0.34
   3  12  -6    0.74    0.26
  -3 -12   6    0.39    0.27
   3  12  -6    1.08    0.36
   3  12  -6    0.32    0.26
   3  12  -5    6.03    0.66
  -3 -12   5    5.37    0.63
   3  12  -5    5.41    0.66
   3  12  -5    4.85    0.68
   3  12  -4    3.19    0.51
  -3 -12   4    2.56    0.43
  -3 -12   4    3.62    0.53
   3  12  -4    2.59    0.47
   3  12  -4    3.89    0.61
  -3 -12   4    3.26    0.50
   3  12  -3    0.39    0.23
  -3 -12   3    0.40    0.22
  -3 -12   3    0.44    0.22
   3  12  -3   -0.02    0.26
  -3 -12   3    0.03    0.16
   3  12  -2    2.35    0.46
  -3 -12   2    3.10    0.49
   3  12  -2    2.62    0.56
  -3 -12   2    2.81    0.47
   3  12  -1    0.74    0.26
  -3 -12   1    1.09    0.34
   3  12  -1    0.91    0.43
  -3 -12   1    1.09    0.35
  -3 -12   0    3.83    0.54
  -3 -12   0    3.23    0.54
   3  12   0    3.29    0.63
  -3 -12  -1    6.09    0.68
   3  12   1    6.63    0.86
  -3 -12  -1    5.29    0.69
   3  12   2    4.40    0.74
  -3 -12  -2    3.52    0.59
  -3 -12  -3    1.60    0.43
   3  12   3    1.75    0.48
   3  12   4    3.16    0.62
  -3 -12  -4    2.82    0.54
   3  12   5    1.40    0.49
  -3 -12  -5    1.01    0.41
   3  12   6    0.48    0.39
  -3 -12  -6    0.89    0.35
   3  13 -14    1.79    0.43
   3  13 -13    0.11    0.21
  -3 -13  13    0.18    0.28
  -3 -13  12    0.29    0.36
   3  13 -12    0.44    0.30
  -3 -13  11    0.57    0.32
   3  13 -11    0.46    0.23
  -3 -13  10    1.97    0.48
   3  13 -10    1.39    0.40
  -3 -13   9    1.76    0.44
   3  13  -9    2.09    0.46
  -3 -13   8    0.07    0.23
   3  13  -8    0.51    0.28
  -3 -13   7    5.61    0.70
   3  13  -7    5.63    0.69
   3  13  -6    3.83    0.56
  -3 -13   6    3.33    0.52
   3  13  -6    3.68    0.57
   3  13  -6    4.13    0.65
  -3 -13   5    1.26    0.35
   3  13  -5    1.35    0.38
  -3 -13   5    1.60    0.38
   3  13  -5    1.45    0.40
   3  13  -5    1.74    0.52
  -3 -13   5    0.80    0.28
   3  13  -4    1.54    0.41
  -3 -13   4    1.78    0.40
   3  13  -4    1.70    0.42
   3  13  -4    1.23    0.41
  -3 -13   4    1.89    0.43
  -3 -13   3    9.72    0.87
   3  13  -3    9.45    0.92
   3  13  -3   10.24    1.00
  -3 -13   3    9.51    0.89
   3  13  -3   10.16    0.93
  -3 -13   2   19.74    1.24
   3  13  -2   20.38    1.44
  -3 -13   2   19.98    1.32
   3  13  -2   20.30    1.35
   3  13  -1    4.56    0.67
  -3 -13   1    3.89    0.55
   3  13  -1    4.79    0.75
  -3 -13   1    4.19    0.65
   3  13   0    2.33    0.50
  -3 -13   0    4.39    0.60
   3  13   0    3.40    0.67
  -3 -13   0    3.61    0.59
  -3 -13  -1   11.79    0.97
   3  13   1   11.70    1.16
  -3 -13  -1   12.46    1.09
   3  13   2    9.95    1.07
  -3 -13  -2   10.53    1.03
   3  13   3    1.98    0.50
  -3 -13  -3    0.94    0.37
  -3 -13  -4   -0.13    0.23
   3  13   4   -0.19    0.33
  -3 -14  12   -0.28    0.28
   3  14 -12   -0.27    0.21
  -3 -14  11    0.00    0.18
   3  14 -11   -0.76    0.32
  -3 -14  10    0.56    0.28
   3  14 -10    1.19    0.36
  -3 -14   9    0.78    0.35
   3  14  -9    0.21    0.20
  -3 -14   8    1.27    0.42
   3  14  -8    1.22    0.36
  -3 -14   7    6.61    0.78
  -3 -14   7    6.47    0.76
   3  14  -7    5.16    0.69
  -3 -14   7    6.72    0.75
  -3 -14   6   -0.49    0.26
  -3 -14   6   -0.06    0.16
  -3 -14   6    0.00    0.21
   3  14  -6    0.00    0.25
   3  14  -6   -0.17    0.33
   3  14  -5    1.90    0.44
  -3 -14   5    2.84    0.52
   3  14  -5    2.14    0.48
   3  14  -5    2.58    0.54
  -3 -14   5    1.78    0.43
  -3 -14   4    3.97    0.61
   3  14  -4    4.20    0.64
  -3 -14   4    4.86    0.64
   3  14  -4    4.30    0.65
   3  14  -4    3.49    0.65
   3  14  -3   -0.14    0.19
   3  14  -3   -0.51    0.30
   3  14  -3   -0.30    0.34
  -3 -14   3   -0.42    0.24
   3  14  -2    1.88    0.49
  -3 -14   2    1.07    0.34
   3  14  -2    1.44    0.49
  -3 -14   2    2.51    0.50
   3  14  -1    0.44    0.27
   3  14  -1    0.19    0.26
  -3 -14   1   -0.29    0.25
   3  14   0    1.99    0.54
   3  14   0    0.90    0.37
  -3 -14   0    1.32    0.38
   3  14   1    0.80    0.37
   3  14   1    0.98    0.44
  -3 -14  -1    0.82    0.36
  -3 -14  -2    8.19    0.95
  -3 -15  10    2.01    0.48
   3  15 -10    1.40    0.41
  -3 -15   9    0.33    0.27
   3  15  -9    0.39    0.24
  -3 -15   8    0.48    0.29
   3  15  -8   -0.18    0.26
  -3 -15   7    0.13    0.22
   3  15  -7   -0.37    0.26
   3  15  -6    1.21    0.36
   3  15  -6    1.40    0.44
  -3 -15   6    0.98    0.33
  -3 -15   5    0.16    0.19
   3  15  -5   -0.07    0.30
   3  15  -4    8.04    0.91
   3  15  -4    6.69    0.81
   3  15  -4    7.65    0.95
  -3 -15   4    6.86    0.84
   3  15  -3    7.10    0.87
  -3 -15   3    8.20    0.95
   3  15  -3    8.88    0.96
   3  15  -2    1.31    0.45
   3  15  -2    2.69    0.58
  -3 -15   2    2.10    0.49
   3  15  -1    1.51    0.45
  -3 -15   1    2.24    0.52
   3  15   0    1.73    0.47
   4 -14  -3    1.49    0.43
  -4  14   3    1.86    0.52
   4 -14  -2    0.02    0.15
  -4  14   2    1.36    0.46
  -4  14   1    9.74    1.10
  -4  14   1    8.85    0.99
   4 -14  -1    8.29    0.95
  -4  14   0    0.26    0.32
  -4  14   0    0.41    0.28
   4 -14   0    0.28    0.22
   4 -14   1    4.80    0.71
  -4  14  -1    5.94    0.81
  -4  14  -1    4.68    0.76
   4 -14   2    3.07    0.59
  -4  14  -2    2.84    0.57
  -4  14  -2    2.50    0.58
   4 -14   3    1.30    0.41
  -4  14  -3    1.70    0.49
  -4  14  -3    2.01    0.52
   4 -14   4    0.29    0.27
  -4  14  -4    0.67    0.36
  -4  14  -4    0.51    0.35
   4 -14   5    1.84    0.46
  -4  14  -5    0.95    0.37
  -4  14  -5    1.69    0.48
   4 -14   6    0.49    0.27
  -4  14  -6    0.30    0.28
  -4  14  -6    0.63    0.33
   4 -14   7    1.16    0.41
  -4  14  -7    1.88    0.54
  -4  14  -7    1.09    0.42
   4 -14   8    1.06    0.38
  -4  14  -8    0.69    0.35
  -4  14  -9    0.88    0.37
   4 -13  -6    2.05    0.47
  -4  13   6    2.29    0.55
   4 -13  -6    2.08    0.52
   4 -13  -5    0.74    0.31
   4 -13  -5    0.19    0.21
   4 -13  -4    0.85    0.37
  -4  13   4    0.36    0.32
   4 -13  -3    0.97    0.34
  -4  13   3    0.91    0.40
  -4  13   3    1.03    0.37
  -4  13   2    0.18    0.27
  -4  13   2   -0.15    0.34
   4 -13  -2    0.35    0.24
   4 -13  -1    2.04    0.46
  -4  13   1    1.92    0.48
  -4  13   1    1.47    0.45
   4 -13   0    0.13    0.19
  -4  13   0    0.54    0.34
  -4  13   0    0.73    0.36
   4 -13   1   -0.21    0.22
  -4  13  -1   -0.10    0.27
  -4  13  -1    0.22    0.24
   4 -13   2    0.06    0.22
  -4  13  -2   -0.31    0.33
  -4  13  -2   -0.32    0.36
   4 -13   3    1.56    0.41
  -4  13  -3    1.25    0.46
  -4  13  -3    1.64    0.48
   4 -13   4    8.34    0.90
  -4  13  -4    7.03    0.87
  -4  13  -4    9.47    0.98
  -4  13  -5    4.99    0.72
  -4  13  -5    4.55    0.72
   4 -13   5    5.12    0.72
   4 -13   6    3.27    0.61
  -4  13  -6    2.44    0.52
  -4  13  -6    2.17    0.55
  -4  13  -7    9.11    0.98
   4 -13   7    9.38    0.97
  -4  13  -7    8.82    0.97
   4 -13   8    1.36    0.42
  -4  13  -8    1.97    0.51
  -4  13  -8    1.79    0.47
   4 -13   9    2.22    0.50
  -4  13  -9    1.59    0.47
  -4  13  -9    2.01    0.47
   4 -13  10    4.61    0.69
  -4  13 -10    3.95    0.68
   4 -13  11    2.71    0.57
  -4  12   8    1.81    0.46
  -4  12   8    1.85    0.47
   4 -12  -8    1.92    0.52
  -4  12   7    0.62    0.30
   4 -12  -7   -0.16    0.24
   4 -12  -6   -0.54    0.28
  -4  12   6    0.05    0.22
   4 -12  -6   -0.01    0.25
   4 -12  -5    3.66    0.60
  -4  12   5    3.69    0.62
   4 -12  -5    4.54    0.67
  -4  12   4    8.01    0.89
   4 -12  -4    9.28    0.90
   4 -12  -4    9.28    0.93
   4 -12  -3   11.82    1.06
  -4  12   3   12.75    1.09
  -4  12   2   28.50    1.73
  -4  12   2   24.62    1.53
   4 -12  -2   28.20    1.64
   4 -12  -1    0.66    0.28
  -4  12   1    0.50    0.33
  -4  12   1    1.25    0.45
   4 -12   0    2.39    0.48
  -4  12   0    1.35    0.35
  -4  12   0    2.06    0.51
  -4  12  -1    0.16    0.25
   4 -12   1    0.17    0.21
  -4  12  -1    0.01    0.28
   4 -12   2    0.27    0.30
  -4  12  -2   -0.35    0.29
  -4  12  -2   -0.29    0.34
   4 -12   3    0.86    0.31
  -4  12  -3    0.70    0.35
  -4  12  -3   -0.06    0.25
   4 -12   4    5.16    0.71
  -4  12  -4    4.77    0.66
  -4  12  -4    6.46    0.80
   4 -12   5    4.51    0.66
  -4  12  -5    4.14    0.65
  -4  12  -5    4.88    0.71
   4 -12   6    0.85    0.35
  -4  12  -6    0.42    0.34
  -4  12  -6    0.24    0.29
   4 -12   7    0.57    0.32
  -4  12  -7    0.48    0.25
  -4  12  -7    0.38    0.23
   4 -12   8   -0.37    0.26
  -4  12  -8    0.06    0.29
   4 -12   9    0.48    0.28
  -4  12  -9    0.11    0.27
  -4  12  -9    0.80    0.37
   4 -12  10    0.79    0.27
  -4  12 -10    1.39    0.41
   4 -12  11    1.29    0.38
  -4  12 -11    0.99    0.41
   4 -12  12    1.46    0.42
   4 -12  13    9.46    0.99
  -4  11   9    3.08    0.54
   4 -11  -9    2.64    0.60
  -4  11   8    1.13    0.37
  -4  11   8    0.61    0.26
   4 -11  -8    0.39    0.26
  -4  11   7    0.84    0.34
  -4  11   7    0.61    0.26
   4 -11  -7    0.76    0.34
   4 -11  -6    5.16    0.68
  -4  11   6    4.42    0.66
  -4  11   6    5.43    0.65
   4 -11  -6    6.23    0.77
   4 -11  -5    0.98    0.33
  -4  11   5    0.89    0.34
  -4  11   5    1.10    0.32
   4 -11  -5    1.46    0.39
   4 -11  -4   24.13    1.42
  -4  11   4   23.09    1.42
   4 -11  -4   20.47    1.37
   4 -11  -3    1.83    0.42
  -4  11   3    2.21    0.44
   4 -11  -3    2.42    0.43
   4 -11  -2    1.11    0.35
  -4  11   2    0.55    0.26
  -4  11   2    1.11    0.37
   4 -11  -2    0.79    0.24
  -4  11   1    1.38    0.40
   4 -11  -1    1.03    0.30
  -4  11   1    1.31    0.41
  -4  11   0    0.62    0.32
   4 -11   0    0.40    0.25
  -4  11   0    0.91    0.41
  -4  11  -1    7.42    0.83
  -4  11  -1    7.70    0.80
   4 -11   1    7.56    0.78
  -4  11  -2    8.37    0.88
  -4  11  -2    7.95    0.81
   4 -11   2    7.82    0.80
  -4  11  -3    8.06    0.83
  -4  11  -3    9.62    0.94
   4 -11   3   10.83    0.94
   4 -11   4    0.56    0.28
  -4  11  -4    0.16    0.22
  -4  11  -4   -0.04    0.25
   4 -11   5   -0.01    0.18
  -4  11  -5    0.28    0.28
  -4  11  -5    0.23    0.26
   4 -11   6    0.03    0.22
  -4  11  -6   -0.09    0.29
  -4  11  -6    0.50    0.33
   4 -11   7   -0.17    0.22
  -4  11  -7   -0.24    0.29
  -4  11  -7   -0.22    0.27
   4 -11   8    0.72    0.31
  -4  11  -8    0.38    0.29
  -4  11  -8    0.40    0.30
   4 -11   9    0.22    0.20
  -4  11  -9   -0.29    0.34
   4 -11  10    0.10    0.21
  -4  11 -10    0.25    0.27
   4 -11  11    4.99    0.68
  -4  11 -11    6.81    0.86
   4 -11  12   -0.30    0.27
  -4  11 -12   -0.03    0.25
   4 -11  13    0.23    0.22
  -4  11 -13    0.36    0.26
   4 -11  14    0.93    0.33
  -4  10  11    0.09    0.19
  -4  10  10    0.50    0.25
   4 -10 -10    0.30    0.30
  -4  10   9   -0.11    0.26
   4 -10  -9    0.25    0.21
  -4  10   8   -0.14    0.19
   4 -10  -8   -0.51    0.27
  -4  10   7    4.44    0.62
  -4  10   7    3.73    0.55
   4 -10  -7    4.27    0.62
   4 -10  -6    5.61    0.70
  -4  10   6    4.37    0.60
  -4  10   6    4.41    0.56
   4 -10  -6    5.56    0.69
   4 -10  -5    0.75    0.30
  -4  10   5    0.72    0.28
  -4  10   5    0.96    0.26
   4 -10  -5    1.50    0.38
   4 -10  -4    3.50    0.56
  -4  10   4    4.12    0.57
  -4  10   4    3.60    0.46
   4 -10  -4    3.51    0.51
   4 -10  -3   -0.14    0.23
  -4  10   3    0.13    0.24
   4 -10  -3   -0.18    0.16
   4 -10  -2    2.31    0.44
  -4  10   2    2.02    0.43
  -4  10   2    2.92    0.53
   4 -10  -2    2.83    0.43
   4 -10  -1    0.28    0.26
  -4  10   1    0.51    0.36
  -4  10   1    0.26    0.24
   4 -10  -1    0.33    0.16
   4 -10   0    2.81    0.47
  -4  10   0    3.23    0.50
  -4  10   0    3.29    0.55
   4 -10   1   10.44    0.89
  -4  10  -1    8.95    0.88
  -4  10  -1   10.07    0.87
  -4  10  -2   16.21    1.17
  -4  10  -2   16.03    1.10
   4 -10   2   16.29    1.11
   4 -10   3    0.73    0.30
  -4  10  -3    0.72    0.33
  -4  10  -3    0.34    0.24
   4 -10   4   -0.09    0.20
  -4  10  -4    0.08    0.27
  -4  10  -4   -0.16    0.26
   4 -10   5    0.15    0.23
  -4  10  -5    0.31    0.25
  -4  10  -5    0.06    0.27
   4 -10   6    0.13    0.20
  -4  10  -6    0.00    0.25
  -4  10  -6    0.02    0.29
   4 -10   7    2.96    0.52
  -4  10  -7    3.56    0.56
  -4  10  -7    3.85    0.60
   4 -10   8    3.32    0.53
  -4  10  -8    2.70    0.52
  -4  10  -8    3.44    0.58
   4 -10   9    4.65    0.63
  -4  10  -9    4.55    0.66
   4 -10  10    0.74    0.31
  -4  10 -10    0.59    0.33
   4 -10  11    5.06    0.64
  -4  10 -11    3.80    0.64
   4 -10  12    0.48    0.24
  -4  10 -12    0.87    0.36
   4 -10  13    0.41    0.23
  -4  10 -13    1.19    0.44
   4 -10  14    8.15    0.90
   4 -10  15   -0.07    0.25
  -4   9  12   -0.36    0.29
  -4   9  11    0.12    0.24
   4  -9 -11   -0.51    0.31
  -4   9  10    0.72    0.32
   4  -9 -10    0.52    0.29
  -4   9   9    7.01    0.77
   4  -9  -9    7.35    0.85
  -4   9   8    0.78    0.29
  -4   9   8    1.54    0.38
   4  -9  -8    0.72    0.32
  -4   9   7    2.71    0.46
  -4   9   7    2.87    0.45
   4  -9  -7    2.57    0.49
  -4   9   6   10.63    0.84
  -4   9   6   11.00    0.89
   4  -9  -6   11.56    0.96
   4  -9  -6   11.71    0.97
   4  -9  -5    3.01    0.48
  -4   9   5    2.84    0.47
  -4   9   5    3.64    0.47
   4  -9  -5    4.04    0.55
   4  -9  -4    0.65    0.25
  -4   9   4    0.98    0.33
  -4   9   4    0.97    0.27
   4  -9  -4    0.60    0.24
   4  -9  -3    4.75    0.59
  -4   9   3    4.75    0.48
   4  -9  -3    5.64    0.59
  -4   9   3    6.00    0.64
  -4   9   2    9.10    0.78
  -4   9   2    9.28    0.85
   4  -9  -2   10.18    0.77
   4  -9  -2   10.50    0.87
   4  -9  -1    0.97    0.33
  -4   9   1    0.89    0.30
  -4   9   1    1.27    0.40
   4  -9  -1    1.10    0.26
   4  -9   0   30.41    1.52
  -4   9   0   32.82    1.63
   4  -9   0   32.57    1.31
  -4   9   0   31.91    1.50
  -4   9  -1   14.83    1.07
  -4   9  -1   14.60    0.99
   4  -9   1   14.01    0.97
  -4   9  -2   13.79    1.05
   4  -9   2   13.93    0.96
  -4   9  -2   12.53    0.92
   4  -9   3   13.59    0.79
  -4   9  -3   13.16    1.01
   4  -9   3   13.79    0.96
  -4   9  -3   12.49    0.94
   4  -9   4    4.59    0.58
  -4   9  -4    4.53    0.58
  -4   9  -4    5.21    0.65
   4  -9   4    4.12    0.45
   4  -9   5   12.64    0.81
  -4   9  -5   12.46    1.00
   4  -9   5   12.27    0.92
  -4   9  -5   11.68    0.92
   4  -9   6    0.97    0.30
  -4   9  -6    1.29    0.37
   4  -9   6    1.57    0.32
  -4   9  -6    1.83    0.43
   4  -9   7    2.47    0.44
  -4   9  -7    1.76    0.43
   4  -9   7    1.71    0.33
  -4   9  -7    2.11    0.46
  -4   9  -8   40.47    1.86
   4  -9   8   40.75    1.68
   4  -9   8   40.29    1.77
   4  -9   9    0.59    0.26
  -4   9  -9    0.25    0.25
   4  -9   9    1.14    0.32
   4  -9  10    1.13    0.31
  -4   9 -10    1.69    0.47
   4  -9  10    0.74    0.27
   4  -9  11    2.15    0.42
  -4   9 -11    1.42    0.42
   4  -9  11    1.53    0.36
   4  -9  12    5.20    0.65
  -4   9 -12    4.36    0.69
   4  -9  12    5.46    0.71
   4  -9  12    5.71    0.72
   4  -9  13    0.58    0.26
  -4   9 -13    0.09    0.29
   4  -9  13    0.28    0.25
   4  -9  13    0.16    0.26
  -4   9 -14    8.01    0.93
   4  -9  14    6.73    0.82
   4  -9  14    7.39    0.86
   4  -9  15    0.30    0.29
   4  -9  15    0.32    0.31
  -4   8  12    0.62    0.27
   4  -8 -12    0.39    0.33
   4  -8 -11   -0.49    0.31
  -4   8  11    0.38    0.28
   4  -8 -10    7.09    0.85
  -4   8  10    7.41    0.80
  -4   8   9    0.42    0.22
   4  -8  -9   -0.06    0.27
  -4   8   8   13.80    1.01
   4  -8  -8   14.63    1.12
  -4   8   7    9.97    0.83
   4  -8  -7   11.70    0.97
  -4   8   7   11.39    0.87
  -4   8   6    6.90    0.65
   4  -8  -6    6.11    0.68
  -4   8   6    6.14    0.64
   4  -8  -6    6.38    0.69
  -4   8   5   11.01    0.78
   4  -8  -5   10.10    0.84
  -4   8   5    8.10    0.73
   4  -8  -5   10.19    0.85
   4  -8  -4    1.46    0.33
  -4   8   4    1.39    0.33
   4  -8  -4    1.83    0.30
  -4   8   4    1.49    0.29
   4  -8  -4    1.32    0.31
   4  -8  -3    0.14    0.20
  -4   8   3   -0.04    0.26
  -4   8   3    0.23    0.21
   4  -8  -3    0.00    0.14
  -4   8   3    0.15    0.13
   4  -8  -3    0.28    0.18
  -4   8   2   15.58    0.80
   4  -8  -2   14.40    0.80
   4  -8  -2   14.49    0.97
  -4   8   2   13.64    1.01
   4  -8  -2   15.21    0.91
  -4   8   2   14.27    0.93
   4  -8  -1    1.93    0.38
  -4   8   1    2.19    0.38
  -4   8   1    1.02    0.37
   4  -8  -1    1.45    0.27
   4  -8  -1    1.48    0.27
   4  -8   0   -0.01    0.22
  -4   8   0    0.16    0.21
  -4   8   0    0.55    0.29
   4  -8   0    0.12    0.13
   4  -8   0    0.15    0.12
   4  -8   1   25.41    1.08
  -4   8  -1   23.79    1.31
   4  -8   1   22.75    0.96
  -4   8  -1   24.86    1.24
   4  -8   1   23.40    1.24
  -4   8  -2   11.02    0.81
   4  -8   2   10.22    0.67
  -4   8  -2    9.32    0.84
   4  -8   2    9.57    0.77
  -4   8  -3   23.05    1.29
   4  -8   3   21.28    1.01
   4  -8   3   20.65    1.14
  -4   8  -3   20.85    1.15
   4  -8   4   34.13    1.35
  -4   8  -4   37.18    1.67
   4  -8   4   32.63    1.49
  -4   8  -4   32.01    1.49
   4  -8   5    0.57    0.24
  -4   8  -5    0.61    0.29
  -4   8  -5    0.31    0.29
   4  -8   5    0.79    0.23
   4  -8   6   44.02    1.66
   4  -8   6   39.50    1.68
  -4   8  -6   42.45    1.85
  -4   8  -6   40.13    1.74
   4  -8   7    3.39    0.48
  -4   8  -7    3.71    0.54
   4  -8   7    4.97    0.54
   4  -8   8    2.22    0.40
  -4   8  -8    2.83    0.50
   4  -8   8    2.79    0.45
   4  -8   9   -0.05    0.18
  -4   8  -9    0.54    0.28
   4  -8   9    0.27    0.23
   4  -8  10    0.30    0.20
  -4   8 -10   -0.02    0.24
   4  -8  10   -0.19    0.27
   4  -8  10    0.21    0.20
   4  -8  11    0.01    0.15
  -4   8 -11   -0.17    0.27
   4  -8  11   -0.22    0.25
   4  -8  11    0.18    0.21
   4  -8  12    1.09    0.30
  -4   8 -12    0.43    0.27
   4  -8  12    0.72    0.32
   4  -8  12    1.18    0.35
  -4   8 -13    0.16    0.30
   4  -8  13    0.26    0.25
  -4   8 -14   -0.06    0.28
   4  -8  14    0.16    0.20
  -4   8 -15    0.49    0.32
   4  -8  15    0.79    0.34
   4  -7 -13    4.28    0.70
  -4   7  13    4.77    0.70
  -4   7  12    7.48    0.85
   4  -7 -12    8.39    0.94
  -4   7  11    2.32    0.46
   4  -7 -11    1.28    0.37
  -4   7  10    3.57    0.54
   4  -7 -10    2.70    0.52
  -4   7   9    0.09    0.21
   4  -7  -9   -0.03    0.26
  -4   7   8   13.79    0.98
  -4   7   8   14.32    0.96
   4  -7  -8   16.48    1.17
  -4   7   7   12.06    0.86
  -4   7   7   11.61    0.83
   4  -7  -7   11.77    0.95
  -4   7   7   11.51    0.82
   4  -7  -6    2.85    0.46
  -4   7   6    3.13    0.42
  -4   7   6    2.74    0.40
   4  -7  -6    2.23    0.34
  -4   7   6    2.60    0.38
   4  -7  -6    2.83    0.46
   4  -7  -5    4.78    0.56
  -4   7   5    4.50    0.50
  -4   7   5    4.92    0.50
   4  -7  -5    4.09    0.46
   4  -7  -5    4.46    0.55
   4  -7  -4    0.38    0.23
  -4   7   4    0.24    0.20
  -4   7   4    0.07    0.12
   4  -7  -4    0.19    0.16
   4  -7  -4    0.15    0.16
  -4   7   3   77.75    2.11
   4  -7  -3   72.81    2.11
  -4   7   3   76.04    2.47
   4  -7  -3   77.62    2.32
  -4   7   3   71.21    2.23
   4  -7  -3   71.06    2.37
   4  -7  -2    3.69    0.49
  -4   7   2    2.88    0.40
  -4   7   2    3.54    0.51
  -4   7   2    3.69    0.36
   4  -7  -2    3.06    0.39
   4  -7  -2    3.56    0.41
   4  -7  -1   11.85    0.73
  -4   7   1   13.65    0.66
   4  -7  -1   12.54    0.74
  -4   7   1   13.67    0.94
  -4   7   1   13.45    0.84
   4  -7  -1   11.32    0.83
   4  -7   0    0.02    0.18
  -4   7   0    0.00    0.19
   4  -7   0    0.05    0.15
  -4   7   0   -0.27    0.25
   4  -7   0    0.09    0.12
   4  -7   1    4.16    0.37
  -4   7  -1    4.16    0.48
   4  -7   1    4.42    0.45
  -4   7  -1    4.23    0.54
   4  -7   1    4.71    0.51
   4  -7   2    4.18    0.49
  -4   7  -2    4.38    0.56
  -4   7  -2    4.03    0.50
   4  -7   2    4.78    0.46
   4  -7   3    0.18    0.18
  -4   7  -3    0.49    0.25
   4  -7   3    0.36    0.17
  -4   7  -3    0.21    0.27
  -4   7  -4    3.36    0.51
  -4   7  -4    3.86    0.51
   4  -7   4    3.81    0.45
   4  -7   4    3.93    0.49
   4  -7   5    0.64    0.25
  -4   7  -5    0.58    0.28
  -4   7  -5    0.54    0.28
   4  -7   5    0.31    0.21
  -4   7  -6   20.81    1.15
  -4   7  -6   19.70    1.19
   4  -7   6   20.53    1.07
   4  -7   6   17.98    1.03
   4  -7   7    3.66    0.45
  -4   7  -7    3.89    0.53
   4  -7   7    3.87    0.50
   4  -7   8    1.04    0.27
  -4   7  -8    0.52    0.26
   4  -7   8    0.82    0.31
   4  -7   9   17.13    1.09
   4  -7   9   16.83    1.09
  -4   7  -9   15.54    1.08
   4  -7   9   14.81    0.95
   4  -7  10    0.13    0.14
  -4   7 -10    0.15    0.23
   4  -7  10   -0.03    0.21
   4  -7  10    0.51    0.27
   4  -7  11    0.44    0.22
  -4   7 -11    0.03    0.27
   4  -7  11    0.46    0.26
  -4   7 -12    0.28    0.27
   4  -7  12   -0.03    0.18
  -4   7 -13    2.64    0.52
   4  -7  13    1.76    0.43
  -4   7 -14    0.21    0.30
   4  -7  14   -0.12    0.23
  -4   7 -14    0.22    0.22
  -4   7 -15    0.06    0.26
   4  -7  15    0.31    0.24
  -4   6  14    7.04    0.87
   4  -6 -14    6.50    0.88
  -4   6  13    6.07    0.78
   4  -6 -13    4.97    0.73
  -4   6  12   -0.09    0.22
   4  -6 -12   -0.06    0.26
  -4   6  12    0.62    0.26
   4  -6 -11    5.08    0.69
  -4   6  11    5.48    0.70
  -4   6  11    4.61    0.60
  -4   6  10    3.25    0.53
  -4   6  10    3.39    0.51
   4  -6 -10    2.99    0.54
  -4   6   9    5.10    0.62
  -4   6   9    5.33    0.61
   4  -6  -9    5.01    0.64
  -4   6   8    0.50    0.25
  -4   6   8    1.55    0.32
   4  -6  -8    1.20    0.32
  -4   6   7    6.30    0.60
   4  -6  -7    5.10    0.56
  -4   6   7    5.88    0.59
   4  -6  -7    4.84    0.60
   4  -6  -6    5.42    0.60
  -4   6   6    6.03    0.57
   4  -6  -6    4.86    0.51
  -4   6   6    5.49    0.51
  -4   6   5   29.37    1.24
   4  -6  -5   30.70    1.28
   4  -6  -5   28.20    1.37
   4  -6  -5   29.25    1.38
  -4   6   5   30.53    1.25
  -4   6   4    5.21    0.47
   4  -6  -4    5.54    0.51
  -4   6   4    5.70    0.60
   4  -6  -4    4.77    0.51
  -4   6   4    5.50    0.50
   4  -6  -4    5.81    0.58
   4  -6  -3   41.00    1.51
  -4   6   3   40.73    1.35
   4  -6  -3   38.64    1.41
  -4   6   3   38.00    1.58
  -4   6   3   36.13    1.38
   4  -6  -3   39.54    1.59
   4  -6  -2    4.53    0.51
  -4   6   2    5.20    0.40
  -4   6   2    4.85    0.55
   4  -6  -2    4.83    0.46
   4  -6  -2    4.84    0.47
  -4   6   2    5.18    0.48
   4  -6  -1    0.67    0.26
  -4   6   1    0.48    0.19
   4  -6  -1    0.39    0.16
  -4   6   1    0.86    0.29
  -4   6   1    0.48    0.13
   4  -6  -1    0.32    0.13
  -4   6   0   22.04    1.03
   4  -6   0   22.94    1.02
  -4   6   0   23.31    0.77
  -4   6   0   21.96    1.17
   4  -6   0   21.93    0.91
   4  -6   0   21.22    1.08
   4  -6   1   12.07    0.73
   4  -6   1   11.38    0.59
  -4   6  -1   11.44    0.83
   4  -6   1   11.95    0.79
  -4   6  -1   12.63    0.77
   4  -6   2   27.38    1.15
  -4   6  -2   28.83    1.36
   4  -6   2   27.54    1.22
  -4   6  -2   27.99    1.20
  -4   6  -3    0.22    0.23
   4  -6   3    0.11    0.16
  -4   6  -3    0.19    0.19
   4  -6   3    0.18    0.17
   4  -6   4    7.69    0.64
  -4   6  -4    9.04    0.76
   4  -6   4    8.52    0.65
  -4   6  -4    8.50    0.69
   4  -6   5    2.18    0.35
  -4   6  -5    1.89    0.36
   4  -6   5    1.35    0.31
  -4   6  -5    1.79    0.41
   4  -6   6    0.23    0.19
  -4   6  -6    0.50    0.25
   4  -6   6    0.01    0.19
   4  -6   7    5.42    0.59
   4  -6   7    4.95    0.50
   4  -6   8    0.60    0.22
  -4   6  -8    0.12    0.24
   4  -6   8    0.61    0.29
  -4   6  -9   10.59    0.86
   4  -6   9   10.59    0.86
   4  -6   9    9.76    0.82
   4  -6   9   11.42    0.77
  -4   6 -10   10.84    0.90
   4  -6  10   11.25    0.91
   4  -6  10   10.21    0.75
   4  -6  11    1.24    0.27
  -4   6 -11    0.92    0.33
   4  -6  11    1.63    0.38
  -4   6 -12    3.41    0.57
   4  -6  12    3.78    0.60
  -4   6 -13    3.06    0.54
   4  -6  13    2.60    0.52
  -4   6 -13    2.48    0.45
  -4   6 -14   -0.12    0.18
   4  -6  14   -0.55    0.28
  -4   6 -15    4.73    0.70
   4  -6  15    3.47    0.61
  -4   5  15   14.75    1.27
  -4   5  15   12.51    1.12
   4  -5 -15   12.32    1.18
   4  -5 -14    1.01    0.43
  -4   5  14    1.21    0.39
  -4   5  14    1.07    0.31
  -4   5  13    2.15    0.46
  -4   5  13    1.94    0.43
   4  -5 -13    1.78    0.47
  -4   5  12    1.67    0.39
   4  -5 -12    0.78    0.30
  -4   5  11    2.06    0.41
   4  -5 -11    1.67    0.43
   4  -5 -10    5.20    0.68
  -4   5  10    5.44    0.63
  -4   5   9    6.19    0.65
   4  -5  -9    7.33    0.76
   4  -5  -8    0.19    0.20
  -4   5   8    0.36    0.16
   4  -5  -8   -0.06    0.23
   4  -5  -7   23.75    1.17
  -4   5   7   23.13    1.20
   4  -5  -7   25.59    1.33
   4  -5  -6    4.48    0.48
   4  -5  -6    5.28    0.58
  -4   5   6    4.70    0.44
   4  -5  -5   26.36    1.26
   4  -5  -5   26.37    1.17
  -4   5   5   26.00    1.24
  -4   5   5   28.53    1.11
   4  -5  -5   25.79    1.27
   4  -5  -4   -0.13    0.20
  -4   5   4    0.11    0.13
   4  -5  -4   -0.07    0.19
  -4   5   4    0.13    0.19
   4  -5  -4   -0.26    0.19
  -4   5   3    9.34    0.57
   4  -5  -3    8.61    0.63
  -4   5   3    9.20    0.71
   4  -5  -3    9.93    0.68
  -4   5   3    9.62    0.61
   4  -5  -3    9.62    0.73
   4  -5  -2    1.25    0.27
  -4   5   2    0.69    0.19
  -4   5   2    1.35    0.31
   4  -5  -2    1.21    0.26
  -4   5   2    1.57    0.22
   4  -5  -2    1.34    0.26
   4  -5  -1    0.02    0.16
  -4   5   1    0.29    0.16
   4  -5  -1    0.19    0.18
  -4   5   1    0.21    0.10
   4  -5  -1    0.02    0.13
  -4   5   1    0.11    0.20
   4  -5   0    2.92    0.38
  -4   5   0    2.77    0.43
  -4   5   0    2.78    0.34
  -4   5   0    3.19    0.24
   4  -5   0    3.75    0.40
   4  -5   0    3.38    0.34
   4  -5   1   22.70    1.01
  -4   5  -1   22.21    1.14
   4  -5   1   21.78    1.03
  -4   5  -1   20.64    0.95
   4  -5   2    8.36    0.61
  -4   5  -2    8.87    0.74
   4  -5   2    8.54    0.63
  -4   5  -2    8.70    0.62
  -4   5  -3    0.72    0.30
   4  -5   3    0.72    0.20
  -4   5  -3    0.16    0.19
   4  -5   3    0.68    0.22
  -4   5  -4    9.75    0.71
  -4   5  -4   11.42    0.83
   4  -5   4    9.87    0.70
   4  -5   4   10.42    0.69
  -4   5  -5    4.62    0.50
   4  -5   5    3.26    0.43
   4  -5   5    3.81    0.42
  -4   5  -6    3.44    0.46
   4  -5   6    3.06    0.44
   4  -5   6    4.52    0.45
  -4   5  -7   29.03    1.33
   4  -5   7   26.34    1.28
   4  -5   7   26.29    1.15
  -4   5  -8   23.26    1.24
   4  -5   8   23.71    1.24
   4  -5   8   22.07    1.21
   4  -5   8   23.04    1.06
   4  -5   9    0.15    0.12
  -4   5  -9   -0.16    0.24
   4  -5  10   -0.01    0.14
  -4   5 -10    0.01    0.23
   4  -5  10    0.19    0.21
  -4   5 -11   -0.19    0.26
   4  -5  11    0.19    0.23
  -4   5 -12    2.52    0.47
   4  -5  12    3.00    0.52
  -4   5 -12    2.89    0.46
  -4   5 -13    0.15    0.17
  -4   5 -13   -0.01    0.24
   4  -5  13    0.11    0.26
  -4   5 -14   -0.16    0.22
  -4   5 -14    0.08    0.23
   4  -5  14    0.12    0.22
  -4   5 -15    5.72    0.67
   4  -5  15    5.96    0.78
   4  -5  16    1.79    0.50
  -4   4  16    0.60    0.26
  -4   4  15    0.30    0.24
   4  -4 -15   -0.30    0.27
  -4   4  14    0.23    0.25
   4  -4 -14   -0.07    0.26
  -4   4  13    1.74    0.42
   4  -4 -13    2.34    0.52
  -4   4  12    0.41    0.23
   4  -4 -12   -0.24    0.26
  -4   4  11    0.10    0.21
   4  -4 -11   -0.02    0.23
  -4   4  10    0.94    0.30
   4  -4 -10    0.50    0.25
  -4   4   9   66.62    2.09
   4  -4  -9   68.72    2.46
   4  -4  -9   72.07    2.16
   4  -4  -8    6.37    0.67
   4  -4  -8    7.28    0.65
   4  -4  -8    6.67    0.56
  -4   4   8    5.76    0.61
   4  -4  -7   11.47    0.78
   4  -4  -7   10.85    0.67
  -4   4   7    9.11    0.73
   4  -4  -7   10.05    0.80
  -4   4   6   10.85    0.56
   4  -4  -6    9.95    0.72
   4  -4  -6   11.18    0.64
  -4   4   6   10.29    0.72
   4  -4  -6    9.28    0.77
  -4   4   6   10.94    0.62
   4  -4  -5    4.88    0.53
  -4   4   5    5.49    0.36
   4  -4  -5    5.29    0.52
   4  -4  -5    6.05    0.43
  -4   4   5    5.52    0.52
  -4   4   5    6.25    0.45
  -4   4   4   18.24    0.64
   4  -4  -4   17.92    0.93
   4  -4  -4   18.78    0.73
  -4   4   4   17.53    0.95
   4  -4  -4   18.23    0.96
  -4   4   4   18.18    0.79
   4  -4  -4   18.59    0.99
   4  -4  -3    2.94    0.40
  -4   4   3    2.71    0.20
  -4   4   3    2.75    0.30
   4  -4  -3    3.20    0.26
   4  -4  -3    1.91    0.30
  -4   4   3    2.39    0.36
   4  -4  -3    2.76    0.37
  -4   4   2   22.37    0.63
   4  -4  -2   23.63    1.00
   4  -4  -2   22.60    1.02
   4  -4  -2   24.66    0.72
  -4   4   2   22.98    1.08
   4  -4  -2   24.62    1.10
  -4   4   2   23.73    0.90
  -4   4   1   59.40    1.31
   4  -4  -1   61.86    1.86
   4  -4  -1   64.69    1.31
   4  -4  -1   63.11    1.74
  -4   4   1   63.19    1.96
   4  -4  -1   65.65    1.94
  -4   4   1   64.77    1.71
  -4   4   0    7.26    0.35
   4  -4   0    6.63    0.53
   4  -4   0    7.84    0.23
  -4   4   0    7.54    0.63
   4  -4   0    8.22    0.59
  -4   4   0    7.37    0.50
   4  -4   1   18.94    0.92
  -4   4  -1   18.44    0.48
  -4   4  -1   18.07    0.98
   4  -4   1   19.05    0.90
  -4   4  -1   19.12    0.86
   4  -4   2   10.59    0.69
   4  -4   2   10.17    0.65
  -4   4  -2   10.34    0.77
  -4   4  -2   10.80    0.65
   4  -4   3    0.25    0.13
  -4   4  -3    0.31    0.18
   4  -4   3    0.15    0.20
  -4   4  -4   26.43    1.16
   4  -4   4   27.04    1.18
   4  -4   4   28.52    1.10
  -4   4  -5    3.01    0.40
   4  -4   5    3.29    0.44
   4  -4   5    3.54    0.38
  -4   4  -6   22.76    1.15
   4  -4   6   23.87    1.17
   4  -4   6   25.35    1.03
  -4   4  -7  108.33    2.93
   4  -4   7  107.56    2.99
   4  -4   7  109.20    2.66
  -4   4  -8    5.88    0.61
   4  -4   8    5.64    0.62
   4  -4   8    6.16    0.64
   4  -4   8    7.11    0.53
   4  -4   9    0.75    0.19
  -4   4  -9    0.33    0.26
  -4   4  -9    0.58    0.19
   4  -4   9    0.72    0.28
  -4   4 -10    2.21    0.43
   4  -4  10    2.65    0.46
  -4   4 -11    2.80    0.48
   4  -4  11    3.05    0.52
  -4   4 -11    3.37    0.49
  -4   4 -12    0.48    0.22
  -4   4 -12    0.26    0.28
   4  -4  12    0.58    0.30
  -4   4 -13    8.35    0.79
   4  -4  13    8.36    0.87
  -4   4 -14    0.51    0.28
   4  -4  14    0.34    0.23
  -4   4 -15    3.21    0.50
   4  -4  15    4.31    0.69
   4  -4  16    0.85    0.36
   4  -3 -16    0.36    0.30
  -4   3  16    0.37    0.32
  -4   3  15    5.19    0.73
   4  -3 -15    5.65    0.78
   4  -3 -14    0.45    0.33
  -4   3  14    0.26    0.24
  -4   3  13    5.12    0.68
   4  -3 -13    4.76    0.67
   4  -3 -12    2.53    0.44
   4  -3 -12    2.53    0.50
  -4   3  12    2.66    0.48
   4  -3 -11    1.73    0.35
  -4   3  11    2.36    0.38
  -4   3  11    1.13    0.32
   4  -3 -11    1.35    0.42
  -4   3  10    5.99    0.55
   4  -3 -10    6.49    0.60
   4  -3 -10    5.68    0.67
  -4   3  10    6.05    0.68
  -4   3   9    4.93    0.47
  -4   3   9    4.60    0.47
   4  -3  -9    5.18    0.58
   4  -3  -9    4.72    0.50
   4  -3  -9    4.55    0.59
  -4   3   9    3.90    0.53
  -4   3   8    3.58    0.41
   4  -3  -8    3.28    0.40
  -4   3   8    3.16    0.37
   4  -3  -8    2.46    0.39
  -4   3   8    2.69    0.37
  -4   3   8    2.90    0.44
   4  -3  -8    3.34    0.49
   4  -3  -7    0.29    0.15
   4  -3  -7    0.59    0.29
  -4   3   7    0.58    0.20
  -4   3   7    0.48    0.15
   4  -3  -7    0.10    0.18
  -4   3   7    0.35    0.20
  -4   3   6    6.89    0.47
   4  -3  -6    7.70    0.54
   4  -3  -6    7.58    0.63
  -4   3   6    7.66    0.57
   4  -3  -6    7.52    0.66
  -4   3   6    7.57    0.46
  -4   3   5   14.76    0.66
   4  -3  -5   16.55    0.74
  -4   3   5   15.86    0.66
   4  -3  -5   14.73    0.86
  -4   3   5   16.30    0.84
   4  -3  -5   17.62    0.94
  -4   3   4    9.63    0.48
  -4   3   4    8.72    0.47
   4  -3  -4    9.76    0.67
   4  -3  -4    9.33    0.51
   4  -3  -4    9.41    0.66
  -4   3   4    8.87    0.61
  -4   3   3   14.34    0.57
   4  -3  -3   15.19    0.79
   4  -3  -3   14.88    0.60
   4  -3  -3   14.45    0.81
  -4   3   3   14.24    0.79
   4  -3  -3   15.13    0.84
  -4   3   3   15.42    0.63
  -4   3   2   10.67    0.46
   4  -3  -2   11.35    0.48
   4  -3  -2   12.56    0.73
  -4   3   2   10.38    0.68
   4  -3  -2   10.92    0.69
  -4   3   2   11.52    0.54
  -4   3   1   15.33    0.56
   4  -3  -1   16.36    0.54
   4  -3  -1   17.14    0.86
  -4   3   1   16.95    0.88
   4  -3  -1   17.31    0.85
  -4   3   1   17.06    0.70
  -4   3   0   27.35    0.82
   4  -3   0   27.99    0.71
   4  -3   0   28.24    1.14
  -4   3   0   28.66    1.19
   4  -3   0   28.20    1.10
  -4   3   0   27.76    0.97
   4  -3   1    0.70    0.18
  -4   3  -1    1.04    0.29
  -4   3  -1    0.85    0.20
   4  -3   1    0.61    0.21
   4  -3   1    0.74    0.09
  -4   3  -2   33.75    1.15
   4  -3   2   31.83    0.78
   4  -3   2   32.75    1.26
   4  -3   2   32.22    1.16
  -4   3  -3   12.32    0.71
   4  -3   3   12.81    0.78
   4  -3   3   13.63    0.69
  -4   3  -4    8.43    0.61
   4  -3   4    8.17    0.64
   4  -3   4    8.86    0.55
  -4   3  -5   32.79    1.33
   4  -3   5   36.44    1.42
   4  -3   5   36.43    1.20
   4  -3   6    0.07    0.10
  -4   3  -6    0.16    0.21
   4  -3   6    0.30    0.27
  -4   3  -7    8.47    0.64
   4  -3   7    8.10    0.70
  -4   3  -7    7.75    0.66
   4  -3   7    8.28    0.71
   4  -3   7    8.01    0.52
  -4   3  -8   14.74    0.92
  -4   3  -8   14.26    0.84
   4  -3   8   13.76    0.93
   4  -3   8   13.60    0.71
  -4   3  -9    8.26    0.73
  -4   3  -9    8.94    0.65
   4  -3   9    8.39    0.74
  -4   3 -10    0.59    0.27
   4  -3  10    0.47    0.25
  -4   3 -10    0.91    0.30
  -4   3 -11    2.44    0.41
   4  -3  11    2.89    0.49
  -4   3 -12    5.63    0.63
   4  -3  12    4.88    0.64
  -4   3 -13    0.80    0.27
   4  -3  13    0.85    0.33
   4  -3  14   35.09    1.85
  -4   3 -14   30.89    1.59
  -4   3 -15    1.94    0.40
   4  -3  15    3.12    0.60
   4  -3  16    8.65    0.97
  -4   3 -16    8.34    0.83
  -4   3 -16    7.77    0.96
  -4   2  17    1.05    0.41
   4  -2 -16   -0.04    0.22
  -4   2  16   -0.34    0.23
  -4   2  15    0.40    0.23
   4  -2 -15    0.40    0.32
   4  -2 -15    0.81    0.32
  -4   2  15    0.75    0.28
   4  -2 -14    0.30    0.29
   4  -2 -14    0.45    0.26
  -4   2  14    0.01    0.15
  -4   2  14    0.15    0.20
  -4   2  13   16.00    1.06
   4  -2 -13   15.10    1.16
   4  -2 -13   14.67    1.05
  -4   2  13   15.22    1.15
  -4   2  12   15.86    1.01
   4  -2 -12   15.57    1.03
   4  -2 -12   15.44    1.14
  -4   2  12   13.32    1.06
   4  -2 -11    1.49    0.35
   4  -2 -11    2.08    0.43
  -4   2  11    1.13    0.31
  -4   2  11    1.98    0.40
  -4   2  10   33.15    1.36
   4  -2 -10   30.42    1.37
   4  -2 -10   31.69    1.54
  -4   2  10   28.99    1.49
   4  -2  -9    1.86    0.33
  -4   2   9    1.71    0.31
   4  -2  -9    1.81    0.36
  -4   2   9    1.86    0.38
   4  -2  -9    2.15    0.42
  -4   2   9    2.20    0.32
  -4   2   8    1.05    0.29
   4  -2  -8    1.18    0.34
  -4   2   8    0.96    0.21
  -4   2   8    0.87    0.22
   4  -2  -8    0.86    0.24
   4  -2  -8    1.29    0.30
  -4   2   8    1.38    0.25
  -4   2   7    9.24    0.60
  -4   2   7    8.11    0.62
   4  -2  -7    8.88    0.61
   4  -2  -7    8.35    0.67
  -4   2   7    9.18    0.59
   4  -2  -7    9.44    0.74
  -4   2   6    1.68    0.19
  -4   2   6    1.32    0.23
   4  -2  -6    1.74    0.34
  -4   2   6    2.21    0.31
  -4   2   6    1.52    0.28
   4  -2  -6    1.87    0.37
   4  -2  -6    1.56    0.28
   4  -2  -5    2.48    0.40
  -4   2   5    2.42    0.29
   4  -2  -5    2.80    0.39
  -4   2   5    2.04    0.33
  -4   2   5    2.37    0.32
   4  -2  -5    2.19    0.28
  -4   2   5    2.52    0.22
  -4   2   4   10.69    0.55
   4  -2  -4   11.67    0.73
  -4   2   4   10.30    0.69
   4  -2  -4   11.20    0.57
   4  -2  -4   11.07    0.72
  -4   2   4   11.49    0.67
  -4   2   4   11.38    0.47
  -4   2   3    0.12    0.09
  -4   2   3    0.03    0.10
   4  -2  -3   -0.06    0.19
  -4   2   3    0.03    0.16
  -4   2   3    0.04    0.16
   4  -2  -3    0.09    0.11
  -4   2   2   11.33    0.52
   4  -2  -2   11.55    0.51
   4  -2  -2   12.55    0.73
  -4   2   2   11.34    0.69
  -4   2   2   12.24    0.50
  -4   2   1   16.10    0.62
  -4   2   1   15.55    0.61
   4  -2  -1   15.51    0.57
   4  -2  -1   15.10    0.81
   4  -2  -1   16.98    0.81
  -4   2   1   17.68    0.86
   4  -2   0    0.07    0.11
  -4   2   0    0.05    0.08
  -4   2   0    0.09    0.10
   4  -2   0    0.27    0.20
   4  -2   0    0.05    0.07
  -4   2  -1    5.90    0.40
  -4   2  -1    5.66    0.38
   4  -2   1    6.29    0.33
   4  -2   1    6.86    0.54
   4  -2   1    6.15    0.45
   4  -2   2    0.13    0.10
  -4   2  -2    0.24    0.12
   4  -2   2    0.33    0.21
  -4   2  -2    0.20    0.17
  -4   2  -3   27.28    1.06
  -4   2  -3   27.02    1.16
   4  -2   3   28.47    1.19
   4  -2   3   28.81    1.00
   4  -2   4    0.49    0.14
  -4   2  -4    0.36    0.16
   4  -2   4    0.34    0.23
  -4   2  -4    0.54    0.20
  -4   2  -5   73.09    2.04
  -4   2  -5   66.73    2.05
   4  -2   5   70.22    2.14
   4  -2   5   69.71    1.76
   4  -2   6   -0.02    0.08
  -4   2  -6   -0.12    0.23
   4  -2   6    0.07    0.23
  -4   2  -6   -0.01    0.14
  -4   2  -6    0.07    0.06
  -4   2  -7    2.60    0.39
   4  -2   7    2.36    0.43
  -4   2  -7    2.61    0.36
   4  -2   7    3.58    0.49
   4  -2   7    2.49    0.26
  -4   2  -8    2.58    0.41
  -4   2  -8    2.77    0.35
   4  -2   8    2.74    0.44
  -4   2  -8    2.62    0.42
  -4   2  -9    0.17    0.23
  -4   2  -9    0.36    0.17
   4  -2   9    0.43    0.24
  -4   2 -10    0.66    0.31
   4  -2  10    0.89    0.31
  -4   2 -11    3.46    0.50
   4  -2  11    3.58    0.56
  -4   2 -12    5.05    0.61
   4  -2  12    5.41    0.66
  -4   2 -13   -0.12    0.26
   4  -2  13    0.25    0.25
   4  -2  14   19.26    1.34
  -4   2 -14   15.24    1.10
  -4   2 -15    0.45    0.24
   4  -2  15    0.00    0.26
  -4   2 -16    6.15    0.73
   4  -2  16    7.35    0.91
  -4   2 -16    8.27    1.00
   4  -1 -17    0.44    0.26
  -4   1  17    0.20    0.20
  -4   1  17   -0.08    0.20
   4  -1 -16   -0.20    0.25
  -4   1  16   -0.51    0.29
   4  -1 -16    0.13    0.20
  -4   1  16   -0.17    0.20
   4  -1 -15    1.00    0.37
   4  -1 -15    0.86    0.33
  -4   1  15    1.16    0.34
  -4   1  15    1.18    0.36
   4  -1 -14    1.08    0.32
  -4   1  14    2.42    0.44
  -4   1  14    1.24    0.38
   4  -1 -14    2.05    0.45
   4  -1 -13   -0.20    0.23
  -4   1  13    0.18    0.22
  -4   1  13    0.05    0.18
   4  -1 -13    0.20    0.23
   4  -1 -12    1.82    0.36
  -4   1  12    2.23    0.39
  -4   1  12    1.62    0.39
   4  -1 -12    2.29    0.46
   4  -1 -11    2.42    0.42
  -4   1  11    3.01    0.44
  -4   1  11    2.15    0.44
   4  -1 -11    3.25    0.51
   4  -1 -10    0.36    0.23
  -4   1  10    0.08    0.17
  -4   1  10    0.10    0.19
   4  -1 -10    0.10    0.23
   4  -1  -9    1.14    0.27
   4  -1  -9    1.13    0.33
  -4   1   9    1.11    0.26
   4  -1  -9    1.68    0.35
  -4   1   9    1.11    0.33
  -4   1   9    1.27    0.24
  -4   1   8    1.89    0.36
  -4   1   8    2.44    0.35
   4  -1  -8    1.91    0.40
   4  -1  -8    2.23    0.39
  -4   1   8    2.04    0.26
  -4   1   8    1.59    0.27
   4  -1  -8    1.79    0.33
  -4   1   7   12.73    0.72
   4  -1  -7   13.00    0.74
  -4   1   7   12.67    0.75
   4  -1  -7   13.30    0.85
  -4   1   7   12.91    0.65
   4  -1  -7   13.55    0.88
  -4   1   6   32.27    1.19
   4  -1  -6   36.82    1.26
  -4   1   6   34.04    1.34
   4  -1  -6   35.30    1.39
  -4   1   6   34.12    1.15
  -4   1   5   25.31    0.98
   4  -1  -5   25.24    0.97
  -4   1   5   25.71    1.10
   4  -1  -5   24.26    1.12
  -4   1   5   27.23    1.00
  -4   1   5   25.27    0.63
  -4   1   4    8.02    0.50
   4  -1  -4    8.72    0.51
  -4   1   4    7.74    0.61
   4  -1  -4    8.39    0.63
  -4   1   4    9.35    0.57
  -4   1   4    8.50    0.30
  -4   1   3    6.19    0.26
  -4   1   3    6.61    0.49
  -4   1   3    6.32    0.42
   4  -1  -3    6.20    0.41
  -4   1   3    5.44    0.50
   4  -1  -3    6.24    0.55
  -4   1   2   39.08    0.95
  -4   1   2   40.61    1.18
   4  -1  -2   38.98    1.13
  -4   1   2   40.59    1.47
   4  -1  -2   40.09    1.41
  -4   1   1    0.80    0.16
  -4   1   1    0.81    0.12
   4  -1  -1    0.95    0.25
   4  -1  -1    0.83    0.16
  -4   1   1    0.99    0.25
  -4   1   0    2.20    0.22
  -4   1   0    2.70    0.27
   4  -1   0    1.45    0.28
   4  -1   0    1.91    0.22
  -4   1   0    1.84    0.32
  -4   1  -1   22.40    0.79
  -4   1  -1   20.99    0.82
  -4   1  -1   21.09    1.01
   4  -1   1   22.40    1.00
   4  -1   1   22.07    0.86
  -4   1  -2   64.21    1.65
  -4   1  -2   58.64    1.85
   4  -1   2   64.74    1.88
   4  -1   2   60.53    1.60
  -4   1  -3   16.73    0.75
  -4   1  -3   14.34    0.83
   4  -1   3   14.30    0.83
   4  -1   3   14.52    0.64
   4  -1   4   -0.02    0.08
  -4   1  -4    0.07    0.15
   4  -1   4   -0.04    0.22
  -4   1  -4   -0.03    0.16
   4  -1   4    0.12    0.08
  -4   1  -5   17.97    0.88
   4  -1   5   17.95    0.96
  -4   1  -5   17.99    0.90
   4  -1   5   16.98    0.59
   4  -1   5   18.26    0.69
  -4   1  -6   10.97    0.72
   4  -1   6   10.89    0.80
  -4   1  -6   11.18    0.70
  -4   1  -6   12.45    0.57
   4  -1   6   11.01    0.49
   4  -1   6   11.56    0.52
  -4   1  -7   -0.04    0.10
   4  -1   7    0.32    0.25
  -4   1  -7    0.14    0.13
  -4   1  -7    0.10    0.21
  -4   1  -8   25.20    1.08
   4  -1   8   23.94    1.24
  -4   1  -8   26.26    1.25
  -4   1  -9    1.42    0.34
  -4   1  -9    1.88    0.29
   4  -1   9    1.46    0.33
  -4   1 -10    3.62    0.50
   4  -1  10    3.71    0.53
  -4   1 -11    2.71    0.46
   4  -1  11    2.93    0.49
   4  -1  12   27.23    1.51
  -4   1 -12   27.93    1.45
   4  -1  13   18.66    1.28
  -4   1 -13   19.54    1.23
  -4   1 -14    1.31    0.36
   4  -1  14    0.98    0.38
  -4   1 -14    1.94    0.48
  -4   1 -15    2.40    0.46
   4  -1  15    2.93    0.57
  -4   1 -16   -0.32    0.22
   4  -1  16    0.17    0.20
  -4   0  18    0.77    0.33
   4   0 -17    0.23    0.25
  -4   0  17    0.93    0.34
  -4   0  17    0.33    0.24
   4   0 -16   -0.11    0.20
  -4   0  16    0.46    0.29
  -4   0  16    0.23    0.25
   4   0 -15    3.89    0.59
  -4   0  15    2.92    0.58
  -4   0  15    3.88    0.60
   4   0 -14    2.01    0.42
  -4   0  14    1.92    0.44
  -4   0  14    1.63    0.41
   4   0 -14    1.74    0.44
   4   0 -13    2.09    0.40
  -4   0  13    3.21    0.50
   4   0 -13    2.38    0.48
  -4   0  13    2.35    0.48
  -4   0  12    2.45    0.42
   4   0 -12    2.83    0.51
  -4   0  12    2.65    0.48
   4   0 -12    3.14    0.48
  -4   0  11   21.31    1.16
   4   0 -11   22.61    1.19
  -4   0  11   19.20    1.24
   4   0 -11   22.63    1.28
  -4   0  10    1.12    0.22
  -4   0  10    0.99    0.28
   4   0 -10    0.66    0.30
  -4   0  10    1.18    0.33
   4   0 -10    0.86    0.28
  -4   0   9    6.39    0.58
   4   0  -9    5.72    0.55
   4   0  -9    6.42    0.63
  -4   0   9    7.39    0.55
  -4   0   9    6.40    0.67
  -4   0   8   22.00    1.03
   4   0  -8   19.40    0.98
   4   0  -8   21.14    1.11
  -4   0   8   20.79    0.96
  -4   0   8   18.98    1.11
  -4   0   7   59.11    1.83
   4   0  -7   60.07    1.82
   4   0  -7   60.32    1.97
  -4   0   7   61.12    1.84
  -4   0   7   61.60    1.56
  -4   0   6   35.67    1.29
   4   0  -6   33.82    1.24
  -4   0   6   35.65    1.31
   4   0  -6   34.70    1.39
  -4   0   6   37.05    1.12
  -4   0   5    2.63    0.31
   4   0  -5    1.95    0.28
   4   0  -5    2.95    0.42
  -4   0   5    2.14    0.32
  -4   0   4    2.28    0.29
   4   0  -4    2.15    0.34
   4   0  -4    1.96    0.26
  -4   0   4    2.04    0.32
  -4   0   3    9.53    0.55
   4   0  -3    9.08    0.53
  -4   0   3    8.97    0.62
   4   0  -3    9.19    0.65
   4   0  -2   11.69    0.59
  -4   0   2   12.31    0.61
  -4   0   2   12.67    0.77
   4   0  -2   11.36    0.70
  -4   0   1    0.24    0.12
   4   0  -1    0.07    0.19
   4   0  -1    0.10    0.13
  -4   0   1    0.28    0.20
  -4   0   0  108.77    2.49
  -4   0   0  106.40    2.73
   4   0   0  112.32    2.73
  -4   0  -1   19.52    0.81
   4   0   1   19.02    0.91
  -4   0  -1   19.01    0.94
  -4   0  -2   23.59    0.94
   4   0   2   21.82    1.01
  -4   0  -2   22.23    1.04
   4   0   2   22.73    0.73
   4   0   3   25.75    1.11
  -4   0  -3   24.91    1.07
   4   0   3   24.01    0.78
   4   0   4    0.50    0.10
   4   0   4    0.60    0.27
  -4   0  -4    0.85    0.23
  -4   0  -4    0.84    0.28
   4   0   5   32.23    1.33
  -4   0  -5   32.92    1.25
   4   0   5   29.59    0.96
  -4   0  -5   34.59    1.35
   4   0   5   31.82    0.87
   4   0   6   33.43    1.44
  -4   0  -6   33.02    1.26
   4   0   6   33.19    1.04
  -4   0  -6   33.79    1.12
  -4   0  -6   35.58    1.41
  -4   0  -7   -0.06    0.24
  -4   0  -7   -0.01    0.13
   4   0   7    0.16    0.24
   4   0   7    0.06    0.13
  -4   0  -7    0.01    0.08
   4   0   7    0.14    0.19
  -4   0  -8   -0.15    0.23
  -4   0  -8   -0.07    0.14
   4   0   8    0.01    0.07
  -4   0  -8   -0.06    0.11
  -4   0  -9    0.35    0.24
   4   0   9    0.15    0.22
  -4   0 -10    1.58    0.35
   4   0  10    1.61    0.38
   4   0  11   13.62    1.01
  -4   0 -11   12.78    0.95
  -4   0 -12   -0.03    0.21
   4   0  12    0.52    0.29
  -4   0 -13    2.99    0.50
   4   0  13    1.94    0.43
  -4   0 -13    2.12    0.48
  -4   0 -14    0.40    0.23
   4   0  14    0.48    0.26
  -4   0 -14    0.40    0.26
  -4   0 -15    6.30    0.74
   4   0  15    7.04    0.84
  -4   0 -15    8.34    0.99
  -4   0 -16   -0.14    0.18
   4   0  16   -0.27    0.26
  -4  -1  18   -0.67    0.33
   4   1 -17    0.90    0.35
  -4  -1  17    0.69    0.34
  -4  -1  17    0.55    0.28
   4   1 -16    1.06    0.37
  -4  -1  16    0.70    0.31
  -4  -1  16    1.18    0.49
   4   1 -15    0.64    0.27
  -4  -1  15    0.71    0.33
  -4  -1  15    0.54    0.27
  -4  -1  14    9.74    0.90
   4   1 -14    9.20    0.85
  -4  -1  14    9.09    0.92
   4   1 -13    3.04    0.50
  -4  -1  13    2.16    0.45
  -4  -1  13    2.33    0.46
   4   1 -12    2.30    0.42
  -4  -1  12    2.62    0.43
  -4  -1  12    2.02    0.42
  -4  -1  11    1.23    0.33
  -4  -1  11    1.53    0.38
   4   1 -11    2.14    0.40
  -4  -1  10   33.48    1.46
   4   1 -10   33.93    1.46
   4   1 -10   30.69    1.47
  -4  -1  10   34.13    1.24
  -4  -1  10   31.87    1.56
  -4  -1   9   29.11    1.30
   4   1  -9   26.81    1.25
   4   1  -9   27.66    1.32
  -4  -1   9   31.07    1.17
  -4  -1   9   25.64    1.35
  -4  -1   8   93.85    2.59
   4   1  -8   96.98    2.58
   4   1  -8   93.88    2.68
  -4  -1   8   95.49    2.44
  -4  -1   8   87.95    2.72
  -4  -1   7    3.24    0.37
  -4  -1   7    3.90    0.44
   4   1  -7    3.43    0.44
   4   1  -7    4.03    0.43
  -4  -1   6    9.96    0.67
   4   1  -6   10.62    0.66
   4   1  -6   10.07    0.71
  -4  -1   6   11.86    0.70
  -4  -1   5   40.29    1.38
   4   1  -5   41.45    1.36
   4   1  -5   40.44    1.49
  -4  -1   5   38.61    1.39
  -4  -1   4    1.86    0.31
  -4  -1   4    1.92    0.28
   4   1  -4    1.70    0.30
   4   1  -4    1.65    0.27
  -4  -1   3   19.49    0.86
   4   1  -3   20.08    0.85
   4   1  -3   20.18    0.97
  -4  -1   3   20.47    0.99
  -4  -1   2    0.04    0.14
   4   1  -2    0.16    0.16
   4   1  -2    0.00    0.14
  -4  -1   2    0.21    0.17
  -4  -1   1    8.69    0.54
   4   1  -1    8.03    0.52
   4   1  -1    9.07    0.61
  -4  -1   1    9.09    0.64
  -4  -1   0  102.10    2.43
   4   1   0   97.96    2.53
  -4  -1   0  103.51    2.61
  -4  -1  -1    3.23    0.40
  -4  -1  -1    3.61    0.37
   4   1   1    2.71    0.36
   4   1   1    2.97    0.28
  -4  -1  -2   20.57    0.90
   4   1   2   18.51    0.93
  -4  -1  -2   17.83    0.93
   4   1   2   20.85    0.78
  -4  -1  -2   20.47    0.92
   4   1   3   21.48    0.99
  -4  -1  -3   20.24    0.94
   4   1   3   18.27    0.76
  -4  -1  -3   18.55    0.93
  -4  -1  -4    3.40    0.42
   4   1   4    3.45    0.44
   4   1   4    3.59    0.33
  -4  -1  -4    3.67    0.41
   4   1   5    5.67    0.56
   4   1   5    6.17    0.43
  -4  -1  -5    5.94    0.51
  -4  -1  -5    5.80    0.55
   4   1   6   16.73    0.96
   4   1   6   15.36    0.73
  -4  -1  -6   15.99    0.83
[truncated: 204,859 more chars]
